# Supplementary material for: Computational Investigation of Substituent Effects on the Alcohol + Carbonyl Channel of Peroxy Radical Self- and Cross-Reactions
Source: J Phys Chem A. 2023 Feb 8;127(7):1686–96. doi: 10.1021/acs.jpca.2c08927 (PMC9969516; doi:10.1021/acs.jpca.2c08927)
Supplement: Supplementary file 2 — jp2c08927_si_002.zip [file jp2c08927_si_002.zip › AceO-OBuOH/aceo-obuoh-TS2.log]

 Entering Gaussian System, Link 0=/appl/soft/chem/gaussian/G16RevB.01/g16/g16
 Initial command:
 /appl/soft/chem/gaussian/G16RevB.01/g16/l1.exe "/scratch/kurten/scratch_galib/third-paper/aceo-o-buoh/ts-aceo-buoh/aceo-buoh_set2/aceo-buoh-ts-set2-latest/wb-ts/wb631g/augcc/restart/10652352.GAUSS_SCRDIR/Gau-98370.inp" -scrdir="/scratch/kurten/scratch_galib/third-paper/aceo-o-buoh/ts-aceo-buoh/aceo-buoh_set2/aceo-buoh-ts-set2-latest/wb-ts/wb631g/augcc/restart/10652352.GAUSS_SCRDIR/"
 Entering Link 1 = /appl/soft/chem/gaussian/G16RevB.01/g16/l1.exe PID=     98374.
  
 Copyright (c) 1988-2017, Gaussian, Inc.  All Rights Reserved.
  
 This is part of the Gaussian(R) 16 program.  It is based on
 the Gaussian(R) 09 system (copyright 2009, Gaussian, Inc.),
 the Gaussian(R) 03 system (copyright 2003, Gaussian, Inc.),
 the Gaussian(R) 98 system (copyright 1998, Gaussian, Inc.),
 the Gaussian(R) 94 system (copyright 1995, Gaussian, Inc.),
 the Gaussian 92(TM) system (copyright 1992, Gaussian, Inc.),
 the Gaussian 90(TM) system (copyright 1990, Gaussian, Inc.),
 the Gaussian 88(TM) system (copyright 1988, Gaussian, Inc.),
 the Gaussian 86(TM) system (copyright 1986, Carnegie Mellon
 University), and the Gaussian 82(TM) system (copyright 1983,
 Carnegie Mellon University). Gaussian is a federally registered
 trademark of Gaussian, Inc.
  
 This software contains proprietary and confidential information,
 including trade secrets, belonging to Gaussian, Inc.
  
 This software is provided under written license and may be
 used, copied, transmitted, or stored only in accord with that
 written license.
  
 The following legend is applicable only to US Government
 contracts under FAR:
  
                    RESTRICTED RIGHTS LEGEND
  
 Use, reproduction and disclosure by the US Government is
 subject to restrictions as set forth in subparagraphs (a)
 and (c) of the Commercial Computer Software - Restricted
 Rights clause in FAR 52.227-19.
  
 Gaussian, Inc.
 340 Quinnipiac St., Bldg. 40, Wallingford CT 06492
  
  
 ---------------------------------------------------------------
 Warning -- This program may not be used in any manner that
 competes with the business of Gaussian, Inc. or will provide
 assistance to any competitor of Gaussian, Inc.  The licensee
 of this program is prohibited from giving any competitor of
 Gaussian, Inc. access to this program.  By using this program,
 the user acknowledges that Gaussian, Inc. is engaged in the
 business of creating and licensing software in the field of
 computational chemistry and represents and warrants to the
 licensee that it is not a competitor of Gaussian, Inc. and that
 it will not use this program in any manner prohibited above.
 ---------------------------------------------------------------
  

 Cite this work as:
 Gaussian 16, Revision B.01,
 M. J. Frisch, G. W. Trucks, H. B. Schlegel, G. E. Scuseria, 
 M. A. Robb, J. R. Cheeseman, G. Scalmani, V. Barone, 
 G. A. Petersson, H. Nakatsuji, X. Li, M. Caricato, A. V. Marenich, 
 J. Bloino, B. G. Janesko, R. Gomperts, B. Mennucci, H. P. Hratchian, 
 J. V. Ortiz, A. F. Izmaylov, J. L. Sonnenberg, D. Williams-Young, 
 F. Ding, F. Lipparini, F. Egidi, J. Goings, B. Peng, A. Petrone, 
 T. Henderson, D. Ranasinghe, V. G. Zakrzewski, J. Gao, N. Rega, 
 G. Zheng, W. Liang, M. Hada, M. Ehara, K. Toyota, R. Fukuda, 
 J. Hasegawa, M. Ishida, T. Nakajima, Y. Honda, O. Kitao, H. Nakai, 
 T. Vreven, K. Throssell, J. A. Montgomery, Jr., J. E. Peralta, 
 F. Ogliaro, M. J. Bearpark, J. J. Heyd, E. N. Brothers, K. N. Kudin, 
 V. N. Staroverov, T. A. Keith, R. Kobayashi, J. Normand, 
 K. Raghavachari, A. P. Rendell, J. C. Burant, S. S. Iyengar, 
 J. Tomasi, M. Cossi, J. M. Millam, M. Klene, C. Adamo, R. Cammi, 
 J. W. Ochterski, R. L. Martin, K. Morokuma, O. Farkas, 
 J. B. Foresman, and D. J. Fox, Gaussian, Inc., Wallingford CT, 2016.
 
 ******************************************
 Gaussian 16:  ES64L-G16RevB.01 20-Dec-2017
                18-Feb-2022 
 ******************************************
 %mem=12GB
 %NProcShared=16
 Will use up to   16 processors via shared memory.
 %chk=aceo-buoh-ts-set2-latest-M0001copt-TS-opt-TS-wb97-opt-TS-wb97-opt-restart-r
 estart
 ----------------------------------------------------------------------
 # UWB97XD aug-cc-pVTZ Opt(CalcAll,TS,NoEigenTest) Integral(Grid=SuperF
 ineGrid) Guess(mix,always) MaxDisk=32GB
 ----------------------------------------------------------------------
 1/5=1,10=4,11=1,18=20,26=5,38=1/1,3;
 2/9=110,12=2,17=6,18=5,40=1/2;
 3/5=16,6=1,7=10,11=2,25=1,30=1,71=2,74=-58,75=-7,116=2,140=1/1,2,3;
 4/13=-1/1;
 5/5=2,38=5/2;
 8/6=4,10=90,11=11/1;
 11/6=1,8=1,9=11,15=111,16=1/1,2,10;
 10/6=1/2;
 6/7=2,8=2,9=2,10=2,18=1,28=1/1;
 7/10=1,25=1/1,2,3,16;
 1/5=1,10=4,11=1,18=20,26=5/3(3);
 2/9=110/2;
 7/8=1,9=1,25=1,44=-1/16;
 99//99;
 2/9=110/2;
 3/5=16,6=1,7=10,11=2,25=1,30=1,71=2,74=-58,75=-7,116=2,140=1/1,2,3;
 4/13=-1/1;
 5/5=2,38=5/2;
 8/6=4,10=90,11=11/1;
 11/6=1,8=1,9=11,15=111,16=1/1,2,10;
 10/6=1/2;
 7/10=1,25=1/1,2,3,16;
 1/5=1,10=4,11=1,18=20,26=5/3(-8);
 2/9=110/2;
 6/7=2,8=2,9=2,10=2,18=1,19=2,28=1/1;
 7/8=1,9=1,25=1,44=-1/16;
 99//99;
 -----
 Title
 -----
 Symbolic Z-matrix:
 Charge =  0 Multiplicity = 3
 H                     3.2943    2.02192  -0.45515 
 C                     2.43432   1.37097  -0.58111 
 H                     1.54962   1.81605  -0.1211 
 H                     2.20495   1.24199  -1.63901 
 C                     2.70912   0.03114   0.04179 
 C                     1.54511  -0.95953   0.072 
 H                     1.93708  -1.98157   0.13563 
 H                     1.04116  -0.76928   1.04483 
 O                     3.76585  -0.27198   0.53236 
 O                     0.64719  -0.82128  -0.95461 
 H                    -0.99695   2.35144  -1.05311 
 C                    -1.8218    2.41002  -0.34176 
 H                    -1.4481    2.85716   0.57885 
 H                    -2.57724   3.07407  -0.76017 
 C                    -2.4118    1.03141  -0.08396 
 H                    -2.80152   0.59618  -1.004 
 H                    -3.22351   1.08196   0.64419 
 C                    -1.35452   0.05633   0.45551 
 C                    -1.9292   -1.47475   0.40393 
 H                    -2.91749  -1.4604    0.85763 
 H                    -1.23745  -2.07845   0.99068 
 O                    -2.02874  -1.87265  -0.90663 
 H                    -1.13036  -1.92197  -1.26112 
 O                    -0.91328   0.26915   1.65027 
 H                    -0.49002  -0.04858  -0.32766 
 
 Add virtual bond connecting atoms H25        and O10        Dist= 2.86D+00.

 GradGradGradGradGradGradGradGradGradGradGradGradGradGradGradGradGradGrad
 Berny optimization.
 Initialization pass.
                           ----------------------------
                           !    Initial Parameters    !
                           ! (Angstroms and Degrees)  !
 --------------------------                            --------------------------
 ! Name  Definition              Value          Derivative Info.                !
 --------------------------------------------------------------------------------
 ! R1    R(1,2)                  1.0859         calculate D2E/DX2 analytically  !
 ! R2    R(2,3)                  1.092          calculate D2E/DX2 analytically  !
 ! R3    R(2,4)                  1.0901         calculate D2E/DX2 analytically  !
 ! R4    R(2,5)                  1.5029         calculate D2E/DX2 analytically  !
 ! R5    R(5,6)                  1.5288         calculate D2E/DX2 analytically  !
 ! R6    R(5,9)                  1.2038         calculate D2E/DX2 analytically  !
 ! R7    R(6,7)                  1.0965         calculate D2E/DX2 analytically  !
 ! R8    R(6,8)                  1.112          calculate D2E/DX2 analytically  !
 ! R9    R(6,10)                 1.3709         calculate D2E/DX2 analytically  !
 ! R10   R(10,25)                1.5111         calculate D2E/DX2 analytically  !
 ! R11   R(11,12)                1.0908         calculate D2E/DX2 analytically  !
 ! R12   R(12,13)                1.0895         calculate D2E/DX2 analytically  !
 ! R13   R(12,14)                1.0894         calculate D2E/DX2 analytically  !
 ! R14   R(12,15)                1.5216         calculate D2E/DX2 analytically  !
 ! R15   R(15,16)                1.0899         calculate D2E/DX2 analytically  !
 ! R16   R(15,17)                1.0916         calculate D2E/DX2 analytically  !
 ! R17   R(15,18)                1.5361         calculate D2E/DX2 analytically  !
 ! R18   R(18,19)                1.6362         calculate D2E/DX2 analytically  !
 ! R19   R(18,24)                1.2913         calculate D2E/DX2 analytically  !
 ! R20   R(18,25)                1.1712         calculate D2E/DX2 analytically  !
 ! R21   R(19,20)                1.0876         calculate D2E/DX2 analytically  !
 ! R22   R(19,21)                1.0896         calculate D2E/DX2 analytically  !
 ! R23   R(19,22)                1.3732         calculate D2E/DX2 analytically  !
 ! R24   R(22,23)                0.9671         calculate D2E/DX2 analytically  !
 ! A1    A(1,2,3)              110.3908         calculate D2E/DX2 analytically  !
 ! A2    A(1,2,4)              110.4944         calculate D2E/DX2 analytically  !
 ! A3    A(1,2,5)              109.9704         calculate D2E/DX2 analytically  !
 ! A4    A(3,2,4)              106.6529         calculate D2E/DX2 analytically  !
 ! A5    A(3,2,5)              109.6893         calculate D2E/DX2 analytically  !
 ! A6    A(4,2,5)              109.5854         calculate D2E/DX2 analytically  !
 ! A7    A(2,5,6)              116.5297         calculate D2E/DX2 analytically  !
 ! A8    A(2,5,9)              123.6337         calculate D2E/DX2 analytically  !
 ! A9    A(6,5,9)              119.8105         calculate D2E/DX2 analytically  !
 ! A10   A(5,6,7)              109.4495         calculate D2E/DX2 analytically  !
 ! A11   A(5,6,8)              104.5648         calculate D2E/DX2 analytically  !
 ! A12   A(5,6,10)             114.7434         calculate D2E/DX2 analytically  !
 ! A13   A(7,6,8)              105.707          calculate D2E/DX2 analytically  !
 ! A14   A(7,6,10)             111.8147         calculate D2E/DX2 analytically  !
 ! A15   A(8,6,10)             109.941          calculate D2E/DX2 analytically  !
 ! A16   A(6,10,25)            103.521          calculate D2E/DX2 analytically  !
 ! A17   A(11,12,13)           108.2824         calculate D2E/DX2 analytically  !
 ! A18   A(11,12,14)           107.8577         calculate D2E/DX2 analytically  !
 ! A19   A(11,12,15)           110.7969         calculate D2E/DX2 analytically  !
 ! A20   A(13,12,14)           108.1932         calculate D2E/DX2 analytically  !
 ! A21   A(13,12,15)           111.2027         calculate D2E/DX2 analytically  !
 ! A22   A(14,12,15)           110.3948         calculate D2E/DX2 analytically  !
 ! A23   A(12,15,16)           110.9437         calculate D2E/DX2 analytically  !
 ! A24   A(12,15,17)           111.0631         calculate D2E/DX2 analytically  !
 ! A25   A(12,15,18)           111.5771         calculate D2E/DX2 analytically  !
 ! A26   A(16,15,17)           108.4029         calculate D2E/DX2 analytically  !
 ! A27   A(16,15,18)           106.8039         calculate D2E/DX2 analytically  !
 ! A28   A(17,15,18)           107.8748         calculate D2E/DX2 analytically  !
 ! A29   A(15,18,19)           109.9486         calculate D2E/DX2 analytically  !
 ! A30   A(15,18,24)           117.0977         calculate D2E/DX2 analytically  !
 ! A31   A(15,18,25)           109.2729         calculate D2E/DX2 analytically  !
 ! A32   A(19,18,24)           107.6625         calculate D2E/DX2 analytically  !
 ! A33   A(19,18,25)            98.8792         calculate D2E/DX2 analytically  !
 ! A34   A(24,18,25)           112.41           calculate D2E/DX2 analytically  !
 ! A35   A(18,19,20)           107.0782         calculate D2E/DX2 analytically  !
 ! A36   A(18,19,21)           106.1707         calculate D2E/DX2 analytically  !
 ! A37   A(18,19,22)           109.0678         calculate D2E/DX2 analytically  !
 ! A38   A(20,19,21)           111.0741         calculate D2E/DX2 analytically  !
 ! A39   A(20,19,22)           109.6385         calculate D2E/DX2 analytically  !
 ! A40   A(21,19,22)           113.5405         calculate D2E/DX2 analytically  !
 ! A41   A(19,22,23)           107.2943         calculate D2E/DX2 analytically  !
 ! A42   A(10,25,18)           151.4911         calculate D2E/DX2 analytically  !
 ! D1    D(1,2,5,6)            174.1936         calculate D2E/DX2 analytically  !
 ! D2    D(1,2,5,9)             -3.9424         calculate D2E/DX2 analytically  !
 ! D3    D(3,2,5,6)             52.6084         calculate D2E/DX2 analytically  !
 ! D4    D(3,2,5,9)           -125.5276         calculate D2E/DX2 analytically  !
 ! D5    D(4,2,5,6)            -64.1595         calculate D2E/DX2 analytically  !
 ! D6    D(4,2,5,9)            117.7044         calculate D2E/DX2 analytically  !
 ! D7    D(2,5,6,7)            156.1615         calculate D2E/DX2 analytically  !
 ! D8    D(2,5,6,8)            -90.9844         calculate D2E/DX2 analytically  !
 ! D9    D(2,5,6,10)            29.5292         calculate D2E/DX2 analytically  !
 ! D10   D(9,5,6,7)            -25.6271         calculate D2E/DX2 analytically  !
 ! D11   D(9,5,6,8)             87.2271         calculate D2E/DX2 analytically  !
 ! D12   D(9,5,6,10)          -152.2594         calculate D2E/DX2 analytically  !
 ! D13   D(5,6,10,25)          -99.9113         calculate D2E/DX2 analytically  !
 ! D14   D(7,6,10,25)          134.6813         calculate D2E/DX2 analytically  !
 ! D15   D(8,6,10,25)           17.5895         calculate D2E/DX2 analytically  !
 ! D16   D(6,10,25,18)         -62.5802         calculate D2E/DX2 analytically  !
 ! D17   D(11,12,15,16)        -60.6085         calculate D2E/DX2 analytically  !
 ! D18   D(11,12,15,17)        178.752          calculate D2E/DX2 analytically  !
 ! D19   D(11,12,15,18)         58.3539         calculate D2E/DX2 analytically  !
 ! D20   D(13,12,15,16)        178.9097         calculate D2E/DX2 analytically  !
 ! D21   D(13,12,15,17)         58.2702         calculate D2E/DX2 analytically  !
 ! D22   D(13,12,15,18)        -62.1279         calculate D2E/DX2 analytically  !
 ! D23   D(14,12,15,16)         58.8092         calculate D2E/DX2 analytically  !
 ! D24   D(14,12,15,17)        -61.8303         calculate D2E/DX2 analytically  !
 ! D25   D(14,12,15,18)        177.7716         calculate D2E/DX2 analytically  !
 ! D26   D(12,15,18,19)       -167.4467         calculate D2E/DX2 analytically  !
 ! D27   D(12,15,18,24)         69.3035         calculate D2E/DX2 analytically  !
 ! D28   D(12,15,18,25)        -59.9371         calculate D2E/DX2 analytically  !
 ! D29   D(16,15,18,19)        -46.05           calculate D2E/DX2 analytically  !
 ! D30   D(16,15,18,24)       -169.2998         calculate D2E/DX2 analytically  !
 ! D31   D(16,15,18,25)         61.4596         calculate D2E/DX2 analytically  !
 ! D32   D(17,15,18,19)         70.3029         calculate D2E/DX2 analytically  !
 ! D33   D(17,15,18,24)        -52.9469         calculate D2E/DX2 analytically  !
 ! D34   D(17,15,18,25)        177.8125         calculate D2E/DX2 analytically  !
 ! D35   D(15,18,19,20)        -49.1667         calculate D2E/DX2 analytically  !
 ! D36   D(15,18,19,21)       -167.9008         calculate D2E/DX2 analytically  !
 ! D37   D(15,18,19,22)         69.4006         calculate D2E/DX2 analytically  !
 ! D38   D(24,18,19,20)         79.4516         calculate D2E/DX2 analytically  !
 ! D39   D(24,18,19,21)        -39.2824         calculate D2E/DX2 analytically  !
 ! D40   D(24,18,19,22)       -161.9811         calculate D2E/DX2 analytically  !
 ! D41   D(25,18,19,20)       -163.5034         calculate D2E/DX2 analytically  !
 ! D42   D(25,18,19,21)         77.7625         calculate D2E/DX2 analytically  !
 ! D43   D(25,18,19,22)        -44.9361         calculate D2E/DX2 analytically  !
 ! D44   D(15,18,25,10)       -154.5509         calculate D2E/DX2 analytically  !
 ! D45   D(19,18,25,10)        -39.6883         calculate D2E/DX2 analytically  !
 ! D46   D(24,18,25,10)         73.6773         calculate D2E/DX2 analytically  !
 ! D47   D(18,19,22,23)         66.2023         calculate D2E/DX2 analytically  !
 ! D48   D(20,19,22,23)       -176.8447         calculate D2E/DX2 analytically  !
 ! D49   D(21,19,22,23)        -51.962          calculate D2E/DX2 analytically  !
 --------------------------------------------------------------------------------
 Trust Radius=3.00D-01 FncErr=1.00D-07 GrdErr=1.00D-07 EigMax=2.50D+02 EigMin=1.00D-04
 Number of steps in this run=    125 maximum allowed number of steps=    150.
 Search for a saddle point of order  1.
 GradGradGradGradGradGradGradGradGradGradGradGradGradGradGradGradGradGrad

                          Input orientation:                          
 ---------------------------------------------------------------------
 Center     Atomic      Atomic             Coordinates (Angstroms)
 Number     Number       Type             X           Y           Z
 ---------------------------------------------------------------------
      1          1           0        3.294304    2.021923   -0.455148
      2          6           0        2.434317    1.370965   -0.581109
      3          1           0        1.549623    1.816052   -0.121099
      4          1           0        2.204955    1.241990   -1.639007
      5          6           0        2.709123    0.031135    0.041792
      6          6           0        1.545109   -0.959530    0.072003
      7          1           0        1.937078   -1.981574    0.135627
      8          1           0        1.041159   -0.769278    1.044829
      9          8           0        3.765848   -0.271981    0.532359
     10          8           0        0.647191   -0.821276   -0.954609
     11          1           0       -0.996947    2.351440   -1.053112
     12          6           0       -1.821802    2.410020   -0.341759
     13          1           0       -1.448103    2.857156    0.578849
     14          1           0       -2.577241    3.074069   -0.760169
     15          6           0       -2.411798    1.031408   -0.083956
     16          1           0       -2.801516    0.596181   -1.004000
     17          1           0       -3.223513    1.081956    0.644191
     18          6           0       -1.354524    0.056333    0.455505
     19          6           0       -1.929201   -1.474745    0.403925
     20          1           0       -2.917492   -1.460399    0.857625
     21          1           0       -1.237448   -2.078447    0.990684
     22          8           0       -2.028742   -1.872650   -0.906626
     23          1           0       -1.130358   -1.921968   -1.261124
     24          8           0       -0.913275    0.269152    1.650266
     25          1           0       -0.490021   -0.048578   -0.327663
 ---------------------------------------------------------------------
                    Distance matrix (angstroms):
                    1          2          3          4          5
     1  H    0.000000
     2  C    1.085905   0.000000
     3  H    1.788263   1.091968   0.000000
     4  H    1.787876   1.090133   1.750158   0.000000
     5  C    2.133688   1.502887   2.134690   2.132004   0.000000
     6  C    3.496660   2.578459   2.782295   2.865247   1.528809
     7  H    4.268380   3.464170   3.825963   3.689505   2.157743
     8  H    3.888110   3.027409   2.881294   3.550013   2.104483
     9  O    2.541558   2.389991   3.114248   3.072999   1.203828
    10  O    3.916689   2.852936   2.909402   2.674340   2.443560
    11  H    4.345225   3.599679   2.764111   3.438943   4.507503
    12  C    5.132058   4.387650   3.430451   4.388840   5.131811
    13  H    4.925159   4.315953   3.249644   4.568641   5.055428
    14  H    5.972863   5.296068   4.361425   5.195986   6.152092
    15  C    5.803318   4.883369   4.038552   4.876160   5.219214
    16  H    6.284346   5.309715   4.604347   5.087736   5.637384
    17  H    6.676378   5.796199   4.889519   5.891254   6.055021
    18  C    5.128785   4.142239   3.444293   4.296819   4.084730
    19  C    6.344265   5.301759   4.817386   5.352146   4.890078
    20  H    7.241295   6.223218   5.625669   6.306785   5.877844
    21  H    6.280147   5.277389   4.916396   5.458087   4.574511
    22  O    6.611078   5.526834   5.198872   5.306746   5.193386
    23  H    5.981765   4.900279   4.738644   4.612780   4.500424
    24  O    5.020826   4.171259   3.405363   4.635633   3.970593
    25  H    4.315593   3.260535   2.771220   3.263140   3.221393
                    6          7          8          9         10
     6  C    0.000000
     7  H    1.096477   0.000000
     8  H    1.112004   1.760392   0.000000
     9  O    2.369880   2.534661   2.816711   0.000000
    10  O    1.370877   2.049076   2.038545   3.498403   0.000000
    11  H    4.323246   5.366248   4.277162   5.663945   3.574775
    12  C    4.781334   5.800274   4.497456   6.259317   4.112516
    13  H    4.876813   5.921926   4.423187   6.081032   4.502512
    14  H    5.827195   6.836743   5.578723   7.287075   5.060482
    15  C    4.432299   5.295186   4.054570   6.343656   3.680746
    16  H    4.740376   5.513424   4.563806   6.800322   3.728968
    17  H    5.218699   6.022919   4.666370   7.120170   4.600087
    18  C    3.096276   3.884589   2.601583   5.131462   2.601054
    19  C    3.527952   3.908577   3.119532   5.822089   2.985035
    20  H    4.558824   4.935560   4.022886   6.795967   4.049646
    21  H    3.136650   3.289091   2.628480   5.339134   2.986052
    22  O    3.816270   4.101937   3.801302   6.181431   2.875466
    23  H    3.140325   3.370998   3.370697   5.469175   2.113091
    24  O    3.169263   3.935024   2.294494   4.841150   3.226370
    25  H    2.265242   3.137184   2.178911   4.347639   1.511084
                   11         12         13         14         15
    11  H    0.000000
    12  C    1.090798   0.000000
    13  H    1.767084   1.089541   0.000000
    14  H    1.762197   1.089365   1.764929   0.000000
    15  C    2.164151   1.521555   2.168265   2.158031   0.000000
    16  H    2.517899   2.165275   3.073946   2.499936   1.089855
    17  H    3.074089   2.168097   2.511511   2.521589   1.091620
    18  C    2.769712   2.528601   2.805099   3.475576   1.536105
    19  C    4.199017   3.957143   4.362043   4.739913   2.598409
    20  H    4.676486   4.197523   4.569256   4.826430   2.711347
    21  H    4.884551   4.718391   4.957233   5.604369   3.493587
    22  O    4.350747   4.324715   4.991477   4.979190   3.042543
    23  H    4.280547   4.482125   5.130934   5.225401   3.427863
    24  O    3.413382   3.062173   2.851621   4.055433   2.415395
    25  H    2.557995   2.796166   3.191077   3.780803   2.217880
                   16         17         18         19         20
    16  H    0.000000
    17  H    1.769348   0.000000
    18  C    2.124942   2.140239   0.000000
    19  C    2.651777   2.875707   1.636189   0.000000
    20  H    2.776440   2.569586   2.214734   1.087552   0.000000
    21  H    3.684930   3.748688   2.203953   1.089617   1.795059
    22  O    2.588781   3.544320   2.455798   1.373237   2.018021
    23  H    3.033143   4.127358   2.628829   1.900144   2.809981
    24  O    3.273764   2.647647   1.291296   2.372056   2.763424
    25  H    2.493222   3.113613   1.171206   2.154162   3.048075
                   21         22         23         24         25
    21  H    0.000000
    22  O    2.065983   0.000000
    23  H    2.259777   0.967055   0.000000
    24  O    2.459951   3.516999   3.650250   0.000000
    25  H    2.533190   2.455626   2.188829   2.047511   0.000000
 Stoichiometry    C7H14O4(3)
 Framework group  C1[X(C7H14O4)]
 Deg. of freedom    69
 Full point group                 C1      NOp   1
 Largest Abelian subgroup         C1      NOp   1
 Largest concise Abelian subgroup C1      NOp   1
                         Standard orientation:                         
 ---------------------------------------------------------------------
 Center     Atomic      Atomic             Coordinates (Angstroms)
 Number     Number       Type             X           Y           Z
 ---------------------------------------------------------------------
      1          1           0        3.294304    2.021923   -0.455148
      2          6           0        2.434317    1.370965   -0.581109
      3          1           0        1.549623    1.816052   -0.121099
      4          1           0        2.204955    1.241990   -1.639007
      5          6           0        2.709123    0.031135    0.041792
      6          6           0        1.545109   -0.959530    0.072003
      7          1           0        1.937078   -1.981574    0.135627
      8          1           0        1.041159   -0.769278    1.044829
      9          8           0        3.765848   -0.271981    0.532359
     10          8           0        0.647191   -0.821276   -0.954609
     11          1           0       -0.996947    2.351440   -1.053112
     12          6           0       -1.821802    2.410020   -0.341759
     13          1           0       -1.448103    2.857156    0.578849
     14          1           0       -2.577241    3.074069   -0.760169
     15          6           0       -2.411798    1.031408   -0.083956
     16          1           0       -2.801516    0.596181   -1.004000
     17          1           0       -3.223513    1.081956    0.644191
     18          6           0       -1.354524    0.056333    0.455505
     19          6           0       -1.929201   -1.474745    0.403925
     20          1           0       -2.917492   -1.460399    0.857625
     21          1           0       -1.237448   -2.078447    0.990684
     22          8           0       -2.028742   -1.872650   -0.906626
     23          1           0       -1.130358   -1.921968   -1.261124
     24          8           0       -0.913275    0.269152    1.650266
     25          1           0       -0.490021   -0.048578   -0.327663
 ---------------------------------------------------------------------
 Rotational constants (GHZ):           1.4172973           0.6045451           0.5054980
 Standard basis: Aug-CC-pVTZ (5D, 7F)
 There are   955 symmetry adapted cartesian basis functions of A   symmetry.
 There are   828 symmetry adapted basis functions of A   symmetry.
   828 basis functions,  1170 primitive gaussians,   955 cartesian basis functions
    45 alpha electrons       43 beta electrons
       nuclear repulsion energy       657.8648342918 Hartrees.
 NAtoms=   25 NActive=   25 NUniq=   25 SFac= 1.00D+00 NAtFMM=   60 NAOKFM=F Big=F
 Integral buffers will be    131072 words long.
 Raffenetti 2 integral format.
 Two-electron integral symmetry is turned on.
 Nuclear repulsion after empirical dispersion term =      657.8486552860 Hartrees.
 One-electron integrals computed using PRISM.
 NBasis=   828 RedAO= T EigKep=  2.70D-06  NBF=   828
 NBsUse=   828 1.00D-06 EigRej= -1.00D+00 NBFU=   828
 ExpMin= 2.53D-02 ExpMax= 1.53D+04 ExpMxC= 5.22D+02 IAcc=3 IRadAn=         7 AccDes= 0.00D+00
 Harris functional with IExCor= 4639 and IRadAn=       7 diagonalized for initial guess.
 HarFok:  IExCor= 4639 AccDes= 0.00D+00 IRadAn=         7 IDoV= 1 UseB2=F ITyADJ=14
 ICtDFT=  3500011 ScaDFX=  1.000000  1.000000  1.000000  1.000000
 FoFCou: FMM=F IPFlag=           0 FMFlag=      100000 FMFlg1=           0
         NFxFlg=           0 DoJE=T BraDBF=F KetDBF=T FulRan=T
         wScrn=  0.000000 ICntrl=       500 IOpCl=  0 I1Cent=   200000004 NGrid=           0
         NMat0=    1 NMatS0=      1 NMatT0=    0 NMatD0=    1 NMtDS0=    0 NMtDT0=    0
 Petite list used in FoFCou.
 Mixing orbitals, IMix= 1 IMixAn=  0 NRI=1 NE=   45 Coef=  7.07106781D-01  7.07106781D-01
 Mixing orbitals, IMix= 1 IMixAn=  0 NRI=1 NE=   43 Coef= -7.07106781D-01  7.07106781D-01
 Initial guess <Sx>= 0.0000 <Sy>= 0.0000 <Sz>= 1.0000 <S**2>= 2.0000 S= 1.0000
 Requested convergence on RMS density matrix=1.00D-08 within 128 cycles.
 Requested convergence on MAX density matrix=1.00D-06.
 Requested convergence on             energy=1.00D-06.
 No special actions if energy rises.
 Restarting incremental Fock formation.
 SCF Done:  E(UwB97XD) =  -575.954446647     A.U. after   29 cycles
            NFock= 29  Conv=0.86D-08     -V/T= 2.0058
 <Sx>= 0.0000 <Sy>= 0.0000 <Sz>= 1.0000 <S**2>= 2.0150 S= 1.0050
 <L.S>=  0.00000000000    
 Annihilation of the first spin contaminant:
 S**2 before annihilation     2.0150,   after     2.0001
 DoSCS=F DFT=T ScalE2(SS,OS)=  1.000000  1.000000
 Range of M.O.s used for correlation:     1   828
 NBasis=   828 NAE=    45 NBE=    43 NFC=     0 NFV=     0
 NROrb=    828 NOA=    45 NOB=    43 NVA=   783 NVB=   785

 **** Warning!!: The largest alpha MO coefficient is  0.79213507D+02


 **** Warning!!: The largest beta MO coefficient is  0.78380687D+02

 Symmetrizing basis deriv contribution to polar:
 IMax=3 JMax=2 DiffMx= 0.00D+00
 G2DrvN: will do    26 centers at a time, making    1 passes.
 Calling FoFCou, ICntrl=  3107 FMM=F I1Cent=   0 AccDes= 0.00D+00.
 End of G2Drv F.D. properties file   721 does not exist.
 End of G2Drv F.D. properties file   722 does not exist.
 End of G2Drv F.D. properties file   788 does not exist.
          IDoAtm=1111111111111111111111111
          Differentiating once with respect to electric field.
                with respect to dipole field.
          Differentiating once with respect to nuclear coordinates.
 CalDSu exits because no D1Ps are significant.
          There are    78 degrees of freedom in the 1st order CPHF.  IDoFFX=6 NUNeed=     3.
     75 vectors produced by pass  0 Test12= 8.84D-14 1.28D-09 XBig12= 1.29D+02 4.62D+00.
 AX will form    32 AO Fock derivatives at one time.
     75 vectors produced by pass  1 Test12= 8.84D-14 1.28D-09 XBig12= 1.62D+01 6.91D-01.
     75 vectors produced by pass  2 Test12= 8.84D-14 1.28D-09 XBig12= 7.78D-01 1.22D-01.
     75 vectors produced by pass  3 Test12= 8.84D-14 1.28D-09 XBig12= 1.77D-02 2.05D-02.
     75 vectors produced by pass  4 Test12= 8.84D-14 1.28D-09 XBig12= 2.77D-04 1.55D-03.
     75 vectors produced by pass  5 Test12= 8.84D-14 1.28D-09 XBig12= 3.07D-06 1.27D-04.
     75 vectors produced by pass  6 Test12= 8.84D-14 1.28D-09 XBig12= 3.47D-08 1.16D-05.
     69 vectors produced by pass  7 Test12= 8.84D-14 1.28D-09 XBig12= 3.66D-10 9.99D-07.
      8 vectors produced by pass  8 Test12= 8.84D-14 1.28D-09 XBig12= 3.71D-12 1.12D-07.
      3 vectors produced by pass  9 Test12= 8.84D-14 1.28D-09 XBig12= 3.94D-14 1.27D-08.
 InvSVY:  IOpt=1 It=  1 EMax= 1.60D-14
 Solved reduced A of dimension   605 with    78 vectors.
 Isotropic polarizability for W=    0.000000      129.05 Bohr**3.
 End of Minotr F.D. properties file   721 does not exist.
 End of Minotr F.D. properties file   722 does not exist.
 End of Minotr F.D. properties file   788 does not exist.

 **********************************************************************

            Population analysis using the SCF Density.

 **********************************************************************

 Orbital symmetries:
 Alpha Orbitals:
       Occupied  (A) (A) (A) (A) (A) (A) (A) (A) (A) (A) (A) (A)
                 (A) (A) (A) (A) (A) (A) (A) (A) (A) (A) (A) (A)
                 (A) (A) (A) (A) (A) (A) (A) (A) (A) (A) (A) (A)
                 (A) (A) (A) (A) (A) (A) (A) (A) (A)
       Virtual   (A) (A) (A) (A) (A) (A) (A) (A) (A) (A) (A) (A)
                 (A) (A) (A) (A) (A) (A) (A) (A) (A) (A) (A) (A)
                 (A) (A) (A) (A) (A) (A) (A) (A) (A) (A) (A) (A)
                 (A) (A) (A) (A) (A) (A) (A) (A) (A) (A) (A) (A)
                 (A) (A) (A) (A) (A) (A) (A) (A) (A) (A) (A) (A)
                 (A) (A) (A) (A) (A) (A) (A) (A) (A) (A) (A) (A)
                 (A) (A) (A) (A) (A) (A) (A) (A) (A) (A) (A) (A)
                 (A) (A) (A) (A) (A) (A) (A) (A) (A) (A) (A) (A)
                 (A) (A) (A) (A) (A) (A) (A) (A) (A) (A) (A) (A)
                 (A) (A) (A) (A) (A) (A) (A) (A) (A) (A) (A) (A)
                 (A) (A) (A) (A) (A) (A) (A) (A) (A) (A) (A) (A)
                 (A) (A) (A) (A) (A) (A) (A) (A) (A) (A) (A) (A)
                 (A) (A) (A) (A) (A) (A) (A) (A) (A) (A) (A) (A)
                 (A) (A) (A) (A) (A) (A) (A) (A) (A) (A) (A) (A)
                 (A) (A) (A) (A) (A) (A) (A) (A) (A) (A) (A) (A)
                 (A) (A) (A) (A) (A) (A) (A) (A) (A) (A) (A) (A)
                 (A) (A) (A) (A) (A) (A) (A) (A) (A) (A) (A) (A)
                 (A) (A) (A) (A) (A) (A) (A) (A) (A) (A) (A) (A)
                 (A) (A) (A) (A) (A) (A) (A) (A) (A) (A) (A) (A)
                 (A) (A) (A) (A) (A) (A) (A) (A) (A) (A) (A) (A)
                 (A) (A) (A) (A) (A) (A) (A) (A) (A) (A) (A) (A)
                 (A) (A) (A) (A) (A) (A) (A) (A) (A) (A) (A) (A)
                 (A) (A) (A) (A) (A) (A) (A) (A) (A) (A) (A) (A)
                 (A) (A) (A) (A) (A) (A) (A) (A) (A) (A) (A) (A)
                 (A) (A) (A) (A) (A) (A) (A) (A) (A) (A) (A) (A)
                 (A) (A) (A) (A) (A) (A) (A) (A) (A) (A) (A) (A)
                 (A) (A) (A) (A) (A) (A) (A) (A) (A) (A) (A) (A)
                 (A) (A) (A) (A) (A) (A) (A) (A) (A) (A) (A) (A)
                 (A) (A) (A) (A) (A) (A) (A) (A) (A) (A) (A) (A)
                 (A) (A) (A) (A) (A) (A) (A) (A) (A) (A) (A) (A)
                 (A) (A) (A) (A) (A) (A) (A) (A) (A) (A) (A) (A)
                 (A) (A) (A) (A) (A) (A) (A) (A) (A) (A) (A) (A)
                 (A) (A) (A) (A) (A) (A) (A) (A) (A) (A) (A) (A)
                 (A) (A) (A) (A) (A) (A) (A) (A) (A) (A) (A) (A)
                 (A) (A) (A) (A) (A) (A) (A) (A) (A) (A) (A) (A)
                 (A) (A) (A) (A) (A) (A) (A) (A) (A) (A) (A) (A)
                 (A) (A) (A) (A) (A) (A) (A) (A) (A) (A) (A) (A)
                 (A) (A) (A) (A) (A) (A) (A) (A) (A) (A) (A) (A)
                 (A) (A) (A) (A) (A) (A) (A) (A) (A) (A) (A) (A)
                 (A) (A) (A) (A) (A) (A) (A) (A) (A) (A) (A) (A)
                 (A) (A) (A) (A) (A) (A) (A) (A) (A) (A) (A) (A)
                 (A) (A) (A) (A) (A) (A) (A) (A) (A) (A) (A) (A)
                 (A) (A) (A) (A) (A) (A) (A) (A) (A) (A) (A) (A)
                 (A) (A) (A) (A) (A) (A) (A) (A) (A) (A) (A) (A)
                 (A) (A) (A) (A) (A) (A) (A) (A) (A) (A) (A) (A)
                 (A) (A) (A) (A) (A) (A) (A) (A) (A) (A) (A) (A)
                 (A) (A) (A) (A) (A) (A) (A) (A) (A) (A) (A) (A)
                 (A) (A) (A) (A) (A) (A) (A) (A) (A) (A) (A) (A)
                 (A) (A) (A) (A) (A) (A) (A) (A) (A) (A) (A) (A)
                 (A) (A) (A) (A) (A) (A) (A) (A) (A) (A) (A) (A)
                 (A) (A) (A) (A) (A) (A) (A) (A) (A) (A) (A) (A)
                 (A) (A) (A) (A) (A) (A) (A) (A) (A) (A) (A) (A)
                 (A) (A) (A) (A) (A) (A) (A) (A) (A) (A) (A) (A)
                 (A) (A) (A) (A) (A) (A) (A) (A) (A) (A) (A) (A)
                 (A) (A) (A) (A) (A) (A) (A) (A) (A) (A) (A) (A)
                 (A) (A) (A) (A) (A) (A) (A) (A) (A) (A) (A) (A)
                 (A) (A) (A) (A) (A) (A) (A) (A) (A) (A) (A) (A)
                 (A) (A) (A) (A) (A) (A) (A) (A) (A) (A) (A) (A)
                 (A) (A) (A) (A) (A) (A) (A) (A) (A) (A) (A) (A)
                 (A) (A) (A) (A) (A) (A) (A) (A) (A) (A) (A) (A)
                 (A) (A) (A) (A) (A) (A) (A) (A) (A) (A) (A) (A)
                 (A) (A) (A) (A) (A) (A) (A) (A) (A) (A) (A) (A)
                 (A) (A) (A) (A) (A) (A) (A) (A) (A) (A) (A) (A)
                 (A) (A) (A) (A) (A) (A) (A) (A) (A) (A) (A) (A)
                 (A) (A) (A) (A) (A) (A) (A) (A) (A) (A) (A) (A)
                 (A) (A) (A)
 Beta  Orbitals:
       Occupied  (A) (A) (A) (A) (A) (A) (A) (A) (A) (A) (A) (A)
                 (A) (A) (A) (A) (A) (A) (A) (A) (A) (A) (A) (A)
                 (A) (A) (A) (A) (A) (A) (A) (A) (A) (A) (A) (A)
                 (A) (A) (A) (A) (A) (A) (A)
       Virtual   (A) (A) (A) (A) (A) (A) (A) (A) (A) (A) (A) (A)
                 (A) (A) (A) (A) (A) (A) (A) (A) (A) (A) (A) (A)
                 (A) (A) (A) (A) (A) (A) (A) (A) (A) (A) (A) (A)
                 (A) (A) (A) (A) (A) (A) (A) (A) (A) (A) (A) (A)
                 (A) (A) (A) (A) (A) (A) (A) (A) (A) (A) (A) (A)
                 (A) (A) (A) (A) (A) (A) (A) (A) (A) (A) (A) (A)
                 (A) (A) (A) (A) (A) (A) (A) (A) (A) (A) (A) (A)
                 (A) (A) (A) (A) (A) (A) (A) (A) (A) (A) (A) (A)
                 (A) (A) (A) (A) (A) (A) (A) (A) (A) (A) (A) (A)
                 (A) (A) (A) (A) (A) (A) (A) (A) (A) (A) (A) (A)
                 (A) (A) (A) (A) (A) (A) (A) (A) (A) (A) (A) (A)
                 (A) (A) (A) (A) (A) (A) (A) (A) (A) (A) (A) (A)
                 (A) (A) (A) (A) (A) (A) (A) (A) (A) (A) (A) (A)
                 (A) (A) (A) (A) (A) (A) (A) (A) (A) (A) (A) (A)
                 (A) (A) (A) (A) (A) (A) (A) (A) (A) (A) (A) (A)
                 (A) (A) (A) (A) (A) (A) (A) (A) (A) (A) (A) (A)
                 (A) (A) (A) (A) (A) (A) (A) (A) (A) (A) (A) (A)
                 (A) (A) (A) (A) (A) (A) (A) (A) (A) (A) (A) (A)
                 (A) (A) (A) (A) (A) (A) (A) (A) (A) (A) (A) (A)
                 (A) (A) (A) (A) (A) (A) (A) (A) (A) (A) (A) (A)
                 (A) (A) (A) (A) (A) (A) (A) (A) (A) (A) (A) (A)
                 (A) (A) (A) (A) (A) (A) (A) (A) (A) (A) (A) (A)
                 (A) (A) (A) (A) (A) (A) (A) (A) (A) (A) (A) (A)
                 (A) (A) (A) (A) (A) (A) (A) (A) (A) (A) (A) (A)
                 (A) (A) (A) (A) (A) (A) (A) (A) (A) (A) (A) (A)
                 (A) (A) (A) (A) (A) (A) (A) (A) (A) (A) (A) (A)
                 (A) (A) (A) (A) (A) (A) (A) (A) (A) (A) (A) (A)
                 (A) (A) (A) (A) (A) (A) (A) (A) (A) (A) (A) (A)
                 (A) (A) (A) (A) (A) (A) (A) (A) (A) (A) (A) (A)
                 (A) (A) (A) (A) (A) (A) (A) (A) (A) (A) (A) (A)
                 (A) (A) (A) (A) (A) (A) (A) (A) (A) (A) (A) (A)
                 (A) (A) (A) (A) (A) (A) (A) (A) (A) (A) (A) (A)
                 (A) (A) (A) (A) (A) (A) (A) (A) (A) (A) (A) (A)
                 (A) (A) (A) (A) (A) (A) (A) (A) (A) (A) (A) (A)
                 (A) (A) (A) (A) (A) (A) (A) (A) (A) (A) (A) (A)
                 (A) (A) (A) (A) (A) (A) (A) (A) (A) (A) (A) (A)
                 (A) (A) (A) (A) (A) (A) (A) (A) (A) (A) (A) (A)
                 (A) (A) (A) (A) (A) (A) (A) (A) (A) (A) (A) (A)
                 (A) (A) (A) (A) (A) (A) (A) (A) (A) (A) (A) (A)
                 (A) (A) (A) (A) (A) (A) (A) (A) (A) (A) (A) (A)
                 (A) (A) (A) (A) (A) (A) (A) (A) (A) (A) (A) (A)
                 (A) (A) (A) (A) (A) (A) (A) (A) (A) (A) (A) (A)
                 (A) (A) (A) (A) (A) (A) (A) (A) (A) (A) (A) (A)
                 (A) (A) (A) (A) (A) (A) (A) (A) (A) (A) (A) (A)
                 (A) (A) (A) (A) (A) (A) (A) (A) (A) (A) (A) (A)
                 (A) (A) (A) (A) (A) (A) (A) (A) (A) (A) (A) (A)
                 (A) (A) (A) (A) (A) (A) (A) (A) (A) (A) (A) (A)
                 (A) (A) (A) (A) (A) (A) (A) (A) (A) (A) (A) (A)
                 (A) (A) (A) (A) (A) (A) (A) (A) (A) (A) (A) (A)
                 (A) (A) (A) (A) (A) (A) (A) (A) (A) (A) (A) (A)
                 (A) (A) (A) (A) (A) (A) (A) (A) (A) (A) (A) (A)
                 (A) (A) (A) (A) (A) (A) (A) (A) (A) (A) (A) (A)
                 (A) (A) (A) (A) (A) (A) (A) (A) (A) (A) (A) (A)
                 (A) (A) (A) (A) (A) (A) (A) (A) (A) (A) (A) (A)
                 (A) (A) (A) (A) (A) (A) (A) (A) (A) (A) (A) (A)
                 (A) (A) (A) (A) (A) (A) (A) (A) (A) (A) (A) (A)
                 (A) (A) (A) (A) (A) (A) (A) (A) (A) (A) (A) (A)
                 (A) (A) (A) (A) (A) (A) (A) (A) (A) (A) (A) (A)
                 (A) (A) (A) (A) (A) (A) (A) (A) (A) (A) (A) (A)
                 (A) (A) (A) (A) (A) (A) (A) (A) (A) (A) (A) (A)
                 (A) (A) (A) (A) (A) (A) (A) (A) (A) (A) (A) (A)
                 (A) (A) (A) (A) (A) (A) (A) (A) (A) (A) (A) (A)
                 (A) (A) (A) (A) (A) (A) (A) (A) (A) (A) (A) (A)
                 (A) (A) (A) (A) (A) (A) (A) (A) (A) (A) (A) (A)
                 (A) (A) (A) (A) (A) (A) (A) (A) (A) (A) (A) (A)
                 (A) (A) (A) (A) (A)
 The electronic state is 3-A.
 Alpha  occ. eigenvalues --  -19.32107 -19.29069 -19.28607 -19.24674 -10.38374
 Alpha  occ. eigenvalues --  -10.37990 -10.37531 -10.34491 -10.31617 -10.29339
 Alpha  occ. eigenvalues --  -10.28912  -1.19203  -1.17211  -1.15733  -1.13045
 Alpha  occ. eigenvalues --   -0.90773  -0.85777  -0.83852  -0.79449  -0.76211
 Alpha  occ. eigenvalues --   -0.71012  -0.64402  -0.63513  -0.62309  -0.58999
 Alpha  occ. eigenvalues --   -0.57775  -0.56919  -0.56475  -0.55550  -0.55224
 Alpha  occ. eigenvalues --   -0.53042  -0.50866  -0.50613  -0.49963  -0.48196
 Alpha  occ. eigenvalues --   -0.47436  -0.47114  -0.45889  -0.44734  -0.43641
 Alpha  occ. eigenvalues --   -0.42828  -0.40685  -0.37434  -0.34550  -0.32793
 Alpha virt. eigenvalues --    0.02580   0.03131   0.03579   0.03969   0.04643
 Alpha virt. eigenvalues --    0.04994   0.05278   0.05757   0.05845   0.06313
 Alpha virt. eigenvalues --    0.06961   0.07394   0.07906   0.08740   0.09190
 Alpha virt. eigenvalues --    0.09736   0.09953   0.10350   0.11268   0.11308
 Alpha virt. eigenvalues --    0.11737   0.12136   0.12514   0.13150   0.13522
 Alpha virt. eigenvalues --    0.13714   0.13837   0.14098   0.14501   0.14671
 Alpha virt. eigenvalues --    0.15062   0.15250   0.15872   0.16130   0.16538
 Alpha virt. eigenvalues --    0.16824   0.17667   0.17814   0.17883   0.18017
 Alpha virt. eigenvalues --    0.19190   0.19669   0.20084   0.20415   0.20696
 Alpha virt. eigenvalues --    0.21687   0.22154   0.22775   0.23122   0.23489
 Alpha virt. eigenvalues --    0.24239   0.24712   0.24999   0.25470   0.26023
 Alpha virt. eigenvalues --    0.26411   0.26572   0.26731   0.27339   0.27546
 Alpha virt. eigenvalues --    0.28241   0.28419   0.28868   0.29127   0.29302
 Alpha virt. eigenvalues --    0.29573   0.30456   0.30612   0.31091   0.31601
 Alpha virt. eigenvalues --    0.31869   0.32324   0.32538   0.32752   0.33056
 Alpha virt. eigenvalues --    0.33713   0.34064   0.34359   0.34608   0.35103
 Alpha virt. eigenvalues --    0.35445   0.36445   0.36840   0.37140   0.37315
 Alpha virt. eigenvalues --    0.37811   0.38033   0.38337   0.38474   0.39306
 Alpha virt. eigenvalues --    0.39477   0.39733   0.40420   0.41005   0.41290
 Alpha virt. eigenvalues --    0.41459   0.41963   0.42340   0.42522   0.42669
 Alpha virt. eigenvalues --    0.43251   0.43572   0.44146   0.44600   0.44860
 Alpha virt. eigenvalues --    0.45410   0.45669   0.46124   0.46169   0.46464
 Alpha virt. eigenvalues --    0.46781   0.47222   0.47845   0.48401   0.48911
 Alpha virt. eigenvalues --    0.49260   0.49605   0.50074   0.50799   0.51547
 Alpha virt. eigenvalues --    0.51771   0.52176   0.52790   0.52878   0.53476
 Alpha virt. eigenvalues --    0.53659   0.54077   0.54640   0.55226   0.55431
 Alpha virt. eigenvalues --    0.55499   0.56146   0.56353   0.56867   0.57562
 Alpha virt. eigenvalues --    0.58014   0.58397   0.58911   0.59303   0.59980
 Alpha virt. eigenvalues --    0.60604   0.60848   0.61466   0.62490   0.62616
 Alpha virt. eigenvalues --    0.63092   0.64016   0.64431   0.65000   0.65144
 Alpha virt. eigenvalues --    0.65971   0.66431   0.66677   0.67125   0.67868
 Alpha virt. eigenvalues --    0.68208   0.69372   0.70278   0.70543   0.71208
 Alpha virt. eigenvalues --    0.71336   0.72322   0.72529   0.73351   0.73684
 Alpha virt. eigenvalues --    0.74024   0.74586   0.75527   0.75795   0.75994
 Alpha virt. eigenvalues --    0.76854   0.77289   0.77820   0.78304   0.79373
 Alpha virt. eigenvalues --    0.80032   0.81010   0.81472   0.81947   0.82470
 Alpha virt. eigenvalues --    0.82993   0.83185   0.83271   0.83810   0.83984
 Alpha virt. eigenvalues --    0.85416   0.85619   0.86130   0.86491   0.86854
 Alpha virt. eigenvalues --    0.87591   0.87816   0.88400   0.89128   0.89225
 Alpha virt. eigenvalues --    0.90190   0.90407   0.90634   0.91513   0.92058
 Alpha virt. eigenvalues --    0.92390   0.93209   0.93737   0.94344   0.94648
 Alpha virt. eigenvalues --    0.94827   0.95647   0.96019   0.96561   0.97174
 Alpha virt. eigenvalues --    0.98189   0.98456   0.98784   0.98956   0.99640
 Alpha virt. eigenvalues --    0.99815   1.00529   1.01582   1.01871   1.02124
 Alpha virt. eigenvalues --    1.02534   1.02830   1.03088   1.03655   1.03830
 Alpha virt. eigenvalues --    1.05015   1.05451   1.05669   1.06409   1.07707
 Alpha virt. eigenvalues --    1.07798   1.08634   1.08823   1.09365   1.09651
 Alpha virt. eigenvalues --    1.10047   1.11084   1.11661   1.12649   1.13150
 Alpha virt. eigenvalues --    1.13417   1.13884   1.14181   1.14725   1.15036
 Alpha virt. eigenvalues --    1.15434   1.15981   1.16819   1.17229   1.17981
 Alpha virt. eigenvalues --    1.18353   1.18858   1.19296   1.19916   1.20050
 Alpha virt. eigenvalues --    1.21487   1.21820   1.22236   1.22714   1.23182
 Alpha virt. eigenvalues --    1.23969   1.24455   1.25217   1.25615   1.26134
 Alpha virt. eigenvalues --    1.27025   1.27931   1.28693   1.28727   1.29209
 Alpha virt. eigenvalues --    1.29777   1.30977   1.31197   1.32796   1.33956
 Alpha virt. eigenvalues --    1.34140   1.34585   1.35177   1.35825   1.36970
 Alpha virt. eigenvalues --    1.37538   1.37742   1.38328   1.38877   1.40062
 Alpha virt. eigenvalues --    1.40695   1.40827   1.41261   1.41938   1.42844
 Alpha virt. eigenvalues --    1.43401   1.43819   1.44428   1.44707   1.45447
 Alpha virt. eigenvalues --    1.45773   1.46823   1.47551   1.47743   1.48100
 Alpha virt. eigenvalues --    1.48942   1.49540   1.50415   1.51150   1.51325
 Alpha virt. eigenvalues --    1.52584   1.52856   1.53004   1.53348   1.54116
 Alpha virt. eigenvalues --    1.54557   1.55712   1.55845   1.55962   1.56343
 Alpha virt. eigenvalues --    1.57255   1.58015   1.58831   1.59436   1.60121
 Alpha virt. eigenvalues --    1.60636   1.61471   1.62028   1.62435   1.63523
 Alpha virt. eigenvalues --    1.63819   1.64246   1.64727   1.65477   1.66034
 Alpha virt. eigenvalues --    1.66307   1.66700   1.67709   1.68194   1.69406
 Alpha virt. eigenvalues --    1.69699   1.70138   1.71017   1.71128   1.71485
 Alpha virt. eigenvalues --    1.72208   1.72714   1.73571   1.74334   1.75037
 Alpha virt. eigenvalues --    1.75922   1.76218   1.77127   1.77945   1.78706
 Alpha virt. eigenvalues --    1.79170   1.79689   1.80474   1.81063   1.81672
 Alpha virt. eigenvalues --    1.82710   1.83896   1.84621   1.85463   1.85578
 Alpha virt. eigenvalues --    1.86455   1.86931   1.87589   1.87781   1.89225
 Alpha virt. eigenvalues --    1.89933   1.90254   1.91511   1.91771   1.92231
 Alpha virt. eigenvalues --    1.92558   1.93842   1.94879   1.95280   1.95754
 Alpha virt. eigenvalues --    1.96947   1.98840   1.99492   2.00117   2.01137
 Alpha virt. eigenvalues --    2.01436   2.02419   2.02835   2.03802   2.04710
 Alpha virt. eigenvalues --    2.05660   2.06317   2.08147   2.09042   2.09674
 Alpha virt. eigenvalues --    2.11217   2.11693   2.12344   2.12956   2.13550
 Alpha virt. eigenvalues --    2.14016   2.14883   2.15774   2.16359   2.17076
 Alpha virt. eigenvalues --    2.18861   2.19437   2.19910   2.20666   2.22409
 Alpha virt. eigenvalues --    2.23488   2.24923   2.25988   2.27694   2.28446
 Alpha virt. eigenvalues --    2.29330   2.29659   2.31149   2.32008   2.32884
 Alpha virt. eigenvalues --    2.33802   2.35515   2.35693   2.37603   2.39300
 Alpha virt. eigenvalues --    2.40260   2.41253   2.42190   2.44517   2.45700
 Alpha virt. eigenvalues --    2.46678   2.47627   2.48542   2.49284   2.49945
 Alpha virt. eigenvalues --    2.50683   2.51371   2.52779   2.53814   2.55508
 Alpha virt. eigenvalues --    2.55685   2.56570   2.56990   2.58100   2.59716
 Alpha virt. eigenvalues --    2.61988   2.63217   2.64266   2.65564   2.66543
 Alpha virt. eigenvalues --    2.66693   2.67964   2.69632   2.71026   2.72772
 Alpha virt. eigenvalues --    2.73915   2.75828   2.76902   2.77413   2.78282
 Alpha virt. eigenvalues --    2.79247   2.81152   2.82430   2.83631   2.84935
 Alpha virt. eigenvalues --    2.87098   2.87559   2.88013   2.90032   2.91210
 Alpha virt. eigenvalues --    2.93100   2.94771   2.96856   2.97487   2.98312
 Alpha virt. eigenvalues --    2.99629   3.01772   3.02055   3.02541   3.05391
 Alpha virt. eigenvalues --    3.07161   3.08661   3.10437   3.11482   3.15474
 Alpha virt. eigenvalues --    3.15852   3.17802   3.19568   3.20679   3.21439
 Alpha virt. eigenvalues --    3.22462   3.24332   3.25547   3.27635   3.29030
 Alpha virt. eigenvalues --    3.29358   3.30801   3.31690   3.32757   3.34094
 Alpha virt. eigenvalues --    3.35907   3.36705   3.37935   3.39141   3.39702
 Alpha virt. eigenvalues --    3.41455   3.42933   3.44555   3.46030   3.46663
 Alpha virt. eigenvalues --    3.47681   3.48010   3.48894   3.49485   3.51179
 Alpha virt. eigenvalues --    3.52145   3.52572   3.53369   3.54805   3.55441
 Alpha virt. eigenvalues --    3.55995   3.57763   3.58130   3.59825   3.60380
 Alpha virt. eigenvalues --    3.61831   3.63311   3.64559   3.64782   3.65523
 Alpha virt. eigenvalues --    3.67296   3.67730   3.68857   3.69454   3.69949
 Alpha virt. eigenvalues --    3.71339   3.72175   3.73261   3.74365   3.74398
 Alpha virt. eigenvalues --    3.75177   3.75557   3.76677   3.77591   3.79103
 Alpha virt. eigenvalues --    3.79708   3.80580   3.81422   3.81884   3.82990
 Alpha virt. eigenvalues --    3.84270   3.85671   3.86672   3.87461   3.88403
 Alpha virt. eigenvalues --    3.89983   3.91122   3.91722   3.92741   3.94819
 Alpha virt. eigenvalues --    3.95150   3.95945   3.97961   3.99158   4.00057
 Alpha virt. eigenvalues --    4.00137   4.00294   4.01665   4.02766   4.04440
 Alpha virt. eigenvalues --    4.05009   4.05385   4.05883   4.07723   4.08138
 Alpha virt. eigenvalues --    4.09418   4.10409   4.11654   4.12154   4.12459
 Alpha virt. eigenvalues --    4.14722   4.15209   4.15581   4.17032   4.18025
 Alpha virt. eigenvalues --    4.20747   4.21067   4.22424   4.23295   4.24386
 Alpha virt. eigenvalues --    4.25374   4.26296   4.27055   4.27993   4.29680
 Alpha virt. eigenvalues --    4.31953   4.32151   4.32868   4.34243   4.36669
 Alpha virt. eigenvalues --    4.37492   4.38598   4.40123   4.41203   4.41627
 Alpha virt. eigenvalues --    4.42920   4.44396   4.45551   4.46633   4.47983
 Alpha virt. eigenvalues --    4.48227   4.49481   4.50730   4.51426   4.52781
 Alpha virt. eigenvalues --    4.54446   4.55920   4.56330   4.58722   4.58904
 Alpha virt. eigenvalues --    4.59912   4.62339   4.62651   4.64415   4.64876
 Alpha virt. eigenvalues --    4.66865   4.67112   4.68223   4.69076   4.70720
 Alpha virt. eigenvalues --    4.72141   4.72885   4.74167   4.74621   4.75548
 Alpha virt. eigenvalues --    4.77144   4.77882   4.79421   4.82710   4.83225
 Alpha virt. eigenvalues --    4.84524   4.86899   4.88369   4.89397   4.90463
 Alpha virt. eigenvalues --    4.92111   4.94471   4.96141   4.96709   4.97620
 Alpha virt. eigenvalues --    4.98291   5.00695   5.01036   5.02619   5.03259
 Alpha virt. eigenvalues --    5.04251   5.07391   5.07727   5.09341   5.09668
 Alpha virt. eigenvalues --    5.10406   5.11843   5.13489   5.14750   5.16089
 Alpha virt. eigenvalues --    5.17477   5.18982   5.19710   5.21265   5.22089
 Alpha virt. eigenvalues --    5.22692   5.24827   5.25043   5.26323   5.27921
 Alpha virt. eigenvalues --    5.29430   5.31424   5.34360   5.35214   5.35607
 Alpha virt. eigenvalues --    5.37259   5.37582   5.40323   5.40839   5.41510
 Alpha virt. eigenvalues --    5.42613   5.43243   5.45676   5.46816   5.47365
 Alpha virt. eigenvalues --    5.49510   5.50863   5.53748   5.55671   5.59007
 Alpha virt. eigenvalues --    5.61566   5.64786   5.68322   5.70121   5.72626
 Alpha virt. eigenvalues --    5.74325   5.77893   5.79768   5.83247   5.84954
 Alpha virt. eigenvalues --    5.87192   5.90873   5.92330   5.93286   5.93980
 Alpha virt. eigenvalues --    5.96294   5.97348   5.98760   6.00601   6.06372
 Alpha virt. eigenvalues --    6.10328   6.13500   6.18648   6.21225   6.28877
 Alpha virt. eigenvalues --    6.33564   6.33752   6.39003   6.40435   6.42821
 Alpha virt. eigenvalues --    6.47635   6.48553   6.50330   6.54034   6.55333
 Alpha virt. eigenvalues --    6.59731   6.61013   6.62719   6.63728   6.66841
 Alpha virt. eigenvalues --    6.67663   6.69807   6.71060   6.72377   6.74102
 Alpha virt. eigenvalues --    6.76616   6.78652   6.81898   6.82809   6.86842
 Alpha virt. eigenvalues --    6.91380   6.92554   6.94350   6.98090   6.99946
 Alpha virt. eigenvalues --    7.02393   7.04443   7.05556   7.06967   7.09575
 Alpha virt. eigenvalues --    7.11266   7.14734   7.18335   7.19366   7.21638
 Alpha virt. eigenvalues --    7.24063   7.27202   7.28293   7.32332   7.37373
 Alpha virt. eigenvalues --    7.41840   7.48218   7.48875   7.52067   7.53867
 Alpha virt. eigenvalues --    7.55572   7.58290   7.60779   7.69121   7.88044
 Alpha virt. eigenvalues --    7.89751   8.19988  15.17097  15.44117  15.72206
 Alpha virt. eigenvalues --   16.30414  16.88212  17.22565  17.46062  17.61909
 Alpha virt. eigenvalues --   18.35258  18.56595  19.43137
  Beta  occ. eigenvalues --  -19.30122 -19.28888 -19.27141 -19.24637 -10.38044
  Beta  occ. eigenvalues --  -10.37980 -10.37259 -10.34511 -10.31454 -10.29331
  Beta  occ. eigenvalues --  -10.28911  -1.17284  -1.15537  -1.13833  -1.09481
  Beta  occ. eigenvalues --   -0.89738  -0.85539  -0.82299  -0.78565  -0.75408
  Beta  occ. eigenvalues --   -0.68919  -0.63563  -0.62963  -0.60210  -0.57118
  Beta  occ. eigenvalues --   -0.56531  -0.56439  -0.55053  -0.54721  -0.53878
  Beta  occ. eigenvalues --   -0.52273  -0.50045  -0.48873  -0.48058  -0.46854
  Beta  occ. eigenvalues --   -0.46771  -0.45574  -0.44885  -0.43640  -0.39687
  Beta  occ. eigenvalues --   -0.39343  -0.36503  -0.32535
  Beta virt. eigenvalues --   -0.10628  -0.07502   0.02695   0.03302   0.03685
  Beta virt. eigenvalues --    0.04019   0.04720   0.05098   0.05438   0.05826
  Beta virt. eigenvalues --    0.05927   0.06355   0.07076   0.07472   0.07968
  Beta virt. eigenvalues --    0.08810   0.09290   0.09859   0.10087   0.10427
  Beta virt. eigenvalues --    0.11429   0.11479   0.11821   0.12242   0.12603
  Beta virt. eigenvalues --    0.13221   0.13621   0.13837   0.13940   0.14174
  Beta virt. eigenvalues --    0.14581   0.14775   0.15140   0.15371   0.15965
  Beta virt. eigenvalues --    0.16226   0.16699   0.16976   0.17847   0.17942
  Beta virt. eigenvalues --    0.18059   0.18190   0.19254   0.19806   0.20277
  Beta virt. eigenvalues --    0.20532   0.20904   0.21985   0.22284   0.23075
  Beta virt. eigenvalues --    0.23247   0.23892   0.24532   0.24944   0.25221
  Beta virt. eigenvalues --    0.25658   0.26235   0.26649   0.26693   0.26888
  Beta virt. eigenvalues --    0.27468   0.27680   0.28406   0.28550   0.28979
  Beta virt. eigenvalues --    0.29340   0.29441   0.29845   0.30631   0.30811
  Beta virt. eigenvalues --    0.31334   0.31969   0.32285   0.32593   0.32751
  Beta virt. eigenvalues --    0.32930   0.33369   0.33841   0.34265   0.34527
  Beta virt. eigenvalues --    0.34743   0.35262   0.35574   0.36623   0.37033
  Beta virt. eigenvalues --    0.37356   0.37511   0.37964   0.38244   0.38544
  Beta virt. eigenvalues --    0.38598   0.39498   0.39663   0.39911   0.40680
  Beta virt. eigenvalues --    0.41333   0.41481   0.41805   0.42171   0.42494
  Beta virt. eigenvalues --    0.42670   0.42867   0.43529   0.43665   0.44406
  Beta virt. eigenvalues --    0.44730   0.45107   0.45629   0.45797   0.46248
  Beta virt. eigenvalues --    0.46343   0.46764   0.46916   0.47357   0.48150
  Beta virt. eigenvalues --    0.48530   0.49019   0.49415   0.49685   0.50333
  Beta virt. eigenvalues --    0.50890   0.51673   0.52015   0.52335   0.52903
  Beta virt. eigenvalues --    0.53095   0.53632   0.53824   0.54239   0.54818
  Beta virt. eigenvalues --    0.55368   0.55548   0.55655   0.56261   0.56525
  Beta virt. eigenvalues --    0.56997   0.57692   0.58258   0.58525   0.59069
  Beta virt. eigenvalues --    0.59500   0.60087   0.60826   0.60942   0.61780
  Beta virt. eigenvalues --    0.62600   0.62867   0.63195   0.64145   0.64610
  Beta virt. eigenvalues --    0.65095   0.65274   0.66172   0.66552   0.66934
  Beta virt. eigenvalues --    0.67185   0.68093   0.68401   0.69508   0.70560
  Beta virt. eigenvalues --    0.70693   0.71342   0.71523   0.72473   0.72703
  Beta virt. eigenvalues --    0.73523   0.73882   0.74204   0.74796   0.75663
  Beta virt. eigenvalues --    0.75943   0.76143   0.77061   0.77425   0.77913
  Beta virt. eigenvalues --    0.78453   0.79551   0.80097   0.81082   0.81551
  Beta virt. eigenvalues --    0.82079   0.82589   0.83103   0.83299   0.83408
  Beta virt. eigenvalues --    0.83965   0.84092   0.85556   0.85695   0.86303
  Beta virt. eigenvalues --    0.86667   0.86944   0.87664   0.87919   0.88520
  Beta virt. eigenvalues --    0.89265   0.89335   0.90303   0.90587   0.90718
  Beta virt. eigenvalues --    0.91617   0.92153   0.92479   0.93397   0.93842
  Beta virt. eigenvalues --    0.94450   0.94788   0.94962   0.95782   0.96128
  Beta virt. eigenvalues --    0.96649   0.97347   0.98359   0.98556   0.98891
  Beta virt. eigenvalues --    0.99039   0.99738   1.00015   1.00610   1.01731
  Beta virt. eigenvalues --    1.02030   1.02367   1.02655   1.02951   1.03227
  Beta virt. eigenvalues --    1.03813   1.03970   1.05138   1.05524   1.05862
  Beta virt. eigenvalues --    1.06540   1.07816   1.07973   1.08765   1.08947
  Beta virt. eigenvalues --    1.09468   1.09765   1.10243   1.11284   1.11798
  Beta virt. eigenvalues --    1.12770   1.13304   1.13530   1.14019   1.14360
  Beta virt. eigenvalues --    1.14873   1.15166   1.15551   1.16143   1.16990
  Beta virt. eigenvalues --    1.17481   1.18074   1.18546   1.18953   1.19535
  Beta virt. eigenvalues --    1.20140   1.20186   1.21579   1.21929   1.22361
  Beta virt. eigenvalues --    1.22842   1.23345   1.24133   1.24543   1.25340
  Beta virt. eigenvalues --    1.25770   1.26283   1.27152   1.28145   1.28769
  Beta virt. eigenvalues --    1.28836   1.29328   1.29932   1.31095   1.31310
  Beta virt. eigenvalues --    1.32933   1.34142   1.34357   1.34731   1.35291
  Beta virt. eigenvalues --    1.35960   1.37116   1.37647   1.37907   1.38482
  Beta virt. eigenvalues --    1.39074   1.40343   1.40927   1.41184   1.41480
  Beta virt. eigenvalues --    1.42085   1.42984   1.43575   1.43942   1.44681
  Beta virt. eigenvalues --    1.44860   1.45617   1.45906   1.47025   1.47675
  Beta virt. eigenvalues --    1.47939   1.48298   1.49072   1.49710   1.50541
  Beta virt. eigenvalues --    1.51374   1.51482   1.52769   1.52955   1.53136
  Beta virt. eigenvalues --    1.53521   1.54266   1.54730   1.55861   1.56049
  Beta virt. eigenvalues --    1.56162   1.56555   1.57353   1.58159   1.59002
  Beta virt. eigenvalues --    1.59582   1.60318   1.60774   1.61638   1.62168
  Beta virt. eigenvalues --    1.62634   1.63640   1.63947   1.64447   1.64899
  Beta virt. eigenvalues --    1.65718   1.66136   1.66484   1.66864   1.67830
  Beta virt. eigenvalues --    1.68399   1.69633   1.69959   1.70276   1.71188
  Beta virt. eigenvalues --    1.71225   1.71673   1.72408   1.72865   1.73742
  Beta virt. eigenvalues --    1.74630   1.75231   1.76091   1.76380   1.77300
  Beta virt. eigenvalues --    1.78105   1.78896   1.79357   1.79953   1.80624
  Beta virt. eigenvalues --    1.81295   1.81884   1.82821   1.84159   1.84734
  Beta virt. eigenvalues --    1.85682   1.85859   1.86641   1.87099   1.87846
  Beta virt. eigenvalues --    1.87949   1.89380   1.90061   1.90588   1.91784
  Beta virt. eigenvalues --    1.92094   1.92468   1.92873   1.94298   1.95082
  Beta virt. eigenvalues --    1.95499   1.95989   1.97111   1.99086   1.99835
  Beta virt. eigenvalues --    2.00350   2.01359   2.01735   2.02571   2.03142
  Beta virt. eigenvalues --    2.04058   2.05090   2.05945   2.06538   2.08505
  Beta virt. eigenvalues --    2.09283   2.09980   2.11480   2.11814   2.12488
  Beta virt. eigenvalues --    2.13194   2.13663   2.14174   2.15105   2.16020
  Beta virt. eigenvalues --    2.16599   2.17217   2.19180   2.19686   2.20233
  Beta virt. eigenvalues --    2.20924   2.22521   2.23679   2.25132   2.26240
  Beta virt. eigenvalues --    2.27879   2.28688   2.29592   2.29873   2.31459
  Beta virt. eigenvalues --    2.32316   2.33169   2.34184   2.35848   2.36387
  Beta virt. eigenvalues --    2.37912   2.39716   2.40634   2.41560   2.42904
  Beta virt. eigenvalues --    2.45029   2.46099   2.47031   2.47918   2.49286
  Beta virt. eigenvalues --    2.49700   2.50318   2.51357   2.51982   2.53246
  Beta virt. eigenvalues --    2.54904   2.55871   2.56032   2.57016   2.57510
  Beta virt. eigenvalues --    2.58766   2.60060   2.62526   2.63806   2.64783
  Beta virt. eigenvalues --    2.66011   2.67100   2.67355   2.68626   2.70340
  Beta virt. eigenvalues --    2.71431   2.73422   2.74720   2.76425   2.77259
  Beta virt. eigenvalues --    2.77951   2.78763   2.79840   2.81735   2.83005
  Beta virt. eigenvalues --    2.84430   2.85561   2.87670   2.88053   2.88444
  Beta virt. eigenvalues --    2.90274   2.91705   2.93601   2.95329   2.97544
  Beta virt. eigenvalues --    2.98252   2.98915   3.00052   3.02345   3.02837
  Beta virt. eigenvalues --    3.03140   3.05769   3.07662   3.09509   3.10723
  Beta virt. eigenvalues --    3.12047   3.16095   3.16485   3.17979   3.20021
  Beta virt. eigenvalues --    3.21064   3.21750   3.22667   3.24683   3.25786
  Beta virt. eigenvalues --    3.27921   3.29263   3.29760   3.31036   3.32026
  Beta virt. eigenvalues --    3.33058   3.34379   3.36215   3.36967   3.38207
  Beta virt. eigenvalues --    3.39502   3.39923   3.41666   3.43180   3.44911
  Beta virt. eigenvalues --    3.46342   3.46822   3.47934   3.48264   3.49152
  Beta virt. eigenvalues --    3.49710   3.51442   3.52475   3.52901   3.53702
  Beta virt. eigenvalues --    3.55069   3.55741   3.56221   3.58164   3.58527
  Beta virt. eigenvalues --    3.60049   3.60755   3.62322   3.63666   3.64922
  Beta virt. eigenvalues --    3.65211   3.65813   3.67736   3.68046   3.69143
  Beta virt. eigenvalues --    3.69771   3.70177   3.71577   3.72541   3.73596
  Beta virt. eigenvalues --    3.74653   3.74738   3.75628   3.75921   3.76873
  Beta virt. eigenvalues --    3.77864   3.79367   3.80021   3.80902   3.81730
  Beta virt. eigenvalues --    3.82327   3.83316   3.84597   3.86070   3.87247
  Beta virt. eigenvalues --    3.87748   3.88707   3.90239   3.91377   3.92062
  Beta virt. eigenvalues --    3.93075   3.95104   3.95428   3.96271   3.98370
  Beta virt. eigenvalues --    3.99364   4.00310   4.00380   4.00554   4.01933
  Beta virt. eigenvalues --    4.03115   4.04655   4.05251   4.05635   4.06322
  Beta virt. eigenvalues --    4.07985   4.08377   4.09683   4.10736   4.12051
  Beta virt. eigenvalues --    4.12454   4.12848   4.15142   4.15700   4.15885
  Beta virt. eigenvalues --    4.17451   4.18382   4.21063   4.21630   4.22596
  Beta virt. eigenvalues --    4.23578   4.24656   4.25694   4.26639   4.27249
  Beta virt. eigenvalues --    4.28261   4.29934   4.32354   4.32570   4.33282
  Beta virt. eigenvalues --    4.34677   4.37002   4.37731   4.38996   4.40748
  Beta virt. eigenvalues --    4.41403   4.41958   4.43150   4.44755   4.45835
  Beta virt. eigenvalues --    4.46851   4.48219   4.48438   4.49906   4.51033
  Beta virt. eigenvalues --    4.51668   4.52984   4.54793   4.56220   4.56870
  Beta virt. eigenvalues --    4.58964   4.59237   4.60187   4.62607   4.62917
  Beta virt. eigenvalues --    4.64607   4.65306   4.67242   4.67469   4.68414
  Beta virt. eigenvalues --    4.69324   4.71170   4.72696   4.73282   4.74453
  Beta virt. eigenvalues --    4.75273   4.76258   4.77449   4.78292   4.79873
  Beta virt. eigenvalues --    4.82937   4.83778   4.84905   4.87222   4.88609
  Beta virt. eigenvalues --    4.89840   4.90740   4.92548   4.94972   4.96663
  Beta virt. eigenvalues --    4.96867   4.98171   4.98508   5.00997   5.01495
  Beta virt. eigenvalues --    5.02952   5.03731   5.05278   5.07786   5.07931
  Beta virt. eigenvalues --    5.09921   5.10104   5.10685   5.12081   5.14307
  Beta virt. eigenvalues --    5.15228   5.16584   5.17855   5.19238   5.19991
  Beta virt. eigenvalues --    5.21591   5.22453   5.23169   5.25170   5.25513
  Beta virt. eigenvalues --    5.26522   5.28274   5.29922   5.31797   5.35239
  Beta virt. eigenvalues --    5.35527   5.36237   5.37551   5.37889   5.40543
  Beta virt. eigenvalues --    5.41164   5.41929   5.42903   5.43493   5.46302
  Beta virt. eigenvalues --    5.47089   5.47822   5.49903   5.51099   5.54142
  Beta virt. eigenvalues --    5.56112   5.59378   5.61691   5.65159   5.68645
  Beta virt. eigenvalues --    5.70726   5.73031   5.74795   5.78353   5.80110
  Beta virt. eigenvalues --    5.83540   5.85286   5.87650   5.91204   5.92628
  Beta virt. eigenvalues --    5.93513   5.94138   5.96425   5.97710   5.99129
  Beta virt. eigenvalues --    6.00807   6.06909   6.11164   6.14673   6.19838
  Beta virt. eigenvalues --    6.21905   6.29550   6.33792   6.34561   6.39184
  Beta virt. eigenvalues --    6.42377   6.46546   6.47799   6.48976   6.52596
  Beta virt. eigenvalues --    6.54769   6.55766   6.61216   6.61827   6.63349
  Beta virt. eigenvalues --    6.65411   6.67196   6.68918   6.71616   6.72082
  Beta virt. eigenvalues --    6.74094   6.76520   6.77535   6.81971   6.83404
  Beta virt. eigenvalues --    6.85872   6.89588   6.92803   6.93724   6.96348
  Beta virt. eigenvalues --    6.98784   7.02112   7.04454   7.05336   7.07021
  Beta virt. eigenvalues --    7.09937   7.12844   7.14110   7.17502   7.19452
  Beta virt. eigenvalues --    7.21909   7.23459   7.25859   7.27973   7.29387
  Beta virt. eigenvalues --    7.33153   7.40685   7.42976   7.48414   7.51837
  Beta virt. eigenvalues --    7.54668   7.55929   7.58483   7.60340   7.62331
  Beta virt. eigenvalues --    7.71257   7.88610   7.94071   8.20266  15.17538
  Beta virt. eigenvalues --   15.45755  15.73457  16.31856  16.88331  17.22721
  Beta virt. eigenvalues --   17.46309  17.62223  18.35728  18.56990  19.43164
          Condensed to atoms (all electrons):
               1          2          3          4          5          6
     1  H    0.566276   0.517931  -0.100500  -0.055166  -0.128886   0.016694
     2  C    0.517931   5.903683   0.121661   0.302014  -0.179346   0.174817
     3  H   -0.100500   0.121661   0.442184   0.062632   0.124037  -0.030472
     4  H   -0.055166   0.302014   0.062632   0.375218   0.060819  -0.013622
     5  C   -0.128886  -0.179346   0.124037   0.060819   5.938721  -0.178570
     6  C    0.016694   0.174817  -0.030472  -0.013622  -0.178570   5.631359
     7  H   -0.002032  -0.037194   0.000743   0.000914  -0.100886   0.315988
     8  H   -0.003885  -0.028234   0.000111   0.001244   0.099096   0.208970
     9  O    0.000244   0.021889  -0.007654  -0.004462  -0.292736  -0.056394
    10  O   -0.002455  -0.006781   0.022682   0.010913  -0.057333   0.157824
    11  H   -0.001633   0.004269  -0.004520   0.001188  -0.001695   0.000636
    12  C    0.000514  -0.005794   0.003726  -0.001629   0.006146  -0.007809
    13  H   -0.000236  -0.002863  -0.001658  -0.000558   0.003548  -0.003314
    14  H    0.000154  -0.000846   0.000105  -0.000113   0.000604  -0.000846
    15  C   -0.000307   0.002550  -0.002355  -0.000592   0.000874  -0.010661
    16  H    0.000085   0.000670   0.000179   0.000244   0.000224  -0.000058
    17  H    0.000043   0.000884   0.000426  -0.000132  -0.000804  -0.000827
    18  C   -0.003778  -0.012926  -0.001978   0.003583   0.013879  -0.032491
    19  C    0.000299   0.000555   0.000148   0.000625  -0.007156   0.029055
    20  H   -0.000109  -0.000964  -0.000400   0.000048  -0.000681   0.006036
    21  H    0.000431  -0.000906   0.000288  -0.000012   0.005238  -0.011754
    22  O    0.000037   0.000914   0.000007   0.000189  -0.000411   0.004935
    23  H   -0.000103  -0.000536   0.000264   0.000044   0.001324   0.002393
    24  O   -0.000827  -0.001732   0.012772   0.000848  -0.004522   0.008098
    25  H    0.009522   0.005434  -0.029019  -0.015216   0.006248  -0.038548
               7          8          9         10         11         12
     1  H   -0.002032  -0.003885   0.000244  -0.002455  -0.001633   0.000514
     2  C   -0.037194  -0.028234   0.021889  -0.006781   0.004269  -0.005794
     3  H    0.000743   0.000111  -0.007654   0.022682  -0.004520   0.003726
     4  H    0.000914   0.001244  -0.004462   0.010913   0.001188  -0.001629
     5  C   -0.100886   0.099096  -0.292736  -0.057333  -0.001695   0.006146
     6  C    0.315988   0.208970  -0.056394   0.157824   0.000636  -0.007809
     7  H    0.539834   0.024875   0.010876  -0.056176   0.000412   0.000939
     8  H    0.024875   0.443257   0.010610  -0.040867  -0.001766  -0.004027
     9  O    0.010876   0.010610   9.195506   0.014519  -0.000275  -0.000246
    10  O   -0.056176  -0.040867   0.014519   8.931612   0.000594  -0.004569
    11  H    0.000412  -0.001766  -0.000275   0.000594   0.407977   0.262504
    12  C    0.000939  -0.004027  -0.000246  -0.004569   0.262504   5.980132
    13  H    0.000363  -0.001593  -0.000315  -0.002614   0.036973   0.358867
    14  H   -0.000102   0.000386  -0.000016   0.001612  -0.059721   0.521480
    15  C   -0.000062  -0.006789   0.001240  -0.009748   0.060522  -0.032619
    16  H   -0.000319   0.001507  -0.000005  -0.003780  -0.007664  -0.032379
    17  H   -0.000113  -0.000842   0.000159  -0.000335  -0.003855  -0.059289
    18  C   -0.007004   0.009081   0.002309  -0.095599  -0.028593   0.067775
    19  C   -0.003686  -0.007730   0.000360  -0.005171   0.013820  -0.028255
    20  H    0.001553   0.002345   0.000108  -0.001452   0.001804   0.004041
    21  H   -0.005744   0.012181  -0.001422   0.000072  -0.001272  -0.003190
    22  O   -0.000070  -0.002254  -0.000038  -0.009673   0.001715  -0.001236
    23  H    0.002345   0.006186  -0.000213  -0.011470  -0.000179  -0.000030
    24  O    0.008219   0.061343   0.000601   0.019877  -0.002180   0.010869
    25  H   -0.002230  -0.094937  -0.008831  -0.142754  -0.011921  -0.031754
              13         14         15         16         17         18
     1  H   -0.000236   0.000154  -0.000307   0.000085   0.000043  -0.003778
     2  C   -0.002863  -0.000846   0.002550   0.000670   0.000884  -0.012926
     3  H   -0.001658   0.000105  -0.002355   0.000179   0.000426  -0.001978
     4  H   -0.000558  -0.000113  -0.000592   0.000244  -0.000132   0.003583
     5  C    0.003548   0.000604   0.000874   0.000224  -0.000804   0.013879
     6  C   -0.003314  -0.000846  -0.010661  -0.000058  -0.000827  -0.032491
     7  H    0.000363  -0.000102  -0.000062  -0.000319  -0.000113  -0.007004
     8  H   -0.001593   0.000386  -0.006789   0.001507  -0.000842   0.009081
     9  O   -0.000315  -0.000016   0.001240  -0.000005   0.000159   0.002309
    10  O   -0.002614   0.001612  -0.009748  -0.003780  -0.000335  -0.095599
    11  H    0.036973  -0.059721   0.060522  -0.007664  -0.003855  -0.028593
    12  C    0.358867   0.521480  -0.032619  -0.032379  -0.059289   0.067775
    13  H    0.388764  -0.029764   0.053988  -0.004208  -0.002807  -0.038934
    14  H   -0.029764   0.488373  -0.082944  -0.006907  -0.011292   0.003206
    15  C    0.053988  -0.082944   5.783643   0.421822   0.412385  -0.072336
    16  H   -0.004208  -0.006907   0.421822   0.421613  -0.023905  -0.009225
    17  H   -0.002807  -0.011292   0.412385  -0.023905   0.473108   0.024615
    18  C   -0.038934   0.003206  -0.072336  -0.009225   0.024615   6.330903
    19  C    0.001239  -0.000984   0.006510  -0.009130  -0.044714  -0.478515
    20  H   -0.000119   0.000363  -0.021948  -0.006561  -0.025379  -0.041800
    21  H    0.000092   0.000027   0.016630   0.006315  -0.003519   0.029311
    22  O   -0.000483  -0.000821   0.009247   0.005655   0.010792  -0.028368
    23  H    0.000210  -0.000346   0.000490  -0.003427  -0.000966   0.055444
    24  O    0.011802  -0.002940   0.029365  -0.006303  -0.042377  -0.909115
    25  H   -0.018582   0.005047  -0.085701  -0.012912   0.012989  -0.028729
              19         20         21         22         23         24
     1  H    0.000299  -0.000109   0.000431   0.000037  -0.000103  -0.000827
     2  C    0.000555  -0.000964  -0.000906   0.000914  -0.000536  -0.001732
     3  H    0.000148  -0.000400   0.000288   0.000007   0.000264   0.012772
     4  H    0.000625   0.000048  -0.000012   0.000189   0.000044   0.000848
     5  C   -0.007156  -0.000681   0.005238  -0.000411   0.001324  -0.004522
     6  C    0.029055   0.006036  -0.011754   0.004935   0.002393   0.008098
     7  H   -0.003686   0.001553  -0.005744  -0.000070   0.002345   0.008219
     8  H   -0.007730   0.002345   0.012181  -0.002254   0.006186   0.061343
     9  O    0.000360   0.000108  -0.001422  -0.000038  -0.000213   0.000601
    10  O   -0.005171  -0.001452   0.000072  -0.009673  -0.011470   0.019877
    11  H    0.013820   0.001804  -0.001272   0.001715  -0.000179  -0.002180
    12  C   -0.028255   0.004041  -0.003190  -0.001236  -0.000030   0.010869
    13  H    0.001239  -0.000119   0.000092  -0.000483   0.000210   0.011802
    14  H   -0.000984   0.000363   0.000027  -0.000821  -0.000346  -0.002940
    15  C    0.006510  -0.021948   0.016630   0.009247   0.000490   0.029365
    16  H   -0.009130  -0.006561   0.006315   0.005655  -0.003427  -0.006303
    17  H   -0.044714  -0.025379  -0.003519   0.010792  -0.000966  -0.042377
    18  C   -0.478515  -0.041800   0.029311  -0.028368   0.055444  -0.909115
    19  C    5.948322   0.427410   0.350158  -0.143282   0.030158   0.163613
    20  H    0.427410   0.440345  -0.030858  -0.038098  -0.005335   0.014302
    21  H    0.350158  -0.030858   0.420681  -0.038913   0.031109  -0.003975
    22  O   -0.143282  -0.038098  -0.038913   8.697484   0.120578   0.012259
    23  H    0.030158  -0.005335   0.031109   0.120578   0.624839  -0.002758
    24  O    0.163613   0.014302  -0.003975   0.012259  -0.002758   9.715223
    25  H   -0.017836  -0.021007  -0.067558   0.066473  -0.067932  -0.015298
              25
     1  H    0.009522
     2  C    0.005434
     3  H   -0.029019
     4  H   -0.015216
     5  C    0.006248
     6  C   -0.038548
     7  H   -0.002230
     8  H   -0.094937
     9  O   -0.008831
    10  O   -0.142754
    11  H   -0.011921
    12  C   -0.031754
    13  H   -0.018582
    14  H    0.005047
    15  C   -0.085701
    16  H   -0.012912
    17  H    0.012989
    18  C   -0.028729
    19  C   -0.017836
    20  H   -0.021007
    21  H   -0.067558
    22  O    0.066473
    23  H   -0.067932
    24  O   -0.015298
    25  H    1.146256
          Atomic-Atomic Spin Densities.
               1          2          3          4          5          6
     1  H    0.006072   0.004994  -0.005286  -0.003344  -0.002803   0.000515
     2  C    0.004994   0.009619  -0.007817  -0.006015   0.002637  -0.001030
     3  H   -0.005286  -0.007817   0.008960   0.003193   0.003084  -0.001305
     4  H   -0.003344  -0.006015   0.003193   0.004384   0.001456  -0.002310
     5  C   -0.002803   0.002637   0.003084   0.001456   0.004912   0.018294
     6  C    0.000515  -0.001030  -0.001305  -0.002310   0.018294  -0.070836
     7  H   -0.000391  -0.000506   0.000384   0.000540  -0.003724   0.017952
     8  H    0.000277   0.002867   0.000001  -0.000616  -0.000011   0.030397
     9  O    0.001037  -0.002276  -0.000528   0.000477  -0.006492  -0.005958
    10  O    0.000937  -0.003247  -0.000448  -0.002594   0.003338  -0.025572
    11  H   -0.000275  -0.000054  -0.000520   0.000387  -0.000404   0.000360
    12  C    0.000143   0.000216   0.000150  -0.000118  -0.000638   0.000209
    13  H   -0.000140  -0.000071   0.000069   0.000200  -0.000570   0.000781
    14  H    0.000078  -0.000069   0.000071  -0.000098   0.000219  -0.000240
    15  C   -0.000176  -0.001219  -0.000201   0.000394  -0.000223   0.002201
    16  H    0.000006   0.000010   0.000001  -0.000011  -0.000026   0.000296
    17  H   -0.000030  -0.000113   0.000061   0.000057   0.000070  -0.000268
    18  C   -0.002242   0.002448   0.003355   0.005462  -0.016271   0.025676
    19  C    0.000094   0.000000   0.000046  -0.000034   0.002857  -0.003877
    20  H   -0.000002  -0.000015   0.000023   0.000019   0.000167   0.000136
    21  H    0.000054   0.000169  -0.000095  -0.000041   0.000339  -0.000367
    22  O    0.000013  -0.000111   0.000028  -0.000077   0.000385   0.000295
    23  H   -0.000006   0.000182  -0.000045   0.000055  -0.000416   0.001173
    24  O    0.000617  -0.000991  -0.000866  -0.001103   0.005780  -0.014683
    25  H    0.000326   0.000401  -0.002360   0.001266  -0.003416  -0.010184
               7          8          9         10         11         12
     1  H   -0.000391   0.000277   0.001037   0.000937  -0.000275   0.000143
     2  C   -0.000506   0.002867  -0.002276  -0.003247  -0.000054   0.000216
     3  H    0.000384   0.000001  -0.000528  -0.000448  -0.000520   0.000150
     4  H    0.000540  -0.000616   0.000477  -0.002594   0.000387  -0.000118
     5  C   -0.003724  -0.000011  -0.006492   0.003338  -0.000404  -0.000638
     6  C    0.017952   0.030397  -0.005958  -0.025572   0.000360   0.000209
     7  H    0.020909  -0.000431   0.000297  -0.007046   0.000155   0.000027
     8  H   -0.000431   0.031989  -0.000259   0.002243  -0.000223  -0.000858
     9  O    0.000297  -0.000259   0.023586   0.001178   0.000041   0.000018
    10  O   -0.007046   0.002243   0.001178   0.808650  -0.002215  -0.000855
    11  H    0.000155  -0.000223   0.000041  -0.002215   0.008921  -0.001093
    12  C    0.000027  -0.000858   0.000018  -0.000855  -0.001093   0.016534
    13  H    0.000110  -0.000307   0.000021  -0.001620   0.003352  -0.002487
    14  H   -0.000065   0.000161  -0.000008   0.001170  -0.007331   0.001030
    15  C    0.000402   0.001386   0.000154  -0.004218   0.000893  -0.004973
    16  H   -0.000013   0.000092   0.000007  -0.001053  -0.001413  -0.000860
    17  H   -0.000003   0.000081   0.000018   0.000434   0.000324   0.001636
    18  C    0.000168  -0.011119   0.002603  -0.115295   0.003902   0.003370
    19  C    0.000944   0.007318  -0.000317   0.015205  -0.002736  -0.005631
    20  H   -0.000007   0.000396  -0.000006   0.001053  -0.000224  -0.000739
    21  H    0.000206   0.001703  -0.000076  -0.000190  -0.000195  -0.000324
    22  O   -0.000278  -0.000266  -0.000046   0.003739  -0.000172  -0.000553
    23  H    0.000120   0.000291   0.000039  -0.003368   0.000193  -0.000237
    24  O   -0.001113   0.000639  -0.000845   0.021751   0.002007   0.005385
    25  H    0.001201  -0.012037   0.000471  -0.076052   0.000752   0.006719
              13         14         15         16         17         18
     1  H   -0.000140   0.000078  -0.000176   0.000006  -0.000030  -0.002242
     2  C   -0.000071  -0.000069  -0.001219   0.000010  -0.000113   0.002448
     3  H    0.000069   0.000071  -0.000201   0.000001   0.000061   0.003355
     4  H    0.000200  -0.000098   0.000394  -0.000011   0.000057   0.005462
     5  C   -0.000570   0.000219  -0.000223  -0.000026   0.000070  -0.016271
     6  C    0.000781  -0.000240   0.002201   0.000296  -0.000268   0.025676
     7  H    0.000110  -0.000065   0.000402  -0.000013  -0.000003   0.000168
     8  H   -0.000307   0.000161   0.001386   0.000092   0.000081  -0.011119
     9  O    0.000021  -0.000008   0.000154   0.000007   0.000018   0.002603
    10  O   -0.001620   0.001170  -0.004218  -0.001053   0.000434  -0.115295
    11  H    0.003352  -0.007331   0.000893  -0.001413   0.000324   0.003902
    12  C   -0.002487   0.001030  -0.004973  -0.000860   0.001636   0.003370
    13  H    0.001806  -0.004646  -0.000136  -0.000139  -0.000266   0.006850
    14  H   -0.004646   0.013106  -0.005944   0.000519   0.000252  -0.000222
    15  C   -0.000136  -0.005944   0.123500   0.002514  -0.002869   0.023021
    16  H   -0.000139   0.000519   0.002514   0.006758  -0.004989  -0.005861
    17  H   -0.000266   0.000252  -0.002869  -0.004989   0.006092   0.012909
    18  C    0.006850  -0.000222   0.023021  -0.005861   0.012909   0.567617
    19  C   -0.001863   0.001291   0.004977   0.005628  -0.001931  -0.117204
    20  H   -0.000224   0.000199   0.005005   0.000925  -0.000493  -0.018326
    21  H   -0.000153   0.000069   0.000287   0.000382  -0.000207  -0.009185
    22  O   -0.000113   0.000210  -0.002967   0.000294   0.000141   0.014230
    23  H   -0.000016  -0.000105   0.000313   0.000345   0.000061   0.005003
    24  O    0.000023  -0.001620  -0.012628   0.000598  -0.003738  -0.281239
    25  H   -0.001587   0.002204  -0.005916  -0.000815  -0.003499  -0.012914
              19         20         21         22         23         24
     1  H    0.000094  -0.000002   0.000054   0.000013  -0.000006   0.000617
     2  C    0.000000  -0.000015   0.000169  -0.000111   0.000182  -0.000991
     3  H    0.000046   0.000023  -0.000095   0.000028  -0.000045  -0.000866
     4  H   -0.000034   0.000019  -0.000041  -0.000077   0.000055  -0.001103
     5  C    0.002857   0.000167   0.000339   0.000385  -0.000416   0.005780
     6  C   -0.003877   0.000136  -0.000367   0.000295   0.001173  -0.014683
     7  H    0.000944  -0.000007   0.000206  -0.000278   0.000120  -0.001113
     8  H    0.007318   0.000396   0.001703  -0.000266   0.000291   0.000639
     9  O   -0.000317  -0.000006  -0.000076  -0.000046   0.000039  -0.000845
    10  O    0.015205   0.001053  -0.000190   0.003739  -0.003368   0.021751
    11  H   -0.002736  -0.000224  -0.000195  -0.000172   0.000193   0.002007
    12  C   -0.005631  -0.000739  -0.000324  -0.000553  -0.000237   0.005385
    13  H   -0.001863  -0.000224  -0.000153  -0.000113  -0.000016   0.000023
    14  H    0.001291   0.000199   0.000069   0.000210  -0.000105  -0.001620
    15  C    0.004977   0.005005   0.000287  -0.002967   0.000313  -0.012628
    16  H    0.005628   0.000925   0.000382   0.000294   0.000345   0.000598
    17  H   -0.001931  -0.000493  -0.000207   0.000141   0.000061  -0.003738
    18  C   -0.117204  -0.018326  -0.009185   0.014230   0.005003  -0.281239
    19  C    0.278717   0.009554   0.004448  -0.033955  -0.000121   0.030182
    20  H    0.009554  -0.003028   0.002169  -0.001729  -0.000099   0.003334
    21  H    0.004448   0.002169  -0.005706  -0.002960   0.000971   0.006249
    22  O   -0.033955  -0.001729  -0.002960   0.096100  -0.000151  -0.003141
    23  H   -0.000121  -0.000099   0.000971  -0.000151  -0.000644   0.000389
    24  O    0.030182   0.003334   0.006249  -0.003141   0.000389   1.124300
    25  H    0.012419   0.000801  -0.000078   0.001814  -0.002326  -0.004048
              25
     1  H    0.000326
     2  C    0.000401
     3  H   -0.002360
     4  H    0.001266
     5  C   -0.003416
     6  C   -0.010184
     7  H    0.001201
     8  H   -0.012037
     9  O    0.000471
    10  O   -0.076052
    11  H    0.000752
    12  C    0.006719
    13  H   -0.001587
    14  H    0.002204
    15  C   -0.005916
    16  H   -0.000815
    17  H   -0.003499
    18  C   -0.012914
    19  C    0.012419
    20  H    0.000801
    21  H   -0.000078
    22  O    0.001814
    23  H   -0.002326
    24  O   -0.004048
    25  H    0.035304
 Mulliken charges and spin densities:
               1          2
     1  H    0.187686   0.000469
     2  C   -0.779149   0.000009
     3  H    0.386591  -0.000046
     4  H    0.270978   0.001526
     5  C    0.692267   0.008544
     6  C   -0.171440  -0.038345
     7  H    0.308558   0.029836
     8  H    0.311732   0.053714
     9  O   -0.885814   0.013137
    10  O   -0.708928   0.615923
    11  H    0.332859   0.004434
    12  C   -1.004168   0.016072
    13  H    0.252200  -0.001127
    14  H    0.176287   0.000229
    15  C   -0.473205   0.123578
    16  H    0.268469   0.003197
    17  H    0.285753   0.003729
    18  C    1.249286   0.086736
    19  C   -0.225811   0.206011
    20  H    0.296357  -0.001111
    21  H    0.296590  -0.002531
    22  O   -0.666639   0.070732
    23  H    0.217911   0.001601
    24  O   -1.077166   0.875239
    25  H    0.458793  -0.071554
 Sum of Mulliken charges =   0.00000   2.00000
 Mulliken charges and spin densities with hydrogens summed into heavy atoms:
               1          2
     2  C    0.066107   0.001958
     5  C    0.692267   0.008544
     6  C    0.448850   0.045205
     9  O   -0.885814   0.013137
    10  O   -0.708928   0.615923
    12  C   -0.242822   0.019608
    15  C    0.081018   0.130504
    18  C    1.708079   0.015181
    19  C    0.367136   0.202369
    22  O   -0.448727   0.072333
    24  O   -1.077166   0.875239
 APT charges:
               1
     1  H    0.018200
     2  C   -0.135186
     3  H    0.020510
     4  H    0.046512
     5  C    0.866819
     6  C    0.220411
     7  H   -0.032327
     8  H    0.038553
     9  O   -0.812112
    10  O   -0.095436
    11  H    0.005632
    12  C    0.001218
    13  H    0.006569
    14  H   -0.003983
    15  C    0.251725
    16  H   -0.019073
    17  H   -0.051547
    18  C    0.008276
    19  C    0.736411
    20  H   -0.004297
    21  H   -0.047989
    22  O   -0.634613
    23  H    0.274437
    24  O   -0.172295
    25  H   -0.486411
 Sum of APT charges =   0.00000
 APT charges with hydrogens summed into heavy atoms:
               1
     2  C   -0.049965
     5  C    0.866819
     6  C    0.226637
     9  O   -0.812112
    10  O   -0.095436
    12  C    0.009435
    15  C    0.181104
    18  C   -0.478135
    19  C    0.684125
    22  O   -0.360176
    24  O   -0.172295
 Electronic spatial extent (au):  <R**2>=           2333.3124
 Charge=              0.0000 electrons
 Dipole moment (field-independent basis, Debye):
    X=             -3.4382    Y=              1.0230    Z=             -0.6049  Tot=              3.6378
 Quadrupole moment (field-independent basis, Debye-Ang):
   XX=            -79.2406   YY=            -63.5355   ZZ=            -71.4931
   XY=             -0.0707   XZ=             -5.8120   YZ=             -3.4052
 Traceless Quadrupole moment (field-independent basis, Debye-Ang):
   XX=             -7.8176   YY=              7.8876   ZZ=             -0.0700
   XY=             -0.0707   XZ=             -5.8120   YZ=             -3.4052
 Octapole moment (field-independent basis, Debye-Ang**2):
  XXX=            -78.6062  YYY=             -8.0209  ZZZ=             -7.6937  XYY=              5.6756
  XXY=             16.8437  XXZ=             -9.0857  XZZ=              2.5184  YZZ=             -4.0397
  YYZ=              3.6389  XYZ=              7.6958
 Hexadecapole moment (field-independent basis, Debye-Ang**3):
 XXXX=          -2194.8702 YYYY=           -776.2326 ZZZZ=           -304.0028 XXXY=             27.6676
 XXXZ=            -92.8692 YYYX=            -12.3243 YYYZ=              5.2688 ZZZX=              9.1565
 ZZZY=              8.2591 XXYY=           -441.3133 XXZZ=           -376.9706 YYZZ=           -175.1786
 XXYZ=            -14.6145 YYXZ=            -10.7541 ZZXY=              4.1930
 N-N= 6.578486552860D+02 E-N=-2.663105946502D+03  KE= 5.726459117996D+02
  Exact polarizability: 167.737 -11.345 118.662  -6.578   5.627 100.736
 Approx polarizability: 138.461  -8.806 117.588  -1.553  11.390 127.452
                          Isotropic Fermi Contact Couplings
        Atom                 a.u.       MegaHertz       Gauss      10(-4) cm-1
     1  H(1)              -0.00009      -0.19680      -0.07022      -0.06565
     2  C(13)             -0.00062      -0.34762      -0.12404      -0.11596
     3  H(1)              -0.00005      -0.10127      -0.03614      -0.03378
     4  H(1)              -0.00018      -0.39250      -0.14005      -0.13092
     5  C(13)              0.00232       1.30406       0.46532       0.43499
     6  C(13)             -0.02298     -12.91727      -4.60920      -4.30874
     7  H(1)               0.01280      28.60095      10.20553       9.54025
     8  H(1)               0.02824      63.11364      22.52052      21.05244
     9  O(17)              0.00190      -0.57701      -0.20589      -0.19247
    10  O(17)              0.06774     -20.53267      -7.32657      -6.84896
    11  H(1)               0.00036       0.80052       0.28564       0.26702
    12  C(13)             -0.00044      -0.24813      -0.08854      -0.08277
    13  H(1)              -0.00016      -0.36526      -0.13033      -0.12184
    14  H(1)               0.00153       3.41640       1.21905       1.13959
    15  C(13)              0.03836      21.56413       7.69462       7.19302
    16  H(1)              -0.00091      -2.03254      -0.72526      -0.67798
    17  H(1)               0.00333       7.45308       2.65944       2.48608
    18  C(13)             -0.01183      -6.64770      -2.37207      -2.21743
    19  C(13)              0.07180      40.35789      14.40070      13.46194
    20  H(1)               0.00186       4.15026       1.48092       1.38438
    21  H(1)              -0.00120      -2.69267      -0.96081      -0.89818
    22  O(17)             -0.00013       0.04067       0.01451       0.01356
    23  H(1)              -0.00020      -0.44316      -0.15813      -0.14782
    24  O(17)              0.04766     -14.44555      -5.15453      -4.81852
    25  H(1)               0.01754      39.19882      13.98711      13.07532
 --------------------------------------------------------
       Center         ----  Spin Dipole Couplings  ----
                      3XX-RR        3YY-RR        3ZZ-RR
 --------------------------------------------------------
     1   Atom        0.002039      0.000387     -0.002426
     2   Atom        0.002545      0.002171     -0.004716
     3   Atom        0.000916      0.003706     -0.004621
     4   Atom        0.000835      0.002269     -0.003104
     5   Atom        0.011049      0.001319     -0.012368
     6   Atom        0.033719     -0.036946      0.003226
     7   Atom        0.000867      0.006041     -0.006908
     8   Atom        0.006267     -0.017668      0.011401
     9   Atom       -0.022494      0.058304     -0.035810
    10   Atom        0.574903     -0.582477      0.007574
    11   Atom       -0.005179      0.005842     -0.000662
    12   Atom       -0.011576      0.021173     -0.009597
    13   Atom       -0.007498      0.012870     -0.005372
    14   Atom       -0.001561      0.003816     -0.002255
    15   Atom        0.036855      0.001688     -0.038544
    16   Atom        0.000630     -0.006068      0.005438
    17   Atom        0.014608     -0.008919     -0.005689
    18   Atom        0.085646     -0.064086     -0.021560
    19   Atom       -0.069641      0.222556     -0.152914
    20   Atom        0.018531     -0.003817     -0.014714
    21   Atom       -0.009438      0.020961     -0.011523
    22   Atom       -0.143699      0.322400     -0.178701
    23   Atom        0.012294     -0.003021     -0.009273
    24   Atom       -0.793703      2.296341     -1.502639
    25   Atom        0.041789     -0.049306      0.007517
 --------------------------------------------------------
                        XY            XZ            YZ
 --------------------------------------------------------
     1   Atom        0.003436     -0.000816     -0.000368
     2   Atom        0.005546     -0.000978     -0.001376
     3   Atom        0.007401     -0.003029     -0.000189
     4   Atom        0.006539     -0.004333     -0.003463
     5   Atom        0.015037      0.007594      0.004950
     6   Atom       -0.023752     -0.007442      0.007909
     7   Atom       -0.009952      0.005802     -0.007680
     8   Atom       -0.010890     -0.003294      0.003856
     9   Atom        0.031258      0.022421      0.040221
    10   Atom       -1.109008     -1.535407      0.921832
    11   Atom       -0.000445     -0.001206     -0.008352
    12   Atom       -0.003790      0.002716     -0.002860
    13   Atom       -0.003716      0.001951     -0.004055
    14   Atom       -0.003796      0.002716     -0.003858
    15   Atom       -0.098070      0.066768     -0.055270
    16   Atom       -0.005823      0.014809      0.000739
    17   Atom       -0.012446     -0.002229     -0.001911
    18   Atom        0.010221     -0.176621      0.005609
    19   Atom        0.173131      0.003394      0.010632
    20   Atom        0.011645     -0.012380      0.001697
    21   Atom       -0.002015      0.007174     -0.009412
    22   Atom        0.126865      0.021297      0.095884
    23   Atom        0.006218     -0.007081      0.014020
    24   Atom        0.307859     -0.487982     -0.538318
    25   Atom       -0.050446     -0.092497      0.033760
 --------------------------------------------------------


 ---------------------------------------------------------------------------------
              Anisotropic Spin Dipole Couplings in Principal Axis System
 ---------------------------------------------------------------------------------

       Atom             a.u.   MegaHertz   Gauss  10(-4) cm-1        Axes

              Baa    -0.0027    -1.421    -0.507    -0.474  0.4053 -0.3547  0.8426
     1 H(1)   Bbb    -0.0022    -1.167    -0.416    -0.389 -0.4734  0.7071  0.5253
              Bcc     0.0049     2.588     0.923     0.863  0.7821  0.6118 -0.1186
 
              Baa    -0.0050    -0.669    -0.239    -0.223 -0.0267  0.2087  0.9776
     2 C(13)  Bbb    -0.0031    -0.421    -0.150    -0.140  0.7032 -0.6912  0.1668
              Bcc     0.0081     1.090     0.389     0.364  0.7105  0.6919 -0.1283
 
              Baa    -0.0073    -3.876    -1.383    -1.293  0.6158 -0.4037  0.6766
     3 H(1)   Bbb    -0.0029    -1.534    -0.547    -0.512 -0.4491  0.5257  0.7224
              Bcc     0.0101     5.411     1.931     1.805  0.6474  0.7487 -0.1424
 
              Baa    -0.0060    -3.223    -1.150    -1.075  0.6633 -0.2244  0.7139
     4 H(1)   Bbb    -0.0043    -2.305    -0.823    -0.769 -0.3967  0.7035  0.5897
              Bcc     0.0104     5.528     1.973     1.844  0.6346  0.6743 -0.3776
 
              Baa    -0.0146    -1.966    -0.701    -0.656 -0.2458 -0.0683  0.9669
     5 C(13)  Bbb    -0.0096    -1.286    -0.459    -0.429 -0.5660  0.8199 -0.0859
              Bcc     0.0242     3.251     1.160     1.084  0.7869  0.5684  0.2402
 
              Baa    -0.0448    -6.013    -2.145    -2.006  0.2777  0.9539 -0.1140
     6 C(13)  Bbb     0.0016     0.215     0.077     0.072  0.2545  0.0414  0.9662
              Bcc     0.0432     5.797     2.069     1.934  0.9263 -0.2973 -0.2313
 
              Baa    -0.0107    -5.710    -2.037    -1.905 -0.2035  0.3058  0.9301
     7 H(1)   Bbb    -0.0068    -3.642    -1.300    -1.215  0.7976  0.6028 -0.0237
              Bcc     0.0175     9.352     3.337     3.119 -0.5679  0.7370 -0.3665
 
              Baa    -0.0221   -11.769    -4.199    -3.926  0.3505  0.9337 -0.0731
     8 H(1)   Bbb     0.0065     3.491     1.246     1.165  0.7186 -0.2180  0.6604
              Bcc     0.0155     8.277     2.954     2.761 -0.6007  0.2840  0.7473
 
              Baa    -0.0554     4.006     1.429     1.336 -0.4154 -0.1998  0.8874
     9 O(17)  Bbb    -0.0306     2.212     0.789     0.738  0.8494 -0.4344  0.2998
              Bcc     0.0859    -6.218    -2.219    -2.074  0.3256  0.8783  0.3501
 
              Baa    -1.2702    91.910    32.796    30.658  0.6524  0.0373  0.7570
    10 O(17)  Bbb    -1.2522    90.612    32.333    30.225  0.2972  0.9062 -0.3008
              Bcc     2.5224  -182.521   -65.128   -60.883  0.6972 -0.4212 -0.5801
 
              Baa    -0.0072    -3.820    -1.363    -1.274  0.5337  0.4699  0.7031
    11 H(1)   Bbb    -0.0044    -2.347    -0.837    -0.783  0.8454 -0.3150 -0.4313
              Bcc     0.0116     6.167     2.200     2.057  0.0188  0.8246 -0.5654
 
              Baa    -0.0135    -1.818    -0.649    -0.606  0.8386  0.0468 -0.5428
    12 C(13)  Bbb    -0.0084    -1.124    -0.401    -0.375  0.5315  0.1489  0.8339
              Bcc     0.0219     2.942     1.050     0.981 -0.1199  0.9877 -0.1000
 
              Baa    -0.0087    -4.663    -1.664    -1.556  0.8987  0.0734 -0.4323
    13 H(1)   Bbb    -0.0057    -3.060    -1.092    -1.021  0.3992  0.2706  0.8760
              Bcc     0.0145     7.724     2.756     2.576 -0.1813  0.9599 -0.2139
 
              Baa    -0.0047    -2.503    -0.893    -0.835 -0.5648  0.1184  0.8167
    14 H(1)   Bbb    -0.0032    -1.728    -0.617    -0.576  0.6995  0.5938  0.3977
              Bcc     0.0079     4.232     1.510     1.412 -0.4379  0.7958 -0.4182
 
              Baa    -0.0804   -10.790    -3.850    -3.599  0.6732  0.7315 -0.1079
    15 C(13)  Bbb    -0.0769   -10.314    -3.680    -3.440 -0.2328  0.3482  0.9080
              Bcc     0.1573    21.104     7.531     7.040  0.7018 -0.5862  0.4048
 
              Baa    -0.0148    -7.911    -2.823    -2.639  0.6893  0.5023 -0.5220
    16 H(1)   Bbb    -0.0036    -1.944    -0.694    -0.648 -0.3021  0.8542  0.4231
              Bcc     0.0185     9.855     3.517     3.287  0.6585 -0.1339  0.7406
 
              Baa    -0.0150    -8.019    -2.861    -2.675  0.3899  0.8795  0.2730
    17 H(1)   Bbb    -0.0050    -2.671    -0.953    -0.891 -0.0625 -0.2705  0.9607
              Bcc     0.0200    10.690     3.814     3.566  0.9187 -0.3916 -0.0505
 
              Baa    -0.1538   -20.636    -7.364    -6.884  0.5928 -0.1174  0.7968
    18 C(13)  Bbb    -0.0629    -8.443    -3.013    -2.816  0.0560  0.9929  0.1046
              Bcc     0.2167    29.079    10.376     9.700  0.8034  0.0174 -0.5952
 
              Baa    -0.1537   -20.628    -7.361    -6.881  0.3162 -0.1718  0.9330
    19 C(13)  Bbb    -0.1495   -20.067    -7.160    -6.694  0.8501 -0.3853 -0.3590
              Bcc     0.3033    40.695    14.521    13.574  0.4212  0.9067  0.0243
 
              Baa    -0.0208   -11.072    -3.951    -3.693  0.3733 -0.3431  0.8619
    20 H(1)   Bbb    -0.0056    -3.001    -1.071    -1.001 -0.1997  0.8776  0.4358
              Bcc     0.0264    14.073     5.022     4.694  0.9059  0.3348 -0.2591
 
              Baa    -0.0187    -9.961    -3.554    -3.323 -0.5839  0.1594  0.7961
    21 H(1)   Bbb    -0.0053    -2.812    -1.004    -0.938  0.8034  0.2548  0.5382
              Bcc     0.0239    12.773     4.558     4.261 -0.1171  0.9538 -0.2768
 
              Baa    -0.1966    14.228     5.077     4.746  0.0951 -0.2033  0.9745
    22 O(17)  Bbb    -0.1756    12.704     4.533     4.238  0.9656 -0.2191 -0.1400
              Bcc     0.3722   -26.931    -9.610    -8.983  0.2419  0.9543  0.1755
 
              Baa    -0.0230   -12.283    -4.383    -4.097  0.2576 -0.6071  0.7517
    23 H(1)   Bbb     0.0082     4.371     1.560     1.458 -0.0587  0.7667  0.6393
              Bcc     0.0148     7.912     2.823     2.639  0.9645  0.2088 -0.1619
 
              Baa    -1.7812   128.889    45.991    42.993  0.4192  0.0876  0.9036
    24 O(17)  Bbb    -0.6337    45.856    16.363    15.296  0.9003 -0.1683 -0.4013
              Bcc     2.4150  -174.745   -62.353   -58.289  0.1169  0.9818 -0.1495
 
              Baa    -0.0751   -40.070   -14.298   -13.366  0.6219  0.6556  0.4284
    25 H(1)   Bbb    -0.0631   -33.658   -12.010   -11.227 -0.2629  0.6900 -0.6744
              Bcc     0.1382    73.728    26.308    24.593  0.7377 -0.3068 -0.6014
 

 ---------------------------------------------------------------------------------

 Calling FoFJK, ICntrl=    100127 FMM=F ISym2X=0 I1Cent= 0 IOpClX= 1 NMat=1 NMatS=1 NMatT=0.
 ***** Axes restored to original set *****
 -------------------------------------------------------------------
 Center     Atomic                   Forces (Hartrees/Bohr)
 Number     Number              X              Y              Z
 -------------------------------------------------------------------
      1        1          -0.000000343   -0.000000318   -0.000000684
      2        6           0.000000485    0.000000366   -0.000000077
      3        1          -0.000000091   -0.000000031   -0.000000284
      4        1          -0.000000185   -0.000000156   -0.000000565
      5        6           0.000000107   -0.000000818   -0.000000155
      6        6           0.000000362   -0.000000152   -0.000000337
      7        1          -0.000000218    0.000000328   -0.000000198
      8        1           0.000000129   -0.000000056   -0.000000072
      9        8          -0.000000237    0.000000132   -0.000000730
     10        8          -0.000000248   -0.000000060   -0.000000214
     11        1          -0.000000227    0.000000014    0.000000154
     12        6           0.000000481    0.000000335    0.000000453
     13        1           0.000000104   -0.000000008   -0.000000109
     14        1          -0.000000069    0.000000076    0.000000178
     15        6          -0.000000126   -0.000000307    0.000000177
     16        1          -0.000000079    0.000000061    0.000000467
     17        1           0.000000073    0.000000187    0.000000448
     18        6           0.000000262    0.000000219   -0.000000226
     19        6           0.000000239    0.000000117   -0.000000167
     20        1          -0.000000411    0.000000116    0.000000667
     21        1           0.000000246   -0.000000132    0.000000399
     22        8           0.000000083    0.000000024    0.000000100
     23        1          -0.000000499    0.000000009    0.000000259
     24        8           0.000000249    0.000000114    0.000000321
     25        1          -0.000000087   -0.000000062    0.000000196
 -------------------------------------------------------------------
 Cartesian Forces:  Max     0.000000818 RMS     0.000000293
 FormGI is forming the generalized inverse of G from B-inverse, IUseBI=4.

 GradGradGradGradGradGradGradGradGradGradGradGradGradGradGradGradGradGrad
 Berny optimization.
 Internal  Forces:  Max     0.000000550 RMS     0.000000127
 Search for a saddle point.
 Step number   1 out of a maximum of  125
 All quantities printed in internal units (Hartrees-Bohrs-Radians)
 Swapping is turned off.
 Second derivative matrix not updated -- analytic derivatives used.
 ITU=  0
     Eigenvalues ---   -0.02229   0.00122   0.00209   0.00216   0.00257
     Eigenvalues ---    0.00267   0.00295   0.00481   0.01410   0.02123
     Eigenvalues ---    0.02647   0.03383   0.03656   0.03775   0.04192
     Eigenvalues ---    0.04524   0.04564   0.04631   0.04851   0.05067
     Eigenvalues ---    0.05278   0.05415   0.05726   0.06214   0.06512
     Eigenvalues ---    0.06893   0.08625   0.09900   0.10051   0.11085
     Eigenvalues ---    0.12128   0.12304   0.12426   0.12796   0.12942
     Eigenvalues ---    0.13176   0.13653   0.15696   0.16074   0.16686
     Eigenvalues ---    0.18188   0.19129   0.19221   0.20133   0.20991
     Eigenvalues ---    0.22469   0.23877   0.25761   0.28053   0.28535
     Eigenvalues ---    0.29373   0.30420   0.30906   0.32445   0.33622
     Eigenvalues ---    0.33728   0.33864   0.33935   0.34067   0.34370
     Eigenvalues ---    0.34553   0.34672   0.34780   0.35340   0.40724
     Eigenvalues ---    0.43400   0.49454   0.51330   0.88369
 Eigenvectors required to have negative eigenvalues:
                          R10       R20       A42       R19       D14
   1                    0.85611  -0.26965  -0.26764   0.09677  -0.08599
                          D29       D46       D26       A16       A33
   1                   -0.07496  -0.07450  -0.07353  -0.07283   0.07235
 RFO step:  Lambda0=2.002217836D-14 Lambda= 0.00000000D+00.
 Linear search not attempted -- option 19 set.
 Iteration  1 RMS(Cart)=  0.00001312 RMS(Int)=  0.00000000
 Iteration  2 RMS(Cart)=  0.00000000 RMS(Int)=  0.00000000
 Variable       Old X    -DE/DX   Delta X   Delta X   Delta X     New X
                                 (Linear)    (Quad)   (Total)
    R1        2.05206   0.00000   0.00000   0.00000   0.00000   2.05206
    R2        2.06352   0.00000   0.00000   0.00000   0.00000   2.06352
    R3        2.06005   0.00000   0.00000   0.00000   0.00000   2.06005
    R4        2.84004   0.00000   0.00000   0.00000   0.00000   2.84005
    R5        2.88903   0.00000   0.00000   0.00000   0.00000   2.88903
    R6        2.27491   0.00000   0.00000   0.00000   0.00000   2.27491
    R7        2.07204   0.00000   0.00000   0.00000   0.00000   2.07204
    R8        2.10138   0.00000   0.00000   0.00000   0.00000   2.10138
    R9        2.59058   0.00000   0.00000   0.00000   0.00000   2.59058
   R10        2.85553   0.00000   0.00000   0.00000   0.00000   2.85554
   R11        2.06131   0.00000   0.00000   0.00000   0.00000   2.06131
   R12        2.05893   0.00000   0.00000   0.00000   0.00000   2.05893
   R13        2.05860   0.00000   0.00000   0.00000   0.00000   2.05860
   R14        2.87532   0.00000   0.00000   0.00000   0.00000   2.87532
   R15        2.05953   0.00000   0.00000   0.00000   0.00000   2.05953
   R16        2.06286   0.00000   0.00000   0.00000   0.00000   2.06286
   R17        2.90282   0.00000   0.00000   0.00000   0.00000   2.90282
   R18        3.09195   0.00000   0.00000   0.00000   0.00000   3.09195
   R19        2.44020   0.00000   0.00000   0.00000   0.00000   2.44020
   R20        2.21326   0.00000   0.00000   0.00000   0.00000   2.21326
   R21        2.05517   0.00000   0.00000   0.00000   0.00000   2.05518
   R22        2.05908   0.00000   0.00000   0.00000   0.00000   2.05908
   R23        2.59504   0.00000   0.00000   0.00000   0.00000   2.59504
   R24        1.82747   0.00000   0.00000   0.00000   0.00000   1.82747
    A1        1.92668   0.00000   0.00000   0.00000   0.00000   1.92668
    A2        1.92849   0.00000   0.00000   0.00000   0.00000   1.92849
    A3        1.91935   0.00000   0.00000   0.00000   0.00000   1.91935
    A4        1.86144   0.00000   0.00000   0.00000   0.00000   1.86144
    A5        1.91444   0.00000   0.00000   0.00000   0.00000   1.91444
    A6        1.91263   0.00000   0.00000   0.00000   0.00000   1.91262
    A7        2.03383   0.00000   0.00000   0.00000   0.00000   2.03383
    A8        2.15782   0.00000   0.00000   0.00000   0.00000   2.15781
    A9        2.09109   0.00000   0.00000   0.00000   0.00000   2.09109
   A10        1.91025   0.00000   0.00000   0.00000   0.00000   1.91025
   A11        1.82500   0.00000   0.00000   0.00000   0.00000   1.82500
   A12        2.00265   0.00000   0.00000   0.00000   0.00000   2.00265
   A13        1.84494   0.00000   0.00000   0.00000   0.00000   1.84493
   A14        1.95154   0.00000   0.00000   0.00000   0.00000   1.95154
   A15        1.91883   0.00000   0.00000   0.00000   0.00000   1.91883
   A16        1.80678   0.00000   0.00000   0.00000   0.00000   1.80678
   A17        1.88988   0.00000   0.00000   0.00000   0.00000   1.88988
   A18        1.88247   0.00000   0.00000   0.00000   0.00000   1.88247
   A19        1.93377   0.00000   0.00000   0.00000   0.00000   1.93377
   A20        1.88833   0.00000   0.00000   0.00000   0.00000   1.88833
   A21        1.94085   0.00000   0.00000   0.00000   0.00000   1.94085
   A22        1.92675   0.00000   0.00000   0.00000   0.00000   1.92675
   A23        1.93633   0.00000   0.00000   0.00000   0.00000   1.93633
   A24        1.93842   0.00000   0.00000   0.00000   0.00000   1.93842
   A25        1.94739   0.00000   0.00000   0.00000   0.00000   1.94739
   A26        1.89199   0.00000   0.00000   0.00000   0.00000   1.89199
   A27        1.86408   0.00000   0.00000   0.00000   0.00000   1.86408
   A28        1.88277   0.00000   0.00000   0.00000   0.00000   1.88277
   A29        1.91896   0.00000   0.00000   0.00000   0.00000   1.91896
   A30        2.04374   0.00000   0.00000   0.00000   0.00000   2.04374
   A31        1.90717   0.00000   0.00000   0.00000   0.00000   1.90717
   A32        1.87906   0.00000   0.00000   0.00000   0.00000   1.87907
   A33        1.72577   0.00000   0.00000   0.00000   0.00000   1.72577
   A34        1.96192   0.00000   0.00000   0.00000   0.00000   1.96192
   A35        1.86887   0.00000   0.00000   0.00000   0.00000   1.86887
   A36        1.85303   0.00000   0.00000   0.00000   0.00000   1.85303
   A37        1.90359   0.00000   0.00000   0.00000   0.00000   1.90359
   A38        1.93861   0.00000   0.00000   0.00000   0.00000   1.93861
   A39        1.91355   0.00000   0.00000   0.00000   0.00000   1.91355
   A40        1.98166   0.00000   0.00000   0.00000   0.00000   1.98166
   A41        1.87264   0.00000   0.00000   0.00000   0.00000   1.87264
   A42        2.64402   0.00000   0.00000   0.00000   0.00000   2.64402
    D1        3.04025   0.00000   0.00000  -0.00001  -0.00001   3.04025
    D2       -0.06881   0.00000   0.00000  -0.00001  -0.00001  -0.06881
    D3        0.91819   0.00000   0.00000  -0.00001  -0.00001   0.91818
    D4       -2.19087   0.00000   0.00000  -0.00001  -0.00001  -2.19088
    D5       -1.11980   0.00000   0.00000  -0.00001  -0.00001  -1.11980
    D6        2.05433   0.00000   0.00000  -0.00001  -0.00001   2.05432
    D7        2.72553   0.00000   0.00000  -0.00001  -0.00001   2.72553
    D8       -1.58798   0.00000   0.00000  -0.00001  -0.00001  -1.58798
    D9        0.51538   0.00000   0.00000  -0.00001  -0.00001   0.51537
   D10       -0.44728   0.00000   0.00000  -0.00001  -0.00001  -0.44728
   D11        1.52240   0.00000   0.00000  -0.00001  -0.00001   1.52239
   D12       -2.65743   0.00000   0.00000  -0.00001  -0.00001  -2.65743
   D13       -1.74378   0.00000   0.00000   0.00001   0.00001  -1.74377
   D14        2.35063   0.00000   0.00000   0.00001   0.00001   2.35064
   D15        0.30700   0.00000   0.00000   0.00001   0.00001   0.30700
   D16       -1.09223   0.00000   0.00000  -0.00001  -0.00001  -1.09224
   D17       -1.05782   0.00000   0.00000   0.00000   0.00000  -1.05782
   D18        3.11981   0.00000   0.00000   0.00000   0.00000   3.11981
   D19        1.01847   0.00000   0.00000   0.00000   0.00000   1.01847
   D20        3.12256   0.00000   0.00000   0.00000   0.00000   3.12256
   D21        1.01701   0.00000   0.00000   0.00000   0.00000   1.01700
   D22       -1.08434   0.00000   0.00000   0.00000   0.00000  -1.08434
   D23        1.02641   0.00000   0.00000   0.00000   0.00000   1.02641
   D24       -1.07914   0.00000   0.00000   0.00000   0.00000  -1.07914
   D25        3.10270   0.00000   0.00000   0.00000   0.00000   3.10270
   D26       -2.92250   0.00000   0.00000   0.00000   0.00000  -2.92249
   D27        1.20957   0.00000   0.00000   0.00000   0.00000   1.20958
   D28       -1.04610   0.00000   0.00000   0.00000   0.00000  -1.04610
   D29       -0.80372   0.00000   0.00000   0.00000   0.00000  -0.80372
   D30       -2.95484   0.00000   0.00000   0.00000   0.00000  -2.95484
   D31        1.07267   0.00000   0.00000   0.00000   0.00000   1.07268
   D32        1.22702   0.00000   0.00000   0.00000   0.00000   1.22702
   D33       -0.92410   0.00000   0.00000   0.00000   0.00000  -0.92409
   D34        3.10341   0.00000   0.00000   0.00000   0.00000   3.10342
   D35       -0.85812   0.00000   0.00000   0.00000   0.00000  -0.85812
   D36       -2.93042   0.00000   0.00000   0.00000   0.00000  -2.93042
   D37        1.21127   0.00000   0.00000   0.00000   0.00000   1.21127
   D38        1.38669   0.00000   0.00000   0.00000   0.00000   1.38669
   D39       -0.68561   0.00000   0.00000   0.00000   0.00000  -0.68561
   D40       -2.82710   0.00000   0.00000   0.00000   0.00000  -2.82710
   D41       -2.85367   0.00000   0.00000   0.00000   0.00000  -2.85367
   D42        1.35721   0.00000   0.00000   0.00000   0.00000   1.35721
   D43       -0.78428   0.00000   0.00000   0.00000   0.00000  -0.78428
   D44       -2.69742   0.00000   0.00000   0.00000   0.00000  -2.69742
   D45       -0.69269   0.00000   0.00000   0.00000   0.00000  -0.69270
   D46        1.28591   0.00000   0.00000   0.00000   0.00000   1.28591
   D47        1.15545   0.00000   0.00000   0.00000   0.00000   1.15545
   D48       -3.08652   0.00000   0.00000   0.00000   0.00000  -3.08652
   D49       -0.90691   0.00000   0.00000   0.00000   0.00000  -0.90691
         Item               Value     Threshold  Converged?
 Maximum Force            0.000001     0.000450     YES
 RMS     Force            0.000000     0.000300     YES
 Maximum Displacement     0.000046     0.001800     YES
 RMS     Displacement     0.000013     0.001200     YES
 Predicted change in Energy=-5.968819D-12
 Optimization completed.
    -- Stationary point found.
                           ----------------------------
                           !   Optimized Parameters   !
                           ! (Angstroms and Degrees)  !
 --------------------------                            --------------------------
 ! Name  Definition              Value          Derivative Info.                !
 --------------------------------------------------------------------------------
 ! R1    R(1,2)                  1.0859         -DE/DX =    0.0                 !
 ! R2    R(2,3)                  1.092          -DE/DX =    0.0                 !
 ! R3    R(2,4)                  1.0901         -DE/DX =    0.0                 !
 ! R4    R(2,5)                  1.5029         -DE/DX =    0.0                 !
 ! R5    R(5,6)                  1.5288         -DE/DX =    0.0                 !
 ! R6    R(5,9)                  1.2038         -DE/DX =    0.0                 !
 ! R7    R(6,7)                  1.0965         -DE/DX =    0.0                 !
 ! R8    R(6,8)                  1.112          -DE/DX =    0.0                 !
 ! R9    R(6,10)                 1.3709         -DE/DX =    0.0                 !
 ! R10   R(10,25)                1.5111         -DE/DX =    0.0                 !
 ! R11   R(11,12)                1.0908         -DE/DX =    0.0                 !
 ! R12   R(12,13)                1.0895         -DE/DX =    0.0                 !
 ! R13   R(12,14)                1.0894         -DE/DX =    0.0                 !
 ! R14   R(12,15)                1.5216         -DE/DX =    0.0                 !
 ! R15   R(15,16)                1.0899         -DE/DX =    0.0                 !
 ! R16   R(15,17)                1.0916         -DE/DX =    0.0                 !
 ! R17   R(15,18)                1.5361         -DE/DX =    0.0                 !
 ! R18   R(18,19)                1.6362         -DE/DX =    0.0                 !
 ! R19   R(18,24)                1.2913         -DE/DX =    0.0                 !
 ! R20   R(18,25)                1.1712         -DE/DX =    0.0                 !
 ! R21   R(19,20)                1.0876         -DE/DX =    0.0                 !
 ! R22   R(19,21)                1.0896         -DE/DX =    0.0                 !
 ! R23   R(19,22)                1.3732         -DE/DX =    0.0                 !
 ! R24   R(22,23)                0.9671         -DE/DX =    0.0                 !
 ! A1    A(1,2,3)              110.3908         -DE/DX =    0.0                 !
 ! A2    A(1,2,4)              110.4944         -DE/DX =    0.0                 !
 ! A3    A(1,2,5)              109.9704         -DE/DX =    0.0                 !
 ! A4    A(3,2,4)              106.6529         -DE/DX =    0.0                 !
 ! A5    A(3,2,5)              109.6893         -DE/DX =    0.0                 !
 ! A6    A(4,2,5)              109.5854         -DE/DX =    0.0                 !
 ! A7    A(2,5,6)              116.5297         -DE/DX =    0.0                 !
 ! A8    A(2,5,9)              123.6337         -DE/DX =    0.0                 !
 ! A9    A(6,5,9)              119.8105         -DE/DX =    0.0                 !
 ! A10   A(5,6,7)              109.4495         -DE/DX =    0.0                 !
 ! A11   A(5,6,8)              104.5648         -DE/DX =    0.0                 !
 ! A12   A(5,6,10)             114.7434         -DE/DX =    0.0                 !
 ! A13   A(7,6,8)              105.707          -DE/DX =    0.0                 !
 ! A14   A(7,6,10)             111.8147         -DE/DX =    0.0                 !
 ! A15   A(8,6,10)             109.941          -DE/DX =    0.0                 !
 ! A16   A(6,10,25)            103.521          -DE/DX =    0.0                 !
 ! A17   A(11,12,13)           108.2824         -DE/DX =    0.0                 !
 ! A18   A(11,12,14)           107.8577         -DE/DX =    0.0                 !
 ! A19   A(11,12,15)           110.7969         -DE/DX =    0.0                 !
 ! A20   A(13,12,14)           108.1932         -DE/DX =    0.0                 !
 ! A21   A(13,12,15)           111.2027         -DE/DX =    0.0                 !
 ! A22   A(14,12,15)           110.3948         -DE/DX =    0.0                 !
 ! A23   A(12,15,16)           110.9437         -DE/DX =    0.0                 !
 ! A24   A(12,15,17)           111.0631         -DE/DX =    0.0                 !
 ! A25   A(12,15,18)           111.5771         -DE/DX =    0.0                 !
 ! A26   A(16,15,17)           108.4029         -DE/DX =    0.0                 !
 ! A27   A(16,15,18)           106.8039         -DE/DX =    0.0                 !
 ! A28   A(17,15,18)           107.8748         -DE/DX =    0.0                 !
 ! A29   A(15,18,19)           109.9486         -DE/DX =    0.0                 !
 ! A30   A(15,18,24)           117.0977         -DE/DX =    0.0                 !
 ! A31   A(15,18,25)           109.2729         -DE/DX =    0.0                 !
 ! A32   A(19,18,24)           107.6625         -DE/DX =    0.0                 !
 ! A33   A(19,18,25)            98.8792         -DE/DX =    0.0                 !
 ! A34   A(24,18,25)           112.41           -DE/DX =    0.0                 !
 ! A35   A(18,19,20)           107.0782         -DE/DX =    0.0                 !
 ! A36   A(18,19,21)           106.1707         -DE/DX =    0.0                 !
 ! A37   A(18,19,22)           109.0678         -DE/DX =    0.0                 !
 ! A38   A(20,19,21)           111.0741         -DE/DX =    0.0                 !
 ! A39   A(20,19,22)           109.6385         -DE/DX =    0.0                 !
 ! A40   A(21,19,22)           113.5405         -DE/DX =    0.0                 !
 ! A41   A(19,22,23)           107.2943         -DE/DX =    0.0                 !
 ! A42   A(10,25,18)           151.4911         -DE/DX =    0.0                 !
 ! D1    D(1,2,5,6)            174.1936         -DE/DX =    0.0                 !
 ! D2    D(1,2,5,9)             -3.9424         -DE/DX =    0.0                 !
 ! D3    D(3,2,5,6)             52.6084         -DE/DX =    0.0                 !
 ! D4    D(3,2,5,9)           -125.5276         -DE/DX =    0.0                 !
 ! D5    D(4,2,5,6)            -64.1595         -DE/DX =    0.0                 !
 ! D6    D(4,2,5,9)            117.7044         -DE/DX =    0.0                 !
 ! D7    D(2,5,6,7)            156.1615         -DE/DX =    0.0                 !
 ! D8    D(2,5,6,8)            -90.9844         -DE/DX =    0.0                 !
 ! D9    D(2,5,6,10)            29.5292         -DE/DX =    0.0                 !
 ! D10   D(9,5,6,7)            -25.6271         -DE/DX =    0.0                 !
 ! D11   D(9,5,6,8)             87.2271         -DE/DX =    0.0                 !
 ! D12   D(9,5,6,10)          -152.2594         -DE/DX =    0.0                 !
 ! D13   D(5,6,10,25)          -99.9113         -DE/DX =    0.0                 !
 ! D14   D(7,6,10,25)          134.6813         -DE/DX =    0.0                 !
 ! D15   D(8,6,10,25)           17.5895         -DE/DX =    0.0                 !
 ! D16   D(6,10,25,18)         -62.5802         -DE/DX =    0.0                 !
 ! D17   D(11,12,15,16)        -60.6085         -DE/DX =    0.0                 !
 ! D18   D(11,12,15,17)        178.752          -DE/DX =    0.0                 !
 ! D19   D(11,12,15,18)         58.3539         -DE/DX =    0.0                 !
 ! D20   D(13,12,15,16)        178.9097         -DE/DX =    0.0                 !
 ! D21   D(13,12,15,17)         58.2702         -DE/DX =    0.0                 !
 ! D22   D(13,12,15,18)        -62.1279         -DE/DX =    0.0                 !
 ! D23   D(14,12,15,16)         58.8092         -DE/DX =    0.0                 !
 ! D24   D(14,12,15,17)        -61.8303         -DE/DX =    0.0                 !
 ! D25   D(14,12,15,18)        177.7716         -DE/DX =    0.0                 !
 ! D26   D(12,15,18,19)       -167.4467         -DE/DX =    0.0                 !
 ! D27   D(12,15,18,24)         69.3035         -DE/DX =    0.0                 !
 ! D28   D(12,15,18,25)        -59.9371         -DE/DX =    0.0                 !
 ! D29   D(16,15,18,19)        -46.05           -DE/DX =    0.0                 !
 ! D30   D(16,15,18,24)       -169.2998         -DE/DX =    0.0                 !
 ! D31   D(16,15,18,25)         61.4596         -DE/DX =    0.0                 !
 ! D32   D(17,15,18,19)         70.3029         -DE/DX =    0.0                 !
 ! D33   D(17,15,18,24)        -52.9469         -DE/DX =    0.0                 !
 ! D34   D(17,15,18,25)        177.8125         -DE/DX =    0.0                 !
 ! D35   D(15,18,19,20)        -49.1667         -DE/DX =    0.0                 !
 ! D36   D(15,18,19,21)       -167.9008         -DE/DX =    0.0                 !
 ! D37   D(15,18,19,22)         69.4006         -DE/DX =    0.0                 !
 ! D38   D(24,18,19,20)         79.4516         -DE/DX =    0.0                 !
 ! D39   D(24,18,19,21)        -39.2824         -DE/DX =    0.0                 !
 ! D40   D(24,18,19,22)       -161.9811         -DE/DX =    0.0                 !
 ! D41   D(25,18,19,20)       -163.5034         -DE/DX =    0.0                 !
 ! D42   D(25,18,19,21)         77.7625         -DE/DX =    0.0                 !
 ! D43   D(25,18,19,22)        -44.9361         -DE/DX =    0.0                 !
 ! D44   D(15,18,25,10)       -154.5509         -DE/DX =    0.0                 !
 ! D45   D(19,18,25,10)        -39.6883         -DE/DX =    0.0                 !
 ! D46   D(24,18,25,10)         73.6773         -DE/DX =    0.0                 !
 ! D47   D(18,19,22,23)         66.2023         -DE/DX =    0.0                 !
 ! D48   D(20,19,22,23)       -176.8447         -DE/DX =    0.0                 !
 ! D49   D(21,19,22,23)        -51.962          -DE/DX =    0.0                 !
 --------------------------------------------------------------------------------
 GradGradGradGradGradGradGradGradGradGradGradGradGradGradGradGradGradGrad

                          Input orientation:                          
 ---------------------------------------------------------------------
 Center     Atomic      Atomic             Coordinates (Angstroms)
 Number     Number       Type             X           Y           Z
 ---------------------------------------------------------------------
      1          1           0        3.294304    2.021923   -0.455148
      2          6           0        2.434317    1.370965   -0.581109
      3          1           0        1.549623    1.816052   -0.121099
      4          1           0        2.204955    1.241990   -1.639007
      5          6           0        2.709123    0.031135    0.041792
      6          6           0        1.545109   -0.959530    0.072003
      7          1           0        1.937078   -1.981574    0.135627
      8          1           0        1.041159   -0.769278    1.044829
      9          8           0        3.765848   -0.271981    0.532359
     10          8           0        0.647191   -0.821276   -0.954609
     11          1           0       -0.996947    2.351440   -1.053112
     12          6           0       -1.821802    2.410020   -0.341759
     13          1           0       -1.448103    2.857156    0.578849
     14          1           0       -2.577241    3.074069   -0.760169
     15          6           0       -2.411798    1.031408   -0.083956
     16          1           0       -2.801516    0.596181   -1.004000
     17          1           0       -3.223513    1.081956    0.644191
     18          6           0       -1.354524    0.056333    0.455505
     19          6           0       -1.929201   -1.474745    0.403925
     20          1           0       -2.917492   -1.460399    0.857625
     21          1           0       -1.237448   -2.078447    0.990684
     22          8           0       -2.028742   -1.872650   -0.906626
     23          1           0       -1.130358   -1.921968   -1.261124
     24          8           0       -0.913275    0.269152    1.650266
     25          1           0       -0.490021   -0.048578   -0.327663
 ---------------------------------------------------------------------
                    Distance matrix (angstroms):
                    1          2          3          4          5
     1  H    0.000000
     2  C    1.085905   0.000000
     3  H    1.788263   1.091968   0.000000
     4  H    1.787876   1.090133   1.750158   0.000000
     5  C    2.133688   1.502887   2.134690   2.132004   0.000000
     6  C    3.496660   2.578459   2.782295   2.865247   1.528809
     7  H    4.268380   3.464170   3.825963   3.689505   2.157743
     8  H    3.888110   3.027409   2.881294   3.550013   2.104483
     9  O    2.541558   2.389991   3.114248   3.072999   1.203828
    10  O    3.916689   2.852936   2.909402   2.674340   2.443560
    11  H    4.345225   3.599679   2.764111   3.438943   4.507503
    12  C    5.132058   4.387650   3.430451   4.388840   5.131811
    13  H    4.925159   4.315953   3.249644   4.568641   5.055428
    14  H    5.972863   5.296068   4.361425   5.195986   6.152092
    15  C    5.803318   4.883369   4.038552   4.876160   5.219214
    16  H    6.284346   5.309715   4.604347   5.087736   5.637384
    17  H    6.676378   5.796199   4.889519   5.891254   6.055021
    18  C    5.128785   4.142239   3.444293   4.296819   4.084730
    19  C    6.344265   5.301759   4.817386   5.352146   4.890078
    20  H    7.241295   6.223218   5.625669   6.306785   5.877844
    21  H    6.280147   5.277389   4.916396   5.458087   4.574511
    22  O    6.611078   5.526834   5.198872   5.306746   5.193386
    23  H    5.981765   4.900279   4.738644   4.612780   4.500424
    24  O    5.020826   4.171259   3.405363   4.635633   3.970593
    25  H    4.315593   3.260535   2.771220   3.263140   3.221393
                    6          7          8          9         10
     6  C    0.000000
     7  H    1.096477   0.000000
     8  H    1.112004   1.760392   0.000000
     9  O    2.369880   2.534661   2.816711   0.000000
    10  O    1.370877   2.049076   2.038545   3.498403   0.000000
    11  H    4.323246   5.366248   4.277162   5.663945   3.574775
    12  C    4.781334   5.800274   4.497456   6.259317   4.112516
    13  H    4.876813   5.921926   4.423187   6.081032   4.502512
    14  H    5.827195   6.836743   5.578723   7.287075   5.060482
    15  C    4.432299   5.295186   4.054570   6.343656   3.680746
    16  H    4.740376   5.513424   4.563806   6.800322   3.728968
    17  H    5.218699   6.022919   4.666370   7.120170   4.600087
    18  C    3.096276   3.884589   2.601583   5.131462   2.601054
    19  C    3.527952   3.908577   3.119532   5.822089   2.985035
    20  H    4.558824   4.935560   4.022886   6.795967   4.049646
    21  H    3.136650   3.289091   2.628480   5.339134   2.986052
    22  O    3.816270   4.101937   3.801302   6.181431   2.875466
    23  H    3.140325   3.370998   3.370697   5.469175   2.113091
    24  O    3.169263   3.935024   2.294494   4.841150   3.226370
    25  H    2.265242   3.137184   2.178911   4.347639   1.511084
                   11         12         13         14         15
    11  H    0.000000
    12  C    1.090798   0.000000
    13  H    1.767084   1.089541   0.000000
    14  H    1.762197   1.089365   1.764929   0.000000
    15  C    2.164151   1.521555   2.168265   2.158031   0.000000
    16  H    2.517899   2.165275   3.073946   2.499936   1.089855
    17  H    3.074089   2.168097   2.511511   2.521589   1.091620
    18  C    2.769712   2.528601   2.805099   3.475576   1.536105
    19  C    4.199017   3.957143   4.362043   4.739913   2.598409
    20  H    4.676486   4.197523   4.569256   4.826430   2.711347
    21  H    4.884551   4.718391   4.957233   5.604369   3.493587
    22  O    4.350747   4.324715   4.991477   4.979190   3.042543
    23  H    4.280547   4.482125   5.130934   5.225401   3.427863
    24  O    3.413382   3.062173   2.851621   4.055433   2.415395
    25  H    2.557995   2.796166   3.191077   3.780803   2.217880
                   16         17         18         19         20
    16  H    0.000000
    17  H    1.769348   0.000000
    18  C    2.124942   2.140239   0.000000
    19  C    2.651777   2.875707   1.636189   0.000000
    20  H    2.776440   2.569586   2.214734   1.087552   0.000000
    21  H    3.684930   3.748688   2.203953   1.089617   1.795059
    22  O    2.588781   3.544320   2.455798   1.373237   2.018021
    23  H    3.033143   4.127358   2.628829   1.900144   2.809981
    24  O    3.273764   2.647647   1.291296   2.372056   2.763424
    25  H    2.493222   3.113613   1.171206   2.154162   3.048075
                   21         22         23         24         25
    21  H    0.000000
    22  O    2.065983   0.000000
    23  H    2.259777   0.967055   0.000000
    24  O    2.459951   3.516999   3.650250   0.000000
    25  H    2.533190   2.455626   2.188829   2.047511   0.000000
 Stoichiometry    C7H14O4(3)
 Framework group  C1[X(C7H14O4)]
 Deg. of freedom    69
 Full point group                 C1      NOp   1
 Largest Abelian subgroup         C1      NOp   1
 Largest concise Abelian subgroup C1      NOp   1
                         Standard orientation:                         
 ---------------------------------------------------------------------
 Center     Atomic      Atomic             Coordinates (Angstroms)
 Number     Number       Type             X           Y           Z
 ---------------------------------------------------------------------
      1          1           0        3.294304    2.021923   -0.455148
      2          6           0        2.434317    1.370965   -0.581109
      3          1           0        1.549623    1.816052   -0.121099
      4          1           0        2.204955    1.241990   -1.639007
      5          6           0        2.709123    0.031135    0.041792
      6          6           0        1.545109   -0.959530    0.072003
      7          1           0        1.937078   -1.981574    0.135627
      8          1           0        1.041159   -0.769278    1.044829
      9          8           0        3.765848   -0.271981    0.532359
     10          8           0        0.647191   -0.821276   -0.954609
     11          1           0       -0.996947    2.351440   -1.053112
     12          6           0       -1.821802    2.410020   -0.341759
     13          1           0       -1.448103    2.857156    0.578849
     14          1           0       -2.577241    3.074069   -0.760169
     15          6           0       -2.411798    1.031408   -0.083956
     16          1           0       -2.801516    0.596181   -1.004000
     17          1           0       -3.223513    1.081956    0.644191
     18          6           0       -1.354524    0.056333    0.455505
     19          6           0       -1.929201   -1.474745    0.403925
     20          1           0       -2.917492   -1.460399    0.857625
     21          1           0       -1.237448   -2.078447    0.990684
     22          8           0       -2.028742   -1.872650   -0.906626
     23          1           0       -1.130358   -1.921968   -1.261124
     24          8           0       -0.913275    0.269152    1.650266
     25          1           0       -0.490021   -0.048578   -0.327663
 ---------------------------------------------------------------------
 Rotational constants (GHZ):           1.4172973           0.6045451           0.5054980
 Rotating derivatives to standard orientation.
 Full mass-weighted force constant matrix:
 Low frequencies --- -384.5606   -2.3512   -0.5813    0.0007    0.0009    0.0010
 Low frequencies ---    3.4341   23.5986   39.7516
 ******    1 imaginary frequencies (negative Signs) ****** 
 Diagonal vibrational polarizability:
      224.6045902      63.9174791      76.6439887
 Harmonic frequencies (cm**-1), IR intensities (KM/Mole), Raman scattering
 activities (A**4/AMU), depolarization ratios for plane and unpolarized
 incident light, reduced masses (AMU), force constants (mDyne/A),
 and normal coordinates:
                      1                      2                      3
                      A                      A                      A
 Frequencies --   -384.5605                23.5943                39.7507
 Red. masses --      3.0154                 3.8586                 4.0064
 Frc consts  --      0.2627                 0.0013                 0.0037
 IR Inten    --    668.9589                 0.4937                 1.9422
  Atom  AN      X      Y      Z        X      Y      Z        X      Y      Z
     1   1    -0.01   0.02   0.01     0.33  -0.15  -0.14    -0.03   0.05   0.37
     2   6     0.00   0.00   0.01     0.26  -0.07  -0.13    -0.04   0.07   0.31
     3   1    -0.01  -0.01   0.00     0.28   0.07  -0.23     0.00  -0.02   0.47
     4   1     0.02   0.00   0.00     0.31  -0.13  -0.14    -0.12   0.29   0.30
     5   6     0.02   0.02   0.01     0.08  -0.05  -0.02     0.00  -0.05   0.02
     6   6     0.02  -0.01  -0.02    -0.03   0.09   0.03    -0.02  -0.03  -0.05
     7   1    -0.06  -0.03   0.33    -0.15   0.05   0.09    -0.04  -0.04  -0.12
     8   1    -0.22   0.24  -0.16    -0.02   0.21   0.02    -0.02  -0.07  -0.05
     9   8     0.01  -0.01   0.01     0.03  -0.14   0.03     0.05  -0.17  -0.15
    10   8     0.24  -0.16  -0.11    -0.01   0.15   0.02     0.00   0.06  -0.06
    11   1    -0.05  -0.06   0.00    -0.20   0.07   0.05    -0.13   0.00  -0.12
    12   6    -0.04   0.00   0.02    -0.22   0.00   0.04    -0.12  -0.01  -0.11
    13   1     0.02   0.00   0.00    -0.26   0.02   0.05    -0.14   0.06  -0.14
    14   1     0.01   0.06   0.01    -0.26  -0.05   0.04    -0.16  -0.07  -0.13
    15   6    -0.11   0.03   0.08    -0.12  -0.04   0.02    -0.05  -0.03  -0.04
    16   1    -0.18   0.08   0.08    -0.07  -0.06   0.00    -0.05  -0.09  -0.01
    17   1    -0.10   0.11   0.08    -0.13  -0.11   0.01    -0.03  -0.04  -0.02
    18   6    -0.11   0.05  -0.07    -0.05   0.02   0.02     0.01   0.05  -0.02
    19   6     0.02   0.08   0.02     0.04  -0.02  -0.01     0.08   0.02   0.06
    20   1     0.02  -0.01   0.03     0.04  -0.09  -0.01     0.10  -0.01   0.10
    21   1     0.00   0.05   0.01     0.08   0.02  -0.01     0.13   0.07   0.05
    22   8    -0.02  -0.01   0.00     0.08  -0.01  -0.01     0.05  -0.04   0.08
    23   1    -0.05  -0.01  -0.04     0.09   0.07  -0.01     0.04   0.00   0.04
    24   8    -0.01  -0.02   0.05    -0.08   0.04   0.02     0.03   0.11  -0.04
    25   1    -0.51   0.50   0.10    -0.04   0.08   0.02     0.00   0.06  -0.03
                      4                      5                      6
                      A                      A                      A
 Frequencies --     58.2108                79.3523               107.5833
 Red. masses --      5.8873                 2.9289                 3.6825
 Frc consts  --      0.0118                 0.0109                 0.0251
 IR Inten    --      2.3175                 0.5670                 0.7227
  Atom  AN      X      Y      Z        X      Y      Z        X      Y      Z
     1   1    -0.04  -0.03   0.10    -0.11  -0.04  -0.10    -0.13  -0.04  -0.08
     2   6     0.00  -0.05  -0.04    -0.10  -0.06  -0.03    -0.11  -0.07  -0.04
     3   1    -0.09  -0.06  -0.20    -0.08  -0.07   0.02    -0.12  -0.08  -0.04
     4   1     0.18  -0.07  -0.07    -0.16  -0.10  -0.01    -0.13  -0.11  -0.03
     5   6    -0.09  -0.03   0.04    -0.03  -0.04   0.00    -0.06  -0.04   0.00
     6   6    -0.05  -0.08  -0.20     0.00  -0.07   0.05    -0.05  -0.04   0.08
     7   1    -0.01  -0.08  -0.36     0.02  -0.05   0.09    -0.05  -0.04   0.10
     8   1    -0.07  -0.27  -0.17     0.00  -0.04   0.05    -0.03  -0.01   0.08
     9   8    -0.20   0.03   0.31     0.00   0.01  -0.03    -0.03  -0.01  -0.04
    10   8    -0.04   0.04  -0.19     0.00  -0.13   0.04    -0.05  -0.07   0.08
    11   1    -0.17   0.05  -0.09     0.03   0.34   0.35    -0.23  -0.11  -0.33
    12   6    -0.09   0.01   0.01    -0.11   0.12   0.20    -0.06  -0.01  -0.14
    13   1     0.00   0.03  -0.04    -0.34   0.04   0.34     0.17   0.08  -0.28
    14   1    -0.17  -0.02   0.09    -0.12   0.08   0.15    -0.14  -0.04  -0.04
    15   6     0.00  -0.01   0.08     0.02   0.01  -0.10    -0.04   0.03   0.14
    16   1    -0.08  -0.03   0.12     0.22   0.08  -0.22    -0.21  -0.06   0.26
    17   1     0.08  -0.04   0.17    -0.11  -0.19  -0.23     0.10   0.13   0.28
    18   6     0.10   0.04  -0.03     0.04   0.06  -0.06     0.04   0.07   0.08
    19   6     0.15   0.01   0.05     0.06   0.03  -0.02     0.09   0.01  -0.09
    20   1     0.20  -0.02   0.17     0.05   0.04  -0.05     0.06  -0.05  -0.15
    21   1     0.24   0.04  -0.03     0.06   0.07   0.02     0.09   0.01  -0.09
    22   8     0.00  -0.01   0.07     0.11  -0.02  -0.01     0.21   0.14  -0.12
    23   1    -0.04   0.02  -0.04     0.12  -0.03   0.04     0.25   0.20  -0.03
    24   8     0.23   0.06  -0.09     0.01   0.09  -0.06     0.03  -0.02   0.08
    25   1     0.03   0.04  -0.13     0.06   0.02  -0.04     0.03   0.11   0.06
                      7                      8                      9
                      A                      A                      A
 Frequencies --    127.1762               139.9274               147.4431
 Red. masses --      4.0147                 2.6007                 1.1536
 Frc consts  --      0.0383                 0.0300                 0.0148
 IR Inten    --     11.7080                16.1963                 3.1149
  Atom  AN      X      Y      Z        X      Y      Z        X      Y      Z
     1   1    -0.05   0.03   0.10     0.16  -0.10  -0.24    -0.20   0.16   0.45
     2   6    -0.02   0.00  -0.02     0.02   0.04   0.01    -0.01   0.00   0.01
     3   1    -0.08  -0.05  -0.10     0.22   0.21   0.24    -0.34  -0.21  -0.43
     4   1     0.11   0.04  -0.05    -0.29   0.03   0.08     0.56   0.01  -0.12
     5   6    -0.03  -0.01  -0.04    -0.05   0.03   0.02    -0.01   0.00   0.02
     6   6    -0.01  -0.04  -0.14    -0.12   0.11   0.10    -0.03   0.02   0.05
     7   1     0.00  -0.04  -0.25    -0.19   0.10   0.31    -0.05   0.02   0.10
     8   1    -0.01  -0.15  -0.12    -0.18   0.33   0.03    -0.04   0.09   0.03
     9   8    -0.06  -0.02   0.01    -0.05  -0.04  -0.02     0.01  -0.02  -0.04
    10   8    -0.03   0.06  -0.11    -0.03   0.01   0.01     0.00   0.01   0.02
    11   1     0.19  -0.06   0.09    -0.02  -0.02  -0.06    -0.03   0.02  -0.03
    12   6     0.14   0.02   0.03     0.07   0.01   0.04     0.01   0.01   0.02
    13   1     0.11  -0.01   0.06     0.22  -0.07   0.02     0.06  -0.03   0.01
    14   1     0.24   0.09  -0.03     0.07   0.10   0.17    -0.01   0.03   0.08
    15   6     0.00   0.07  -0.01    -0.01   0.05   0.05     0.00   0.01   0.01
    16   1     0.03   0.10  -0.04    -0.13   0.10   0.08    -0.03   0.03   0.01
    17   1    -0.04   0.13  -0.06     0.07   0.08   0.14     0.02   0.01   0.03
    18   6    -0.09   0.01   0.05    -0.01  -0.02  -0.07     0.00   0.00  -0.02
    19   6    -0.07   0.02   0.05    -0.04  -0.03  -0.02    -0.01   0.00   0.00
    20   1    -0.19   0.06  -0.21    -0.08   0.04  -0.11    -0.02   0.01  -0.02
    21   1    -0.24   0.07   0.31    -0.10   0.01   0.09    -0.02   0.00   0.01
    22   8     0.28  -0.13   0.07     0.07  -0.12   0.01     0.00  -0.03   0.00
    23   1     0.37   0.01   0.25     0.10  -0.13   0.07     0.00  -0.04   0.01
    24   8    -0.15   0.00   0.09     0.13  -0.03  -0.13     0.03   0.00  -0.04
    25   1    -0.09   0.07   0.10    -0.07  -0.05  -0.15    -0.01  -0.02  -0.04
                     10                     11                     12
                      A                      A                      A
 Frequencies --    190.1977               226.8601               270.5796
 Red. masses --      2.1828                 1.3274                 3.5082
 Frc consts  --      0.0465                 0.0403                 0.1513
 IR Inten    --     14.2827                 1.7593                 4.1365
  Atom  AN      X      Y      Z        X      Y      Z        X      Y      Z
     1   1    -0.02  -0.01   0.00    -0.01  -0.01  -0.04    -0.27  -0.03  -0.23
     2   6    -0.03   0.01  -0.02    -0.01  -0.02   0.00    -0.18  -0.18  -0.04
     3   1    -0.03   0.03  -0.05     0.00  -0.02   0.03    -0.19  -0.27   0.03
     4   1     0.01   0.00  -0.03    -0.06  -0.03   0.01    -0.32  -0.34   0.02
     5   6    -0.07   0.01   0.00     0.01  -0.01   0.00     0.05  -0.08   0.06
     6   6    -0.10   0.06   0.04     0.02  -0.02   0.00     0.02  -0.04   0.04
     7   1    -0.16   0.05   0.19     0.03  -0.02  -0.07    -0.11  -0.10  -0.07
     8   1    -0.16   0.20  -0.02     0.04  -0.08   0.02     0.01  -0.05   0.04
     9   8    -0.07  -0.04  -0.03     0.02   0.01   0.00     0.10   0.03   0.01
    10   8    -0.01   0.02  -0.03     0.00   0.02   0.02     0.10   0.25   0.01
    11   1     0.30  -0.13   0.23    -0.29   0.08  -0.36     0.18  -0.09   0.20
    12   6     0.13  -0.06   0.02     0.03   0.01   0.03     0.02   0.02   0.00
    13   1    -0.07  -0.03   0.09     0.50  -0.25  -0.03    -0.19   0.15   0.02
    14   1     0.27  -0.03  -0.19    -0.07   0.21   0.53     0.12  -0.03  -0.28
    15   6     0.02  -0.03  -0.05    -0.02   0.02  -0.02    -0.05   0.06   0.05
    16   1     0.10  -0.01  -0.09    -0.06   0.06  -0.02    -0.16   0.08   0.09
    17   1    -0.06   0.00  -0.13     0.01   0.02   0.01     0.02   0.10   0.13
    18   6    -0.01   0.01   0.02    -0.03   0.01  -0.03    -0.05   0.00  -0.05
    19   6     0.19  -0.05   0.01     0.07  -0.02   0.00     0.02   0.00  -0.01
    20   1     0.29  -0.25   0.22     0.12  -0.10   0.09     0.04  -0.04   0.03
    21   1     0.41   0.00  -0.18     0.17   0.03  -0.07     0.06   0.03  -0.02
    22   8    -0.01   0.03   0.00    -0.02  -0.04   0.01    -0.03  -0.08   0.00
    23   1    -0.07   0.09  -0.15    -0.05  -0.02  -0.06    -0.05  -0.02  -0.06
    24   8    -0.06   0.03   0.04    -0.09   0.04  -0.01     0.01  -0.01  -0.05
    25   1    -0.03   0.10   0.04     0.02   0.03   0.00    -0.04   0.05  -0.05
                     13                     14                     15
                      A                      A                      A
 Frequencies --    280.2613               292.3149               397.5269
 Red. masses --      4.6205                 2.5333                 5.2697
 Frc consts  --      0.2138                 0.1275                 0.4906
 IR Inten    --      4.9360                 0.4965                11.9532
  Atom  AN      X      Y      Z        X      Y      Z        X      Y      Z
     1   1    -0.04   0.01  -0.01    -0.09  -0.02  -0.11    -0.04   0.02  -0.02
     2   6    -0.02  -0.03   0.00    -0.08  -0.05  -0.02    -0.02   0.00  -0.01
     3   1    -0.03  -0.06   0.02    -0.07  -0.04   0.00    -0.03  -0.02   0.01
     4   1    -0.04  -0.03   0.01    -0.14  -0.11   0.00    -0.04  -0.01   0.00
     5   6     0.02  -0.01   0.00    -0.03  -0.01   0.03    -0.01   0.00   0.00
     6   6     0.02  -0.02  -0.01    -0.06   0.05   0.04    -0.02   0.04   0.01
     7   1     0.00  -0.02  -0.01    -0.17   0.02   0.20    -0.06   0.04   0.19
     8   1     0.02   0.01  -0.01    -0.17   0.22  -0.05    -0.08   0.21  -0.06
     9   8     0.02   0.01   0.01    -0.02  -0.03  -0.01    -0.02  -0.03   0.00
    10   8     0.02   0.01  -0.01     0.10   0.09  -0.09     0.09  -0.02  -0.11
    11   1     0.09  -0.38   0.13    -0.22   0.16  -0.24    -0.07   0.15  -0.06
    12   6     0.08  -0.25   0.11    -0.04  -0.03  -0.01    -0.02   0.07  -0.01
    13   1     0.16  -0.40   0.15     0.16  -0.16  -0.03    -0.05   0.24  -0.08
    14   1     0.23  -0.06   0.14    -0.19   0.00   0.31    -0.19  -0.13  -0.03
    15   6    -0.12  -0.16   0.03     0.11  -0.10  -0.11     0.16   0.01   0.13
    16   1    -0.13  -0.14   0.03     0.31  -0.14  -0.18     0.07  -0.03   0.19
    17   1    -0.09  -0.13   0.06    -0.04  -0.18  -0.26     0.24   0.01   0.22
    18   6    -0.07  -0.09   0.01     0.08  -0.03   0.04     0.14  -0.02   0.13
    19   6    -0.11   0.02   0.01    -0.06   0.06   0.05    -0.07  -0.14  -0.14
    20   1    -0.18   0.02  -0.13    -0.10   0.18  -0.04    -0.10  -0.04  -0.19
    21   1    -0.23  -0.08   0.06    -0.20  -0.04   0.12    -0.12  -0.17  -0.11
    22   8     0.05   0.16  -0.06     0.02   0.09   0.04    -0.08  -0.19  -0.12
    23   1     0.09   0.21   0.04     0.03   0.07   0.08    -0.09  -0.29  -0.13
    24   8     0.06   0.30  -0.09     0.02  -0.07   0.08    -0.07   0.29   0.13
    25   1    -0.10  -0.10  -0.02     0.04  -0.01   0.06     0.16  -0.14   0.13
                     16                     17                     18
                      A                      A                      A
 Frequencies --    435.6155               469.6450               492.2503
 Red. masses --      2.3500                 2.9698                 3.2569
 Frc consts  --      0.2627                 0.3859                 0.4650
 IR Inten    --     13.1178                27.1569                68.4213
  Atom  AN      X      Y      Z        X      Y      Z        X      Y      Z
     1   1    -0.20   0.15   0.13    -0.13   0.12   0.06    -0.03   0.04  -0.03
     2   6    -0.04  -0.04   0.03    -0.03   0.00   0.00    -0.01   0.02  -0.02
     3   1    -0.11  -0.36   0.23    -0.07  -0.19   0.12    -0.02   0.00  -0.01
     4   1    -0.13   0.17   0.03    -0.08   0.14  -0.01    -0.02   0.01  -0.01
     5   6     0.15  -0.07  -0.15     0.06  -0.03  -0.10     0.00   0.02  -0.01
     6   6     0.00   0.07  -0.07     0.01   0.06  -0.02     0.04  -0.01  -0.03
     7   1    -0.24   0.01   0.30    -0.09   0.03   0.10     0.06  -0.01  -0.11
     8   1     0.07   0.55  -0.11     0.10   0.23  -0.01     0.06  -0.10   0.01
     9   8     0.06   0.03   0.11    -0.02  -0.03   0.06    -0.03  -0.04   0.01
    10   8    -0.08  -0.04  -0.02    -0.06   0.00   0.04    -0.02   0.04   0.09
    11   1    -0.02   0.05  -0.04     0.04  -0.15   0.09     0.01  -0.17   0.00
    12   6     0.00   0.04  -0.02     0.00  -0.11   0.04     0.01  -0.07   0.00
    13   1     0.03   0.02  -0.02    -0.03  -0.10   0.04     0.12  -0.24   0.04
    14   1    -0.01   0.05   0.02     0.04  -0.10  -0.02     0.15   0.13   0.06
    15   6    -0.02   0.03  -0.03     0.02  -0.08   0.05    -0.11  -0.01  -0.09
    16   1     0.07   0.02  -0.06    -0.13  -0.07   0.12     0.24  -0.11  -0.20
    17   1    -0.09   0.05  -0.11     0.18  -0.14   0.23    -0.36  -0.03  -0.37
    18   6    -0.05   0.02   0.05     0.13   0.03  -0.11    -0.01   0.21   0.13
    19   6    -0.03  -0.10   0.02     0.07   0.25  -0.07    -0.02   0.02  -0.11
    20   1    -0.02  -0.17   0.04     0.07   0.46  -0.09    -0.03   0.07  -0.13
    21   1     0.06  -0.05  -0.03    -0.10   0.17   0.05    -0.01   0.08  -0.08
    22   8     0.01   0.03   0.00    -0.02  -0.05   0.01    -0.04  -0.12  -0.06
    23   1     0.03   0.08   0.02    -0.05  -0.31   0.01    -0.05  -0.27  -0.05
    24   8     0.03  -0.01   0.00    -0.10  -0.03   0.01     0.17   0.00   0.11
    25   1    -0.07  -0.08   0.00     0.19   0.17  -0.05    -0.15   0.33   0.14
                     19                     20                     21
                      A                      A                      A
 Frequencies --    504.4549               553.9032               586.7375
 Red. masses --      4.2021                 3.2969                 4.4017
 Frc consts  --      0.6300                 0.5960                 0.8928
 IR Inten    --     29.9163                72.5230               255.7134
  Atom  AN      X      Y      Z        X      Y      Z        X      Y      Z
     1   1     0.30  -0.38   0.23    -0.16   0.23  -0.35     0.06  -0.09   0.17
     2   6     0.12  -0.12   0.09    -0.03  -0.01   0.01     0.00   0.02  -0.02
     3   1     0.22   0.11   0.05    -0.14  -0.01  -0.20     0.05   0.00   0.10
     4   1     0.21   0.04   0.05    -0.05  -0.56   0.08     0.01   0.30  -0.05
     5   6    -0.03  -0.11   0.05     0.08   0.12   0.21    -0.06  -0.06  -0.11
     6   6    -0.18  -0.12   0.02    -0.03   0.13  -0.06     0.06  -0.05   0.05
     7   1    -0.38  -0.19   0.13     0.11   0.18  -0.15     0.08  -0.04   0.09
     8   1    -0.27   0.05  -0.06    -0.13  -0.10  -0.07     0.09   0.03   0.07
     9   8     0.14   0.29  -0.07     0.14  -0.08   0.00    -0.10   0.00   0.00
    10   8    -0.08   0.00  -0.11    -0.10  -0.10  -0.12     0.15   0.04   0.01
    11   1     0.01  -0.09   0.03     0.02  -0.09   0.04     0.06  -0.12   0.10
    12   6     0.00  -0.05   0.01     0.00  -0.03   0.01     0.00  -0.03   0.02
    13   1     0.03  -0.09   0.02     0.01  -0.08   0.04     0.00  -0.16   0.08
    14   1     0.05   0.00   0.01     0.07   0.03   0.00     0.13   0.10  -0.01
    15   6    -0.02  -0.02   0.00    -0.05   0.00   0.00    -0.09   0.01  -0.01
    16   1     0.01  -0.06   0.00    -0.08  -0.02   0.03    -0.25   0.00   0.07
    17   1    -0.02  -0.05   0.00     0.02  -0.02   0.07     0.11  -0.01   0.20
    18   6     0.06   0.10   0.02     0.08   0.14   0.01     0.18   0.27  -0.02
    19   6     0.00   0.03  -0.04    -0.03  -0.07   0.00    -0.09  -0.25   0.03
    20   1     0.00   0.14  -0.04    -0.01   0.06   0.01    -0.07   0.04   0.04
    21   1    -0.02   0.06   0.00     0.03   0.01   0.00     0.04  -0.08   0.02
    22   8    -0.01  -0.03   0.00     0.00   0.04   0.03     0.00   0.10   0.06
    23   1    -0.01  -0.10   0.00     0.03  -0.24   0.13     0.06  -0.40   0.25
    24   8    -0.01  -0.01   0.03    -0.05  -0.03  -0.02    -0.10  -0.05  -0.08
    25   1     0.05   0.09  -0.03     0.10  -0.05  -0.08     0.24  -0.13  -0.10
                     22                     23                     24
                      A                      A                      A
 Frequencies --    652.3775               778.6519               796.5194
 Red. masses --      1.2040                 3.4966                 1.3683
 Frc consts  --      0.3019                 1.2490                 0.5115
 IR Inten    --     97.8151                 8.3154                 4.9887
  Atom  AN      X      Y      Z        X      Y      Z        X      Y      Z
     1   1    -0.02   0.03  -0.01    -0.16   0.43  -0.12     0.00  -0.02   0.01
     2   6     0.00   0.01  -0.01    -0.03   0.27  -0.15     0.00  -0.01   0.00
     3   1    -0.01   0.00   0.00    -0.04   0.11   0.00     0.00  -0.02   0.01
     4   1    -0.01   0.01   0.00    -0.11   0.44  -0.16     0.00   0.00   0.00
     5   6     0.01   0.01   0.00     0.12  -0.03   0.02     0.00   0.00   0.00
     6   6     0.00   0.00   0.01    -0.16  -0.22   0.10     0.01   0.01   0.00
     7   1     0.00   0.00   0.01    -0.28  -0.28  -0.02     0.03   0.01  -0.02
     8   1     0.00  -0.01   0.01    -0.25  -0.26   0.06     0.01  -0.02   0.01
     9   8     0.00  -0.01   0.00     0.11  -0.06   0.07    -0.01   0.00   0.00
    10   8     0.00  -0.01   0.00    -0.01   0.02  -0.03     0.01   0.00   0.01
    11   1     0.01  -0.02   0.02    -0.01  -0.01  -0.01    -0.17  -0.33  -0.13
    12   6     0.00  -0.02   0.00     0.00   0.00   0.00     0.00  -0.03   0.05
    13   1    -0.01  -0.05   0.02     0.01   0.04  -0.02     0.20   0.34  -0.22
    14   1     0.02   0.01   0.01    -0.02  -0.04  -0.01    -0.06  -0.21  -0.14
    15   6     0.00  -0.01   0.00     0.02  -0.01   0.01     0.05   0.00   0.12
    16   1    -0.04  -0.03   0.02     0.05   0.01  -0.01     0.51   0.14  -0.14
    17   1     0.05  -0.03   0.05    -0.01  -0.02  -0.02    -0.28  -0.29  -0.23
    18   6     0.06   0.07  -0.01    -0.01   0.01  -0.01    -0.02   0.05  -0.02
    19   6    -0.04  -0.01  -0.01     0.00  -0.01   0.00    -0.02  -0.01  -0.01
    20   1    -0.04   0.04  -0.02     0.00  -0.01   0.00     0.00  -0.04   0.03
    21   1    -0.02   0.05   0.03     0.00  -0.01   0.00     0.06   0.08  -0.02
    22   8    -0.01  -0.06   0.02     0.00   0.01   0.00     0.00   0.00   0.01
    23   1    -0.04   0.94  -0.24     0.01  -0.09   0.03     0.01   0.03   0.03
    24   8    -0.01  -0.01  -0.01     0.00   0.00  -0.01    -0.04   0.00  -0.06
    25   1     0.08   0.07   0.01    -0.04   0.03  -0.01    -0.04   0.04  -0.06
                     25                     26                     27
                      A                      A                      A
 Frequencies --    816.8972               845.4921               885.1729
 Red. masses --      1.9752                 1.6901                 1.5253
 Frc consts  --      0.7766                 0.7118                 0.7041
 IR Inten    --    170.6893                13.9531               387.3082
  Atom  AN      X      Y      Z        X      Y      Z        X      Y      Z
     1   1    -0.08   0.06   0.15    -0.07   0.05   0.11    -0.04   0.05   0.03
     2   6     0.03  -0.05  -0.03     0.04  -0.06  -0.02     0.03  -0.03   0.00
     3   1     0.02  -0.33   0.23     0.01  -0.31   0.19     0.00  -0.17   0.09
     4   1    -0.10   0.27  -0.04    -0.08   0.17  -0.02    -0.04   0.04   0.00
     5   6     0.01  -0.01  -0.04     0.01   0.02  -0.03     0.01   0.02  -0.01
     6   6    -0.05   0.09   0.14    -0.05   0.07   0.05    -0.05   0.03  -0.02
     7   1     0.23   0.18  -0.26     0.14   0.12  -0.26    -0.04   0.02  -0.16
     8   1    -0.04  -0.38   0.19    -0.11  -0.34   0.09    -0.12  -0.18  -0.01
     9   8     0.00   0.01   0.01     0.00   0.01   0.00     0.00   0.01  -0.01
    10   8     0.03  -0.04  -0.09     0.01  -0.01  -0.01    -0.02   0.01   0.06
    11   1    -0.03  -0.23   0.01     0.04   0.29  -0.01     0.01   0.04  -0.02
    12   6    -0.02   0.05   0.00     0.02  -0.07   0.00     0.02   0.03  -0.01
    13   1     0.12   0.01  -0.04    -0.17  -0.08   0.08     0.03   0.08  -0.03
    14   1     0.16   0.21  -0.08    -0.21  -0.25   0.13     0.01   0.01  -0.02
    15   6    -0.12   0.06  -0.01     0.12  -0.04   0.00     0.01  -0.03   0.00
    16   1     0.04   0.03  -0.07    -0.04  -0.09   0.10     0.00   0.07  -0.04
    17   1    -0.18  -0.10  -0.07     0.19   0.20   0.06    -0.02  -0.03  -0.03
    18   6     0.05  -0.08   0.05    -0.10   0.10   0.00     0.04  -0.02  -0.09
    19   6     0.03   0.04  -0.01    -0.05   0.01  -0.01     0.05  -0.11   0.06
    20   1     0.03   0.09  -0.02    -0.01  -0.20   0.08    -0.04   0.25  -0.15
    21   1    -0.04  -0.03   0.01     0.16   0.18  -0.09    -0.34  -0.43   0.21
    22   8     0.00  -0.01   0.00     0.01   0.00   0.00    -0.01   0.02  -0.02
    23   1    -0.02   0.04  -0.04     0.04  -0.04   0.07    -0.05  -0.01  -0.08
    24   8     0.01   0.00   0.02     0.01   0.00  -0.02     0.00   0.02   0.02
    25   1     0.20  -0.23  -0.06    -0.19   0.11   0.00    -0.19   0.58   0.00
                     28                     29                     30
                      A                      A                      A
 Frequencies --    990.6887              1001.4147              1033.1944
 Red. masses --      1.6217                 1.7027                 2.1592
 Frc consts  --      0.9378                 1.0061                 1.3580
 IR Inten    --    101.3714                59.0036                37.1276
  Atom  AN      X      Y      Z        X      Y      Z        X      Y      Z
     1   1     0.11  -0.27   0.13    -0.14   0.41  -0.25     0.00  -0.02   0.01
     2   6    -0.09   0.01  -0.03     0.12   0.01   0.07     0.00   0.00   0.00
     3   1     0.05   0.29  -0.04    -0.10  -0.34  -0.01     0.01   0.01   0.01
     4   1     0.09   0.22  -0.09    -0.11  -0.41   0.16     0.00   0.02  -0.01
     5   6    -0.01  -0.06   0.03     0.00   0.06  -0.06     0.00   0.00   0.00
     6   6     0.05   0.05   0.02    -0.03  -0.10   0.02    -0.01   0.01  -0.01
     7   1     0.07   0.06  -0.01     0.02  -0.07   0.12    -0.07  -0.01  -0.04
     8   1     0.09   0.02   0.04     0.01   0.06   0.01    -0.02  -0.02  -0.01
     9   8     0.04  -0.02   0.02    -0.06   0.02  -0.02     0.00   0.00   0.00
    10   8    -0.01  -0.01  -0.04     0.02   0.01  -0.01    -0.01   0.00   0.02
    11   1    -0.03   0.15  -0.06    -0.04   0.05  -0.03    -0.17  -0.26  -0.05
    12   6     0.02  -0.09   0.02     0.01  -0.07   0.02    -0.05  -0.14   0.07
    13   1    -0.13   0.03   0.02    -0.07   0.01   0.01     0.00   0.07  -0.06
    14   1    -0.22  -0.32   0.09    -0.14  -0.21   0.05    -0.12  -0.30  -0.07
    15   6    -0.01   0.08   0.00    -0.01   0.07  -0.01     0.01   0.17  -0.11
    16   1     0.02   0.11  -0.03     0.00   0.11  -0.03    -0.21   0.57  -0.20
    17   1    -0.10   0.33  -0.12    -0.06   0.21  -0.07     0.13   0.13   0.02
    18   6    -0.05   0.02   0.05    -0.02   0.01   0.05     0.09  -0.05  -0.07
    19   6     0.09  -0.03  -0.02     0.06  -0.01  -0.02    -0.07   0.00   0.05
    20   1     0.00   0.35  -0.23     0.00   0.23  -0.16     0.01  -0.26   0.23
    21   1    -0.20  -0.16   0.18    -0.10  -0.06   0.12     0.09  -0.01  -0.14
    22   8    -0.01   0.01   0.02    -0.01   0.01   0.02     0.01  -0.01  -0.04
    23   1    -0.10   0.00  -0.19    -0.07   0.00  -0.15     0.10   0.01   0.18
    24   8     0.00  -0.01  -0.03    -0.01  -0.01  -0.02     0.03   0.01   0.08
    25   1     0.04  -0.09  -0.03     0.06  -0.23   0.00     0.07   0.15   0.03
                     31                     32                     33
                      A                      A                      A
 Frequencies --   1066.0825              1090.1081              1098.0278
 Red. masses --      1.8818                 1.7961                 1.6699
 Frc consts  --      1.2601                 1.2575                 1.1862
 IR Inten    --      2.2186                 9.1071                16.8972
  Atom  AN      X      Y      Z        X      Y      Z        X      Y      Z
     1   1    -0.10   0.07   0.27     0.03  -0.05  -0.05     0.02  -0.02  -0.02
     2   6     0.05  -0.05  -0.12    -0.02   0.01   0.02    -0.01   0.00   0.01
     3   1     0.10  -0.36   0.33    -0.02   0.10  -0.07    -0.01   0.03  -0.03
     4   1    -0.16   0.45  -0.11     0.04  -0.08   0.02     0.02  -0.03   0.01
     5   6    -0.06   0.08   0.17     0.02  -0.02  -0.04     0.01  -0.01  -0.02
     6   6     0.04  -0.05  -0.10    -0.02   0.02   0.02     0.01   0.00   0.03
     7   1     0.06  -0.02   0.29     0.01   0.02  -0.07     0.06   0.02   0.00
     8   1    -0.17   0.17  -0.23     0.00  -0.06   0.04     0.00  -0.01   0.02
     9   8     0.00  -0.01  -0.03     0.00   0.00   0.01     0.00   0.00   0.00
    10   8    -0.01   0.01   0.04     0.01   0.00  -0.01    -0.01   0.00  -0.02
    11   1    -0.03  -0.12   0.02    -0.04  -0.47   0.15    -0.12  -0.02  -0.15
    12   6    -0.02  -0.01   0.01    -0.13  -0.02   0.01     0.08   0.07   0.08
    13   1     0.04  -0.01  -0.02     0.14  -0.25   0.01     0.16   0.49  -0.17
    14   1     0.04   0.03  -0.04     0.24   0.31  -0.11    -0.09  -0.25  -0.15
    15   6     0.02   0.01  -0.02     0.15   0.05  -0.03    -0.04  -0.14  -0.10
    16   1    -0.05   0.07  -0.01    -0.01   0.06   0.03    -0.42   0.26  -0.12
    17   1     0.07  -0.05   0.04     0.29  -0.19   0.14     0.21  -0.29   0.21
    18   6    -0.02   0.01   0.02    -0.11   0.06  -0.02    -0.06   0.05   0.01
    19   6     0.02   0.00  -0.02     0.05  -0.02   0.03     0.01   0.00  -0.02
    20   1    -0.02   0.05  -0.10    -0.07  -0.02  -0.23    -0.03   0.02  -0.12
    21   1    -0.01   0.03   0.06    -0.11  -0.03   0.22    -0.01   0.06   0.06
    22   8     0.00   0.01   0.02     0.00   0.01  -0.01     0.00   0.01   0.02
    23   1    -0.05   0.00  -0.11    -0.11  -0.06  -0.23    -0.05  -0.02  -0.09
    24   8     0.00   0.00   0.00     0.01   0.00   0.02     0.03   0.00   0.04
    25   1     0.02  -0.26   0.06    -0.07  -0.23   0.05     0.01  -0.14   0.09
                     34                     35                     36
                      A                      A                      A
 Frequencies --   1130.7064              1163.3578              1205.3718
 Red. masses --      4.4804                 3.4071                 1.2016
 Frc consts  --      3.3750                 2.7168                 1.0286
 IR Inten    --    127.4668               110.1049                37.5755
  Atom  AN      X      Y      Z        X      Y      Z        X      Y      Z
     1   1    -0.01   0.02   0.06     0.01  -0.02   0.01    -0.01   0.03  -0.02
     2   6     0.02  -0.01  -0.02     0.00  -0.01   0.00     0.00   0.01   0.00
     3   1     0.02  -0.11   0.07     0.00  -0.01   0.01    -0.01   0.00  -0.01
     4   1    -0.04   0.02   0.00     0.01  -0.02   0.00    -0.01   0.00   0.00
     5   6    -0.01   0.06   0.02     0.00   0.03  -0.01    -0.01  -0.02   0.00
     6   6     0.24  -0.13   0.24     0.09  -0.04   0.09    -0.01   0.01  -0.02
     7   1     0.41  -0.02   0.37     0.15  -0.01   0.12     0.01   0.02   0.02
     8   1     0.13   0.27   0.04    -0.02   0.05   0.00    -0.02  -0.01  -0.01
     9   8    -0.04  -0.01  -0.01    -0.01  -0.01   0.00     0.00   0.00   0.00
    10   8    -0.18   0.06  -0.20    -0.07   0.02  -0.06     0.02   0.00   0.01
    11   1     0.02   0.01   0.02     0.00  -0.09   0.05    -0.04  -0.14   0.02
    12   6     0.00   0.00  -0.01    -0.05  -0.01  -0.01    -0.03   0.01   0.02
    13   1     0.00  -0.03   0.01     0.03  -0.11   0.01     0.08   0.02  -0.02
    14   1     0.02   0.03   0.01     0.08   0.12  -0.03     0.05   0.04  -0.07
    15   6     0.03  -0.02   0.02     0.05   0.02  -0.01     0.04  -0.01  -0.03
    16   1     0.06  -0.07   0.03    -0.03   0.15  -0.04    -0.06  -0.02   0.02
    17   1     0.01  -0.04   0.00     0.07   0.00   0.01     0.10   0.06   0.03
    18   6    -0.05   0.06  -0.07     0.00  -0.10   0.00    -0.06  -0.01   0.06
    19   6     0.01   0.00   0.17    -0.04  -0.06  -0.28     0.00  -0.02  -0.05
    20   1     0.05   0.05   0.26    -0.06  -0.20  -0.32     0.22   0.61   0.40
    21   1    -0.10  -0.21   0.08     0.04   0.02  -0.27     0.01  -0.23  -0.29
    22   8    -0.02  -0.03  -0.15     0.01   0.06   0.24     0.00  -0.01   0.00
    23   1     0.13   0.01   0.19    -0.08  -0.02   0.03     0.18   0.14   0.39
    24   8     0.01   0.00   0.03     0.02   0.02   0.01     0.00   0.00  -0.03
    25   1     0.00   0.30  -0.07    -0.05   0.68   0.05     0.00   0.06   0.08
                     37                     38                     39
                      A                      A                      A
 Frequencies --   1230.8375              1251.0278              1279.2112
 Red. masses --      1.9856                 1.3803                 1.3384
 Frc consts  --      1.7723                 1.2727                 1.2903
 IR Inten    --     61.1828                40.2700                 7.0821
  Atom  AN      X      Y      Z        X      Y      Z        X      Y      Z
     1   1     0.20  -0.44   0.14     0.07  -0.20   0.18    -0.01   0.03  -0.01
     2   6    -0.08  -0.06   0.03    -0.02  -0.04  -0.02     0.01   0.01   0.00
     3   1     0.03   0.09   0.08     0.06  -0.06   0.14     0.00   0.00  -0.01
     4   1     0.21  -0.09  -0.03     0.05  -0.04  -0.03    -0.01   0.00   0.00
     5   6     0.12   0.20  -0.11     0.04   0.15   0.02    -0.01  -0.02   0.01
     6   6    -0.05  -0.08   0.01    -0.03  -0.03   0.02     0.01   0.01   0.00
     7   1     0.29   0.05   0.18    -0.53  -0.23  -0.29    -0.05  -0.01  -0.05
     8   1    -0.55  -0.14  -0.24     0.56   0.16   0.30     0.04   0.01   0.02
     9   8     0.00  -0.03   0.03    -0.02  -0.02  -0.01     0.00   0.00   0.00
    10   8    -0.01   0.02   0.03     0.02  -0.02  -0.03     0.00   0.00   0.00
    11   1     0.01   0.03   0.00    -0.01  -0.02   0.00     0.17   0.25   0.05
    12   6     0.00   0.00  -0.01     0.00   0.00   0.01     0.02  -0.03  -0.10
    13   1    -0.02  -0.02   0.01     0.02   0.01  -0.01    -0.18  -0.22   0.08
    14   1     0.00   0.01   0.02     0.01   0.00  -0.01    -0.05   0.06   0.17
    15   6    -0.01   0.00   0.01     0.01  -0.01   0.00    -0.01   0.00   0.08
    16   1     0.00   0.07  -0.02    -0.01   0.00   0.00     0.00   0.56  -0.19
    17   1    -0.05   0.04  -0.04     0.01   0.04   0.00    -0.08  -0.50   0.04
    18   6     0.02   0.00  -0.01    -0.01   0.01   0.00    -0.04   0.03  -0.06
    19   6     0.00   0.00  -0.01     0.00  -0.01  -0.01     0.00  -0.01  -0.03
    20   1     0.04   0.10   0.06     0.01   0.06   0.01     0.06   0.13   0.09
    21   1     0.02   0.00  -0.04     0.01   0.00  -0.01    -0.03  -0.14  -0.12
    22   8     0.00   0.00   0.00     0.00   0.00   0.00     0.01   0.00   0.02
    23   1     0.01   0.02   0.02     0.01   0.01   0.03     0.03   0.05   0.07
    24   8     0.00   0.00   0.00     0.00   0.00   0.00     0.02   0.01   0.05
    25   1    -0.05  -0.23   0.00    -0.02  -0.01  -0.02    -0.02  -0.27  -0.01
                     40                     41                     42
                      A                      A                      A
 Frequencies --   1322.9542              1323.8788              1344.4971
 Red. masses --      1.4275                 1.2105                 1.3640
 Frc consts  --      1.4721                 1.2500                 1.4527
 IR Inten    --     66.8053                34.7541                 6.9983
  Atom  AN      X      Y      Z        X      Y      Z        X      Y      Z
     1   1    -0.01   0.04  -0.03    -0.01   0.02  -0.01    -0.03   0.02  -0.01
     2   6     0.01   0.01   0.00     0.00   0.00   0.00    -0.01  -0.02   0.00
     3   1    -0.02   0.00  -0.04     0.00   0.01  -0.02     0.02   0.06  -0.01
     4   1    -0.03   0.02   0.01    -0.01   0.02   0.00     0.01   0.08  -0.02
     5   6    -0.01  -0.02   0.00     0.00  -0.01   0.00     0.00   0.00   0.01
     6   6     0.06   0.03   0.02     0.01   0.00   0.01    -0.14  -0.05  -0.04
     7   1    -0.23  -0.09  -0.11     0.01   0.00  -0.03     0.66   0.25   0.05
     8   1    -0.15  -0.06  -0.08     0.00   0.01   0.00     0.46   0.31   0.21
     9   8    -0.01   0.00   0.00     0.00   0.00   0.00     0.03   0.00   0.01
    10   8    -0.01   0.00   0.00    -0.01   0.00   0.00     0.02   0.01   0.00
    11   1    -0.02  -0.08   0.04     0.04   0.00   0.07     0.01  -0.01   0.03
    12   6    -0.03   0.02   0.03    -0.04   0.01  -0.02    -0.02   0.01   0.00
    13   1     0.12   0.06  -0.05     0.06  -0.06  -0.02     0.05   0.01  -0.02
    14   1     0.06   0.07  -0.06     0.07   0.13  -0.02     0.03   0.04  -0.02
    15   6     0.02  -0.09   0.03     0.03  -0.08   0.03     0.01  -0.04   0.02
    16   1    -0.08   0.02   0.01    -0.12   0.41  -0.13    -0.05   0.09  -0.02
    17   1    -0.17   0.57  -0.24    -0.10   0.30  -0.14    -0.07   0.20  -0.10
    18   6     0.02   0.04  -0.10     0.02  -0.04   0.02     0.00   0.02  -0.04
    19   6    -0.01   0.02  -0.02    -0.02  -0.05   0.01    -0.01   0.01   0.00
    20   1     0.02  -0.07   0.03     0.01   0.30   0.03    -0.01  -0.07   0.00
    21   1    -0.08  -0.27  -0.24     0.26   0.58   0.33    -0.05  -0.14  -0.11
    22   8     0.02   0.00   0.03    -0.01   0.01  -0.04     0.01   0.00   0.01
    23   1    -0.02   0.02  -0.05    -0.01  -0.02  -0.05    -0.01   0.01  -0.02
    24   8     0.01   0.01   0.07     0.00   0.00   0.00     0.00   0.00   0.02
    25   1    -0.15  -0.42  -0.23    -0.04   0.09   0.01     0.00  -0.01  -0.04
                     43                     44                     45
                      A                      A                      A
 Frequencies --   1377.3211              1394.1393              1410.2282
 Red. masses --      1.4351                 1.3699                 1.2151
 Frc consts  --      1.6039                 1.5687                 1.4238
 IR Inten    --     49.0617                34.0630                 7.2839
  Atom  AN      X      Y      Z        X      Y      Z        X      Y      Z
     1   1     0.03  -0.04   0.04    -0.25   0.28  -0.27    -0.02   0.02  -0.07
     2   6     0.00   0.01  -0.01     0.02  -0.14   0.07     0.00  -0.02   0.01
     3   1     0.00  -0.04   0.05     0.04   0.40  -0.41     0.00   0.03  -0.03
     4   1     0.02  -0.07   0.00    -0.10   0.61   0.00     0.03   0.08  -0.01
     5   6     0.00   0.01  -0.01     0.02   0.06  -0.01     0.01   0.01  -0.01
     6   6     0.00   0.02  -0.02     0.01  -0.01   0.01    -0.01   0.03  -0.05
     7   1    -0.14  -0.03   0.27    -0.09  -0.05  -0.08    -0.11   0.00   0.65
     8   1     0.03  -0.25   0.06    -0.05   0.04  -0.03     0.26  -0.54   0.23
     9   8     0.00   0.00   0.00    -0.01  -0.01   0.00     0.00   0.00   0.00
    10   8     0.00   0.00  -0.01     0.00   0.00   0.00    -0.01   0.01  -0.02
    11   1     0.06   0.03   0.08     0.00   0.00  -0.01    -0.02  -0.07  -0.02
    12   6    -0.03   0.00  -0.02     0.00   0.00   0.00     0.01   0.01   0.01
    13   1     0.05  -0.04  -0.03    -0.02  -0.02   0.01    -0.02  -0.02   0.03
    14   1     0.05   0.11   0.01     0.00   0.00   0.00    -0.05  -0.07   0.00
    15   6     0.02  -0.07   0.03     0.00   0.00   0.00     0.00   0.01   0.01
    16   1    -0.10   0.42  -0.14     0.00   0.04  -0.02     0.00  -0.15   0.08
    17   1    -0.04   0.19  -0.06     0.01  -0.01   0.01    -0.06   0.01  -0.06
    18   6     0.01   0.03   0.10     0.00   0.00   0.02    -0.03   0.00  -0.08
    19   6     0.02   0.07   0.04     0.01   0.01   0.00     0.00  -0.04  -0.03
    20   1    -0.05  -0.33  -0.08    -0.01  -0.04  -0.02     0.02   0.07   0.02
    21   1    -0.17  -0.31  -0.12    -0.02  -0.04  -0.01     0.03   0.13   0.11
    22   8    -0.01  -0.02  -0.01     0.00   0.00   0.00    -0.01   0.01   0.01
    23   1     0.00  -0.02   0.01     0.01   0.00   0.02     0.03   0.02   0.09
    24   8    -0.02  -0.02  -0.09     0.00   0.00  -0.02     0.02   0.01   0.05
    25   1     0.33   0.17   0.34     0.04   0.01   0.06     0.12  -0.07   0.06
                     46                     47                     48
                      A                      A                      A
 Frequencies --   1420.1373              1425.4717              1448.6573
 Red. masses --      1.2226                 1.2346                 1.1910
 Frc consts  --      1.4528                 1.4781                 1.4726
 IR Inten    --      2.4954                47.4636                28.5580
  Atom  AN      X      Y      Z        X      Y      Z        X      Y      Z
     1   1     0.01  -0.01  -0.02     0.00   0.00   0.03     0.01  -0.01  -0.04
     2   6     0.00   0.00   0.00     0.00   0.00   0.00     0.00   0.00   0.00
     3   1    -0.02   0.00  -0.04     0.01   0.00   0.01    -0.01  -0.02   0.00
     4   1    -0.02   0.04   0.00    -0.01  -0.03   0.00     0.02   0.02  -0.01
     5   6     0.00   0.00   0.00     0.00   0.00   0.00     0.00   0.00   0.00
     6   6     0.00   0.00  -0.01    -0.01   0.00   0.01     0.00   0.00  -0.01
     7   1    -0.02   0.00   0.13     0.01   0.00  -0.21     0.02   0.01   0.12
     8   1     0.07  -0.11   0.05    -0.13   0.17  -0.09     0.07  -0.09   0.04
     9   8     0.00   0.00   0.00     0.00   0.00   0.00     0.00   0.00   0.00
    10   8     0.00   0.00   0.00     0.01  -0.01   0.01     0.00   0.01   0.00
    11   1     0.01   0.55   0.01     0.00   0.13   0.01     0.00  -0.03   0.00
    12   6    -0.04  -0.13   0.03    -0.01  -0.03   0.01     0.00   0.01  -0.01
    13   1     0.09   0.43  -0.29     0.02   0.15  -0.09     0.01  -0.07   0.03
    14   1     0.40   0.37  -0.02     0.10   0.10   0.02    -0.02  -0.02  -0.03
    15   6     0.00   0.02  -0.01     0.00   0.00   0.02    -0.01  -0.01  -0.01
    16   1     0.06  -0.02  -0.02    -0.03  -0.10   0.08     0.08   0.13  -0.11
    17   1     0.07  -0.05   0.07    -0.10   0.07  -0.10     0.12   0.02   0.12
    18   6     0.01   0.00   0.02    -0.04   0.01  -0.07     0.04   0.00   0.06
    19   6    -0.01   0.00   0.00     0.06  -0.02  -0.04     0.07   0.02  -0.01
    20   1     0.01   0.05   0.04    -0.02  -0.14  -0.21    -0.07  -0.15  -0.33
    21   1     0.02  -0.01  -0.04    -0.06   0.10   0.24    -0.01   0.00   0.08
    22   8     0.01   0.00   0.00    -0.06   0.00  -0.01    -0.06  -0.01  -0.01
    23   1    -0.03  -0.02  -0.09     0.19   0.14   0.54     0.19   0.17   0.51
    24   8     0.00   0.00   0.00     0.02   0.00   0.03    -0.02   0.00  -0.01
    25   1    -0.14  -0.02  -0.11     0.42  -0.06   0.32    -0.44  -0.07  -0.46
                     49                     50                     51
                      A                      A                      A
 Frequencies --   1465.0347              1473.9105              1486.8151
 Red. masses --      1.0514                 1.0497                 1.1137
 Frc consts  --      1.3296                 1.3436                 1.4506
 IR Inten    --     22.7919                12.6964                 2.4654
  Atom  AN      X      Y      Z        X      Y      Z        X      Y      Z
     1   1    -0.19   0.26  -0.32    -0.32   0.29   0.57     0.00   0.00   0.00
     2   6    -0.04  -0.03   0.00     0.01  -0.03  -0.04     0.00   0.00   0.00
     3   1     0.29   0.09   0.49     0.31   0.46   0.08     0.00   0.00   0.00
     4   1     0.65  -0.03  -0.14    -0.20  -0.34   0.05    -0.01   0.00   0.00
     5   6     0.00  -0.02   0.01     0.01   0.00  -0.02     0.00   0.00   0.00
     6   6     0.01   0.00   0.00     0.00   0.00   0.00     0.00   0.00   0.00
     7   1    -0.01  -0.01  -0.03     0.01   0.01   0.05     0.00   0.00  -0.01
     8   1    -0.01   0.02  -0.01    -0.02  -0.06   0.00    -0.01   0.01   0.00
     9   8    -0.02   0.01  -0.01     0.00   0.00   0.00     0.00   0.00   0.00
    10   8     0.00   0.00   0.00     0.00   0.00   0.00     0.00   0.00   0.00
    11   1     0.03   0.00   0.03     0.02   0.00   0.02    -0.04  -0.09  -0.05
    12   6     0.00   0.00   0.00     0.00   0.00   0.00     0.01   0.01  -0.01
    13   1     0.01   0.04  -0.03     0.02   0.02  -0.02    -0.13   0.04   0.03
    14   1    -0.01   0.02   0.04    -0.01   0.00   0.02     0.01   0.07   0.07
    15   6     0.00   0.00   0.00     0.00   0.00   0.00    -0.07  -0.04   0.00
    16   1     0.00   0.00   0.00     0.01   0.00   0.00     0.61   0.06  -0.32
    17   1     0.01   0.01   0.01     0.01   0.00   0.01     0.37   0.32   0.44
    18   6     0.00   0.00   0.00     0.00   0.00   0.00    -0.02   0.00  -0.04
    19   6     0.00   0.00   0.00     0.00   0.00   0.00    -0.01  -0.01   0.00
    20   1     0.00   0.00   0.00     0.00   0.00  -0.01     0.00   0.04   0.01
    21   1     0.00   0.00  -0.01     0.00   0.00   0.00     0.03   0.02  -0.02
    22   8     0.00   0.00   0.00     0.00   0.00   0.00     0.00   0.00   0.00
    23   1     0.00  -0.01  -0.01     0.00   0.00   0.01    -0.02  -0.01  -0.04
    24   8     0.00   0.00   0.00     0.00   0.00   0.00     0.01   0.00   0.02
    25   1     0.00   0.00  -0.01    -0.04  -0.01  -0.05     0.12  -0.02   0.12
                     52                     53                     54
                      A                      A                      A
 Frequencies --   1503.0092              1508.3525              1510.8549
 Red. masses --      1.0395                 1.0570                 1.1156
 Frc consts  --      1.3835                 1.4169                 1.5004
 IR Inten    --      9.1781                 1.8660                 4.1708
  Atom  AN      X      Y      Z        X      Y      Z        X      Y      Z
     1   1     0.02  -0.02   0.00     0.02  -0.02  -0.01     0.00   0.00   0.00
     2   6     0.00   0.00   0.00     0.00   0.00   0.00     0.00   0.00   0.00
     3   1    -0.03  -0.02  -0.04    -0.02  -0.01  -0.03     0.01   0.00   0.01
     4   1    -0.03   0.01   0.01    -0.02   0.02   0.00     0.01   0.00   0.00
     5   6     0.00   0.00   0.00     0.00   0.00   0.00     0.00   0.00   0.00
     6   6     0.00   0.00   0.00     0.00   0.00   0.00     0.00   0.00   0.00
     7   1     0.00   0.00   0.01     0.00   0.00   0.00     0.01   0.00   0.00
     8   1     0.00   0.00   0.00     0.00   0.01   0.00     0.01   0.01   0.00
     9   8     0.00   0.00   0.00     0.00   0.00   0.00     0.00   0.00   0.00
    10   8     0.00   0.00   0.00     0.00   0.00   0.00     0.00   0.00   0.00
    11   1     0.20  -0.39   0.24     0.38   0.12   0.46    -0.13  -0.09  -0.15
    12   6     0.01  -0.02  -0.04    -0.04   0.01  -0.02     0.02   0.00   0.00
    13   1    -0.21   0.43  -0.15     0.56  -0.06  -0.22    -0.22   0.05   0.07
    14   1    -0.18   0.20   0.64    -0.26  -0.24   0.02     0.08   0.10   0.04
    15   6     0.01   0.00  -0.02    -0.03   0.01  -0.01     0.01  -0.01   0.00
    16   1    -0.08  -0.04   0.03     0.10  -0.04  -0.04    -0.02   0.05  -0.01
    17   1    -0.01   0.01  -0.04     0.07   0.01   0.09     0.01   0.02  -0.01
    18   6     0.01   0.00   0.01     0.00   0.00   0.00     0.01   0.01   0.02
    19   6     0.00   0.00   0.01     0.00   0.00  -0.03     0.01   0.01  -0.09
    20   1    -0.02   0.02  -0.05     0.10  -0.09   0.19     0.27  -0.27   0.52
    21   1     0.04   0.00  -0.04    -0.15   0.01   0.17    -0.44   0.01   0.48
    22   8     0.00   0.00   0.00     0.00   0.00   0.00     0.00   0.01   0.00
    23   1     0.00   0.00   0.01    -0.01   0.00  -0.02     0.00   0.00  -0.02
    24   8     0.00   0.00   0.00     0.00   0.00   0.00     0.00   0.00  -0.01
    25   1    -0.04   0.02  -0.04     0.00   0.00  -0.02    -0.08  -0.02  -0.09
                     55                     56                     57
                      A                      A                      A
 Frequencies --   1829.9325              1853.5915              2847.8230
 Red. masses --      3.7499                 1.4111                 1.0687
 Frc consts  --      7.3984                 2.8566                 5.1067
 IR Inten    --    939.8865               713.2548                12.8520
  Atom  AN      X      Y      Z        X      Y      Z        X      Y      Z
     1   1     0.06  -0.08   0.07    -0.03   0.04  -0.02     0.00   0.00   0.00
     2   6    -0.02   0.02  -0.01     0.01   0.00   0.00     0.00   0.00   0.00
     3   1    -0.03   0.04  -0.08     0.02  -0.01   0.03     0.00   0.00   0.00
     4   1    -0.07   0.04   0.00     0.02  -0.03   0.00     0.00   0.00   0.00
     5   6     0.33  -0.12   0.16    -0.11   0.02  -0.05     0.00   0.00   0.00
     6   6    -0.01   0.02   0.01     0.01   0.00   0.02     0.04   0.00  -0.06
     7   1     0.13   0.05   0.00     0.00   0.00  -0.03     0.05  -0.10  -0.02
     8   1     0.06  -0.04   0.07     0.06   0.00   0.08    -0.46   0.16   0.86
     9   8    -0.22   0.07  -0.10     0.08  -0.02   0.03     0.00   0.00   0.00
    10   8    -0.03   0.01  -0.01    -0.02   0.01  -0.01     0.00   0.00   0.00
    11   1     0.00   0.00   0.00     0.01  -0.01   0.00     0.00   0.00   0.00
    12   6     0.00   0.00   0.00     0.00   0.00   0.00     0.00   0.00   0.00
    13   1     0.01   0.00   0.00     0.01   0.00   0.00     0.00   0.00   0.00
    14   1    -0.02  -0.02   0.00    -0.02  -0.02   0.00     0.00   0.00   0.00
    15   6    -0.01   0.01   0.00    -0.01   0.01   0.00     0.00   0.00   0.00
    16   1     0.02  -0.04   0.01     0.02  -0.04   0.01     0.00   0.00   0.00
    17   1     0.00   0.00   0.00    -0.01   0.01  -0.01     0.00   0.00   0.00
    18   6     0.07   0.00  -0.02     0.08   0.00  -0.02     0.00   0.00   0.00
    19   6     0.01   0.00  -0.01     0.01   0.00  -0.01     0.00   0.00   0.00
    20   1     0.02   0.00  -0.01     0.02   0.01  -0.01     0.00   0.00   0.00
    21   1     0.00   0.00   0.01     0.00   0.01   0.01     0.00   0.00   0.00
    22   8     0.00   0.00   0.00     0.00   0.00   0.00     0.00   0.00   0.00
    23   1     0.01   0.01   0.04     0.01   0.02   0.05     0.00   0.00   0.00
    24   8    -0.01   0.00  -0.03    -0.01   0.00  -0.03     0.00   0.00   0.00
    25   1    -0.50  -0.20   0.65    -0.58  -0.23   0.74     0.02   0.00  -0.03
                     58                     59                     60
                      A                      A                      A
 Frequencies --   3027.7735              3049.8218              3053.8927
 Red. masses --      1.0843                 1.0360                 1.0375
 Frc consts  --      5.8566                 5.6773                 5.7009
 IR Inten    --     15.8957                16.7111                 1.0290
  Atom  AN      X      Y      Z        X      Y      Z        X      Y      Z
     1   1     0.01   0.00   0.00     0.06   0.04   0.01    -0.34  -0.25  -0.05
     2   6     0.00   0.00   0.00     0.01  -0.01   0.00    -0.03   0.04  -0.01
     3   1     0.00   0.00   0.00    -0.10   0.05   0.05     0.58  -0.29  -0.31
     4   1     0.00   0.00   0.00    -0.02  -0.01  -0.08     0.10   0.07   0.51
     5   6     0.00   0.00   0.00     0.00   0.00   0.00     0.00   0.00   0.00
     6   6     0.03  -0.08  -0.01     0.00   0.00   0.00     0.00   0.00   0.00
     7   1    -0.35   0.93  -0.04     0.00   0.00   0.00     0.00   0.01   0.00
     8   1    -0.04  -0.01   0.09     0.00   0.00   0.00     0.00   0.00   0.00
     9   8     0.00   0.00   0.00     0.00   0.00   0.00     0.00   0.00   0.00
    10   8     0.00   0.00   0.00     0.00   0.00   0.00     0.00   0.00   0.00
    11   1     0.00   0.00   0.00     0.48  -0.05  -0.42     0.08  -0.01  -0.07
    12   6     0.00   0.00   0.00    -0.03  -0.04   0.01     0.00  -0.01   0.00
    13   1     0.00   0.00   0.00     0.18   0.21   0.46     0.03   0.04   0.08
    14   1     0.00   0.00   0.00    -0.36   0.30  -0.19    -0.06   0.05  -0.03
    15   6     0.00   0.00   0.00     0.00   0.00   0.00     0.00   0.00   0.00
    16   1     0.00   0.00   0.00    -0.01  -0.01  -0.02     0.00   0.00   0.00
    17   1     0.00   0.00   0.00    -0.04   0.00   0.04    -0.01   0.00   0.01
    18   6     0.00   0.00   0.00     0.00   0.00   0.00     0.00   0.00   0.00
    19   6     0.00   0.00   0.00     0.00   0.00   0.00     0.00   0.00   0.00
    20   1     0.00   0.00   0.00     0.00   0.00   0.00     0.00   0.00   0.00
    21   1     0.00   0.00   0.00     0.00   0.00   0.00     0.00   0.00   0.00
    22   8     0.00   0.00   0.00     0.00   0.00   0.00     0.00   0.00   0.00
    23   1     0.00   0.00   0.00     0.00   0.00   0.00     0.00   0.00   0.00
    24   8     0.00   0.00   0.00     0.00   0.00   0.00     0.00   0.00   0.00
    25   1    -0.01   0.00   0.00     0.00   0.00   0.00     0.00   0.00   0.00
                     61                     62                     63
                      A                      A                      A
 Frequencies --   3060.1546              3071.4129              3112.7135
 Red. masses --      1.0601                 1.0561                 1.1021
 Frc consts  --      5.8488                 5.8700                 6.2915
 IR Inten    --     26.1108                21.0501                 1.5186
  Atom  AN      X      Y      Z        X      Y      Z        X      Y      Z
     1   1     0.00   0.00   0.00     0.00   0.00   0.00     0.00   0.00   0.00
     2   6     0.00   0.00   0.00     0.00   0.00   0.00     0.00   0.00   0.00
     3   1     0.00   0.00   0.00     0.00   0.00   0.00     0.00   0.00   0.00
     4   1     0.00   0.00   0.00     0.00   0.00   0.00     0.00   0.00   0.00
     5   6     0.00   0.00   0.00     0.00   0.00   0.00     0.00   0.00   0.00
     6   6     0.00   0.00   0.00     0.00   0.00   0.00     0.00   0.00   0.00
     7   1     0.00   0.00   0.00     0.00  -0.01   0.00     0.00   0.00   0.00
     8   1     0.00   0.00   0.00     0.00   0.00   0.00     0.00   0.00   0.00
     9   8     0.00   0.00   0.00     0.00   0.00   0.00     0.00   0.00   0.00
    10   8     0.00   0.00   0.00     0.00   0.00   0.00     0.00   0.00   0.00
    11   1    -0.01   0.00   0.01     0.00   0.00   0.00     0.34  -0.03  -0.29
    12   6     0.01  -0.01   0.00     0.00   0.00   0.00    -0.02   0.02   0.05
    13   1     0.01   0.01   0.03     0.00   0.00   0.00    -0.16  -0.18  -0.39
    14   1    -0.08   0.06  -0.04     0.00   0.00   0.00     0.06  -0.05   0.05
    15   6    -0.07  -0.01   0.01     0.00   0.00   0.00     0.00  -0.02  -0.07
    16   1     0.18   0.21   0.46    -0.01  -0.01  -0.01     0.24   0.26   0.56
    17   1     0.61  -0.05  -0.56    -0.01   0.00   0.01    -0.28   0.02   0.25
    18   6     0.00   0.00   0.00     0.00   0.00   0.00     0.00   0.00   0.00
    19   6     0.00   0.00   0.00    -0.01   0.04  -0.05     0.00   0.00   0.00
    20   1    -0.02   0.00   0.01    -0.49   0.02   0.21     0.00   0.00   0.00
    21   1     0.01   0.00   0.00     0.55  -0.46   0.44     0.01  -0.01   0.01
    22   8     0.00   0.00   0.00     0.00   0.00   0.00     0.00   0.00   0.00
    23   1     0.00   0.00   0.00     0.01   0.00   0.00     0.00   0.00   0.00
    24   8     0.00   0.00   0.00     0.00   0.00   0.00     0.00   0.00   0.00
    25   1     0.00   0.00   0.00     0.00   0.00   0.00     0.00   0.00   0.00
                     64                     65                     66
                      A                      A                      A
 Frequencies --   3122.7431              3127.4073              3135.5651
 Red. masses --      1.0966                 1.1028                 1.1034
 Frc consts  --      6.3007                 6.3548                 6.3915
 IR Inten    --      3.5567                22.3518                15.0050
  Atom  AN      X      Y      Z        X      Y      Z        X      Y      Z
     1   1    -0.11  -0.09  -0.03     0.00   0.00   0.00     0.00   0.00   0.00
     2   6     0.04  -0.02  -0.08     0.00   0.00   0.00     0.00   0.00   0.00
     3   1    -0.51   0.26   0.25     0.01  -0.01  -0.01     0.01   0.00   0.00
     4   1     0.17   0.08   0.73     0.00   0.00  -0.01     0.00   0.00  -0.01
     5   6     0.00   0.00   0.00     0.00   0.00   0.00     0.00   0.00   0.00
     6   6     0.00   0.00   0.00     0.00   0.00   0.00     0.00   0.00   0.00
     7   1     0.00   0.00   0.00     0.00   0.00   0.00     0.00   0.00   0.00
     8   1     0.00   0.00   0.00     0.00   0.00   0.00     0.00   0.00   0.00
     9   8     0.00   0.00   0.00     0.00   0.00   0.00     0.00   0.00   0.00
    10   8     0.00   0.00   0.00     0.00   0.00   0.00     0.00   0.00   0.00
    11   1     0.00   0.00   0.00     0.41  -0.03  -0.37    -0.19   0.01   0.14
    12   6     0.00   0.00   0.00    -0.08   0.04   0.01    -0.03   0.00  -0.07
    13   1     0.00   0.00   0.00    -0.01   0.02   0.02     0.24   0.29   0.59
    14   1     0.01  -0.01   0.01     0.49  -0.43   0.28     0.31  -0.27   0.16
    15   6     0.00   0.00   0.00    -0.01   0.01   0.04     0.00  -0.01  -0.05
    16   1     0.00   0.00   0.00    -0.11  -0.12  -0.25     0.16   0.17   0.37
    17   1     0.00   0.00   0.00     0.22  -0.01  -0.20    -0.19   0.01   0.17
    18   6     0.00   0.00   0.00     0.00   0.00   0.00     0.00   0.00   0.00
    19   6     0.00   0.00   0.00     0.00   0.00   0.00     0.00   0.00   0.00
    20   1     0.00   0.00   0.00    -0.01   0.00   0.00     0.00   0.00   0.00
    21   1     0.00   0.00   0.00    -0.01   0.01   0.00     0.00   0.00   0.00
    22   8     0.00   0.00   0.00     0.00   0.00   0.00     0.00   0.00   0.00
    23   1     0.00   0.00   0.00     0.00   0.00   0.00     0.00   0.00   0.00
    24   8     0.00   0.00   0.00     0.00   0.00   0.00     0.00   0.00   0.00
    25   1     0.00   0.00   0.00     0.00   0.00   0.00     0.00   0.00   0.00
                     67                     68                     69
                      A                      A                      A
 Frequencies --   3153.4115              3173.4590              3740.7695
 Red. masses --      1.1121                 1.1044                 1.0657
 Frc consts  --      6.5154                 6.5527                 8.7866
 IR Inten    --     10.5855                 9.6697                37.7293
  Atom  AN      X      Y      Z        X      Y      Z        X      Y      Z
     1   1     0.00   0.00   0.00     0.71   0.53   0.10     0.00   0.00   0.00
     2   6     0.00   0.00   0.00    -0.08  -0.04  -0.03     0.00   0.00   0.00
     3   1     0.00   0.00   0.00     0.19  -0.11  -0.11     0.00   0.00   0.00
     4   1     0.00   0.00   0.00     0.07   0.04   0.36     0.00   0.00   0.00
     5   6     0.00   0.00   0.00     0.00   0.00   0.00     0.00   0.00   0.00
     6   6     0.00   0.00   0.00     0.00   0.00   0.00     0.00   0.00   0.00
     7   1     0.00   0.00   0.00     0.00   0.00   0.00     0.00   0.00   0.00
     8   1     0.00   0.00   0.00     0.00   0.00   0.00     0.00   0.00   0.00
     9   8     0.00   0.00   0.00     0.00   0.00   0.00     0.00   0.00   0.00
    10   8     0.00   0.00   0.00     0.00   0.00   0.00     0.00   0.00   0.00
    11   1     0.00   0.00   0.00     0.00   0.00   0.00     0.00   0.00   0.00
    12   6     0.00   0.00   0.00     0.00   0.00   0.00     0.00   0.00   0.00
    13   1     0.00   0.00   0.00     0.00   0.00   0.00     0.00   0.00   0.00
    14   1     0.00   0.00   0.00     0.00   0.00   0.00     0.00   0.00   0.00
    15   6     0.00   0.00   0.00     0.00   0.00   0.00     0.00   0.00   0.00
    16   1     0.00   0.00   0.00     0.00   0.00   0.00     0.00   0.00   0.00
    17   1     0.01   0.00  -0.01     0.00   0.00   0.00     0.00   0.00   0.00
    18   6     0.00   0.00   0.00     0.00   0.00   0.00     0.00   0.00   0.00
    19   6    -0.09   0.03   0.01     0.00   0.00   0.00     0.00   0.00   0.00
    20   1     0.77  -0.01  -0.35     0.00   0.00   0.00     0.02   0.00  -0.01
    21   1     0.33  -0.29   0.28     0.00   0.00   0.00     0.00   0.00   0.00
    22   8     0.00   0.00   0.00     0.00   0.00   0.00    -0.06   0.00   0.02
    23   1    -0.02   0.00   0.00     0.00   0.00   0.00     0.91  -0.07  -0.40
    24   8     0.00   0.00   0.00     0.00   0.00   0.00     0.00   0.00   0.00
    25   1     0.01   0.00  -0.01     0.00   0.00   0.00    -0.01   0.00   0.01

 -------------------
 - Thermochemistry -
 -------------------
 Temperature   298.150 Kelvin.  Pressure   1.00000 Atm.
 Atom     1 has atomic number  1 and mass   1.00783
 Atom     2 has atomic number  6 and mass  12.00000
 Atom     3 has atomic number  1 and mass   1.00783
 Atom     4 has atomic number  1 and mass   1.00783
 Atom     5 has atomic number  6 and mass  12.00000
 Atom     6 has atomic number  6 and mass  12.00000
 Atom     7 has atomic number  1 and mass   1.00783
 Atom     8 has atomic number  1 and mass   1.00783
 Atom     9 has atomic number  8 and mass  15.99491
 Atom    10 has atomic number  8 and mass  15.99491
 Atom    11 has atomic number  1 and mass   1.00783
 Atom    12 has atomic number  6 and mass  12.00000
 Atom    13 has atomic number  1 and mass   1.00783
 Atom    14 has atomic number  1 and mass   1.00783
 Atom    15 has atomic number  6 and mass  12.00000
 Atom    16 has atomic number  1 and mass   1.00783
 Atom    17 has atomic number  1 and mass   1.00783
 Atom    18 has atomic number  6 and mass  12.00000
 Atom    19 has atomic number  6 and mass  12.00000
 Atom    20 has atomic number  1 and mass   1.00783
 Atom    21 has atomic number  1 and mass   1.00783
 Atom    22 has atomic number  8 and mass  15.99491
 Atom    23 has atomic number  1 and mass   1.00783
 Atom    24 has atomic number  8 and mass  15.99491
 Atom    25 has atomic number  1 and mass   1.00783
 Molecular mass:   162.08921 amu.
 Principal axes and moments of inertia in atomic units:
                           1         2         3
     Eigenvalues --  1273.368172985.287933570.22452
           X            0.99997  -0.00700  -0.00449
           Y            0.00676   0.99872  -0.05003
           Z            0.00484   0.05000   0.99874
 This molecule is an asymmetric top.
 Rotational symmetry number  1.
 Warning -- assumption of classical behavior for rotation
           may cause significant error
 Rotational temperatures (Kelvin)      0.06802     0.02901     0.02426
 Rotational constants (GHZ):           1.41730     0.60455     0.50550
    1 imaginary frequencies ignored.
 Zero-point vibrational energy     535414.2 (Joules/Mol)
                                  127.96706 (Kcal/Mol)
 Warning -- explicit consideration of  20 degrees of freedom as
           vibrations may cause significant error
 Vibrational temperatures:     33.95    57.19    83.75   114.17   154.79
          (Kelvin)            182.98   201.32   212.14   273.65   326.40
                              389.30   403.23   420.58   571.95   626.75
                              675.71   708.24   725.80   796.94   844.18
                              938.63  1120.31  1146.01  1175.33  1216.47
                             1273.57  1425.38  1440.81  1486.54  1533.85
                             1568.42  1579.82  1626.83  1673.81  1734.26
                             1770.90  1799.95  1840.50  1903.44  1904.77
                             1934.43  1981.66  2005.86  2029.00  2043.26
                             2050.94  2084.29  2107.86  2120.63  2139.20
                             2162.49  2170.18  2173.78  2632.86  2666.90
                             4097.38  4356.29  4388.01  4393.87  4402.88
                             4419.08  4478.50  4492.93  4499.64  4511.38
                             4537.06  4565.90  5382.13
 
 Zero-point correction=                           0.203928 (Hartree/Particle)
 Thermal correction to Energy=                    0.217770
 Thermal correction to Enthalpy=                  0.218714
 Thermal correction to Gibbs Free Energy=         0.160737
 Sum of electronic and zero-point Energies=           -575.750518
 Sum of electronic and thermal Energies=              -575.736676
 Sum of electronic and thermal Enthalpies=            -575.735732
 Sum of electronic and thermal Free Energies=         -575.793710
 
                     E (Thermal)             CV                S
                      KCal/Mol        Cal/Mol-Kelvin    Cal/Mol-Kelvin
 Total                  136.653             47.916            122.024
 Electronic               0.000              0.000              2.183
 Translational            0.889              2.981             41.158
 Rotational               0.889              2.981             30.985
 Vibrational            134.875             41.954             47.698
 Vibration     1          0.593              1.985              6.306
 Vibration     2          0.594              1.981              5.271
 Vibration     3          0.596              1.974              4.517
 Vibration     4          0.600              1.963              3.907
 Vibration     5          0.606              1.943              3.312
 Vibration     6          0.611              1.926              2.988
 Vibration     7          0.615              1.913              2.805
 Vibration     8          0.617              1.905              2.705
 Vibration     9          0.634              1.853              2.226
 Vibration    10          0.651              1.800              1.904
 Vibration    11          0.674              1.727              1.593
 Vibration    12          0.680              1.710              1.532
 Vibration    13          0.688              1.688              1.461
 Vibration    14          0.764              1.475              0.972
 Vibration    15          0.796              1.393              0.841
 Vibration    16          0.827              1.317              0.739
 Vibration    17          0.848              1.267              0.678
 Vibration    18          0.860              1.240              0.647
 Vibration    19          0.909              1.131              0.536
 Vibration    20          0.944              1.060              0.473
                       Q            Log10(Q)             Ln(Q)
 Total Bot       0.116470D-73        -73.933784       -170.238830
 Total V=0       0.735740D+20         19.866724         45.744823
 Vib (Bot)       0.362949D-88        -88.440154       -203.640980
 Vib (Bot)    1  0.877808D+01          0.943399          2.172257
 Vib (Bot)    2  0.520512D+01          0.716430          1.649642
 Vib (Bot)    3  0.354822D+01          0.550011          1.266447
 Vib (Bot)    4  0.259556D+01          0.414231          0.953803
 Vib (Bot)    5  0.190472D+01          0.279830          0.644333
 Vib (Bot)    6  0.160414D+01          0.205241          0.472585
 Vib (Bot)    7  0.145318D+01          0.162319          0.373753
 Vib (Bot)    8  0.137624D+01          0.138694          0.319355
 Vib (Bot)    9  0.105220D+01          0.022098          0.050882
 Vib (Bot)   10  0.869378D+00         -0.060792         -0.139978
 Vib (Bot)   11  0.714038D+00         -0.146279         -0.336819
 Vib (Bot)   12  0.685914D+00         -0.163731         -0.377003
 Vib (Bot)   13  0.653374D+00         -0.184838         -0.425606
 Vib (Bot)   14  0.449173D+00         -0.347587         -0.800348
 Vib (Bot)   15  0.398224D+00         -0.399873         -0.920741
 Vib (Bot)   16  0.359259D+00         -0.444592         -1.023711
 Vib (Bot)   17  0.336170D+00         -0.473441         -1.090138
 Vib (Bot)   18  0.324512D+00         -0.488769         -1.125431
 Vib (Bot)   19  0.282258D+00         -0.549353         -1.264933
 Vib (Bot)   20  0.257956D+00         -0.588455         -1.354967
 Vib (V=0)       0.229274D+06          5.360355         12.342673
 Vib (V=0)    1  0.929231D+01          0.968124          2.229187
 Vib (V=0)    2  0.572908D+01          0.758085          1.745554
 Vib (V=0)    3  0.408328D+01          0.611009          1.406901
 Vib (V=0)    4  0.314328D+01          0.497383          1.145268
 Vib (V=0)    5  0.246925D+01          0.392565          0.903914
 Vib (V=0)    6  0.218025D+01          0.338507          0.779441
 Vib (V=0)    7  0.203679D+01          0.308947          0.711376
 Vib (V=0)    8  0.196425D+01          0.293197          0.675112
 Vib (V=0)    9  0.166496D+01          0.221403          0.509799
 Vib (V=0)   10  0.150290D+01          0.176931          0.407400
 Vib (V=0)   11  0.137169D+01          0.137257          0.316046
 Vib (V=0)   12  0.134881D+01          0.129951          0.299222
 Vib (V=0)   13  0.132274D+01          0.121474          0.279704
 Vib (V=0)   14  0.117213D+01          0.068975          0.158821
 Vib (V=0)   15  0.113920D+01          0.056602          0.130330
 Vib (V=0)   16  0.111568D+01          0.047541          0.109468
 Vib (V=0)   17  0.110250D+01          0.042380          0.097583
 Vib (V=0)   18  0.109608D+01          0.039841          0.091738
 Vib (V=0)   19  0.107417D+01          0.031072          0.071547
 Vib (V=0)   20  0.106262D+01          0.026378          0.060738
 Electronic      0.300000D+01          0.477121          1.098612
 Translational   0.811120D+08          7.909085         18.211341
 Rotational      0.131875D+07          6.120163         14.092197
 ***** Axes restored to original set *****
 -------------------------------------------------------------------
 Center     Atomic                   Forces (Hartrees/Bohr)
 Number     Number              X              Y              Z
 -------------------------------------------------------------------
      1        1          -0.000000343   -0.000000318   -0.000000684
      2        6           0.000000485    0.000000366   -0.000000077
      3        1          -0.000000091   -0.000000031   -0.000000284
      4        1          -0.000000185   -0.000000156   -0.000000565
      5        6           0.000000107   -0.000000818   -0.000000155
      6        6           0.000000362   -0.000000152   -0.000000337
      7        1          -0.000000218    0.000000328   -0.000000198
      8        1           0.000000129   -0.000000056   -0.000000072
      9        8          -0.000000237    0.000000132   -0.000000730
     10        8          -0.000000248   -0.000000060   -0.000000214
     11        1          -0.000000227    0.000000014    0.000000154
     12        6           0.000000481    0.000000335    0.000000453
     13        1           0.000000104   -0.000000008   -0.000000109
     14        1          -0.000000069    0.000000076    0.000000178
     15        6          -0.000000126   -0.000000307    0.000000177
     16        1          -0.000000079    0.000000061    0.000000467
     17        1           0.000000073    0.000000187    0.000000448
     18        6           0.000000262    0.000000219   -0.000000226
     19        6           0.000000239    0.000000117   -0.000000167
     20        1          -0.000000411    0.000000116    0.000000667
     21        1           0.000000246   -0.000000132    0.000000399
     22        8           0.000000083    0.000000024    0.000000100
     23        1          -0.000000499    0.000000009    0.000000259
     24        8           0.000000249    0.000000114    0.000000321
     25        1          -0.000000087   -0.000000062    0.000000196
 -------------------------------------------------------------------
 Cartesian Forces:  Max     0.000000818 RMS     0.000000293

 ----------------------------------------------------------------------

 Electric dipole moment (input orientation):
 (Debye = 10**-18 statcoulomb cm , SI units = C m)
                  (au)            (Debye)         (10**-30 SI)
   Tot        0.143123D+01      0.363783D+01      0.121345D+02
   x         -0.135270D+01     -0.343823D+01     -0.114687D+02
   y          0.402468D+00      0.102297D+01      0.341226D+01
   z         -0.237992D+00     -0.604916D+00     -0.201778D+01

 Dipole polarizability, Alpha (input orientation).
 (esu units = cm**3 , SI units = C**2 m**2 J**-1)
 Alpha(0;0):
               (au)            (10**-24 esu)      (10**-40 SI)
   iso        0.129045D+03      0.191225D+02      0.212766D+02
   aniso      0.649642D+02      0.962671D+01      0.107112D+02
   xx         0.167737D+03      0.248561D+02      0.276561D+02
   yx        -0.113449D+02     -0.168114D+01     -0.187052D+01
   yy         0.118662D+03      0.175838D+02      0.195647D+02
   zx        -0.657797D+01     -0.974755D+00     -0.108456D+01
   zy         0.562711D+01      0.833851D+00      0.927785D+00
   zz         0.100736D+03      0.149276D+02      0.166092D+02

 ----------------------------------------------------------------------

 Dipole orientation:
     1          3.14088190         -4.73859200         -4.66629185
     6          2.70510697         -3.15458992         -3.43665692
     1          1.68382800         -3.80212531         -1.76459011
     1          4.43755416         -2.26645234         -2.76311787
     6          1.13716868         -1.24369303         -4.83518969
     6          0.14168642          0.98667174         -3.29214417
     1         -0.23868359          2.58450075         -4.55532087
     1         -1.73681755          0.35158385         -2.59666372
     8          0.59791573         -1.42547027         -7.03777027
     8          1.63759184          1.67533543         -1.29236356
     1          2.45249983         -3.15335905          3.36105899
     6          0.84233984         -3.27935512          4.64188188
     1         -0.44404264         -4.71716603          3.92276213
     1          1.54142348         -3.90148539          6.47547836
     6         -0.47277195         -0.73371550          4.88203729
     1          0.81064548          0.68971511          5.63591880
     1         -2.11057295         -0.86014520          6.12984621
     6         -1.38847632          0.24201211          2.30603477
     6         -2.20989805          3.21404441          2.53502809
     1         -3.45122534          3.37326805          4.16521144
     1         -3.21184439          3.66783242          0.79434482
     8         -0.08458517          4.65428324          2.91318479
     1          0.92473217          4.54266751          1.39382239
     8         -3.23553036         -0.95779928          1.25560467
     1          0.34753511          0.47071348          0.95234541

 Electric dipole moment (dipole orientation):
 (Debye = 10**-18 statcoulomb cm , SI units = C m)
                  (au)            (Debye)         (10**-30 SI)
   Tot        0.143123D+01      0.363783D+01      0.121345D+02
   x          0.000000D+00      0.000000D+00      0.000000D+00
   y          0.000000D+00      0.000000D+00      0.000000D+00
   z          0.143123D+01      0.363783D+01      0.121345D+02

 Dipole polarizability, Alpha (dipole orientation).
 (esu units = cm**3 , SI units = C**2 m**2 J**-1)
 Alpha(0;0):
               (au)            (10**-24 esu)      (10**-40 SI)
   iso        0.129045D+03      0.191225D+02      0.212766D+02
   aniso      0.649642D+02      0.962671D+01      0.107112D+02
   xx         0.104615D+03      0.155023D+02      0.172487D+02
   yx        -0.703809D+00     -0.104294D+00     -0.116042D+00
   yy         0.117080D+03      0.173494D+02      0.193038D+02
   zx        -0.193068D+02     -0.286097D+01     -0.318325D+01
   zy        -0.110709D+01     -0.164053D+00     -0.182534D+00
   zz         0.165440D+03      0.245157D+02      0.272774D+02

 ----------------------------------------------------------------------
 1\1\GINC-R17C13\Freq\UwB97XD\Aug-CC-pVTZ\C7H14O4(3)\HASANGAL\18-Feb-20
 22\0\\# UWB97XD aug-cc-pVTZ Opt(CalcAll,TS,NoEigenTest) Integral(Grid=
 SuperFineGrid) Guess(mix,always) MaxDisk=32GB\\Title\\0,3\H,3.294304,2
 .021923,-0.455148\C,2.434317,1.370965,-0.581109\H,1.549623,1.816052,-0
 .121099\H,2.204955,1.24199,-1.639007\C,2.709123,0.031135,0.041792\C,1.
 545109,-0.95953,0.072003\H,1.937078,-1.981574,0.135627\H,1.041159,-0.7
 69278,1.044829\O,3.765848,-0.271981,0.532359\O,0.647191,-0.821276,-0.9
 54609\H,-0.996947,2.35144,-1.053112\C,-1.821802,2.41002,-0.341759\H,-1
 .448103,2.857156,0.578849\H,-2.577241,3.074069,-0.760169\C,-2.411798,1
 .031408,-0.083956\H,-2.801516,0.596181,-1.004\H,-3.223513,1.081956,0.6
 44191\C,-1.354524,0.056333,0.455505\C,-1.929201,-1.474745,0.403925\H,-
 2.917492,-1.460399,0.857625\H,-1.237448,-2.078447,0.990684\O,-2.028742
 ,-1.87265,-0.906626\H,-1.130358,-1.921968,-1.261124\O,-0.913275,0.2691
 52,1.650266\H,-0.490021,-0.048578,-0.327663\\Version=ES64L-G16RevB.01\
 State=3-A\HF=-575.9544466\S2=2.015034\S2-1=0.\S2A=2.000124\RMSD=8.614e
 -09\RMSF=2.928e-07\ZeroPoint=0.2039285\Thermal=0.2177702\Dipole=-1.352
 7042,0.4024678,-0.2379925\DipoleDeriv=-0.0392845,-0.089652,-0.0055677,
 -0.0689144,0.0067203,0.0165179,-0.0276329,-0.0073927,0.0871633,-0.0632
 55,0.0895497,-0.0423072,0.0378358,-0.2792978,0.190211,-0.0678332,0.173
 0476,-0.0630066,-0.0108432,0.0426314,0.0627152,0.0495617,0.0415033,0.0
 191987,0.0852212,-0.0279296,0.0308701,0.1164642,-0.0136572,-0.0370978,
 0.0286501,0.0402744,-0.0420901,-0.0470662,0.0010159,-0.0172029,1.47866
 15,-0.0545885,0.2116624,0.4346175,0.7677571,-0.3877879,0.372769,-0.283
 0625,0.3540375,0.3833158,-0.2248086,-0.0238216,-0.4662564,0.0940827,0.
 073427,0.0050213,0.0946992,0.183836,-0.1168284,0.0779143,-0.018932,-0.
 0402806,-0.0742459,0.0323306,0.0131003,-0.0039457,0.0940923,-0.0586981
 ,0.0644843,0.0813791,0.0249514,0.0876429,-0.0424916,-0.1332677,0.01290
 7,0.086713,-1.4489724,0.1432811,-0.1864318,-0.0409263,-0.5368767,0.148
 0478,-0.4164525,0.132465,-0.4504864,0.2987322,-0.2734862,-0.2115309,-0
 .4251021,-0.1814058,0.106922,-0.0465342,-0.0271559,-0.403635,-0.018713
 3,-0.0420882,0.0899677,0.0137369,0.0366515,-0.0362621,0.0932243,-0.004
 1318,-0.0010437,-0.0703623,0.0618867,-0.0263478,-0.0290014,0.0252103,0
 .0285545,-0.0491361,0.0437109,0.0488047,0.0583486,-0.0611629,-0.045425
 5,-0.0281262,0.0238938,-0.0054857,-0.0366852,-0.0784532,-0.0625341,-0.
 0030799,0.0786866,-0.0497819,0.1173344,-0.0710824,0.0586988,-0.0492162
 ,0.0606003,0.0622131,0.2931234,-0.103523,0.0284344,-0.3533668,0.343449
 5,0.1724179,0.2799232,-0.0922836,0.1186013,-0.0189695,0.0332211,0.0145
 583,0.0288721,-0.0373734,-0.0723542,-0.0883352,0.0033615,-0.0008768,-0
 .1264539,0.024443,0.0705544,0.0663924,-0.0115388,0.018382,0.0833682,0.
 0338981,-0.0166496,0.1883627,-0.4055365,-0.4294544,-0.3266608,-0.55952
 88,-0.4739978,-2.2462101,0.1716067,0.3959937,0.5393619,0.2090407,0.162
 9983,0.7818334,0.9512477,0.4410538,0.422307,0.3725352,0.7186226,-0.058
 724,-0.0145541,0.0674165,-0.0813407,0.0110993,-0.0369922,0.0236935,-0.
 0055088,0.0347335,-0.0418665,0.029962,-0.1112779,-0.0490533,-0.0885988
 ,-0.0133156,0.0104698,0.0336696,-0.0135023,-0.3402722,-0.0492516,0.007
 0676,-0.322976,-0.7188994,-0.2209995,-0.3972444,-0.4157311,-0.8446676,
 0.1442682,0.0635904,0.0223954,0.0723609,0.3996534,0.0868572,0.0052789,
 0.0462489,0.2793883,0.0940494,0.0334025,0.0076426,0.1438086,-0.1875022
 ,0.0534887,1.4200926,0.0078974,-0.4234323,-1.1783648,0.380215,0.361184
 4,0.4320495,-0.0828361,-0.1143314,0.7911447,-0.2420683,-0.1980319\Pola
 r=167.7371877,-11.3449036,118.6616677,-6.5779734,5.6271076,100.736202\
 PG=C01 [X(C7H14O4)]\NImag=1\\0.23844654,0.14385575,0.15752117,0.028994
 03,0.02009155,0.05065080,-0.22519769,-0.12977780,-0.02685854,0.5908041
 1,-0.13373139,-0.14632699,-0.02161638,0.04475018,0.49766866,-0.0255731
 1,-0.02004975,-0.05165179,0.00953543,0.02799093,0.51604206,-0.01635250
 ,0.01151833,0.01041077,-0.21961440,0.08520454,0.09440777,0.23680164,-0
 .01503428,0.00958124,0.00969698,0.08675883,-0.09413314,-0.04770097,-0.
 09740063,0.09658355,-0.00426464,0.00294698,0.00100517,0.09218960,-0.04
 576602,-0.08567822,-0.10078544,0.04940402,0.09538160,-0.00335331,-0.00
 064178,-0.02428917,-0.05246169,-0.01146797,-0.05680457,0.00504238,0.00
 198640,0.02657633,0.05630766,-0.00149264,-0.00194112,-0.01843493,-0.00
 986491,-0.04872530,-0.02594745,-0.00349089,-0.00141440,-0.01427699,0.0
 0700234,0.04994335,0.00066224,-0.00000493,-0.00029728,-0.05476006,-0.0
 3045562,-0.30124720,-0.00306827,-0.00115477,-0.01300403,0.06119895,0.0
 3278443,0.32630270,0.00493660,-0.02864930,0.01354357,-0.08456949,-0.00
 379323,0.00397005,-0.00766924,0.02571294,-0.01409503,-0.00483855,0.004
 92086,-0.00301084,0.83881077,0.00544436,-0.02016649,0.01065064,-0.0059
 8135,-0.18362112,0.03230691,0.00253117,-0.00711498,0.00549142,0.001135
 31,0.01079949,-0.00326777,-0.09443046,0.49938899,0.00077009,-0.0046078
 0,0.00008918,0.00502512,0.03687409,-0.09834709,0.00024080,-0.01846433,
 0.00657575,-0.00792415,0.03035688,-0.01340339,0.24264382,-0.14255383,0
 .38625740,-0.00009514,0.00258503,-0.00229022,0.00854362,0.00069515,-0.
 00619470,-0.00007641,-0.00163689,0.00129235,0.00010286,0.00095183,-0.0
 0087531,-0.09890767,-0.03865890,0.02463795,0.47285429,0.00102004,-0.00
 396015,0.00307733,-0.02495623,-0.01606607,0.00623668,-0.00009769,0.000
 56402,-0.00103333,-0.00036400,-0.00157989,0.00100530,-0.03086795,-0.14
 262445,0.01972370,-0.05990558,0.52364234,-0.00147133,0.00253332,-0.000
 35391,0.00427298,0.01238745,0.01331144,-0.00015289,0.00230735,-0.00058
 554,0.00051454,-0.00256042,-0.00006660,0.01334535,0.01825890,-0.077355
 43,0.01045514,-0.01275563,0.43156077,0.00017775,-0.00116420,0.00085296
 ,-0.00423534,-0.00188246,-0.00015476,-0.00000980,0.00034036,-0.0001884
 0,0.00001261,0.00003602,0.00023538,0.00868356,-0.02496815,0.00072702,-
 0.07446461,0.07920847,-0.00376760,0.08640925,0.00006715,-0.00091869,0.
 00069866,-0.00391721,-0.00079577,0.00038587,0.00003494,0.00058068,-0.0
 0027280,0.00003068,-0.00031653,0.00021396,0.01184597,-0.02190949,0.000
 51357,0.07148071,-0.26981997,-0.00308882,-0.08880928,0.29118686,-0.000
 06472,0.00018930,0.00005848,0.00072252,0.00046985,0.00020104,-0.000196
 04,0.00015851,-0.00002983,-0.00019452,-0.00001182,0.00004426,0.0007200
 7,0.00523574,0.00003893,0.00224569,0.00365738,-0.03285984,0.01015623,-
 0.00916987,0.04889149,0.00013108,-0.00022478,-0.00029028,0.00053926,-0
 .00126161,-0.00172369,0.00016428,-0.00057744,0.00018866,-0.00003578,0.
 00065174,-0.00032529,-0.01380508,0.00523356,0.02195189,-0.09560838,0.0
 1721882,0.09072310,-0.00393470,0.00158785,0.00908176,0.10488597,0.0002
 2225,-0.00018320,-0.00031659,0.00107304,-0.00145535,-0.00211662,0.0000
 1043,-0.00074410,0.00033557,-0.00005237,0.00070538,-0.00028442,-0.0147
 8909,0.00191411,0.01856591,0.01770652,-0.04001534,-0.02625867,0.014041
 25,-0.00583316,-0.02572228,-0.01782799,0.04763538,-0.00005581,0.000058
 87,0.00001721,0.00031272,0.00009206,0.00063946,-0.00017092,0.00018206,
 -0.00008761,-0.00014171,-0.00014982,-0.00003770,0.00648849,-0.00024945
 ,-0.00423821,0.09688051,-0.03553179,-0.18905100,0.00156017,0.00027058,
 -0.00043724,-0.09283810,0.03485403,0.23489521,0.00110173,0.00171278,0.
 00046235,-0.01450760,0.02103936,-0.02264368,0.00151471,0.00005722,-0.0
 0012526,0.00007640,0.00291603,0.00029795,-0.61756110,0.14602451,-0.249
 35027,-0.04986945,-0.00243701,-0.02440822,0.00133699,-0.00103591,0.000
 06997,-0.00015236,0.00225797,-0.00115048,0.68631540,0.00027085,0.00516
 037,-0.00258112,0.04189836,-0.00563691,0.02786576,0.00212950,-0.003992
 12,0.00243897,0.00260956,-0.00641603,0.00247580,0.14226121,-0.14491996
 ,0.07984328,-0.01803861,0.01935913,-0.00905927,0.00229642,0.00412505,-
 0.00085358,-0.00228070,-0.00073766,0.00071210,-0.16568803,0.13425469,0
 .00070691,-0.00152324,-0.00010023,-0.03168377,0.01946227,0.00653183,-0
 .00065190,0.00580777,-0.00362022,0.00080538,-0.00124017,0.00057458,-0.
 24858583,0.08179471,-0.18845725,-0.01875589,-0.00362336,0.01497414,0.0
 0107916,-0.00028229,-0.00065346,-0.00349546,-0.00148057,0.00057429,0.2
 9702386,-0.10094022,0.16776620,0.00002422,0.00118094,-0.00048488,0.001
 19389,0.00092597,0.00463629,0.00024202,0.00024902,-0.00023080,-0.00076
 302,-0.00182365,-0.00037433,-0.02884935,-0.00474886,-0.03922370,-0.149
 22396,0.01818732,-0.07990314,-0.01239222,0.01115746,-0.02462635,0.0152
 6716,-0.00432313,-0.00889017,-0.00410407,-0.00291982,0.00490832,0.1800
 3340,-0.00074173,0.00108524,-0.00129137,-0.00022071,-0.00127708,0.0010
 6041,-0.00041013,0.00025876,0.00094988,-0.00010727,-0.00090537,-0.0014
 4776,-0.01029692,0.01022352,-0.02061447,0.02242611,-0.06353641,0.01375
 838,0.01803311,0.00200704,0.02613863,-0.00558434,-0.00168280,-0.000462
 63,-0.00599576,-0.00214390,0.00195562,-0.01171318,0.05663175,0.0003025
 3,0.00021340,0.00062492,0.00123958,0.00021409,0.00034061,-0.00001841,-
 0.00022398,-0.00009100,0.00011211,-0.00036504,0.00114398,-0.01262704,-
 0.00509802,-0.01060084,-0.10036079,0.01316376,-0.16401768,-0.00986802,
 0.01032931,-0.01381578,-0.02133122,0.00144020,-0.04139724,-0.00195756,
 -0.00054209,0.00179979,0.13414910,-0.01362524,0.24841098,0.00002604,-0
 .00002997,0.00000358,-0.00016877,0.00001339,0.00008740,0.00004468,0.00
 000427,-0.00017737,0.00001283,0.00000886,0.00004939,-0.00009318,-0.000
 01457,-0.00008809,-0.00001634,0.00006040,0.00019730,0.00003922,0.00002
 594,-0.00002502,0.00008949,-0.00002023,0.00000418,0.00016347,-0.000029
 87,0.00008375,-0.00044889,0.00018451,-0.00016778,0.21332121,-0.0000650
 5,0.00002643,-0.00002240,-0.00002273,-0.00018216,0.00005173,0.00005169
 ,0.00016036,0.00002950,0.00005556,0.00003856,-0.00003203,0.00010399,0.
 00009268,-0.00006313,0.00011353,0.00008995,0.00017148,-0.00006531,-0.0
 0000631,-0.00002990,0.00002909,-0.00003018,-0.00000959,-0.00006943,-0.
 00004936,0.00000888,-0.00000394,0.00007269,-0.00031685,-0.01181485,0.0
 5353450,0.00011627,-0.00008698,-0.00004686,-0.00003550,-0.00010662,0.0
 0036522,-0.00026995,0.00000963,-0.00032576,-0.00007348,0.00002195,0.00
 001297,0.00006854,0.00063308,-0.00033137,0.00002684,-0.00005409,-0.000
 06861,-0.00003406,-0.00005788,0.00000772,-0.00003771,0.00003055,-0.000
 06061,0.00005936,-0.00029097,0.00018111,0.00022098,-0.00037473,0.00003
 107,-0.14406385,0.01140589,0.17156515,0.00000829,-0.00004099,0.0000231
 5,0.00013104,-0.00028603,0.00005132,-0.00025238,0.00008740,-0.00020402
 ,-0.00013931,0.00010230,0.00004481,0.00061852,0.00099330,-0.00007234,0
 .00033285,-0.00049091,-0.00020581,-0.00014481,-0.00010019,0.00005478,0
 .00002157,-0.00016139,-0.00027407,-0.00050335,-0.00034439,-0.00007301,
 0.00124059,-0.00082366,0.00050245,-0.19775144,0.01444978,0.13012872,0.
 56020724,0.00005591,-0.00004735,-0.00000736,-0.00002547,0.00008673,0.0
 0000817,-0.00013805,-0.00009311,0.00009511,-0.00000313,-0.00003901,-0.
 00002023,0.00012433,0.00025389,-0.00000797,0.00002889,0.00002359,-0.00
 033139,-0.00009009,-0.00006586,0.00004366,-0.00016360,0.00009280,-0.00
 000546,-0.00015252,-0.00008491,-0.00004141,0.00070448,-0.00046302,0.00
 011673,0.01284878,-0.04862334,-0.01199359,-0.03636303,0.49593447,-0.00
 015121,0.00007101,0.00001868,-0.00017043,0.00007607,-0.00029343,0.0002
 1663,0.00013852,0.00047335,0.00021631,-0.00009349,-0.00010692,0.000176
 50,-0.00024004,0.00027205,0.00008790,-0.00024660,-0.00007039,-0.000011
 55,0.00004381,0.00001112,-0.00002450,-0.00003030,0.00001054,-0.0002838
 7,0.00016290,-0.00022534,0.00018295,0.00039725,0.00009030,0.12993952,-
 0.01308508,-0.16181045,0.01039221,0.01651977,0.57418433,0.00001983,-0.
 00001610,-0.00002021,-0.00008118,-0.00001367,0.00009236,0.00002658,0.0
 0002603,0.00002394,0.00004425,-0.00002883,-0.00002875,-0.00006101,0.00
 008846,-0.00011808,-0.00001109,0.00006064,0.00009777,0.00000554,-0.000
 00395,-0.00002037,0.00003692,0.00001413,-0.00000019,0.00009562,-0.0000
 5732,0.00007711,-0.00014481,0.00006432,-0.00011369,0.00981146,0.010446
 22,0.02147243,-0.07924259,-0.03575411,-0.07617970,0.08179409,-0.000028
 01,0.00001932,0.00001306,0.00004532,-0.00000614,-0.00002786,0.00006167
 ,0.00001054,-0.00004694,-0.00001997,0.00001063,0.00001595,0.00003649,-
 0.00010138,0.00005928,0.00001648,-0.00007076,-0.00005276,0.00001351,0.
 00001510,0.00001201,-0.00001593,-0.00001927,0.00000814,-0.00004160,0.0
 0005028,-0.00003818,0.00000444,0.00005290,0.00012402,-0.00024079,-0.00
 153646,-0.00124993,-0.03479795,-0.08990882,-0.08978533,0.04220168,0.09
 950153,0.00000608,0.00002140,0.00002164,0.00008166,0.00009427,-0.00010
 516,0.00007347,-0.00010067,-0.00005078,-0.00005682,0.00001696,0.000038
 40,-0.00015737,-0.00038007,0.00012253,-0.00011432,0.00011036,0.0000375
 2,0.00005603,0.00003285,-0.00000318,0.00005058,-0.00001378,0.00004893,
 0.00012181,0.00015099,-0.00002148,-0.00026664,0.00015010,0.00000457,-0
 .00811004,-0.00721436,-0.01664454,-0.07726431,-0.09232476,-0.24332281,
 0.08419386,0.09924941,0.26028828,-0.00007344,0.00006002,0.00001249,0.0
 0005028,0.00004254,-0.00016708,0.00011184,0.00003466,0.00014832,0.0000
 6019,-0.00001497,-0.00001960,-0.00009216,-0.00045264,0.00015010,-0.000
 03287,0.00012324,0.00013243,0.00003445,0.00003906,-0.00001810,0.000056
 86,0.00000027,0.00006549,0.00002370,0.00018452,-0.00007128,-0.00039196
 ,0.00027905,-0.00013485,-0.01632528,0.01378440,-0.01053119,-0.17948867
 ,0.11418182,-0.07290658,-0.00748174,0.00573228,-0.00256940,0.19195020,
 0.00000763,0.00002901,0.00000653,0.00002427,0.00011077,-0.00004825,0.0
 0005456,-0.00005108,0.00000576,-0.00000496,-0.00002335,0.00001648,-0.0
 0037528,-0.00050828,0.00002214,-0.00018612,0.00027316,0.00015497,0.000
 08858,0.00004237,-0.00002635,0.00005586,0.00001788,0.00009279,0.000329
 92,0.00016586,0.00006211,-0.00054060,0.00025596,-0.00020243,0.00069408
 ,-0.00133299,0.00015137,0.11330543,-0.14372402,0.06173711,-0.01021217,
 0.00872710,-0.00447640,-0.12255191,0.15760910,0.00002463,-0.00001701,0
 .00000198,0.00004730,-0.00001673,0.00005426,-0.00004235,-0.00002484,-0
 .00011803,-0.00005416,0.00002074,0.00002785,0.00006065,0.00009625,-0.0
 0003211,0.00001804,0.00000211,-0.00001054,-0.00001422,-0.00001520,0.00
 000522,0.00000216,-0.00000932,-0.00001699,-0.00003130,-0.00004309,0.00
 001101,0.00006210,-0.00011855,0.00001659,0.01512710,-0.01391445,0.0091
 3371,-0.07274114,0.06171383,-0.08695111,-0.01899390,0.01762399,-0.0095
 5614,0.07923009,-0.06904466,0.08953760,0.00005814,0.00000868,-0.000005
 56,-0.00004706,0.00026480,-0.00008802,0.00002567,-0.00020821,0.0001502
 5,0.00004823,-0.00010041,-0.00001049,-0.00073934,-0.00058073,0.0000950
 8,-0.00093343,0.00088502,-0.00136824,0.00006246,-0.00010844,0.00019347
 ,-0.00021451,0.00066865,0.00076422,0.00060017,0.00015538,0.00009831,-0
 .00067584,0.00029355,0.00075544,-0.01033113,-0.02441757,0.00331263,-0.
 09687556,-0.04839811,0.00949516,-0.00529715,-0.01110907,0.00285280,0.0
 0939849,0.02079452,-0.00385701,0.50008480,-0.00003082,-0.00019517,-0.0
 0004982,-0.00030868,-0.00051316,0.00036726,-0.00005738,0.00003201,-0.0
 0014434,0.00002328,0.00017292,-0.00008653,0.00216047,0.00350317,-0.000
 02948,0.00119487,-0.00198197,-0.00271860,-0.00088596,-0.00040226,0.000
 32116,-0.00228517,0.00056851,-0.00030258,-0.00227980,-0.00114161,-0.00
 056549,0.00641306,-0.00267782,0.00122865,0.00092640,0.00108388,0.00038
 297,-0.04709161,-0.17455517,0.01457187,-0.00479355,-0.01461484,0.00437
 476,-0.00936846,-0.01794786,0.00287568,0.03818994,0.44919857,0.0000494
 3,0.00013822,0.00000136,0.00024945,0.00035537,-0.00008784,0.00000893,-
 0.00001441,-0.00005154,-0.00003657,-0.00005081,0.00007123,-0.00165546,
 -0.00268715,-0.00034968,0.00067203,0.00036482,0.00446745,0.00092337,0.
 00053949,-0.00058016,0.00215434,-0.00096852,-0.00129306,0.00167217,0.0
 0085413,0.00051509,-0.00700044,0.00208005,-0.00123391,0.00801448,0.022
 21345,-0.00365946,0.00974169,0.01477245,-0.08389052,-0.01168346,-0.027
 44750,0.00734798,0.00595410,0.01075143,-0.00295163,-0.03214519,0.05429
 448,0.58301794,-0.00000286,-0.00002082,0.00000040,-0.00001425,-0.00005
 618,0.00002430,0.00000062,-0.00000362,-0.00002468,-0.00001505,0.000022
 23,-0.00000628,0.00031840,0.00044493,0.00003041,0.00031443,-0.00048244
 ,-0.00043334,-0.00007183,-0.00003904,0.00005524,-0.00028980,0.00000813
 ,-0.00016774,-0.00032161,-0.00012637,-0.00009457,0.00093188,-0.0003646
 4,0.00067486,0.00000298,0.00048571,-0.00041791,-0.00466066,-0.00543239
 ,-0.01069653,0.00002944,-0.00253243,0.00085928,0.00064443,0.00048570,0
 .00034562,-0.08216464,-0.03863267,-0.07757744,0.08702198,0.00001317,0.
 00002465,0.00000926,0.00005192,0.00007689,-0.00006514,0.00001488,-0.00
 004096,0.00001106,-0.00001791,-0.00002059,0.00001974,-0.00039450,-0.00
 053490,0.00000336,-0.00037573,0.00048604,0.00036471,0.00010840,0.00003
 902,-0.00004597,0.00027967,0.00003310,0.00019113,0.00038271,0.00016125
 ,0.00010072,-0.00095667,0.00029939,-0.00054652,0.00000518,0.00118984,0
 .00035070,-0.01084320,-0.01263819,-0.02578439,-0.00270052,-0.00492630,
 0.00172948,0.00068312,0.00081063,-0.00018060,-0.03855725,-0.08512787,-
 0.09047806,0.04093979,0.09981913,-0.00000721,-0.00001428,-0.00000488,-
 0.00002081,-0.00003395,0.00002306,-0.00000376,0.00000868,-0.00000250,0
 .00000634,0.00001160,-0.00000992,0.00024356,0.00029747,0.00001130,0.00
 017498,-0.00022458,-0.00012199,-0.00007230,-0.00002993,0.00001702,-0.0
 0010200,-0.00003689,-0.00013865,-0.00024215,-0.00008392,-0.00006701,0.
 00062334,-0.00025291,0.00015605,-0.00017652,-0.00045947,0.00050987,0.0
 0331110,0.00349939,0.00796145,0.00098946,0.00204875,0.00082587,-0.0001
 0500,-0.00071023,0.00036712,-0.07888410,-0.08913599,-0.24253116,0.0881
 5503,0.09436218,0.26030145,-0.00002772,-0.00002885,0.,-0.00005738,-0.0
 0008341,-0.00000122,0.00001549,0.00001495,0.00003764,0.00003031,0.0000
 1298,-0.00002805,0.00052583,0.00067467,0.00014067,-0.00001260,-0.00027
 419,-0.00125239,-0.00023221,-0.00012887,0.00016849,-0.00056586,0.00023
 709,0.00029390,-0.00054506,-0.00019505,-0.00019377,0.00117894,-0.00011
 194,0.00082839,0.00009714,-0.00226073,0.00020253,-0.00826378,0.0004303
 8,0.00788269,-0.00012167,0.00043466,-0.00032001,0.00055054,-0.00005529
 ,-0.00003245,-0.18866116,0.00826587,0.13002861,0.01030791,-0.00057800,
 -0.00792003,0.20608699,0.00000089,0.00005256,0.00000406,0.00006169,0.0
 0017638,-0.00009812,0.00003397,-0.00002454,0.00008675,0.00002832,-0.00
 005003,-0.00000111,-0.00054201,-0.00095378,-0.00002935,0.00012181,0.00
 029622,0.00120567,0.00023944,0.00014150,-0.00016848,0.00057382,-0.0002
 3913,-0.00030809,0.00050678,0.00031962,0.00011972,-0.00154708,0.000422
 95,-0.00055368,-0.00250001,-0.00580521,0.00092071,-0.02436402,0.000910
 44,0.02180251,0.00043330,0.00132348,-0.00059315,0.00076435,0.00100996,
 -0.00007000,0.00986365,-0.04643887,-0.01176825,0.00930198,-0.00064382,
 -0.00696133,-0.01162741,0.05519745,0.00000689,-0.00002473,0.00000303,-
 0.00003245,-0.00007236,0.00003772,-0.00001351,-0.00000513,-0.00003933,
 -0.00002436,0.00001341,0.00000589,0.00015222,0.00040120,0.00002267,-0.
 00028336,-0.00002336,-0.00078647,-0.00009127,-0.00005655,0.00010588,-0
 .00038606,0.00018053,0.00028487,-0.00011945,-0.00013956,-0.00002600,0.
 00083220,-0.00032903,0.00019682,-0.00015856,0.00102283,0.00110246,0.00
 324774,-0.00024220,-0.00274358,-0.00038450,0.00036059,0.00064206,-0.00
 003653,0.00026504,-0.00015966,0.13062709,-0.01117556,-0.16772594,0.020
 76372,-0.00078088,-0.01586438,-0.14273531,0.00886070,0.17738287,0.0001
 4594,0.00011829,0.00001890,0.00046558,0.00036361,-0.00018446,-0.000111
 38,-0.00018432,-0.00016037,-0.00016310,-0.00012728,0.00016542,-0.00151
 221,-0.00165213,0.00018960,-0.00237764,0.00060405,0.00561797,0.0010550
 6,0.00033612,-0.00070758,0.00036126,-0.00077882,-0.00083452,0.00154737
 ,0.00065205,0.00046490,-0.03300649,0.02080167,0.01371127,0.00049027,-0
 .00171529,0.00092722,0.00303067,0.00135312,0.00038503,0.00058078,0.000
 34018,0.00012630,0.00087097,-0.00209008,0.00155602,-0.09039273,0.03888
 306,-0.00821065,-0.00851572,0.00671801,-0.00167116,-0.02147121,0.01695
 124,-0.00946973,0.36731581,-0.00008208,0.00004089,0.00002193,0.0001208
 6,-0.00015664,-0.00006771,-0.00011612,0.00024849,-0.00005830,-0.000013
 96,0.00008881,-0.00000537,0.00008182,-0.00089912,-0.00019881,0.0027916
 6,0.00003664,0.00942675,0.00033617,0.00061162,-0.00127101,0.00666513,-
 0.00137107,-0.00363027,0.00015141,0.00034746,0.00021355,0.00459882,0.0
 0048991,-0.00846706,0.00026069,0.00127191,-0.00038342,0.01855171,-0.02
 606240,0.01357601,0.00025417,0.00250517,-0.00103212,-0.00241348,-0.003
 88917,0.00052591,0.04303561,-0.07398282,0.02232345,-0.00198648,-0.0012
 3123,-0.00129224,0.00454324,-0.00488643,0.00180427,-0.07136736,0.21789
 089,-0.00035357,-0.00069723,-0.00021272,-0.00123917,-0.00170597,0.0009
 2642,-0.00005106,0.00013541,0.00003924,0.00040069,0.00067460,-0.000550
 07,0.00954774,0.01392934,0.00036041,0.00584784,-0.00524562,-0.01546421
 ,-0.00552287,-0.00301040,0.00173379,-0.01034110,0.00298523,-0.00287994
 ,-0.01074425,-0.00446393,-0.00302709,0.06772438,-0.02889666,-0.0062516
 3,-0.00005114,0.00057639,-0.00044307,-0.01420253,0.01090492,-0.0081343
 0,0.00090009,-0.00057919,0.00122752,0.00316310,0.00436282,0.00079750,0
 .01623421,-0.00055048,-0.06042264,-0.02204510,0.02086831,-0.01116009,0
 .01267663,-0.01168134,0.00498329,0.01370087,-0.02937132,0.47419263,0.0
 0002354,0.00006101,-0.00000683,-0.00001321,0.00021002,0.00003146,0.000
 03518,-0.00002819,0.00009513,0.00003501,-0.00003747,-0.00002253,-0.001
 08931,-0.00098238,-0.00046762,-0.00004726,-0.00014134,0.00108078,0.000
 19158,0.00009341,0.00004794,-0.00051665,0.00038313,-0.00022856,0.00078
 554,0.00022243,0.00023935,-0.00120508,-0.00057150,-0.00194334,0.000044
 68,-0.00017646,-0.00005252,-0.00051688,0.00117039,-0.00023110,-0.00018
 567,-0.00088399,-0.00001735,-0.00027364,0.00031946,-0.00059527,-0.0024
 5163,0.01339310,-0.00275265,-0.00015092,0.00131243,-0.00097834,0.00015
 865,0.00153616,-0.00023542,-0.02769314,0.01253370,0.04014196,0.6161141
 9,0.00017232,0.00004606,0.00000599,-0.00013420,0.00032171,0.00001179,0
 .00004925,-0.00033009,0.00017061,-0.00001076,-0.00020690,0.00003963,-0
 .00246496,-0.00185707,-0.00003781,-0.00269333,-0.00015843,-0.00283660,
 0.00165616,0.00025826,0.00028146,-0.00205868,0.00243833,0.00327161,0.0
 0216863,0.00040630,0.00054507,-0.00710666,-0.00138673,-0.00085661,0.00
 022437,0.00014084,0.00005197,0.00466104,-0.00155370,0.00159518,-0.0000
 5533,-0.00124235,-0.00024260,-0.00080635,-0.00128800,-0.00012752,-0.00
 832045,-0.03498680,-0.00147673,-0.00328852,0.00327984,-0.00209166,-0.0
 0054244,0.00136044,-0.00036453,0.03361537,0.01366536,0.09765332,-0.117
 26440,0.30112928,0.00009227,0.00005633,-0.00002985,-0.00001021,0.00034
 819,0.00004895,0.00001058,-0.00021025,0.00010669,0.00002600,-0.0001202
 4,0.00001644,-0.00160743,-0.00105660,-0.00044858,-0.00150708,-0.000193
 20,-0.00005356,0.00032362,0.00041170,0.00026568,-0.00135695,0.00019719
 ,0.00191316,0.00097467,0.00026628,0.00024719,-0.00809765,-0.00103815,-
 0.00273859,0.00000213,-0.00000655,0.00022291,-0.00085487,0.00108985,-0
 .00098450,-0.00020684,-0.00098740,-0.00012543,-0.00045751,0.00041792,-
 0.00044938,0.00021363,0.00898066,0.00084925,-0.00124518,0.00148933,-0.
 00162612,0.00049582,-0.00130958,-0.00022956,0.02092264,0.03321220,0.00
 143696,-0.02820424,-0.05171011,0.56057346,-0.00001088,-0.00001367,0.00
 000100,-0.00002688,-0.00004998,-0.00000295,-0.00000283,0.00001941,0.00
 000955,0.00000519,0.00000871,-0.00000999,0.00022722,0.00015117,0.00007
 641,0.00013183,-0.00012192,0.00009595,0.00006182,-0.00000355,-0.000003
 57,0.00013932,0.00014935,0.00010572,-0.00017776,-0.00004120,-0.0000633
 4,-0.00029402,0.00003051,0.00009153,0.00002135,0.00016287,-0.00005173,
 0.00003826,-0.00005121,-0.00017637,-0.00000922,0.00004299,-0.00001038,
 0.00001110,0.00001315,-0.00001164,0.00088763,0.00185150,-0.00054863,0.
 00012629,-0.00029710,0.00012041,0.00055875,-0.00059033,0.00018182,-0.0
 0868649,-0.00242434,0.00426611,-0.28717390,0.00781296,0.09969108,0.297
 06145,-0.00003323,0.00000198,0.00000039,0.00001517,-0.00005173,0.00001
 681,0.00000129,0.00006749,-0.00001415,0.00000743,0.00002943,-0.0000128
 9,0.00030168,0.00027756,-0.00006071,0.00046806,-0.00011265,0.00021905,
 -0.00025375,-0.00003525,0.00001207,0.00012974,-0.00022137,-0.00047983,
 -0.00030843,-0.00007421,-0.00007725,0.00126654,0.00002046,0.00014553,0
 .00012700,0.00009924,-0.00012853,0.00014604,0.00005755,-0.00009584,-0.
 00001162,0.00017824,0.00004432,0.00004848,0.00005349,-0.00000012,-0.00
 164082,0.00248068,0.00061653,0.00039121,-0.00019413,0.00038559,0.00038
 526,-0.00046296,-0.00053259,-0.02544923,-0.01481815,0.00156803,0.00345
 594,-0.04002864,0.00630290,-0.00442439,0.04875880,0.00000175,-0.000008
 32,0.00000343,-0.00001044,-0.00001756,-0.00001080,0.00000103,-0.000005
 44,0.00000183,-0.00000570,-0.00000310,-0.00000181,0.00012704,0.0000932
 3,0.00013431,-0.00003946,-0.00013691,-0.00022020,0.00009488,-0.0000159
 5,0.00001542,0.00004060,0.00020046,0.00011845,-0.00006836,-0.00001027,
 -0.00005128,0.00034101,0.00001370,0.00047089,-0.00001429,-0.00007664,0
 .00000508,-0.00016973,-0.00000106,0.00001151,-0.00002812,-0.00005982,-
 0.00000049,0.00001666,0.00002453,0.00000617,0.00010668,-0.00028184,0.0
 0005688,0.00009824,0.00005389,-0.00026277,-0.00006424,0.00028346,0.000
 05170,0.00115633,0.00274559,0.00146046,0.08748843,-0.00193646,-0.08967
 380,-0.10824604,0.00548871,0.10885683,-0.00000823,0.00002081,-0.000006
 34,0.00005924,0.00002080,0.00002765,0.,0.00002150,-0.00002514,-0.00000
 606,0.00000528,0.00000034,-0.00014921,-0.00005470,-0.00018597,0.000136
 64,0.00007080,0.00063510,-0.00010657,0.00004538,0.00000741,0.00016799,
 -0.00035405,-0.00049559,0.00006396,0.00000311,0.00006045,0.00039642,0.
 00011547,0.00007569,0.00003117,0.00008102,-0.00002457,0.00019310,-0.00
 032155,-0.00003006,0.00004106,0.00019775,0.00002417,0.00005295,-0.0000
 5566,0.00010313,0.00014942,-0.00047971,0.00018298,0.00014639,-0.000240
 16,0.00036353,0.00016961,-0.00024263,-0.00012265,0.00040709,-0.0135318
 6,-0.00414329,-0.16662340,0.10579726,-0.08065650,-0.01415482,0.0167590
 3,-0.01416304,0.16989042,-0.00001826,0.00002291,-0.00000058,0.00004870
 ,0.00004909,0.00000575,0.00001189,0.00003568,-0.00001372,0.00001017,0.
 00000786,0.00000090,0.00002762,-0.00005385,-0.00014765,0.00011866,0.00
 023430,0.00007139,-0.00022689,-0.00003557,0.00005682,-0.00027680,-0.00
 061168,-0.00048763,-0.00009163,0.00002007,-0.00002622,0.00147385,0.000
 16198,-0.00005859,-0.00002170,0.00000417,0.00003317,0.00052452,-0.0003
 6719,0.00009986,0.00002753,0.00020937,-0.00000056,0.00005214,-0.000233
 11,0.00020561,-0.00086283,-0.00324244,0.00104215,0.00005560,-0.0000116
 9,0.00006354,-0.00015567,0.00012773,-0.00008793,0.00668466,-0.02813177
 ,-0.00346697,0.10530527,-0.12602926,0.08302450,-0.00146512,0.00236150,
 -0.00019165,-0.10368889,0.14145576,0.00000395,-0.00001653,0.00000872,-
 0.00005271,-0.00003723,-0.00001331,0.00000290,-0.00000525,0.00000787,-
 0.00000614,-0.00000637,-0.00000152,0.00002473,-0.00016856,0.00007449,0
 .00006774,0.00043967,0.00026311,0.00021928,-0.00003621,-0.00005575,0.0
 0012605,0.00019618,0.00024223,0.00011094,0.00001829,0.00002269,-0.0006
 8841,-0.00011773,0.00001526,-0.00004898,-0.00003766,0.00001438,0.00027
 720,-0.00008068,0.00023884,-0.00001192,-0.00002072,-0.00004125,-0.0000
 5373,-0.00012399,0.00001714,-0.00055691,-0.00090877,-0.00020521,0.0000
 3165,-0.00025210,-0.00019335,-0.00006665,0.00014681,0.00008275,0.00232
 962,0.00358077,0.00423738,-0.08267647,0.07179084,-0.11829208,0.0073019
 7,-0.00735232,0.00855907,0.09827812,-0.07739848,0.13944494,-0.00003639
 ,-0.00003362,-0.00002558,-0.00007518,-0.00012443,0.00013962,0.00000437
 ,0.00004306,0.00002059,0.00002813,-0.00000355,-0.00005774,0.00052680,0
 .00091600,-0.00061886,-0.00004120,-0.00259248,0.00188434,0.00002978,0.
 00028484,0.00000445,-0.00013998,0.00023830,0.00057329,-0.00106525,-0.0
 0027980,-0.00014770,-0.01016750,-0.00374439,-0.00274056,0.00002239,0.0
 0013463,-0.00010266,0.00035721,-0.00001129,0.00060834,0.00002335,0.000
 23141,-0.00010665,-0.00005139,-0.00012635,-0.00001376,0.00002213,0.001
 49415,-0.00068066,0.00024201,-0.00047449,0.00065315,0.00029036,-0.0004
 2654,0.00000444,-0.00244652,-0.00354267,-0.00284021,-0.10614816,0.0034
 2820,0.00401940,0.00853775,0.01143751,0.03542357,0.00619884,-0.0090391
 1,-0.02282435,0.53901997,-0.00007884,-0.00003543,-0.00001675,0.0000254
 5,-0.00011117,-0.00003502,0.00001210,0.00010585,0.00000646,0.00007148,
 0.00006408,-0.00004821,0.00144366,0.00143799,0.00023835,0.00019004,-0.
 00158453,-0.00015967,-0.00074387,-0.00013105,-0.00001289,0.00012863,-0
 .00046112,-0.00067600,-0.00163696,-0.00025658,-0.00051275,0.00156541,0
 .00073284,-0.00032147,0.00000064,0.00007952,0.00002423,-0.00046690,0.0
 0026018,-0.00068755,-0.00004114,-0.00004191,0.00017289,0.00012326,0.00
 004293,-0.00000023,0.00025281,0.00243946,0.00135526,-0.00057065,-0.001
 12524,-0.00067902,-0.00025175,-0.00055523,-0.00062838,-0.01237641,-0.0
 3017676,-0.04747103,-0.00144009,-0.06149649,-0.05442703,0.00031985,-0.
 00113984,-0.00411921,-0.00192388,0.01058855,0.01301037,-0.00802798,0.0
 9559117,-0.00006809,-0.00007046,0.00002371,0.00001920,-0.00032340,-0.0
 0010041,-0.00002851,0.00013621,-0.00010459,-0.00003400,0.00009887,-0.0
 0000474,0.00164276,0.00131718,0.00066713,0.00089008,0.00053955,-0.0008
 4738,-0.00048508,-0.00037807,-0.00028152,0.00085523,-0.00049977,-0.001
 35259,-0.00105236,-0.00029949,-0.00030487,0.00661342,0.00034500,0.0042
 7681,-0.00018050,-0.00013657,-0.00009460,-0.00001365,-0.00000436,0.000
 74644,0.00015116,0.00081889,0.00014202,0.00020478,-0.00013503,0.000156
 24,-0.00065602,0.00284258,0.00083006,0.00178579,-0.00098315,0.00149495
 ,-0.00042501,0.00039495,0.00032770,-0.01567331,-0.03929767,-0.04975770
 ,-0.02619525,-0.02877930,-0.27443173,0.00017235,-0.01164769,-0.0238794
 4,-0.00700980,-0.01539402,-0.03336486,-0.12316275,0.10150281,0.4436436
 4,0.00003033,0.00000943,0.00002430,0.00010007,0.00006489,-0.00014830,-
 0.00000660,-0.00004197,-0.00004191,-0.00001764,0.00003112,0.00005293,0
 .00012596,0.00005972,0.00108280,-0.00107149,0.00170948,-0.00334989,-0.
 00016955,-0.00044882,-0.00003016,-0.00011007,-0.00010450,-0.00068580,0
 .00046916,0.00008955,-0.00013519,0.00680479,0.00053259,0.00363395,0.00
 007790,-0.00004306,0.00003311,-0.00037303,-0.00006805,-0.00028811,0.00
 003083,-0.00000374,0.00008582,0.00010275,0.00015079,0.00003226,0.00035
 989,-0.00103767,0.00163509,-0.00037433,0.00055663,-0.00005979,-0.00042
 787,0.00029149,-0.00015170,-0.00110004,-0.00626972,-0.01618855,0.00636
 021,0.00913465,0.00424832,0.00177246,-0.00169168,-0.00167582,0.0000833
 3,-0.00159703,-0.00186218,-0.43841244,0.02462390,0.16327021,0.42886069
 ,0.00005877,0.00000498,0.00002295,-0.00000082,0.00002010,-0.00001984,-
 0.00001419,-0.00009214,-0.00004480,-0.00007991,-0.00002777,0.00004312,
 -0.00037764,-0.00032919,0.00052352,-0.00033447,0.00124837,-0.00102121,
 0.00064409,-0.00003917,0.00019447,-0.00000629,0.00026507,0.00010185,0.
 00082732,0.00007803,0.00008428,0.00210437,-0.00224548,0.00174085,-0.00
 003905,-0.00010689,0.00004057,-0.00006792,-0.00007314,-0.00007001,0.00
 001243,-0.00004839,0.00005298,-0.00002557,0.00007567,-0.00001110,0.000
 10988,-0.00129825,-0.00003065,0.00014415,0.00024205,-0.00021899,-0.000
 18935,0.00017436,0.00015973,0.00355483,0.00268641,-0.00180951,0.012445
 27,-0.00330638,-0.00924391,-0.00040611,0.00152879,-0.00180616,-0.00174
 743,0.00021633,0.00011139,0.01339259,-0.01626381,-0.01317911,-0.028029
 55,0.02061799,0.00002056,0.00003708,-0.00001113,0.00007274,0.00013585,
 0.00002714,0.00000501,-0.00004384,-0.00000145,0.00001413,-0.00000110,0
 .00002605,-0.00033095,-0.00009228,-0.00003877,-0.00100923,-0.00103878,
 -0.00059679,-0.00000054,0.00010066,0.00012991,-0.00011778,-0.00000524,
 -0.00012835,0.00019223,0.00008003,-0.00000058,0.00238600,0.00274441,-0
 .00255129,0.00007357,0.00001232,0.00001969,-0.00019206,0.00003272,0.00
 004587,0.00003740,-0.00000612,-0.00002604,-0.00000114,0.00008802,-0.00
 001223,0.00036127,0.00007503,0.00007670,-0.00016492,-0.00011021,0.0000
 9031,-0.00010597,0.00006849,-0.00005056,0.00060040,0.00030886,0.000925
 77,0.04436654,-0.00774981,-0.02734982,-0.00194654,-0.00201939,-0.00591
 056,0.00031348,0.00102059,0.00101067,0.11881790,-0.01680834,-0.0954069
 1,-0.16285705,0.02489058,0.13013854,-0.00001506,0.00007447,0.00005181,
 0.00018583,0.00010019,-0.00006021,0.00000163,0.00022038,-0.00012676,-0
 .00008559,-0.00003763,0.00008464,-0.00054271,-0.00229295,-0.00063821,-
 0.00114002,0.00319789,0.00911850,0.00058055,0.00078661,-0.00038919,0.0
 0274387,-0.00219732,0.00039331,0.00152893,0.00065888,0.00057301,-0.010
 30369,0.00306161,-0.00344575,-0.00008121,0.00037127,-0.00017134,0.0031
 2332,-0.00214079,0.00148974,-0.00006025,0.00028601,-0.00000436,-0.0004
 4616,-0.00082405,0.00001915,-0.02038298,0.00051688,-0.03535746,-0.0021
 3723,0.00311974,-0.00330036,0.00320645,-0.00229915,0.00031476,-0.08581
 691,0.00063992,-0.07877909,-0.01717969,-0.02559636,-0.02224739,0.00071
 845,0.00195574,-0.00014366,0.00285952,0.00401614,-0.00043770,0.0002870
 8,0.00075855,0.00441551,0.00187524,-0.00041269,-0.00037144,0.09854964,
 -0.00000864,0.00011793,0.00002852,0.00027338,0.00022819,-0.00008916,0.
 00005780,0.00013698,-0.00015102,-0.00006332,-0.00003351,0.00009012,-0.
 00060017,-0.00120140,0.00001336,-0.00018993,-0.00056116,-0.00474683,0.
 00010815,0.00001080,0.00050615,-0.00241290,-0.00072194,0.00104414,0.00
 049360,0.00047226,0.00000895,0.00101568,-0.00003347,0.00201331,-0.0001
 0879,0.00009548,0.00003021,0.00179457,-0.00067443,0.00048637,0.0002060
 8,0.00010211,0.00040162,-0.00004405,-0.00005861,0.00036472,0.00509412,
 -0.00003496,0.01382061,0.00129496,-0.00008583,0.00120470,-0.00105443,0
 .00056765,0.00018150,-0.00877396,-0.02610326,-0.04901978,-0.01156471,-
 0.03302241,-0.02188898,0.00064195,0.00306361,-0.00002728,-0.00129720,0
 .00150927,-0.00255638,-0.00237270,-0.00080366,-0.00059592,0.00083263,-
 0.00087714,-0.00001286,0.01657838,0.05641155,0.00019401,0.00042829,0.0
 0018836,0.00064852,0.00088632,-0.00072142,0.00007623,-0.00005059,0.000
 00520,-0.00027505,-0.00047646,0.00038209,-0.00590409,-0.00772204,0.000
 30522,-0.00719311,0.00351338,0.00038608,0.00325709,0.00122961,0.000146
 12,0.00233745,0.00027152,0.00352687,0.00665212,0.00251252,0.00174160,-
 0.02308142,0.00784919,-0.00059065,-0.00022060,-0.00007809,0.00011053,0
 .00765070,-0.00402674,0.00371939,-0.00020637,-0.00006099,-0.00043262,-
 0.00151767,-0.00262615,0.00008876,-0.04021220,0.00736692,-0.03433472,-
 0.00141799,0.00137346,-0.00073805,0.00149190,-0.00110728,0.00194588,-0
 .07049639,0.00033354,-0.29519408,-0.03327619,-0.07378656,-0.04369710,-
 0.00062874,0.00642544,0.00015002,0.00649914,0.01078774,-0.00152715,-0.
 00597281,0.00914639,0.02435301,0.01014729,0.00071534,-0.00046949,0.124
 97176,0.06488171,0.40284262,0.00004317,-0.00056365,-0.00012172,-0.0010
 0281,-0.00094506,0.00074311,0.00006442,-0.00046088,-0.00028255,0.00007
 303,0.00035193,-0.00019452,0.00570597,0.01112065,0.00092553,-0.0084869
 7,0.00038557,-0.02185840,-0.00291900,-0.00322089,0.00274762,-0.0092318
 5,0.00359838,-0.00150834,-0.00681556,-0.00343067,-0.00216881,0.0446576
 0,-0.02513633,-0.00136791,0.00091996,0.00038467,-0.00070215,-0.0010902
 0,-0.00178471,0.00007703,0.00015662,0.00002861,0.00046581,0.00073855,0
 .00069852,-0.00024105,-0.01252987,-0.00606110,0.01636194,-0.00136788,0
 .00124986,-0.00109734,-0.00279046,0.00343029,-0.00188604,-0.09297722,0
 .00718315,-0.00810173,-0.01248006,0.00162221,0.01543170,0.00023795,-0.
 00308300,-0.00026731,0.00000112,-0.00091281,0.00051202,0.00299385,-0.0
 0195730,-0.00503616,-0.00499056,-0.00156271,-0.00016360,0.02253097,0.0
 0009948,0.02647642,0.07855920,0.00015588,0.00003984,0.00000947,0.00006
 291,0.00032021,-0.00004215,-0.00005292,-0.00033498,-0.00014966,-0.0001
 1325,-0.00016071,0.00011622,-0.00143952,-0.00109595,0.00007787,0.00113
 020,-0.00418197,0.00473045,0.00193982,0.00129078,0.00003494,0.00242231
 ,0.00065679,0.00141380,0.00086884,0.00053288,0.00018750,-0.01516378,0.
 00363669,0.00044772,-0.00056467,-0.00030715,0.00063976,0.00162609,0.00
 135398,-0.00115962,-0.00014667,-0.00018914,-0.00022390,-0.00045577,-0.
 00016744,0.00016459,0.01468728,-0.00033732,-0.01059980,-0.00003814,0.0
 0011891,0.00034350,0.00253828,-0.00202073,0.00121296,-0.00646135,-0.02
 817473,0.03431108,-0.01935119,-0.01615320,0.00639493,-0.00131552,-0.00
 183989,-0.00020589,0.00079950,0.00171199,-0.00017534,-0.00080130,0.002
 84026,0.00372796,0.00124892,-0.00245039,-0.00170669,-0.00054174,0.0014
 9596,-0.02778646,0.01896580,0.04341530,0.00005804,0.00033551,-0.000008
 04,0.00045725,0.00076501,-0.00029254,-0.00000110,0.00001934,0.00019372
 ,0.00004964,-0.00026119,0.00008474,-0.00478105,-0.00699026,-0.00132864
 ,-0.00467363,0.00827322,0.01752962,0.00072544,0.00164391,-0.00295533,0
 .00485831,-0.00151443,-0.00115204,0.00453977,0.00192648,0.00161527,-0.
 02981216,0.01112660,-0.01429003,-0.00009965,-0.00000969,0.00020346,0.0
 0084170,0.00029060,0.00074947,-0.00003949,0.00002866,-0.00041742,-0.00
 048791,-0.00076552,0.00003668,-0.00747650,0.00826744,0.00208354,0.0014
 6717,-0.00170030,0.00096241,-0.00110218,0.00075593,0.00044990,0.045535
 69,-0.00299751,-0.03882384,0.00439210,-0.00342118,-0.00555060,-0.00041
 399,0.00119596,0.00010909,0.00029179,0.00086199,-0.00054508,-0.0028548
 0,0.00114681,0.00326962,0.00322838,-0.00122634,0.00006330,0.00404076,-
 0.00598777,-0.06218648,-0.01874358,-0.01176325,0.10019924\\0.00000034,
 0.00000032,0.00000068,-0.00000049,-0.00000037,0.00000008,0.00000009,0.
 00000003,0.00000028,0.00000018,0.00000016,0.00000056,-0.00000011,0.000
 00082,0.00000015,-0.00000036,0.00000015,0.00000034,0.00000022,-0.00000
 033,0.00000020,-0.00000013,0.00000006,0.00000007,0.00000024,-0.0000001
 3,0.00000073,0.00000025,0.00000006,0.00000021,0.00000023,-0.00000001,-
 0.00000015,-0.00000048,-0.00000033,-0.00000045,-0.00000010,0.,0.000000
 11,0.00000007,-0.00000008,-0.00000018,0.00000013,0.00000031,-0.0000001
 8,0.00000008,-0.00000006,-0.00000047,-0.00000007,-0.00000019,-0.000000
 45,-0.00000026,-0.00000022,0.00000023,-0.00000024,-0.00000012,0.000000
 17,0.00000041,-0.00000012,-0.00000067,-0.00000025,0.00000013,-0.000000
 40,-0.00000008,-0.00000002,-0.00000010,0.00000050,0.,-0.00000026,-0.00
 000025,-0.00000011,-0.00000032,0.00000009,0.00000006,-0.00000020\\\@


 FORGIVE MY NONSENSE AS I ALSO FORGIVE THOSE WHO THINK THEY TALK SENSE

                                                       -- ROBERT FROST
 Job cpu time:      12 days  4 hours 56 minutes 28.8 seconds.
 Elapsed time:       0 days 18 hours 32 minutes 18.3 seconds.
 File lengths (MBytes):  RWF=   1642 Int=      0 D2E=      0 Chk=     70 Scr=      1
 Normal termination of Gaussian 16 at Fri Feb 18 19:35:13 2022.
