# Supplementary material for: Computational Investigation of Substituent Effects on the Alcohol + Carbonyl Channel of Peroxy Radical Self- and Cross-Reactions
Source: J Phys Chem A. 2023 Feb 8;127(7):1686–96. doi: 10.1021/acs.jpca.2c08927 (PMC9969516; doi:10.1021/acs.jpca.2c08927)
Supplement: Supplementary file 2 — jp2c08927_si_002.zip [file jp2c08927_si_002.zip › AceO-OBuOH/1-hydroxy-2-butanone_trip.log]

 Entering Gaussian System, Link 0=/appl/chem/G09RevD.01/g09/g09
 Initial command:
 /appl/chem/G09RevD.01/g09/l1.exe "/wrk/hasangal/37806013.GAUSS_SCRDIR/Gau-12326.inp" -scrdir="/wrk/hasangal/37806013.GAUSS_SCRDIR/"
 Entering Link 1 = /appl/chem/G09RevD.01/g09/l1.exe PID=     12328.
  
 Copyright (c) 1988,1990,1992,1993,1995,1998,2003,2009,2013,
            Gaussian, Inc.  All Rights Reserved.
  
 This is part of the Gaussian(R) 09 program.  It is based on
 the Gaussian(R) 03 system (copyright 2003, Gaussian, Inc.),
 the Gaussian(R) 98 system (copyright 1998, Gaussian, Inc.),
 the Gaussian(R) 94 system (copyright 1995, Gaussian, Inc.),
 the Gaussian 92(TM) system (copyright 1992, Gaussian, Inc.),
 the Gaussian 90(TM) system (copyright 1990, Gaussian, Inc.),
 the Gaussian 88(TM) system (copyright 1988, Gaussian, Inc.),
 the Gaussian 86(TM) system (copyright 1986, Carnegie Mellon
 University), and the Gaussian 82(TM) system (copyright 1983,
 Carnegie Mellon University). Gaussian is a federally registered
 trademark of Gaussian, Inc.
  
 This software contains proprietary and confidential information,
 including trade secrets, belonging to Gaussian, Inc.
  
 This software is provided under written license and may be
 used, copied, transmitted, or stored only in accord with that
 written license.
  
 The following legend is applicable only to US Government
 contracts under FAR:
  
                    RESTRICTED RIGHTS LEGEND
  
 Use, reproduction and disclosure by the US Government is
 subject to restrictions as set forth in subparagraphs (a)
 and (c) of the Commercial Computer Software - Restricted
 Rights clause in FAR 52.227-19.
  
 Gaussian, Inc.
 340 Quinnipiac St., Bldg. 40, Wallingford CT 06492
  
  
 ---------------------------------------------------------------
 Warning -- This program may not be used in any manner that
 competes with the business of Gaussian, Inc. or will provide
 assistance to any competitor of Gaussian, Inc.  The licensee
 of this program is prohibited from giving any competitor of
 Gaussian, Inc. access to this program.  By using this program,
 the user acknowledges that Gaussian, Inc. is engaged in the
 business of creating and licensing software in the field of
 computational chemistry and represents and warrants to the
 licensee that it is not a competitor of Gaussian, Inc. and that
 it will not use this program in any manner prohibited above.
 ---------------------------------------------------------------
  

 Cite this work as:
 Gaussian 09, Revision D.01,
 M. J. Frisch, G. W. Trucks, H. B. Schlegel, G. E. Scuseria, 
 M. A. Robb, J. R. Cheeseman, G. Scalmani, V. Barone, B. Mennucci, 
 G. A. Petersson, H. Nakatsuji, M. Caricato, X. Li, H. P. Hratchian, 
 A. F. Izmaylov, J. Bloino, G. Zheng, J. L. Sonnenberg, M. Hada, 
 M. Ehara, K. Toyota, R. Fukuda, J. Hasegawa, M. Ishida, T. Nakajima, 
 Y. Honda, O. Kitao, H. Nakai, T. Vreven, J. A. Montgomery, Jr., 
 J. E. Peralta, F. Ogliaro, M. Bearpark, J. J. Heyd, E. Brothers, 
 K. N. Kudin, V. N. Staroverov, T. Keith, R. Kobayashi, J. Normand, 
 K. Raghavachari, A. Rendell, J. C. Burant, S. S. Iyengar, J. Tomasi, 
 M. Cossi, N. Rega, J. M. Millam, M. Klene, J. E. Knox, J. B. Cross, 
 V. Bakken, C. Adamo, J. Jaramillo, R. Gomperts, R. E. Stratmann, 
 O. Yazyev, A. J. Austin, R. Cammi, C. Pomelli, J. W. Ochterski, 
 R. L. Martin, K. Morokuma, V. G. Zakrzewski, G. A. Voth, 
 P. Salvador, J. J. Dannenberg, S. Dapprich, A. D. Daniels, 
 O. Farkas, J. B. Foresman, J. V. Ortiz, J. Cioslowski, 
 and D. J. Fox, Gaussian, Inc., Wallingford CT, 2013.
 
 ******************************************
 Gaussian 09:  ES64L-G09RevD.01 24-Apr-2013
                 8-Feb-2019 
 ******************************************
 %mem=12GB
 %NProcShared=16
 Will use up to   16 processors via shared memory.
 %chk=1-hydroxy-2-butanone_Conf-wb97-opt
 ----------------------------------------------------------------------
 #wB97XD aug-cc-pVTZ Opt=verytight SCF=QC Integral(Grid=SuperFineGrid) 
 Freq MaxDisk=32GB
 ----------------------------------------------------------------------
 1/7=1,14=-1,18=20,19=15,26=5,38=1/1,3;
 2/9=110,12=2,17=6,18=5,40=1/2;
 3/5=16,6=1,7=10,11=2,16=1,25=1,30=1,71=1,74=-58,75=-7/1,2,3;
 4//1;
 5/5=2,8=3,38=5/8;
 6/7=2,8=2,9=2,10=2,28=1/1;
 7//1,2,3,16;
 1/7=1,14=-1,18=20,19=15,26=5/3(2);
 2/9=110/2;
 99//99;
 2/9=110/2;
 3/5=16,6=1,7=10,11=2,16=1,25=1,30=1,71=1,74=-58,75=-7/1,2,3;
 4/5=5,16=3,69=1/1;
 5/5=2,8=3,38=5/8;
 7//1,2,3,16;
 1/7=1,14=-1,18=20,19=15,26=5/3(-5);
 2/9=110/2;
 6/7=2,8=2,9=2,10=2,19=2,28=1/1;
 99/9=1/99;
 -----
 Title
 -----
 Symbolic Z-matrix:
 Charge =  0 Multiplicity = 3
 C                    -1.9574    0.7163   -0.2578 
 H                    -2.4742   -0.2377   -0.1092 
 H                    -1.8962    0.8996   -1.3357 
 H                    -2.5657    1.5082    0.1898 
 C                    -0.5759    0.6914    0.3703 
 H                    -0.6662    0.5147    1.4471 
 H                    -0.0838    1.6568    0.2129 
 C                     0.3095   -0.3914   -0.2142 
 O                    -0.0568   -1.1559   -1.1092 
 C                     1.719    -0.4908    0.358 
 H                     2.2611    0.4305    0.1294 
 H                     1.6596   -0.6293    1.4406 
 O                     2.4372   -1.5844   -0.1927 
 H                     1.8896   -1.9279   -0.9291 
 

 GradGradGradGradGradGradGradGradGradGradGradGradGradGradGradGradGradGrad
 Berny optimization.
 Initialization pass.
                           ----------------------------
                           !    Initial Parameters    !
                           ! (Angstroms and Degrees)  !
 --------------------------                            --------------------------
 ! Name  Definition              Value          Derivative Info.                !
 --------------------------------------------------------------------------------
 ! R1    R(1,2)                  1.0951         estimate D2E/DX2                !
 ! R2    R(1,3)                  1.0951         estimate D2E/DX2                !
 ! R3    R(1,4)                  1.0943         estimate D2E/DX2                !
 ! R4    R(1,5)                  1.5178         estimate D2E/DX2                !
 ! R5    R(5,6)                  1.0949         estimate D2E/DX2                !
 ! R6    R(5,7)                  1.095          estimate D2E/DX2                !
 ! R7    R(5,8)                  1.5159         estimate D2E/DX2                !
 ! R8    R(8,9)                  1.2327         estimate D2E/DX2                !
 ! R9    R(8,10)                 1.5245         estimate D2E/DX2                !
 ! R10   R(10,11)                1.0931         estimate D2E/DX2                !
 ! R11   R(10,12)                1.093          estimate D2E/DX2                !
 ! R12   R(10,13)                1.4195         estimate D2E/DX2                !
 ! R13   R(13,14)                0.9799         estimate D2E/DX2                !
 ! A1    A(2,1,3)              107.8034         estimate D2E/DX2                !
 ! A2    A(2,1,4)              108.2148         estimate D2E/DX2                !
 ! A3    A(2,1,5)              111.0446         estimate D2E/DX2                !
 ! A4    A(3,1,4)              108.2129         estimate D2E/DX2                !
 ! A5    A(3,1,5)              111.0517         estimate D2E/DX2                !
 ! A6    A(4,1,5)              110.4001         estimate D2E/DX2                !
 ! A7    A(1,5,6)              109.5455         estimate D2E/DX2                !
 ! A8    A(1,5,7)              109.5796         estimate D2E/DX2                !
 ! A9    A(1,5,8)              112.568          estimate D2E/DX2                !
 ! A10   A(6,5,7)              108.7064         estimate D2E/DX2                !
 ! A11   A(6,5,8)              108.185          estimate D2E/DX2                !
 ! A12   A(7,5,8)              108.1707         estimate D2E/DX2                !
 ! A13   A(5,8,9)              123.3227         estimate D2E/DX2                !
 ! A14   A(5,8,10)             116.2233         estimate D2E/DX2                !
 ! A15   A(9,8,10)             120.4513         estimate D2E/DX2                !
 ! A16   A(8,10,11)            108.9699         estimate D2E/DX2                !
 ! A17   A(8,10,12)            109.2553         estimate D2E/DX2                !
 ! A18   A(8,10,13)            111.8643         estimate D2E/DX2                !
 ! A19   A(11,10,12)           109.93           estimate D2E/DX2                !
 ! A20   A(11,10,13)           108.4977         estimate D2E/DX2                !
 ! A21   A(12,10,13)           108.3077         estimate D2E/DX2                !
 ! A22   A(10,13,14)           106.1931         estimate D2E/DX2                !
 ! D1    D(2,1,5,6)            -60.5007         estimate D2E/DX2                !
 ! D2    D(2,1,5,7)           -179.6764         estimate D2E/DX2                !
 ! D3    D(2,1,5,8)             59.9087         estimate D2E/DX2                !
 ! D4    D(3,1,5,6)            179.5571         estimate D2E/DX2                !
 ! D5    D(3,1,5,7)             60.3815         estimate D2E/DX2                !
 ! D6    D(3,1,5,8)            -60.0334         estimate D2E/DX2                !
 ! D7    D(4,1,5,6)             59.5271         estimate D2E/DX2                !
 ! D8    D(4,1,5,7)            -59.6486         estimate D2E/DX2                !
 ! D9    D(4,1,5,8)            179.9365         estimate D2E/DX2                !
 ! D10   D(1,5,8,9)              0.5801         estimate D2E/DX2                !
 ! D11   D(1,5,8,10)           179.9951         estimate D2E/DX2                !
 ! D12   D(6,5,8,9)            121.7694         estimate D2E/DX2                !
 ! D13   D(6,5,8,10)           -58.8156         estimate D2E/DX2                !
 ! D14   D(7,5,8,9)           -120.6423         estimate D2E/DX2                !
 ! D15   D(7,5,8,10)            58.7727         estimate D2E/DX2                !
 ! D16   D(5,8,10,11)          -63.739          estimate D2E/DX2                !
 ! D17   D(5,8,10,12)           56.3855         estimate D2E/DX2                !
 ! D18   D(5,8,10,13)          176.2992         estimate D2E/DX2                !
 ! D19   D(9,8,10,11)          115.694          estimate D2E/DX2                !
 ! D20   D(9,8,10,12)         -124.1815         estimate D2E/DX2                !
 ! D21   D(9,8,10,13)           -4.2679         estimate D2E/DX2                !
 ! D22   D(8,10,13,14)           9.1986         estimate D2E/DX2                !
 ! D23   D(11,10,13,14)       -111.0395         estimate D2E/DX2                !
 ! D24   D(12,10,13,14)        129.6662         estimate D2E/DX2                !
 --------------------------------------------------------------------------------
 Trust Radius=3.00D-01 FncErr=1.00D-07 GrdErr=1.00D-07
 Number of steps in this run=     69 maximum allowed number of steps=    100.
 GradGradGradGradGradGradGradGradGradGradGradGradGradGradGradGradGradGrad

                          Input orientation:                          
 ---------------------------------------------------------------------
 Center     Atomic      Atomic             Coordinates (Angstroms)
 Number     Number       Type             X           Y           Z
 ---------------------------------------------------------------------
      1          6           0       -1.957400    0.716300   -0.257800
      2          1           0       -2.474200   -0.237700   -0.109200
      3          1           0       -1.896200    0.899600   -1.335700
      4          1           0       -2.565700    1.508200    0.189800
      5          6           0       -0.575900    0.691400    0.370300
      6          1           0       -0.666200    0.514700    1.447100
      7          1           0       -0.083800    1.656800    0.212900
      8          6           0        0.309500   -0.391400   -0.214200
      9          8           0       -0.056800   -1.155900   -1.109200
     10          6           0        1.719000   -0.490800    0.358000
     11          1           0        2.261100    0.430500    0.129400
     12          1           0        1.659600   -0.629300    1.440600
     13          8           0        2.437200   -1.584400   -0.192700
     14          1           0        1.889600   -1.927900   -0.929100
 ---------------------------------------------------------------------
                    Distance matrix (angstroms):
                    1          2          3          4          5
     1  C    0.000000
     2  H    1.095117   0.000000
     3  H    1.095086   1.769700   0.000000
     4  H    1.094294   1.773680   1.773633   0.000000
     5  C    1.517785   2.167185   2.167251   2.158482   0.000000
     6  H    2.148144   2.501407   3.066761   2.485145   1.094932
     7  H    2.148599   3.067066   2.501261   2.486452   1.094959
     8  C    2.523437   2.789917   2.790978   3.469650   1.515925
     9  O    2.800410   2.772528   2.767630   3.883221   2.422995
    10  C    3.918191   4.226732   4.227470   4.731062   2.581533
    11  H    4.245862   4.788161   4.432800   4.946017   2.859138
    12  H    4.216384   4.432103   4.763307   4.897608   2.808425
    13  O    4.960843   5.093371   5.123969   5.894021   3.817723
    14  H    4.716126   4.750975   4.742611   5.736586   3.824639
                    6          7          8          9         10
     6  H    0.000000
     7  H    1.779559   0.000000
     8  C    2.129067   2.128902   0.000000
     9  O    3.113991   3.108047   1.232745   0.000000
    10  C    2.808264   2.807726   1.524462   2.397603   0.000000
    11  H    3.211309   2.647516   2.145303   3.069765   1.093126
    12  H    2.591934   3.126171   2.148890   3.118464   1.093039
    13  O    4.089775   4.126176   2.439430   2.691397   1.419522
    14  H    4.259664   4.248358   2.317030   2.101641   1.936747
                   11         12         13         14
    11  H    0.000000
    12  H    1.790035   0.000000
    13  O    2.048068   2.045616   0.000000
    14  H    2.611606   2.711962   0.979869   0.000000
 Stoichiometry    C4H8O2(3)
 Framework group  C1[X(C4H8O2)]
 Deg. of freedom    36
 Full point group                 C1      NOp   1
 Largest Abelian subgroup         C1      NOp   1
 Largest concise Abelian subgroup C1      NOp   1
                         Standard orientation:                         
 ---------------------------------------------------------------------
 Center     Atomic      Atomic             Coordinates (Angstroms)
 Number     Number       Type             X           Y           Z
 ---------------------------------------------------------------------
      1          6           0       -2.487678    0.132476   -0.016659
      2          1           0       -2.502707    0.775822   -0.902751
      3          1           0       -2.522987    0.778551    0.866830
      4          1           0       -3.391872   -0.483824   -0.026043
      5          6           0       -1.249403   -0.745082   -0.001214
      6          1           0       -1.242942   -1.385163   -0.889543
      7          1           0       -1.261582   -1.381225    0.889914
      8          6           0        0.034590    0.060679    0.010667
      9          8           0        0.060647    1.293125    0.018407
     10          6           0        1.331974   -0.739646    0.026680
     11          1           0        1.384240   -1.313189    0.955787
     12          1           0        1.348130   -1.417217   -0.830857
     13          8           0        2.472969    0.101531   -0.048114
     14          1           0        2.143892    1.018429    0.057473
 ---------------------------------------------------------------------
 Rotational constants (GHZ):      9.1504634      2.0015184      1.6957372
 Standard basis: Aug-CC-pVTZ (5D, 7F)
 There are   530 symmetry adapted cartesian basis functions of A   symmetry.
 There are   460 symmetry adapted basis functions of A   symmetry.
   460 basis functions,   648 primitive gaussians,   530 cartesian basis functions
    25 alpha electrons       23 beta electrons
       nuclear repulsion energy       239.8786691735 Hartrees.
 NAtoms=   14 NActive=   14 NUniq=   14 SFac= 1.00D+00 NAtFMM=   60 NAOKFM=F Big=F
 Integral buffers will be    131072 words long.
 Raffenetti 2 integral format.
 Two-electron integral symmetry is turned on.
 Nuclear repulsion after empirical dispersion term =      239.8729408416 Hartrees.
 One-electron integrals computed using PRISM.
 NBasis=   460 RedAO= T EigKep=  7.63D-06  NBF=   460
 NBsUse=   460 1.00D-06 EigRej= -1.00D+00 NBFU=   460
 ExpMin= 2.53D-02 ExpMax= 1.53D+04 ExpMxC= 5.22D+02 IAcc=3 IRadAn=         7 AccDes= 0.00D+00
 Harris functional with IExCor= 4639 and IRadAn=       7 diagonalized for initial guess.
 HarFok:  IExCor= 4639 AccDes= 0.00D+00 IRadAn=         7 IDoV= 1 UseB2=F ITyADJ=14
 ICtDFT=  3500011 ScaDFX=  1.000000  1.000000  1.000000  1.000000
 FoFCou: FMM=F IPFlag=           0 FMFlag=      100000 FMFlg1=           0
         NFxFlg=           0 DoJE=T BraDBF=F KetDBF=T FulRan=T
         wScrn=  0.000000 ICntrl=     500 IOpCl=  0 I1Cent=   200000004 NGrid=           0
         NMat0=    1 NMatS0=      1 NMatT0=    0 NMatD0=    1 NMtDS0=    0 NMtDT0=    0
 Petite list used in FoFCou.
 Initial guess <Sx>= 0.0000 <Sy>= 0.0000 <Sz>= 1.0000 <S**2>= 2.0000 S= 1.0000
 Gradient too large for Newton-Raphson -- use scaled steepest descent instead.
 Gradient too large for Newton-Raphson -- use scaled steepest descent instead.
     Accept linear search using points  2 and  3.
 Gradient too large for Newton-Raphson -- use scaled steepest descent instead.
     Accept linear search using points  3 and  4.
 Gradient too large for Newton-Raphson -- use scaled steepest descent instead.
 Gradient too large for Newton-Raphson -- use scaled steepest descent instead.
     Minimum is close to point  2 DX=  4.58D-02 DF= -4.81D-05 DXR=  4.84D-02 DFR=  2.35D-03 which will be used.
 Gradient too large for Newton-Raphson -- use scaled steepest descent instead.
     Accept linear search using points  1 and  2.
 Gradient too large for Newton-Raphson -- use scaled steepest descent instead.
 Restarting incremental Fock formation.
     Minimum is close to point  2 DX=  2.58D-02 DF= -1.99D-05 DXR=  3.12D-02 DFR=  9.77D-04 which will be used.
 Gradient too large for Newton-Raphson -- use scaled steepest descent instead.
     Accept linear search using points  1 and  2.
 Gradient too large for Newton-Raphson -- use scaled steepest descent instead.
     Accept linear search using points  2 and  3.
 Gradient too large for Newton-Raphson -- use scaled steepest descent instead.
     Accept linear search using points  1 and  2.
 Gradient too large for Newton-Raphson -- use scaled steepest descent instead.
     Minimum is close to point  3 DX=  1.26D-01 DF= -3.62D-05 DXR=  9.51D-02 DFR=  9.26D-03 which will be used.
 Gradient too large for Newton-Raphson -- use scaled steepest descent instead.
     Accept linear search using points  1 and  2.
 Gradient too large for Newton-Raphson -- use scaled steepest descent instead.
     Accept linear search using points  2 and  3.
 Gradient too large for Newton-Raphson -- use scaled steepest descent instead.
     Accept linear search using points  1 and  2.
 LinEq1:  Iter=  0 NonCon=     1 RMS=1.29D-04 Max=1.20D-02 NDo=     1
 AX will form     1 AO Fock derivatives at one time.
 LinEq1:  Iter=  1 NonCon=     1 RMS=6.50D-05 Max=4.45D-03 NDo=     1
 LinEq1:  Iter=  2 NonCon=     1 RMS=1.89D-05 Max=1.61D-03 NDo=     1
 LinEq1:  Iter=  3 NonCon=     1 RMS=3.05D-06 Max=1.66D-04 NDo=     1
 LinEq1:  Iter=  4 NonCon=     1 RMS=1.70D-06 Max=5.89D-05 NDo=     1
 LinEq1:  Iter=  5 NonCon=     1 RMS=7.34D-07 Max=3.52D-05 NDo=     1
 LinEq1:  Iter=  6 NonCon=     1 RMS=4.83D-07 Max=2.51D-05 NDo=     1
 LinEq1:  Iter=  7 NonCon=     1 RMS=2.17D-07 Max=1.22D-05 NDo=     1
 LinEq1:  Iter=  8 NonCon=     1 RMS=1.02D-07 Max=3.12D-06 NDo=     1
 LinEq1:  Iter=  9 NonCon=     1 RMS=4.02D-08 Max=1.35D-06 NDo=     1
 LinEq1:  Iter= 10 NonCon=     1 RMS=1.85D-08 Max=5.50D-07 NDo=     1
 LinEq1:  Iter= 11 NonCon=     1 RMS=5.78D-09 Max=1.86D-07 NDo=     1
 LinEq1:  Iter= 12 NonCon=     0 RMS=2.13D-09 Max=6.67D-08 NDo=     1
 Linear equations converged to 1.447D-08 1.447D-07 after    12 iterations.
     Accept linear search using points  1 and  2.
     Minimum is close to point  2 DX= -2.01D-02 DF= -1.25D-07 DXR=  2.06D-02 DFR=  4.28D-04 which will be used.
 LinEq1:  Iter=  0 NonCon=     1 RMS=4.48D-06 Max=2.16D-04 NDo=     1
 LinEq1:  Iter=  1 NonCon=     1 RMS=4.08D-06 Max=3.60D-04 NDo=     1
 LinEq1:  Iter=  2 NonCon=     1 RMS=1.29D-06 Max=6.31D-05 NDo=     1
 LinEq1:  Iter=  3 NonCon=     1 RMS=7.87D-07 Max=3.19D-05 NDo=     1
 LinEq1:  Iter=  4 NonCon=     1 RMS=3.29D-07 Max=1.06D-05 NDo=     1
 LinEq1:  Iter=  5 NonCon=     1 RMS=2.09D-07 Max=8.60D-06 NDo=     1
 LinEq1:  Iter=  6 NonCon=     1 RMS=7.77D-08 Max=3.47D-06 NDo=     1
 LinEq1:  Iter=  7 NonCon=     1 RMS=4.04D-08 Max=2.00D-06 NDo=     1
 LinEq1:  Iter=  8 NonCon=     1 RMS=2.01D-08 Max=1.08D-06 NDo=     1
 LinEq1:  Iter=  9 NonCon=     1 RMS=8.20D-09 Max=3.91D-07 NDo=     1
 LinEq1:  Iter= 10 NonCon=     1 RMS=3.35D-09 Max=1.05D-07 NDo=     1
 LinEq1:  Iter= 11 NonCon=     0 RMS=1.54D-09 Max=3.18D-08 NDo=     1
 Linear equations converged to 6.118D-09 6.118D-08 after    11 iterations.
 Restarting incremental Fock formation.
     Minimum is close to point  2 DX=  1.63D-03 DF= -7.39D-13 DXR=  1.63D-03 DFR=  2.65D-06 which will be used.
 SCF Done:  E(UwB97XD) =  -307.555568513     a.u. after   17 cycles
            Convg  =    0.9310D-06                    64 Fock formations.
              S**2 =  2.0075                  -V/T =  2.0053
 <Sx>= 0.0000 <Sy>= 0.0000 <Sz>= 1.0000 <S**2>= 2.0075 S= 1.0025
 <L.S>= 0.000000000000E+00
 Annihilation of the first spin contaminant:
 S**2 before annihilation     2.0075,   after     2.0000

 **********************************************************************

            Population analysis using the SCF density.

 **********************************************************************

 Orbital symmetries:
 Alpha Orbitals:
       Occupied  (A) (A) (A) (A) (A) (A) (A) (A) (A) (A) (A) (A)
                 (A) (A) (A) (A) (A) (A) (A) (A) (A) (A) (A) (A)
                 (A)
       Virtual   (A) (A) (A) (A) (A) (A) (A) (A) (A) (A) (A) (A)
                 (A) (A) (A) (A) (A) (A) (A) (A) (A) (A) (A) (A)
                 (A) (A) (A) (A) (A) (A) (A) (A) (A) (A) (A) (A)
                 (A) (A) (A) (A) (A) (A) (A) (A) (A) (A) (A) (A)
                 (A) (A) (A) (A) (A) (A) (A) (A) (A) (A) (A) (A)
                 (A) (A) (A) (A) (A) (A) (A) (A) (A) (A) (A) (A)
                 (A) (A) (A) (A) (A) (A) (A) (A) (A) (A) (A) (A)
                 (A) (A) (A) (A) (A) (A) (A) (A) (A) (A) (A) (A)
                 (A) (A) (A) (A) (A) (A) (A) (A) (A) (A) (A) (A)
                 (A) (A) (A) (A) (A) (A) (A) (A) (A) (A) (A) (A)
                 (A) (A) (A) (A) (A) (A) (A) (A) (A) (A) (A) (A)
                 (A) (A) (A) (A) (A) (A) (A) (A) (A) (A) (A) (A)
                 (A) (A) (A) (A) (A) (A) (A) (A) (A) (A) (A) (A)
                 (A) (A) (A) (A) (A) (A) (A) (A) (A) (A) (A) (A)
                 (A) (A) (A) (A) (A) (A) (A) (A) (A) (A) (A) (A)
                 (A) (A) (A) (A) (A) (A) (A) (A) (A) (A) (A) (A)
                 (A) (A) (A) (A) (A) (A) (A) (A) (A) (A) (A) (A)
                 (A) (A) (A) (A) (A) (A) (A) (A) (A) (A) (A) (A)
                 (A) (A) (A) (A) (A) (A) (A) (A) (A) (A) (A) (A)
                 (A) (A) (A) (A) (A) (A) (A) (A) (A) (A) (A) (A)
                 (A) (A) (A) (A) (A) (A) (A) (A) (A) (A) (A) (A)
                 (A) (A) (A) (A) (A) (A) (A) (A) (A) (A) (A) (A)
                 (A) (A) (A) (A) (A) (A) (A) (A) (A) (A) (A) (A)
                 (A) (A) (A) (A) (A) (A) (A) (A) (A) (A) (A) (A)
                 (A) (A) (A) (A) (A) (A) (A) (A) (A) (A) (A) (A)
                 (A) (A) (A) (A) (A) (A) (A) (A) (A) (A) (A) (A)
                 (A) (A) (A) (A) (A) (A) (A) (A) (A) (A) (A) (A)
                 (A) (A) (A) (A) (A) (A) (A) (A) (A) (A) (A) (A)
                 (A) (A) (A) (A) (A) (A) (A) (A) (A) (A) (A) (A)
                 (A) (A) (A) (A) (A) (A) (A) (A) (A) (A) (A) (A)
                 (A) (A) (A) (A) (A) (A) (A) (A) (A) (A) (A) (A)
                 (A) (A) (A) (A) (A) (A) (A) (A) (A) (A) (A) (A)
                 (A) (A) (A) (A) (A) (A) (A) (A) (A) (A) (A) (A)
                 (A) (A) (A) (A) (A) (A) (A) (A) (A) (A) (A) (A)
                 (A) (A) (A) (A) (A) (A) (A) (A) (A) (A) (A) (A)
                 (A) (A) (A) (A) (A) (A) (A) (A) (A) (A) (A) (A)
                 (A) (A) (A)
 Beta  Orbitals:
       Occupied  (A) (A) (A) (A) (A) (A) (A) (A) (A) (A) (A) (A)
                 (A) (A) (A) (A) (A) (A) (A) (A) (A) (A) (A)
       Virtual   (A) (A) (A) (A) (A) (A) (A) (A) (A) (A) (A) (A)
                 (A) (A) (A) (A) (A) (A) (A) (A) (A) (A) (A) (A)
                 (A) (A) (A) (A) (A) (A) (A) (A) (A) (A) (A) (A)
                 (A) (A) (A) (A) (A) (A) (A) (A) (A) (A) (A) (A)
                 (A) (A) (A) (A) (A) (A) (A) (A) (A) (A) (A) (A)
                 (A) (A) (A) (A) (A) (A) (A) (A) (A) (A) (A) (A)
                 (A) (A) (A) (A) (A) (A) (A) (A) (A) (A) (A) (A)
                 (A) (A) (A) (A) (A) (A) (A) (A) (A) (A) (A) (A)
                 (A) (A) (A) (A) (A) (A) (A) (A) (A) (A) (A) (A)
                 (A) (A) (A) (A) (A) (A) (A) (A) (A) (A) (A) (A)
                 (A) (A) (A) (A) (A) (A) (A) (A) (A) (A) (A) (A)
                 (A) (A) (A) (A) (A) (A) (A) (A) (A) (A) (A) (A)
                 (A) (A) (A) (A) (A) (A) (A) (A) (A) (A) (A) (A)
                 (A) (A) (A) (A) (A) (A) (A) (A) (A) (A) (A) (A)
                 (A) (A) (A) (A) (A) (A) (A) (A) (A) (A) (A) (A)
                 (A) (A) (A) (A) (A) (A) (A) (A) (A) (A) (A) (A)
                 (A) (A) (A) (A) (A) (A) (A) (A) (A) (A) (A) (A)
                 (A) (A) (A) (A) (A) (A) (A) (A) (A) (A) (A) (A)
                 (A) (A) (A) (A) (A) (A) (A) (A) (A) (A) (A) (A)
                 (A) (A) (A) (A) (A) (A) (A) (A) (A) (A) (A) (A)
                 (A) (A) (A) (A) (A) (A) (A) (A) (A) (A) (A) (A)
                 (A) (A) (A) (A) (A) (A) (A) (A) (A) (A) (A) (A)
                 (A) (A) (A) (A) (A) (A) (A) (A) (A) (A) (A) (A)
                 (A) (A) (A) (A) (A) (A) (A) (A) (A) (A) (A) (A)
                 (A) (A) (A) (A) (A) (A) (A) (A) (A) (A) (A) (A)
                 (A) (A) (A) (A) (A) (A) (A) (A) (A) (A) (A) (A)
                 (A) (A) (A) (A) (A) (A) (A) (A) (A) (A) (A) (A)
                 (A) (A) (A) (A) (A) (A) (A) (A) (A) (A) (A) (A)
                 (A) (A) (A) (A) (A) (A) (A) (A) (A) (A) (A) (A)
                 (A) (A) (A) (A) (A) (A) (A) (A) (A) (A) (A) (A)
                 (A) (A) (A) (A) (A) (A) (A) (A) (A) (A) (A) (A)
                 (A) (A) (A) (A) (A) (A) (A) (A) (A) (A) (A) (A)
                 (A) (A) (A) (A) (A) (A) (A) (A) (A) (A) (A) (A)
                 (A) (A) (A) (A) (A) (A) (A) (A) (A) (A) (A) (A)
                 (A) (A) (A) (A) (A) (A) (A) (A) (A) (A) (A) (A)
                 (A) (A) (A) (A) (A) (A) (A) (A) (A) (A) (A) (A)
                 (A) (A) (A) (A) (A)
 The electronic state is 3-A.
 Alpha  occ. eigenvalues --  -19.33032 -19.26076 -10.36242 -10.32553 -10.32126
 Alpha  occ. eigenvalues --  -10.28876  -1.21557  -1.12881  -0.90417  -0.83085
 Alpha  occ. eigenvalues --   -0.74355  -0.66779  -0.63152  -0.59545  -0.58591
 Alpha  occ. eigenvalues --   -0.54549  -0.52764  -0.51172  -0.49345  -0.47803
 Alpha  occ. eigenvalues --   -0.45699  -0.45074  -0.40628  -0.37379  -0.20681
 Alpha virt. eigenvalues --    0.02615   0.03743   0.03977   0.04069   0.05742
 Alpha virt. eigenvalues --    0.05802   0.06193   0.06990   0.08812   0.10523
 Alpha virt. eigenvalues --    0.10993   0.11299   0.11877   0.12142   0.12287
 Alpha virt. eigenvalues --    0.13090   0.13156   0.14748   0.14963   0.15768
 Alpha virt. eigenvalues --    0.16494   0.17335   0.18268   0.19344   0.19981
 Alpha virt. eigenvalues --    0.20661   0.20753   0.22137   0.22576   0.22792
 Alpha virt. eigenvalues --    0.23630   0.23986   0.24095   0.25777   0.26317
 Alpha virt. eigenvalues --    0.27107   0.27688   0.28694   0.29660   0.30406
 Alpha virt. eigenvalues --    0.31040   0.31568   0.32567   0.33091   0.33567
 Alpha virt. eigenvalues --    0.34460   0.35156   0.35279   0.35801   0.36101
 Alpha virt. eigenvalues --    0.37369   0.37600   0.37970   0.38235   0.38842
 Alpha virt. eigenvalues --    0.39069   0.40503   0.40610   0.41240   0.41669
 Alpha virt. eigenvalues --    0.42658   0.43332   0.43709   0.44289   0.44413
 Alpha virt. eigenvalues --    0.46329   0.46459   0.46798   0.48351   0.48818
 Alpha virt. eigenvalues --    0.49257   0.50324   0.50790   0.51118   0.52150
 Alpha virt. eigenvalues --    0.52665   0.53460   0.53984   0.54559   0.56486
 Alpha virt. eigenvalues --    0.57018   0.58333   0.59240   0.59613   0.60943
 Alpha virt. eigenvalues --    0.61818   0.62274   0.64097   0.66214   0.67259
 Alpha virt. eigenvalues --    0.68282   0.69534   0.69909   0.70502   0.72289
 Alpha virt. eigenvalues --    0.73701   0.74909   0.75385   0.76141   0.76237
 Alpha virt. eigenvalues --    0.76634   0.77254   0.78539   0.79737   0.80036
 Alpha virt. eigenvalues --    0.80388   0.82104   0.82465   0.83715   0.83885
 Alpha virt. eigenvalues --    0.84822   0.85561   0.87187   0.87714   0.88342
 Alpha virt. eigenvalues --    0.88815   0.89359   0.89821   0.92255   0.92744
 Alpha virt. eigenvalues --    0.94394   0.94826   0.95606   0.95882   0.96764
 Alpha virt. eigenvalues --    0.97740   0.98736   0.99728   1.00505   1.00683
 Alpha virt. eigenvalues --    1.01943   1.02412   1.02752   1.05493   1.06736
 Alpha virt. eigenvalues --    1.07461   1.07748   1.08217   1.09548   1.10508
 Alpha virt. eigenvalues --    1.11107   1.11709   1.12040   1.14631   1.15793
 Alpha virt. eigenvalues --    1.16306   1.17191   1.18106   1.18564   1.19711
 Alpha virt. eigenvalues --    1.20615   1.22671   1.23043   1.24102   1.24555
 Alpha virt. eigenvalues --    1.25468   1.27560   1.27718   1.29958   1.30569
 Alpha virt. eigenvalues --    1.32569   1.34266   1.35264   1.35833   1.36673
 Alpha virt. eigenvalues --    1.37801   1.38730   1.39180   1.40247   1.41452
 Alpha virt. eigenvalues --    1.42724   1.44848   1.45363   1.47270   1.49261
 Alpha virt. eigenvalues --    1.49817   1.50638   1.51377   1.53081   1.53417
 Alpha virt. eigenvalues --    1.53706   1.54298   1.55220   1.56217   1.57100
 Alpha virt. eigenvalues --    1.58109   1.59157   1.60579   1.60668   1.61541
 Alpha virt. eigenvalues --    1.63076   1.63798   1.64536   1.66311   1.67284
 Alpha virt. eigenvalues --    1.68219   1.70004   1.70589   1.71282   1.72570
 Alpha virt. eigenvalues --    1.73161   1.75144   1.76066   1.77932   1.79523
 Alpha virt. eigenvalues --    1.79785   1.80943   1.82682   1.84712   1.84926
 Alpha virt. eigenvalues --    1.86580   1.87061   1.89573   1.92106   1.93752
 Alpha virt. eigenvalues --    1.97309   1.98142   1.98832   1.99991   2.01639
 Alpha virt. eigenvalues --    2.04287   2.07165   2.08102   2.09257   2.09775
 Alpha virt. eigenvalues --    2.11024   2.13156   2.14758   2.15093   2.17011
 Alpha virt. eigenvalues --    2.19644   2.20920   2.24101   2.25384   2.26587
 Alpha virt. eigenvalues --    2.27239   2.30568   2.32980   2.33058   2.37861
 Alpha virt. eigenvalues --    2.39654   2.40734   2.42102   2.45219   2.49482
 Alpha virt. eigenvalues --    2.50400   2.53050   2.53374   2.55227   2.57492
 Alpha virt. eigenvalues --    2.61377   2.64084   2.66720   2.70196   2.75243
 Alpha virt. eigenvalues --    2.76557   2.77726   2.80490   2.82919   2.84738
 Alpha virt. eigenvalues --    2.86393   2.88480   2.89471   2.91064   2.95837
 Alpha virt. eigenvalues --    3.03844   3.07215   3.08957   3.09908   3.12951
 Alpha virt. eigenvalues --    3.15999   3.17743   3.21609   3.21719   3.23435
 Alpha virt. eigenvalues --    3.25097   3.30593   3.30815   3.32180   3.34738
 Alpha virt. eigenvalues --    3.38442   3.39897   3.41371   3.42725   3.44028
 Alpha virt. eigenvalues --    3.44515   3.47353   3.47606   3.50062   3.50358
 Alpha virt. eigenvalues --    3.51578   3.53808   3.57075   3.58607   3.60432
 Alpha virt. eigenvalues --    3.61041   3.62501   3.64961   3.68513   3.69348
 Alpha virt. eigenvalues --    3.70244   3.73502   3.75604   3.77040   3.77548
 Alpha virt. eigenvalues --    3.78172   3.79694   3.81390   3.82071   3.84114
 Alpha virt. eigenvalues --    3.85595   3.88908   3.89262   3.93093   3.95450
 Alpha virt. eigenvalues --    3.96472   3.96773   3.97640   4.00954   4.02522
 Alpha virt. eigenvalues --    4.03766   4.05275   4.06603   4.08192   4.09992
 Alpha virt. eigenvalues --    4.12988   4.13884   4.18066   4.21097   4.23336
 Alpha virt. eigenvalues --    4.25141   4.27629   4.27844   4.29542   4.30180
 Alpha virt. eigenvalues --    4.33278   4.37431   4.37778   4.41715   4.43925
 Alpha virt. eigenvalues --    4.45147   4.46587   4.49710   4.50646   4.52626
 Alpha virt. eigenvalues --    4.56209   4.56929   4.58408   4.59251   4.61601
 Alpha virt. eigenvalues --    4.63751   4.67723   4.69628   4.70878   4.77481
 Alpha virt. eigenvalues --    4.78402   4.81500   4.82553   4.86597   4.87963
 Alpha virt. eigenvalues --    4.89002   4.92346   4.96230   4.96986   4.99318
 Alpha virt. eigenvalues --    5.01140   5.01799   5.07504   5.09625   5.11171
 Alpha virt. eigenvalues --    5.12262   5.14658   5.15511   5.19600   5.20190
 Alpha virt. eigenvalues --    5.23820   5.26176   5.27571   5.29462   5.31494
 Alpha virt. eigenvalues --    5.34984   5.36623   5.40721   5.41497   5.46714
 Alpha virt. eigenvalues --    5.54755   5.58936   5.64682   5.66790   5.70412
 Alpha virt. eigenvalues --    5.77251   5.79927   5.80846   5.84691   5.87097
 Alpha virt. eigenvalues --    5.91978   5.93077   5.96826   6.12416   6.16547
 Alpha virt. eigenvalues --    6.29755   6.33590   6.40213   6.42367   6.45351
 Alpha virt. eigenvalues --    6.53916   6.54657   6.57398   6.61285   6.63029
 Alpha virt. eigenvalues --    6.69365   6.72457   6.82021   6.88924   6.90184
 Alpha virt. eigenvalues --    6.91804   6.93465   7.00679   7.06162   7.08937
 Alpha virt. eigenvalues --    7.14230   7.22295   7.24394   7.35906   7.41922
 Alpha virt. eigenvalues --    7.46948   7.58701   7.79027   8.05609  14.40474
 Alpha virt. eigenvalues --   15.13024  16.63256  16.74693  17.68851  19.01638
  Beta  occ. eigenvalues --  -19.30721 -19.26083 -10.36064 -10.31972 -10.31589
  Beta  occ. eigenvalues --  -10.28879  -1.16026  -1.12172  -0.88988  -0.81474
  Beta  occ. eigenvalues --   -0.73414  -0.63579  -0.59568  -0.57225  -0.55828
  Beta  occ. eigenvalues --   -0.54049  -0.51508  -0.48800  -0.46055  -0.45311
  Beta  occ. eigenvalues --   -0.44147  -0.42572  -0.37117
  Beta virt. eigenvalues --   -0.11444   0.03164   0.04343   0.04562   0.04742
  Beta virt. eigenvalues --    0.06053   0.06447   0.06988   0.07778   0.08518
  Beta virt. eigenvalues --    0.09260   0.10897   0.11482   0.11629   0.12402
  Beta virt. eigenvalues --    0.12670   0.12832   0.13678   0.13691   0.14965
  Beta virt. eigenvalues --    0.15406   0.16181   0.16960   0.17679   0.18592
  Beta virt. eigenvalues --    0.19590   0.20192   0.20981   0.21276   0.22508
  Beta virt. eigenvalues --    0.22936   0.23067   0.23972   0.24605   0.24660
  Beta virt. eigenvalues --    0.26235   0.26812   0.27718   0.28261   0.29068
  Beta virt. eigenvalues --    0.30203   0.30938   0.31664   0.31895   0.32736
  Beta virt. eigenvalues --    0.33428   0.33832   0.35032   0.35596   0.35933
  Beta virt. eigenvalues --    0.36396   0.36657   0.37585   0.38058   0.38269
  Beta virt. eigenvalues --    0.38435   0.39149   0.39361   0.41045   0.41112
  Beta virt. eigenvalues --    0.41578   0.42000   0.42898   0.43530   0.44390
  Beta virt. eigenvalues --    0.44574   0.44816   0.46666   0.46800   0.47484
  Beta virt. eigenvalues --    0.48769   0.49112   0.49544   0.50571   0.51205
  Beta virt. eigenvalues --    0.51586   0.52439   0.52960   0.53692   0.54520
  Beta virt. eigenvalues --    0.55541   0.56876   0.57440   0.58783   0.59541
  Beta virt. eigenvalues --    0.60255   0.61305   0.62228   0.62845   0.64675
  Beta virt. eigenvalues --    0.66598   0.67676   0.68512   0.69835   0.70089
  Beta virt. eigenvalues --    0.70732   0.72456   0.74098   0.75030   0.75737
  Beta virt. eigenvalues --    0.76351   0.76734   0.77033   0.77461   0.78911
  Beta virt. eigenvalues --    0.80008   0.80620   0.80785   0.82417   0.82795
  Beta virt. eigenvalues --    0.83869   0.84108   0.85076   0.85751   0.87426
  Beta virt. eigenvalues --    0.87910   0.88594   0.89134   0.89556   0.90073
  Beta virt. eigenvalues --    0.92354   0.93130   0.94629   0.95092   0.95940
  Beta virt. eigenvalues --    0.96212   0.97039   0.98012   0.99084   1.00120
  Beta virt. eigenvalues --    1.00937   1.01141   1.02109   1.02496   1.03179
  Beta virt. eigenvalues --    1.05769   1.07010   1.07711   1.07880   1.08720
  Beta virt. eigenvalues --    1.09823   1.10723   1.11230   1.11862   1.12244
  Beta virt. eigenvalues --    1.14790   1.16025   1.16424   1.17318   1.18203
  Beta virt. eigenvalues --    1.18661   1.19682   1.20626   1.22879   1.23306
  Beta virt. eigenvalues --    1.24176   1.24922   1.25548   1.27679   1.28249
  Beta virt. eigenvalues --    1.30049   1.30714   1.32832   1.34495   1.35548
  Beta virt. eigenvalues --    1.36163   1.36909   1.38256   1.39184   1.39486
  Beta virt. eigenvalues --    1.40544   1.42068   1.43282   1.45194   1.45786
  Beta virt. eigenvalues --    1.47614   1.49543   1.49968   1.51145   1.51725
  Beta virt. eigenvalues --    1.53296   1.53935   1.54214   1.54627   1.55565
  Beta virt. eigenvalues --    1.56392   1.57290   1.58151   1.59495   1.60720
  Beta virt. eigenvalues --    1.60771   1.61799   1.63368   1.64155   1.64878
  Beta virt. eigenvalues --    1.66606   1.67870   1.68857   1.70450   1.71239
  Beta virt. eigenvalues --    1.72024   1.72842   1.73602   1.75440   1.76820
  Beta virt. eigenvalues --    1.78139   1.79781   1.80167   1.81139   1.83005
  Beta virt. eigenvalues --    1.85148   1.85486   1.86975   1.87465   1.89936
  Beta virt. eigenvalues --    1.92325   1.94001   1.97599   1.98599   1.99485
  Beta virt. eigenvalues --    2.00644   2.02707   2.04743   2.07472   2.08372
  Beta virt. eigenvalues --    2.09760   2.10034   2.11157   2.13386   2.15246
  Beta virt. eigenvalues --    2.15546   2.17424   2.20489   2.21726   2.24384
  Beta virt. eigenvalues --    2.25983   2.27391   2.27927   2.31744   2.33449
  Beta virt. eigenvalues --    2.33674   2.38440   2.40421   2.41796   2.42619
  Beta virt. eigenvalues --    2.46240   2.50774   2.51785   2.53627   2.54285
  Beta virt. eigenvalues --    2.56452   2.58335   2.62204   2.64900   2.67934
  Beta virt. eigenvalues --    2.70968   2.75830   2.77026   2.78388   2.81063
  Beta virt. eigenvalues --    2.83504   2.85604   2.87278   2.88984   2.90484
  Beta virt. eigenvalues --    2.92540   2.97067   3.06260   3.08099   3.09655
  Beta virt. eigenvalues --    3.11296   3.13754   3.16985   3.18564   3.21966
  Beta virt. eigenvalues --    3.22923   3.23779   3.25558   3.31393   3.31695
  Beta virt. eigenvalues --    3.32768   3.35828   3.39055   3.40683   3.42097
  Beta virt. eigenvalues --    3.43476   3.44548   3.45902   3.47876   3.48066
  Beta virt. eigenvalues --    3.50524   3.51279   3.52283   3.54529   3.57497
  Beta virt. eigenvalues --    3.60002   3.61830   3.62206   3.62885   3.66472
  Beta virt. eigenvalues --    3.69437   3.70009   3.70516   3.74210   3.76235
  Beta virt. eigenvalues --    3.77636   3.78337   3.78850   3.81337   3.82078
  Beta virt. eigenvalues --    3.82665   3.84699   3.86510   3.89855   3.90725
  Beta virt. eigenvalues --    3.93793   3.95549   3.97328   3.97758   3.98386
  Beta virt. eigenvalues --    4.02452   4.03037   4.04323   4.05964   4.07271
  Beta virt. eigenvalues --    4.09062   4.10297   4.13921   4.14749   4.18700
  Beta virt. eigenvalues --    4.21672   4.24263   4.25590   4.28322   4.28565
  Beta virt. eigenvalues --    4.29967   4.30772   4.34248   4.38029   4.38299
  Beta virt. eigenvalues --    4.42003   4.45014   4.45796   4.47453   4.50729
  Beta virt. eigenvalues --    4.51241   4.53385   4.56904   4.57441   4.58701
  Beta virt. eigenvalues --    4.59551   4.62151   4.64469   4.68563   4.70671
  Beta virt. eigenvalues --    4.72073   4.78110   4.79210   4.82571   4.82964
  Beta virt. eigenvalues --    4.87040   4.88324   4.89420   4.92822   4.96766
  Beta virt. eigenvalues --    4.97758   4.99680   5.01534   5.02451   5.08193
  Beta virt. eigenvalues --    5.10230   5.11572   5.12927   5.15073   5.15797
  Beta virt. eigenvalues --    5.19919   5.20772   5.24201   5.26816   5.28034
  Beta virt. eigenvalues --    5.29976   5.31970   5.35346   5.38651   5.41356
  Beta virt. eigenvalues --    5.42190   5.46999   5.54986   5.59245   5.66381
  Beta virt. eigenvalues --    5.68089   5.70752   5.77782   5.80391   5.81297
  Beta virt. eigenvalues --    5.85200   5.88048   5.92226   5.93265   5.97338
  Beta virt. eigenvalues --    6.13562   6.17186   6.30253   6.39956   6.40686
  Beta virt. eigenvalues --    6.42715   6.48685   6.54701   6.56973   6.57645
  Beta virt. eigenvalues --    6.62409   6.67313   6.72276   6.73298   6.84251
  Beta virt. eigenvalues --    6.90052   6.92894   6.96828   6.97947   7.03739
  Beta virt. eigenvalues --    7.08318   7.10498   7.17072   7.24771   7.26123
  Beta virt. eigenvalues --    7.39342   7.42219   7.51761   7.60776   7.79266
  Beta virt. eigenvalues --    8.05638  14.43463  15.13652  16.64202  16.75238
  Beta virt. eigenvalues --   17.69238  19.02200
          Condensed to atoms (all electrons):
               1          2          3          4          5          6
     1  C    5.762220   0.369655   0.372276   0.435790  -0.002370  -0.027952
     2  H    0.369655   0.347519   0.000032   0.007270   0.013967  -0.002890
     3  H    0.372276   0.000032   0.347066   0.006873   0.012781  -0.001475
     4  H    0.435790   0.007270   0.006873   0.339732  -0.029733  -0.002012
     5  C   -0.002370   0.013967   0.012781  -0.029733   5.480405   0.442959
     6  H   -0.027952  -0.002890  -0.001475  -0.002012   0.442959   0.382516
     7  H   -0.027140  -0.000524  -0.001158  -0.002145   0.436078   0.014133
     8  C    0.072778  -0.023794  -0.022053   0.002368  -0.164438  -0.074329
     9  O    0.004132   0.011649   0.010092  -0.002521  -0.014814   0.000088
    10  C   -0.031862  -0.002534  -0.001587   0.000011   0.110921   0.020961
    11  H   -0.001087  -0.001526   0.001469   0.000046   0.014502   0.001132
    12  H   -0.000011   0.001888  -0.001048  -0.000122   0.005593  -0.007019
    13  O   -0.001659   0.000562   0.000051  -0.000073  -0.009679  -0.000749
    14  H   -0.001691  -0.000211  -0.000070  -0.000109   0.002057   0.000605
               7          8          9         10         11         12
     1  C   -0.027140   0.072778   0.004132  -0.031862  -0.001087  -0.000011
     2  H   -0.000524  -0.023794   0.011649  -0.002534  -0.001526   0.001888
     3  H   -0.001158  -0.022053   0.010092  -0.001587   0.001469  -0.001048
     4  H   -0.002145   0.002368  -0.002521   0.000011   0.000046  -0.000122
     5  C    0.436078  -0.164438  -0.014814   0.110921   0.014502   0.005593
     6  H    0.014133  -0.074329   0.000088   0.020961   0.001132  -0.007019
     7  H    0.375789  -0.061486  -0.000431   0.018299  -0.004632  -0.000584
     8  C   -0.061486   6.234363  -0.346563  -0.147025  -0.009414   0.002006
     9  O   -0.000431  -0.346563   9.054184  -0.006483  -0.002032  -0.002439
    10  C    0.018299  -0.147025  -0.006483   5.416734   0.371091   0.378489
    11  H   -0.004632  -0.009414  -0.002032   0.371091   0.388435  -0.014718
    12  H   -0.000584   0.002006  -0.002439   0.378489  -0.014718   0.373643
    13  O    0.000143   0.033545  -0.033438  -0.136223   0.015221   0.015165
    14  H    0.000165  -0.047343   0.010028   0.089932   0.000922  -0.010331
              13         14
     1  C   -0.001659  -0.001691
     2  H    0.000562  -0.000211
     3  H    0.000051  -0.000070
     4  H   -0.000073  -0.000109
     5  C   -0.009679   0.002057
     6  H   -0.000749   0.000605
     7  H    0.000143   0.000165
     8  C    0.033545  -0.047343
     9  O   -0.033438   0.010028
    10  C   -0.136223   0.089932
    11  H    0.015221   0.000922
    12  H    0.015165  -0.010331
    13  O    8.530027   0.174179
    14  H    0.174179   0.570615
          Atomic-Atomic Spin Densities.
               1          2          3          4          5          6
     1  C    0.029346  -0.001465  -0.003599  -0.002229  -0.012921  -0.004221
     2  H   -0.001465   0.015786  -0.006371   0.000099  -0.001998  -0.003214
     3  H   -0.003599  -0.006371   0.016131  -0.000414  -0.000991  -0.002629
     4  H   -0.002229   0.000099  -0.000414  -0.000150   0.004131  -0.000321
     5  C   -0.012921  -0.001998  -0.000991   0.004131   0.195785   0.009947
     6  H   -0.004221  -0.003214  -0.002629  -0.000321   0.009947   0.020071
     7  H   -0.004369  -0.002690  -0.002471  -0.000440   0.010151   0.005386
     8  C    0.019712  -0.009373  -0.007833  -0.000420  -0.085704  -0.005314
     9  O    0.004290   0.011778   0.010739   0.000481  -0.022665  -0.005143
    10  C   -0.003573  -0.001974  -0.001229   0.000266   0.026596   0.005491
    11  H    0.000199  -0.000542   0.001135  -0.000048   0.000408  -0.002399
    12  H    0.000747   0.001203  -0.000548  -0.000035   0.000324  -0.002164
    13  O    0.000195   0.000064  -0.000030  -0.000015  -0.001843   0.000067
    14  H   -0.000178  -0.000225  -0.000291   0.000063   0.000999   0.000330
               7          8          9         10         11         12
     1  C   -0.004369   0.019712   0.004290  -0.003573   0.000199   0.000747
     2  H   -0.002690  -0.009373   0.011778  -0.001974  -0.000542   0.001203
     3  H   -0.002471  -0.007833   0.010739  -0.001229   0.001135  -0.000548
     4  H   -0.000440  -0.000420   0.000481   0.000266  -0.000048  -0.000035
     5  C    0.010151  -0.085704  -0.022665   0.026596   0.000408   0.000324
     6  H    0.005386  -0.005314  -0.005143   0.005491  -0.002399  -0.002164
     7  H    0.019656  -0.004921  -0.004797   0.005522  -0.001401  -0.002665
     8  C   -0.004921   1.093167  -0.328662  -0.051063   0.010182   0.010668
     9  O   -0.004797  -0.328662   1.333854  -0.015293  -0.006417  -0.006510
    10  C    0.005522  -0.051063  -0.015293   0.194762  -0.003926  -0.010016
    11  H   -0.001401   0.010182  -0.006417  -0.003926   0.017508   0.001775
    12  H   -0.002665   0.010668  -0.006510  -0.010016   0.001775   0.019664
    13  O   -0.000020   0.006808  -0.006247   0.004424   0.002391   0.002644
    14  H    0.000326  -0.006515   0.017727   0.000530  -0.000951  -0.001209
              13         14
     1  C    0.000195  -0.000178
     2  H    0.000064  -0.000225
     3  H   -0.000030  -0.000291
     4  H   -0.000015   0.000063
     5  C   -0.001843   0.000999
     6  H    0.000067   0.000330
     7  H   -0.000020   0.000326
     8  C    0.006808  -0.006515
     9  O   -0.006247   0.017727
    10  C    0.004424   0.000530
    11  H    0.002391  -0.000951
    12  H    0.002644  -0.001209
    13  O   -0.006524   0.000024
    14  H    0.000024   0.000302
 Mulliken charges and spin densities:
               1          2
     1  C   -0.923079   0.021933
     2  H    0.278937   0.001079
     3  H    0.276752   0.001600
     4  H    0.244627   0.000969
     5  C   -0.298229   0.122220
     6  H    0.254032   0.015885
     7  H    0.253493   0.017266
     8  C    0.551385   0.640733
     9  O   -0.681452   0.983135
    10  C   -0.080723   0.150518
    11  H    0.240590   0.017916
    12  H    0.259487   0.013877
    13  O   -0.587072   0.001940
    14  H    0.211253   0.010930
 Sum of Mulliken charges =   0.00000   2.00000
 Mulliken charges and spin densities with hydrogens summed into heavy atoms:
               1          2
     1  C   -0.122763   0.025581
     5  C    0.209295   0.155371
     8  C    0.551385   0.640733
     9  O   -0.681452   0.983135
    10  C    0.419355   0.182311
    13  O   -0.375819   0.012870
 Electronic spatial extent (au):  <R**2>=            716.4096
 Charge=              0.0000 electrons
 Dipole moment (field-independent basis, Debye):
    X=             -2.1024    Y=             -1.1152    Z=              0.2003  Tot=              2.3883
 Quadrupole moment (field-independent basis, Debye-Ang):
   XX=            -41.4488   YY=            -36.2263   ZZ=            -37.0586
   XY=              1.4067   XZ=              0.5505   YZ=              0.2160
 Traceless Quadrupole moment (field-independent basis, Debye-Ang):
   XX=             -3.2043   YY=              2.0183   ZZ=              1.1860
   XY=              1.4067   XZ=              0.5505   YZ=              0.2160
 Octapole moment (field-independent basis, Debye-Ang**2):
  XXX=            -16.8836  YYY=              3.8732  ZZZ=              0.0793  XYY=              7.9754
  XXY=              4.9314  XXZ=              1.1405  XZZ=              1.9141  YZZ=              0.6482
  YYZ=             -0.1665  XYZ=              0.4502
 Hexadecapole moment (field-independent basis, Debye-Ang**3):
 XXXX=           -758.8345 YYYY=           -174.8505 ZZZZ=            -58.0067 XXXY=             15.9491
 XXXZ=              2.4332 YYYX=              5.8741 YYYZ=              0.7098 ZZZX=              0.1252
 ZZZY=              0.2288 XXYY=           -129.2910 XXZZ=           -127.1342 YYZZ=            -36.3137
 XXYZ=              1.1146 YYXZ=             -0.0435 ZZXY=             -1.8177
 N-N= 2.398729408416D+02 E-N=-1.198949755144D+03  KE= 3.059301344119D+02
                          Isotropic Fermi Contact Couplings
        Atom                 a.u.       MegaHertz       Gauss      10(-4) cm-1
     1  C(13)             -0.00438      -2.46128      -0.87825      -0.82100
     2  H(1)              -0.00021      -0.47888      -0.17088      -0.15974
     3  H(1)              -0.00022      -0.49178      -0.17548      -0.16404
     4  H(1)               0.00013       0.28244       0.10078       0.09421
     5  C(13)              0.02876      16.16417       5.76778       5.39179
     6  H(1)               0.01551      34.65345      12.36521      11.55915
     7  H(1)               0.01625      36.31214      12.95708      12.11243
     8  C(13)             -0.03560     -20.01037      -7.14020      -6.67474
     9  O(17)              0.05206     -15.78024      -5.63078      -5.26372
    10  C(13)              0.03473      19.52318       6.96635       6.51223
    11  H(1)               0.01755      39.22653      13.99700      13.08456
    12  H(1)               0.01440      32.18201      11.48334      10.73476
    13  O(17)              0.01100      -3.33503      -1.19002      -1.11245
    14  H(1)               0.00111       2.49158       0.88906       0.83110
 --------------------------------------------------------
       Center         ----  Spin Dipole Couplings  ----
                      3XX-RR        3YY-RR        3ZZ-RR
 --------------------------------------------------------
     1   Atom        0.024481     -0.008269     -0.016212
     2   Atom        0.017812     -0.008899     -0.008913
     3   Atom        0.018321     -0.008891     -0.009431
     4   Atom        0.010580     -0.003819     -0.006761
     5   Atom        0.093750      0.016303     -0.110053
     6   Atom       -0.001770      0.005702     -0.003931
     7   Atom       -0.001533      0.005377     -0.003844
     8   Atom       -0.483919     -0.491280      0.975199
     9   Atom        2.487804     -2.127987     -0.359817
    10   Atom        0.104927      0.012725     -0.117652
    11   Atom       -0.001966      0.002640     -0.000674
    12   Atom       -0.002682      0.007080     -0.004399
    13   Atom        0.008138      0.000557     -0.008695
    14   Atom        0.044786     -0.018631     -0.026155
 --------------------------------------------------------
                        XY            XZ            YZ
 --------------------------------------------------------
     1   Atom        0.001788      0.000223      0.000181
     2   Atom       -0.001285      0.010764     -0.000589
     3   Atom       -0.001216     -0.010133      0.000605
     4   Atom        0.002932      0.000203      0.000043
     5   Atom        0.159219      0.000926      0.000836
     6   Atom        0.018740      0.005310      0.018215
     7   Atom        0.018926     -0.005189     -0.017919
     8   Atom        0.003139     -0.012680     -0.006521
     9   Atom       -0.186939      0.000013     -0.004952
    10   Atom       -0.168696      0.010940     -0.006048
    11   Atom       -0.018525      0.005631     -0.018257
    12   Atom       -0.018955     -0.004808      0.018581
    13   Atom        0.028178      0.007745      0.013510
    14   Atom        0.001188      0.002039     -0.000756
 --------------------------------------------------------


 ---------------------------------------------------------------------------------
              Anisotropic Spin Dipole Couplings in Principal Axis System
 ---------------------------------------------------------------------------------

       Atom             a.u.   MegaHertz   Gauss  10(-4) cm-1        Axes

              Baa    -0.0162    -2.176    -0.776    -0.726 -0.0045 -0.0217  0.9998
     1 C(13)  Bbb    -0.0084    -1.122    -0.400    -0.374 -0.0545  0.9983  0.0214
              Bcc     0.0246     3.298     1.177     1.100  0.9985  0.0544  0.0057
 
              Baa    -0.0127    -6.783    -2.420    -2.263 -0.3311  0.0339  0.9430
     2 H(1)   Bbb    -0.0090    -4.781    -1.706    -1.595  0.0547  0.9984 -0.0167
              Bcc     0.0217    11.564     4.126     3.857  0.9420 -0.0460  0.3324
 
              Baa    -0.0127    -6.801    -2.427    -2.269  0.3078 -0.0519  0.9500
     3 H(1)   Bbb    -0.0089    -4.770    -1.702    -1.591  0.0578  0.9977  0.0358
              Bcc     0.0217    11.571     4.129     3.860  0.9497 -0.0439 -0.3101
 
              Baa    -0.0068    -3.608    -1.288    -1.204 -0.0111 -0.0037  0.9999
     4 H(1)   Bbb    -0.0044    -2.344    -0.836    -0.782 -0.1922  0.9814  0.0015
              Bcc     0.0112     5.953     2.124     1.986  0.9813  0.1921  0.0116
 
              Baa    -0.1101   -14.769    -5.270    -4.927  0.0399 -0.0569  0.9976
     5 C(13)  Bbb    -0.1088   -14.604    -5.211    -4.871 -0.6167  0.7842  0.0694
              Bcc     0.2189    29.373    10.481     9.798  0.7862  0.6179  0.0038
 
              Baa    -0.0221   -11.803    -4.211    -3.937 -0.4882  0.6838 -0.5422
     6 H(1)   Bbb    -0.0082    -4.358    -1.555    -1.454  0.7133 -0.0453 -0.6994
              Bcc     0.0303    16.160     5.766     5.390  0.5028  0.7282  0.4657
 
              Baa    -0.0222   -11.825    -4.219    -3.944 -0.4964  0.6867  0.5311
     7 H(1)   Bbb    -0.0079    -4.223    -1.507    -1.408  0.7023 -0.0420  0.7106
              Bcc     0.0301    16.048     5.726     5.353  0.5103  0.7257 -0.4614
 
              Baa    -0.4924   -66.081   -23.579   -22.042 -0.3441  0.9389  0.0012
     8 C(13)  Bbb    -0.4829   -64.801   -23.122   -21.615  0.9389  0.3441  0.0097
              Bcc     0.9753   130.881    46.702    43.657 -0.0087 -0.0045  1.0000
 
              Baa    -2.1356   154.528    55.139    51.545  0.0404  0.9992  0.0028
     9 O(17)  Bbb    -0.3598    26.035     9.290     8.684 -0.0002 -0.0028  1.0000
              Bcc     2.4954  -180.563   -64.429   -60.229  0.9992 -0.0404  0.0001
 
              Baa    -0.1192   -15.991    -5.706    -5.334 -0.3318 -0.3849  0.8612
    10 C(13)  Bbb    -0.1150   -15.429    -5.505    -5.147  0.5086  0.6959  0.5070
              Bcc     0.2341    31.420    11.211    10.480  0.7945 -0.6063  0.0351
 
              Baa    -0.0226   -12.041    -4.297    -4.017  0.5182  0.7177  0.4652
    11 H(1)   Bbb    -0.0069    -3.699    -1.320    -1.234 -0.6928  0.0332  0.7204
              Bcc     0.0295    15.740     5.617     5.250 -0.5016  0.6956 -0.5144
 
              Baa    -0.0225   -12.027    -4.292    -4.012  0.5034  0.6668 -0.5495
    12 H(1)   Bbb    -0.0083    -4.454    -1.589    -1.486  0.7145  0.0364  0.6987
              Bcc     0.0309    16.481     5.881     5.498 -0.4859  0.7443  0.4581
 
              Baa    -0.0260     1.880     0.671     0.627 -0.5487  0.7600 -0.3482
    13 O(17)  Bbb    -0.0115     0.835     0.298     0.278 -0.4574  0.0758  0.8860
              Bcc     0.0375    -2.714    -0.969    -0.905  0.6998  0.6455  0.3060
 
              Baa    -0.0263   -14.030    -5.006    -4.680 -0.0302  0.1028  0.9942
    14 H(1)   Bbb    -0.0186    -9.909    -3.536    -3.305 -0.0153  0.9945 -0.1033
              Bcc     0.0449    23.938     8.542     7.985  0.9994  0.0184  0.0285
 

 ---------------------------------------------------------------------------------

 Calling FoFJK, ICntrl=      2127 FMM=F ISym2X=0 I1Cent= 0 IOpClX= 1 NMat=1 NMatS=1 NMatT=0.
 ***** Axes restored to original set *****
 -------------------------------------------------------------------
 Center     Atomic                   Forces (Hartrees/Bohr)
 Number     Number              X              Y              Z
 -------------------------------------------------------------------
      1        6          -0.006391338   -0.000034503   -0.003125890
      2        1           0.001336840    0.003608311   -0.000371948
      3        1          -0.000675411   -0.000259698    0.003756879
      4        1           0.002079417   -0.002252399   -0.001117654
      5        6          -0.004518177   -0.001895833   -0.004049502
      6        1           0.001905140    0.002335016    0.001251008
      7        1           0.000908768    0.001133152    0.002926267
      8        6           0.023012913    0.051191795    0.063096839
      9        8          -0.024466497   -0.047656711   -0.058371105
     10        6           0.004333000   -0.013781792   -0.010840366
     11        1           0.000615545    0.004595596    0.002203994
     12        1           0.000199479    0.002550762    0.002208877
     13        8          -0.016958018   -0.003594514   -0.013374229
     14        1           0.018618340    0.004060818    0.015806829
 -------------------------------------------------------------------
 Cartesian Forces:  Max     0.063096839 RMS     0.018909119

 GradGradGradGradGradGradGradGradGradGradGradGradGradGradGradGradGradGrad
 Berny optimization.
 FormGI is forming the generalized inverse of G from B-inverse, IUseBI=4.
 Internal  Forces:  Max     0.079203465 RMS     0.011307407
 Search for a local minimum.
 Step number   1 out of a maximum of   69
 All quantities printed in internal units (Hartrees-Bohrs-Radians)
 Mixed Optimization -- RFO/linear search
 Second derivative matrix not updated -- first step.
 ITU=  0
     Eigenvalues ---    0.00442   0.00501   0.00531   0.00555   0.01434
     Eigenvalues ---    0.04237   0.05490   0.05638   0.05690   0.06107
     Eigenvalues ---    0.07311   0.09349   0.11670   0.12798   0.14063
     Eigenvalues ---    0.16000   0.16000   0.16000   0.16000   0.22023
     Eigenvalues ---    0.22179   0.24999   0.25000   0.29941   0.30581
     Eigenvalues ---    0.30762   0.34228   0.34231   0.34246   0.34249
     Eigenvalues ---    0.34321   0.34454   0.34464   0.42532   0.51410
     Eigenvalues ---    0.89952
 RFO step:  Lambda=-1.18425904D-02 EMin= 4.42366150D-03
 Linear search not attempted -- first point.
 Iteration  1 RMS(Cart)=  0.06589184 RMS(Int)=  0.00284934
 Iteration  2 RMS(Cart)=  0.00308444 RMS(Int)=  0.00028014
 Iteration  3 RMS(Cart)=  0.00000877 RMS(Int)=  0.00028009
 Iteration  4 RMS(Cart)=  0.00000000 RMS(Int)=  0.00028009
 Variable       Old X    -DE/DX   Delta X   Delta X   Delta X     New X
                                 (Linear)    (Quad)   (Total)
    R1        2.06947  -0.00382   0.00000  -0.01080  -0.01080   2.05867
    R2        2.06941  -0.00378   0.00000  -0.01067  -0.01067   2.05874
    R3        2.06792  -0.00324   0.00000  -0.00913  -0.00913   2.05878
    R4        2.86820   0.00370   0.00000   0.01164   0.01164   2.87983
    R5        2.06912   0.00070   0.00000   0.00197   0.00197   2.07109
    R6        2.06917   0.00099   0.00000   0.00279   0.00279   2.07196
    R7        2.86468   0.00473   0.00000   0.01479   0.01479   2.87948
    R8        2.32955   0.07920   0.00000   0.08691   0.08691   2.41646
    R9        2.88082   0.00520   0.00000   0.01670   0.01670   2.89752
   R10        2.06571   0.00372   0.00000   0.01043   0.01043   2.07614
   R11        2.06554   0.00185   0.00000   0.00520   0.00520   2.07074
   R12        2.68251  -0.00046   0.00000  -0.00106  -0.00106   2.68145
   R13        1.85168  -0.02371   0.00000  -0.04508  -0.04508   1.80661
    A1        1.88152  -0.00025   0.00000   0.00173   0.00169   1.88322
    A2        1.88870  -0.00011   0.00000  -0.00227  -0.00227   1.88644
    A3        1.93809   0.00063   0.00000   0.00450   0.00448   1.94258
    A4        1.88867  -0.00014   0.00000  -0.00236  -0.00235   1.88632
    A5        1.93822   0.00071   0.00000   0.00502   0.00500   1.94322
    A6        1.92685  -0.00087   0.00000  -0.00676  -0.00675   1.92010
    A7        1.91193   0.00007   0.00000   0.00533   0.00526   1.91719
    A8        1.91253  -0.00021   0.00000   0.00366   0.00358   1.91610
    A9        1.96468   0.00383   0.00000   0.02284   0.02266   1.98735
   A10        1.89728  -0.00150   0.00000  -0.02881  -0.02882   1.86846
   A11        1.88818  -0.00134   0.00000  -0.00374  -0.00392   1.88426
   A12        1.88793  -0.00105   0.00000  -0.00133  -0.00151   1.88642
   A13        2.15239  -0.00242   0.00000  -0.00933  -0.00947   2.14292
   A14        2.02848   0.00136   0.00000   0.00511   0.00498   2.03346
   A15        2.10227   0.00106   0.00000   0.00395   0.00380   2.10607
   A16        1.90188  -0.00394   0.00000  -0.01431  -0.01560   1.88628
   A17        1.90686  -0.00462   0.00000  -0.02583  -0.02622   1.88064
   A18        1.95240   0.01588   0.00000   0.07621   0.07569   2.02809
   A19        1.91864  -0.00112   0.00000  -0.03512  -0.03583   1.88281
   A20        1.89364  -0.00235   0.00000   0.00880   0.00810   1.90175
   A21        1.89033  -0.00394   0.00000  -0.01091  -0.01070   1.87962
   A22        1.85342   0.01306   0.00000   0.07597   0.07597   1.92939
    D1       -1.05594  -0.00063   0.00000  -0.01017  -0.01021  -1.06615
    D2       -3.13594   0.00128   0.00000   0.01958   0.01964  -3.11631
    D3        1.04560   0.00023   0.00000   0.00374   0.00376   1.04937
    D4        3.13386  -0.00121   0.00000  -0.01869  -0.01875   3.11511
    D5        1.05386   0.00070   0.00000   0.01106   0.01110   1.06495
    D6       -1.04778  -0.00035   0.00000  -0.00477  -0.00478  -1.05256
    D7        1.03894  -0.00093   0.00000  -0.01454  -0.01460   1.02435
    D8       -1.04106   0.00098   0.00000   0.01521   0.01525  -1.02581
    D9        3.14049  -0.00006   0.00000  -0.00063  -0.00062   3.13986
   D10        0.01012   0.00024   0.00000   0.01730   0.01725   0.02737
   D11        3.14151  -0.00027   0.00000  -0.01361  -0.01353   3.12797
   D12        2.12528   0.00185   0.00000   0.03594   0.03585   2.16113
   D13       -1.02653   0.00134   0.00000   0.00503   0.00507  -1.02146
   D14       -2.10561  -0.00122   0.00000  -0.00091  -0.00096  -2.10656
   D15        1.02578  -0.00173   0.00000  -0.03182  -0.03174   0.99404
   D16       -1.11246   0.00364   0.00000   0.03735   0.03718  -1.07527
   D17        0.98411  -0.00287   0.00000  -0.02955  -0.02903   0.95508
   D18        3.07700  -0.00080   0.00000  -0.01203  -0.01218   3.06482
   D19        2.01924   0.00312   0.00000   0.00731   0.00701   2.02625
   D20       -2.16738  -0.00338   0.00000  -0.05959  -0.05921  -2.22658
   D21       -0.07449  -0.00131   0.00000  -0.04208  -0.04235  -0.11684
   D22        0.16055   0.00129   0.00000   0.03420   0.03463   0.19518
   D23       -1.93800  -0.00212   0.00000  -0.00114  -0.00180  -1.93980
   D24        2.26310   0.00279   0.00000   0.04213   0.04236   2.30546
         Item               Value     Threshold  Converged?
 Maximum Force            0.079203     0.000002     NO 
 RMS     Force            0.011307     0.000001     NO 
 Maximum Displacement     0.352684     0.000006     NO 
 RMS     Displacement     0.065334     0.000004     NO 
 Predicted change in Energy=-6.167190D-03
 GradGradGradGradGradGradGradGradGradGradGradGradGradGradGradGradGradGrad

                          Input orientation:                          
 ---------------------------------------------------------------------
 Center     Atomic      Atomic             Coordinates (Angstroms)
 Number     Number       Type             X           Y           Z
 ---------------------------------------------------------------------
      1          6           0       -1.988051    0.743418   -0.247579
      2          1           0       -2.524895   -0.193071   -0.100667
      3          1           0       -1.944171    0.939830   -1.318268
      4          1           0       -2.565255    1.540921    0.219056
      5          6           0       -0.592987    0.683461    0.362832
      6          1           0       -0.666437    0.512037    1.442820
      7          1           0       -0.085358    1.645291    0.223693
      8          6           0        0.291689   -0.407965   -0.227052
      9          8           0       -0.096366   -1.179322   -1.170229
     10          6           0        1.716151   -0.510392    0.331002
     11          1           0        2.234964    0.434018    0.116650
     12          1           0        1.641973   -0.613933    1.419365
     13          8           0        2.502311   -1.588320   -0.152191
     14          1           0        2.076232   -2.005875   -0.899231
 ---------------------------------------------------------------------
                    Distance matrix (angstroms):
                    1          2          3          4          5
     1  C    0.000000
     2  H    1.089401   0.000000
     3  H    1.089439   1.761606   0.000000
     4  H    1.089461   1.763683   1.763639   0.000000
     5  C    1.523942   2.171499   2.171986   2.155400   0.000000
     6  H    2.158159   2.516624   3.072331   2.482280   1.095971
     7  H    2.157710   3.071827   2.516050   2.482097   1.096432
     8  C    2.554079   2.827596   2.829553   3.487019   1.523754
     9  O    2.850734   2.830973   2.815511   3.927499   2.463102
    10  C    3.953215   4.274751   4.268629   4.748774   2.599696
    11  H    4.249970   4.805905   4.447472   4.927254   2.849585
    12  H    4.218789   4.455380   4.771713   4.876978   2.791871
    13  O    5.060578   5.217487   5.246187   5.967428   3.873901
    14  H    4.949915   5.009425   5.001641   5.947582   3.993754
                    6          7          8          9         10
     6  H    0.000000
     7  H    1.763005   0.000000
     8  C    2.133748   2.135696   0.000000
     9  O    3.164443   3.149854   1.278734   0.000000
    10  C    2.821032   2.811391   1.533300   2.446708   0.000000
    11  H    3.191072   2.619644   2.145550   3.113523   1.098646
    12  H    2.568485   3.085028   2.139248   3.169777   1.095791
    13  O    4.122683   4.158553   2.507128   2.820781   1.418961
    14  H    4.398558   4.389128   2.487918   2.340259   1.969670
                   11         12         13         14
    11  H    0.000000
    12  H    1.773951   0.000000
    13  O    2.057571   2.039460   0.000000
    14  H    2.647695   2.738973   0.956015   0.000000
 Stoichiometry    C4H8O2(3)
 Framework group  C1[X(C4H8O2)]
 Deg. of freedom    36
 Full point group                 C1      NOp   1
 Largest Abelian subgroup         C1      NOp   1
 Largest concise Abelian subgroup C1      NOp   1
                         Standard orientation:                         
 ---------------------------------------------------------------------
 Center     Atomic      Atomic             Coordinates (Angstroms)
 Number     Number       Type             X           Y           Z
 ---------------------------------------------------------------------
      1          6           0       -2.527367    0.099155   -0.018607
      2          1           0       -2.570192    0.733653   -0.903126
      3          1           0       -2.586884    0.742765    0.858378
      4          1           0       -3.404136   -0.547510   -0.023502
      5          6           0       -1.257777   -0.743633   -0.002794
      6          1           0       -1.235956   -1.400048   -0.880175
      7          1           0       -1.252508   -1.390157    0.882725
      8          6           0        0.026522    0.076350    0.002591
      9          8           0        0.031537    1.354896    0.023949
     10          6           0        1.341415   -0.711604    0.037118
     11          1           0        1.364101   -1.296337    0.966955
     12          1           0        1.331314   -1.415434   -0.802690
     13          8           0        2.532869    0.053434   -0.055638
     14          1           0        2.342253    0.984821    0.045098
 ---------------------------------------------------------------------
 Rotational constants (GHZ):      8.8691609      1.9314266      1.6353382
 Standard basis: Aug-CC-pVTZ (5D, 7F)
 There are   530 symmetry adapted cartesian basis functions of A   symmetry.
 There are   460 symmetry adapted basis functions of A   symmetry.
   460 basis functions,   648 primitive gaussians,   530 cartesian basis functions
    25 alpha electrons       23 beta electrons
       nuclear repulsion energy       236.6006911075 Hartrees.
 NAtoms=   14 NActive=   14 NUniq=   14 SFac= 1.00D+00 NAtFMM=   60 NAOKFM=F Big=F
 Integral buffers will be    131072 words long.
 Raffenetti 2 integral format.
 Two-electron integral symmetry is turned on.
 Nuclear repulsion after empirical dispersion term =      236.5949095494 Hartrees.
 One-electron integrals computed using PRISM.
 NBasis=   460 RedAO= T EigKep=  7.94D-06  NBF=   460
 NBsUse=   460 1.00D-06 EigRej= -1.00D+00 NBFU=   460
 Initial guess from the checkpoint file:  "1-hydroxy-2-butanone_Conf-wb97-opt.chk"
 B after Tr=     0.000000    0.000000    0.000000
         Rot=    0.999998    0.001893    0.000077   -0.000986 Ang=   0.24 deg.
 Initial guess <Sx>= 0.0000 <Sy>= 0.0000 <Sz>= 1.0000 <S**2>= 2.0077 S= 1.0026
 ExpMin= 2.53D-02 ExpMax= 1.53D+04 ExpMxC= 5.22D+02 IAcc=3 IRadAn=         5 AccDes= 0.00D+00
 Harris functional with IExCor= 4639 and IRadAn=       5 diagonalized for initial guess.
 HarFok:  IExCor= 4639 AccDes= 0.00D+00 IRadAn=         5 IDoV= 1 UseB2=F ITyADJ=14
 ICtDFT=  3500011 ScaDFX=  1.000000  1.000000  1.000000  1.000000
 FoFCou: FMM=F IPFlag=           0 FMFlag=      100000 FMFlg1=           0
         NFxFlg=           0 DoJE=T BraDBF=F KetDBF=T FulRan=T
         wScrn=  0.000000 ICntrl=     500 IOpCl=  0 I1Cent=   200000004 NGrid=           0
         NMat0=    1 NMatS0=      1 NMatT0=    0 NMatD0=    1 NMtDS0=    0 NMtDT0=    0
 Petite list used in FoFCou.
 Gradient too large for Newton-Raphson -- use scaled steepest descent instead.
     Accept linear search using points  3 and  4.
 Gradient too large for Newton-Raphson -- use scaled steepest descent instead.
     Accept linear search using points  1 and  2.
 Gradient too large for Newton-Raphson -- use scaled steepest descent instead.
     Accept linear search using points  1 and  2.
     Minimum is close to point  2 DX= -3.85D-02 DF= -1.06D-06 DXR=  4.47D-02 DFR=  1.62D-03 which will be used.
 Gradient too large for Newton-Raphson -- use scaled steepest descent instead.
     Accept linear search using points  1 and  2.
 Gradient too large for Newton-Raphson -- use scaled steepest descent instead.
     Accept linear search using points  1 and  2.
 Gradient too large for Newton-Raphson -- use scaled steepest descent instead.
     Accept linear search using points  1 and  2.
 Gradient too large for Newton-Raphson -- use scaled steepest descent instead.
     Accept linear search using points  3 and  4.
 Gradient too large for Newton-Raphson -- use scaled steepest descent instead.
 Restarting incremental Fock formation.
 LinEq1:  Iter=  0 NonCon=     1 RMS=9.79D-05 Max=8.75D-03 NDo=     1
 AX will form     1 AO Fock derivatives at one time.
 LinEq1:  Iter=  1 NonCon=     1 RMS=2.77D-05 Max=1.29D-03 NDo=     1
 LinEq1:  Iter=  2 NonCon=     1 RMS=2.36D-05 Max=1.77D-03 NDo=     1
 LinEq1:  Iter=  3 NonCon=     1 RMS=5.19D-06 Max=2.35D-04 NDo=     1
 LinEq1:  Iter=  4 NonCon=     1 RMS=2.79D-06 Max=1.20D-04 NDo=     1
 LinEq1:  Iter=  5 NonCon=     1 RMS=1.07D-06 Max=5.51D-05 NDo=     1
 LinEq1:  Iter=  6 NonCon=     1 RMS=5.21D-07 Max=2.72D-05 NDo=     1
 LinEq1:  Iter=  7 NonCon=     1 RMS=2.84D-07 Max=1.28D-05 NDo=     1
 LinEq1:  Iter=  8 NonCon=     1 RMS=1.90D-07 Max=9.55D-06 NDo=     1
 LinEq1:  Iter=  9 NonCon=     1 RMS=6.34D-08 Max=3.31D-06 NDo=     1
 LinEq1:  Iter= 10 NonCon=     1 RMS=2.40D-08 Max=8.01D-07 NDo=     1
 LinEq1:  Iter= 11 NonCon=     1 RMS=1.23D-08 Max=6.47D-07 NDo=     1
 LinEq1:  Iter= 12 NonCon=     1 RMS=4.22D-09 Max=1.76D-07 NDo=     1
 LinEq1:  Iter= 13 NonCon=     0 RMS=1.18D-09 Max=3.71D-08 NDo=     1
 Linear equations converged to 1.447D-08 1.447D-07 after    13 iterations.
     Accept linear search using points  1 and  2.
     Minimum is close to point  2 DX= -8.82D-03 DF= -1.70D-08 DXR=  8.90D-03 DFR=  7.96D-05 which will be used.
 LinEq1:  Iter=  0 NonCon=     1 RMS=2.45D-06 Max=1.29D-04 NDo=     1
 LinEq1:  Iter=  1 NonCon=     1 RMS=1.91D-06 Max=1.85D-04 NDo=     1
 LinEq1:  Iter=  2 NonCon=     1 RMS=4.76D-07 Max=2.35D-05 NDo=     1
 LinEq1:  Iter=  3 NonCon=     1 RMS=2.73D-07 Max=1.21D-05 NDo=     1
 LinEq1:  Iter=  4 NonCon=     1 RMS=1.08D-07 Max=3.83D-06 NDo=     1
 LinEq1:  Iter=  5 NonCon=     1 RMS=6.43D-08 Max=2.71D-06 NDo=     1
 LinEq1:  Iter=  6 NonCon=     1 RMS=2.67D-08 Max=1.57D-06 NDo=     1
 LinEq1:  Iter=  7 NonCon=     1 RMS=1.05D-08 Max=5.57D-07 NDo=     1
 LinEq1:  Iter=  8 NonCon=     1 RMS=4.02D-09 Max=2.08D-07 NDo=     1
 LinEq1:  Iter=  9 NonCon=     1 RMS=2.19D-09 Max=9.52D-08 NDo=     1
 LinEq1:  Iter= 10 NonCon=     1 RMS=9.27D-10 Max=4.89D-08 NDo=     1
 LinEq1:  Iter= 11 NonCon=     0 RMS=3.60D-10 Max=1.29D-08 NDo=     1
 Linear equations converged to 3.440D-09 3.440D-08 after    11 iterations.
     Minimum is close to point  2 DX=  1.16D-04 DF=  0.00D+00 DXR=  1.16D-04 DFR=  0.00D+00 which will be used.
 SCF Done:  E(UwB97XD) =  -307.562373919     a.u. after   11 cycles
            Convg  =    0.3403D-06                    48 Fock formations.
              S**2 =  2.0077                  -V/T =  2.0059
 <Sx>= 0.0000 <Sy>= 0.0000 <Sz>= 1.0000 <S**2>= 2.0077 S= 1.0026
 <L.S>= 0.000000000000E+00
 Annihilation of the first spin contaminant:
 S**2 before annihilation     2.0077,   after     2.0000
 Calling FoFJK, ICntrl=      2127 FMM=F ISym2X=0 I1Cent= 0 IOpClX= 1 NMat=1 NMatS=1 NMatT=0.
 ***** Axes restored to original set *****
 -------------------------------------------------------------------
 Center     Atomic                   Forces (Hartrees/Bohr)
 Number     Number              X              Y              Z
 -------------------------------------------------------------------
      1        6          -0.000146899   -0.000047671   -0.000086216
      2        1           0.000245424    0.000093080    0.000193130
      3        1           0.000228204    0.000091048    0.000234899
      4        1           0.000323558   -0.000023574    0.000123220
      5        6           0.000090533   -0.005116274   -0.005677159
      6        1           0.000608263    0.000680126    0.000074050
      7        1           0.000042134    0.000475102    0.000822030
      8        6           0.011255575    0.017911989    0.029691329
      9        8          -0.007367663   -0.014594948   -0.020915252
     10        6           0.000173436   -0.007336768   -0.007898569
     11        1           0.000370167    0.000516879   -0.000123773
     12        1           0.000091534    0.000886082    0.000159216
     13        8          -0.006004914    0.004954046    0.003526449
     14        1           0.000090648    0.001510883   -0.000123353
 -------------------------------------------------------------------
 Cartesian Forces:  Max     0.029691329 RMS     0.007379512

 GradGradGradGradGradGradGradGradGradGradGradGradGradGradGradGradGradGrad
 Berny optimization.
 Using GEDIIS/GDIIS optimizer.
 FormGI is forming the generalized inverse of G from B-inverse, IUseBI=4.
 GSVD:  received Info=                   1 from GESDD.
 Internal  Forces:  Max     0.026466607 RMS     0.003919215
 Search for a local minimum.
 Step number   2 out of a maximum of   69
 All quantities printed in internal units (Hartrees-Bohrs-Radians)
 Mixed Optimization -- RFO/linear search
 Update second derivatives using D2CorX and points    1    2
 DE= -6.81D-03 DEPred=-6.17D-03 R= 1.10D+00
 TightC=F SS=  1.41D+00  RLast= 2.03D-01 DXNew= 5.0454D-01 6.0878D-01
 Trust test= 1.10D+00 RLast= 2.03D-01 DXMaxT set to 5.05D-01
 ITU=  1  0
 Use linear search instead of GDIIS.
     Eigenvalues ---    0.00441   0.00498   0.00531   0.00555   0.01427
     Eigenvalues ---    0.04041   0.05397   0.05518   0.05584   0.05723
     Eigenvalues ---    0.07430   0.09602   0.12120   0.12968   0.14365
     Eigenvalues ---    0.15987   0.16000   0.16000   0.16524   0.21937
     Eigenvalues ---    0.22792   0.24910   0.25309   0.30277   0.30577
     Eigenvalues ---    0.32181   0.34230   0.34240   0.34248   0.34286
     Eigenvalues ---    0.34394   0.34452   0.34552   0.41750   0.53249
     Eigenvalues ---    0.67105
 RFO step:  Lambda=-2.63839423D-03 EMin= 4.40906789D-03
 Quartic linear search produced a step of  0.25477.
 Iteration  1 RMS(Cart)=  0.03585765 RMS(Int)=  0.00241472
 Iteration  2 RMS(Cart)=  0.00301396 RMS(Int)=  0.00115062
 Iteration  3 RMS(Cart)=  0.00000654 RMS(Int)=  0.00115060
 Iteration  4 RMS(Cart)=  0.00000001 RMS(Int)=  0.00115060
 Variable       Old X    -DE/DX   Delta X   Delta X   Delta X     New X
                                 (Linear)    (Quad)   (Total)
    R1        2.05867  -0.00017  -0.00275  -0.00001  -0.00276   2.05591
    R2        2.05874  -0.00021  -0.00272  -0.00013  -0.00284   2.05590
    R3        2.05878  -0.00014  -0.00233   0.00004  -0.00229   2.05649
    R4        2.87983  -0.00078   0.00296  -0.00379  -0.00083   2.87901
    R5        2.07109  -0.00007   0.00050  -0.00038   0.00012   2.07121
    R6        2.07196   0.00033   0.00071   0.00104   0.00175   2.07371
    R7        2.87948  -0.00523   0.00377  -0.02187  -0.01810   2.86138
    R8        2.41646   0.02647   0.02214   0.03071   0.05285   2.46931
    R9        2.89752  -0.00656   0.00426  -0.02802  -0.02377   2.87375
   R10        2.07614   0.00064   0.00266   0.00171   0.00437   2.08051
   R11        2.07074   0.00007   0.00132  -0.00006   0.00127   2.07201
   R12        2.68145  -0.00935  -0.00027  -0.02717  -0.02744   2.65401
   R13        1.80661  -0.00060  -0.01148   0.00138  -0.01010   1.79651
    A1        1.88322   0.00032   0.00043   0.00367   0.00409   1.88731
    A2        1.88644   0.00027  -0.00058   0.00148   0.00090   1.88733
    A3        1.94258  -0.00021   0.00114  -0.00145  -0.00031   1.94226
    A4        1.88632   0.00025  -0.00060   0.00134   0.00074   1.88705
    A5        1.94322  -0.00020   0.00127  -0.00137  -0.00010   1.94312
    A6        1.92010  -0.00038  -0.00172  -0.00339  -0.00511   1.91499
    A7        1.91719   0.00018   0.00134   0.00199   0.00330   1.92049
    A8        1.91610  -0.00007   0.00091   0.00116   0.00199   1.91809
    A9        1.98735   0.00049   0.00577   0.00468   0.01035   1.99770
   A10        1.86846  -0.00048  -0.00734  -0.01204  -0.01938   1.84908
   A11        1.88426  -0.00027  -0.00100  -0.00097  -0.00206   1.88220
   A12        1.88642   0.00009  -0.00039   0.00407   0.00358   1.89000
   A13        2.14292  -0.00225  -0.00241  -0.01274  -0.02020   2.12272
   A14        2.03346   0.00444   0.00127   0.01954   0.01578   2.04924
   A15        2.10607  -0.00222   0.00097  -0.01322  -0.01739   2.08868
   A16        1.88628   0.00092  -0.00398   0.00753   0.00317   1.88945
   A17        1.88064   0.00019  -0.00668  -0.00090  -0.00768   1.87296
   A18        2.02809  -0.00220   0.01928  -0.01515   0.00397   2.03206
   A19        1.88281  -0.00045  -0.00913  -0.00359  -0.01291   1.86990
   A20        1.90175   0.00073   0.00206   0.00702   0.00885   1.91060
   A21        1.87962   0.00088  -0.00273   0.00541   0.00275   1.88237
   A22        1.92939  -0.00163   0.01936  -0.01550   0.00385   1.93325
    D1       -1.06615  -0.00016  -0.00260  -0.00423  -0.00685  -1.07301
    D2       -3.11631   0.00037   0.00500   0.00856   0.01359  -3.10272
    D3        1.04937  -0.00004   0.00096  -0.00079   0.00018   1.04954
    D4        3.11511  -0.00028  -0.00478  -0.00698  -0.01178   3.10333
    D5        1.06495   0.00025   0.00283   0.00581   0.00866   1.07362
    D6       -1.05256  -0.00016  -0.00122  -0.00354  -0.00475  -1.05731
    D7        1.02435  -0.00021  -0.00372  -0.00554  -0.00928   1.01506
    D8       -1.02581   0.00031   0.00389   0.00725   0.01116  -1.01465
    D9        3.13986  -0.00010  -0.00016  -0.00210  -0.00225   3.13761
   D10        0.02737   0.00055   0.00439   0.10398   0.10811   0.13548
   D11        3.12797  -0.00042  -0.00345  -0.07515  -0.07829   3.04968
   D12        2.16113   0.00091   0.00913   0.10892   0.11776   2.27889
   D13       -1.02146  -0.00007   0.00129  -0.07021  -0.06864  -1.09010
   D14       -2.10656   0.00025  -0.00024   0.09642   0.09587  -2.01069
   D15        0.99404  -0.00073  -0.00809  -0.08272  -0.09053   0.90351
   D16       -1.07527   0.00017   0.00947   0.01775   0.02712  -1.04816
   D17        0.95508   0.00022  -0.00740   0.01697   0.00965   0.96473
   D18        3.06482   0.00004  -0.00310   0.01319   0.00998   3.07480
   D19        2.02625  -0.00079   0.00179  -0.15736  -0.15558   1.87066
   D20       -2.22658  -0.00075  -0.01508  -0.15814  -0.17305  -2.39963
   D21       -0.11684  -0.00093  -0.01079  -0.16191  -0.17273  -0.28957
   D22        0.19518   0.00085   0.00882   0.05428   0.06323   0.25841
   D23       -1.93980   0.00064  -0.00046   0.04957   0.04891  -1.89089
   D24        2.30546   0.00031   0.01079   0.04714   0.05800   2.36346
         Item               Value     Threshold  Converged?
 Maximum Force            0.026467     0.000002     NO 
 RMS     Force            0.003919     0.000001     NO 
 Maximum Displacement     0.102827     0.000006     NO 
 RMS     Displacement     0.036031     0.000004     NO 
 Predicted change in Energy=-1.477212D-03
 GradGradGradGradGradGradGradGradGradGradGradGradGradGradGradGradGradGrad

                          Input orientation:                          
 ---------------------------------------------------------------------
 Center     Atomic      Atomic             Coordinates (Angstroms)
 Number     Number       Type             X           Y           Z
 ---------------------------------------------------------------------
      1          6           0       -1.983689    0.741520   -0.252766
      2          1           0       -2.540164   -0.182068   -0.108071
      3          1           0       -1.918831    0.933880   -1.321593
      4          1           0       -2.548412    1.552261    0.203384
      5          6           0       -0.600463    0.658719    0.380397
      6          1           0       -0.691068    0.503605    1.461610
      7          1           0       -0.074919    1.613965    0.255895
      8          6           0        0.278042   -0.442764   -0.174307
      9          8           0       -0.079947   -1.145425   -1.216220
     10          6           0        1.714172   -0.509426    0.321361
     11          1           0        2.212781    0.437330    0.062237
     12          1           0        1.679285   -0.567227    1.415743
     13          8           0        2.486083   -1.587205   -0.142319
     14          1           0        2.066927   -2.007066   -0.885151
 ---------------------------------------------------------------------
                    Distance matrix (angstroms):
                    1          2          3          4          5
     1  C    0.000000
     2  H    1.087941   0.000000
     3  H    1.087934   1.761826   0.000000
     4  H    1.088249   1.762092   1.761909   0.000000
     5  C    1.523505   2.169784   2.170386   2.150408   0.000000
     6  H    2.160223   2.520556   3.072256   2.476396   1.096035
     7  H    2.159468   3.071749   2.520118   2.474820   1.097358
     8  C    2.554235   2.831013   2.835077   3.480175   1.514178
     9  O    2.848340   2.865086   2.777788   3.922512   2.464763
    10  C    3.945715   4.288467   4.240417   4.736464   2.593373
    11  H    4.219257   4.796160   4.385404   4.892030   2.839821
    12  H    4.232508   4.502677   4.763693   4.882158   2.787855
    13  O    5.041233   5.219075   5.210549   5.943223   3.852814
    14  H    4.935801   5.015950   4.972515   5.929171   3.977812
                    6          7          8          9         10
     6  H    0.000000
     7  H    1.751083   0.000000
     8  C    2.123915   2.130678   0.000000
     9  O    3.203676   3.127520   1.306702   0.000000
    10  C    2.848084   2.777395   1.520723   2.446939   0.000000
    11  H    3.224125   2.579834   2.138629   3.065317   1.100956
    12  H    2.601415   3.029865   2.123024   3.218141   1.096462
    13  O    4.127756   4.118835   2.487210   2.816548   1.404441
    14  H    4.406506   4.359054   2.480413   2.336899   1.955257
                   11         12         13         14
    11  H    0.000000
    12  H    1.767974   0.000000
    13  O    2.053115   2.029492   0.000000
    14  H    2.625621   2.741808   0.950670   0.000000
 Stoichiometry    C4H8O2(3)
 Framework group  C1[X(C4H8O2)]
 Deg. of freedom    36
 Full point group                 C1      NOp   1
 Largest Abelian subgroup         C1      NOp   1
 Largest concise Abelian subgroup C1      NOp   1
                         Standard orientation:                         
 ---------------------------------------------------------------------
 Center     Atomic      Atomic             Coordinates (Angstroms)
 Number     Number       Type             X           Y           Z
 ---------------------------------------------------------------------
      1          6           0       -2.521619    0.098752   -0.014455
      2          1           0       -2.588980    0.707414   -0.913682
      3          1           0       -2.560822    0.761948    0.847075
      4          1           0       -3.392814   -0.552500    0.019826
      5          6           0       -1.250951   -0.741751   -0.009491
      6          1           0       -1.251661   -1.428535   -0.863669
      7          1           0       -1.225470   -1.374939    0.886398
      8          6           0        0.031918    0.060969   -0.060666
      9          8           0        0.029897    1.363353    0.045455
     10          6           0        1.341057   -0.702558    0.064959
     11          1           0        1.345514   -1.222184    1.035563
     12          1           0        1.345074   -1.473782   -0.714417
     13          8           0        2.519094    0.050382   -0.068323
     14          1           0        2.334799    0.980226    0.003774
 ---------------------------------------------------------------------
 Rotational constants (GHZ):      8.8288477      1.9445207      1.6444313
 Standard basis: Aug-CC-pVTZ (5D, 7F)
 There are   530 symmetry adapted cartesian basis functions of A   symmetry.
 There are   460 symmetry adapted basis functions of A   symmetry.
   460 basis functions,   648 primitive gaussians,   530 cartesian basis functions
    25 alpha electrons       23 beta electrons
       nuclear repulsion energy       236.8594568363 Hartrees.
 NAtoms=   14 NActive=   14 NUniq=   14 SFac= 1.00D+00 NAtFMM=   60 NAOKFM=F Big=F
 Integral buffers will be    131072 words long.
 Raffenetti 2 integral format.
 Two-electron integral symmetry is turned on.
 Nuclear repulsion after empirical dispersion term =      236.8536815111 Hartrees.
 One-electron integrals computed using PRISM.
 NBasis=   460 RedAO= T EigKep=  8.27D-06  NBF=   460
 NBsUse=   460 1.00D-06 EigRej= -1.00D+00 NBFU=   460
 Initial guess from the checkpoint file:  "1-hydroxy-2-butanone_Conf-wb97-opt.chk"
 B after Tr=     0.000000    0.000000    0.000000
         Rot=    0.999983    0.005750   -0.000345   -0.000371 Ang=   0.66 deg.
 Initial guess <Sx>= 0.0000 <Sy>= 0.0000 <Sz>= 1.0000 <S**2>= 2.0078 S= 1.0026
 ExpMin= 2.53D-02 ExpMax= 1.53D+04 ExpMxC= 5.22D+02 IAcc=3 IRadAn=         5 AccDes= 0.00D+00
 Harris functional with IExCor= 4639 and IRadAn=       5 diagonalized for initial guess.
 HarFok:  IExCor= 4639 AccDes= 0.00D+00 IRadAn=         5 IDoV= 1 UseB2=F ITyADJ=14
 ICtDFT=  3500011 ScaDFX=  1.000000  1.000000  1.000000  1.000000
 FoFCou: FMM=F IPFlag=           0 FMFlag=      100000 FMFlg1=           0
         NFxFlg=           0 DoJE=T BraDBF=F KetDBF=T FulRan=T
         wScrn=  0.000000 ICntrl=     500 IOpCl=  0 I1Cent=   200000004 NGrid=           0
         NMat0=    1 NMatS0=      1 NMatT0=    0 NMatD0=    1 NMtDS0=    0 NMtDT0=    0
 Petite list used in FoFCou.
 Gradient too large for Newton-Raphson -- use scaled steepest descent instead.
     Accept linear search using points  3 and  4.
     Minimum is close to point  4 DX= -1.08D-01 DF= -1.82D-05 DXR=  9.93D-02 DFR=  3.48D-03 which will be used.
 Gradient too large for Newton-Raphson -- use scaled steepest descent instead.
 Gradient too large for Newton-Raphson -- use scaled steepest descent instead.
     Minimum is close to point  3 DX=  1.73D-02 DF= -8.28D-07 DXR=  4.15D-02 DFR=  1.72D-03 which will be used.
 Gradient too large for Newton-Raphson -- use scaled steepest descent instead.
     Minimum is close to point  2 DX= -2.43D-03 DF= -2.12D-08 DXR=  8.16D-03 DFR=  6.66D-05 which will be used.
 Gradient too large for Newton-Raphson -- use scaled steepest descent instead.
     Accept linear search using points  1 and  2.
 Gradient too large for Newton-Raphson -- use scaled steepest descent instead.
 Gradient too large for Newton-Raphson -- use scaled steepest descent instead.
 Restarting incremental Fock formation.
 Gradient too large for Newton-Raphson -- use scaled steepest descent instead.
     Accept linear search using points  1 and  2.
     Minimum is close to point  2 DX= -3.89D-02 DF= -2.18D-07 DXR=  2.86D-02 DFR=  1.38D-03 which will be used.
 Gradient too large for Newton-Raphson -- use scaled steepest descent instead.
     Minimum is close to point  3 DX= -9.09D-03 DF= -2.58D-07 DXR=  4.76D-02 DFR=  2.27D-03 which will be used.
 Gradient too large for Newton-Raphson -- use scaled steepest descent instead.
     Accept linear search using points  1 and  2.
 Gradient too large for Newton-Raphson -- use scaled steepest descent instead.
     Accept linear search using points  1 and  2.
 LinEq1:  Iter=  0 NonCon=     1 RMS=9.37D-05 Max=6.49D-03 NDo=     1
 AX will form     1 AO Fock derivatives at one time.
 LinEq1:  Iter=  1 NonCon=     1 RMS=2.03D-05 Max=6.42D-04 NDo=     1
 LinEq1:  Iter=  2 NonCon=     1 RMS=1.85D-05 Max=1.22D-03 NDo=     1
 LinEq1:  Iter=  3 NonCon=     1 RMS=4.42D-06 Max=2.36D-04 NDo=     1
 LinEq1:  Iter=  4 NonCon=     1 RMS=2.22D-06 Max=1.22D-04 NDo=     1
 LinEq1:  Iter=  5 NonCon=     1 RMS=1.27D-06 Max=6.90D-05 NDo=     1
 LinEq1:  Iter=  6 NonCon=     1 RMS=6.59D-07 Max=2.66D-05 NDo=     1
 LinEq1:  Iter=  7 NonCon=     1 RMS=3.83D-07 Max=1.40D-05 NDo=     1
 LinEq1:  Iter=  8 NonCon=     1 RMS=1.77D-07 Max=7.44D-06 NDo=     1
 LinEq1:  Iter=  9 NonCon=     1 RMS=6.43D-08 Max=2.56D-06 NDo=     1
 LinEq1:  Iter= 10 NonCon=     1 RMS=2.69D-08 Max=7.71D-07 NDo=     1
 LinEq1:  Iter= 11 NonCon=     1 RMS=1.12D-08 Max=3.34D-07 NDo=     1
 LinEq1:  Iter= 12 NonCon=     1 RMS=3.96D-09 Max=1.52D-07 NDo=     1
 LinEq1:  Iter= 13 NonCon=     0 RMS=1.67D-09 Max=5.91D-08 NDo=     1
 Linear equations converged to 1.447D-08 1.447D-07 after    13 iterations.
     Accept linear search using points  1 and  2.
     Minimum is close to point  2 DX= -4.89D-03 DF= -4.57D-09 DXR=  4.92D-03 DFR=  2.43D-05 which will be used.
 LinEq1:  Iter=  0 NonCon=     1 RMS=1.31D-06 Max=5.51D-05 NDo=     1
 LinEq1:  Iter=  1 NonCon=     1 RMS=1.10D-06 Max=1.05D-04 NDo=     1
 LinEq1:  Iter=  2 NonCon=     1 RMS=2.57D-07 Max=1.12D-05 NDo=     1
 LinEq1:  Iter=  3 NonCon=     1 RMS=1.63D-07 Max=6.93D-06 NDo=     1
 LinEq1:  Iter=  4 NonCon=     1 RMS=6.42D-08 Max=2.46D-06 NDo=     1
 LinEq1:  Iter=  5 NonCon=     1 RMS=4.31D-08 Max=2.15D-06 NDo=     1
 LinEq1:  Iter=  6 NonCon=     1 RMS=2.13D-08 Max=1.14D-06 NDo=     1
 LinEq1:  Iter=  7 NonCon=     1 RMS=7.97D-09 Max=3.59D-07 NDo=     1
 LinEq1:  Iter=  8 NonCon=     1 RMS=2.78D-09 Max=1.26D-07 NDo=     1
 LinEq1:  Iter=  9 NonCon=     1 RMS=9.89D-10 Max=5.71D-08 NDo=     1
 LinEq1:  Iter= 10 NonCon=     1 RMS=4.37D-10 Max=1.96D-08 NDo=     1
 LinEq1:  Iter= 11 NonCon=     0 RMS=1.86D-10 Max=6.83D-09 NDo=     1
 Linear equations converged to 1.871D-09 1.871D-08 after    11 iterations.
     Minimum is close to point  2 DX=  1.69D-04 DF=  0.00D+00 DXR=  1.69D-04 DFR=  0.00D+00 which will be used.
 SCF Done:  E(UwB97XD) =  -307.565260200     a.u. after   14 cycles
            Convg  =    0.2256D-06                    55 Fock formations.
              S**2 =  2.0076                  -V/T =  2.0059
 <Sx>= 0.0000 <Sy>= 0.0000 <Sz>= 1.0000 <S**2>= 2.0076 S= 1.0025
 <L.S>= 0.000000000000E+00
 Annihilation of the first spin contaminant:
 S**2 before annihilation     2.0076,   after     2.0000
 Calling FoFJK, ICntrl=      2127 FMM=F ISym2X=0 I1Cent= 0 IOpClX= 1 NMat=1 NMatS=1 NMatT=0.
 ***** Axes restored to original set *****
 -------------------------------------------------------------------
 Center     Atomic                   Forces (Hartrees/Bohr)
 Number     Number              X              Y              Z
 -------------------------------------------------------------------
      1        6           0.000820137    0.000376798    0.001031866
      2        1          -0.000245531   -0.000789590    0.000088050
      3        1           0.000107497    0.000090402   -0.000698131
      4        1          -0.000469261    0.000408595    0.000149310
      5        6           0.001190025   -0.001326555   -0.003918334
      6        1           0.000357228   -0.000430757   -0.000857844
      7        1          -0.000429127    0.001400514   -0.000647443
      8        6          -0.001499237   -0.005153781    0.016387229
      9        8           0.001426503    0.003206200   -0.006316726
     10        6          -0.001205711    0.001417864   -0.003888862
     11        1           0.001338491    0.000451575   -0.001026105
     12        1          -0.000433918    0.001188063   -0.000894146
     13        8           0.001089330    0.000276987    0.005210114
     14        1          -0.002046426   -0.001116317   -0.004618977
 -------------------------------------------------------------------
 Cartesian Forces:  Max     0.016387229 RMS     0.003289265

 GradGradGradGradGradGradGradGradGradGradGradGradGradGradGradGradGradGrad
 Berny optimization.
 Using GEDIIS/GDIIS optimizer.
 FormGI is forming the generalized inverse of G from B-inverse, IUseBI=4.
 GSVD:  received Info=                   1 from GESDD.
 Internal  Forces:  Max     0.005004468 RMS     0.001520884
 Search for a local minimum.
 Step number   3 out of a maximum of   69
 All quantities printed in internal units (Hartrees-Bohrs-Radians)
 Mixed Optimization -- RFO/linear search
 Update second derivatives using D2CorX and points    1    2    3
 DE= -2.89D-03 DEPred=-1.48D-03 R= 1.95D+00
 TightC=F SS=  1.41D+00  RLast= 3.94D-01 DXNew= 8.4853D-01 1.1833D+00
 Trust test= 1.95D+00 RLast= 3.94D-01 DXMaxT set to 8.49D-01
 ITU=  1  1  0
 Use linear search instead of GDIIS.
     Eigenvalues ---    0.00021   0.00478   0.00531   0.00558   0.01439
     Eigenvalues ---    0.03931   0.05420   0.05529   0.05637   0.05762
     Eigenvalues ---    0.07517   0.09810   0.12148   0.13015   0.14332
     Eigenvalues ---    0.15995   0.16000   0.16042   0.16561   0.21939
     Eigenvalues ---    0.23045   0.24222   0.24639   0.30375   0.30595
     Eigenvalues ---    0.32629   0.34230   0.34245   0.34253   0.34287
     Eigenvalues ---    0.34381   0.34463   0.34601   0.50530   0.53899
     Eigenvalues ---    4.08348
 RFO step:  Lambda=-6.95992783D-03 EMin= 2.09053381D-04
 Skip linear search -- no minimum in search direction.
 Iteration  1 RMS(Cart)=  0.06120233 RMS(Int)=  0.05210497
 Iteration  2 RMS(Cart)=  0.05032266 RMS(Int)=  0.00787182
 Iteration  3 RMS(Cart)=  0.00257162 RMS(Int)=  0.00743401
 Iteration  4 RMS(Cart)=  0.00000720 RMS(Int)=  0.00743401
 Iteration  5 RMS(Cart)=  0.00000008 RMS(Int)=  0.00743401
 Variable       Old X    -DE/DX   Delta X   Delta X   Delta X     New X
                                 (Linear)    (Quad)   (Total)
    R1        2.05591   0.00081   0.00000  -0.00409  -0.00409   2.05182
    R2        2.05590   0.00071   0.00000  -0.00459  -0.00459   2.05131
    R3        2.05649   0.00061   0.00000  -0.00362  -0.00362   2.05287
    R4        2.87901  -0.00043   0.00000  -0.00215  -0.00215   2.87686
    R5        2.07121  -0.00081   0.00000  -0.00236  -0.00236   2.06884
    R6        2.07371   0.00109   0.00000   0.00769   0.00769   2.08139
    R7        2.86138  -0.00275   0.00000  -0.04663  -0.04663   2.81475
    R8        2.46931   0.00292   0.00000   0.12422   0.12422   2.59353
    R9        2.87375  -0.00299   0.00000  -0.05941  -0.05941   2.81434
   R10        2.08051   0.00124   0.00000   0.01443   0.01443   2.09493
   R11        2.07201  -0.00094   0.00000  -0.00005  -0.00005   2.07197
   R12        2.65401  -0.00008   0.00000  -0.05776  -0.05776   2.59625
   R13        1.79651   0.00500   0.00000  -0.01421  -0.01421   1.78229
    A1        1.88731   0.00009   0.00000   0.00765   0.00765   1.89496
    A2        1.88733   0.00001   0.00000   0.00233   0.00231   1.88964
    A3        1.94226  -0.00028   0.00000  -0.00262  -0.00263   1.93964
    A4        1.88705  -0.00006   0.00000   0.00163   0.00162   1.88867
    A5        1.94312  -0.00012   0.00000  -0.00089  -0.00089   1.94222
    A6        1.91499   0.00037   0.00000  -0.00770  -0.00772   1.90727
    A7        1.92049   0.00013   0.00000   0.00500   0.00503   1.92553
    A8        1.91809  -0.00070   0.00000  -0.00017  -0.00058   1.91751
    A9        1.99770   0.00004   0.00000   0.02222   0.02196   2.01966
   A10        1.84908   0.00030   0.00000  -0.03534  -0.03528   1.81380
   A11        1.88220  -0.00056   0.00000  -0.01283  -0.01286   1.86935
   A12        1.89000   0.00082   0.00000   0.01652   0.01625   1.90625
   A13        2.12272  -0.00241   0.00000  -0.06941  -0.10236   2.02036
   A14        2.04924   0.00419   0.00000   0.03773   0.00861   2.05785
   A15        2.08868  -0.00238   0.00000  -0.06207  -0.09634   1.99235
   A16        1.88945   0.00162   0.00000   0.01794   0.01762   1.90706
   A17        1.87296  -0.00057   0.00000  -0.02651  -0.02648   1.84648
   A18        2.03206  -0.00195   0.00000   0.00515   0.00490   2.03696
   A19        1.86990  -0.00013   0.00000  -0.02836  -0.02831   1.84159
   A20        1.91060   0.00012   0.00000   0.01974   0.01937   1.92997
   A21        1.88237   0.00100   0.00000   0.00755   0.00756   1.88994
   A22        1.93325  -0.00099   0.00000   0.00902   0.00902   1.94226
    D1       -1.07301   0.00012   0.00000  -0.01256  -0.01259  -1.08560
    D2       -3.10272   0.00008   0.00000   0.02752   0.02753  -3.07519
    D3        1.04954  -0.00049   0.00000  -0.00980  -0.00980   1.03975
    D4        3.10333   0.00028   0.00000  -0.01990  -0.01992   3.08341
    D5        1.07362   0.00024   0.00000   0.02018   0.02020   1.09382
    D6       -1.05731  -0.00033   0.00000  -0.01714  -0.01712  -1.07443
    D7        1.01506   0.00019   0.00000  -0.01633  -0.01636   0.99871
    D8       -1.01465   0.00015   0.00000   0.02375   0.02376  -0.99089
    D9        3.13761  -0.00041   0.00000  -0.01358  -0.01356   3.12405
   D10        0.13548   0.00202   0.00000   0.29366   0.28978   0.42526
   D11        3.04968  -0.00124   0.00000  -0.17958  -0.17535   2.87434
   D12        2.27889   0.00180   0.00000   0.30553   0.30145   2.58034
   D13       -1.09010  -0.00146   0.00000  -0.16772  -0.16367  -1.25377
   D14       -2.01069   0.00228   0.00000   0.26608   0.26186  -1.74883
   D15        0.90351  -0.00098   0.00000  -0.20716  -0.20326   0.70025
   D16       -1.04816   0.00059   0.00000   0.10002   0.09716  -0.95099
   D17        0.96473   0.00096   0.00000   0.06234   0.05936   1.02409
   D18        3.07480   0.00053   0.00000   0.05525   0.05219   3.12699
   D19        1.87066  -0.00263   0.00000  -0.36496  -0.36188   1.50878
   D20       -2.39963  -0.00226   0.00000  -0.40263  -0.39969  -2.79932
   D21       -0.28957  -0.00269   0.00000  -0.40973  -0.40685  -0.69642
   D22        0.25841   0.00137   0.00000   0.14526   0.14540   0.40381
   D23       -1.89089   0.00055   0.00000   0.10104   0.10091  -1.78998
   D24        2.36346   0.00009   0.00000   0.12001   0.12000   2.48346
         Item               Value     Threshold  Converged?
 Maximum Force            0.005004     0.000002     NO 
 RMS     Force            0.001521     0.000001     NO 
 Maximum Displacement     0.274061     0.000006     NO 
 RMS     Displacement     0.084606     0.000004     NO 
 Predicted change in Energy=-5.918525D-03
 GradGradGradGradGradGradGradGradGradGradGradGradGradGradGradGradGradGrad

                          Input orientation:                          
 ---------------------------------------------------------------------
 Center     Atomic      Atomic             Coordinates (Angstroms)
 Number     Number       Type             X           Y           Z
 ---------------------------------------------------------------------
      1          6           0       -1.964754    0.727691   -0.259435
      2          1           0       -2.562879   -0.164829   -0.102686
      3          1           0       -1.862706    0.892343   -1.327515
      4          1           0       -2.497762    1.573721    0.165131
      5          6           0       -0.604590    0.601928    0.412685
      6          1           0       -0.723994    0.495639    1.495736
      7          1           0       -0.042572    1.542333    0.299041
      8          6           0        0.241651   -0.533831   -0.048343
      9          8           0       -0.022979   -1.000398   -1.311621
     10          6           0        1.688859   -0.512055    0.302494
     11          1           0        2.135142    0.441448   -0.044834
     12          1           0        1.729961   -0.473423    1.397480
     13          8           0        2.442748   -1.580186   -0.119747
     14          1           0        2.043676   -2.010281   -0.858185
 ---------------------------------------------------------------------
                    Distance matrix (angstroms):
                    1          2          3          4          5
     1  C    0.000000
     2  H    1.085779   0.000000
     3  H    1.085504   1.762970   0.000000
     4  H    1.086334   1.760262   1.759422   0.000000
     5  C    1.522369   2.165276   2.166908   2.142374   0.000000
     6  H    2.161934   2.524415   3.069981   2.465568   1.094785
     7  H    2.161093   3.070462   2.526076   2.459040   1.101426
     8  C    2.550337   2.829223   2.845799   3.462908   1.489503
     9  O    2.804260   2.934415   2.639567   3.864122   2.424655
    10  C    3.898925   4.285092   4.152454   4.679437   2.552060
    11  H    4.115475   4.737333   4.222720   4.773880   2.782303
    12  H    4.223619   4.557873   4.711493   4.856246   2.752513
    13  O    4.977136   5.201907   5.109700   5.868299   3.785680
    14  H    4.891064   5.019644   4.889307   5.875110   3.930911
                    6          7          8          9         10
     6  H    0.000000
     7  H    1.729735   0.000000
     8  C    2.091998   2.124126   0.000000
     9  O    3.257422   3.009999   1.372438   0.000000
    10  C    2.874218   2.686703   1.489285   2.402963   0.000000
    11  H    3.248223   2.464272   2.129904   2.888106   1.108591
    12  H    2.640195   2.900295   2.075842   3.269515   1.096438
    13  O    4.116684   4.012770   2.438193   2.799380   1.373878
    14  H    4.413681   4.279330   2.466383   2.344469   1.928147
                   11         12         13         14
    11  H    0.000000
    12  H    1.755400   0.000000
    13  O    2.046274   2.008723   0.000000
    14  H    2.584740   2.747430   0.943150   0.000000
 Stoichiometry    C4H8O2(3)
 Framework group  C1[X(C4H8O2)]
 Deg. of freedom    36
 Full point group                 C1      NOp   1
 Largest Abelian subgroup         C1      NOp   1
 Largest concise Abelian subgroup C1      NOp   1
                         Standard orientation:                         
 ---------------------------------------------------------------------
 Center     Atomic      Atomic             Coordinates (Angstroms)
 Number     Number       Type             X           Y           Z
 ---------------------------------------------------------------------
      1          6           0       -2.493922    0.102294   -0.020934
      2          1           0       -2.614456    0.614172   -0.970864
      3          1           0       -2.488922    0.842864    0.772696
      4          1           0       -3.351583   -0.547878    0.126773
      5          6           0       -1.221312   -0.733063   -0.005190
      6          1           0       -1.268364   -1.512207   -0.772832
      7          1           0       -1.154417   -1.295438    0.939479
      8          6           0        0.047226    0.017487   -0.219916
      9          8           0        0.014130    1.350272    0.105927
     10          6           0        1.326446   -0.662609    0.125096
     11          1           0        1.282281   -1.013746    1.175679
     12          1           0        1.355641   -1.571794   -0.487038
     13          8           0        2.482272    0.045395   -0.099264
     14          1           0        2.317974    0.974043   -0.111534
 ---------------------------------------------------------------------
 Rotational constants (GHZ):      8.9309487      1.9897712      1.6903634
 Standard basis: Aug-CC-pVTZ (5D, 7F)
 There are   530 symmetry adapted cartesian basis functions of A   symmetry.
 There are   460 symmetry adapted basis functions of A   symmetry.
   460 basis functions,   648 primitive gaussians,   530 cartesian basis functions
    25 alpha electrons       23 beta electrons
       nuclear repulsion energy       238.4970136510 Hartrees.
 NAtoms=   14 NActive=   14 NUniq=   14 SFac= 1.00D+00 NAtFMM=   60 NAOKFM=F Big=F
 Integral buffers will be    131072 words long.
 Raffenetti 2 integral format.
 Two-electron integral symmetry is turned on.
 Nuclear repulsion after empirical dispersion term =      238.4912203277 Hartrees.
 One-electron integrals computed using PRISM.
 NBasis=   460 RedAO= T EigKep=  8.75D-06  NBF=   460
 NBsUse=   460 1.00D-06 EigRej= -1.00D+00 NBFU=   460
 Initial guess from the checkpoint file:  "1-hydroxy-2-butanone_Conf-wb97-opt.chk"
 B after Tr=     0.000000    0.000000    0.000000
         Rot=    0.999838    0.017960   -0.000524   -0.001430 Ang=   2.07 deg.
 Initial guess <Sx>= 0.0000 <Sy>= 0.0000 <Sz>= 1.0000 <S**2>= 2.0082 S= 1.0027
 ExpMin= 2.53D-02 ExpMax= 1.53D+04 ExpMxC= 5.22D+02 IAcc=3 IRadAn=         5 AccDes= 0.00D+00
 Harris functional with IExCor= 4639 and IRadAn=       5 diagonalized for initial guess.
 HarFok:  IExCor= 4639 AccDes= 0.00D+00 IRadAn=         5 IDoV= 1 UseB2=F ITyADJ=14
 ICtDFT=  3500011 ScaDFX=  1.000000  1.000000  1.000000  1.000000
 FoFCou: FMM=F IPFlag=           0 FMFlag=      100000 FMFlg1=           0
         NFxFlg=           0 DoJE=T BraDBF=F KetDBF=T FulRan=T
         wScrn=  0.000000 ICntrl=     500 IOpCl=  0 I1Cent=   200000004 NGrid=           0
         NMat0=    1 NMatS0=      1 NMatT0=    0 NMatD0=    1 NMtDS0=    0 NMtDT0=    0
 Petite list used in FoFCou.
 Gradient too large for Newton-Raphson -- use scaled steepest descent instead.
 Gradient too large for Newton-Raphson -- use scaled steepest descent instead.
 Gradient too large for Newton-Raphson -- use scaled steepest descent instead.
     Minimum is close to point  3 DX=  3.01D-03 DF= -1.55D-07 DXR=  7.48D-03 DFR=  5.59D-05 which will be used.
 Gradient too large for Newton-Raphson -- use scaled steepest descent instead.
     Minimum is close to point  2 DX= -1.49D-02 DF= -5.16D-06 DXR=  5.22D-02 DFR=  2.73D-03 which will be used.
 Gradient too large for Newton-Raphson -- use scaled steepest descent instead.
     Accept linear search using points  1 and  2.
 Gradient too large for Newton-Raphson -- use scaled steepest descent instead.
 Gradient too large for Newton-Raphson -- use scaled steepest descent instead.
 Restarting incremental Fock formation.
 Gradient too large for Newton-Raphson -- use scaled steepest descent instead.
     Accept linear search using points  1 and  2.
     Minimum is close to point  2 DX= -2.47D-02 DF= -4.34D-07 DXR=  1.67D-02 DFR=  5.34D-04 which will be used.
 Gradient too large for Newton-Raphson -- use scaled steepest descent instead.
     Minimum is close to point  3 DX= -1.09D-02 DF= -1.73D-06 DXR=  5.77D-02 DFR=  3.34D-03 which will be used.
 Gradient too large for Newton-Raphson -- use scaled steepest descent instead.
 Gradient too large for Newton-Raphson -- use scaled steepest descent instead.
     Accept linear search using points  1 and  2.
 Gradient too large for Newton-Raphson -- use scaled steepest descent instead.
     Minimum is close to point  3 DX=  5.76D-02 DF= -3.17D-07 DXR=  3.95D-02 DFR=  1.56D-03 which will be used.
 Gradient too large for Newton-Raphson -- use scaled steepest descent instead.
     Minimum is close to point  3 DX= -6.70D-03 DF= -1.56D-07 DXR=  3.47D-02 DFR=  1.20D-03 which will be used.
 Gradient too large for Newton-Raphson -- use scaled steepest descent instead.
     Accept linear search using points  1 and  2.
 Gradient too large for Newton-Raphson -- use scaled steepest descent instead.
     Accept linear search using points  1 and  2.
 Gradient too large for Newton-Raphson -- use scaled steepest descent instead.
 Restarting incremental Fock formation.
 Gradient too large for Newton-Raphson -- use scaled steepest descent instead.
     Minimum is close to point  3 DX= -2.44D-04 DF= -6.42D-11 DXR=  1.22D-03 DFR=  1.49D-06 which will be used.
 LinEq1:  Iter=  0 NonCon=     1 RMS=1.11D-04 Max=9.05D-03 NDo=     1
 AX will form     1 AO Fock derivatives at one time.
 LinEq1:  Iter=  1 NonCon=     1 RMS=2.34D-05 Max=9.44D-04 NDo=     1
 LinEq1:  Iter=  2 NonCon=     1 RMS=2.10D-05 Max=1.29D-03 NDo=     1
 LinEq1:  Iter=  3 NonCon=     1 RMS=6.21D-06 Max=3.56D-04 NDo=     1
 LinEq1:  Iter=  4 NonCon=     1 RMS=3.37D-06 Max=2.10D-04 NDo=     1
 LinEq1:  Iter=  5 NonCon=     1 RMS=1.66D-06 Max=1.12D-04 NDo=     1
 LinEq1:  Iter=  6 NonCon=     1 RMS=7.35D-07 Max=2.99D-05 NDo=     1
 LinEq1:  Iter=  7 NonCon=     1 RMS=4.34D-07 Max=1.45D-05 NDo=     1
 LinEq1:  Iter=  8 NonCon=     1 RMS=2.23D-07 Max=8.59D-06 NDo=     1
 LinEq1:  Iter=  9 NonCon=     1 RMS=7.67D-08 Max=3.79D-06 NDo=     1
 LinEq1:  Iter= 10 NonCon=     1 RMS=3.12D-08 Max=8.65D-07 NDo=     1
 LinEq1:  Iter= 11 NonCon=     1 RMS=1.35D-08 Max=4.05D-07 NDo=     1
 LinEq1:  Iter= 12 NonCon=     1 RMS=4.51D-09 Max=2.36D-07 NDo=     1
 LinEq1:  Iter= 13 NonCon=     0 RMS=1.88D-09 Max=1.07D-07 NDo=     1
 Linear equations converged to 1.447D-08 1.447D-07 after    13 iterations.
     Accept linear search using points  1 and  2.
     Minimum is close to point  2 DX= -8.93D-03 DF= -1.98D-08 DXR=  9.01D-03 DFR=  8.17D-05 which will be used.
 LinEq1:  Iter=  0 NonCon=     1 RMS=2.94D-06 Max=1.14D-04 NDo=     1
 LinEq1:  Iter=  1 NonCon=     1 RMS=2.20D-06 Max=1.87D-04 NDo=     1
 LinEq1:  Iter=  2 NonCon=     1 RMS=5.06D-07 Max=1.87D-05 NDo=     1
 LinEq1:  Iter=  3 NonCon=     1 RMS=2.88D-07 Max=1.17D-05 NDo=     1
 LinEq1:  Iter=  4 NonCon=     1 RMS=1.41D-07 Max=6.86D-06 NDo=     1
 LinEq1:  Iter=  5 NonCon=     1 RMS=9.47D-08 Max=5.70D-06 NDo=     1
 LinEq1:  Iter=  6 NonCon=     1 RMS=4.68D-08 Max=2.90D-06 NDo=     1
 LinEq1:  Iter=  7 NonCon=     1 RMS=1.67D-08 Max=7.26D-07 NDo=     1
 LinEq1:  Iter=  8 NonCon=     1 RMS=5.92D-09 Max=3.45D-07 NDo=     1
 LinEq1:  Iter=  9 NonCon=     1 RMS=2.30D-09 Max=1.05D-07 NDo=     1
 LinEq1:  Iter= 10 NonCon=     0 RMS=1.05D-09 Max=4.11D-08 NDo=     1
 Linear equations converged to 4.111D-09 4.111D-08 after    10 iterations.
     Accept linear search using points  2 and  3.
     Minimum is close to point  2 DX=  2.72D-04 DF=  0.00D+00 DXR=  2.72D-04 DFR=  0.00D+00 which will be used.
 SCF Done:  E(UwB97XD) =  -307.568453538     a.u. after   20 cycles
            Convg  =    0.1392D-05                    71 Fock formations.
              S**2 =  2.0072                  -V/T =  2.0057
 <Sx>= 0.0000 <Sy>= 0.0000 <Sz>= 1.0000 <S**2>= 2.0072 S= 1.0024
 <L.S>= 0.000000000000E+00
 Annihilation of the first spin contaminant:
 S**2 before annihilation     2.0072,   after     2.0000
 Calling FoFJK, ICntrl=      2127 FMM=F ISym2X=0 I1Cent= 0 IOpClX= 1 NMat=1 NMatS=1 NMatT=0.
 ***** Axes restored to original set *****
 -------------------------------------------------------------------
 Center     Atomic                   Forces (Hartrees/Bohr)
 Number     Number              X              Y              Z
 -------------------------------------------------------------------
      1        6           0.001948646    0.000287845    0.002902985
      2        1          -0.001319836   -0.001964813   -0.000242756
      3        1          -0.000061371    0.000048703   -0.002203249
      4        1          -0.001652131    0.001137511    0.000131936
      5        6          -0.001586846    0.009966218    0.007783567
      6        1          -0.001280647   -0.001515056   -0.000813633
      7        1          -0.000706980   -0.000458492   -0.003569556
      8        6          -0.015072629   -0.023411651   -0.037371034
      9        8           0.008551673    0.015349366    0.029900010
     10        6           0.000699601    0.019901723    0.012571663
     11        1          -0.001266274   -0.002058905   -0.002754520
     12        1           0.000662019    0.000544372   -0.000630310
     13        8           0.016334755   -0.012634218    0.005765680
     14        1          -0.005249979   -0.005192605   -0.011470785
 -------------------------------------------------------------------
 Cartesian Forces:  Max     0.037371034 RMS     0.010687049

 GradGradGradGradGradGradGradGradGradGradGradGradGradGradGradGradGradGrad
 Berny optimization.
 Using GEDIIS/GDIIS optimizer.
 FormGI is forming the generalized inverse of G from B-inverse, IUseBI=4.
 GSVD:  received Info=                   1 from GESDD.
 Internal  Forces:  Max     0.034388874 RMS     0.006014058
 Search for a local minimum.
 Step number   4 out of a maximum of   69
 All quantities printed in internal units (Hartrees-Bohrs-Radians)
 Mixed Optimization -- RFO/linear search
 Update second derivatives using D2CorX and points    3    4
 DE= -3.19D-03 DEPred=-5.92D-03 R= 5.40D-01
 TightC=F SS=  1.41D+00  RLast= 9.55D-01 DXNew= 1.4270D+00 2.8658D+00
 Trust test= 5.40D-01 RLast= 9.55D-01 DXMaxT set to 1.43D+00
 ITU=  1  1  1  0
 Use linear search instead of GDIIS.
     Eigenvalues ---    0.00355   0.00531   0.00546   0.01124   0.01581
     Eigenvalues ---    0.03738   0.05357   0.05455   0.05612   0.05827
     Eigenvalues ---    0.07525   0.10034   0.12179   0.13226   0.14550
     Eigenvalues ---    0.15994   0.16000   0.16030   0.16573   0.20606
     Eigenvalues ---    0.21875   0.23074   0.23759   0.30379   0.30613
     Eigenvalues ---    0.33018   0.34230   0.34245   0.34258   0.34281
     Eigenvalues ---    0.34358   0.34490   0.34556   0.51228   0.53209
     Eigenvalues ---    4.26595
 RFO step:  Lambda=-1.84727791D-03 EMin= 3.55496198D-03
 Quartic linear search produced a step of -0.19301.
 Iteration  1 RMS(Cart)=  0.07425269 RMS(Int)=  0.00277358
 Iteration  2 RMS(Cart)=  0.00567677 RMS(Int)=  0.00108312
 Iteration  3 RMS(Cart)=  0.00002040 RMS(Int)=  0.00108306
 Iteration  4 RMS(Cart)=  0.00000000 RMS(Int)=  0.00108306
 Variable       Old X    -DE/DX   Delta X   Delta X   Delta X     New X
                                 (Linear)    (Quad)   (Total)
    R1        2.05182   0.00231   0.00079   0.00084   0.00163   2.05346
    R2        2.05131   0.00217   0.00089   0.00073   0.00161   2.05292
    R3        2.05287   0.00175   0.00070   0.00055   0.00125   2.05412
    R4        2.87686   0.00067   0.00041   0.00016   0.00057   2.87743
    R5        2.06884  -0.00052   0.00046   0.00130   0.00175   2.07060
    R6        2.08139  -0.00038  -0.00148  -0.00261  -0.00410   2.07730
    R7        2.81475   0.00960   0.00900   0.00802   0.01702   2.83178
    R8        2.59353  -0.03439  -0.02398   0.02003  -0.00394   2.58959
    R9        2.81434   0.01169   0.01147   0.00756   0.01903   2.83337
   R10        2.09493  -0.00142  -0.00278  -0.00331  -0.00610   2.08884
   R11        2.07197  -0.00059   0.00001   0.00247   0.00247   2.07444
   R12        2.59625   0.02170   0.01115   0.00444   0.01558   2.61184
   R13        1.78229   0.01357   0.00274   0.00396   0.00670   1.78899
    A1        1.89496  -0.00048  -0.00148   0.00026  -0.00122   1.89375
    A2        1.88964  -0.00056  -0.00045  -0.00003  -0.00047   1.88917
    A3        1.93964   0.00010   0.00051   0.00072   0.00123   1.94087
    A4        1.88867  -0.00055  -0.00031  -0.00008  -0.00039   1.88828
    A5        1.94222   0.00000   0.00017  -0.00087  -0.00070   1.94153
    A6        1.90727   0.00145   0.00149   0.00001   0.00150   1.90877
    A7        1.92553  -0.00095  -0.00097  -0.00310  -0.00408   1.92145
    A8        1.91751  -0.00026   0.00011   0.00264   0.00281   1.92032
    A9        2.01966  -0.00096  -0.00424   0.00183  -0.00237   2.01729
   A10        1.81380   0.00166   0.00681  -0.00157   0.00525   1.81905
   A11        1.86935   0.00058   0.00248   0.00528   0.00777   1.87712
   A12        1.90625   0.00025  -0.00314  -0.00546  -0.00854   1.89771
   A13        2.02036  -0.00029   0.01976  -0.00288   0.02169   2.04205
   A14        2.05785   0.00079  -0.00166   0.01424   0.01698   2.07483
   A15        1.99235  -0.00117   0.01859  -0.00490   0.01862   2.01097
   A16        1.90706  -0.00098  -0.00340  -0.01359  -0.01698   1.89009
   A17        1.84648   0.00122   0.00511   0.01151   0.01665   1.86313
   A18        2.03696  -0.00120  -0.00095  -0.00456  -0.00553   2.03143
   A19        1.84159   0.00095   0.00546   0.00090   0.00642   1.84801
   A20        1.92997   0.00056  -0.00374   0.00541   0.00160   1.93157
   A21        1.88994  -0.00029  -0.00146   0.00142  -0.00005   1.88989
   A22        1.94226  -0.00047  -0.00174  -0.00459  -0.00633   1.93593
    D1       -1.08560   0.00033   0.00243  -0.00689  -0.00445  -1.09005
    D2       -3.07519  -0.00098  -0.00531  -0.00476  -0.01008  -3.08526
    D3        1.03975  -0.00036   0.00189  -0.00099   0.00090   1.04065
    D4        3.08341   0.00088   0.00384  -0.00711  -0.00326   3.08015
    D5        1.09382  -0.00044  -0.00390  -0.00498  -0.00889   1.08493
    D6       -1.07443   0.00018   0.00331  -0.00122   0.00209  -1.07235
    D7        0.99871   0.00063   0.00316  -0.00647  -0.00331   0.99540
    D8       -0.99089  -0.00069  -0.00459  -0.00434  -0.00893  -0.99982
    D9        3.12405  -0.00007   0.00262  -0.00058   0.00204   3.12609
   D10        0.42526   0.00182  -0.05593   0.06633   0.01087   0.43612
   D11        2.87434   0.00042   0.03384   0.07332   0.10666   2.98100
   D12        2.58034   0.00036  -0.05818   0.06766   0.00997   2.59031
   D13       -1.25377  -0.00104   0.03159   0.07465   0.10577  -1.14800
   D14       -1.74883   0.00269  -0.05054   0.06590   0.01586  -1.73297
   D15        0.70025   0.00129   0.03923   0.07289   0.11166   0.81190
   D16       -0.95099  -0.00166  -0.01875  -0.16761  -0.18592  -1.13692
   D17        1.02409  -0.00040  -0.01146  -0.16702  -0.17813   0.84596
   D18        3.12699  -0.00061  -0.01007  -0.15942  -0.16914   2.95784
   D19        1.50878  -0.00272   0.06984  -0.16012  -0.09059   1.41819
   D20       -2.79932  -0.00146   0.07714  -0.15953  -0.08280  -2.88212
   D21       -0.69642  -0.00167   0.07853  -0.15192  -0.07381  -0.77023
   D22        0.40381  -0.00005  -0.02806   0.06010   0.03200   0.43581
   D23       -1.78998   0.00180  -0.01948   0.07793   0.05849  -1.73148
   D24        2.48346   0.00052  -0.02316   0.07312   0.04995   2.53341
         Item               Value     Threshold  Converged?
 Maximum Force            0.034389     0.000002     NO 
 RMS     Force            0.006014     0.000001     NO 
 Maximum Displacement     0.178974     0.000006     NO 
 RMS     Displacement     0.074201     0.000004     NO 
 Predicted change in Energy=-1.282629D-03
 GradGradGradGradGradGradGradGradGradGradGradGradGradGradGradGradGradGrad

                          Input orientation:                          
 ---------------------------------------------------------------------
 Center     Atomic      Atomic             Coordinates (Angstroms)
 Number     Number       Type             X           Y           Z
 ---------------------------------------------------------------------
      1          6           0       -1.986875    0.720113   -0.240340
      2          1           0       -2.550386   -0.199707   -0.109278
      3          1           0       -1.911378    0.929659   -1.303621
      4          1           0       -2.542892    1.529199    0.226327
      5          6           0       -0.609624    0.618355    0.401026
      6          1           0       -0.707942    0.469331    1.482096
      7          1           0       -0.079125    1.576589    0.307604
      8          6           0        0.271174   -0.472800   -0.127285
      9          8           0        0.027341   -0.905689   -1.404396
     10          6           0        1.708629   -0.512471    0.297228
     11          1           0        2.212756    0.387358   -0.100258
     12          1           0        1.718974   -0.404764    1.389630
     13          8           0        2.415394   -1.653488   -0.032665
     14          1           0        2.033754   -2.081586   -0.785868
 ---------------------------------------------------------------------
                    Distance matrix (angstroms):
                    1          2          3          4          5
     1  C    0.000000
     2  H    1.086642   0.000000
     3  H    1.086358   1.763591   0.000000
     4  H    1.086993   1.761194   1.760397   0.000000
     5  C    1.522671   2.167071   2.167324   2.144221   0.000000
     6  H    2.159942   2.524814   3.069263   2.463193   1.095713
     7  H    2.161782   3.071832   2.524225   2.465563   1.099258
     8  C    2.556288   2.834803   2.848541   3.471601   1.498512
     9  O    2.838190   2.969919   2.671570   3.897953   2.447036
    10  C    3.932555   4.289788   4.212707   4.716872   2.581441
    11  H    4.215121   4.799193   4.330202   4.901698   2.875843
    12  H    4.201841   4.529483   4.713145   4.822551   2.728824
    13  O    5.005705   5.174778   5.197012   5.897557   3.807899
    14  H    4.930778   5.001359   4.989963   5.916756   3.960536
                    6          7          8          9         10
     6  H    0.000000
     7  H    1.732300   0.000000
     8  C    2.106274   2.124108   0.000000
     9  O    3.280726   3.017281   1.370351   0.000000
    10  C    2.864902   2.749608   1.499354   2.424227   0.000000
    11  H    3.322807   2.614066   2.123756   2.854607   1.105364
    12  H    2.581185   2.886123   2.098043   3.304411   1.097748
    13  O    4.068918   4.095340   2.449624   2.853709   1.382124
    14  H    4.378098   4.363735   2.475604   2.406451   1.934147
                   11         12         13         14
    11  H    0.000000
    12  H    1.758137   0.000000
    13  O    2.051995   2.016738   0.000000
    14  H    2.568615   2.764708   0.946695   0.000000
 Stoichiometry    C4H8O2(3)
 Framework group  C1[X(C4H8O2)]
 Deg. of freedom    36
 Full point group                 C1      NOp   1
 Largest Abelian subgroup         C1      NOp   1
 Largest concise Abelian subgroup C1      NOp   1
                         Standard orientation:                         
 ---------------------------------------------------------------------
 Center     Atomic      Atomic             Coordinates (Angstroms)
 Number     Number       Type             X           Y           Z
 ---------------------------------------------------------------------
      1          6           0       -2.509497    0.083570   -0.095787
      2          1           0       -2.577317    0.572974   -1.063608
      3          1           0       -2.561069    0.843242    0.679076
      4          1           0       -3.368991   -0.572656    0.014627
      5          6           0       -1.230960   -0.735415    0.018814
      6          1           0       -1.227408   -1.534555   -0.730819
      7          1           0       -1.209497   -1.267214    0.980635
      8          6           0        0.046010    0.033607   -0.134444
      9          8           0        0.006783    1.370511    0.163901
     10          6           0        1.344665   -0.651100    0.170077
     11          1           0        1.364031   -0.894704    1.248090
     12          1           0        1.325068   -1.614721   -0.355376
     13          8           0        2.494749    0.020712   -0.199037
     14          1           0        2.341618    0.953882   -0.243500
 ---------------------------------------------------------------------
 Rotational constants (GHZ):      8.7275085      1.9578044      1.6685806
 Standard basis: Aug-CC-pVTZ (5D, 7F)
 There are   530 symmetry adapted cartesian basis functions of A   symmetry.
 There are   460 symmetry adapted basis functions of A   symmetry.
   460 basis functions,   648 primitive gaussians,   530 cartesian basis functions
    25 alpha electrons       23 beta electrons
       nuclear repulsion energy       237.1535551874 Hartrees.
 NAtoms=   14 NActive=   14 NUniq=   14 SFac= 1.00D+00 NAtFMM=   60 NAOKFM=F Big=F
 Integral buffers will be    131072 words long.
 Raffenetti 2 integral format.
 Two-electron integral symmetry is turned on.
 Nuclear repulsion after empirical dispersion term =      237.1477593883 Hartrees.
 One-electron integrals computed using PRISM.
 NBasis=   460 RedAO= T EigKep=  8.68D-06  NBF=   460
 NBsUse=   460 1.00D-06 EigRej= -1.00D+00 NBFU=   460
 Initial guess from the checkpoint file:  "1-hydroxy-2-butanone_Conf-wb97-opt.chk"
 B after Tr=     0.000000    0.000000    0.000000
         Rot=    0.999964    0.008425    0.000455   -0.000819 Ang=   0.97 deg.
 Initial guess <Sx>= 0.0000 <Sy>= 0.0000 <Sz>= 1.0000 <S**2>= 2.0071 S= 1.0024
 ExpMin= 2.53D-02 ExpMax= 1.53D+04 ExpMxC= 5.22D+02 IAcc=3 IRadAn=         5 AccDes= 0.00D+00
 Harris functional with IExCor= 4639 and IRadAn=       5 diagonalized for initial guess.
 HarFok:  IExCor= 4639 AccDes= 0.00D+00 IRadAn=         5 IDoV= 1 UseB2=F ITyADJ=14
 ICtDFT=  3500011 ScaDFX=  1.000000  1.000000  1.000000  1.000000
 FoFCou: FMM=F IPFlag=           0 FMFlag=      100000 FMFlg1=           0
         NFxFlg=           0 DoJE=T BraDBF=F KetDBF=T FulRan=T
         wScrn=  0.000000 ICntrl=     500 IOpCl=  0 I1Cent=   200000004 NGrid=           0
         NMat0=    1 NMatS0=      1 NMatT0=    0 NMatD0=    1 NMtDS0=    0 NMtDT0=    0
 Petite list used in FoFCou.
 Gradient too large for Newton-Raphson -- use scaled steepest descent instead.
     Minimum is close to point  4 DX=  3.25D-02 DF= -5.54D-06 DXR=  2.64D-02 DFR=  6.97D-04 which will be used.
 Gradient too large for Newton-Raphson -- use scaled steepest descent instead.
     Accept linear search using points  1 and  2.
 Gradient too large for Newton-Raphson -- use scaled steepest descent instead.
     Accept linear search using points  1 and  2.
 Gradient too large for Newton-Raphson -- use scaled steepest descent instead.
 Gradient too large for Newton-Raphson -- use scaled steepest descent instead.
     Accept linear search using points  1 and  2.
 Gradient too large for Newton-Raphson -- use scaled steepest descent instead.
     Accept linear search using points  3 and  4.
     Minimum is close to point  4 DX= -1.28D-01 DF= -2.75D-06 DXR=  9.32D-02 DFR=  5.20D-03 which will be used.
 Gradient too large for Newton-Raphson -- use scaled steepest descent instead.
     Minimum is close to point  3 DX= -1.79D-02 DF= -2.64D-06 DXR=  9.82D-02 DFR=  9.74D-03 which will be used.
 Gradient too large for Newton-Raphson -- use scaled steepest descent instead.
 Restarting incremental Fock formation.
 Gradient too large for Newton-Raphson -- use scaled steepest descent instead.
     Accept linear search using points  1 and  2.
 Gradient too large for Newton-Raphson -- use scaled steepest descent instead.
     Accept linear search using points  3 and  4.
     Minimum is close to point  4 DX= -1.18D-01 DF= -4.70D-07 DXR=  6.63D-02 DFR=  4.42D-03 which will be used.
 Gradient too large for Newton-Raphson -- use scaled steepest descent instead.
 LinEq1:  Iter=  0 NonCon=     1 RMS=5.39D-05 Max=2.10D-03 NDo=     1
 AX will form     1 AO Fock derivatives at one time.
 LinEq1:  Iter=  1 NonCon=     1 RMS=8.92D-06 Max=5.21D-04 NDo=     1
 LinEq1:  Iter=  2 NonCon=     1 RMS=3.49D-06 Max=1.98D-04 NDo=     1
 LinEq1:  Iter=  3 NonCon=     1 RMS=2.47D-06 Max=1.61D-04 NDo=     1
 LinEq1:  Iter=  4 NonCon=     1 RMS=1.15D-06 Max=4.84D-05 NDo=     1
 LinEq1:  Iter=  5 NonCon=     1 RMS=7.06D-07 Max=3.67D-05 NDo=     1
 LinEq1:  Iter=  6 NonCon=     1 RMS=2.97D-07 Max=1.52D-05 NDo=     1
 LinEq1:  Iter=  7 NonCon=     1 RMS=1.67D-07 Max=5.44D-06 NDo=     1
 LinEq1:  Iter=  8 NonCon=     1 RMS=8.70D-08 Max=2.74D-06 NDo=     1
 LinEq1:  Iter=  9 NonCon=     1 RMS=2.92D-08 Max=7.01D-07 NDo=     1
 LinEq1:  Iter= 10 NonCon=     1 RMS=1.15D-08 Max=3.01D-07 NDo=     1
 LinEq1:  Iter= 11 NonCon=     1 RMS=5.00D-09 Max=2.37D-07 NDo=     1
 LinEq1:  Iter= 12 NonCon=     0 RMS=2.33D-09 Max=8.17D-08 NDo=     1
 Linear equations converged to 1.447D-08 1.447D-07 after    12 iterations.
     Minimum is close to point  2 DX=  6.52D-04 DF= -2.68D-11 DXR=  6.51D-04 DFR=  4.24D-07 which will be used.
 LinEq1:  Iter=  0 NonCon=     1 RMS=3.03D-07 Max=6.52D-06 NDo=     1
 LinEq1:  Iter=  1 NonCon=     1 RMS=1.67D-07 Max=9.74D-06 NDo=     1
 LinEq1:  Iter=  2 NonCon=     1 RMS=5.47D-08 Max=2.65D-06 NDo=     1
 LinEq1:  Iter=  3 NonCon=     1 RMS=3.44D-08 Max=1.48D-06 NDo=     1
 LinEq1:  Iter=  4 NonCon=     1 RMS=1.45D-08 Max=4.25D-07 NDo=     1
 LinEq1:  Iter=  5 NonCon=     1 RMS=8.81D-09 Max=4.61D-07 NDo=     1
 LinEq1:  Iter=  6 NonCon=     1 RMS=3.78D-09 Max=2.29D-07 NDo=     1
 LinEq1:  Iter=  7 NonCon=     1 RMS=1.88D-09 Max=9.32D-08 NDo=     1
 LinEq1:  Iter=  8 NonCon=     1 RMS=9.95D-10 Max=4.18D-08 NDo=     1
 LinEq1:  Iter=  9 NonCon=     1 RMS=3.90D-10 Max=1.78D-08 NDo=     1
 LinEq1:  Iter= 10 NonCon=     1 RMS=1.32D-10 Max=5.72D-09 NDo=     1
 LinEq1:  Iter= 11 NonCon=     0 RMS=5.23D-11 Max=1.89D-09 NDo=     1
 Linear equations converged to 4.524D-10 4.524D-09 after    11 iterations.
 SCF Done:  E(UwB97XD) =  -307.570000093     a.u. after   14 cycles
            Convg  =    0.4659D-07                    56 Fock formations.
              S**2 =  2.0073                  -V/T =  2.0059
 <Sx>= 0.0000 <Sy>= 0.0000 <Sz>= 1.0000 <S**2>= 2.0073 S= 1.0024
 <L.S>= 0.000000000000E+00
 Annihilation of the first spin contaminant:
 S**2 before annihilation     2.0073,   after     2.0000
 Calling FoFJK, ICntrl=      2127 FMM=F ISym2X=0 I1Cent= 0 IOpClX= 1 NMat=1 NMatS=1 NMatT=0.
 ***** Axes restored to original set *****
 -------------------------------------------------------------------
 Center     Atomic                   Forces (Hartrees/Bohr)
 Number     Number              X              Y              Z
 -------------------------------------------------------------------
      1        6           0.002082055    0.000280523    0.001810484
      2        1          -0.000711146   -0.001596808   -0.000218386
      3        1          -0.000247416    0.000048286   -0.001760527
      4        1          -0.001308421    0.000858106    0.000102208
      5        6           0.001452782    0.005579238    0.004399298
      6        1          -0.000038083   -0.002218135   -0.001869134
      7        1          -0.000855067    0.001388803   -0.003088945
      8        6          -0.014331717   -0.023746815   -0.028760143
      9        8           0.009266880    0.016514609    0.031264593
     10        6          -0.002443613    0.018079733    0.005523362
     11        1           0.001064374   -0.001222151   -0.002182884
     12        1          -0.000819684   -0.000471659   -0.002683580
     13        8           0.010422731   -0.009961204    0.006016205
     14        1          -0.003533674   -0.003532525   -0.008552551
 -------------------------------------------------------------------
 Cartesian Forces:  Max     0.031264593 RMS     0.009440504

 GradGradGradGradGradGradGradGradGradGradGradGradGradGradGradGradGradGrad
 Berny optimization.
 Using GEDIIS/GDIIS optimizer.
 FormGI is forming the generalized inverse of G from B-inverse, IUseBI=4.
 GSVD:  received Info=                   1 from GESDD.
 Internal  Forces:  Max     0.036003142 RMS     0.005434852
 Search for a local minimum.
 Step number   5 out of a maximum of   69
 All quantities printed in internal units (Hartrees-Bohrs-Radians)
 Mixed Optimization -- RFO/linear search
 Update second derivatives using D2CorX and points    4    5
 DE= -1.55D-03 DEPred=-1.28D-03 R= 1.21D+00
 TightC=F SS=  1.41D+00  RLast= 4.01D-01 DXNew= 2.4000D+00 1.2044D+00
 Trust test= 1.21D+00 RLast= 4.01D-01 DXMaxT set to 1.43D+00
 ITU=  1  1  1  1  0
 Use linear search instead of GDIIS.
     Eigenvalues ---    0.00243   0.00524   0.00531   0.01277   0.01755
     Eigenvalues ---    0.03777   0.05372   0.05589   0.05672   0.05817
     Eigenvalues ---    0.07452   0.10000   0.12135   0.13394   0.14795
     Eigenvalues ---    0.15993   0.16016   0.16031   0.16451   0.21537
     Eigenvalues ---    0.21922   0.22759   0.22997   0.30395   0.30597
     Eigenvalues ---    0.34063   0.34229   0.34233   0.34264   0.34283
     Eigenvalues ---    0.34366   0.34420   0.35897   0.51094   0.51796
     Eigenvalues ---    3.36466
 RFO step:  Lambda=-1.63741096D-03 EMin= 2.43438320D-03
 Quartic linear search produced a step of  0.86333.
 Iteration  1 RMS(Cart)=  0.10542969 RMS(Int)=  0.01451222
 Iteration  2 RMS(Cart)=  0.02540728 RMS(Int)=  0.00053644
 Iteration  3 RMS(Cart)=  0.00043419 RMS(Int)=  0.00042412
 Iteration  4 RMS(Cart)=  0.00000010 RMS(Int)=  0.00042412
 Variable       Old X    -DE/DX   Delta X   Delta X   Delta X     New X
                                 (Linear)    (Quad)   (Total)
    R1        2.05346   0.00169   0.00141  -0.00034   0.00107   2.05452
    R2        2.05292   0.00172   0.00139   0.00023   0.00162   2.05454
    R3        2.05412   0.00135   0.00107  -0.00008   0.00099   2.05511
    R4        2.87743   0.00017   0.00049  -0.00109  -0.00060   2.87683
    R5        2.07060  -0.00154   0.00151  -0.00259  -0.00108   2.06952
    R6        2.07730   0.00106  -0.00354   0.00140  -0.00214   2.07516
    R7        2.83178   0.00272   0.01470  -0.01059   0.00411   2.83589
    R8        2.58959  -0.03600  -0.00341   0.01745   0.01404   2.60363
    R9        2.83337   0.00389   0.01643  -0.01447   0.00196   2.83532
   R10        2.08884   0.00028  -0.00526   0.00035  -0.00491   2.08392
   R11        2.07444  -0.00272   0.00214  -0.00608  -0.00395   2.07049
   R12        2.61184   0.01527   0.01345  -0.00083   0.01262   2.62446
   R13        1.78899   0.00983   0.00578  -0.00100   0.00479   1.79378
    A1        1.89375  -0.00038  -0.00105  -0.00055  -0.00160   1.89214
    A2        1.88917  -0.00029  -0.00041   0.00133   0.00092   1.89008
    A3        1.94087  -0.00032   0.00106  -0.00275  -0.00169   1.93918
    A4        1.88828  -0.00054  -0.00034  -0.00014  -0.00048   1.88779
    A5        1.94153   0.00029  -0.00060   0.00210   0.00150   1.94303
    A6        1.90877   0.00120   0.00130   0.00006   0.00135   1.91012
    A7        1.92145   0.00047  -0.00352   0.00654   0.00300   1.92445
    A8        1.92032  -0.00093   0.00243  -0.00122   0.00116   1.92148
    A9        2.01729  -0.00158  -0.00204  -0.00534  -0.00741   2.00988
   A10        1.81905   0.00143   0.00453   0.00514   0.00968   1.82873
   A11        1.87712  -0.00055   0.00671  -0.00901  -0.00229   1.87483
   A12        1.89771   0.00150  -0.00738   0.00484  -0.00254   1.89516
   A13        2.04205  -0.00060   0.01873  -0.01171   0.00522   2.04727
   A14        2.07483   0.00088   0.01466   0.01134   0.02427   2.09911
   A15        2.01097  -0.00180   0.01608  -0.01882  -0.00472   2.00625
   A16        1.89009   0.00164  -0.01466   0.00979  -0.00493   1.88516
   A17        1.86313  -0.00073   0.01438  -0.00743   0.00694   1.87007
   A18        2.03143  -0.00161  -0.00477  -0.00942  -0.01430   2.01713
   A19        1.84801   0.00103   0.00554   0.00903   0.01464   1.86265
   A20        1.93157  -0.00041   0.00138   0.00596   0.00716   1.93873
   A21        1.88989   0.00029  -0.00004  -0.00682  -0.00688   1.88301
   A22        1.93593  -0.00069  -0.00547  -0.00754  -0.01300   1.92293
    D1       -1.09005   0.00071  -0.00384   0.00213  -0.00170  -1.09175
    D2       -3.08526  -0.00075  -0.00870  -0.00708  -0.01578  -3.10105
    D3        1.04065  -0.00081   0.00078  -0.00855  -0.00777   1.03288
    D4        3.08015   0.00122  -0.00282   0.00328   0.00047   3.08061
    D5        1.08493  -0.00024  -0.00767  -0.00593  -0.01361   1.07132
    D6       -1.07235  -0.00030   0.00180  -0.00740  -0.00560  -1.07794
    D7        0.99540   0.00093  -0.00286   0.00211  -0.00074   0.99465
    D8       -0.99982  -0.00053  -0.00771  -0.00710  -0.01482  -1.01464
    D9        3.12609  -0.00059   0.00176  -0.00857  -0.00681   3.11928
   D10        0.43612   0.00227   0.00938   0.09729   0.10643   0.54256
   D11        2.98100  -0.00096   0.09208   0.05767   0.15001   3.13101
   D12        2.59031   0.00135   0.00861   0.09509   0.10346   2.69377
   D13       -1.14800  -0.00188   0.09131   0.05547   0.14704  -1.00096
   D14       -1.73297   0.00345   0.01369   0.09891   0.11234  -1.62064
   D15        0.81190   0.00022   0.09640   0.05930   0.15591   0.96782
   D16       -1.13692  -0.00039  -0.16051  -0.10827  -0.26874  -1.40565
   D17        0.84596   0.00122  -0.15379  -0.09687  -0.25073   0.59523
   D18        2.95784   0.00000  -0.14603  -0.11743  -0.26359   2.69426
   D19        1.41819  -0.00319  -0.07821  -0.14509  -0.22314   1.19505
   D20       -2.88212  -0.00158  -0.07148  -0.13369  -0.20514  -3.08725
   D21       -0.77023  -0.00280  -0.06372  -0.15425  -0.21799  -0.98822
   D22        0.43581   0.00147   0.02763   0.09046   0.11803   0.55384
   D23       -1.73148   0.00085   0.05050   0.07942   0.12994  -1.60154
   D24        2.53341  -0.00033   0.04312   0.06924   0.11240   2.64582
         Item               Value     Threshold  Converged?
 Maximum Force            0.036003     0.000002     NO 
 RMS     Force            0.005435     0.000001     NO 
 Maximum Displacement     0.423899     0.000006     NO 
 RMS     Displacement     0.123878     0.000004     NO 
 Predicted change in Energy=-9.231611D-04
 GradGradGradGradGradGradGradGradGradGradGradGradGradGradGradGradGradGrad

                          Input orientation:                          
 ---------------------------------------------------------------------
 Center     Atomic      Atomic             Coordinates (Angstroms)
 Number     Number       Type             X           Y           Z
 ---------------------------------------------------------------------
      1          6           0       -2.005116    0.686477   -0.214104
      2          1           0       -2.505746   -0.273248   -0.112532
      3          1           0       -1.972782    0.946955   -1.269162
      4          1           0       -2.598468    1.437365    0.302423
      5          6           0       -0.607750    0.642349    0.388373
      6          1           0       -0.664335    0.439876    1.463147
      7          1           0       -0.133485    1.629985    0.313975
      8          6           0        0.314345   -0.377535   -0.212988
      9          8           0        0.137886   -0.681371   -1.545214
     10          6           0        1.723390   -0.510176    0.285171
     11          1           0        2.328158    0.281550   -0.187603
     12          1           0        1.707711   -0.295750    1.359528
     13          8           0        2.307059   -1.757809    0.107652
     14          1           0        1.968933   -2.168569   -0.678466
 ---------------------------------------------------------------------
                    Distance matrix (angstroms):
                    1          2          3          4          5
     1  C    0.000000
     2  H    1.087207   0.000000
     3  H    1.087217   1.763729   0.000000
     4  H    1.087520   1.762663   1.761211   0.000000
     5  C    1.522353   2.166013   2.168760   2.145319   0.000000
     6  H    2.161406   2.526283   3.071591   2.466401   1.095142
     7  H    2.161499   3.071127   2.521084   2.472524   1.098129
     8  C    2.551866   2.823805   2.846177   3.470445   1.500686
     9  O    2.869725   3.034457   2.680032   3.923065   2.459059
    10  C    3.947533   4.254397   4.266248   4.740429   2.602534
    11  H    4.352233   4.866216   4.484486   5.084061   3.013550
    12  H    4.150443   4.463260   4.690454   4.760707   2.680398
    13  O    4.967184   5.041378   5.246752   5.857582   3.786249
    14  H    4.915281   4.892369   5.058906   5.901360   3.959634
                    6          7          8          9         10
     6  H    0.000000
     7  H    1.737457   0.000000
     8  C    2.106040   2.123294   0.000000
     9  O    3.309228   2.978689   1.377781   0.000000
    10  C    2.826917   2.833568   1.500389   2.427641   0.000000
    11  H    3.421266   2.851236   2.119076   2.750930   1.102765
    12  H    2.485656   2.862104   2.102609   3.324241   1.095658
    13  O    3.936543   4.180428   2.445174   2.931893   1.388802
    14  H    4.280724   4.453551   2.482365   2.513114   1.933690
                   11         12         13         14
    11  H    0.000000
    12  H    1.764042   0.000000
    13  O    2.060730   2.015944   0.000000
    14  H    2.524495   2.780127   0.949228   0.000000
 Stoichiometry    C4H8O2(3)
 Framework group  C1[X(C4H8O2)]
 Deg. of freedom    36
 Full point group                 C1      NOp   1
 Largest Abelian subgroup         C1      NOp   1
 Largest concise Abelian subgroup C1      NOp   1
                         Standard orientation:                         
 ---------------------------------------------------------------------
 Center     Atomic      Atomic             Coordinates (Angstroms)
 Number     Number       Type             X           Y           Z
 ---------------------------------------------------------------------
      1          6           0       -2.497590    0.043941   -0.227157
      2          1           0       -2.475913    0.441222   -1.238946
      3          1           0       -2.632723    0.872134    0.464129
      4          1           0       -3.357430   -0.615908   -0.137863
      5          6           0       -1.226862   -0.734759    0.083382
      6          1           0       -1.139946   -1.599920   -0.582410
      7          1           0       -1.283987   -1.162882    1.093003
      8          6           0        0.046778    0.050504   -0.031780
      9          8           0       -0.013016    1.397019    0.253879
     10          6           0        1.366073   -0.600851    0.262096
     11          1           0        1.502107   -0.617092    1.356317
     12          1           0        1.290136   -1.644823   -0.061668
     13          8           0        2.466881   -0.037237   -0.369831
     14          1           0        2.336446    0.896006   -0.484195
 ---------------------------------------------------------------------
 Rotational constants (GHZ):      8.2406645      1.9483742      1.6816931
 Standard basis: Aug-CC-pVTZ (5D, 7F)
 There are   530 symmetry adapted cartesian basis functions of A   symmetry.
 There are   460 symmetry adapted basis functions of A   symmetry.
   460 basis functions,   648 primitive gaussians,   530 cartesian basis functions
    25 alpha electrons       23 beta electrons
       nuclear repulsion energy       236.3710643613 Hartrees.
 NAtoms=   14 NActive=   14 NUniq=   14 SFac= 1.00D+00 NAtFMM=   60 NAOKFM=F Big=F
 Integral buffers will be    131072 words long.
 Raffenetti 2 integral format.
 Two-electron integral symmetry is turned on.
 Nuclear repulsion after empirical dispersion term =      236.3652680268 Hartrees.
 One-electron integrals computed using PRISM.
 NBasis=   460 RedAO= T EigKep=  8.12D-06  NBF=   460
 NBsUse=   460 1.00D-06 EigRej= -1.00D+00 NBFU=   460
 Initial guess from the checkpoint file:  "1-hydroxy-2-butanone_Conf-wb97-opt.chk"
 B after Tr=     0.000000    0.000000    0.000000
         Rot=    0.999637    0.026823    0.000378   -0.002457 Ang=   3.09 deg.
 Initial guess <Sx>= 0.0000 <Sy>= 0.0000 <Sz>= 1.0000 <S**2>= 2.0074 S= 1.0024
 ExpMin= 2.53D-02 ExpMax= 1.53D+04 ExpMxC= 5.22D+02 IAcc=3 IRadAn=         5 AccDes= 0.00D+00
 Harris functional with IExCor= 4639 and IRadAn=       5 diagonalized for initial guess.
 HarFok:  IExCor= 4639 AccDes= 0.00D+00 IRadAn=         5 IDoV= 1 UseB2=F ITyADJ=14
 ICtDFT=  3500011 ScaDFX=  1.000000  1.000000  1.000000  1.000000
 FoFCou: FMM=F IPFlag=           0 FMFlag=      100000 FMFlg1=           0
         NFxFlg=           0 DoJE=T BraDBF=F KetDBF=T FulRan=T
         wScrn=  0.000000 ICntrl=     500 IOpCl=  0 I1Cent=   200000004 NGrid=           0
         NMat0=    1 NMatS0=      1 NMatT0=    0 NMatD0=    1 NMtDS0=    0 NMtDT0=    0
 Petite list used in FoFCou.
 Gradient too large for Newton-Raphson -- use scaled steepest descent instead.
     Minimum is close to point  4 DX=  5.82D-02 DF= -5.06D-05 DXR=  4.63D-02 DFR=  2.15D-03 which will be used.
 Gradient too large for Newton-Raphson -- use scaled steepest descent instead.
     Accept linear search using points  1 and  2.
 Gradient too large for Newton-Raphson -- use scaled steepest descent instead.
     Accept linear search using points  1 and  2.
 Gradient too large for Newton-Raphson -- use scaled steepest descent instead.
 Gradient too large for Newton-Raphson -- use scaled steepest descent instead.
     Accept linear search using points  1 and  2.
 Gradient too large for Newton-Raphson -- use scaled steepest descent instead.
     Minimum is close to point  4 DX=  1.63D-01 DF= -1.45D-05 DXR=  8.73D-02 DFR=  7.68D-03 which will be used.
 Gradient too large for Newton-Raphson -- use scaled steepest descent instead.
 Restarting incremental Fock formation.
 Gradient too large for Newton-Raphson -- use scaled steepest descent instead.
     Accept linear search using points  1 and  2.
 Gradient too large for Newton-Raphson -- use scaled steepest descent instead.
     Minimum is close to point  3 DX= -1.49D-02 DF= -1.50D-06 DXR=  8.05D-02 DFR=  6.52D-03 which will be used.
 Gradient too large for Newton-Raphson -- use scaled steepest descent instead.
 Gradient too large for Newton-Raphson -- use scaled steepest descent instead.
     Accept linear search using points  1 and  2.
 Gradient too large for Newton-Raphson -- use scaled steepest descent instead.
     Accept linear search using points  3 and  4.
 Gradient too large for Newton-Raphson -- use scaled steepest descent instead.
     Minimum is close to point  3 DX= -1.32D-02 DF= -2.13D-07 DXR=  7.07D-02 DFR=  5.03D-03 which will be used.
 LinEq1:  Iter=  0 NonCon=     1 RMS=6.33D-05 Max=2.28D-03 NDo=     1
 AX will form     1 AO Fock derivatives at one time.
 LinEq1:  Iter=  1 NonCon=     1 RMS=1.04D-05 Max=8.29D-04 NDo=     1
 LinEq1:  Iter=  2 NonCon=     1 RMS=3.06D-06 Max=2.13D-04 NDo=     1
 LinEq1:  Iter=  3 NonCon=     1 RMS=1.67D-06 Max=5.97D-05 NDo=     1
 LinEq1:  Iter=  4 NonCon=     1 RMS=6.78D-07 Max=1.66D-05 NDo=     1
 LinEq1:  Iter=  5 NonCon=     1 RMS=4.27D-07 Max=2.15D-05 NDo=     1
 LinEq1:  Iter=  6 NonCon=     1 RMS=1.77D-07 Max=8.35D-06 NDo=     1
 LinEq1:  Iter=  7 NonCon=     1 RMS=7.37D-08 Max=3.90D-06 NDo=     1
 LinEq1:  Iter=  8 NonCon=     1 RMS=3.72D-08 Max=1.05D-06 NDo=     1
 LinEq1:  Iter=  9 NonCon=     1 RMS=1.92D-08 Max=7.34D-07 NDo=     1
 LinEq1:  Iter= 10 NonCon=     1 RMS=9.41D-09 Max=2.57D-07 NDo=     1
 LinEq1:  Iter= 11 NonCon=     1 RMS=4.55D-09 Max=1.94D-07 NDo=     1
 LinEq1:  Iter= 12 NonCon=     0 RMS=1.72D-09 Max=8.10D-08 NDo=     1
 Linear equations converged to 1.447D-08 1.447D-07 after    12 iterations.
     Accept linear search using points  1 and  2.
     Minimum is close to point  2 DX= -3.42D-05 DF= -1.14D-13 DXR=  3.42D-05 DFR=  1.31D-09 which will be used.
 LinEq1:  Iter=  0 NonCon=     1 RMS=2.79D-07 Max=6.18D-06 NDo=     1
 LinEq1:  Iter=  1 NonCon=     1 RMS=2.10D-07 Max=1.29D-05 NDo=     1
 LinEq1:  Iter=  2 NonCon=     1 RMS=6.42D-08 Max=3.76D-06 NDo=     1
 LinEq1:  Iter=  3 NonCon=     1 RMS=3.52D-08 Max=1.57D-06 NDo=     1
 LinEq1:  Iter=  4 NonCon=     1 RMS=1.74D-08 Max=8.44D-07 NDo=     1
 LinEq1:  Iter=  5 NonCon=     1 RMS=1.07D-08 Max=5.97D-07 NDo=     1
 LinEq1:  Iter=  6 NonCon=     1 RMS=7.28D-09 Max=5.88D-07 NDo=     1
 LinEq1:  Iter=  7 NonCon=     1 RMS=3.25D-09 Max=1.51D-07 NDo=     1
 LinEq1:  Iter=  8 NonCon=     1 RMS=1.13D-09 Max=3.81D-08 NDo=     1
 LinEq1:  Iter=  9 NonCon=     1 RMS=4.98D-10 Max=1.53D-08 NDo=     1
 LinEq1:  Iter= 10 NonCon=     1 RMS=2.01D-10 Max=7.26D-09 NDo=     1
 LinEq1:  Iter= 11 NonCon=     0 RMS=7.01D-11 Max=2.76D-09 NDo=     1
 Linear equations converged to 5.334D-10 5.334D-09 after    11 iterations.
 SCF Done:  E(UwB97XD) =  -307.571441123     a.u. after   16 cycles
            Convg  =    0.7326D-07                    61 Fock formations.
              S**2 =  2.0074                  -V/T =  2.0060
 <Sx>= 0.0000 <Sy>= 0.0000 <Sz>= 1.0000 <S**2>= 2.0074 S= 1.0025
 <L.S>= 0.000000000000E+00
 Annihilation of the first spin contaminant:
 S**2 before annihilation     2.0074,   after     2.0000
 Calling FoFJK, ICntrl=      2127 FMM=F ISym2X=0 I1Cent= 0 IOpClX= 1 NMat=1 NMatS=1 NMatT=0.
 ***** Axes restored to original set *****
 -------------------------------------------------------------------
 Center     Atomic                   Forces (Hartrees/Bohr)
 Number     Number              X              Y              Z
 -------------------------------------------------------------------
      1        6           0.001407331    0.000623602    0.001444698
      2        1          -0.000435440   -0.001314520   -0.000207286
      3        1          -0.000149628    0.000040987   -0.001257247
      4        1          -0.001242220    0.000626383    0.000001906
      5        6           0.002857027    0.003353498    0.001784481
      6        1           0.000224095   -0.001948903   -0.002201014
      7        1          -0.001275426    0.002257016   -0.002169716
      8        6          -0.013639028   -0.020377271   -0.032401004
      9        8           0.007990790    0.014012996    0.038602625
     10        6          -0.002127445    0.016242442    0.000978351
     11        1           0.002394746   -0.001482810   -0.000968924
     12        1          -0.000847632   -0.000763581   -0.002716697
     13        8           0.006760504   -0.008459384    0.006017133
     14        1          -0.001917674   -0.002810456   -0.006907307
 -------------------------------------------------------------------
 Cartesian Forces:  Max     0.038602625 RMS     0.009702412

 GradGradGradGradGradGradGradGradGradGradGradGradGradGradGradGradGradGrad
 Berny optimization.
 Using GEDIIS/GDIIS optimizer.
 FormGI is forming the generalized inverse of G from B-inverse, IUseBI=4.
 Internal  Forces:  Max     0.041439902 RMS     0.005879787
 Search for a local minimum.
 Step number   6 out of a maximum of   69
 All quantities printed in internal units (Hartrees-Bohrs-Radians)
 Mixed Optimization -- RFO/linear search
 Update second derivatives using D2CorX and points    5    6
 DE= -1.44D-03 DEPred=-9.23D-04 R= 1.56D+00
 TightC=F SS=  1.41D+00  RLast= 7.02D-01 DXNew= 2.4000D+00 2.1071D+00
 Trust test= 1.56D+00 RLast= 7.02D-01 DXMaxT set to 2.11D+00
 ITU=  1  1  1  1  1  0
 Use linear search instead of GDIIS.
     Eigenvalues ---    0.00172   0.00512   0.00531   0.01259   0.01586
     Eigenvalues ---    0.03844   0.05389   0.05597   0.05768   0.05809
     Eigenvalues ---    0.07341   0.09928   0.12150   0.13327   0.15000
     Eigenvalues ---    0.15994   0.16009   0.16021   0.16355   0.21742
     Eigenvalues ---    0.21971   0.22334   0.23236   0.30422   0.30629
     Eigenvalues ---    0.33969   0.34214   0.34236   0.34264   0.34286
     Eigenvalues ---    0.34349   0.34438   0.35817   0.51217   0.53315
     Eigenvalues ---    2.57920
 RFO step:  Lambda=-1.81988843D-03 EMin= 1.71580067D-03
 Quartic linear search produced a step of  1.28108.
 Iteration  1 RMS(Cart)=  0.12466854 RMS(Int)=  0.04421275
 Iteration  2 RMS(Cart)=  0.06767892 RMS(Int)=  0.00260732
 Iteration  3 RMS(Cart)=  0.00396290 RMS(Int)=  0.00088137
 Iteration  4 RMS(Cart)=  0.00000700 RMS(Int)=  0.00088135
 Iteration  5 RMS(Cart)=  0.00000000 RMS(Int)=  0.00088135
 Variable       Old X    -DE/DX   Delta X   Delta X   Delta X     New X
                                 (Linear)    (Quad)   (Total)
    R1        2.05452   0.00134   0.00137   0.00058   0.00195   2.05647
    R2        2.05454   0.00123   0.00208   0.00041   0.00249   2.05703
    R3        2.05511   0.00111   0.00127   0.00096   0.00224   2.05735
    R4        2.87683   0.00039  -0.00077   0.00112   0.00035   2.87718
    R5        2.06952  -0.00181  -0.00138  -0.00365  -0.00503   2.06449
    R6        2.07516   0.00163  -0.00274   0.00129  -0.00145   2.07371
    R7        2.83589   0.00058   0.00526  -0.00350   0.00177   2.83765
    R8        2.60363  -0.04144   0.01799  -0.03326  -0.01527   2.58835
    R9        2.83532   0.00257   0.00250   0.00276   0.00527   2.84059
   R10        2.08392   0.00066  -0.00629  -0.00419  -0.01049   2.07344
   R11        2.07049  -0.00280  -0.00506  -0.00672  -0.01178   2.05871
   R12        2.62446   0.01227   0.01617   0.01328   0.02944   2.65390
   R13        1.79378   0.00762   0.00613   0.00187   0.00800   1.80178
    A1        1.89214  -0.00023  -0.00205  -0.00209  -0.00416   1.88799
    A2        1.89008  -0.00029   0.00118   0.00098   0.00217   1.89225
    A3        1.93918  -0.00036  -0.00216  -0.00241  -0.00458   1.93460
    A4        1.88779  -0.00050  -0.00062  -0.00096  -0.00159   1.88620
    A5        1.94303   0.00004   0.00192  -0.00151   0.00039   1.94342
    A6        1.91012   0.00130   0.00174   0.00602   0.00775   1.91788
    A7        1.92445   0.00063   0.00384   0.00234   0.00595   1.93040
    A8        1.92148  -0.00140   0.00149  -0.00568  -0.00424   1.91724
    A9        2.00988  -0.00129  -0.00949  -0.00917  -0.01879   1.99109
   A10        1.82873   0.00118   0.01240   0.01074   0.02313   1.85187
   A11        1.87483  -0.00088  -0.00293  -0.00888  -0.01188   1.86295
   A12        1.89516   0.00203  -0.00326   0.01264   0.00932   1.90449
   A13        2.04727  -0.00142   0.00669   0.00884   0.01203   2.05930
   A14        2.09911   0.00227   0.03110   0.02660   0.05407   2.15318
   A15        2.00625  -0.00215  -0.00604   0.00155  -0.00858   1.99767
   A16        1.88516   0.00310  -0.00631   0.02560   0.01910   1.90426
   A17        1.87007  -0.00136   0.00888  -0.00123   0.00708   1.87715
   A18        2.01713  -0.00072  -0.01832  -0.00717  -0.02569   1.99144
   A19        1.86265   0.00056   0.01875   0.01040   0.02886   1.89150
   A20        1.93873  -0.00175   0.00918  -0.01352  -0.00430   1.93444
   A21        1.88301   0.00024  -0.00881  -0.01256  -0.02158   1.86142
   A22        1.92293  -0.00005  -0.01666  -0.00775  -0.02441   1.89852
    D1       -1.09175   0.00058  -0.00218   0.00597   0.00382  -1.08793
    D2       -3.10105  -0.00039  -0.02022  -0.00511  -0.02531  -3.12636
    D3        1.03288  -0.00102  -0.00995  -0.01058  -0.02057   1.01231
    D4        3.08061   0.00109   0.00060   0.01133   0.01196   3.09257
    D5        1.07132   0.00012  -0.01744   0.00025  -0.01718   1.05414
    D6       -1.07794  -0.00051  -0.00717  -0.00523  -0.01243  -1.09038
    D7        0.99465   0.00084  -0.00095   0.00956   0.00863   1.00328
    D8       -1.01464  -0.00014  -0.01899  -0.00152  -0.02051  -1.03515
    D9        3.11928  -0.00076  -0.00872  -0.00699  -0.01576   3.10352
   D10        0.54256   0.00203   0.13635   0.01770   0.15330   0.69586
   D11        3.13101  -0.00120   0.19218   0.08967   0.28239  -2.86979
   D12        2.69377   0.00130   0.13255   0.00766   0.13967   2.83344
   D13       -1.00096  -0.00194   0.18837   0.07962   0.26875  -0.73221
   D14       -1.62064   0.00320   0.14391   0.02179   0.16505  -1.45559
   D15        0.96782  -0.00003   0.19974   0.09376   0.29413   1.26195
   D16       -1.40565   0.00021  -0.34427  -0.04465  -0.38888  -1.79454
   D17        0.59523   0.00169  -0.32121  -0.02070  -0.34156   0.25367
   D18        2.69426   0.00054  -0.33767  -0.04223  -0.37965   2.31460
   D19        1.19505  -0.00278  -0.28586   0.02766  -0.25859   0.93646
   D20       -3.08725  -0.00129  -0.26280   0.05161  -0.21126   2.98467
   D21       -0.98822  -0.00244  -0.27926   0.03008  -0.24936  -1.23758
   D22        0.55384   0.00203   0.15120   0.08342   0.23436   0.78820
   D23       -1.60154  -0.00016   0.16646   0.06553   0.23189  -1.36965
   D24        2.64582  -0.00001   0.14400   0.06793   0.21229   2.85811
         Item               Value     Threshold  Converged?
 Maximum Force            0.041440     0.000002     NO 
 RMS     Force            0.005880     0.000001     NO 
 Maximum Displacement     0.644062     0.000006     NO 
 RMS     Displacement     0.184871     0.000004     NO 
 Predicted change in Energy=-1.328601D-03
 GradGradGradGradGradGradGradGradGradGradGradGradGradGradGradGradGradGrad

                          Input orientation:                          
 ---------------------------------------------------------------------
 Center     Atomic      Atomic             Coordinates (Angstroms)
 Number     Number       Type             X           Y           Z
 ---------------------------------------------------------------------
      1          6           0       -2.013666    0.610617   -0.185178
      2          1           0       -2.385867   -0.408955   -0.106427
      3          1           0       -2.051312    0.905865   -1.232230
      4          1           0       -2.680610    1.264438    0.374267
      5          6           0       -0.599787    0.715594    0.369845
      6          1           0       -0.584487    0.464511    1.432970
      7          1           0       -0.246800    1.752060    0.296758
      8          6           0        0.391282   -0.190086   -0.302754
      9          8           0        0.305627   -0.340548   -1.661466
     10          6           0        1.740521   -0.513803    0.275431
     11          1           0        2.506275    0.069309   -0.251336
     12          1           0        1.732686   -0.205758    1.320367
     13          8           0        2.057105   -1.881967    0.261575
     14          1           0        1.828833   -2.241178   -0.591623
 ---------------------------------------------------------------------
                    Distance matrix (angstroms):
                    1          2          3          4          5
     1  C    0.000000
     2  H    1.088238   0.000000
     3  H    1.088534   1.762984   0.000000
     4  H    1.088704   1.765839   1.762221   0.000000
     5  C    1.522538   2.163684   2.170201   2.151993   0.000000
     6  H    2.163862   2.525402   3.074030   2.480820   1.092480
     7  H    2.158001   3.067271   2.511994   2.483388   1.097362
     8  C    2.537464   2.792670   2.833955   3.465620   1.501620
     9  O    2.909168   3.109175   2.700547   3.954466   2.461998
    10  C    3.945935   4.145346   4.320475   4.766374   2.645256
    11  H    4.552719   4.917600   4.736410   5.359430   3.232827
    12  H    4.119258   4.363429   4.697883   4.746975   2.681942
    13  O    4.794136   4.695231   5.184839   5.688455   3.717274
    14  H    4.802367   4.621272   5.036843   5.792872   3.945266
                    6          7          8          9         10
     6  H    0.000000
     7  H    1.750084   0.000000
     8  C    2.096034   2.130374   0.000000
     9  O    3.319029   2.918702   1.369698   0.000000
    10  C    2.775367   3.013974   1.503176   2.416714   0.000000
    11  H    3.542017   3.272839   2.131461   2.645619   1.097216
    12  H    2.414794   2.966343   2.105738   3.308472   1.089424
    13  O    3.722383   4.302949   2.440471   3.023530   1.404382
    14  H    4.152571   4.587312   2.521305   2.660285   1.934789
                   11         12         13         14
    11  H    0.000000
    12  H    1.773232   0.000000
    13  O    2.066957   2.008972   0.000000
    14  H    2.431682   2.794260   0.953461   0.000000
 Stoichiometry    C4H8O2(3)
 Framework group  C1[X(C4H8O2)]
 Deg. of freedom    36
 Full point group                 C1      NOp   1
 Largest Abelian subgroup         C1      NOp   1
 Largest concise Abelian subgroup C1      NOp   1
                         Standard orientation:                         
 ---------------------------------------------------------------------
 Center     Atomic      Atomic             Coordinates (Angstroms)
 Number     Number       Type             X           Y           Z
 ---------------------------------------------------------------------
      1          6           0       -2.431180   -0.046761   -0.413570
      2          1           0       -2.243951    0.142662   -1.468713
      3          1           0       -2.670975    0.901436    0.064266
      4          1           0       -3.300646   -0.696591   -0.329750
      5          6           0       -1.225597   -0.707792    0.240442
      6          1           0       -1.026118   -1.680410   -0.215338
      7          1           0       -1.437519   -0.905346    1.298867
      8          6           0        0.042995    0.088465    0.133143
      9          8           0       -0.035666    1.447005    0.288879
     10          6           0        1.406332   -0.489659    0.391258
     11          1           0        1.750405   -0.169417    1.382692
     12          1           0        1.307644   -1.574594    0.395883
     13          8           0        2.357846   -0.176312   -0.592980
     14          1           0        2.288412    0.751195   -0.802737
 ---------------------------------------------------------------------
 Rotational constants (GHZ):      7.2805118      1.9724610      1.7487741
 Standard basis: Aug-CC-pVTZ (5D, 7F)
 There are   530 symmetry adapted cartesian basis functions of A   symmetry.
 There are   460 symmetry adapted basis functions of A   symmetry.
   460 basis functions,   648 primitive gaussians,   530 cartesian basis functions
    25 alpha electrons       23 beta electrons
       nuclear repulsion energy       235.9845666125 Hartrees.
 NAtoms=   14 NActive=   14 NUniq=   14 SFac= 1.00D+00 NAtFMM=   60 NAOKFM=F Big=F
 Integral buffers will be    131072 words long.
 Raffenetti 2 integral format.
 Two-electron integral symmetry is turned on.
 Nuclear repulsion after empirical dispersion term =      235.9787923279 Hartrees.
 One-electron integrals computed using PRISM.
 NBasis=   460 RedAO= T EigKep=  7.17D-06  NBF=   460
 NBsUse=   460 1.00D-06 EigRej= -1.00D+00 NBFU=   460
 Initial guess from the checkpoint file:  "1-hydroxy-2-butanone_Conf-wb97-opt.chk"
 B after Tr=     0.000000    0.000000    0.000000
         Rot=    0.997840    0.065624   -0.000880   -0.002970 Ang=   7.53 deg.
 Initial guess <Sx>= 0.0000 <Sy>= 0.0000 <Sz>= 1.0000 <S**2>= 2.0074 S= 1.0025
 ExpMin= 2.53D-02 ExpMax= 1.53D+04 ExpMxC= 5.22D+02 IAcc=3 IRadAn=         5 AccDes= 0.00D+00
 Harris functional with IExCor= 4639 and IRadAn=       5 diagonalized for initial guess.
 HarFok:  IExCor= 4639 AccDes= 0.00D+00 IRadAn=         5 IDoV= 1 UseB2=F ITyADJ=14
 ICtDFT=  3500011 ScaDFX=  1.000000  1.000000  1.000000  1.000000
 FoFCou: FMM=F IPFlag=           0 FMFlag=      100000 FMFlg1=           0
         NFxFlg=           0 DoJE=T BraDBF=F KetDBF=T FulRan=T
         wScrn=  0.000000 ICntrl=     500 IOpCl=  0 I1Cent=   200000004 NGrid=           0
         NMat0=    1 NMatS0=      1 NMatT0=    0 NMatD0=    1 NMtDS0=    0 NMtDT0=    0
 Petite list used in FoFCou.
 Gradient too large for Newton-Raphson -- use scaled steepest descent instead.
     Minimum is close to point  4 DX=  4.26D-02 DF= -6.07D-05 DXR=  3.42D-02 DFR=  1.18D-03 which will be used.
 Gradient too large for Newton-Raphson -- use scaled steepest descent instead.
     Accept linear search using points  1 and  2.
 Gradient too large for Newton-Raphson -- use scaled steepest descent instead.
     Accept linear search using points  1 and  2.
 Gradient too large for Newton-Raphson -- use scaled steepest descent instead.
 Gradient too large for Newton-Raphson -- use scaled steepest descent instead.
     Accept linear search using points  1 and  2.
 Gradient too large for Newton-Raphson -- use scaled steepest descent instead.
     Minimum is close to point  4 DX=  3.10D-02 DF= -1.37D-06 DXR=  1.90D-02 DFR=  3.62D-04 which will be used.
 Gradient too large for Newton-Raphson -- use scaled steepest descent instead.
 Restarting incremental Fock formation.
 Gradient too large for Newton-Raphson -- use scaled steepest descent instead.
     Accept linear search using points  1 and  2.
     Minimum is close to point  2 DX= -1.40D-01 DF= -1.10D-05 DXR=  9.60D-02 DFR=  1.66D-02 which will be used.
 Gradient too large for Newton-Raphson -- use scaled steepest descent instead.
 Gradient too large for Newton-Raphson -- use scaled steepest descent instead.
     Accept linear search using points  1 and  2.
     Minimum is close to point  2 DX= -4.12D-02 DF= -3.31D-07 DXR=  2.82D-02 DFR=  1.48D-03 which will be used.
 Gradient too large for Newton-Raphson -- use scaled steepest descent instead.
     Minimum is close to point  3 DX= -8.10D-03 DF= -2.36D-07 DXR=  4.22D-02 DFR=  1.79D-03 which will be used.
 Gradient too large for Newton-Raphson -- use scaled steepest descent instead.
 Gradient too large for Newton-Raphson -- use scaled steepest descent instead.
     Accept linear search using points  1 and  2.
 Gradient too large for Newton-Raphson -- use scaled steepest descent instead.
 Gradient too large for Newton-Raphson -- use scaled steepest descent instead.
     Minimum is close to point  3 DX= -1.41D-02 DF= -2.22D-07 DXR=  7.58D-02 DFR=  5.77D-03 which will be used.
 LinEq1:  Iter=  0 NonCon=     1 RMS=6.75D-05 Max=3.44D-03 NDo=     1
 AX will form     1 AO Fock derivatives at one time.
 LinEq1:  Iter=  1 NonCon=     1 RMS=1.09D-05 Max=7.64D-04 NDo=     1
 LinEq1:  Iter=  2 NonCon=     1 RMS=4.90D-06 Max=3.04D-04 NDo=     1
 LinEq1:  Iter=  3 NonCon=     1 RMS=3.64D-06 Max=2.54D-04 NDo=     1
 LinEq1:  Iter=  4 NonCon=     1 RMS=1.42D-06 Max=4.67D-05 NDo=     1
 LinEq1:  Iter=  5 NonCon=     1 RMS=8.54D-07 Max=3.35D-05 NDo=     1
 LinEq1:  Iter=  6 NonCon=     1 RMS=3.31D-07 Max=1.71D-05 NDo=     1
 LinEq1:  Iter=  7 NonCon=     1 RMS=2.36D-07 Max=1.13D-05 NDo=     1
 LinEq1:  Iter=  8 NonCon=     1 RMS=1.01D-07 Max=4.66D-06 NDo=     1
 LinEq1:  Iter=  9 NonCon=     1 RMS=3.38D-08 Max=1.13D-06 NDo=     1
 LinEq1:  Iter= 10 NonCon=     1 RMS=1.62D-08 Max=6.35D-07 NDo=     1
 LinEq1:  Iter= 11 NonCon=     1 RMS=5.88D-09 Max=3.62D-07 NDo=     1
 LinEq1:  Iter= 12 NonCon=     0 RMS=2.13D-09 Max=8.01D-08 NDo=     1
 Linear equations converged to 1.447D-08 1.447D-07 after    12 iterations.
 Restarting incremental Fock formation.
     Minimum is close to point  2 DX=  8.68D-04 DF= -6.69D-11 DXR=  8.68D-04 DFR=  7.53D-07 which will be used.
 LinEq1:  Iter=  0 NonCon=     1 RMS=5.14D-07 Max=1.55D-05 NDo=     1
 LinEq1:  Iter=  1 NonCon=     1 RMS=3.28D-07 Max=2.04D-05 NDo=     1
 LinEq1:  Iter=  2 NonCon=     1 RMS=9.79D-08 Max=5.26D-06 NDo=     1
 LinEq1:  Iter=  3 NonCon=     1 RMS=6.00D-08 Max=2.81D-06 NDo=     1
 LinEq1:  Iter=  4 NonCon=     1 RMS=2.63D-08 Max=1.11D-06 NDo=     1
 LinEq1:  Iter=  5 NonCon=     1 RMS=1.60D-08 Max=6.81D-07 NDo=     1
 LinEq1:  Iter=  6 NonCon=     1 RMS=8.41D-09 Max=7.08D-07 NDo=     1
 LinEq1:  Iter=  7 NonCon=     1 RMS=3.47D-09 Max=2.07D-07 NDo=     1
 LinEq1:  Iter=  8 NonCon=     1 RMS=1.63D-09 Max=6.78D-08 NDo=     1
 LinEq1:  Iter=  9 NonCon=     1 RMS=7.01D-10 Max=3.06D-08 NDo=     1
 LinEq1:  Iter= 10 NonCon=     0 RMS=2.11D-10 Max=6.95D-09 NDo=     1
 Linear equations converged to 7.450D-10 7.450D-09 after    10 iterations.
 SCF Done:  E(UwB97XD) =  -307.573668866     a.u. after   18 cycles
            Convg  =    0.2503D-06                    64 Fock formations.
              S**2 =  2.0075                  -V/T =  2.0061
 <Sx>= 0.0000 <Sy>= 0.0000 <Sz>= 1.0000 <S**2>= 2.0075 S= 1.0025
 <L.S>= 0.000000000000E+00
 Annihilation of the first spin contaminant:
 S**2 before annihilation     2.0075,   after     2.0000
 Calling FoFJK, ICntrl=      2127 FMM=F ISym2X=0 I1Cent= 0 IOpClX= 1 NMat=1 NMatS=1 NMatT=0.
 ***** Axes restored to original set *****
 -------------------------------------------------------------------
 Center     Atomic                   Forces (Hartrees/Bohr)
 Number     Number              X              Y              Z
 -------------------------------------------------------------------
      1        6          -0.000524269    0.000588074    0.001012074
      2        1          -0.000321765   -0.000682995   -0.000075402
      3        1           0.000082793    0.000026628   -0.000487083
      4        1          -0.000678804    0.000192601   -0.000050499
      5        6           0.003827313    0.001100019   -0.001516679
      6        1          -0.000170149   -0.000550868   -0.001085818
      7        1          -0.001216388    0.001898289   -0.000591559
      8        6          -0.007884021   -0.012157929   -0.032267011
      9        8           0.004039824    0.008401751    0.038102526
     10        6          -0.001373674    0.007354456   -0.002651859
     11        1           0.002336198   -0.000631712    0.000104242
     12        1          -0.000007689    0.000890981   -0.000483327
     13        8           0.001699933   -0.004200503    0.003673840
     14        1           0.000190697   -0.002228790   -0.003683445
 -------------------------------------------------------------------
 Cartesian Forces:  Max     0.038102526 RMS     0.008367197

 GradGradGradGradGradGradGradGradGradGradGradGradGradGradGradGradGradGrad
 Berny optimization.
 Using GEDIIS/GDIIS optimizer.
 FormGI is forming the generalized inverse of G from B-inverse, IUseBI=4.
 GSVD:  received Info=                   1 from GESDD.
 Internal  Forces:  Max     0.038972480 RMS     0.005280669
 Search for a local minimum.
 Step number   7 out of a maximum of   69
 All quantities printed in internal units (Hartrees-Bohrs-Radians)
 Mixed Optimization -- RFO/linear search
 Update second derivatives using D2CorX and points    6    7
 DE= -2.23D-03 DEPred=-1.33D-03 R= 1.68D+00
 TightC=F SS=  1.41D+00  RLast= 1.03D+00 DXNew= 3.5437D+00 3.0880D+00
 Trust test= 1.68D+00 RLast= 1.03D+00 DXMaxT set to 3.00D+00
 ITU=  1  1  1  1  1  1  0
 Use linear search instead of GDIIS.
     Eigenvalues ---    0.00075   0.00515   0.00531   0.01230   0.01441
     Eigenvalues ---    0.03994   0.05575   0.05675   0.05758   0.05953
     Eigenvalues ---    0.07719   0.09728   0.11974   0.13275   0.14911
     Eigenvalues ---    0.16001   0.16012   0.16068   0.16643   0.21961
     Eigenvalues ---    0.22092   0.23301   0.23666   0.30428   0.30704
     Eigenvalues ---    0.34021   0.34205   0.34236   0.34264   0.34298
     Eigenvalues ---    0.34343   0.34527   0.36545   0.51201   0.55636
     Eigenvalues ---    1.92289
 RFO step:  Lambda=-2.06553668D-03 EMin= 7.48785587D-04
 Quartic linear search produced a step of  2.00000.
 Iteration  1 RMS(Cart)=  0.13982923 RMS(Int)=  0.19453665
 Iteration  2 RMS(Cart)=  0.10750167 RMS(Int)=  0.10872808
 Iteration  3 RMS(Cart)=  0.09887124 RMS(Int)=  0.03867423
 Iteration  4 RMS(Cart)=  0.06226431 RMS(Int)=  0.00544364
 Iteration  5 RMS(Cart)=  0.00245618 RMS(Int)=  0.00515345
 Iteration  6 RMS(Cart)=  0.00000388 RMS(Int)=  0.00515345
 Iteration  7 RMS(Cart)=  0.00000001 RMS(Int)=  0.00515345
 Variable       Old X    -DE/DX   Delta X   Delta X   Delta X     New X
                                 (Linear)    (Quad)   (Total)
    R1        2.05647   0.00074   0.00390  -0.00166   0.00224   2.05871
    R2        2.05703   0.00047   0.00498  -0.00275   0.00223   2.05926
    R3        2.05735   0.00051   0.00448  -0.00197   0.00251   2.05986
    R4        2.87718   0.00119   0.00070   0.00715   0.00785   2.88503
    R5        2.06449  -0.00093  -0.01006   0.00227  -0.00778   2.05670
    R6        2.07371   0.00144  -0.00290   0.00062  -0.00228   2.07143
    R7        2.83765  -0.00036   0.00353  -0.00688  -0.00334   2.83431
    R8        2.58835  -0.03897  -0.03055  -0.03599  -0.06654   2.52182
    R9        2.84059   0.00113   0.01054  -0.00669   0.00385   2.84444
   R10        2.07344   0.00124  -0.02097   0.00185  -0.01912   2.05431
   R11        2.05871  -0.00021  -0.02356   0.01111  -0.01245   2.04626
   R12        2.65390   0.00669   0.05888  -0.00903   0.04986   2.70376
   R13        1.80178   0.00409   0.01600  -0.00694   0.00905   1.81083
    A1        1.88799  -0.00006  -0.00831   0.00338  -0.00500   1.88299
    A2        1.89225  -0.00029   0.00433  -0.00080   0.00353   1.89578
    A3        1.93460   0.00006  -0.00916   0.00540  -0.00379   1.93081
    A4        1.88620  -0.00020  -0.00318   0.00038  -0.00282   1.88339
    A5        1.94342  -0.00030   0.00079  -0.00463  -0.00388   1.93954
    A6        1.91788   0.00076   0.01551  -0.00366   0.01184   1.92971
    A7        1.93040  -0.00027   0.01190  -0.01047   0.00070   1.93110
    A8        1.91724  -0.00123  -0.00849  -0.00230  -0.01068   1.90656
    A9        1.99109   0.00020  -0.03758   0.01342  -0.02456   1.96653
   A10        1.85187   0.00057   0.04626  -0.01804   0.02826   1.88013
   A11        1.86295  -0.00043  -0.02375   0.01124  -0.01291   1.85004
   A12        1.90449   0.00124   0.01864   0.00425   0.02268   1.92716
   A13        2.05930  -0.00210   0.02405  -0.00262  -0.00082   2.05848
   A14        2.15318   0.00227   0.10814   0.01361   0.09931   2.25248
   A15        1.99767  -0.00092  -0.01716   0.01072  -0.02915   1.96852
   A16        1.90426   0.00217   0.03821   0.00551   0.04293   1.94719
   A17        1.87715  -0.00144   0.01417  -0.00112   0.01065   1.88780
   A18        1.99144   0.00127  -0.05138   0.01836  -0.03341   1.95803
   A19        1.89150  -0.00044   0.05771  -0.02436   0.03169   1.92320
   A20        1.93444  -0.00180  -0.00859  -0.00241  -0.01037   1.92406
   A21        1.86142   0.00009  -0.04317   0.00147  -0.04248   1.81895
   A22        1.89852   0.00178  -0.04881   0.01964  -0.02918   1.86934
    D1       -1.08793   0.00002   0.00764  -0.00397   0.00368  -1.08425
    D2       -3.12636   0.00023  -0.05062   0.02569  -0.02481   3.13202
    D3        1.01231  -0.00060  -0.04113   0.01225  -0.02897   0.98334
    D4        3.09257   0.00026   0.02391  -0.00879   0.01510   3.10767
    D5        1.05414   0.00046  -0.03436   0.02087  -0.01339   1.04075
    D6       -1.09038  -0.00037  -0.02487   0.00743  -0.01755  -1.10793
    D7        1.00328   0.00019   0.01726  -0.00390   0.01335   1.01663
    D8       -1.03515   0.00040  -0.04101   0.02576  -0.01515  -1.05030
    D9        3.10352  -0.00043  -0.03152   0.01232  -0.01931   3.08421
   D10        0.69586   0.00155   0.30660  -0.00727   0.29697   0.99283
   D11       -2.86979  -0.00080   0.56477   0.05503   0.62132  -2.24847
   D12        2.83344   0.00101   0.27933  -0.00385   0.27385   3.10729
   D13       -0.73221  -0.00133   0.53750   0.05846   0.59820  -0.13401
   D14       -1.45559   0.00206   0.33010  -0.01700   0.31128  -1.14430
   D15        1.26195  -0.00029   0.58827   0.04531   0.63563   1.89758
   D16       -1.79454   0.00092  -0.77777  -0.06116  -0.83849  -2.63303
   D17        0.25367   0.00077  -0.68312  -0.08772  -0.76875  -0.51508
   D18        2.31460   0.00067  -0.75931  -0.07567  -0.83318   1.48142
   D19        0.93646  -0.00164  -0.51718  -0.00380  -0.52343   0.41304
   D20        2.98467  -0.00179  -0.42253  -0.03036  -0.45368   2.53099
   D21       -1.23758  -0.00190  -0.49872  -0.01832  -0.51812  -1.75570
   D22        0.78820   0.00167   0.46872   0.05646   0.52428   1.31248
   D23       -1.36965  -0.00076   0.46378   0.03718   0.50060  -0.86905
   D24        2.85811   0.00068   0.42458   0.06679   0.49263  -2.93245
         Item               Value     Threshold  Converged?
 Maximum Force            0.038972     0.000002     NO 
 RMS     Force            0.005281     0.000001     NO 
 Maximum Displacement     1.360366     0.000006     NO 
 RMS     Displacement     0.380258     0.000004     NO 
 Predicted change in Energy=-2.135482D-03
 GradGradGradGradGradGradGradGradGradGradGradGradGradGradGradGradGradGrad

                          Input orientation:                          
 ---------------------------------------------------------------------
 Center     Atomic      Atomic             Coordinates (Angstroms)
 Number     Number       Type             X           Y           Z
 ---------------------------------------------------------------------
      1          6           0       -1.946264    0.418461   -0.172501
      2          1           0       -2.042027   -0.666079   -0.134521
      3          1           0       -2.075495    0.729794   -1.208765
      4          1           0       -2.752737    0.859785    0.413164
      5          6           0       -0.588002    0.857733    0.368753
      6          1           0       -0.481034    0.572970    1.413739
      7          1           0       -0.512207    1.949740    0.311028
      8          6           0        0.557961    0.214724   -0.354337
      9          8           0        0.634522    0.379327   -1.676420
     10          6           0        1.742186   -0.522686    0.210904
     11          1           0        2.613483   -0.432577   -0.432912
     12          1           0        1.957595   -0.114812    1.190581
     13          8           0        1.451472   -1.901220    0.460341
     14          1           0        1.440348   -2.345060   -0.388854
 ---------------------------------------------------------------------
                    Distance matrix (angstroms):
                    1          2          3          4          5
     1  C    0.000000
     2  H    1.089422   0.000000
     3  H    1.089712   1.761699   0.000000
     4  H    1.090031   1.770121   1.762443   0.000000
     5  C    1.526692   2.165520   2.171996   2.165192   0.000000
     6  H    2.164932   2.523698   3.073179   2.498810   1.088361
     7  H    2.152937   3.062903   2.498382   2.493674   1.096156
     8  C    2.519070   2.753920   2.816103   3.459174   1.499850
     9  O    2.987266   3.261018   2.772313   4.008830   2.430261
    10  C    3.825888   3.802650   4.261321   4.707066   2.712978
    11  H    4.645791   4.670903   4.892808   5.584117   3.543596
    12  H    4.169231   4.249326   4.768232   4.872520   2.846280
    13  O    4.162454   3.752862   4.706129   5.029986   3.432152
    14  H    4.376413   3.874351   4.742165   5.338186   3.866012
                    6          7          8          9         10
     6  H    0.000000
     7  H    1.764211   0.000000
     8  C    2.081813   2.144353   0.000000
     9  O    3.291055   2.780492   1.334488   0.000000
    10  C    2.754992   3.347418   1.505211   2.366968   0.000000
    11  H    3.741294   3.999853   2.156466   2.474225   1.087096
    12  H    2.543572   3.337051   2.110531   3.195996   1.082834
    13  O    3.281031   4.325301   2.437065   3.230178   1.430766
    14  H    3.931405   4.769446   2.707820   3.119209   1.942128
                   11         12         13         14
    11  H    0.000000
    12  H    1.779576   0.000000
    13  O    2.074869   1.995161   0.000000
    14  H    2.244053   2.781395   0.958252   0.000000
 Stoichiometry    C4H8O2(3)
 Framework group  C1[X(C4H8O2)]
 Deg. of freedom    36
 Full point group                 C1      NOp   1
 Largest Abelian subgroup         C1      NOp   1
 Largest concise Abelian subgroup C1      NOp   1
                         Standard orientation:                         
 ---------------------------------------------------------------------
 Center     Atomic      Atomic             Coordinates (Angstroms)
 Number     Number       Type             X           Y           Z
 ---------------------------------------------------------------------
      1          6           0       -2.171655   -0.570584   -0.452645
      2          1           0       -1.685727   -1.140384   -1.243872
      3          1           0       -2.536069    0.360444   -0.886078
      4          1           0       -3.033792   -1.134666   -0.096695
      5          6           0       -1.197740   -0.300731    0.691671
      6          1           0       -0.865273   -1.234652    1.140875
      7          1           0       -1.706281    0.281060    1.469143
      8          6           0        0.045355    0.405591    0.238487
      9          8           0       -0.093532    1.574473   -0.390228
     10          6           0        1.485360    0.045200    0.487817
     11          1           0        2.121053    0.926924    0.503125
     12          1           0        1.543983   -0.474322    1.436073
     13          8           0        1.977460   -0.903361   -0.463582
     14          1           0        2.122759   -0.430159   -1.284079
 ---------------------------------------------------------------------
 Rotational constants (GHZ):      5.4671430      2.2535640      1.9299346
 Standard basis: Aug-CC-pVTZ (5D, 7F)
 There are   530 symmetry adapted cartesian basis functions of A   symmetry.
 There are   460 symmetry adapted basis functions of A   symmetry.
   460 basis functions,   648 primitive gaussians,   530 cartesian basis functions
    25 alpha electrons       23 beta electrons
       nuclear repulsion energy       237.1815703011 Hartrees.
 NAtoms=   14 NActive=   14 NUniq=   14 SFac= 1.00D+00 NAtFMM=   60 NAOKFM=F Big=F
 Integral buffers will be    131072 words long.
 Raffenetti 2 integral format.
 Two-electron integral symmetry is turned on.
 Nuclear repulsion after empirical dispersion term =      237.1757318309 Hartrees.
 One-electron integrals computed using PRISM.
 NBasis=   460 RedAO= T EigKep=  7.17D-06  NBF=   460
 NBsUse=   460 1.00D-06 EigRej= -1.00D+00 NBFU=   460
 Initial guess from the checkpoint file:  "1-hydroxy-2-butanone_Conf-wb97-opt.chk"
 B after Tr=     0.000000    0.000000    0.000000
         Rot=    0.939891    0.341389   -0.007109   -0.002874 Ang=  39.93 deg.
 Initial guess <Sx>= 0.0000 <Sy>= 0.0000 <Sz>= 1.0000 <S**2>= 2.0082 S= 1.0027
 ExpMin= 2.53D-02 ExpMax= 1.53D+04 ExpMxC= 5.22D+02 IAcc=3 IRadAn=         5 AccDes= 0.00D+00
 Harris functional with IExCor= 4639 and IRadAn=       5 diagonalized for initial guess.
 HarFok:  IExCor= 4639 AccDes= 0.00D+00 IRadAn=         5 IDoV= 1 UseB2=F ITyADJ=14
 ICtDFT=  3500011 ScaDFX=  1.000000  1.000000  1.000000  1.000000
 FoFCou: FMM=F IPFlag=           0 FMFlag=      100000 FMFlg1=           0
         NFxFlg=           0 DoJE=T BraDBF=F KetDBF=T FulRan=T
         wScrn=  0.000000 ICntrl=     500 IOpCl=  0 I1Cent=   200000004 NGrid=           0
         NMat0=    1 NMatS0=      1 NMatT0=    0 NMatD0=    1 NMtDS0=    0 NMtDT0=    0
 Petite list used in FoFCou.
 Gradient too large for Newton-Raphson -- use scaled steepest descent instead.
 Gradient too large for Newton-Raphson -- use scaled steepest descent instead.
     Accept linear search using points  1 and  2.
 Gradient too large for Newton-Raphson -- use scaled steepest descent instead.
     Accept linear search using points  1 and  2.
 Gradient too large for Newton-Raphson -- use scaled steepest descent instead.
 Gradient too large for Newton-Raphson -- use scaled steepest descent instead.
     Accept linear search using points  1 and  2.
 Gradient too large for Newton-Raphson -- use scaled steepest descent instead.
     Accept linear search using points  3 and  4.
 Gradient too large for Newton-Raphson -- use scaled steepest descent instead.
 Restarting incremental Fock formation.
     Minimum is close to point  3 DX= -1.35D-02 DF= -3.37D-05 DXR=  7.25D-02 DFR=  5.29D-03 which will be used.
 Gradient too large for Newton-Raphson -- use scaled steepest descent instead.
 Gradient too large for Newton-Raphson -- use scaled steepest descent instead.
     Accept linear search using points  1 and  2.
 Gradient too large for Newton-Raphson -- use scaled steepest descent instead.
 Gradient too large for Newton-Raphson -- use scaled steepest descent instead.
 Gradient too large for Newton-Raphson -- use scaled steepest descent instead.
     Minimum is close to point  2 DX= -1.03D-01 DF= -3.23D-06 DXR=  6.44D-02 DFR=  4.16D-03 which will be used.
 Gradient too large for Newton-Raphson -- use scaled steepest descent instead.
 Gradient too large for Newton-Raphson -- use scaled steepest descent instead.
     Minimum is close to point  2 DX=  1.63D-01 DF= -2.45D-06 DXR=  9.27D-02 DFR=  8.66D-03 which will be used.
 Gradient too large for Newton-Raphson -- use scaled steepest descent instead.
 Restarting incremental Fock formation.
 Gradient too large for Newton-Raphson -- use scaled steepest descent instead.
     Accept linear search using points  1 and  2.
 Gradient too large for Newton-Raphson -- use scaled steepest descent instead.
     Minimum is close to point  3 DX= -1.73D-02 DF= -8.22D-07 DXR=  9.48D-02 DFR=  9.07D-03 which will be used.
 Gradient too large for Newton-Raphson -- use scaled steepest descent instead.
 Gradient too large for Newton-Raphson -- use scaled steepest descent instead.
     Accept linear search using points  1 and  2.
 LinEq1:  Iter=  0 NonCon=     1 RMS=9.89D-05 Max=4.79D-03 NDo=     1
 AX will form     1 AO Fock derivatives at one time.
 LinEq1:  Iter=  1 NonCon=     1 RMS=1.89D-05 Max=1.41D-03 NDo=     1
 LinEq1:  Iter=  2 NonCon=     1 RMS=9.87D-06 Max=5.00D-04 NDo=     1
 LinEq1:  Iter=  3 NonCon=     1 RMS=7.09D-06 Max=4.57D-04 NDo=     1
 LinEq1:  Iter=  4 NonCon=     1 RMS=2.78D-06 Max=6.49D-05 NDo=     1
 LinEq1:  Iter=  5 NonCon=     1 RMS=1.29D-06 Max=7.15D-05 NDo=     1
 LinEq1:  Iter=  6 NonCon=     1 RMS=4.11D-07 Max=2.30D-05 NDo=     1
 LinEq1:  Iter=  7 NonCon=     1 RMS=2.10D-07 Max=9.17D-06 NDo=     1
 LinEq1:  Iter=  8 NonCon=     1 RMS=1.12D-07 Max=4.49D-06 NDo=     1
 LinEq1:  Iter=  9 NonCon=     1 RMS=5.21D-08 Max=1.38D-06 NDo=     1
 LinEq1:  Iter= 10 NonCon=     1 RMS=2.74D-08 Max=9.24D-07 NDo=     1
 LinEq1:  Iter= 11 NonCon=     1 RMS=8.77D-09 Max=4.20D-07 NDo=     1
 LinEq1:  Iter= 12 NonCon=     1 RMS=4.15D-09 Max=1.74D-07 NDo=     1
 LinEq1:  Iter= 13 NonCon=     0 RMS=1.82D-09 Max=8.85D-08 NDo=     1
 Linear equations converged to 1.447D-08 1.447D-07 after    13 iterations.
     Minimum is close to point  2 DX=  2.56D-03 DF= -1.31D-09 DXR=  2.56D-03 DFR=  6.53D-06 which will be used.
 LinEq1:  Iter=  0 NonCon=     1 RMS=9.56D-07 Max=3.13D-05 NDo=     1
 LinEq1:  Iter=  1 NonCon=     1 RMS=8.43D-07 Max=6.83D-05 NDo=     1
 LinEq1:  Iter=  2 NonCon=     1 RMS=2.43D-07 Max=1.43D-05 NDo=     1
 LinEq1:  Iter=  3 NonCon=     1 RMS=1.25D-07 Max=5.45D-06 NDo=     1
 LinEq1:  Iter=  4 NonCon=     1 RMS=5.04D-08 Max=2.50D-06 NDo=     1
 LinEq1:  Iter=  5 NonCon=     1 RMS=2.23D-08 Max=1.20D-06 NDo=     1
 LinEq1:  Iter=  6 NonCon=     1 RMS=1.60D-08 Max=7.86D-07 NDo=     1
 LinEq1:  Iter=  7 NonCon=     1 RMS=8.06D-09 Max=3.86D-07 NDo=     1
 LinEq1:  Iter=  8 NonCon=     1 RMS=3.74D-09 Max=1.49D-07 NDo=     1
 LinEq1:  Iter=  9 NonCon=     1 RMS=1.96D-09 Max=6.94D-08 NDo=     1
 LinEq1:  Iter= 10 NonCon=     1 RMS=6.70D-10 Max=2.40D-08 NDo=     1
 LinEq1:  Iter= 11 NonCon=     0 RMS=2.72D-10 Max=1.33D-08 NDo=     1
 Linear equations converged to 1.665D-09 1.665D-08 after    11 iterations.
     Accept linear search using points  1 and  2.
     Minimum is close to point  2 DX= -2.21D-07 DF=  0.00D+00 DXR=  2.21D-07 DFR=  0.00D+00 which will be used.
 SCF Done:  E(UwB97XD) =  -307.575872385     a.u. after   22 cycles
            Convg  =    0.2215D-06                    79 Fock formations.
              S**2 =  2.0079                  -V/T =  2.0059
 <Sx>= 0.0000 <Sy>= 0.0000 <Sz>= 1.0000 <S**2>= 2.0079 S= 1.0026
 <L.S>= 0.000000000000E+00
 Annihilation of the first spin contaminant:
 S**2 before annihilation     2.0079,   after     2.0000
 Calling FoFJK, ICntrl=      2127 FMM=F ISym2X=0 I1Cent= 0 IOpClX= 1 NMat=1 NMatS=1 NMatT=0.
 ***** Axes restored to original set *****
 -------------------------------------------------------------------
 Center     Atomic                   Forces (Hartrees/Bohr)
 Number     Number              X              Y              Z
 -------------------------------------------------------------------
      1        6          -0.002474659   -0.000490843    0.000297551
      2        1          -0.000326021    0.000011126    0.000431079
      3        1           0.000405269    0.000052505    0.000192304
      4        1           0.000006964   -0.000035593    0.000225956
      5        6           0.004050503   -0.003392493   -0.000900063
      6        1          -0.000973101    0.000539068    0.001735605
      7        1           0.000790938    0.000036663    0.000268080
      8        6           0.008558794    0.004656709   -0.024373493
      9        8          -0.003141480   -0.000663558    0.015262132
     10        6          -0.013844488   -0.006244073    0.006887180
     11        1           0.001364962    0.003083999   -0.001116711
     12        1           0.003370568    0.003568770    0.003352627
     13        8           0.003869414    0.001011713   -0.003140290
     14        1          -0.001657663   -0.002133992    0.000878042
 -------------------------------------------------------------------
 Cartesian Forces:  Max     0.024373493 RMS     0.005633452

 GradGradGradGradGradGradGradGradGradGradGradGradGradGradGradGradGradGrad
 Berny optimization.
 Using GEDIIS/GDIIS optimizer.
 FormGI is forming the generalized inverse of G from B-inverse, IUseBI=4.
 Internal  Forces:  Max     0.015382303 RMS     0.003001985
 Search for a local minimum.
 Step number   8 out of a maximum of   69
 All quantities printed in internal units (Hartrees-Bohrs-Radians)
 Mixed Optimization -- RFO/linear search
 Update second derivatives using D2CorX and points    7    8
 DE= -2.20D-03 DEPred=-2.14D-03 R= 1.03D+00
 TightC=F SS=  1.41D+00  RLast= 2.22D+00 DXNew= 5.0454D+00 6.6700D+00
 Trust test= 1.03D+00 RLast= 2.22D+00 DXMaxT set to 3.00D+00
 ITU=  1  1  1  1  1  1  1  0
 Use linear search instead of GDIIS.
     Eigenvalues ---    0.00096   0.00511   0.00532   0.01265   0.01290
     Eigenvalues ---    0.04187   0.05636   0.05688   0.05760   0.06133
     Eigenvalues ---    0.07875   0.09464   0.11911   0.13139   0.15026
     Eigenvalues ---    0.16001   0.16017   0.16079   0.16780   0.22002
     Eigenvalues ---    0.23544   0.24433   0.26051   0.30469   0.30707
     Eigenvalues ---    0.34041   0.34226   0.34261   0.34277   0.34328
     Eigenvalues ---    0.34392   0.34605   0.36764   0.50953   0.55253
     Eigenvalues ---    1.65059
 RFO step:  Lambda=-1.51054574D-03 EMin= 9.61919981D-04
 Quartic linear search produced a step of -0.17930.
 Iteration  1 RMS(Cart)=  0.05542318 RMS(Int)=  0.00186629
 Iteration  2 RMS(Cart)=  0.00267679 RMS(Int)=  0.00060017
 Iteration  3 RMS(Cart)=  0.00000599 RMS(Int)=  0.00060016
 Iteration  4 RMS(Cart)=  0.00000000 RMS(Int)=  0.00060016
 Variable       Old X    -DE/DX   Delta X   Delta X   Delta X     New X
                                 (Linear)    (Quad)   (Total)
    R1        2.05871   0.00003  -0.00040   0.00027  -0.00014   2.05857
    R2        2.05926  -0.00022  -0.00040  -0.00007  -0.00047   2.05879
    R3        2.05986   0.00010  -0.00045   0.00063   0.00018   2.06004
    R4        2.88503   0.00185  -0.00141   0.00474   0.00333   2.88836
    R5        2.05670   0.00143   0.00140   0.00168   0.00308   2.05978
    R6        2.07143   0.00008   0.00041  -0.00011   0.00030   2.07173
    R7        2.83431  -0.00145   0.00060  -0.00684  -0.00624   2.82807
    R8        2.52182  -0.01538   0.01193  -0.03803  -0.02610   2.49571
    R9        2.84444  -0.00250  -0.00069  -0.00855  -0.00924   2.83519
   R10        2.05431   0.00201   0.00343   0.00104   0.00447   2.05878
   R11        2.04626   0.00505   0.00223   0.00761   0.00984   2.05610
   R12        2.70376   0.00024  -0.00894   0.00616  -0.00278   2.70098
   R13        1.81083   0.00023  -0.00162   0.00089  -0.00073   1.81010
    A1        1.88299   0.00026   0.00090   0.00122   0.00213   1.88512
    A2        1.89578  -0.00020  -0.00063  -0.00111  -0.00174   1.89403
    A3        1.93081   0.00030   0.00068   0.00041   0.00109   1.93190
    A4        1.88339   0.00034   0.00051   0.00124   0.00175   1.88513
    A5        1.93954  -0.00050   0.00070  -0.00187  -0.00118   1.93836
    A6        1.92971  -0.00018  -0.00212   0.00016  -0.00196   1.92775
    A7        1.93110  -0.00192  -0.00013  -0.00612  -0.00622   1.92488
    A8        1.90656   0.00017   0.00192   0.00049   0.00239   1.90895
    A9        1.96653   0.00313   0.00440   0.00553   0.00996   1.97649
   A10        1.88013   0.00004  -0.00507   0.00042  -0.00465   1.87547
   A11        1.85004   0.00033   0.00232   0.00364   0.00601   1.85605
   A12        1.92716  -0.00191  -0.00407  -0.00419  -0.00824   1.91893
   A13        2.05848   0.00123   0.00015   0.00760   0.01036   2.06884
   A14        2.25248  -0.00901  -0.01781  -0.02377  -0.03895   2.21354
   A15        1.96852   0.00777   0.00523   0.02217   0.03005   1.99857
   A16        1.94719  -0.00424  -0.00770  -0.01491  -0.02255   1.92464
   A17        1.88780   0.00032  -0.00191   0.00664   0.00466   1.89246
   A18        1.95803   0.00465   0.00599   0.01117   0.01709   1.97512
   A19        1.92320  -0.00112  -0.00568  -0.00936  -0.01495   1.90825
   A20        1.92406   0.00022   0.00186  -0.00144   0.00045   1.92451
   A21        1.81895   0.00045   0.00762   0.00936   0.01683   1.83578
   A22        1.86934   0.00470   0.00523   0.01314   0.01837   1.88771
    D1       -1.08425  -0.00050  -0.00066   0.00786   0.00721  -1.07704
    D2        3.13202   0.00049   0.00445   0.01072   0.01516  -3.13601
    D3        0.98334   0.00066   0.00519   0.01193   0.01711   1.00045
    D4        3.10767  -0.00070  -0.00271   0.00728   0.00459   3.11226
    D5        1.04075   0.00029   0.00240   0.01014   0.01253   1.05328
    D6       -1.10793   0.00046   0.00315   0.01135   0.01449  -1.09344
    D7        1.01663  -0.00068  -0.00239   0.00683   0.00446   1.02108
    D8       -1.05030   0.00031   0.00272   0.00970   0.01240  -1.03789
    D9        3.08421   0.00048   0.00346   0.01091   0.01436   3.09857
   D10        0.99283   0.00064  -0.05325   0.02839  -0.02463   0.96820
   D11       -2.24847   0.00089  -0.11140   0.11057  -0.00103  -2.24950
   D12        3.10729   0.00033  -0.04910   0.02651  -0.02238   3.08491
   D13       -0.13401   0.00058  -0.10725   0.10869   0.00122  -0.13279
   D14       -1.14430  -0.00040  -0.05581   0.02692  -0.02870  -1.17300
   D15        1.89758  -0.00015  -0.11397   0.10910  -0.00509   1.89249
   D16       -2.63303   0.00164   0.15034  -0.04328   0.10691  -2.52611
   D17       -0.51508  -0.00220   0.13783  -0.05984   0.07774  -0.43734
   D18        1.48142   0.00107   0.14939  -0.03846   0.11082   1.59224
   D19        0.41304   0.00163   0.09385   0.03492   0.12896   0.54200
   D20        2.53099  -0.00221   0.08134   0.01837   0.09979   2.63078
   D21       -1.75570   0.00106   0.09290   0.03974   0.13287  -1.62283
   D22        1.31248  -0.00228  -0.09400   0.00204  -0.09200   1.22048
   D23       -0.86905  -0.00032  -0.08976   0.01439  -0.07537  -0.94442
   D24       -2.93245   0.00064  -0.08833   0.02086  -0.06742  -2.99987
         Item               Value     Threshold  Converged?
 Maximum Force            0.015382     0.000002     NO 
 RMS     Force            0.003002     0.000001     NO 
 Maximum Displacement     0.158126     0.000006     NO 
 RMS     Displacement     0.055515     0.000004     NO 
 Predicted change in Energy=-1.008348D-03
 GradGradGradGradGradGradGradGradGradGradGradGradGradGradGradGradGradGrad

                          Input orientation:                          
 ---------------------------------------------------------------------
 Center     Atomic      Atomic             Coordinates (Angstroms)
 Number     Number       Type             X           Y           Z
 ---------------------------------------------------------------------
      1          6           0       -1.948711    0.425707   -0.159080
      2          1           0       -2.064531   -0.655092   -0.087354
      3          1           0       -2.088005    0.710966   -1.201269
      4          1           0       -2.736577    0.898092    0.427861
      5          6           0       -0.573008    0.856295    0.349063
      6          1           0       -0.458478    0.591478    1.400173
      7          1           0       -0.481822    1.946135    0.272657
      8          6           0        0.557617    0.197237   -0.376878
      9          8           0        0.613617    0.308885   -1.691632
     10          6           0        1.720972   -0.524741    0.236565
     11          1           0        2.621535   -0.359849   -0.353958
     12          1           0        1.873919   -0.138627    1.242229
     13          8           0        1.488559   -1.924975    0.404538
     14          1           0        1.474713   -2.331411   -0.462714
 ---------------------------------------------------------------------
                    Distance matrix (angstroms):
                    1          2          3          4          5
     1  C    0.000000
     2  H    1.089350   0.000000
     3  H    1.089465   1.762803   0.000000
     4  H    1.090128   1.769032   1.763441   0.000000
     5  C    1.528454   2.167807   2.172525   2.165406   0.000000
     6  H    2.163225   2.519142   3.071993   2.495824   1.089989
     7  H    2.156354   3.066098   2.505579   2.491265   1.096314
     8  C    2.526126   2.772354   2.818307   3.462732   1.496550
     9  O    2.987957   3.267329   2.775048   4.007894   2.423257
    10  C    3.811359   3.801572   4.254721   4.683032   2.679974
    11  H    4.641360   4.702920   4.903504   5.559048   3.489749
    12  H    4.110308   4.188784   4.731737   4.795274   2.788380
    13  O    4.202165   3.805129   4.724258   5.081538   3.462455
    14  H    4.406100   3.934105   4.742835   5.381243   3.874740
                    6          7          8          9         10
     6  H    0.000000
     7  H    1.762649   0.000000
     8  C    2.084655   2.135644   0.000000
     9  O    3.284586   2.781908   1.320674   0.000000
    10  C    2.711075   3.310413   1.500320   2.374681   0.000000
    11  H    3.669942   3.916763   2.137903   2.503660   1.089459
    12  H    2.449096   3.291780   2.113519   3.224308   1.088042
    13  O    3.333883   4.345721   2.445618   3.185841   1.429295
    14  H    3.968734   4.760903   2.691187   3.036920   1.952867
                   11         12         13         14
    11  H    0.000000
    12  H    1.776423   0.000000
    13  O    2.075709   2.010290   0.000000
    14  H    2.283437   2.806153   0.957866   0.000000
 Stoichiometry    C4H8O2(3)
 Framework group  C1[X(C4H8O2)]
 Deg. of freedom    36
 Full point group                 C1      NOp   1
 Largest Abelian subgroup         C1      NOp   1
 Largest concise Abelian subgroup C1      NOp   1
                         Standard orientation:                         
 ---------------------------------------------------------------------
 Center     Atomic      Atomic             Coordinates (Angstroms)
 Number     Number       Type             X           Y           Z
 ---------------------------------------------------------------------
      1          6           0       -2.183979   -0.544705   -0.471749
      2          1           0       -1.710890   -1.107712   -1.275425
      3          1           0       -2.535115    0.400598   -0.884108
      4          1           0       -3.052438   -1.103313   -0.122298
      5          6           0       -1.201419   -0.312187    0.675720
      6          1           0       -0.881274   -1.264688    1.098005
      7          1           0       -1.700514    0.250144    1.473588
      8          6           0        0.044346    0.400295    0.251338
      9          8           0       -0.072146    1.566025   -0.358319
     10          6           0        1.458357   -0.022169    0.521633
     11          1           0        2.088646    0.851314    0.684983
     12          1           0        1.466809   -0.644475    1.414100
     13          8           0        2.007423   -0.842577   -0.511973
     14          1           0        2.138726   -0.296859   -1.288155
 ---------------------------------------------------------------------
 Rotational constants (GHZ):      5.5614657      2.2288198      1.9374634
 Standard basis: Aug-CC-pVTZ (5D, 7F)
 There are   530 symmetry adapted cartesian basis functions of A   symmetry.
 There are   460 symmetry adapted basis functions of A   symmetry.
   460 basis functions,   648 primitive gaussians,   530 cartesian basis functions
    25 alpha electrons       23 beta electrons
       nuclear repulsion energy       237.5161900665 Hartrees.
 NAtoms=   14 NActive=   14 NUniq=   14 SFac= 1.00D+00 NAtFMM=   60 NAOKFM=F Big=F
 Integral buffers will be    131072 words long.
 Raffenetti 2 integral format.
 Two-electron integral symmetry is turned on.
 Nuclear repulsion after empirical dispersion term =      237.5103301407 Hartrees.
 One-electron integrals computed using PRISM.
 NBasis=   460 RedAO= T EigKep=  7.28D-06  NBF=   460
 NBsUse=   460 1.00D-06 EigRej= -1.00D+00 NBFU=   460
 Initial guess from the checkpoint file:  "1-hydroxy-2-butanone_Conf-wb97-opt.chk"
 B after Tr=     0.000000    0.000000    0.000000
         Rot=    0.999761   -0.021660    0.002770    0.001216 Ang=  -2.51 deg.
 Initial guess <Sx>= 0.0000 <Sy>= 0.0000 <Sz>= 1.0000 <S**2>= 2.0079 S= 1.0026
 ExpMin= 2.53D-02 ExpMax= 1.53D+04 ExpMxC= 5.22D+02 IAcc=3 IRadAn=         5 AccDes= 0.00D+00
 Harris functional with IExCor= 4639 and IRadAn=       5 diagonalized for initial guess.
 HarFok:  IExCor= 4639 AccDes= 0.00D+00 IRadAn=         5 IDoV= 1 UseB2=F ITyADJ=14
 ICtDFT=  3500011 ScaDFX=  1.000000  1.000000  1.000000  1.000000
 FoFCou: FMM=F IPFlag=           0 FMFlag=      100000 FMFlg1=           0
         NFxFlg=           0 DoJE=T BraDBF=F KetDBF=T FulRan=T
         wScrn=  0.000000 ICntrl=     500 IOpCl=  0 I1Cent=   200000004 NGrid=           0
         NMat0=    1 NMatS0=      1 NMatT0=    0 NMatD0=    1 NMtDS0=    0 NMtDT0=    0
 Petite list used in FoFCou.
 Gradient too large for Newton-Raphson -- use scaled steepest descent instead.
     Accept linear search using points  3 and  4.
     Minimum is close to point  4 DX= -6.89D-02 DF= -4.25D-06 DXR=  6.09D-02 DFR=  9.36D-04 which will be used.
 Gradient too large for Newton-Raphson -- use scaled steepest descent instead.
     Accept linear search using points  1 and  2.
 Gradient too large for Newton-Raphson -- use scaled steepest descent instead.
     Accept linear search using points  1 and  2.
 Gradient too large for Newton-Raphson -- use scaled steepest descent instead.
 Gradient too large for Newton-Raphson -- use scaled steepest descent instead.
     Accept linear search using points  1 and  2.
 Gradient too large for Newton-Raphson -- use scaled steepest descent instead.
     Minimum is close to point  4 DX=  5.34D-02 DF= -3.43D-07 DXR=  3.23D-02 DFR=  1.04D-03 which will be used.
 Gradient too large for Newton-Raphson -- use scaled steepest descent instead.
 Gradient too large for Newton-Raphson -- use scaled steepest descent instead.
 Restarting incremental Fock formation.
     Accept linear search using points  1 and  2.
 Gradient too large for Newton-Raphson -- use scaled steepest descent instead.
     Minimum is close to point  3 DX= -1.80D-02 DF= -4.68D-07 DXR=  9.92D-02 DFR=  9.94D-03 which will be used.
 LinEq1:  Iter=  0 NonCon=     1 RMS=5.58D-05 Max=2.64D-03 NDo=     1
 AX will form     1 AO Fock derivatives at one time.
 LinEq1:  Iter=  1 NonCon=     1 RMS=1.04D-05 Max=6.60D-04 NDo=     1
 LinEq1:  Iter=  2 NonCon=     1 RMS=8.21D-06 Max=5.60D-04 NDo=     1
 LinEq1:  Iter=  3 NonCon=     1 RMS=2.65D-06 Max=1.36D-04 NDo=     1
 LinEq1:  Iter=  4 NonCon=     1 RMS=1.06D-06 Max=4.98D-05 NDo=     1
 LinEq1:  Iter=  5 NonCon=     1 RMS=4.20D-07 Max=9.50D-06 NDo=     1
 LinEq1:  Iter=  6 NonCon=     1 RMS=2.68D-07 Max=1.18D-05 NDo=     1
 LinEq1:  Iter=  7 NonCon=     1 RMS=1.32D-07 Max=8.44D-06 NDo=     1
 LinEq1:  Iter=  8 NonCon=     1 RMS=8.02D-08 Max=5.49D-06 NDo=     1
 LinEq1:  Iter=  9 NonCon=     1 RMS=3.27D-08 Max=1.59D-06 NDo=     1
 LinEq1:  Iter= 10 NonCon=     1 RMS=1.35D-08 Max=6.09D-07 NDo=     1
 LinEq1:  Iter= 11 NonCon=     1 RMS=6.56D-09 Max=2.16D-07 NDo=     1
 LinEq1:  Iter= 12 NonCon=     0 RMS=3.12D-09 Max=1.24D-07 NDo=     1
 Linear equations converged to 1.447D-08 1.447D-07 after    12 iterations.
     Minimum is close to point  2 DX=  1.59D-03 DF= -1.76D-10 DXR=  1.58D-03 DFR=  2.51D-06 which will be used.
 LinEq1:  Iter=  0 NonCon=     1 RMS=3.50D-07 Max=1.38D-05 NDo=     1
 LinEq1:  Iter=  1 NonCon=     1 RMS=2.65D-07 Max=2.41D-05 NDo=     1
 LinEq1:  Iter=  2 NonCon=     1 RMS=7.80D-08 Max=3.95D-06 NDo=     1
 LinEq1:  Iter=  3 NonCon=     1 RMS=3.56D-08 Max=1.27D-06 NDo=     1
 LinEq1:  Iter=  4 NonCon=     1 RMS=1.33D-08 Max=6.64D-07 NDo=     1
 LinEq1:  Iter=  5 NonCon=     1 RMS=5.77D-09 Max=4.03D-07 NDo=     1
 LinEq1:  Iter=  6 NonCon=     1 RMS=3.69D-09 Max=1.60D-07 NDo=     1
 LinEq1:  Iter=  7 NonCon=     1 RMS=2.14D-09 Max=8.70D-08 NDo=     1
 LinEq1:  Iter=  8 NonCon=     1 RMS=9.88D-10 Max=3.53D-08 NDo=     1
 LinEq1:  Iter=  9 NonCon=     1 RMS=4.17D-10 Max=1.49D-08 NDo=     1
 LinEq1:  Iter= 10 NonCon=     1 RMS=1.70D-10 Max=7.44D-09 NDo=     1
 LinEq1:  Iter= 11 NonCon=     0 RMS=5.82D-11 Max=2.66D-09 NDo=     1
 Linear equations converged to 4.703D-10 4.703D-09 after    11 iterations.
 SCF Done:  E(UwB97XD) =  -307.577153554     a.u. after   12 cycles
            Convg  =    0.4425D-07                    50 Fock formations.
              S**2 =  2.0078                  -V/T =  2.0059
 <Sx>= 0.0000 <Sy>= 0.0000 <Sz>= 1.0000 <S**2>= 2.0078 S= 1.0026
 <L.S>= 0.000000000000E+00
 Annihilation of the first spin contaminant:
 S**2 before annihilation     2.0078,   after     2.0000
 Calling FoFJK, ICntrl=      2127 FMM=F ISym2X=0 I1Cent= 0 IOpClX= 1 NMat=1 NMatS=1 NMatT=0.
 ***** Axes restored to original set *****
 -------------------------------------------------------------------
 Center     Atomic                   Forces (Hartrees/Bohr)
 Number     Number              X              Y              Z
 -------------------------------------------------------------------
      1        6          -0.001434784    0.000183194    0.000433008
      2        1          -0.000081084   -0.000062638    0.000243352
      3        1           0.000135698   -0.000006448    0.000073912
      4        1           0.000038917    0.000013520    0.000095036
      5        6          -0.000422795   -0.001249308    0.000347621
      6        1          -0.000302549    0.000543202    0.000304166
      7        1          -0.000191005    0.000302065    0.000091444
      8        6           0.005630672    0.001881601   -0.012187636
      9        8          -0.001642374    0.000462410    0.008056160
     10        6          -0.005590050   -0.005303466    0.002222475
     11        1           0.001670293    0.001072957   -0.000313955
     12        1           0.000578054    0.000902682    0.000408926
     13        8           0.002222369    0.001837949    0.000334388
     14        1          -0.000611360   -0.000577721   -0.000108897
 -------------------------------------------------------------------
 Cartesian Forces:  Max     0.012187636 RMS     0.002825373

 GradGradGradGradGradGradGradGradGradGradGradGradGradGradGradGradGradGrad
 Berny optimization.
 Using GEDIIS/GDIIS optimizer.
 FormGI is forming the generalized inverse of G from B-inverse, IUseBI=4.
 Internal  Forces:  Max     0.008050583 RMS     0.001480386
 Search for a local minimum.
 Step number   9 out of a maximum of   69
 All quantities printed in internal units (Hartrees-Bohrs-Radians)
 Mixed Optimization -- RFO/linear search
 Update second derivatives using D2CorX and points    8    9
 DE= -1.28D-03 DEPred=-1.01D-03 R= 1.27D+00
 TightC=F SS=  1.41D+00  RLast= 3.18D-01 DXNew= 5.0454D+00 9.5541D-01
 Trust test= 1.27D+00 RLast= 3.18D-01 DXMaxT set to 3.00D+00
 ITU=  1  1  1  1  1  1  1  1  0
 Use linear search instead of GDIIS.
     Eigenvalues ---    0.00122   0.00465   0.00530   0.01125   0.01284
     Eigenvalues ---    0.04125   0.05539   0.05672   0.05708   0.06286
     Eigenvalues ---    0.07359   0.09561   0.11992   0.13087   0.15036
     Eigenvalues ---    0.15962   0.16005   0.16029   0.16936   0.18895
     Eigenvalues ---    0.22110   0.23711   0.24811   0.30346   0.30689
     Eigenvalues ---    0.33942   0.34229   0.34262   0.34285   0.34299
     Eigenvalues ---    0.34438   0.35497   0.37173   0.50970   0.55076
     Eigenvalues ---    1.58887
 RFO step:  Lambda=-8.47081593D-04 EMin= 1.22314436D-03
 Quartic linear search produced a step of  0.48431.
 Iteration  1 RMS(Cart)=  0.08708042 RMS(Int)=  0.00327147
 Iteration  2 RMS(Cart)=  0.00628359 RMS(Int)=  0.00052928
 Iteration  3 RMS(Cart)=  0.00002299 RMS(Int)=  0.00052904
 Iteration  4 RMS(Cart)=  0.00000001 RMS(Int)=  0.00052904
 Variable       Old X    -DE/DX   Delta X   Delta X   Delta X     New X
                                 (Linear)    (Quad)   (Total)
    R1        2.05857   0.00009  -0.00007   0.00090   0.00083   2.05941
    R2        2.05879  -0.00009  -0.00023   0.00039   0.00017   2.05896
    R3        2.06004   0.00003   0.00009   0.00089   0.00098   2.06102
    R4        2.88836   0.00089   0.00161   0.00447   0.00608   2.89444
    R5        2.05978   0.00013   0.00149  -0.00145   0.00004   2.05983
    R6        2.07173   0.00028   0.00014   0.00076   0.00091   2.07264
    R7        2.82807   0.00235  -0.00302   0.00689   0.00387   2.83194
    R8        2.49571  -0.00805  -0.01264  -0.03441  -0.04706   2.44865
    R9        2.83519   0.00069  -0.00448  -0.00086  -0.00533   2.82986
   R10        2.05878   0.00171   0.00216   0.00316   0.00532   2.06410
   R11        2.05610   0.00078   0.00477  -0.00113   0.00364   2.05974
   R12        2.70098  -0.00147  -0.00135   0.00234   0.00100   2.70198
   R13        1.81010   0.00035  -0.00035   0.00308   0.00272   1.81283
    A1        1.88512   0.00013   0.00103   0.00104   0.00207   1.88719
    A2        1.89403  -0.00003  -0.00084  -0.00025  -0.00109   1.89294
    A3        1.93190   0.00001   0.00053  -0.00184  -0.00131   1.93059
    A4        1.88513   0.00013   0.00085   0.00114   0.00199   1.88712
    A5        1.93836  -0.00011  -0.00057  -0.00051  -0.00108   1.93728
    A6        1.92775  -0.00012  -0.00095   0.00050  -0.00045   1.92730
    A7        1.92488  -0.00100  -0.00301  -0.00641  -0.00947   1.91541
    A8        1.90895  -0.00051   0.00116  -0.00523  -0.00410   1.90485
    A9        1.97649   0.00226   0.00482   0.00954   0.01437   1.99086
   A10        1.87547   0.00012  -0.00225   0.00125  -0.00104   1.87443
   A11        1.85605  -0.00023   0.00291  -0.00136   0.00159   1.85764
   A12        1.91893  -0.00074  -0.00399   0.00196  -0.00203   1.91689
   A13        2.06884  -0.00046   0.00502  -0.00098   0.00189   2.07073
   A14        2.21354  -0.00336  -0.01886  -0.00970  -0.03073   2.18280
   A15        1.99857   0.00382   0.01455   0.01762   0.02996   2.02853
   A16        1.92464  -0.00105  -0.01092   0.00458  -0.00644   1.91820
   A17        1.89246  -0.00078   0.00226  -0.00634  -0.00429   1.88817
   A18        1.97512   0.00314   0.00828   0.01238   0.02056   1.99568
   A19        1.90825  -0.00041  -0.00724  -0.00440  -0.01174   1.89651
   A20        1.92451  -0.00043   0.00022   0.00155   0.00178   1.92630
   A21        1.83578  -0.00055   0.00815  -0.00911  -0.00108   1.83469
   A22        1.88771   0.00103   0.00890  -0.00317   0.00573   1.89344
    D1       -1.07704  -0.00030   0.00349   0.00791   0.01143  -1.06561
    D2       -3.13601   0.00045   0.00734   0.01335   0.02068  -3.11533
    D3        1.00045   0.00020   0.00829   0.00803   0.01629   1.01675
    D4        3.11226  -0.00040   0.00222   0.00815   0.01041   3.12266
    D5        1.05328   0.00035   0.00607   0.01360   0.01966   1.07294
    D6       -1.09344   0.00011   0.00702   0.00827   0.01527  -1.07817
    D7        1.02108  -0.00041   0.00216   0.00672   0.00891   1.03000
    D8       -1.03789   0.00034   0.00601   0.01217   0.01816  -1.01973
    D9        3.09857   0.00010   0.00695   0.00685   0.01378   3.11235
   D10        0.96820   0.00036  -0.01193   0.08493   0.07341   1.04161
   D11       -2.24950   0.00062  -0.00050   0.20338   0.20242  -2.04709
   D12        3.08491   0.00033  -0.01084   0.08179   0.07143  -3.12685
   D13       -0.13279   0.00058   0.00059   0.20025   0.20043   0.06765
   D14       -1.17300  -0.00002  -0.01390   0.08351   0.07005  -1.10295
   D15        1.89249   0.00023  -0.00247   0.20197   0.19905   2.09154
   D16       -2.52611   0.00072   0.05178  -0.14926  -0.09797  -2.62409
   D17       -0.43734  -0.00088   0.03765  -0.15581  -0.11855  -0.55589
   D18        1.59224  -0.00023   0.05367  -0.16390  -0.11060   1.48164
   D19        0.54200   0.00081   0.06246  -0.03555   0.02726   0.56926
   D20        2.63078  -0.00078   0.04833  -0.04209   0.00668   2.63746
   D21       -1.62283  -0.00013   0.06435  -0.05018   0.01463  -1.60820
   D22        1.22048  -0.00022  -0.04456   0.05714   0.01254   1.23302
   D23       -0.94442  -0.00083  -0.03650   0.04085   0.00428  -0.94014
   D24       -2.99987   0.00017  -0.03265   0.05036   0.01781  -2.98206
         Item               Value     Threshold  Converged?
 Maximum Force            0.008051     0.000002     NO 
 RMS     Force            0.001480     0.000001     NO 
 Maximum Displacement     0.237592     0.000006     NO 
 RMS     Displacement     0.089790     0.000004     NO 
 Predicted change in Energy=-6.626968D-04
 GradGradGradGradGradGradGradGradGradGradGradGradGradGradGradGradGradGrad

                          Input orientation:                          
 ---------------------------------------------------------------------
 Center     Atomic      Atomic             Coordinates (Angstroms)
 Number     Number       Type             X           Y           Z
 ---------------------------------------------------------------------
      1          6           0       -1.913913    0.371070   -0.138439
      2          1           0       -1.970223   -0.710279   -0.015323
      3          1           0       -2.085423    0.602000   -1.189335
      4          1           0       -2.715123    0.827133    0.444292
      5          6           0       -0.551281    0.896203    0.323613
      6          1           0       -0.409194    0.671462    1.380699
      7          1           0       -0.530636    1.987378    0.214677
      8          6           0        0.613885    0.291047   -0.398857
      9          8           0        0.690106    0.434368   -1.684421
     10          6           0        1.687046   -0.535476    0.239644
     11          1           0        2.624477   -0.415046   -0.307877
     12          1           0        1.830302   -0.178037    1.259322
     13          8           0        1.362831   -1.921709    0.372453
     14          1           0        1.366948   -2.320014   -0.500248
 ---------------------------------------------------------------------
                    Distance matrix (angstroms):
                    1          2          3          4          5
     1  C    0.000000
     2  H    1.089791   0.000000
     3  H    1.089553   1.764554   0.000000
     4  H    1.090645   1.769112   1.765204   0.000000
     5  C    1.531673   2.170037   2.174663   2.168305   0.000000
     6  H    2.159212   2.508964   3.069144   2.493672   1.090013
     7  H    2.156525   3.066377   2.511551   2.484125   1.096794
     8  C    2.542436   2.797743   2.829807   3.475713   1.498596
     9  O    3.029023   3.342672   2.824318   4.035005   2.405522
    10  C    3.732517   3.670312   4.191344   4.612773   2.658358
    11  H    4.609086   4.613461   4.898419   5.533543   3.493364
    12  H    4.034154   4.043760   4.683725   4.726048   2.775154
    13  O    4.031736   3.567518   4.549587   4.918435   3.406881
    14  H    4.258742   3.736724   4.575136   5.240228   3.834371
                    6          7          8          9         10
     6  H    0.000000
     7  H    1.762382   0.000000
     8  C    2.087637   2.136327   0.000000
     9  O    3.264910   2.740187   1.295772   0.000000
    10  C    2.674496   3.359097   1.497498   2.374134   0.000000
    11  H    3.637988   3.999930   2.132915   2.521541   1.092273
    12  H    2.398275   3.369619   2.109329   3.215697   1.089967
    13  O    3.298662   4.346386   2.460107   3.199122   1.429824
    14  H    3.954943   4.760837   2.719379   3.073597   1.958183
                   11         12         13         14
    11  H    0.000000
    12  H    1.772851   0.000000
    13  O    2.079575   2.011333   0.000000
    14  H    2.290696   2.810489   0.959307   0.000000
 Stoichiometry    C4H8O2(3)
 Framework group  C1[X(C4H8O2)]
 Deg. of freedom    36
 Full point group                 C1      NOp   1
 Largest Abelian subgroup         C1      NOp   1
 Largest concise Abelian subgroup C1      NOp   1
                         Standard orientation:                         
 ---------------------------------------------------------------------
 Center     Atomic      Atomic             Coordinates (Angstroms)
 Number     Number       Type             X           Y           Z
 ---------------------------------------------------------------------
      1          6           0       -2.104478   -0.661467   -0.437209
      2          1           0       -1.566877   -1.351547   -1.087148
      3          1           0       -2.448691    0.176230   -1.042937
      4          1           0       -2.980505   -1.174291   -0.038342
      5          6           0       -1.201718   -0.180141    0.702692
      6          1           0       -0.885159   -1.030954    1.306046
      7          1           0       -1.773590    0.490300    1.355706
      8          6           0        0.050416    0.503383    0.243626
      9          8           0       -0.055354    1.568702   -0.486397
     10          6           0        1.442090    0.017490    0.507543
     11          1           0        2.128398    0.865597    0.560042
     12          1           0        1.446744   -0.495008    1.469495
     13          8           0        1.916952   -0.949530   -0.432550
     14          1           0        2.069033   -0.509293   -1.271199
 ---------------------------------------------------------------------
 Rotational constants (GHZ):      5.2257567      2.3450757      1.9836580
 Standard basis: Aug-CC-pVTZ (5D, 7F)
 There are   530 symmetry adapted cartesian basis functions of A   symmetry.
 There are   460 symmetry adapted basis functions of A   symmetry.
   460 basis functions,   648 primitive gaussians,   530 cartesian basis functions
    25 alpha electrons       23 beta electrons
       nuclear repulsion energy       238.3745628214 Hartrees.
 NAtoms=   14 NActive=   14 NUniq=   14 SFac= 1.00D+00 NAtFMM=   60 NAOKFM=F Big=F
 Integral buffers will be    131072 words long.
 Raffenetti 2 integral format.
 Two-electron integral symmetry is turned on.
 Nuclear repulsion after empirical dispersion term =      238.3686138794 Hartrees.
 One-electron integrals computed using PRISM.
 NBasis=   460 RedAO= T EigKep=  8.16D-06  NBF=   460
 NBsUse=   460 1.00D-06 EigRej= -1.00D+00 NBFU=   460
 Initial guess from the checkpoint file:  "1-hydroxy-2-butanone_Conf-wb97-opt.chk"
 B after Tr=     0.000000    0.000000    0.000000
         Rot=    0.998315    0.057926    0.001954    0.002745 Ang=   6.65 deg.
 Initial guess <Sx>= 0.0000 <Sy>= 0.0000 <Sz>= 1.0000 <S**2>= 2.0077 S= 1.0026
 ExpMin= 2.53D-02 ExpMax= 1.53D+04 ExpMxC= 5.22D+02 IAcc=3 IRadAn=         5 AccDes= 0.00D+00
 Harris functional with IExCor= 4639 and IRadAn=       5 diagonalized for initial guess.
 HarFok:  IExCor= 4639 AccDes= 0.00D+00 IRadAn=         5 IDoV= 1 UseB2=F ITyADJ=14
 ICtDFT=  3500011 ScaDFX=  1.000000  1.000000  1.000000  1.000000
 FoFCou: FMM=F IPFlag=           0 FMFlag=      100000 FMFlg1=           0
         NFxFlg=           0 DoJE=T BraDBF=F KetDBF=T FulRan=T
         wScrn=  0.000000 ICntrl=     500 IOpCl=  0 I1Cent=   200000004 NGrid=           0
         NMat0=    1 NMatS0=      1 NMatT0=    0 NMatD0=    1 NMtDS0=    0 NMtDT0=    0
 Petite list used in FoFCou.
 Gradient too large for Newton-Raphson -- use scaled steepest descent instead.
     Minimum is close to point  4 DX=  7.01D-02 DF= -2.39D-05 DXR=  5.52D-02 DFR=  3.06D-03 which will be used.
 Gradient too large for Newton-Raphson -- use scaled steepest descent instead.
     Minimum is close to point  3 DX= -6.80D-03 DF= -5.58D-07 DXR=  2.32D-02 DFR=  5.38D-04 which will be used.
 Gradient too large for Newton-Raphson -- use scaled steepest descent instead.
 Gradient too large for Newton-Raphson -- use scaled steepest descent instead.
     Minimum is close to point  2 DX=  7.96D-03 DF= -2.66D-07 DXR=  2.58D-02 DFR=  6.68D-04 which will be used.
 Gradient too large for Newton-Raphson -- use scaled steepest descent instead.
 Gradient too large for Newton-Raphson -- use scaled steepest descent instead.
     Minimum is close to point  2 DX= -8.60D-03 DF= -2.11D-07 DXR=  2.95D-02 DFR=  8.72D-04 which will be used.
 Gradient too large for Newton-Raphson -- use scaled steepest descent instead.
     Accept linear search using points  1 and  2.
 Gradient too large for Newton-Raphson -- use scaled steepest descent instead.
 Restarting incremental Fock formation.
 Gradient too large for Newton-Raphson -- use scaled steepest descent instead.
 Gradient too large for Newton-Raphson -- use scaled steepest descent instead.
     Minimum is close to point  2 DX=  9.08D-03 DF= -5.06D-09 DXR=  6.44D-03 DFR=  4.15D-05 which will be used.
 Gradient too large for Newton-Raphson -- use scaled steepest descent instead.
     Minimum is close to point  3 DX= -1.45D-02 DF= -4.50D-07 DXR=  7.83D-02 DFR=  6.17D-03 which will be used.
 Gradient too large for Newton-Raphson -- use scaled steepest descent instead.
 Gradient too large for Newton-Raphson -- use scaled steepest descent instead.
     Accept linear search using points  1 and  2.
 LinEq1:  Iter=  0 NonCon=     1 RMS=7.84D-05 Max=4.70D-03 NDo=     1
 AX will form     1 AO Fock derivatives at one time.
 LinEq1:  Iter=  1 NonCon=     1 RMS=1.68D-05 Max=1.01D-03 NDo=     1
 LinEq1:  Iter=  2 NonCon=     1 RMS=1.36D-05 Max=7.61D-04 NDo=     1
 LinEq1:  Iter=  3 NonCon=     1 RMS=5.72D-06 Max=3.75D-04 NDo=     1
 LinEq1:  Iter=  4 NonCon=     1 RMS=2.11D-06 Max=6.14D-05 NDo=     1
 LinEq1:  Iter=  5 NonCon=     1 RMS=1.14D-06 Max=7.19D-05 NDo=     1
 LinEq1:  Iter=  6 NonCon=     1 RMS=4.36D-07 Max=1.55D-05 NDo=     1
 LinEq1:  Iter=  7 NonCon=     1 RMS=2.71D-07 Max=1.41D-05 NDo=     1
 LinEq1:  Iter=  8 NonCon=     1 RMS=1.31D-07 Max=3.30D-06 NDo=     1
 LinEq1:  Iter=  9 NonCon=     1 RMS=4.13D-08 Max=1.11D-06 NDo=     1
 LinEq1:  Iter= 10 NonCon=     1 RMS=1.95D-08 Max=5.45D-07 NDo=     1
 LinEq1:  Iter= 11 NonCon=     1 RMS=6.87D-09 Max=1.79D-07 NDo=     1
 LinEq1:  Iter= 12 NonCon=     0 RMS=3.04D-09 Max=1.26D-07 NDo=     1
 Linear equations converged to 1.447D-08 1.447D-07 after    12 iterations.
     Minimum is close to point  2 DX=  3.54D-03 DF= -1.81D-09 DXR=  3.53D-03 DFR=  1.24D-05 which will be used.
 LinEq1:  Iter=  0 NonCon=     1 RMS=7.71D-07 Max=2.70D-05 NDo=     1
 LinEq1:  Iter=  1 NonCon=     1 RMS=7.22D-07 Max=6.53D-05 NDo=     1
 LinEq1:  Iter=  2 NonCon=     1 RMS=2.27D-07 Max=1.04D-05 NDo=     1
 LinEq1:  Iter=  3 NonCon=     1 RMS=1.34D-07 Max=7.03D-06 NDo=     1
 LinEq1:  Iter=  4 NonCon=     1 RMS=4.02D-08 Max=2.05D-06 NDo=     1
 LinEq1:  Iter=  5 NonCon=     1 RMS=1.89D-08 Max=8.11D-07 NDo=     1
 LinEq1:  Iter=  6 NonCon=     1 RMS=1.15D-08 Max=6.86D-07 NDo=     1
 LinEq1:  Iter=  7 NonCon=     1 RMS=6.42D-09 Max=2.63D-07 NDo=     1
 LinEq1:  Iter=  8 NonCon=     1 RMS=3.79D-09 Max=1.11D-07 NDo=     1
 LinEq1:  Iter=  9 NonCon=     1 RMS=1.69D-09 Max=4.89D-08 NDo=     1
 LinEq1:  Iter= 10 NonCon=     1 RMS=5.25D-10 Max=1.53D-08 NDo=     1
 LinEq1:  Iter= 11 NonCon=     0 RMS=2.35D-10 Max=8.47D-09 NDo=     1
 Linear equations converged to 1.233D-09 1.233D-08 after    11 iterations.
 SCF Done:  E(UwB97XD) =  -307.577927981     a.u. after   16 cycles
            Convg  =    0.1369D-06                    62 Fock formations.
              S**2 =  2.0077                  -V/T =  2.0058
 <Sx>= 0.0000 <Sy>= 0.0000 <Sz>= 1.0000 <S**2>= 2.0077 S= 1.0026
 <L.S>= 0.000000000000E+00
 Annihilation of the first spin contaminant:
 S**2 before annihilation     2.0077,   after     2.0000
 Calling FoFJK, ICntrl=      2127 FMM=F ISym2X=0 I1Cent= 0 IOpClX= 1 NMat=1 NMatS=1 NMatT=0.
 ***** Axes restored to original set *****
 -------------------------------------------------------------------
 Center     Atomic                   Forces (Hartrees/Bohr)
 Number     Number              X              Y              Z
 -------------------------------------------------------------------
      1        6           0.000066515   -0.000477873   -0.000177101
      2        1          -0.000056838    0.000151008    0.000074019
      3        1          -0.000011040   -0.000023141    0.000188507
      4        1           0.000335031    0.000053276    0.000014424
      5        6          -0.004306281    0.000168910    0.001568855
      6        1           0.000377059    0.000498260    0.000103871
      7        1           0.000300446   -0.000771834   -0.000228270
      8        6           0.003844743    0.002609347    0.006640152
      9        8          -0.000746131    0.000913034   -0.009991042
     10        6          -0.000008411   -0.005337716    0.002539613
     11        1          -0.000061403    0.000076524   -0.000061416
     12        1          -0.000430663    0.000129455   -0.000495261
     13        8           0.001078338    0.001565973   -0.001130653
     14        1          -0.000381365    0.000444776    0.000954304
 -------------------------------------------------------------------
 Cartesian Forces:  Max     0.009991042 RMS     0.002345529

 GradGradGradGradGradGradGradGradGradGradGradGradGradGradGradGradGradGrad
 Berny optimization.
 Using GEDIIS/GDIIS optimizer.
 FormGI is forming the generalized inverse of G from B-inverse, IUseBI=4.
 Internal  Forces:  Max     0.009969451 RMS     0.001511580
 Search for a local minimum.
 Step number  10 out of a maximum of   69
 All quantities printed in internal units (Hartrees-Bohrs-Radians)
 Mixed Optimization -- RFO/linear search
 Update second derivatives using D2CorX and points    8    9   10
 DE= -7.74D-04 DEPred=-6.63D-04 R= 1.17D+00
 TightC=F SS=  1.41D+00  RLast= 4.25D-01 DXNew= 5.0454D+00 1.2759D+00
 Trust test= 1.17D+00 RLast= 4.25D-01 DXMaxT set to 3.00D+00
 ITU=  1  1  1  1  1  1  1  1  1  0
 Use linear search instead of GDIIS.
     Eigenvalues ---    0.00111   0.00382   0.00531   0.01034   0.01309
     Eigenvalues ---    0.04047   0.05595   0.05667   0.05720   0.06158
     Eigenvalues ---    0.07446   0.09678   0.12104   0.13067   0.15447
     Eigenvalues ---    0.15778   0.16004   0.16060   0.16841   0.17569
     Eigenvalues ---    0.22115   0.23743   0.24862   0.30423   0.30747
     Eigenvalues ---    0.33935   0.34229   0.34261   0.34282   0.34292
     Eigenvalues ---    0.34440   0.35390   0.39194   0.50947   0.56707
     Eigenvalues ---    1.92710
 RFO step:  Lambda=-4.52551371D-04 EMin= 1.10817387D-03
 Quartic linear search produced a step of  0.39565.
 Iteration  1 RMS(Cart)=  0.10048887 RMS(Int)=  0.00496650
 Iteration  2 RMS(Cart)=  0.00958221 RMS(Int)=  0.00056126
 Iteration  3 RMS(Cart)=  0.00005528 RMS(Int)=  0.00056008
 Iteration  4 RMS(Cart)=  0.00000002 RMS(Int)=  0.00056008
 Variable       Old X    -DE/DX   Delta X   Delta X   Delta X     New X
                                 (Linear)    (Quad)   (Total)
    R1        2.05941  -0.00014   0.00033   0.00047   0.00080   2.06021
    R2        2.05896  -0.00019   0.00007   0.00017   0.00023   2.05919
    R3        2.06102  -0.00022   0.00039   0.00017   0.00055   2.06157
    R4        2.89444  -0.00023   0.00241   0.00033   0.00273   2.89718
    R5        2.05983   0.00005   0.00002  -0.00063  -0.00061   2.05921
    R6        2.07264  -0.00074   0.00036  -0.00129  -0.00093   2.07171
    R7        2.83194   0.00314   0.00153   0.00591   0.00744   2.83938
    R8        2.44865   0.00997  -0.01862  -0.00350  -0.02212   2.42653
    R9        2.82986   0.00263  -0.00211   0.00510   0.00299   2.83285
   R10        2.06410  -0.00001   0.00210   0.00076   0.00286   2.06696
   R11        2.05974  -0.00048   0.00144  -0.00107   0.00037   2.06011
   R12        2.70198  -0.00212   0.00040   0.00021   0.00060   2.70258
   R13        1.81283  -0.00105   0.00108   0.00130   0.00238   1.81521
    A1        1.88719   0.00000   0.00082   0.00072   0.00153   1.88872
    A2        1.89294   0.00010  -0.00043  -0.00008  -0.00051   1.89243
    A3        1.93059   0.00011  -0.00052   0.00033  -0.00019   1.93040
    A4        1.88712   0.00011   0.00079   0.00049   0.00127   1.88839
    A5        1.93728   0.00012  -0.00043   0.00037  -0.00006   1.93722
    A6        1.92730  -0.00043  -0.00018  -0.00178  -0.00196   1.92534
    A7        1.91541   0.00006  -0.00375   0.00067  -0.00309   1.91232
    A8        1.90485   0.00034  -0.00162   0.00192   0.00029   1.90514
    A9        1.99086   0.00024   0.00568   0.00011   0.00580   1.99665
   A10        1.87443  -0.00010  -0.00041   0.00283   0.00240   1.87683
   A11        1.85764  -0.00008   0.00063  -0.00329  -0.00265   1.85499
   A12        1.91689  -0.00050  -0.00080  -0.00214  -0.00295   1.91394
   A13        2.07073  -0.00054   0.00075  -0.00384  -0.00526   2.06548
   A14        2.18280  -0.00142  -0.01216  -0.00824  -0.02267   2.16013
   A15        2.02853   0.00192   0.01185   0.00994   0.01939   2.04791
   A16        1.91820  -0.00026  -0.00255   0.00008  -0.00252   1.91568
   A17        1.88817  -0.00048  -0.00170  -0.00527  -0.00701   1.88115
   A18        1.99568   0.00049   0.00813   0.00148   0.00959   2.00527
   A19        1.89651   0.00021  -0.00464   0.00113  -0.00356   1.89295
   A20        1.92630  -0.00004   0.00071  -0.00147  -0.00078   1.92552
   A21        1.83469   0.00008  -0.00043   0.00411   0.00369   1.83839
   A22        1.89344   0.00015   0.00227   0.00432   0.00659   1.90002
    D1       -1.06561   0.00010   0.00452   0.00828   0.01282  -1.05279
    D2       -3.11533  -0.00001   0.00818   0.00335   0.01153  -3.10380
    D3        1.01675   0.00020   0.00645   0.00461   0.01105   1.02780
    D4        3.12266  -0.00005   0.00412   0.00692   0.01105   3.13371
    D5        1.07294  -0.00016   0.00778   0.00199   0.00976   1.08270
    D6       -1.07817   0.00006   0.00604   0.00325   0.00929  -1.06888
    D7        1.03000   0.00001   0.00353   0.00724   0.01078   1.04078
    D8       -1.01973  -0.00010   0.00719   0.00231   0.00950  -1.01023
    D9        3.11235   0.00012   0.00545   0.00357   0.00902   3.12137
   D10        1.04161  -0.00012   0.02904   0.08558   0.11515   1.15676
   D11       -2.04709   0.00093   0.08009   0.13583   0.21538  -1.83171
   D12       -3.12685   0.00005   0.02826   0.08418   0.11297  -3.01387
   D13        0.06765   0.00110   0.07930   0.13443   0.21320   0.28085
   D14       -1.10295  -0.00035   0.02771   0.08463   0.11288  -0.99007
   D15        2.09154   0.00069   0.07876   0.13488   0.21311   2.30465
   D16       -2.62409  -0.00047  -0.03876  -0.07131  -0.11053  -2.73462
   D17       -0.55589  -0.00065  -0.04690  -0.07301  -0.12032  -0.67621
   D18        1.48164  -0.00058  -0.04376  -0.07053  -0.11474   1.36690
   D19        0.56926   0.00061   0.01078  -0.02179  -0.01059   0.55867
   D20        2.63746   0.00044   0.00264  -0.02349  -0.02037   2.61709
   D21       -1.60820   0.00050   0.00579  -0.02101  -0.01479  -1.62299
   D22        1.23302  -0.00012   0.00496   0.00730   0.01226   1.24528
   D23       -0.94014  -0.00012   0.00169   0.00725   0.00892  -0.93122
   D24       -2.98206  -0.00039   0.00705   0.00436   0.01144  -2.97063
         Item               Value     Threshold  Converged?
 Maximum Force            0.009969     0.000002     NO 
 RMS     Force            0.001512     0.000001     NO 
 Maximum Displacement     0.285086     0.000006     NO 
 RMS     Displacement     0.107315     0.000004     NO 
 Predicted change in Energy=-3.471282D-04
 GradGradGradGradGradGradGradGradGradGradGradGradGradGradGradGradGradGrad

                          Input orientation:                          
 ---------------------------------------------------------------------
 Center     Atomic      Atomic             Coordinates (Angstroms)
 Number     Number       Type             X           Y           Z
 ---------------------------------------------------------------------
      1          6           0       -1.864531    0.304822   -0.114995
      2          1           0       -1.850335   -0.768936    0.073184
      3          1           0       -2.056288    0.462180   -1.176061
      4          1           0       -2.689317    0.742887    0.448896
      5          6           0       -0.535135    0.943536    0.303578
      6          1           0       -0.370657    0.779523    1.368222
      7          1           0       -0.589191    2.026320    0.140670
      8          6           0        0.669958    0.386052   -0.399682
      9          8           0        0.784944    0.585229   -1.662984
     10          6           0        1.651229   -0.548012    0.242087
     11          1           0        2.612397   -0.488063   -0.276500
     12          1           0        1.794414   -0.223624    1.272973
     13          8           0        1.218402   -1.908224    0.330335
     14          1           0        1.223911   -2.293588   -0.549524
 ---------------------------------------------------------------------
                    Distance matrix (angstroms):
                    1          2          3          4          5
     1  C    0.000000
     2  H    1.090216   0.000000
     3  H    1.089675   1.765978   0.000000
     4  H    1.090938   1.769367   1.766354   0.000000
     5  C    1.533119   2.171496   2.175992   2.168382   0.000000
     6  H    2.157993   2.502857   3.068457   2.494531   1.089688
     7  H    2.157640   3.067327   2.516483   2.480470   1.096303
     8  C    2.551721   2.812379   2.835661   3.483122   1.502535
     9  O    3.081333   3.434055   2.885279   4.068830   2.395487
    10  C    3.635299   3.512589   4.096012   4.533158   2.647391
    11  H    4.549466   4.485215   4.848587   5.490866   3.506127
    12  H    3.948872   3.875700   4.614759   4.660160   2.780069
    13  O    3.821043   3.283481   4.314121   4.723634   3.347857
    14  H    4.059436   3.487595   4.329724   5.052759   3.781666
                    6          7          8          9         10
     6  H    0.000000
     7  H    1.763276   0.000000
     8  C    2.088823   2.137268   0.000000
     9  O    3.249826   2.686663   1.284066   0.000000
    10  C    2.668060   3.414227   1.499078   2.379912   0.000000
    11  H    3.634625   4.092227   2.133617   2.532564   1.093788
    12  H    2.388076   3.467842   2.105678   3.208288   1.090162
    13  O    3.290334   4.334051   2.469295   3.221570   1.430142
    14  H    3.957828   4.735537   2.740399   3.117703   1.963743
                   11         12         13         14
    11  H    0.000000
    12  H    1.771974   0.000000
    13  O    2.080464   2.014505   0.000000
    14  H    2.293982   2.816330   0.960566   0.000000
 Stoichiometry    C4H8O2(3)
 Framework group  C1[X(C4H8O2)]
 Deg. of freedom    36
 Full point group                 C1      NOp   1
 Largest Abelian subgroup         C1      NOp   1
 Largest concise Abelian subgroup C1      NOp   1
                         Standard orientation:                         
 ---------------------------------------------------------------------
 Center     Atomic      Atomic             Coordinates (Angstroms)
 Number     Number       Type             X           Y           Z
 ---------------------------------------------------------------------
      1          6           0       -2.003140   -0.772230   -0.401090
      2          1           0       -1.396271   -1.547718   -0.868955
      3          1           0       -2.314423   -0.070425   -1.174372
      4          1           0       -2.897050   -1.238424    0.015725
      5          6           0       -1.211395   -0.059257    0.701300
      6          1           0       -0.919116   -0.779652    1.464860
      7          1           0       -1.854988    0.687532    1.180858
      8          6           0        0.057246    0.594061    0.230838
      9          8           0       -0.032368    1.590092   -0.574590
     10          6           0        1.425793    0.040642    0.491688
     11          1           0        2.166086    0.844002    0.437352
     12          1           0        1.432802   -0.367386    1.502587
     13          8           0        1.807887   -1.045176   -0.357021
     14          1           0        1.967789   -0.706549   -1.241584
 ---------------------------------------------------------------------
 Rotational constants (GHZ):      4.8696220      2.5042289      2.0304077
 Standard basis: Aug-CC-pVTZ (5D, 7F)
 There are   530 symmetry adapted cartesian basis functions of A   symmetry.
 There are   460 symmetry adapted basis functions of A   symmetry.
   460 basis functions,   648 primitive gaussians,   530 cartesian basis functions
    25 alpha electrons       23 beta electrons
       nuclear repulsion energy       239.1194354537 Hartrees.
 NAtoms=   14 NActive=   14 NUniq=   14 SFac= 1.00D+00 NAtFMM=   60 NAOKFM=F Big=F
 Integral buffers will be    131072 words long.
 Raffenetti 2 integral format.
 Two-electron integral symmetry is turned on.
 Nuclear repulsion after empirical dispersion term =      239.1133608131 Hartrees.
 One-electron integrals computed using PRISM.
 NBasis=   460 RedAO= T EigKep=  8.93D-06  NBF=   460
 NBsUse=   460 1.00D-06 EigRej= -1.00D+00 NBFU=   460
 Initial guess from the checkpoint file:  "1-hydroxy-2-butanone_Conf-wb97-opt.chk"
 B after Tr=     0.000000    0.000000    0.000000
         Rot=    0.998913    0.046366    0.003456    0.003419 Ang=   5.34 deg.
 Initial guess <Sx>= 0.0000 <Sy>= 0.0000 <Sz>= 1.0000 <S**2>= 2.0077 S= 1.0026
 ExpMin= 2.53D-02 ExpMax= 1.53D+04 ExpMxC= 5.22D+02 IAcc=3 IRadAn=         5 AccDes= 0.00D+00
 Harris functional with IExCor= 4639 and IRadAn=       5 diagonalized for initial guess.
 HarFok:  IExCor= 4639 AccDes= 0.00D+00 IRadAn=         5 IDoV= 1 UseB2=F ITyADJ=14
 ICtDFT=  3500011 ScaDFX=  1.000000  1.000000  1.000000  1.000000
 FoFCou: FMM=F IPFlag=           0 FMFlag=      100000 FMFlg1=           0
         NFxFlg=           0 DoJE=T BraDBF=F KetDBF=T FulRan=T
         wScrn=  0.000000 ICntrl=     500 IOpCl=  0 I1Cent=   200000004 NGrid=           0
         NMat0=    1 NMatS0=      1 NMatT0=    0 NMatD0=    1 NMtDS0=    0 NMtDT0=    0
 Petite list used in FoFCou.
 Gradient too large for Newton-Raphson -- use scaled steepest descent instead.
     Minimum is close to point  4 DX=  1.11D-01 DF= -7.36D-05 DXR=  8.47D-02 DFR=  7.23D-03 which will be used.
 Gradient too large for Newton-Raphson -- use scaled steepest descent instead.
     Accept linear search using points  1 and  2.
 Gradient too large for Newton-Raphson -- use scaled steepest descent instead.
     Accept linear search using points  1 and  2.
 Gradient too large for Newton-Raphson -- use scaled steepest descent instead.
 Gradient too large for Newton-Raphson -- use scaled steepest descent instead.
     Minimum is close to point  2 DX= -9.40D-03 DF= -4.02D-07 DXR=  3.23D-02 DFR=  1.05D-03 which will be used.
 Gradient too large for Newton-Raphson -- use scaled steepest descent instead.
     Accept linear search using points  1 and  2.
 Gradient too large for Newton-Raphson -- use scaled steepest descent instead.
     Minimum is close to point  4 DX=  1.20D-01 DF= -4.72D-06 DXR=  9.07D-02 DFR=  8.29D-03 which will be used.
 Gradient too large for Newton-Raphson -- use scaled steepest descent instead.
 Restarting incremental Fock formation.
     Minimum is close to point  3 DX= -1.24D-02 DF= -1.16D-06 DXR=  6.58D-02 DFR=  4.35D-03 which will be used.
 Gradient too large for Newton-Raphson -- use scaled steepest descent instead.
 Gradient too large for Newton-Raphson -- use scaled steepest descent instead.
     Accept linear search using points  1 and  2.
 Gradient too large for Newton-Raphson -- use scaled steepest descent instead.
     Accept linear search using points  3 and  4.
 Gradient too large for Newton-Raphson -- use scaled steepest descent instead.
 LinEq1:  Iter=  0 NonCon=     1 RMS=7.32D-05 Max=3.39D-03 NDo=     1
 AX will form     1 AO Fock derivatives at one time.
 LinEq1:  Iter=  1 NonCon=     1 RMS=1.41D-05 Max=9.69D-04 NDo=     1
 LinEq1:  Iter=  2 NonCon=     1 RMS=8.69D-06 Max=4.44D-04 NDo=     1
 LinEq1:  Iter=  3 NonCon=     1 RMS=5.24D-06 Max=3.27D-04 NDo=     1
 LinEq1:  Iter=  4 NonCon=     1 RMS=1.57D-06 Max=4.74D-05 NDo=     1
 LinEq1:  Iter=  5 NonCon=     1 RMS=8.37D-07 Max=4.08D-05 NDo=     1
 LinEq1:  Iter=  6 NonCon=     1 RMS=3.47D-07 Max=1.38D-05 NDo=     1
 LinEq1:  Iter=  7 NonCon=     1 RMS=2.25D-07 Max=1.44D-05 NDo=     1
 LinEq1:  Iter=  8 NonCon=     1 RMS=1.14D-07 Max=3.36D-06 NDo=     1
 LinEq1:  Iter=  9 NonCon=     1 RMS=3.84D-08 Max=1.16D-06 NDo=     1
 LinEq1:  Iter= 10 NonCon=     1 RMS=1.89D-08 Max=5.65D-07 NDo=     1
 LinEq1:  Iter= 11 NonCon=     1 RMS=5.79D-09 Max=1.50D-07 NDo=     1
 LinEq1:  Iter= 12 NonCon=     0 RMS=2.37D-09 Max=7.73D-08 NDo=     1
 Linear equations converged to 1.447D-08 1.447D-07 after    12 iterations.
     Minimum is close to point  2 DX=  1.09D-03 DF= -1.50D-10 DXR=  1.09D-03 DFR=  1.19D-06 which will be used.
 LinEq1:  Iter=  0 NonCon=     1 RMS=3.64D-07 Max=8.94D-06 NDo=     1
 LinEq1:  Iter=  1 NonCon=     1 RMS=3.17D-07 Max=2.61D-05 NDo=     1
 LinEq1:  Iter=  2 NonCon=     1 RMS=1.28D-07 Max=4.77D-06 NDo=     1
 LinEq1:  Iter=  3 NonCon=     1 RMS=8.70D-08 Max=5.75D-06 NDo=     1
 LinEq1:  Iter=  4 NonCon=     1 RMS=2.26D-08 Max=7.28D-07 NDo=     1
 LinEq1:  Iter=  5 NonCon=     1 RMS=9.54D-09 Max=3.66D-07 NDo=     1
 LinEq1:  Iter=  6 NonCon=     1 RMS=4.62D-09 Max=2.48D-07 NDo=     1
 LinEq1:  Iter=  7 NonCon=     1 RMS=2.17D-09 Max=1.01D-07 NDo=     1
 LinEq1:  Iter=  8 NonCon=     1 RMS=1.48D-09 Max=6.24D-08 NDo=     1
 LinEq1:  Iter=  9 NonCon=     1 RMS=8.85D-10 Max=3.52D-08 NDo=     1
 LinEq1:  Iter= 10 NonCon=     1 RMS=2.85D-10 Max=9.25D-09 NDo=     1
 LinEq1:  Iter= 11 NonCon=     0 RMS=1.03D-10 Max=3.41D-09 NDo=     1
 Linear equations converged to 6.435D-10 6.435D-09 after    11 iterations.
 SCF Done:  E(UwB97XD) =  -307.578435540     a.u. after   15 cycles
            Convg  =    0.6008D-07                    60 Fock formations.
              S**2 =  2.0077                  -V/T =  2.0057
 <Sx>= 0.0000 <Sy>= 0.0000 <Sz>= 1.0000 <S**2>= 2.0077 S= 1.0026
 <L.S>= 0.000000000000E+00
 Annihilation of the first spin contaminant:
 S**2 before annihilation     2.0077,   after     2.0000
 Calling FoFJK, ICntrl=      2127 FMM=F ISym2X=0 I1Cent= 0 IOpClX= 1 NMat=1 NMatS=1 NMatT=0.
 ***** Axes restored to original set *****
 -------------------------------------------------------------------
 Center     Atomic                   Forces (Hartrees/Bohr)
 Number     Number              X              Y              Z
 -------------------------------------------------------------------
      1        6           0.000630654   -0.000977022   -0.000357598
      2        1           0.000010390    0.000472492   -0.000024252
      3        1           0.000000497    0.000071907    0.000275410
      4        1           0.000278877    0.000056177   -0.000075306
      5        6          -0.005292301    0.000020329    0.001108241
      6        1           0.000461289    0.000602667    0.000473812
      7        1           0.000868534   -0.001487752   -0.000124090
      8        6           0.003111470    0.003172017    0.016881958
      9        8           0.000131209    0.001255682   -0.019186768
     10        6           0.001409759   -0.005669038    0.000895891
     11        1          -0.001228171    0.000248381    0.000183486
     12        1          -0.000793695   -0.000639004   -0.000314004
     13        8           0.000508622    0.001327625   -0.001643128
     14        1          -0.000097136    0.001545540    0.001906348
 -------------------------------------------------------------------
 Cartesian Forces:  Max     0.019186768 RMS     0.004247644

 GradGradGradGradGradGradGradGradGradGradGradGradGradGradGradGradGradGrad
 Berny optimization.
 Using GEDIIS/GDIIS optimizer.
 FormGI is forming the generalized inverse of G from B-inverse, IUseBI=4.
 Internal  Forces:  Max     0.019082971 RMS     0.002646737
 Search for a local minimum.
 Step number  11 out of a maximum of   69
 All quantities printed in internal units (Hartrees-Bohrs-Radians)
 Mixed Optimization -- RFO/linear search
 Update second derivatives using D2CorX and points   10   11
 DE= -5.08D-04 DEPred=-3.47D-04 R= 1.46D+00
 TightC=F SS=  1.41D+00  RLast= 4.69D-01 DXNew= 5.0454D+00 1.4064D+00
 Trust test= 1.46D+00 RLast= 4.69D-01 DXMaxT set to 3.00D+00
 ITU=  1  1  1  1  1  1  1  1  1  1  0
 Use linear search instead of GDIIS.
     Eigenvalues ---    0.00055   0.00296   0.00532   0.00966   0.01253
     Eigenvalues ---    0.04023   0.05643   0.05681   0.05734   0.06091
     Eigenvalues ---    0.07794   0.09648   0.12041   0.13082   0.15473
     Eigenvalues ---    0.15824   0.16005   0.16064   0.17012   0.17310
     Eigenvalues ---    0.22236   0.23876   0.24780   0.30453   0.30769
     Eigenvalues ---    0.34008   0.34232   0.34242   0.34285   0.34304
     Eigenvalues ---    0.34480   0.35138   0.37175   0.50901   0.55888
     Eigenvalues ---    2.18628
 RFO step:  Lambda=-6.99211402D-04 EMin= 5.50908577D-04
 Quartic linear search produced a step of  1.04896.
 Iteration  1 RMS(Cart)=  0.12877225 RMS(Int)=  0.03292602
 Iteration  2 RMS(Cart)=  0.06647821 RMS(Int)=  0.00199670
 Iteration  3 RMS(Cart)=  0.00217057 RMS(Int)=  0.00142975
 Iteration  4 RMS(Cart)=  0.00000266 RMS(Int)=  0.00142975
 Iteration  5 RMS(Cart)=  0.00000000 RMS(Int)=  0.00142975
 Variable       Old X    -DE/DX   Delta X   Delta X   Delta X     New X
                                 (Linear)    (Quad)   (Total)
    R1        2.06021  -0.00047   0.00084   0.00006   0.00090   2.06111
    R2        2.05919  -0.00026   0.00024   0.00052   0.00076   2.05995
    R3        2.06157  -0.00023   0.00058   0.00068   0.00126   2.06284
    R4        2.89718  -0.00059   0.00287  -0.00100   0.00186   2.89904
    R5        2.05921   0.00044  -0.00064   0.00023  -0.00042   2.05879
    R6        2.07171  -0.00149  -0.00097  -0.00336  -0.00433   2.06739
    R7        2.83938   0.00258   0.00781   0.01395   0.02176   2.86114
    R8        2.42653   0.01908  -0.02320   0.00146  -0.02174   2.40479
    R9        2.83285   0.00229   0.00313   0.01155   0.01468   2.84753
   R10        2.06696  -0.00115   0.00300   0.00167   0.00468   2.07164
   R11        2.06011  -0.00059   0.00039  -0.00334  -0.00295   2.05716
   R12        2.70258  -0.00284   0.00063  -0.00345  -0.00282   2.69976
   R13        1.81521  -0.00237   0.00250   0.00097   0.00347   1.81868
    A1        1.88872   0.00007   0.00161   0.00117   0.00278   1.89150
    A2        1.89243   0.00012  -0.00054  -0.00002  -0.00056   1.89187
    A3        1.93040   0.00002  -0.00020  -0.00049  -0.00069   1.92972
    A4        1.88839   0.00005   0.00133  -0.00005   0.00129   1.88968
    A5        1.93722   0.00003  -0.00006  -0.00004  -0.00010   1.93712
    A6        1.92534  -0.00028  -0.00206  -0.00054  -0.00260   1.92274
    A7        1.91232   0.00043  -0.00324   0.00295  -0.00028   1.91204
    A8        1.90514   0.00093   0.00030   0.00480   0.00511   1.91024
    A9        1.99665  -0.00078   0.00608  -0.00188   0.00421   2.00087
   A10        1.87683  -0.00031   0.00252   0.00399   0.00647   1.88330
   A11        1.85499   0.00025  -0.00278  -0.00382  -0.00659   1.84840
   A12        1.91394  -0.00053  -0.00310  -0.00585  -0.00896   1.90498
   A13        2.06548   0.00005  -0.00552  -0.00209  -0.01262   2.05286
   A14        2.16013  -0.00105  -0.02378  -0.02318  -0.05252   2.10761
   A15        2.04791   0.00075   0.02034   0.01741   0.03130   2.07921
   A16        1.91568  -0.00032  -0.00264   0.00308   0.00034   1.91602
   A17        1.88115   0.00031  -0.00736  -0.01162  -0.01899   1.86216
   A18        2.00527  -0.00072   0.01006   0.00292   0.01296   2.01824
   A19        1.89295   0.00043  -0.00373   0.00387   0.00007   1.89302
   A20        1.92552   0.00061  -0.00081   0.00293   0.00206   1.92758
   A21        1.83839  -0.00023   0.00387  -0.00168   0.00227   1.84066
   A22        1.90002  -0.00107   0.00691  -0.00149   0.00542   1.90544
    D1       -1.05279   0.00014   0.01344   0.00841   0.02185  -1.03094
    D2       -3.10380  -0.00027   0.01210  -0.00091   0.01119  -3.09261
    D3        1.02780   0.00026   0.01159   0.00440   0.01598   1.04378
    D4        3.13371   0.00003   0.01159   0.00728   0.01888  -3.13059
    D5        1.08270  -0.00039   0.01024  -0.00203   0.00821   1.09091
    D6       -1.06888   0.00015   0.00974   0.00327   0.01300  -1.05588
    D7        1.04078   0.00012   0.01131   0.00772   0.01904   1.05982
    D8       -1.01023  -0.00030   0.00996  -0.00159   0.00837  -1.00186
    D9        3.12137   0.00024   0.00946   0.00371   0.01317   3.13453
   D10        1.15676  -0.00062   0.12079   0.07166   0.19408   1.35084
   D11       -1.83171   0.00122   0.22592   0.13193   0.35622  -1.47548
   D12       -3.01387  -0.00038   0.11851   0.07153   0.19165  -2.82222
   D13        0.28085   0.00147   0.22364   0.13180   0.35380   0.63465
   D14       -0.99007  -0.00087   0.11841   0.07123   0.19129  -0.79878
   D15        2.30465   0.00098   0.22354   0.13150   0.35344   2.65808
   D16       -2.73462  -0.00098  -0.11595  -0.01325  -0.13029  -2.86491
   D17       -0.67621  -0.00047  -0.12621  -0.01360  -0.14083  -0.81703
   D18        1.36690  -0.00098  -0.12036  -0.02193  -0.14341   1.22349
   D19        0.55867   0.00090  -0.01110   0.04800   0.03796   0.59663
   D20        2.61709   0.00141  -0.02137   0.04765   0.02743   2.64452
   D21       -1.62299   0.00090  -0.01551   0.03932   0.02484  -1.59815
   D22        1.24528  -0.00027   0.01286  -0.04459  -0.03172   1.21356
   D23       -0.93122   0.00022   0.00935  -0.05340  -0.04408  -0.97530
   D24       -2.97063  -0.00045   0.01200  -0.05847  -0.04644  -3.01707
         Item               Value     Threshold  Converged?
 Maximum Force            0.019083     0.000002     NO 
 RMS     Force            0.002647     0.000001     NO 
 Maximum Displacement     0.498205     0.000006     NO 
 RMS     Displacement     0.191100     0.000004     NO 
 Predicted change in Energy=-7.908924D-04
 GradGradGradGradGradGradGradGradGradGradGradGradGradGradGradGradGradGrad

                          Input orientation:                          
 ---------------------------------------------------------------------
 Center     Atomic      Atomic             Coordinates (Angstroms)
 Number     Number       Type             X           Y           Z
 ---------------------------------------------------------------------
      1          6           0       -1.760785    0.193835   -0.060177
      2          1           0       -1.631771   -0.840502    0.260936
      3          1           0       -1.961310    0.198542   -1.131643
      4          1           0       -2.630985    0.607769    0.452671
      5          6           0       -0.510664    1.020049    0.268531
      6          1           0       -0.325809    0.990347    1.341788
      7          1           0       -0.678513    2.063234   -0.015117
      8          6           0        0.762366    0.526225   -0.385592
      9          8           0        0.935659    0.795533   -1.617198
     10          6           0        1.578215   -0.571347    0.247117
     11          1           0        2.578382   -0.595580   -0.201068
     12          1           0        1.678797   -0.318313    1.301115
     13          8           0        0.988675   -1.872450    0.222355
     14          1           0        0.977544   -2.197242   -0.683518
 ---------------------------------------------------------------------
                    Distance matrix (angstroms):
                    1          2          3          4          5
     1  C    0.000000
     2  H    1.090693   0.000000
     3  H    1.090079   1.768470   0.000000
     4  H    1.091606   1.769938   1.768045   0.000000
     5  C    1.534106   2.172231   2.177093   2.167866   0.000000
     6  H    2.158493   2.495152   3.069150   2.500147   1.089466
     7  H    2.160555   3.068646   2.523743   2.479789   1.094013
     8  C    2.565671   2.831577   2.842953   3.496308   1.514049
     9  O    3.171304   3.577107   2.997431   4.128022   2.387097
    10  C    3.439310   3.221280   3.875816   4.376064   2.626103
    11  H    4.412641   4.242502   4.701639   5.386366   3.517526
    12  H    3.734452   3.509204   4.408609   4.489065   2.766077
    13  O    3.450925   2.816583   3.850290   4.393913   3.258328
    14  H    3.688394   3.088893   3.818044   4.709617   3.670439
                    6          7          8          9         10
     6  H    0.000000
     7  H    1.765412   0.000000
     8  C    2.093652   2.139108   0.000000
     9  O    3.222554   2.603705   1.272561   0.000000
    10  C    2.694903   3.478880   1.506849   2.399356   0.000000
    11  H    3.651014   4.208472   2.142524   2.576657   1.096262
    12  H    2.394304   3.600159   2.097157   3.210835   1.088602
    13  O    3.343143   4.280832   2.484845   3.241127   1.428650
    14  H    3.995162   4.619626   2.748150   3.135318   1.967339
                   11         12         13         14
    11  H    0.000000
    12  H    1.772762   0.000000
    13  O    2.082512   2.013785   0.000000
    14  H    2.315332   2.821505   0.962403   0.000000
 Stoichiometry    C4H8O2(3)
 Framework group  C1[X(C4H8O2)]
 Deg. of freedom    36
 Full point group                 C1      NOp   1
 Largest Abelian subgroup         C1      NOp   1
 Largest concise Abelian subgroup C1      NOp   1
                         Standard orientation:                         
 ---------------------------------------------------------------------
 Center     Atomic      Atomic             Coordinates (Angstroms)
 Number     Number       Type             X           Y           Z
 ---------------------------------------------------------------------
      1          6           0       -1.818287   -0.913293   -0.357123
      2          1           0       -1.121110   -1.735678   -0.522164
      3          1           0       -2.017245   -0.433844   -1.315673
      4          1           0       -2.755624   -1.326690    0.019845
      5          6           0       -1.239964    0.089673    0.649397
      6          1           0       -1.039858   -0.415609    1.593634
      7          1           0       -1.973146    0.879164    0.839170
      8          6           0        0.071225    0.719989    0.230077
      9          8           0        0.027969    1.649878   -0.637591
     10          6           0        1.380565    0.021848    0.492414
     11          1           0        2.208135    0.732683    0.384558
     12          1           0        1.351543   -0.319222    1.525798
     13          8           0        1.623867   -1.149442   -0.288562
     14          1           0        1.771387   -0.893601   -1.204534
 ---------------------------------------------------------------------
 Rotational constants (GHZ):      4.3912267      2.8306642      2.1108716
 Standard basis: Aug-CC-pVTZ (5D, 7F)
 There are   530 symmetry adapted cartesian basis functions of A   symmetry.
 There are   460 symmetry adapted basis functions of A   symmetry.
   460 basis functions,   648 primitive gaussians,   530 cartesian basis functions
    25 alpha electrons       23 beta electrons
       nuclear repulsion energy       240.5948606246 Hartrees.
 NAtoms=   14 NActive=   14 NUniq=   14 SFac= 1.00D+00 NAtFMM=   60 NAOKFM=F Big=F
 Integral buffers will be    131072 words long.
 Raffenetti 2 integral format.
 Two-electron integral symmetry is turned on.
 Nuclear repulsion after empirical dispersion term =      240.5884832523 Hartrees.
 One-electron integrals computed using PRISM.
 NBasis=   460 RedAO= T EigKep=  9.44D-06  NBF=   460
 NBsUse=   460 1.00D-06 EigRej= -1.00D+00 NBFU=   460
 Initial guess from the checkpoint file:  "1-hydroxy-2-butanone_Conf-wb97-opt.chk"
 B after Tr=     0.000000    0.000000    0.000000
         Rot=    0.999049    0.041705    0.010548    0.007151 Ang=   5.00 deg.
 Initial guess <Sx>= 0.0000 <Sy>= 0.0000 <Sz>= 1.0000 <S**2>= 2.0078 S= 1.0026
 ExpMin= 2.53D-02 ExpMax= 1.53D+04 ExpMxC= 5.22D+02 IAcc=3 IRadAn=         5 AccDes= 0.00D+00
 Harris functional with IExCor= 4639 and IRadAn=       5 diagonalized for initial guess.
 HarFok:  IExCor= 4639 AccDes= 0.00D+00 IRadAn=         5 IDoV= 1 UseB2=F ITyADJ=14
 ICtDFT=  3500011 ScaDFX=  1.000000  1.000000  1.000000  1.000000
 FoFCou: FMM=F IPFlag=           0 FMFlag=      100000 FMFlg1=           0
         NFxFlg=           0 DoJE=T BraDBF=F KetDBF=T FulRan=T
         wScrn=  0.000000 ICntrl=     500 IOpCl=  0 I1Cent=   200000004 NGrid=           0
         NMat0=    1 NMatS0=      1 NMatT0=    0 NMatD0=    1 NMtDS0=    0 NMtDT0=    0
 Petite list used in FoFCou.
 Gradient too large for Newton-Raphson -- use scaled steepest descent instead.
     Minimum is close to point  4 DX=  9.89D-02 DF= -1.72D-04 DXR=  7.61D-02 DFR=  5.83D-03 which will be used.
 Gradient too large for Newton-Raphson -- use scaled steepest descent instead.
     Accept linear search using points  1 and  2.
 Gradient too large for Newton-Raphson -- use scaled steepest descent instead.
     Accept linear search using points  1 and  2.
 Gradient too large for Newton-Raphson -- use scaled steepest descent instead.
 Gradient too large for Newton-Raphson -- use scaled steepest descent instead.
     Minimum is close to point  2 DX= -8.08D-03 DF= -8.60D-07 DXR=  2.77D-02 DFR=  7.66D-04 which will be used.
 Gradient too large for Newton-Raphson -- use scaled steepest descent instead.
     Accept linear search using points  1 and  2.
 Gradient too large for Newton-Raphson -- use scaled steepest descent instead.
     Minimum is close to point  4 DX=  1.31D-01 DF= -1.63D-05 DXR=  9.87D-02 DFR=  9.85D-03 which will be used.
 Gradient too large for Newton-Raphson -- use scaled steepest descent instead.
 Restarting incremental Fock formation.
     Minimum is close to point  3 DX= -1.13D-02 DF= -2.70D-06 DXR=  5.97D-02 DFR=  3.58D-03 which will be used.
 Gradient too large for Newton-Raphson -- use scaled steepest descent instead.
     Minimum is close to point  3 DX=  4.55D-03 DF= -1.79D-08 DXR=  7.52D-03 DFR=  5.66D-05 which will be used.
 Gradient too large for Newton-Raphson -- use scaled steepest descent instead.
     Accept linear search using points  1 and  2.
 Gradient too large for Newton-Raphson -- use scaled steepest descent instead.
 Gradient too large for Newton-Raphson -- use scaled steepest descent instead.
 Gradient too large for Newton-Raphson -- use scaled steepest descent instead.
     Minimum is close to point  2 DX=  5.70D-03 DF= -1.30D-09 DXR=  3.34D-03 DFR=  1.12D-05 which will be used.
 Gradient too large for Newton-Raphson -- use scaled steepest descent instead.
 LinEq1:  Iter=  0 NonCon=     1 RMS=8.00D-05 Max=3.94D-03 NDo=     1
 AX will form     1 AO Fock derivatives at one time.
 LinEq1:  Iter=  1 NonCon=     1 RMS=1.58D-05 Max=1.03D-03 NDo=     1
 LinEq1:  Iter=  2 NonCon=     1 RMS=1.24D-05 Max=6.76D-04 NDo=     1
 LinEq1:  Iter=  3 NonCon=     1 RMS=5.73D-06 Max=3.76D-04 NDo=     1
 LinEq1:  Iter=  4 NonCon=     1 RMS=1.80D-06 Max=6.01D-05 NDo=     1
 LinEq1:  Iter=  5 NonCon=     1 RMS=9.48D-07 Max=4.82D-05 NDo=     1
 LinEq1:  Iter=  6 NonCon=     1 RMS=3.93D-07 Max=1.54D-05 NDo=     1
 LinEq1:  Iter=  7 NonCon=     1 RMS=2.63D-07 Max=1.67D-05 NDo=     1
 LinEq1:  Iter=  8 NonCon=     1 RMS=1.23D-07 Max=4.26D-06 NDo=     1
 LinEq1:  Iter=  9 NonCon=     1 RMS=4.44D-08 Max=1.38D-06 NDo=     1
 LinEq1:  Iter= 10 NonCon=     1 RMS=2.22D-08 Max=7.02D-07 NDo=     1
 LinEq1:  Iter= 11 NonCon=     1 RMS=6.33D-09 Max=1.80D-07 NDo=     1
 LinEq1:  Iter= 12 NonCon=     0 RMS=2.50D-09 Max=1.14D-07 NDo=     1
 Linear equations converged to 1.447D-08 1.447D-07 after    12 iterations.
     Minimum is close to point  2 DX=  1.26D-03 DF= -2.24D-10 DXR=  1.26D-03 DFR=  1.59D-06 which will be used.
 LinEq1:  Iter=  0 NonCon=     1 RMS=4.81D-07 Max=1.27D-05 NDo=     1
 LinEq1:  Iter=  1 NonCon=     1 RMS=4.20D-07 Max=3.38D-05 NDo=     1
 LinEq1:  Iter=  2 NonCon=     1 RMS=1.65D-07 Max=6.25D-06 NDo=     1
 LinEq1:  Iter=  3 NonCon=     1 RMS=1.07D-07 Max=7.01D-06 NDo=     1
 LinEq1:  Iter=  4 NonCon=     1 RMS=2.67D-08 Max=9.84D-07 NDo=     1
 LinEq1:  Iter=  5 NonCon=     1 RMS=1.13D-08 Max=4.85D-07 NDo=     1
 LinEq1:  Iter=  6 NonCon=     1 RMS=5.68D-09 Max=3.60D-07 NDo=     1
 LinEq1:  Iter=  7 NonCon=     1 RMS=2.83D-09 Max=1.43D-07 NDo=     1
 LinEq1:  Iter=  8 NonCon=     1 RMS=1.81D-09 Max=7.03D-08 NDo=     1
 LinEq1:  Iter=  9 NonCon=     1 RMS=1.06D-09 Max=3.35D-08 NDo=     1
 LinEq1:  Iter= 10 NonCon=     1 RMS=3.54D-10 Max=1.19D-08 NDo=     1
 LinEq1:  Iter= 11 NonCon=     0 RMS=1.18D-10 Max=4.37D-09 NDo=     1
 Linear equations converged to 7.943D-10 7.943D-09 after    11 iterations.
 Restarting incremental Fock formation.
 SCF Done:  E(UwB97XD) =  -307.579182818     a.u. after   17 cycles
            Convg  =    0.6704D-07                    64 Fock formations.
              S**2 =  2.0077                  -V/T =  2.0057
 <Sx>= 0.0000 <Sy>= 0.0000 <Sz>= 1.0000 <S**2>= 2.0077 S= 1.0026
 <L.S>= 0.000000000000E+00
 Annihilation of the first spin contaminant:
 S**2 before annihilation     2.0077,   after     2.0000
 Calling FoFJK, ICntrl=      2127 FMM=F ISym2X=0 I1Cent= 0 IOpClX= 1 NMat=1 NMatS=1 NMatT=0.
 ***** Axes restored to original set *****
 -------------------------------------------------------------------
 Center     Atomic                   Forces (Hartrees/Bohr)
 Number     Number              X              Y              Z
 -------------------------------------------------------------------
      1        6           0.001280711   -0.001428113   -0.000174568
      2        1          -0.000107860    0.001085356   -0.000509764
      3        1          -0.000021854    0.000235906    0.000399085
      4        1           0.000379232    0.000143396   -0.000330711
      5        6          -0.005027972   -0.001057752   -0.001027172
      6        1           0.000240180    0.001006254    0.001039399
      7        1           0.001544823   -0.001524154    0.000632246
      8        6           0.000351427    0.001724951    0.027926139
      9        8           0.001987165    0.001489705   -0.027039532
     10        6           0.002323897   -0.004668714   -0.002014430
     11        1          -0.003036812    0.000790612    0.000279066
     12        1          -0.000549805   -0.001155890    0.000659340
     13        8           0.000017056    0.001074753   -0.003459082
     14        1           0.000619810    0.002283692    0.003619983
 -------------------------------------------------------------------
 Cartesian Forces:  Max     0.027926139 RMS     0.006240638

 GradGradGradGradGradGradGradGradGradGradGradGradGradGradGradGradGradGrad
 Berny optimization.
 Using GEDIIS/GDIIS optimizer.
 FormGI is forming the generalized inverse of G from B-inverse, IUseBI=4.
 Internal  Forces:  Max     0.026755131 RMS     0.003709856
 Search for a local minimum.
 Step number  12 out of a maximum of   69
 All quantities printed in internal units (Hartrees-Bohrs-Radians)
 Mixed Optimization -- RFO/linear search
 Update second derivatives using D2CorX and points   11   12
 DE= -7.47D-04 DEPred=-7.91D-04 R= 9.45D-01
 TightC=F SS=  1.41D+00  RLast= 7.49D-01 DXNew= 5.0454D+00 2.2475D+00
 Trust test= 9.45D-01 RLast= 7.49D-01 DXMaxT set to 3.00D+00
 ITU=  1  1  1  1  1  1  1  1  1  1  1  0
 Use linear search instead of GDIIS.
     Eigenvalues ---    0.00147   0.00256   0.00532   0.00920   0.01177
     Eigenvalues ---    0.04016   0.05633   0.05689   0.05761   0.06079
     Eigenvalues ---    0.07822   0.09460   0.11952   0.13120   0.15443
     Eigenvalues ---    0.15771   0.16003   0.16064   0.16794   0.17371
     Eigenvalues ---    0.22216   0.23547   0.24179   0.30433   0.30737
     Eigenvalues ---    0.33295   0.34097   0.34246   0.34286   0.34303
     Eigenvalues ---    0.34421   0.34519   0.36095   0.50778   0.54639
     Eigenvalues ---    1.74641
 RFO step:  Lambda=-6.90300758D-04 EMin= 1.47431843D-03
 Quartic linear search produced a step of  0.03429.
 Iteration  1 RMS(Cart)=  0.03556502 RMS(Int)=  0.00057061
 Iteration  2 RMS(Cart)=  0.00069809 RMS(Int)=  0.00005647
 Iteration  3 RMS(Cart)=  0.00000030 RMS(Int)=  0.00005647
 Variable       Old X    -DE/DX   Delta X   Delta X   Delta X     New X
                                 (Linear)    (Quad)   (Total)
    R1        2.06111  -0.00119   0.00003  -0.00159  -0.00156   2.05955
    R2        2.05995  -0.00039   0.00003   0.00012   0.00015   2.06010
    R3        2.06284  -0.00040   0.00004  -0.00031  -0.00027   2.06257
    R4        2.89904  -0.00113   0.00006  -0.00392  -0.00386   2.89518
    R5        2.05879   0.00104  -0.00001   0.00079   0.00078   2.05957
    R6        2.06739  -0.00185  -0.00015  -0.00330  -0.00345   2.06394
    R7        2.86114   0.00095   0.00075   0.01687   0.01761   2.87875
    R8        2.40479   0.02676  -0.00075   0.01759   0.01684   2.42163
    R9        2.84753   0.00050   0.00050   0.01424   0.01474   2.86227
   R10        2.07164  -0.00290   0.00016  -0.00069  -0.00053   2.07110
   R11        2.05716   0.00032  -0.00010  -0.00314  -0.00324   2.05392
   R12        2.69976  -0.00332  -0.00010  -0.00627  -0.00637   2.69339
   R13        1.81868  -0.00419   0.00012  -0.00192  -0.00180   1.81687
    A1        1.89150   0.00003   0.00010   0.00037   0.00046   1.89196
    A2        1.89187   0.00020  -0.00002   0.00161   0.00159   1.89346
    A3        1.92972   0.00019  -0.00002   0.00203   0.00200   1.93172
    A4        1.88968  -0.00001   0.00004  -0.00161  -0.00157   1.88811
    A5        1.93712  -0.00011   0.00000   0.00020   0.00019   1.93731
    A6        1.92274  -0.00029  -0.00009  -0.00258  -0.00267   1.92006
    A7        1.91204   0.00086  -0.00001   0.00838   0.00836   1.92041
    A8        1.91024   0.00124   0.00018   0.00380   0.00395   1.91420
    A9        2.00087  -0.00157   0.00014  -0.00271  -0.00256   1.99830
   A10        1.88330  -0.00071   0.00022  -0.00111  -0.00092   1.88238
   A11        1.84840   0.00066  -0.00023  -0.00177  -0.00200   1.84640
   A12        1.90498  -0.00048  -0.00031  -0.00672  -0.00702   1.89795
   A13        2.05286   0.00053  -0.00043   0.00020  -0.00041   2.05245
   A14        2.10761   0.00126  -0.00180  -0.01169  -0.01369   2.09392
   A15        2.07921  -0.00246   0.00107   0.00773   0.00856   2.08777
   A16        1.91602  -0.00086   0.00001  -0.00008  -0.00007   1.91595
   A17        1.86216   0.00158  -0.00065  -0.00820  -0.00885   1.85331
   A18        2.01824  -0.00170   0.00044   0.00158   0.00203   2.02026
   A19        1.89302   0.00048   0.00000   0.00549   0.00549   1.89851
   A20        1.92758   0.00102   0.00007  -0.00130  -0.00123   1.92635
   A21        1.84066  -0.00033   0.00008   0.00276   0.00284   1.84350
   A22        1.90544  -0.00197   0.00019  -0.00212  -0.00194   1.90351
    D1       -1.03094  -0.00008   0.00075   0.00103   0.00179  -1.02915
    D2       -3.09261  -0.00045   0.00038  -0.00482  -0.00445  -3.09707
    D3        1.04378   0.00035   0.00055   0.00300   0.00355   1.04733
    D4       -3.13059  -0.00017   0.00065  -0.00091  -0.00025  -3.13085
    D5        1.09091  -0.00054   0.00028  -0.00676  -0.00649   1.08442
    D6       -1.05588   0.00026   0.00045   0.00106   0.00151  -1.05437
    D7        1.05982   0.00010   0.00065   0.00267   0.00333   1.06315
    D8       -1.00186  -0.00027   0.00029  -0.00319  -0.00291  -1.00477
    D9        3.13453   0.00053   0.00045   0.00464   0.00509   3.13963
   D10        1.35084  -0.00171   0.00665   0.01439   0.02112   1.37196
   D11       -1.47548   0.00110   0.01221   0.02611   0.03826  -1.43722
   D12       -2.82222  -0.00111   0.00657   0.02202   0.02866  -2.79356
   D13        0.63465   0.00169   0.01213   0.03375   0.04580   0.68045
   D14       -0.79878  -0.00184   0.00656   0.01654   0.02317  -0.77561
   D15        2.65808   0.00097   0.01212   0.02827   0.04031   2.69840
   D16       -2.86491  -0.00132  -0.00447   0.03419   0.02967  -2.83524
   D17       -0.81703  -0.00032  -0.00483   0.03607   0.03119  -0.78584
   D18        1.22349  -0.00063  -0.00492   0.03478   0.02981   1.25330
   D19        0.59663   0.00098   0.00130   0.04750   0.04885   0.64549
   D20        2.64452   0.00199   0.00094   0.04937   0.05037   2.69489
   D21       -1.59815   0.00167   0.00085   0.04809   0.04899  -1.54916
   D22        1.21356  -0.00075  -0.00109  -0.06122  -0.06231   1.15125
   D23       -0.97530   0.00092  -0.00151  -0.06127  -0.06278  -1.03808
   D24       -3.01707   0.00003  -0.00159  -0.06863  -0.07023  -3.08730
         Item               Value     Threshold  Converged?
 Maximum Force            0.026755     0.000002     NO 
 RMS     Force            0.003710     0.000001     NO 
 Maximum Displacement     0.107593     0.000006     NO 
 RMS     Displacement     0.035425     0.000004     NO 
 Predicted change in Energy=-3.593108D-04
 GradGradGradGradGradGradGradGradGradGradGradGradGradGradGradGradGradGrad

                          Input orientation:                          
 ---------------------------------------------------------------------
 Center     Atomic      Atomic             Coordinates (Angstroms)
 Number     Number       Type             X           Y           Z
 ---------------------------------------------------------------------
      1          6           0       -1.748650    0.182573   -0.042928
      2          1           0       -1.608452   -0.841791    0.301793
      3          1           0       -1.952157    0.160525   -1.113695
      4          1           0       -2.621701    0.600931    0.461108
      5          6           0       -0.510047    1.030732    0.263184
      6          1           0       -0.314889    1.033078    1.335445
      7          1           0       -0.685295    2.063029   -0.047505
      8          6           0        0.773032    0.533839   -0.390623
      9          8           0        0.948869    0.800772   -1.631591
     10          6           0        1.568585   -0.581570    0.255226
     11          1           0        2.584988   -0.597390   -0.154464
     12          1           0        1.621861   -0.341947    1.314028
     13          8           0        0.984819   -1.879884    0.184368
     14          1           0        0.958836   -2.162795   -0.734146
 ---------------------------------------------------------------------
                    Distance matrix (angstroms):
                    1          2          3          4          5
     1  C    0.000000
     2  H    1.089866   0.000000
     3  H    1.090158   1.768156   0.000000
     4  H    1.091464   1.770169   1.766989   0.000000
     5  C    1.532063   2.171250   2.175485   2.164020   0.000000
     6  H    2.163086   2.501374   3.072504   2.504515   1.089879
     7  H    2.160292   3.067932   2.522146   2.479130   1.092189
     8  C    2.569661   2.836065   2.844090   3.500594   1.523370
     9  O    3.191024   3.602204   3.015640   4.143464   2.402393
    10  C    3.417142   3.188017   3.849711   4.358806   2.630645
    11  H    4.404680   4.225263   4.698962   5.378152   3.521996
    12  H    3.671076   3.421899   4.349704   4.429933   2.744732
    13  O    3.431798   2.795797   3.804479   4.386115   3.272998
    14  H    3.648152   3.067441   3.743762   4.678361   3.653889
                    6          7          8          9         10
     6  H    0.000000
     7  H    1.763676   0.000000
     8  C    2.100505   2.140763   0.000000
     9  O    3.233319   2.602521   1.281474   0.000000
    10  C    2.705815   3.487911   1.514649   2.419710   0.000000
    11  H    3.645208   4.217111   2.149101   2.610297   1.095980
    12  H    2.375322   3.600091   2.096031   3.230387   1.086886
    13  O    3.391100   4.288310   2.490286   3.238042   1.425280
    14  H    4.014871   4.586091   2.724769   3.096488   1.962377
                   11         12         13         14
    11  H    0.000000
    12  H    1.774636   0.000000
    13  O    2.078495   2.011766   0.000000
    14  H    2.330428   2.819594   0.961449   0.000000
 Stoichiometry    C4H8O2(3)
 Framework group  C1[X(C4H8O2)]
 Deg. of freedom    36
 Full point group                 C1      NOp   1
 Largest Abelian subgroup         C1      NOp   1
 Largest concise Abelian subgroup C1      NOp   1
                         Standard orientation:                         
 ---------------------------------------------------------------------
 Center     Atomic      Atomic             Coordinates (Angstroms)
 Number     Number       Type             X           Y           Z
 ---------------------------------------------------------------------
      1          6           0       -1.801601   -0.925711   -0.359274
      2          1           0       -1.100086   -1.749870   -0.487511
      3          1           0       -1.975892   -0.467477   -1.332973
      4          1           0       -2.748999   -1.330519    0.001087
      5          6           0       -1.255419    0.099170    0.639986
      6          1           0       -1.076831   -0.377540    1.603671
      7          1           0       -1.989708    0.893577    0.790364
      8          6           0        0.071708    0.729139    0.236835
      9          8           0        0.043463    1.662563   -0.640716
     10          6           0        1.370247   -0.000265    0.512384
     11          1           0        2.209617    0.702047    0.454197
     12          1           0        1.297350   -0.374764    1.530106
     13          8           0        1.622761   -1.143645   -0.300231
     14          1           0        1.745152   -0.860794   -1.210945
 ---------------------------------------------------------------------
 Rotational constants (GHZ):      4.3421372      2.8402891      2.1113864
 Standard basis: Aug-CC-pVTZ (5D, 7F)
 There are   530 symmetry adapted cartesian basis functions of A   symmetry.
 There are   460 symmetry adapted basis functions of A   symmetry.
   460 basis functions,   648 primitive gaussians,   530 cartesian basis functions
    25 alpha electrons       23 beta electrons
       nuclear repulsion energy       240.2271297874 Hartrees.
 NAtoms=   14 NActive=   14 NUniq=   14 SFac= 1.00D+00 NAtFMM=   60 NAOKFM=F Big=F
 Integral buffers will be    131072 words long.
 Raffenetti 2 integral format.
 Two-electron integral symmetry is turned on.
 Nuclear repulsion after empirical dispersion term =      240.2207164558 Hartrees.
 One-electron integrals computed using PRISM.
 NBasis=   460 RedAO= T EigKep=  9.44D-06  NBF=   460
 NBsUse=   460 1.00D-06 EigRej= -1.00D+00 NBFU=   460
 Initial guess from the checkpoint file:  "1-hydroxy-2-butanone_Conf-wb97-opt.chk"
 B after Tr=     0.000000    0.000000    0.000000
         Rot=    0.999992   -0.001236    0.003645    0.000692 Ang=  -0.45 deg.
 Initial guess <Sx>= 0.0000 <Sy>= 0.0000 <Sz>= 1.0000 <S**2>= 2.0077 S= 1.0026
 ExpMin= 2.53D-02 ExpMax= 1.53D+04 ExpMxC= 5.22D+02 IAcc=3 IRadAn=         5 AccDes= 0.00D+00
 Harris functional with IExCor= 4639 and IRadAn=       5 diagonalized for initial guess.
 HarFok:  IExCor= 4639 AccDes= 0.00D+00 IRadAn=         5 IDoV= 1 UseB2=F ITyADJ=14
 ICtDFT=  3500011 ScaDFX=  1.000000  1.000000  1.000000  1.000000
 FoFCou: FMM=F IPFlag=           0 FMFlag=      100000 FMFlg1=           0
         NFxFlg=           0 DoJE=T BraDBF=F KetDBF=T FulRan=T
         wScrn=  0.000000 ICntrl=     500 IOpCl=  0 I1Cent=   200000004 NGrid=           0
         NMat0=    1 NMatS0=      1 NMatT0=    0 NMatD0=    1 NMtDS0=    0 NMtDT0=    0
 Petite list used in FoFCou.
 Gradient too large for Newton-Raphson -- use scaled steepest descent instead.
     Accept linear search using points  3 and  4.
     Minimum is close to point  4 DX= -8.84D-02 DF= -2.58D-06 DXR=  7.96D-02 DFR=  1.89D-03 which will be used.
 Gradient too large for Newton-Raphson -- use scaled steepest descent instead.
     Accept linear search using points  1 and  2.
 Gradient too large for Newton-Raphson -- use scaled steepest descent instead.
     Accept linear search using points  1 and  2.
 Gradient too large for Newton-Raphson -- use scaled steepest descent instead.
 Gradient too large for Newton-Raphson -- use scaled steepest descent instead.
     Accept linear search using points  1 and  2.
 Gradient too large for Newton-Raphson -- use scaled steepest descent instead.
     Minimum is close to point  4 DX=  1.15D-01 DF= -4.70D-07 DXR=  6.72D-02 DFR=  4.54D-03 which will be used.
 Gradient too large for Newton-Raphson -- use scaled steepest descent instead.
 LinEq1:  Iter=  0 NonCon=     1 RMS=4.31D-05 Max=6.47D-04 NDo=     1
 AX will form     1 AO Fock derivatives at one time.
 LinEq1:  Iter=  1 NonCon=     1 RMS=5.52D-06 Max=1.43D-04 NDo=     1
 LinEq1:  Iter=  2 NonCon=     1 RMS=2.57D-06 Max=6.14D-05 NDo=     1
 LinEq1:  Iter=  3 NonCon=     1 RMS=1.68D-06 Max=8.37D-05 NDo=     1
 LinEq1:  Iter=  4 NonCon=     1 RMS=9.80D-07 Max=5.01D-05 NDo=     1
 LinEq1:  Iter=  5 NonCon=     1 RMS=4.95D-07 Max=2.52D-05 NDo=     1
 LinEq1:  Iter=  6 NonCon=     1 RMS=2.62D-07 Max=1.32D-05 NDo=     1
 LinEq1:  Iter=  7 NonCon=     1 RMS=1.37D-07 Max=5.41D-06 NDo=     1
 LinEq1:  Iter=  8 NonCon=     1 RMS=8.54D-08 Max=4.41D-06 NDo=     1
 LinEq1:  Iter=  9 NonCon=     1 RMS=3.54D-08 Max=1.07D-06 NDo=     1
 LinEq1:  Iter= 10 NonCon=     1 RMS=1.69D-08 Max=8.57D-07 NDo=     1
 LinEq1:  Iter= 11 NonCon=     1 RMS=6.72D-09 Max=1.46D-07 NDo=     1
 LinEq1:  Iter= 12 NonCon=     0 RMS=2.12D-09 Max=8.22D-08 NDo=     1
 Linear equations converged to 1.447D-08 1.447D-07 after    12 iterations.
 Restarting incremental Fock formation.
     Accept linear search using points  1 and  2.
     Minimum is close to point  2 DX= -1.34D-04 DF= -7.96D-13 DXR=  1.34D-04 DFR=  1.75D-08 which will be used.
 LinEq1:  Iter=  0 NonCon=     1 RMS=3.92D-08 Max=1.98D-06 NDo=     1
 LinEq1:  Iter=  1 NonCon=     1 RMS=2.94D-08 Max=1.60D-06 NDo=     1
 LinEq1:  Iter=  2 NonCon=     1 RMS=1.29D-08 Max=5.83D-07 NDo=     1
 LinEq1:  Iter=  3 NonCon=     1 RMS=7.90D-09 Max=4.81D-07 NDo=     1
 LinEq1:  Iter=  4 NonCon=     1 RMS=2.79D-09 Max=1.21D-07 NDo=     1
 LinEq1:  Iter=  5 NonCon=     1 RMS=1.31D-09 Max=4.87D-08 NDo=     1
 LinEq1:  Iter=  6 NonCon=     1 RMS=8.83D-10 Max=4.43D-08 NDo=     1
 LinEq1:  Iter=  7 NonCon=     1 RMS=4.99D-10 Max=3.53D-08 NDo=     1
 LinEq1:  Iter=  8 NonCon=     1 RMS=2.64D-10 Max=1.50D-08 NDo=     1
 LinEq1:  Iter=  9 NonCon=     1 RMS=1.25D-10 Max=3.80D-09 NDo=     1
 LinEq1:  Iter= 10 NonCon=     1 RMS=4.14D-11 Max=1.13D-09 NDo=     1
 LinEq1:  Iter= 11 NonCon=     0 RMS=1.58D-11 Max=3.37D-10 NDo=     1
 Linear equations converged to 6.094D-11 6.094D-10 after    11 iterations.
 SCF Done:  E(UwB97XD) =  -307.579643286     a.u. after   10 cycles
            Convg  =    0.7228D-08                    45 Fock formations.
              S**2 =  2.0078                  -V/T =  2.0059
 <Sx>= 0.0000 <Sy>= 0.0000 <Sz>= 1.0000 <S**2>= 2.0078 S= 1.0026
 <L.S>= 0.000000000000E+00
 Annihilation of the first spin contaminant:
 S**2 before annihilation     2.0078,   after     2.0000
 Calling FoFJK, ICntrl=      2127 FMM=F ISym2X=0 I1Cent= 0 IOpClX= 1 NMat=1 NMatS=1 NMatT=0.
 ***** Axes restored to original set *****
 -------------------------------------------------------------------
 Center     Atomic                   Forces (Hartrees/Bohr)
 Number     Number              X              Y              Z
 -------------------------------------------------------------------
      1        6           0.000759511   -0.000815450   -0.000046539
      2        1          -0.000103775    0.000640728   -0.000372701
      3        1           0.000127126    0.000212294    0.000426882
      4        1           0.000121293   -0.000058050   -0.000209617
      5        6          -0.000760089   -0.002199532   -0.003752779
      6        1          -0.000084612    0.000636531    0.000639075
      7        1           0.001047938   -0.000631358    0.000528204
      8        6           0.000254679    0.002520562    0.022465070
      9        8           0.000600794   -0.001304446   -0.016227563
     10        6           0.000793206   -0.001323430   -0.005061683
     11        1          -0.002747293    0.001056043    0.000093292
     12        1           0.000125519   -0.001085735    0.001441828
     13        8          -0.001019995    0.000871724   -0.002830838
     14        1           0.000885698    0.001480120    0.002907369
 -------------------------------------------------------------------
 Cartesian Forces:  Max     0.022465070 RMS     0.004530025

 GradGradGradGradGradGradGradGradGradGradGradGradGradGradGradGradGradGrad
 Berny optimization.
 Using GEDIIS/GDIIS optimizer.
 FormGI is forming the generalized inverse of G from B-inverse, IUseBI=4.
 Internal  Forces:  Max     0.015525231 RMS     0.002455046
 Search for a local minimum.
 Step number  13 out of a maximum of   69
 All quantities printed in internal units (Hartrees-Bohrs-Radians)
 Mixed Optimization -- RFO/linear search
 Update second derivatives using D2CorX and points   12   13
 DE= -4.60D-04 DEPred=-3.59D-04 R= 1.28D+00
 TightC=F SS=  1.41D+00  RLast= 1.77D-01 DXNew= 5.0454D+00 5.3147D-01
 Trust test= 1.28D+00 RLast= 1.77D-01 DXMaxT set to 3.00D+00
 ITU=  1  1  1  1  1  1  1  1  1  1  1  1  0
 Use linear search instead of GDIIS.
     Eigenvalues ---    0.00128   0.00296   0.00530   0.00836   0.01596
     Eigenvalues ---    0.04018   0.05565   0.05663   0.05758   0.05988
     Eigenvalues ---    0.07731   0.09493   0.12059   0.13139   0.15669
     Eigenvalues ---    0.15917   0.16022   0.16112   0.17046   0.17971
     Eigenvalues ---    0.22238   0.23658   0.24421   0.30257   0.30468
     Eigenvalues ---    0.33466   0.34238   0.34256   0.34280   0.34331
     Eigenvalues ---    0.34464   0.35287   0.37659   0.50922   0.55227
     Eigenvalues ---    0.84998
 RFO step:  Lambda=-1.43012075D-03 EMin= 1.27877181D-03
 Quartic linear search produced a step of  0.50690.
 Iteration  1 RMS(Cart)=  0.10848450 RMS(Int)=  0.00394690
 Iteration  2 RMS(Cart)=  0.00574387 RMS(Int)=  0.00117628
 Iteration  3 RMS(Cart)=  0.00001541 RMS(Int)=  0.00117625
 Iteration  4 RMS(Cart)=  0.00000001 RMS(Int)=  0.00117625
 Variable       Old X    -DE/DX   Delta X   Delta X   Delta X     New X
                                 (Linear)    (Quad)   (Total)
    R1        2.05955  -0.00073  -0.00079  -0.00030  -0.00109   2.05846
    R2        2.06010  -0.00045   0.00008   0.00264   0.00272   2.06282
    R3        2.06257  -0.00022  -0.00014   0.00225   0.00212   2.06469
    R4        2.89518  -0.00068  -0.00196  -0.00633  -0.00828   2.88690
    R5        2.05957   0.00061   0.00040  -0.00137  -0.00098   2.05860
    R6        2.06394  -0.00092  -0.00175  -0.00285  -0.00460   2.05934
    R7        2.87875  -0.00285   0.00893   0.00969   0.01862   2.89738
    R8        2.42163   0.01553   0.00854   0.00031   0.00884   2.43048
    R9        2.86227  -0.00324   0.00747   0.00776   0.01523   2.87751
   R10        2.07110  -0.00260  -0.00027  -0.00752  -0.00779   2.06331
   R11        2.05392   0.00117  -0.00164  -0.00479  -0.00644   2.04748
   R12        2.69339  -0.00209  -0.00323   0.01548   0.01225   2.70564
   R13        1.81687  -0.00324  -0.00091   0.00681   0.00589   1.82277
    A1        1.89196   0.00005   0.00023  -0.00421  -0.00397   1.88799
    A2        1.89346   0.00000   0.00081   0.00326   0.00404   1.89750
    A3        1.93172   0.00016   0.00102   0.00232   0.00332   1.93504
    A4        1.88811  -0.00001  -0.00080  -0.00419  -0.00498   1.88313
    A5        1.93731  -0.00030   0.00010  -0.00307  -0.00297   1.93435
    A6        1.92006   0.00010  -0.00136   0.00574   0.00437   1.92443
    A7        1.92041   0.00042   0.00424   0.01303   0.01710   1.93750
    A8        1.91420   0.00093   0.00200   0.00308   0.00484   1.91903
    A9        1.99830  -0.00117  -0.00130  -0.01842  -0.01974   1.97856
   A10        1.88238  -0.00053  -0.00047   0.01577   0.01509   1.89747
   A11        1.84640   0.00061  -0.00101  -0.00883  -0.00972   1.83669
   A12        1.89795  -0.00027  -0.00356  -0.00306  -0.00665   1.89130
   A13        2.05245  -0.00018  -0.00021  -0.01808  -0.02368   2.02877
   A14        2.09392   0.00344  -0.00694  -0.00320  -0.01503   2.07889
   A15        2.08777  -0.00395   0.00434  -0.02960  -0.03039   2.05738
   A16        1.91595  -0.00100  -0.00004   0.00035   0.00022   1.91616
   A17        1.85331   0.00200  -0.00449  -0.00134  -0.00586   1.84745
   A18        2.02026  -0.00205   0.00103  -0.01666  -0.01573   2.00453
   A19        1.89851   0.00015   0.00278   0.02167   0.02445   1.92296
   A20        1.92635   0.00138  -0.00063  -0.00374  -0.00446   1.92189
   A21        1.84350  -0.00032   0.00144   0.00269   0.00405   1.84755
   A22        1.90351  -0.00153  -0.00098  -0.01057  -0.01155   1.89196
    D1       -1.02915  -0.00015   0.00091   0.00194   0.00295  -1.02620
    D2       -3.09707  -0.00031  -0.00226  -0.02713  -0.02947  -3.12653
    D3        1.04733   0.00016   0.00180  -0.01232  -0.01057   1.03676
    D4       -3.13085  -0.00012  -0.00013   0.00772   0.00771  -3.12314
    D5        1.08442  -0.00029  -0.00329  -0.02134  -0.02471   1.05971
    D6       -1.05437   0.00019   0.00077  -0.00654  -0.00581  -1.06018
    D7        1.06315   0.00002   0.00169   0.01117   0.01298   1.07613
    D8       -1.00477  -0.00015  -0.00148  -0.01789  -0.01943  -1.02420
    D9        3.13963   0.00033   0.00258  -0.00309  -0.00054   3.13909
   D10        1.37196  -0.00173   0.01071  -0.01082   0.00014   1.37209
   D11       -1.43722   0.00133   0.01939   0.16171   0.18085  -1.25637
   D12       -2.79356  -0.00147   0.01453  -0.01188   0.00297  -2.79059
   D13        0.68045   0.00159   0.02322   0.16064   0.18368   0.86413
   D14       -0.77561  -0.00191   0.01175   0.00041   0.01234  -0.76327
   D15        2.69840   0.00115   0.02043   0.17294   0.19305   2.89145
   D16       -2.83524  -0.00136   0.01504  -0.11985  -0.10423  -2.93947
   D17       -0.78584  -0.00059   0.01581  -0.09483  -0.07850  -0.86435
   D18        1.25330  -0.00078   0.01511  -0.10188  -0.08621   1.16709
   D19        0.64549   0.00100   0.02476   0.05384   0.07808   0.72356
   D20        2.69489   0.00178   0.02553   0.07886   0.10380   2.79869
   D21       -1.54916   0.00159   0.02483   0.07181   0.09610  -1.45306
   D22        1.15125  -0.00070  -0.03159  -0.02330  -0.05484   1.09642
   D23       -1.03808   0.00112  -0.03182  -0.00726  -0.03912  -1.07720
   D24       -3.08730   0.00042  -0.03560  -0.03248  -0.06809   3.12780
         Item               Value     Threshold  Converged?
 Maximum Force            0.015525     0.000002     NO 
 RMS     Force            0.002455     0.000001     NO 
 Maximum Displacement     0.322408     0.000006     NO 
 RMS     Displacement     0.109866     0.000004     NO 
 Predicted change in Energy=-8.833782D-04
 GradGradGradGradGradGradGradGradGradGradGradGradGradGradGradGradGradGrad

                          Input orientation:                          
 ---------------------------------------------------------------------
 Center     Atomic      Atomic             Coordinates (Angstroms)
 Number     Number       Type             X           Y           Z
 ---------------------------------------------------------------------
      1          6           0       -1.668025    0.125652   -0.018041
      2          1           0       -1.463389   -0.867355    0.380224
      3          1           0       -1.842311    0.032644   -1.091611
      4          1           0       -2.584987    0.504760    0.439340
      5          6           0       -0.504788    1.075169    0.263209
      6          1           0       -0.316287    1.155742    1.333109
      7          1           0       -0.731420    2.066869   -0.127605
      8          6           0        0.822464    0.607750   -0.345643
      9          8           0        0.976081    0.819051   -1.604986
     10          6           0        1.539151   -0.587183    0.268478
     11          1           0        2.549167   -0.662095   -0.139458
     12          1           0        1.579760   -0.392562    1.333561
     13          8           0        0.856158   -1.837334    0.124996
     14          1           0        0.788225   -2.041009   -0.815372
 ---------------------------------------------------------------------
                    Distance matrix (angstroms):
                    1          2          3          4          5
     1  C    0.000000
     2  H    1.089290   0.000000
     3  H    1.091595   1.766318   0.000000
     4  H    1.092584   1.773183   1.765864   0.000000
     5  C    1.527679   2.169333   2.170568   2.164166   0.000000
     6  H    2.171148   2.513315   3.077233   2.523806   1.089363
     7  H    2.158137   3.066486   2.510271   2.489442   1.089755
     8  C    2.557787   2.815660   2.826348   3.498218   1.533225
     9  O    3.160774   3.568758   2.970744   4.118162   2.397649
    10  C    3.297909   3.017653   3.697068   4.269666   2.634602
    11  H    4.291852   4.051272   4.546904   5.296801   3.536505
    12  H    3.555767   3.224133   4.215783   4.353153   2.765001
    13  O    3.200824   2.527113   3.501240   4.174410   3.217756
    14  H    3.370953   2.806543   3.360962   4.408379   3.542004
                    6          7          8          9         10
     6  H    0.000000
     7  H    1.770924   0.000000
     8  C    2.101252   2.142691   0.000000
     9  O    3.227380   2.579780   1.286153   0.000000
    10  C    2.759326   3.515162   1.522711   2.409234   0.000000
    11  H    3.699164   4.267275   2.153258   2.610778   1.091859
    12  H    2.447906   3.677684   2.096151   3.235350   1.083480
    13  O    3.434046   4.222205   2.490196   3.172318   1.431763
    14  H    4.006887   4.433623   2.690306   2.972999   1.962710
                   11         12         13         14
    11  H    0.000000
    12  H    1.783868   0.000000
    13  O    2.077836   2.017820   0.000000
    14  H    2.336489   2.821670   0.964567   0.000000
 Stoichiometry    C4H8O2(3)
 Framework group  C1[X(C4H8O2)]
 Deg. of freedom    36
 Full point group                 C1      NOp   1
 Largest Abelian subgroup         C1      NOp   1
 Largest concise Abelian subgroup C1      NOp   1
                         Standard orientation:                         
 ---------------------------------------------------------------------
 Center     Atomic      Atomic             Coordinates (Angstroms)
 Number     Number       Type             X           Y           Z
 ---------------------------------------------------------------------
      1          6           0       -1.684880   -0.958800   -0.342871
      2          1           0       -0.947864   -1.760887   -0.338821
      3          1           0       -1.771396   -0.581065   -1.363366
      4          1           0       -2.654348   -1.371978   -0.054501
      5          6           0       -1.279056    0.158053    0.617206
      6          1           0       -1.173751   -0.219638    1.633558
      7          1           0       -2.033343    0.944562    0.612818
      8          6           0        0.077340    0.787719    0.278841
      9          8           0        0.084829    1.637439   -0.686618
     10          6           0        1.348929   -0.009699    0.535429
     11          1           0        2.219659    0.642035    0.439364
     12          1           0        1.267674   -0.377498    1.551327
     13          8           0        1.508551   -1.169417   -0.288901
     14          1           0        1.572330   -0.883349   -1.207861
 ---------------------------------------------------------------------
 Rotational constants (GHZ):      4.2465101      3.0362227      2.2075996
 Standard basis: Aug-CC-pVTZ (5D, 7F)
 There are   530 symmetry adapted cartesian basis functions of A   symmetry.
 There are   460 symmetry adapted basis functions of A   symmetry.
   460 basis functions,   648 primitive gaussians,   530 cartesian basis functions
    25 alpha electrons       23 beta electrons
       nuclear repulsion energy       241.9194704623 Hartrees.
 NAtoms=   14 NActive=   14 NUniq=   14 SFac= 1.00D+00 NAtFMM=   60 NAOKFM=F Big=F
 Integral buffers will be    131072 words long.
 Raffenetti 2 integral format.
 Two-electron integral symmetry is turned on.
 Nuclear repulsion after empirical dispersion term =      241.9128384672 Hartrees.
 One-electron integrals computed using PRISM.
 NBasis=   460 RedAO= T EigKep=  9.59D-06  NBF=   460
 NBsUse=   460 1.00D-06 EigRej= -1.00D+00 NBFU=   460
 Initial guess from the checkpoint file:  "1-hydroxy-2-butanone_Conf-wb97-opt.chk"
 B after Tr=     0.000000    0.000000    0.000000
         Rot=    0.999858    0.014757    0.006808    0.004527 Ang=   1.93 deg.
 Initial guess <Sx>= 0.0000 <Sy>= 0.0000 <Sz>= 1.0000 <S**2>= 2.0079 S= 1.0026
 ExpMin= 2.53D-02 ExpMax= 1.53D+04 ExpMxC= 5.22D+02 IAcc=3 IRadAn=         5 AccDes= 0.00D+00
 Harris functional with IExCor= 4639 and IRadAn=       5 diagonalized for initial guess.
 HarFok:  IExCor= 4639 AccDes= 0.00D+00 IRadAn=         5 IDoV= 1 UseB2=F ITyADJ=14
 ICtDFT=  3500011 ScaDFX=  1.000000  1.000000  1.000000  1.000000
 FoFCou: FMM=F IPFlag=           0 FMFlag=      100000 FMFlg1=           0
         NFxFlg=           0 DoJE=T BraDBF=F KetDBF=T FulRan=T
         wScrn=  0.000000 ICntrl=     500 IOpCl=  0 I1Cent=   200000004 NGrid=           0
         NMat0=    1 NMatS0=      1 NMatT0=    0 NMatD0=    1 NMtDS0=    0 NMtDT0=    0
 Petite list used in FoFCou.
 Gradient too large for Newton-Raphson -- use scaled steepest descent instead.
     Minimum is close to point  4 DX=  3.81D-02 DF= -1.05D-05 DXR=  3.08D-02 DFR=  9.50D-04 which will be used.
 Gradient too large for Newton-Raphson -- use scaled steepest descent instead.
     Accept linear search using points  1 and  2.
 Gradient too large for Newton-Raphson -- use scaled steepest descent instead.
     Accept linear search using points  1 and  2.
 Gradient too large for Newton-Raphson -- use scaled steepest descent instead.
 Gradient too large for Newton-Raphson -- use scaled steepest descent instead.
     Minimum is close to point  2 DX= -3.54D-03 DF= -6.22D-08 DXR=  1.19D-02 DFR=  1.43D-04 which will be used.
 Gradient too large for Newton-Raphson -- use scaled steepest descent instead.
     Accept linear search using points  1 and  2.
 Gradient too large for Newton-Raphson -- use scaled steepest descent instead.
 Restarting incremental Fock formation.
 Gradient too large for Newton-Raphson -- use scaled steepest descent instead.
 Gradient too large for Newton-Raphson -- use scaled steepest descent instead.
     Accept linear search using points  1 and  2.
     Minimum is close to point  2 DX= -1.18D-02 DF= -2.35D-08 DXR=  8.53D-03 DFR=  1.27D-04 which will be used.
 Gradient too large for Newton-Raphson -- use scaled steepest descent instead.
     Minimum is close to point  3 DX= -1.23D-02 DF= -4.67D-07 DXR=  6.53D-02 DFR=  4.28D-03 which will be used.
 Gradient too large for Newton-Raphson -- use scaled steepest descent instead.
     Minimum is close to point  3 DX=  4.51D-02 DF= -1.71D-07 DXR=  6.99D-02 DFR=  4.91D-03 which will be used.
 Gradient too large for Newton-Raphson -- use scaled steepest descent instead.
     Accept linear search using points  1 and  2.
 LinEq1:  Iter=  0 NonCon=     1 RMS=7.34D-05 Max=1.58D-03 NDo=     1
 AX will form     1 AO Fock derivatives at one time.
 LinEq1:  Iter=  1 NonCon=     1 RMS=1.01D-05 Max=3.26D-04 NDo=     1
 LinEq1:  Iter=  2 NonCon=     1 RMS=4.39D-06 Max=2.02D-04 NDo=     1
 LinEq1:  Iter=  3 NonCon=     1 RMS=2.65D-06 Max=1.40D-04 NDo=     1
 LinEq1:  Iter=  4 NonCon=     1 RMS=9.95D-07 Max=5.34D-05 NDo=     1
 LinEq1:  Iter=  5 NonCon=     1 RMS=5.30D-07 Max=3.15D-05 NDo=     1
 LinEq1:  Iter=  6 NonCon=     1 RMS=2.61D-07 Max=1.43D-05 NDo=     1
 LinEq1:  Iter=  7 NonCon=     1 RMS=1.53D-07 Max=7.89D-06 NDo=     1
 LinEq1:  Iter=  8 NonCon=     1 RMS=9.60D-08 Max=3.78D-06 NDo=     1
 LinEq1:  Iter=  9 NonCon=     1 RMS=3.58D-08 Max=1.36D-06 NDo=     1
 LinEq1:  Iter= 10 NonCon=     1 RMS=1.56D-08 Max=3.06D-07 NDo=     1
 LinEq1:  Iter= 11 NonCon=     1 RMS=6.32D-09 Max=1.57D-07 NDo=     1
 LinEq1:  Iter= 12 NonCon=     0 RMS=2.38D-09 Max=6.64D-08 NDo=     1
 Linear equations converged to 1.447D-08 1.447D-07 after    12 iterations.
     Accept linear search using points  1 and  2.
     Minimum is close to point  2 DX= -1.02D-04 DF= -1.25D-12 DXR=  1.02D-04 DFR=  1.02D-08 which will be used.
 LinEq1:  Iter=  0 NonCon=     1 RMS=2.16D-07 Max=1.06D-05 NDo=     1
 LinEq1:  Iter=  1 NonCon=     1 RMS=1.32D-07 Max=4.73D-06 NDo=     1
 LinEq1:  Iter=  2 NonCon=     1 RMS=7.81D-08 Max=4.20D-06 NDo=     1
 LinEq1:  Iter=  3 NonCon=     1 RMS=4.28D-08 Max=2.28D-06 NDo=     1
 LinEq1:  Iter=  4 NonCon=     1 RMS=1.55D-08 Max=9.24D-07 NDo=     1
 LinEq1:  Iter=  5 NonCon=     1 RMS=9.29D-09 Max=2.30D-07 NDo=     1
 LinEq1:  Iter=  6 NonCon=     1 RMS=4.47D-09 Max=1.85D-07 NDo=     1
 LinEq1:  Iter=  7 NonCon=     1 RMS=2.16D-09 Max=1.48D-07 NDo=     1
 LinEq1:  Iter=  8 NonCon=     1 RMS=1.20D-09 Max=9.11D-08 NDo=     1
 LinEq1:  Iter=  9 NonCon=     1 RMS=4.83D-10 Max=2.53D-08 NDo=     1
 LinEq1:  Iter= 10 NonCon=     1 RMS=1.74D-10 Max=4.86D-09 NDo=     1
 LinEq1:  Iter= 11 NonCon=     0 RMS=7.66D-11 Max=2.27D-09 NDo=     1
 Linear equations converged to 3.076D-10 3.076D-09 after    11 iterations.
 SCF Done:  E(UwB97XD) =  -307.580487030     a.u. after   15 cycles
            Convg  =    0.2614D-07                    56 Fock formations.
              S**2 =  2.0078                  -V/T =  2.0059
 <Sx>= 0.0000 <Sy>= 0.0000 <Sz>= 1.0000 <S**2>= 2.0078 S= 1.0026
 <L.S>= 0.000000000000E+00
 Annihilation of the first spin contaminant:
 S**2 before annihilation     2.0078,   after     2.0000
 Calling FoFJK, ICntrl=      2127 FMM=F ISym2X=0 I1Cent= 0 IOpClX= 1 NMat=1 NMatS=1 NMatT=0.
 ***** Axes restored to original set *****
 -------------------------------------------------------------------
 Center     Atomic                   Forces (Hartrees/Bohr)
 Number     Number              X              Y              Z
 -------------------------------------------------------------------
      1        6          -0.002738700   -0.000910299   -0.000020804
      2        1          -0.000749609    0.001165354   -0.000124441
      3        1           0.000339371    0.000407899    0.001058243
      4        1           0.000783300   -0.000178570   -0.000256552
      5        6           0.003792814   -0.005155386   -0.005071091
      6        1          -0.001420044    0.001177044    0.000964510
      7        1           0.001191830    0.000608965    0.001525238
      8        6           0.001349265    0.003742530    0.015208366
      9        8          -0.000264243   -0.002374867   -0.010769593
     10        6          -0.007036051   -0.003333276   -0.007172075
     11        1          -0.000427273    0.001842897    0.000776570
     12        1           0.001630985   -0.001290031    0.003210510
     13        8           0.002267704    0.003194424   -0.005392316
     14        1           0.001280652    0.001103316    0.006063433
 -------------------------------------------------------------------
 Cartesian Forces:  Max     0.015208366 RMS     0.003997731

 GradGradGradGradGradGradGradGradGradGradGradGradGradGradGradGradGradGrad
 Berny optimization.
 Using GEDIIS/GDIIS optimizer.
 FormGI is forming the generalized inverse of G from B-inverse, IUseBI=4.
 Internal  Forces:  Max     0.010123582 RMS     0.002279552
 Search for a local minimum.
 Step number  14 out of a maximum of   69
 All quantities printed in internal units (Hartrees-Bohrs-Radians)
 Mixed Optimization -- RFO/linear search
 Update second derivatives using D2CorX and points   12   13   14
 DE= -8.44D-04 DEPred=-8.83D-04 R= 9.55D-01
 TightC=F SS=  1.41D+00  RLast= 4.13D-01 DXNew= 5.0454D+00 1.2399D+00
 Trust test= 9.55D-01 RLast= 4.13D-01 DXMaxT set to 3.00D+00
 ITU=  1  1  1  1  1  1  1  1  1  1  1  1  1  0
 Use linear search instead of GDIIS.
     Eigenvalues ---    0.00218   0.00289   0.00538   0.00911   0.01523
     Eigenvalues ---    0.04043   0.05452   0.05648   0.05796   0.05876
     Eigenvalues ---    0.07999   0.08988   0.11927   0.12747   0.13769
     Eigenvalues ---    0.15738   0.16037   0.16059   0.16281   0.17427
     Eigenvalues ---    0.22664   0.22927   0.26436   0.30072   0.30718
     Eigenvalues ---    0.32524   0.34235   0.34257   0.34288   0.34330
     Eigenvalues ---    0.34553   0.35415   0.38038   0.50337   0.55523
     Eigenvalues ---    0.66118
 RFO step:  Lambda=-1.70962739D-03 EMin= 2.17833975D-03
 Quartic linear search produced a step of -0.02696.
 Iteration  1 RMS(Cart)=  0.07683622 RMS(Int)=  0.00254308
 Iteration  2 RMS(Cart)=  0.00338892 RMS(Int)=  0.00005964
 Iteration  3 RMS(Cart)=  0.00000665 RMS(Int)=  0.00005925
 Iteration  4 RMS(Cart)=  0.00000000 RMS(Int)=  0.00005925
 Variable       Old X    -DE/DX   Delta X   Delta X   Delta X     New X
                                 (Linear)    (Quad)   (Total)
    R1        2.05846  -0.00125   0.00003  -0.00469  -0.00466   2.05380
    R2        2.06282  -0.00113  -0.00007  -0.00008  -0.00015   2.06266
    R3        2.06469  -0.00083  -0.00006  -0.00059  -0.00064   2.06404
    R4        2.88690   0.00138   0.00022  -0.00884  -0.00862   2.87828
    R5        2.05860   0.00079   0.00003   0.00019   0.00022   2.05881
    R6        2.05934  -0.00024   0.00012  -0.00379  -0.00366   2.05567
    R7        2.89738  -0.00268  -0.00050   0.01509   0.01459   2.91196
    R8        2.43048   0.01012  -0.00024   0.04511   0.04487   2.47535
    R9        2.87751  -0.00328  -0.00041   0.01405   0.01364   2.89115
   R10        2.06331  -0.00081   0.00021  -0.01074  -0.01053   2.05279
   R11        2.04748   0.00299   0.00017  -0.00297  -0.00279   2.04469
   R12        2.70564  -0.00551  -0.00033   0.00135   0.00101   2.70665
   R13        1.82277  -0.00623  -0.00016  -0.00589  -0.00605   1.81672
    A1        1.88799   0.00016   0.00011  -0.00344  -0.00333   1.88467
    A2        1.89750  -0.00025  -0.00011   0.00185   0.00170   1.89920
    A3        1.93504   0.00065  -0.00009   0.00856   0.00845   1.94350
    A4        1.88313   0.00024   0.00013  -0.00665  -0.00652   1.87661
    A5        1.93435  -0.00046   0.00008  -0.00330  -0.00321   1.93113
    A6        1.92443  -0.00034  -0.00012   0.00256   0.00242   1.92685
    A7        1.93750  -0.00142  -0.00046   0.01925   0.01876   1.95627
    A8        1.91903  -0.00034  -0.00013   0.00201   0.00181   1.92084
    A9        1.97856   0.00430   0.00053  -0.00277  -0.00228   1.97628
   A10        1.89747  -0.00040  -0.00041  -0.00306  -0.00354   1.89393
   A11        1.83669  -0.00007   0.00026  -0.00069  -0.00048   1.83621
   A12        1.89130  -0.00222   0.00018  -0.01562  -0.01547   1.87583
   A13        2.02877  -0.00062   0.00064  -0.00668  -0.00609   2.02269
   A14        2.07889   0.00408   0.00041   0.03228   0.03272   2.11161
   A15        2.05738  -0.00382   0.00082  -0.04536  -0.04442   2.01296
   A16        1.91616  -0.00227  -0.00001  -0.00950  -0.00963   1.90654
   A17        1.84745   0.00201   0.00016   0.00895   0.00913   1.85658
   A18        2.00453   0.00210   0.00042  -0.01159  -0.01126   1.99327
   A19        1.92296  -0.00090  -0.00066   0.01799   0.01734   1.94030
   A20        1.92189   0.00025   0.00012  -0.00479  -0.00484   1.91705
   A21        1.84755  -0.00118  -0.00011   0.00159   0.00151   1.84906
   A22        1.89196  -0.00041   0.00031  -0.01826  -0.01795   1.87400
    D1       -1.02620  -0.00092  -0.00008  -0.00809  -0.00818  -1.03439
    D2       -3.12653   0.00072   0.00079  -0.01802  -0.01726   3.13940
    D3        1.03676   0.00086   0.00029   0.00257   0.00287   1.03963
    D4       -3.12314  -0.00125  -0.00021  -0.00724  -0.00745  -3.13059
    D5        1.05971   0.00039   0.00067  -0.01717  -0.01652   1.04320
    D6       -1.06018   0.00053   0.00016   0.00342   0.00360  -1.05658
    D7        1.07613  -0.00104  -0.00035   0.00149   0.00115   1.07728
    D8       -1.02420   0.00061   0.00052  -0.00843  -0.00792  -1.03212
    D9        3.13909   0.00075   0.00001   0.01216   0.01220  -3.13189
   D10        1.37209  -0.00155   0.00000  -0.14719  -0.14725   1.22484
   D11       -1.25637   0.00034  -0.00488  -0.09386  -0.09861  -1.35498
   D12       -2.79059  -0.00084  -0.00008  -0.12548  -0.12567  -2.91627
   D13        0.86413   0.00104  -0.00495  -0.07214  -0.07703   0.78710
   D14       -0.76327  -0.00237  -0.00033  -0.13664  -0.13707  -0.90034
   D15        2.89145  -0.00049  -0.00520  -0.08330  -0.08843   2.80302
   D16       -2.93947   0.00063   0.00281   0.07276   0.07572  -2.86376
   D17       -0.86435  -0.00048   0.00212   0.09418   0.09639  -0.76796
   D18        1.16709   0.00055   0.00232   0.09568   0.09802   1.26511
   D19        0.72356   0.00156  -0.00211   0.11525   0.11312   0.83668
   D20        2.79869   0.00045  -0.00280   0.13666   0.13379   2.93247
   D21       -1.45306   0.00148  -0.00259   0.13816   0.13542  -1.31764
   D22        1.09642  -0.00088   0.00148  -0.07631  -0.07480   1.02162
   D23       -1.07720   0.00036   0.00105  -0.05083  -0.04982  -1.12702
   D24        3.12780   0.00197   0.00184  -0.07060  -0.06876   3.05904
         Item               Value     Threshold  Converged?
 Maximum Force            0.010124     0.000002     NO 
 RMS     Force            0.002280     0.000001     NO 
 Maximum Displacement     0.299959     0.000006     NO 
 RMS     Displacement     0.076591     0.000004     NO 
 Predicted change in Energy=-1.006534D-03
 GradGradGradGradGradGradGradGradGradGradGradGradGradGradGradGradGradGrad

                          Input orientation:                          
 ---------------------------------------------------------------------
 Center     Atomic      Atomic             Coordinates (Angstroms)
 Number     Number       Type             X           Y           Z
 ---------------------------------------------------------------------
      1          6           0       -1.708213    0.165565   -0.023398
      2          1           0       -1.546143   -0.843591    0.346100
      3          1           0       -1.878777    0.106946   -1.099907
      4          1           0       -2.616632    0.565866    0.432158
      5          6           0       -0.518960    1.066284    0.283648
      6          1           0       -0.320731    1.132764    1.352875
      7          1           0       -0.702299    2.068829   -0.096660
      8          6           0        0.798384    0.567914   -0.341447
      9          8           0        0.883731    0.660319   -1.645292
     10          6           0        1.579732   -0.588461    0.285430
     11          1           0        2.587655   -0.600445   -0.119500
     12          1           0        1.589274   -0.407318    1.352119
     13          8           0        0.970046   -1.872573    0.109866
     14          1           0        0.882732   -2.022000   -0.835793
 ---------------------------------------------------------------------
                    Distance matrix (angstroms):
                    1          2          3          4          5
     1  C    0.000000
     2  H    1.086826   0.000000
     3  H    1.091513   1.762130   0.000000
     4  H    1.092244   1.771982   1.761324   0.000000
     5  C    1.523120   2.169476   2.164176   2.161643   0.000000
     6  H    2.180530   2.534011   3.081551   2.537766   1.089478
     7  H    2.153983   3.064359   2.497917   2.490626   1.087816
     8  C    2.558528   2.821679   2.820450   3.501542   1.540945
     9  O    3.097337   3.483055   2.869689   4.071518   2.419330
    10  C    3.387404   3.136856   3.789991   4.354706   2.672581
    11  H    4.364686   4.167036   4.627160   5.361828   3.548460
    12  H    3.618517   3.321633   4.278350   4.413962   2.785280
    13  O    3.368209   2.728702   3.673940   4.349035   3.299124
    14  H    3.486893   2.947024   3.496869   4.533243   3.571468
                    6          7          8          9         10
     6  H    0.000000
     7  H    1.767191   0.000000
     8  C    2.107653   2.136519   0.000000
     9  O    3.265416   2.626338   1.309898   0.000000
    10  C    2.777375   3.523470   1.529929   2.402406   0.000000
    11  H    3.691966   4.236666   2.148445   2.611690   1.086288
    12  H    2.453564   3.671726   2.108258   3.259158   1.082002
    13  O    3.499032   4.286495   2.487796   3.082786   1.432300
    14  H    4.023820   4.448991   2.638019   2.801807   1.948841
                   11         12         13         14
    11  H    0.000000
    12  H    1.788776   0.000000
    13  O    2.070646   2.018317   0.000000
    14  H    2.332521   2.809511   0.961365   0.000000
 Stoichiometry    C4H8O2(3)
 Framework group  C1[X(C4H8O2)]
 Deg. of freedom    36
 Full point group                 C1      NOp   1
 Largest Abelian subgroup         C1      NOp   1
 Largest concise Abelian subgroup C1      NOp   1
                         Standard orientation:                         
 ---------------------------------------------------------------------
 Center     Atomic      Atomic             Coordinates (Angstroms)
 Number     Number       Type             X           Y           Z
 ---------------------------------------------------------------------
      1          6           0       -1.764778   -0.897685   -0.368386
      2          1           0       -1.059784   -1.720773   -0.450228
      3          1           0       -1.866840   -0.442027   -1.354976
      4          1           0       -2.741874   -1.297306   -0.088061
      5          6           0       -1.299272    0.131793    0.653071
      6          1           0       -1.178876   -0.301282    1.645499
      7          1           0       -2.017963    0.945933    0.716332
      8          6           0        0.070840    0.749370    0.312630
      9          8           0        0.094626    1.554277   -0.720517
     10          6           0        1.367898   -0.018719    0.574093
     11          1           0        2.206027    0.671386    0.537820
     12          1           0        1.267888   -0.460717    1.556622
     13          8           0        1.596540   -1.108885   -0.326320
     14          1           0        1.613970   -0.746908   -1.216765
 ---------------------------------------------------------------------
 Rotational constants (GHZ):      4.4725497      2.8175070      2.1993745
 Standard basis: Aug-CC-pVTZ (5D, 7F)
 There are   530 symmetry adapted cartesian basis functions of A   symmetry.
 There are   460 symmetry adapted basis functions of A   symmetry.
   460 basis functions,   648 primitive gaussians,   530 cartesian basis functions
    25 alpha electrons       23 beta electrons
       nuclear repulsion energy       240.7955880822 Hartrees.
 NAtoms=   14 NActive=   14 NUniq=   14 SFac= 1.00D+00 NAtFMM=   60 NAOKFM=F Big=F
 Integral buffers will be    131072 words long.
 Raffenetti 2 integral format.
 Two-electron integral symmetry is turned on.
 Nuclear repulsion after empirical dispersion term =      240.7890506009 Hartrees.
 One-electron integrals computed using PRISM.
 NBasis=   460 RedAO= T EigKep=  9.69D-06  NBF=   460
 NBsUse=   460 1.00D-06 EigRej= -1.00D+00 NBFU=   460
 Initial guess from the checkpoint file:  "1-hydroxy-2-butanone_Conf-wb97-opt.chk"
 B after Tr=     0.000000    0.000000    0.000000
         Rot=    0.999954   -0.009535    0.000014    0.000399 Ang=  -1.09 deg.
 Initial guess <Sx>= 0.0000 <Sy>= 0.0000 <Sz>= 1.0000 <S**2>= 2.0078 S= 1.0026
 ExpMin= 2.53D-02 ExpMax= 1.53D+04 ExpMxC= 5.22D+02 IAcc=3 IRadAn=         5 AccDes= 0.00D+00
 Harris functional with IExCor= 4639 and IRadAn=       5 diagonalized for initial guess.
 HarFok:  IExCor= 4639 AccDes= 0.00D+00 IRadAn=         5 IDoV= 1 UseB2=F ITyADJ=14
 ICtDFT=  3500011 ScaDFX=  1.000000  1.000000  1.000000  1.000000
 FoFCou: FMM=F IPFlag=           0 FMFlag=      100000 FMFlg1=           0
         NFxFlg=           0 DoJE=T BraDBF=F KetDBF=T FulRan=T
         wScrn=  0.000000 ICntrl=     500 IOpCl=  0 I1Cent=   200000004 NGrid=           0
         NMat0=    1 NMatS0=      1 NMatT0=    0 NMatD0=    1 NMtDS0=    0 NMtDT0=    0
 Petite list used in FoFCou.
 Gradient too large for Newton-Raphson -- use scaled steepest descent instead.
     Accept linear search using points  3 and  4.
     Minimum is close to point  4 DX= -8.75D-02 DF= -1.39D-05 DXR=  7.87D-02 DFR=  1.84D-03 which will be used.
 Gradient too large for Newton-Raphson -- use scaled steepest descent instead.
     Accept linear search using points  1 and  2.
 Gradient too large for Newton-Raphson -- use scaled steepest descent instead.
     Accept linear search using points  1 and  2.
 Gradient too large for Newton-Raphson -- use scaled steepest descent instead.
     Minimum is close to point  2 DX=  3.49D-02 DF= -2.61D-06 DXR=  8.02D-02 DFR=  6.48D-03 which will be used.
 Gradient too large for Newton-Raphson -- use scaled steepest descent instead.
     Accept linear search using points  1 and  2.
 Gradient too large for Newton-Raphson -- use scaled steepest descent instead.
 Gradient too large for Newton-Raphson -- use scaled steepest descent instead.
 Gradient too large for Newton-Raphson -- use scaled steepest descent instead.
 Restarting incremental Fock formation.
     Accept linear search using points  1 and  2.
 Gradient too large for Newton-Raphson -- use scaled steepest descent instead.
 LinEq1:  Iter=  0 NonCon=     1 RMS=7.23D-05 Max=3.80D-03 NDo=     1
 AX will form     1 AO Fock derivatives at one time.
 LinEq1:  Iter=  1 NonCon=     1 RMS=1.32D-05 Max=4.50D-04 NDo=     1
 LinEq1:  Iter=  2 NonCon=     1 RMS=5.24D-06 Max=1.83D-04 NDo=     1
 LinEq1:  Iter=  3 NonCon=     1 RMS=3.03D-06 Max=1.66D-04 NDo=     1
 LinEq1:  Iter=  4 NonCon=     1 RMS=1.88D-06 Max=8.38D-05 NDo=     1
 LinEq1:  Iter=  5 NonCon=     1 RMS=1.08D-06 Max=7.82D-05 NDo=     1
 LinEq1:  Iter=  6 NonCon=     1 RMS=5.94D-07 Max=3.16D-05 NDo=     1
 LinEq1:  Iter=  7 NonCon=     1 RMS=2.96D-07 Max=1.58D-05 NDo=     1
 LinEq1:  Iter=  8 NonCon=     1 RMS=1.72D-07 Max=3.46D-06 NDo=     1
 LinEq1:  Iter=  9 NonCon=     1 RMS=7.81D-08 Max=2.88D-06 NDo=     1
 LinEq1:  Iter= 10 NonCon=     1 RMS=3.39D-08 Max=1.11D-06 NDo=     1
 LinEq1:  Iter= 11 NonCon=     1 RMS=1.21D-08 Max=4.93D-07 NDo=     1
 LinEq1:  Iter= 12 NonCon=     1 RMS=3.63D-09 Max=1.52D-07 NDo=     1
 LinEq1:  Iter= 13 NonCon=     0 RMS=1.30D-09 Max=4.38D-08 NDo=     1
 Linear equations converged to 1.447D-08 1.447D-07 after    13 iterations.
     Accept linear search using points  1 and  2.
     Minimum is close to point  2 DX= -2.75D-03 DF= -9.42D-10 DXR=  2.76D-03 DFR=  7.62D-06 which will be used.
 LinEq1:  Iter=  0 NonCon=     1 RMS=4.27D-07 Max=1.88D-05 NDo=     1
 LinEq1:  Iter=  1 NonCon=     1 RMS=4.15D-07 Max=3.00D-05 NDo=     1
 LinEq1:  Iter=  2 NonCon=     1 RMS=1.43D-07 Max=4.97D-06 NDo=     1
 LinEq1:  Iter=  3 NonCon=     1 RMS=9.43D-08 Max=6.07D-06 NDo=     1
 LinEq1:  Iter=  4 NonCon=     1 RMS=2.82D-08 Max=1.37D-06 NDo=     1
 LinEq1:  Iter=  5 NonCon=     1 RMS=1.34D-08 Max=4.72D-07 NDo=     1
 LinEq1:  Iter=  6 NonCon=     1 RMS=7.74D-09 Max=3.37D-07 NDo=     1
 LinEq1:  Iter=  7 NonCon=     1 RMS=3.56D-09 Max=1.14D-07 NDo=     1
 LinEq1:  Iter=  8 NonCon=     1 RMS=1.74D-09 Max=1.03D-07 NDo=     1
 LinEq1:  Iter=  9 NonCon=     1 RMS=7.33D-10 Max=5.45D-08 NDo=     1
 LinEq1:  Iter= 10 NonCon=     1 RMS=2.95D-10 Max=1.83D-08 NDo=     1
 LinEq1:  Iter= 11 NonCon=     0 RMS=1.42D-10 Max=5.63D-09 NDo=     1
 Linear equations converged to 6.658D-10 6.658D-09 after    11 iterations.
 SCF Done:  E(UwB97XD) =  -307.580838417     a.u. after   12 cycles
            Convg  =    0.5801D-07                    51 Fock formations.
              S**2 =  2.0077                  -V/T =  2.0061
 <Sx>= 0.0000 <Sy>= 0.0000 <Sz>= 1.0000 <S**2>= 2.0077 S= 1.0026
 <L.S>= 0.000000000000E+00
 Annihilation of the first spin contaminant:
 S**2 before annihilation     2.0077,   after     2.0000
 Calling FoFJK, ICntrl=      2127 FMM=F ISym2X=0 I1Cent= 0 IOpClX= 1 NMat=1 NMatS=1 NMatT=0.
 ***** Axes restored to original set *****
 -------------------------------------------------------------------
 Center     Atomic                   Forces (Hartrees/Bohr)
 Number     Number              X              Y              Z
 -------------------------------------------------------------------
      1        6          -0.004534559    0.000032284   -0.001271236
      2        1           0.000192063   -0.000759335    0.001062328
      3        1           0.000578020    0.000222209    0.001114307
      4        1           0.000793654   -0.000581556    0.000426875
      5        6           0.011254334   -0.007016148   -0.007256883
      6        1          -0.001982203    0.000387152    0.000617692
      7        1           0.000051851    0.001940586    0.001132439
      8        6           0.001825309    0.004139146   -0.002006604
      9        8          -0.001894327   -0.002555414    0.009485489
     10        6          -0.014235139   -0.002440099   -0.008177500
     11        1           0.003306041    0.001738324    0.000736455
     12        1           0.002772829    0.000011888    0.003621905
     13        8           0.001308572    0.006066486   -0.002589259
     14        1           0.000563554   -0.001185522    0.003103991
 -------------------------------------------------------------------
 Cartesian Forces:  Max     0.014235139 RMS     0.004244558

 GradGradGradGradGradGradGradGradGradGradGradGradGradGradGradGradGradGrad
 Berny optimization.
 Using GEDIIS/GDIIS optimizer.
 FormGI is forming the generalized inverse of G from B-inverse, IUseBI=4.
 Internal  Forces:  Max     0.009745253 RMS     0.002477347
 Search for a local minimum.
 Step number  15 out of a maximum of   69
 All quantities printed in internal units (Hartrees-Bohrs-Radians)
 Mixed Optimization -- RFO/linear search
 Update second derivatives using D2CorX and points   13   14   15
 DE= -3.51D-04 DEPred=-1.01D-03 R= 3.49D-01
 Trust test= 3.49D-01 RLast= 4.18D-01 DXMaxT set to 3.00D+00
 ITU=  0  1  1  1  1  1  1  1  1  1  1  1  1  1  0
 Use linear search instead of GDIIS.
     Eigenvalues ---    0.00199   0.00388   0.00538   0.00770   0.01273
     Eigenvalues ---    0.04253   0.05567   0.05753   0.05756   0.06433
     Eigenvalues ---    0.08202   0.09368   0.11978   0.13191   0.14079
     Eigenvalues ---    0.15965   0.16038   0.16046   0.16588   0.17795
     Eigenvalues ---    0.22649   0.23153   0.26364   0.30547   0.31153
     Eigenvalues ---    0.33895   0.34255   0.34277   0.34328   0.34356
     Eigenvalues ---    0.34649   0.35694   0.40460   0.51175   0.55147
     Eigenvalues ---    0.68180
 RFO step:  Lambda=-7.35155955D-04 EMin= 1.99203917D-03
 Quartic linear search produced a step of -0.37332.
 Iteration  1 RMS(Cart)=  0.06452893 RMS(Int)=  0.00152168
 Iteration  2 RMS(Cart)=  0.00234985 RMS(Int)=  0.00052263
 Iteration  3 RMS(Cart)=  0.00000352 RMS(Int)=  0.00052263
 Iteration  4 RMS(Cart)=  0.00000000 RMS(Int)=  0.00052263
 Variable       Old X    -DE/DX   Delta X   Delta X   Delta X     New X
                                 (Linear)    (Quad)   (Total)
    R1        2.05380   0.00109   0.00174   0.00039   0.00212   2.05593
    R2        2.06266  -0.00120   0.00006  -0.00037  -0.00032   2.06234
    R3        2.06404  -0.00070   0.00024  -0.00016   0.00008   2.06412
    R4        2.87828   0.00269   0.00322   0.00143   0.00465   2.88293
    R5        2.05881   0.00027  -0.00008  -0.00030  -0.00038   2.05843
    R6        2.05567   0.00138   0.00137   0.00019   0.00156   2.05723
    R7        2.91196  -0.00899  -0.00545  -0.00015  -0.00559   2.90637
    R8        2.47535  -0.00975  -0.01675  -0.00032  -0.01707   2.45828
    R9        2.89115  -0.00773  -0.00509  -0.00049  -0.00558   2.88557
   R10        2.05279   0.00277   0.00393   0.00164   0.00558   2.05836
   R11        2.04469   0.00360   0.00104   0.00191   0.00295   2.04764
   R12        2.70665  -0.00524  -0.00038  -0.00069  -0.00107   2.70558
   R13        1.81672  -0.00292   0.00226  -0.00032   0.00194   1.81866
    A1        1.88467   0.00054   0.00124   0.00057   0.00181   1.88648
    A2        1.89920  -0.00015  -0.00063  -0.00176  -0.00238   1.89682
    A3        1.94350  -0.00049  -0.00316   0.00112  -0.00203   1.94147
    A4        1.87661   0.00052   0.00243  -0.00005   0.00238   1.87899
    A5        1.93113  -0.00029   0.00120  -0.00163  -0.00043   1.93070
    A6        1.92685  -0.00008  -0.00090   0.00167   0.00077   1.92763
    A7        1.95627  -0.00230  -0.00700  -0.00238  -0.00937   1.94690
    A8        1.92084   0.00033  -0.00067   0.00219   0.00152   1.92236
    A9        1.97628   0.00244   0.00085   0.00877   0.00963   1.98591
   A10        1.89393  -0.00029   0.00132  -0.00255  -0.00120   1.89273
   A11        1.83621   0.00059   0.00018  -0.00019   0.00003   1.83624
   A12        1.87583  -0.00080   0.00577  -0.00652  -0.00077   1.87507
   A13        2.02269   0.00070   0.00227  -0.01877  -0.01875   2.00394
   A14        2.11161  -0.00217  -0.01221  -0.01710  -0.03136   2.08025
   A15        2.01296   0.00039   0.01658  -0.02831  -0.01418   1.99878
   A16        1.90654  -0.00083   0.00359  -0.00329   0.00032   1.90686
   A17        1.85658   0.00127  -0.00341   0.00133  -0.00210   1.85449
   A18        1.99327   0.00062   0.00420   0.00170   0.00592   1.99919
   A19        1.94030  -0.00195  -0.00647  -0.00324  -0.00972   1.93058
   A20        1.91705   0.00128   0.00181   0.00277   0.00462   1.92167
   A21        1.84906  -0.00049  -0.00056   0.00062   0.00004   1.84911
   A22        1.87400   0.00250   0.00670  -0.00167   0.00503   1.87903
    D1       -1.03439  -0.00060   0.00306  -0.00079   0.00228  -1.03210
    D2        3.13940   0.00108   0.00644   0.00252   0.00897  -3.13482
    D3        1.03963   0.00023  -0.00107   0.00340   0.00231   1.04194
    D4       -3.13059  -0.00076   0.00278  -0.00116   0.00163  -3.12896
    D5        1.04320   0.00092   0.00617   0.00215   0.00832   1.05152
    D6       -1.05658   0.00007  -0.00134   0.00303   0.00166  -1.05491
    D7        1.07728  -0.00118  -0.00043  -0.00113  -0.00155   1.07573
    D8       -1.03212   0.00050   0.00296   0.00218   0.00514  -1.02698
    D9       -3.13189  -0.00035  -0.00456   0.00306  -0.00152  -3.13341
   D10        1.22484  -0.00018   0.05497  -0.04063   0.01466   1.23950
   D11       -1.35498   0.00169   0.03681   0.08918   0.12564  -1.22933
   D12       -2.91627  -0.00117   0.04692  -0.03846   0.00880  -2.90746
   D13        0.78710   0.00070   0.02876   0.09135   0.11979   0.90688
   D14       -0.90034  -0.00158   0.05117  -0.04440   0.00710  -0.89324
   D15        2.80302   0.00029   0.03301   0.08540   0.11809   2.92111
   D16       -2.86376   0.00027  -0.02827  -0.02513  -0.05327  -2.91702
   D17       -0.76796  -0.00177  -0.03598  -0.03000  -0.06583  -0.83380
   D18        1.26511  -0.00121  -0.03659  -0.02744  -0.06387   1.20124
   D19        0.83668   0.00203  -0.04223   0.10115   0.05876   0.89544
   D20        2.93247  -0.00002  -0.04994   0.09628   0.04619   2.97867
   D21       -1.31764   0.00055  -0.05055   0.09884   0.04816  -1.26948
   D22        1.02162   0.00015   0.02792  -0.02689   0.00104   1.02265
   D23       -1.12702  -0.00020   0.01860  -0.02594  -0.00734  -1.13436
   D24        3.05904   0.00173   0.02567  -0.02393   0.00174   3.06078
         Item               Value     Threshold  Converged?
 Maximum Force            0.009745     0.000002     NO 
 RMS     Force            0.002477     0.000001     NO 
 Maximum Displacement     0.172303     0.000006     NO 
 RMS     Displacement     0.065705     0.000004     NO 
 Predicted change in Energy=-5.662919D-04
 GradGradGradGradGradGradGradGradGradGradGradGradGradGradGradGradGradGrad

                          Input orientation:                          
 ---------------------------------------------------------------------
 Center     Atomic      Atomic             Coordinates (Angstroms)
 Number     Number       Type             X           Y           Z
 ---------------------------------------------------------------------
      1          6           0       -1.661672    0.129370   -0.006827
      2          1           0       -1.465560   -0.858494    0.404636
      3          1           0       -1.823781    0.023003   -1.080811
      4          1           0       -2.585503    0.513712    0.431241
      5          6           0       -0.503597    1.083143    0.269882
      6          1           0       -0.320309    1.190593    1.338237
      7          1           0       -0.721168    2.066714   -0.142903
      8          6           0        0.836994    0.620069   -0.324911
      9          8           0        0.913484    0.693432   -1.621452
     10          6           0        1.544224   -0.588380    0.284293
     11          1           0        2.563923   -0.636986   -0.095563
     12          1           0        1.543593   -0.431489    1.356438
     13          8           0        0.878867   -1.837737    0.069195
     14          1           0        0.800305   -1.966851   -0.881254
 ---------------------------------------------------------------------
                    Distance matrix (angstroms):
                    1          2          3          4          5
     1  C    0.000000
     2  H    1.087950   0.000000
     3  H    1.091346   1.764061   0.000000
     4  H    1.092285   1.771420   1.762759   0.000000
     5  C    1.525579   2.171056   2.165908   2.164399   0.000000
     6  H    2.175925   2.526256   3.078228   2.532176   1.089276
     7  H    2.157862   3.067696   2.504432   2.493432   1.088641
     8  C    2.566183   2.831986   2.829770   3.506646   1.537986
     9  O    3.091377   3.489034   2.869562   4.060635   2.395233
    10  C    3.298134   3.024276   3.685208   4.276780   2.643438
    11  H    4.295443   4.066448   4.545134   5.302661   3.535827
    12  H    3.527999   3.184849   4.181621   4.335762   2.768700
    13  O    3.213974   2.562767   3.476949   4.202648   3.237750
    14  H    3.349641   2.831274   3.299268   4.397674   3.511088
                    6          7          8          9         10
     6  H    0.000000
     7  H    1.766933   0.000000
     8  C    2.104972   2.133958   0.000000
     9  O    3.244869   2.596940   1.300866   0.000000
    10  C    2.784246   3.516251   1.526975   2.381751   0.000000
    11  H    3.703325   4.254886   2.148271   2.611953   1.089238
    12  H    2.470953   3.690282   2.105230   3.245045   1.083564
    13  O    3.495608   4.224906   2.489555   3.044060   1.431733
    14  H    4.018876   4.373749   2.646322   2.763658   1.952459
                   11         12         13         14
    11  H    0.000000
    12  H    1.786508   0.000000
    13  O    2.075660   2.019007   0.000000
    14  H    2.344397   2.813731   0.962391   0.000000
 Stoichiometry    C4H8O2(3)
 Framework group  C1[X(C4H8O2)]
 Deg. of freedom    36
 Full point group                 C1      NOp   1
 Largest Abelian subgroup         C1      NOp   1
 Largest concise Abelian subgroup C1      NOp   1
                         Standard orientation:                         
 ---------------------------------------------------------------------
 Center     Atomic      Atomic             Coordinates (Angstroms)
 Number     Number       Type             X           Y           Z
 ---------------------------------------------------------------------
      1          6           0       -1.696503   -0.923549   -0.347015
      2          1           0       -0.980271   -1.742272   -0.328553
      3          1           0       -1.747259   -0.540731   -1.367755
      4          1           0       -2.683140   -1.316026   -0.090898
      5          6           0       -1.295259    0.183684    0.622742
      6          1           0       -1.227617   -0.185256    1.645400
      7          1           0       -2.026636    0.989573    0.594973
      8          6           0        0.081652    0.800568    0.324464
      9          8           0        0.128777    1.539469   -0.745142
     10          6           0        1.339399   -0.027073    0.578897
     11          1           0        2.212063    0.623399    0.536665
     12          1           0        1.227747   -0.451781    1.569487
     13          8           0        1.510093   -1.137740   -0.308312
     14          1           0        1.538419   -0.792512   -1.206205
 ---------------------------------------------------------------------
 Rotational constants (GHZ):      4.3964866      2.9734753      2.2669015
 Standard basis: Aug-CC-pVTZ (5D, 7F)
 There are   530 symmetry adapted cartesian basis functions of A   symmetry.
 There are   460 symmetry adapted basis functions of A   symmetry.
   460 basis functions,   648 primitive gaussians,   530 cartesian basis functions
    25 alpha electrons       23 beta electrons
       nuclear repulsion energy       242.4620537790 Hartrees.
 NAtoms=   14 NActive=   14 NUniq=   14 SFac= 1.00D+00 NAtFMM=   60 NAOKFM=F Big=F
 Integral buffers will be    131072 words long.
 Raffenetti 2 integral format.
 Two-electron integral symmetry is turned on.
 Nuclear repulsion after empirical dispersion term =      242.4553896619 Hartrees.
 One-electron integrals computed using PRISM.
 NBasis=   460 RedAO= T EigKep=  9.75D-06  NBF=   460
 NBsUse=   460 1.00D-06 EigRej= -1.00D+00 NBFU=   460
 Initial guess from the checkpoint file:  "1-hydroxy-2-butanone_Conf-wb97-opt.chk"
 B after Tr=     0.000000    0.000000    0.000000
         Rot=    0.999884    0.013619    0.004222    0.005358 Ang=   1.75 deg.
 Initial guess <Sx>= 0.0000 <Sy>= 0.0000 <Sz>= 1.0000 <S**2>= 2.0078 S= 1.0026
 ExpMin= 2.53D-02 ExpMax= 1.53D+04 ExpMxC= 5.22D+02 IAcc=3 IRadAn=         5 AccDes= 0.00D+00
 Harris functional with IExCor= 4639 and IRadAn=       5 diagonalized for initial guess.
 HarFok:  IExCor= 4639 AccDes= 0.00D+00 IRadAn=         5 IDoV= 1 UseB2=F ITyADJ=14
 ICtDFT=  3500011 ScaDFX=  1.000000  1.000000  1.000000  1.000000
 FoFCou: FMM=F IPFlag=           0 FMFlag=      100000 FMFlg1=           0
         NFxFlg=           0 DoJE=T BraDBF=F KetDBF=T FulRan=T
         wScrn=  0.000000 ICntrl=     500 IOpCl=  0 I1Cent=   200000004 NGrid=           0
         NMat0=    1 NMatS0=      1 NMatT0=    0 NMatD0=    1 NMtDS0=    0 NMtDT0=    0
 Petite list used in FoFCou.
 Gradient too large for Newton-Raphson -- use scaled steepest descent instead.
     Minimum is close to point  4 DX=  4.19D-02 DF= -4.18D-06 DXR=  3.38D-02 DFR=  1.14D-03 which will be used.
 Gradient too large for Newton-Raphson -- use scaled steepest descent instead.
     Minimum is close to point  3 DX= -2.16D-02 DF= -3.26D-06 DXR=  7.75D-02 DFR=  6.05D-03 which will be used.
 Gradient too large for Newton-Raphson -- use scaled steepest descent instead.
     Minimum is close to point  3 DX=  3.21D-02 DF= -2.63D-06 DXR=  9.66D-02 DFR=  9.42D-03 which will be used.
 Gradient too large for Newton-Raphson -- use scaled steepest descent instead.
 Gradient too large for Newton-Raphson -- use scaled steepest descent instead.
     Accept linear search using points  1 and  2.
 Gradient too large for Newton-Raphson -- use scaled steepest descent instead.
     Accept linear search using points  3 and  4.
     Minimum is close to point  4 DX= -3.57D-02 DF= -9.03D-08 DXR=  2.14D-02 DFR=  2.86D-04 which will be used.
 Gradient too large for Newton-Raphson -- use scaled steepest descent instead.
 Gradient too large for Newton-Raphson -- use scaled steepest descent instead.
 Restarting incremental Fock formation.
     Accept linear search using points  1 and  2.
     Minimum is close to point  2 DX= -6.07D-02 DF= -1.80D-07 DXR=  3.70D-02 DFR=  3.02D-03 which will be used.
 Gradient too large for Newton-Raphson -- use scaled steepest descent instead.
 LinEq1:  Iter=  0 NonCon=     1 RMS=4.69D-05 Max=2.13D-03 NDo=     1
 AX will form     1 AO Fock derivatives at one time.
 LinEq1:  Iter=  1 NonCon=     1 RMS=9.67D-06 Max=3.97D-04 NDo=     1
 LinEq1:  Iter=  2 NonCon=     1 RMS=9.41D-06 Max=6.43D-04 NDo=     1
 LinEq1:  Iter=  3 NonCon=     1 RMS=2.94D-06 Max=1.24D-04 NDo=     1
 LinEq1:  Iter=  4 NonCon=     1 RMS=1.87D-06 Max=9.06D-05 NDo=     1
 LinEq1:  Iter=  5 NonCon=     1 RMS=6.79D-07 Max=4.54D-05 NDo=     1
 LinEq1:  Iter=  6 NonCon=     1 RMS=3.38D-07 Max=2.28D-05 NDo=     1
 LinEq1:  Iter=  7 NonCon=     1 RMS=1.72D-07 Max=9.79D-06 NDo=     1
 LinEq1:  Iter=  8 NonCon=     1 RMS=1.20D-07 Max=3.71D-06 NDo=     1
 LinEq1:  Iter=  9 NonCon=     1 RMS=4.54D-08 Max=1.75D-06 NDo=     1
 LinEq1:  Iter= 10 NonCon=     1 RMS=1.71D-08 Max=5.07D-07 NDo=     1
 LinEq1:  Iter= 11 NonCon=     1 RMS=6.85D-09 Max=1.90D-07 NDo=     1
 LinEq1:  Iter= 12 NonCon=     0 RMS=2.25D-09 Max=1.09D-07 NDo=     1
 Linear equations converged to 1.447D-08 1.447D-07 after    12 iterations.
     Minimum is close to point  2 DX=  1.02D-03 DF= -5.28D-11 DXR=  1.02D-03 DFR=  1.03D-06 which will be used.
 LinEq1:  Iter=  0 NonCon=     1 RMS=1.24D-07 Max=6.05D-06 NDo=     1
 LinEq1:  Iter=  1 NonCon=     1 RMS=1.22D-07 Max=9.21D-06 NDo=     1
 LinEq1:  Iter=  2 NonCon=     1 RMS=4.05D-08 Max=1.60D-06 NDo=     1
 LinEq1:  Iter=  3 NonCon=     1 RMS=2.62D-08 Max=1.51D-06 NDo=     1
 LinEq1:  Iter=  4 NonCon=     1 RMS=7.25D-09 Max=3.26D-07 NDo=     1
 LinEq1:  Iter=  5 NonCon=     1 RMS=5.16D-09 Max=2.88D-07 NDo=     1
 LinEq1:  Iter=  6 NonCon=     1 RMS=2.73D-09 Max=1.98D-07 NDo=     1
 LinEq1:  Iter=  7 NonCon=     1 RMS=1.23D-09 Max=8.13D-08 NDo=     1
 LinEq1:  Iter=  8 NonCon=     1 RMS=6.27D-10 Max=2.30D-08 NDo=     1
 LinEq1:  Iter=  9 NonCon=     1 RMS=2.73D-10 Max=1.17D-08 NDo=     1
 LinEq1:  Iter= 10 NonCon=     1 RMS=8.49D-11 Max=3.20D-09 NDo=     1
 LinEq1:  Iter= 11 NonCon=     0 RMS=3.29D-11 Max=1.24D-09 NDo=     1
 Linear equations converged to 1.827D-10 1.827D-09 after    11 iterations.
 SCF Done:  E(UwB97XD) =  -307.581441210     a.u. after   12 cycles
            Convg  =    0.1720D-07                    50 Fock formations.
              S**2 =  2.0077                  -V/T =  2.0060
 <Sx>= 0.0000 <Sy>= 0.0000 <Sz>= 1.0000 <S**2>= 2.0077 S= 1.0026
 <L.S>= 0.000000000000E+00
 Annihilation of the first spin contaminant:
 S**2 before annihilation     2.0077,   after     2.0000
 Calling FoFJK, ICntrl=      2127 FMM=F ISym2X=0 I1Cent= 0 IOpClX= 1 NMat=1 NMatS=1 NMatT=0.
 ***** Axes restored to original set *****
 -------------------------------------------------------------------
 Center     Atomic                   Forces (Hartrees/Bohr)
 Number     Number              X              Y              Z
 -------------------------------------------------------------------
      1        6          -0.003159886   -0.000581913   -0.000970852
      2        1          -0.000171939    0.000288488    0.000327867
      3        1           0.000352168    0.000112927    0.000995779
      4        1           0.001090090    0.000040294    0.000189895
      5        6           0.006755891   -0.003949728   -0.003954914
      6        1          -0.001595108    0.000751191    0.000891643
      7        1           0.000058979    0.001275974    0.001352466
      8        6          -0.001608865    0.000998700   -0.001192509
      9        8          -0.000269183   -0.000923987    0.002568799
     10        6          -0.008499716   -0.004670016   -0.004326147
     11        1           0.001338630    0.001278872    0.000830530
     12        1           0.002366421   -0.000523755    0.002885088
     13        8           0.002572581    0.006586771   -0.003571779
     14        1           0.000769939   -0.000683820    0.003974132
 -------------------------------------------------------------------
 Cartesian Forces:  Max     0.008499716 RMS     0.002765959

 GradGradGradGradGradGradGradGradGradGradGradGradGradGradGradGradGradGrad
 Berny optimization.
 Using GEDIIS/GDIIS optimizer.
 FormGI is forming the generalized inverse of G from B-inverse, IUseBI=4.
 Internal  Forces:  Max     0.006764306 RMS     0.001519191
 Search for a local minimum.
 Step number  16 out of a maximum of   69
 All quantities printed in internal units (Hartrees-Bohrs-Radians)
 Mixed Optimization -- RFO/linear search
 Update second derivatives using D2CorX and points   14   15   16
 DE= -6.03D-04 DEPred=-5.66D-04 R= 1.06D+00
 TightC=F SS=  1.41D+00  RLast= 2.57D-01 DXNew= 5.0454D+00 7.7178D-01
 Trust test= 1.06D+00 RLast= 2.57D-01 DXMaxT set to 3.00D+00
 ITU=  1  0  1  1  1  1  1  1  1  1  1  1  1  1  1  0
 Use linear search instead of GDIIS.
     Eigenvalues ---    0.00290   0.00398   0.00539   0.01058   0.01456
     Eigenvalues ---    0.04177   0.05176   0.05613   0.05748   0.06325
     Eigenvalues ---    0.07637   0.09399   0.11676   0.12840   0.13560
     Eigenvalues ---    0.15939   0.16026   0.16099   0.16479   0.17153
     Eigenvalues ---    0.21604   0.22494   0.24985   0.30214   0.30755
     Eigenvalues ---    0.33729   0.34053   0.34264   0.34297   0.34334
     Eigenvalues ---    0.34357   0.35138   0.38468   0.48689   0.51163
     Eigenvalues ---    0.59144
 RFO step:  Lambda=-8.57227933D-04 EMin= 2.90486570D-03
 Quartic linear search produced a step of  0.01361.
 Iteration  1 RMS(Cart)=  0.04406187 RMS(Int)=  0.00072063
 Iteration  2 RMS(Cart)=  0.00081634 RMS(Int)=  0.00005038
 Iteration  3 RMS(Cart)=  0.00000036 RMS(Int)=  0.00005038
 Variable       Old X    -DE/DX   Delta X   Delta X   Delta X     New X
                                 (Linear)    (Quad)   (Total)
    R1        2.05593  -0.00017   0.00003   0.00084   0.00087   2.05680
    R2        2.06234  -0.00104   0.00000  -0.00378  -0.00379   2.05856
    R3        2.06412  -0.00083   0.00000  -0.00299  -0.00298   2.06113
    R4        2.88293   0.00142   0.00006   0.00637   0.00643   2.88936
    R5        2.05843   0.00068  -0.00001   0.00200   0.00199   2.06043
    R6        2.05723   0.00063   0.00002   0.00319   0.00321   2.06045
    R7        2.90637  -0.00398  -0.00008  -0.02133  -0.02140   2.88497
    R8        2.45828  -0.00263  -0.00023  -0.00125  -0.00148   2.45680
    R9        2.88557  -0.00233  -0.00008  -0.01160  -0.01168   2.87389
   R10        2.05836   0.00091   0.00008   0.00350   0.00358   2.06194
   R11        2.04764   0.00278   0.00004   0.00919   0.00923   2.05687
   R12        2.70558  -0.00676  -0.00001  -0.01407  -0.01408   2.69150
   R13        1.81866  -0.00390   0.00003  -0.00893  -0.00890   1.80975
    A1        1.88648   0.00018   0.00002   0.00320   0.00323   1.88970
    A2        1.89682   0.00016  -0.00003  -0.00330  -0.00336   1.89346
    A3        1.94147   0.00007  -0.00003  -0.00237  -0.00241   1.93905
    A4        1.87899   0.00055   0.00003   0.00536   0.00540   1.88439
    A5        1.93070   0.00004  -0.00001   0.00241   0.00241   1.93311
    A6        1.92763  -0.00095   0.00001  -0.00498  -0.00498   1.92265
    A7        1.94690  -0.00157  -0.00013  -0.01577  -0.01601   1.93089
    A8        1.92236  -0.00024   0.00002   0.00253   0.00238   1.92473
    A9        1.98591   0.00267   0.00013   0.01603   0.01611   2.00201
   A10        1.89273  -0.00038  -0.00002  -0.01787  -0.01798   1.87475
   A11        1.83624   0.00034   0.00000   0.01130   0.01139   1.84763
   A12        1.87507  -0.00088  -0.00001   0.00306   0.00296   1.87803
   A13        2.00394   0.00020  -0.00026   0.00885   0.00857   2.01251
   A14        2.08025   0.00051  -0.00043   0.00766   0.00718   2.08744
   A15        1.99878  -0.00058  -0.00019  -0.00873  -0.00901   1.98977
   A16        1.90686  -0.00100   0.00000  -0.00647  -0.00646   1.90040
   A17        1.85449   0.00156  -0.00003   0.01782   0.01778   1.87226
   A18        1.99919   0.00061   0.00008   0.00207   0.00211   2.00131
   A19        1.93058  -0.00153  -0.00013  -0.02286  -0.02295   1.90763
   A20        1.92167   0.00060   0.00006   0.01004   0.01010   1.93178
   A21        1.84911  -0.00027   0.00000  -0.00167  -0.00174   1.84737
   A22        1.87903   0.00157   0.00007   0.00973   0.00980   1.88883
    D1       -1.03210  -0.00067   0.00003  -0.01248  -0.01238  -1.04449
    D2       -3.13482   0.00100   0.00012   0.01872   0.01882  -3.11600
    D3        1.04194   0.00049   0.00003   0.00189   0.00186   1.04380
    D4       -3.12896  -0.00097   0.00002  -0.01656  -0.01647   3.13776
    D5        1.05152   0.00071   0.00011   0.01464   0.01473   1.06625
    D6       -1.05491   0.00019   0.00002  -0.00219  -0.00222  -1.05714
    D7        1.07573  -0.00107  -0.00002  -0.02159  -0.02152   1.05421
    D8       -1.02698   0.00061   0.00007   0.00962   0.00968  -1.01730
    D9       -3.13341   0.00009  -0.00002  -0.00721  -0.00728  -3.14069
   D10        1.23950  -0.00006   0.00020  -0.05176  -0.05156   1.18794
   D11       -1.22933  -0.00002   0.00171  -0.05981  -0.05816  -1.28750
   D12       -2.90746  -0.00018   0.00012  -0.05395  -0.05372  -2.96119
   D13        0.90688  -0.00014   0.00163  -0.06199  -0.06032   0.84656
   D14       -0.89324  -0.00085   0.00010  -0.06757  -0.06748  -0.96072
   D15        2.92111  -0.00082   0.00161  -0.07562  -0.07408   2.84703
   D16       -2.91702   0.00102  -0.00073   0.01586   0.01512  -2.90190
   D17       -0.83380  -0.00045  -0.00090  -0.00460  -0.00556  -0.83936
   D18        1.20124   0.00057  -0.00087   0.00620   0.00534   1.20658
   D19        0.89544   0.00077   0.00080   0.00143   0.00227   0.89771
   D20        2.97867  -0.00070   0.00063  -0.01902  -0.01841   2.96025
   D21       -1.26948   0.00032   0.00066  -0.00823  -0.00752  -1.27700
   D22        1.02265  -0.00027   0.00001   0.04816   0.04819   1.07084
   D23       -1.13436   0.00013  -0.00010   0.04727   0.04715  -1.08721
   D24        3.06078   0.00180   0.00002   0.07012   0.07014   3.13092
         Item               Value     Threshold  Converged?
 Maximum Force            0.006764     0.000002     NO 
 RMS     Force            0.001519     0.000001     NO 
 Maximum Displacement     0.104371     0.000006     NO 
 RMS     Displacement     0.044011     0.000004     NO 
 Predicted change in Energy=-4.435649D-04
 GradGradGradGradGradGradGradGradGradGradGradGradGradGradGradGradGradGrad

                          Input orientation:                          
 ---------------------------------------------------------------------
 Center     Atomic      Atomic             Coordinates (Angstroms)
 Number     Number       Type             X           Y           Z
 ---------------------------------------------------------------------
      1          6           0       -1.690309    0.148376   -0.024935
      2          1           0       -1.517131   -0.854246    0.361589
      3          1           0       -1.865251    0.075375   -1.097658
      4          1           0       -2.594830    0.545750    0.437206
      5          6           0       -0.502091    1.064548    0.269269
      6          1           0       -0.331269    1.139192    1.343544
      7          1           0       -0.700307    2.070997   -0.100351
      8          6           0        0.823086    0.604193   -0.332953
      9          8           0        0.891238    0.654424   -1.630275
     10          6           0        1.555831   -0.579247    0.279725
     11          1           0        2.573448   -0.606368   -0.113069
     12          1           0        1.589662   -0.416704    1.355439
     13          8           0        0.912187   -1.836507    0.096428
     14          1           0        0.855536   -2.009683   -0.843759
 ---------------------------------------------------------------------
                    Distance matrix (angstroms):
                    1          2          3          4          5
     1  C    0.000000
     2  H    1.088412   0.000000
     3  H    1.089343   1.764875   0.000000
     4  H    1.090705   1.768373   1.763334   0.000000
     5  C    1.528983   2.172694   2.169137   2.162616   0.000000
     6  H    2.168282   2.518790   3.073154   2.509448   1.090330
     7  H    2.163853   3.072073   2.516788   2.490895   1.090343
     8  C    2.572897   2.843597   2.844569   3.504098   1.526660
     9  O    3.081815   3.470424   2.866567   4.054498   2.391200
    10  C    3.340611   3.086328   3.745600   4.303302   2.633860
    11  H    4.330939   4.125479   4.597416   5.323652   3.520949
    12  H    3.603187   3.291100   4.265706   4.390836   2.783757
    13  O    3.275283   2.633768   3.577052   4.253287   3.232055
    14  H    3.436425   2.901283   3.437239   4.480640   3.540181
                    6          7          8          9         10
     6  H    0.000000
     7  H    1.757635   0.000000
     8  C    2.104615   2.127520   0.000000
     9  O    3.251634   2.623045   1.300082   0.000000
    10  C    2.765120   3.501201   1.520796   2.368909   0.000000
    11  H    3.688642   4.229174   2.139527   2.592555   1.091131
    12  H    2.472029   3.681295   2.116728   3.248014   1.088450
    13  O    3.457784   4.231719   2.479784   3.030953   1.424282
    14  H    4.013504   4.430040   2.663518   2.778012   1.949046
                   11         12         13         14
    11  H    0.000000
    12  H    1.777729   0.000000
    13  O    2.077719   2.014925   0.000000
    14  H    2.335471   2.813004   0.957679   0.000000
 Stoichiometry    C4H8O2(3)
 Framework group  C1[X(C4H8O2)]
 Deg. of freedom    36
 Full point group                 C1      NOp   1
 Largest Abelian subgroup         C1      NOp   1
 Largest concise Abelian subgroup C1      NOp   1
                         Standard orientation:                         
 ---------------------------------------------------------------------
 Center     Atomic      Atomic             Coordinates (Angstroms)
 Number     Number       Type             X           Y           Z
 ---------------------------------------------------------------------
      1          6           0       -1.743320   -0.891827   -0.354871
      2          1           0       -1.042839   -1.723904   -0.395068
      3          1           0       -1.833715   -0.472789   -1.356322
      4          1           0       -2.720884   -1.276552   -0.061624
      5          6           0       -1.276622    0.173077    0.638085
      6          1           0       -1.190579   -0.247547    1.640329
      7          1           0       -2.000194    0.987268    0.686895
      8          6           0        0.086341    0.784892    0.323915
      9          8           0        0.131010    1.523134   -0.745298
     10          6           0        1.348670   -0.027332    0.568129
     11          1           0        2.211485    0.639138    0.524159
     12          1           0        1.271991   -0.451059    1.567778
     13          8           0        1.522690   -1.134200   -0.311155
     14          1           0        1.584719   -0.798885   -1.206066
 ---------------------------------------------------------------------
 Rotational constants (GHZ):      4.4682852      2.9179791      2.2583482
 Standard basis: Aug-CC-pVTZ (5D, 7F)
 There are   530 symmetry adapted cartesian basis functions of A   symmetry.
 There are   460 symmetry adapted basis functions of A   symmetry.
   460 basis functions,   648 primitive gaussians,   530 cartesian basis functions
    25 alpha electrons       23 beta electrons
       nuclear repulsion energy       242.4721320119 Hartrees.
 NAtoms=   14 NActive=   14 NUniq=   14 SFac= 1.00D+00 NAtFMM=   60 NAOKFM=F Big=F
 Integral buffers will be    131072 words long.
 Raffenetti 2 integral format.
 Two-electron integral symmetry is turned on.
 Nuclear repulsion after empirical dispersion term =      242.4655419687 Hartrees.
 One-electron integrals computed using PRISM.
 NBasis=   460 RedAO= T EigKep=  9.52D-06  NBF=   460
 NBsUse=   460 1.00D-06 EigRej= -1.00D+00 NBFU=   460
 Initial guess from the checkpoint file:  "1-hydroxy-2-butanone_Conf-wb97-opt.chk"
 B after Tr=     0.000000    0.000000    0.000000
         Rot=    0.999982   -0.003647   -0.003873    0.002892 Ang=  -0.69 deg.
 Initial guess <Sx>= 0.0000 <Sy>= 0.0000 <Sz>= 1.0000 <S**2>= 2.0076 S= 1.0025
 ExpMin= 2.53D-02 ExpMax= 1.53D+04 ExpMxC= 5.22D+02 IAcc=3 IRadAn=         5 AccDes= 0.00D+00
 Harris functional with IExCor= 4639 and IRadAn=       5 diagonalized for initial guess.
 HarFok:  IExCor= 4639 AccDes= 0.00D+00 IRadAn=         5 IDoV= 1 UseB2=F ITyADJ=14
 ICtDFT=  3500011 ScaDFX=  1.000000  1.000000  1.000000  1.000000
 FoFCou: FMM=F IPFlag=           0 FMFlag=      100000 FMFlg1=           0
         NFxFlg=           0 DoJE=T BraDBF=F KetDBF=T FulRan=T
         wScrn=  0.000000 ICntrl=     500 IOpCl=  0 I1Cent=   200000004 NGrid=           0
         NMat0=    1 NMatS0=      1 NMatT0=    0 NMatD0=    1 NMtDS0=    0 NMtDT0=    0
 Petite list used in FoFCou.
 Gradient too large for Newton-Raphson -- use scaled steepest descent instead.
     Minimum is close to point  4 DX=  2.85D-02 DF= -9.62D-07 DXR=  2.32D-02 DFR=  5.40D-04 which will be used.
 Gradient too large for Newton-Raphson -- use scaled steepest descent instead.
     Accept linear search using points  1 and  2.
 Gradient too large for Newton-Raphson -- use scaled steepest descent instead.
     Accept linear search using points  1 and  2.
 Gradient too large for Newton-Raphson -- use scaled steepest descent instead.
 Gradient too large for Newton-Raphson -- use scaled steepest descent instead.
     Accept linear search using points  1 and  2.
 Gradient too large for Newton-Raphson -- use scaled steepest descent instead.
 Gradient too large for Newton-Raphson -- use scaled steepest descent instead.
 Restarting incremental Fock formation.
 LinEq1:  Iter=  0 NonCon=     1 RMS=3.81D-05 Max=1.52D-03 NDo=     1
 AX will form     1 AO Fock derivatives at one time.
 LinEq1:  Iter=  1 NonCon=     1 RMS=7.29D-06 Max=3.90D-04 NDo=     1
 LinEq1:  Iter=  2 NonCon=     1 RMS=5.08D-06 Max=2.38D-04 NDo=     1
 LinEq1:  Iter=  3 NonCon=     1 RMS=2.50D-06 Max=1.76D-04 NDo=     1
 LinEq1:  Iter=  4 NonCon=     1 RMS=1.25D-06 Max=6.78D-05 NDo=     1
 LinEq1:  Iter=  5 NonCon=     1 RMS=6.62D-07 Max=3.60D-05 NDo=     1
 LinEq1:  Iter=  6 NonCon=     1 RMS=2.96D-07 Max=1.07D-05 NDo=     1
 LinEq1:  Iter=  7 NonCon=     1 RMS=1.83D-07 Max=7.14D-06 NDo=     1
 LinEq1:  Iter=  8 NonCon=     1 RMS=9.67D-08 Max=2.52D-06 NDo=     1
 LinEq1:  Iter=  9 NonCon=     1 RMS=3.13D-08 Max=8.71D-07 NDo=     1
 LinEq1:  Iter= 10 NonCon=     1 RMS=1.48D-08 Max=4.69D-07 NDo=     1
 LinEq1:  Iter= 11 NonCon=     1 RMS=4.58D-09 Max=1.75D-07 NDo=     1
 LinEq1:  Iter= 12 NonCon=     0 RMS=1.62D-09 Max=5.85D-08 NDo=     1
 Linear equations converged to 1.447D-08 1.447D-07 after    12 iterations.
     Accept linear search using points  1 and  2.
     Minimum is close to point  2 DX= -1.10D-04 DF= -4.55D-13 DXR=  1.10D-04 DFR=  1.29D-08 which will be used.
 LinEq1:  Iter=  0 NonCon=     1 RMS=1.01D-07 Max=4.08D-06 NDo=     1
 LinEq1:  Iter=  1 NonCon=     1 RMS=6.58D-08 Max=2.82D-06 NDo=     1
 LinEq1:  Iter=  2 NonCon=     1 RMS=2.82D-08 Max=8.64D-07 NDo=     1
 LinEq1:  Iter=  3 NonCon=     1 RMS=1.68D-08 Max=1.12D-06 NDo=     1
 LinEq1:  Iter=  4 NonCon=     1 RMS=5.02D-09 Max=2.67D-07 NDo=     1
 LinEq1:  Iter=  5 NonCon=     1 RMS=2.75D-09 Max=9.31D-08 NDo=     1
 LinEq1:  Iter=  6 NonCon=     1 RMS=1.62D-09 Max=7.50D-08 NDo=     1
 LinEq1:  Iter=  7 NonCon=     1 RMS=7.82D-10 Max=5.52D-08 NDo=     1
 LinEq1:  Iter=  8 NonCon=     1 RMS=4.24D-10 Max=2.94D-08 NDo=     1
 LinEq1:  Iter=  9 NonCon=     1 RMS=1.92D-10 Max=1.00D-08 NDo=     1
 LinEq1:  Iter= 10 NonCon=     1 RMS=5.86D-11 Max=2.11D-09 NDo=     1
 LinEq1:  Iter= 11 NonCon=     0 RMS=2.15D-11 Max=6.36D-10 NDo=     1
 Linear equations converged to 1.509D-10 1.509D-09 after    11 iterations.
 SCF Done:  E(UwB97XD) =  -307.581969312     a.u. after   10 cycles
            Convg  =    0.1156D-07                    47 Fock formations.
              S**2 =  2.0076                  -V/T =  2.0059
 <Sx>= 0.0000 <Sy>= 0.0000 <Sz>= 1.0000 <S**2>= 2.0076 S= 1.0025
 <L.S>= 0.000000000000E+00
 Annihilation of the first spin contaminant:
 S**2 before annihilation     2.0076,   after     2.0000
 Calling FoFJK, ICntrl=      2127 FMM=F ISym2X=0 I1Cent= 0 IOpClX= 1 NMat=1 NMatS=1 NMatT=0.
 ***** Axes restored to original set *****
 -------------------------------------------------------------------
 Center     Atomic                   Forces (Hartrees/Bohr)
 Number     Number              X              Y              Z
 -------------------------------------------------------------------
      1        6          -0.000476495   -0.000225876   -0.000524820
      2        1           0.000147131    0.000239488    0.000027083
      3        1          -0.000015803   -0.000082030   -0.000089286
      4        1           0.000202367    0.000307225    0.000175499
      5        6           0.001888274   -0.000900157   -0.000360655
      6        1          -0.000215867    0.000099563    0.000271460
      7        1          -0.000428304    0.000075817    0.000278699
      8        6          -0.000933108    0.001257417   -0.000405267
      9        8          -0.000296033   -0.000188267    0.000374430
     10        6          -0.002363561   -0.004221673    0.000562173
     11        1           0.000378993    0.000151969    0.000098496
     12        1           0.000521903    0.000449451   -0.000316119
     13        8           0.001212193    0.003808842    0.000537203
     14        1           0.000378310   -0.000771768   -0.000628894
 -------------------------------------------------------------------
 Cartesian Forces:  Max     0.004221673 RMS     0.001096226

 GradGradGradGradGradGradGradGradGradGradGradGradGradGradGradGradGradGrad
 Berny optimization.
 Using GEDIIS/GDIIS optimizer.
 FormGI is forming the generalized inverse of G from B-inverse, IUseBI=4.
 Internal  Forces:  Max     0.003388493 RMS     0.000551953
 Search for a local minimum.
 Step number  17 out of a maximum of   69
 All quantities printed in internal units (Hartrees-Bohrs-Radians)
 Mixed Optimization -- En-DIIS/RFO-DIIS
 Update second derivatives using D2CorX and points   14   15   16   17
 DE= -5.28D-04 DEPred=-4.44D-04 R= 1.19D+00
 TightC=F SS=  1.41D+00  RLast= 1.94D-01 DXNew= 5.0454D+00 5.8322D-01
 Trust test= 1.19D+00 RLast= 1.94D-01 DXMaxT set to 3.00D+00
 ITU=  1  1  0  1  1  1  1  1  1  1  1  1  1  1  1  1  0
 Use linear search instead of GDIIS.
     Eigenvalues ---    0.00289   0.00382   0.00537   0.00948   0.01417
     Eigenvalues ---    0.04070   0.04987   0.05628   0.05756   0.06291
     Eigenvalues ---    0.07267   0.09491   0.12127   0.13202   0.14365
     Eigenvalues ---    0.15800   0.16065   0.16096   0.16476   0.16851
     Eigenvalues ---    0.21414   0.22658   0.25083   0.29764   0.31163
     Eigenvalues ---    0.33751   0.34147   0.34263   0.34304   0.34352
     Eigenvalues ---    0.34481   0.35179   0.39874   0.46575   0.52724
     Eigenvalues ---    0.59303
 RFO step:  Lambda=-1.05827334D-04 EMin= 2.89376157D-03
 Quartic linear search produced a step of  0.30635.
 Iteration  1 RMS(Cart)=  0.02486155 RMS(Int)=  0.00028558
 Iteration  2 RMS(Cart)=  0.00030310 RMS(Int)=  0.00002068
 Iteration  3 RMS(Cart)=  0.00000005 RMS(Int)=  0.00002068
 Variable       Old X    -DE/DX   Delta X   Delta X   Delta X     New X
                                 (Linear)    (Quad)   (Total)
    R1        2.05680  -0.00019   0.00027  -0.00022   0.00005   2.05685
    R2        2.05856   0.00010  -0.00116   0.00111  -0.00005   2.05851
    R3        2.06113   0.00002  -0.00091   0.00069  -0.00023   2.06091
    R4        2.88936   0.00005   0.00197  -0.00039   0.00158   2.89094
    R5        2.06043   0.00024   0.00061   0.00039   0.00100   2.06143
    R6        2.06045   0.00005   0.00098   0.00018   0.00116   2.06161
    R7        2.88497  -0.00119  -0.00656  -0.00336  -0.00992   2.87505
    R8        2.45680  -0.00040  -0.00045  -0.00179  -0.00224   2.45455
    R9        2.87389   0.00062  -0.00358   0.00383   0.00026   2.87415
   R10        2.06194   0.00031   0.00110   0.00099   0.00209   2.06403
   R11        2.05687  -0.00023   0.00283  -0.00224   0.00059   2.05746
   R12        2.69150  -0.00339  -0.00431  -0.00549  -0.00981   2.68170
   R13        1.80975   0.00073  -0.00273   0.00413   0.00140   1.81115
    A1        1.88970   0.00006   0.00099   0.00044   0.00143   1.89114
    A2        1.89346   0.00032  -0.00103   0.00138   0.00033   1.89378
    A3        1.93905  -0.00023  -0.00074  -0.00233  -0.00308   1.93598
    A4        1.88439   0.00021   0.00165   0.00132   0.00298   1.88737
    A5        1.93311   0.00024   0.00074   0.00210   0.00284   1.93595
    A6        1.92265  -0.00056  -0.00153  -0.00277  -0.00430   1.91835
    A7        1.93089  -0.00003  -0.00491   0.00107  -0.00389   1.92700
    A8        1.92473  -0.00043   0.00073  -0.00532  -0.00466   1.92008
    A9        2.00201   0.00012   0.00493  -0.00152   0.00340   2.00542
   A10        1.87475  -0.00005  -0.00551   0.00143  -0.00413   1.87061
   A11        1.84763   0.00009   0.00349   0.00112   0.00464   1.85227
   A12        1.87803   0.00031   0.00091   0.00372   0.00461   1.88263
   A13        2.01251   0.00008   0.00263  -0.00175   0.00084   2.01335
   A14        2.08744  -0.00057   0.00220  -0.00548  -0.00331   2.08413
   A15        1.98977   0.00038  -0.00276  -0.00139  -0.00418   1.98558
   A16        1.90040   0.00008  -0.00198   0.00180  -0.00018   1.90022
   A17        1.87226  -0.00049   0.00545  -0.00665  -0.00121   1.87105
   A18        2.00131   0.00021   0.00065   0.00065   0.00128   2.00259
   A19        1.90763  -0.00027  -0.00703  -0.00189  -0.00891   1.89871
   A20        1.93178  -0.00010   0.00310  -0.00006   0.00304   1.93481
   A21        1.84737   0.00053  -0.00053   0.00581   0.00526   1.85262
   A22        1.88883   0.00069   0.00300   0.00354   0.00654   1.89537
    D1       -1.04449  -0.00009  -0.00379   0.00061  -0.00315  -1.04764
    D2       -3.11600   0.00025   0.00576   0.00152   0.00726  -3.10874
    D3        1.04380   0.00009   0.00057   0.00181   0.00235   1.04615
    D4        3.13776  -0.00018  -0.00504   0.00020  -0.00481   3.13295
    D5        1.06625   0.00017   0.00451   0.00111   0.00561   1.07186
    D6       -1.05714   0.00000  -0.00068   0.00140   0.00070  -1.05644
    D7        1.05421  -0.00022  -0.00659  -0.00100  -0.00755   1.04666
    D8       -1.01730   0.00013   0.00296  -0.00009   0.00287  -1.01444
    D9       -3.14069  -0.00004  -0.00223   0.00020  -0.00204   3.14045
   D10        1.18794  -0.00027  -0.01580  -0.03000  -0.04580   1.14214
   D11       -1.28750  -0.00025  -0.01782  -0.01656  -0.03439  -1.32189
   D12       -2.96119  -0.00016  -0.01646  -0.02878  -0.04521  -3.00640
   D13        0.84656  -0.00014  -0.01848  -0.01535  -0.03381   0.81276
   D14       -0.96072  -0.00003  -0.02067  -0.02490  -0.04559  -1.00631
   D15        2.84703  -0.00001  -0.02269  -0.01146  -0.03418   2.81285
   D16       -2.90190   0.00022   0.00463   0.00200   0.00663  -2.89527
   D17       -0.83936  -0.00033  -0.00170  -0.00297  -0.00468  -0.84404
   D18        1.20658   0.00013   0.00164   0.00017   0.00181   1.20839
   D19        0.89771   0.00035   0.00070   0.01538   0.01607   0.91378
   D20        2.96025  -0.00020  -0.00564   0.01041   0.00476   2.96501
   D21       -1.27700   0.00025  -0.00230   0.01355   0.01125  -1.26574
   D22        1.07084   0.00049   0.01476   0.02641   0.04118   1.11203
   D23       -1.08721   0.00030   0.01444   0.02356   0.03800  -1.04921
   D24        3.13092   0.00036   0.02149   0.02246   0.04396  -3.10830
         Item               Value     Threshold  Converged?
 Maximum Force            0.003388     0.000002     NO 
 RMS     Force            0.000552     0.000001     NO 
 Maximum Displacement     0.064795     0.000006     NO 
 RMS     Displacement     0.024901     0.000004     NO 
 Predicted change in Energy=-8.370820D-05
 GradGradGradGradGradGradGradGradGradGradGradGradGradGradGradGradGradGrad

                          Input orientation:                          
 ---------------------------------------------------------------------
 Center     Atomic      Atomic             Coordinates (Angstroms)
 Number     Number       Type             X           Y           Z
 ---------------------------------------------------------------------
      1          6           0       -1.699644    0.159332   -0.036518
      2          1           0       -1.534255   -0.851565    0.331485
      3          1           0       -1.880721    0.108437   -1.109472
      4          1           0       -2.595270    0.559106    0.440356
      5          6           0       -0.499854    1.056556    0.273061
      6          1           0       -0.331475    1.108558    1.349593
      7          1           0       -0.694847    2.072961   -0.072033
      8          6           0        0.816155    0.600214   -0.338959
      9          8           0        0.865126    0.627330   -1.636647
     10          6           0        1.559142   -0.574746    0.278029
     11          1           0        2.576090   -0.597953   -0.119783
     12          1           0        1.606406   -0.398089    1.351324
     13          8           0        0.923124   -1.832510    0.112703
     14          1           0        0.889823   -2.037532   -0.822939
 ---------------------------------------------------------------------
                    Distance matrix (angstroms):
                    1          2          3          4          5
     1  C    0.000000
     2  H    1.088437   0.000000
     3  H    1.089316   1.765786   0.000000
     4  H    1.090584   1.768502   1.765120   0.000000
     5  C    1.529820   2.171250   2.171894   2.160143   0.000000
     6  H    2.166615   2.515016   3.073663   2.500676   1.090860
     7  H    2.161678   3.069248   2.518319   2.483125   1.090959
     8  C    2.571982   2.842813   2.847573   3.499549   1.521412
     9  O    3.059000   3.437688   2.843737   4.036451   2.386292
    10  C    3.355219   3.106218   3.771545   4.309421   2.626906
    11  H    4.343077   4.142813   4.619701   5.328744   3.514706
    12  H    3.628607   3.333086   4.297923   4.404562   2.777584
    13  O    3.296758   2.654963   3.622503   4.266882   3.224482
    14  H    3.485687   2.935194   3.516134   4.525961   3.564520
                    6          7          8          9         10
     6  H    0.000000
     7  H    1.755885   0.000000
     8  C    2.103966   2.126818   0.000000
     9  O    3.252855   2.640337   1.298894   0.000000
    10  C    2.748853   3.494761   1.520933   2.364874   0.000000
    11  H    3.677660   4.223161   2.140331   2.594145   1.092235
    12  H    2.454663   3.664396   2.116167   3.244834   1.088762
    13  O    3.428381   4.231389   2.476608   3.019006   1.419092
    14  H    4.013645   4.468914   2.682792   2.786435   1.949323
                   11         12         13         14
    11  H    0.000000
    12  H    1.773242   0.000000
    13  O    2.076169   2.014602   0.000000
    14  H    2.326008   2.815792   0.958420   0.000000
 Stoichiometry    C4H8O2(3)
 Framework group  C1[X(C4H8O2)]
 Deg. of freedom    36
 Full point group                 C1      NOp   1
 Largest Abelian subgroup         C1      NOp   1
 Largest concise Abelian subgroup C1      NOp   1
                         Standard orientation:                         
 ---------------------------------------------------------------------
 Center     Atomic      Atomic             Coordinates (Angstroms)
 Number     Number       Type             X           Y           Z
 ---------------------------------------------------------------------
      1          6           0       -1.756177   -0.878225   -0.361033
      2          1           0       -1.055788   -1.707824   -0.437933
      3          1           0       -1.871168   -0.433704   -1.348852
      4          1           0       -2.725096   -1.270861   -0.050536
      5          6           0       -1.265658    0.158869    0.650982
      6          1           0       -1.161833   -0.292760    1.638518
      7          1           0       -1.993805    0.966280    0.740870
      8          6           0        0.084163    0.781543    0.327015
      9          8           0        0.117580    1.508413   -0.748936
     10          6           0        1.353531   -0.022247    0.563364
     11          1           0        2.211834    0.651850    0.519918
     12          1           0        1.287252   -0.441409    1.566016
     13          8           0        1.531104   -1.123515   -0.313848
     14          1           0        1.623978   -0.790395   -1.207701
 ---------------------------------------------------------------------
 Rotational constants (GHZ):      4.5172653      2.8948833      2.2649610
 Standard basis: Aug-CC-pVTZ (5D, 7F)
 There are   530 symmetry adapted cartesian basis functions of A   symmetry.
 There are   460 symmetry adapted basis functions of A   symmetry.
   460 basis functions,   648 primitive gaussians,   530 cartesian basis functions
    25 alpha electrons       23 beta electrons
       nuclear repulsion energy       242.6595555806 Hartrees.
 NAtoms=   14 NActive=   14 NUniq=   14 SFac= 1.00D+00 NAtFMM=   60 NAOKFM=F Big=F
 Integral buffers will be    131072 words long.
 Raffenetti 2 integral format.
 Two-electron integral symmetry is turned on.
 Nuclear repulsion after empirical dispersion term =      242.6529903246 Hartrees.
 One-electron integrals computed using PRISM.
 NBasis=   460 RedAO= T EigKep=  9.42D-06  NBF=   460
 NBsUse=   460 1.00D-06 EigRej= -1.00D+00 NBFU=   460
 Initial guess from the checkpoint file:  "1-hydroxy-2-butanone_Conf-wb97-opt.chk"
 B after Tr=     0.000000    0.000000    0.000000
         Rot=    0.999994   -0.002316   -0.002160   -0.001288 Ang=  -0.39 deg.
 Initial guess <Sx>= 0.0000 <Sy>= 0.0000 <Sz>= 1.0000 <S**2>= 2.0076 S= 1.0025
 ExpMin= 2.53D-02 ExpMax= 1.53D+04 ExpMxC= 5.22D+02 IAcc=3 IRadAn=         5 AccDes= 0.00D+00
 Harris functional with IExCor= 4639 and IRadAn=       5 diagonalized for initial guess.
 HarFok:  IExCor= 4639 AccDes= 0.00D+00 IRadAn=         5 IDoV= 1 UseB2=F ITyADJ=14
 ICtDFT=  3500011 ScaDFX=  1.000000  1.000000  1.000000  1.000000
 FoFCou: FMM=F IPFlag=           0 FMFlag=      100000 FMFlg1=           0
         NFxFlg=           0 DoJE=T BraDBF=F KetDBF=T FulRan=T
         wScrn=  0.000000 ICntrl=     500 IOpCl=  0 I1Cent=   200000004 NGrid=           0
         NMat0=    1 NMatS0=      1 NMatT0=    0 NMatD0=    1 NMtDS0=    0 NMtDT0=    0
 Petite list used in FoFCou.
 Gradient too large for Newton-Raphson -- use scaled steepest descent instead.
     Accept linear search using points  3 and  4.
     Minimum is close to point  4 DX= -6.86D-02 DF= -6.80D-07 DXR=  6.06D-02 DFR=  9.25D-04 which will be used.
 Gradient too large for Newton-Raphson -- use scaled steepest descent instead.
     Accept linear search using points  1 and  2.
 Gradient too large for Newton-Raphson -- use scaled steepest descent instead.
     Accept linear search using points  1 and  2.
 Gradient too large for Newton-Raphson -- use scaled steepest descent instead.
 Gradient too large for Newton-Raphson -- use scaled steepest descent instead.
     Accept linear search using points  1 and  2.
 LinEq1:  Iter=  0 NonCon=     1 RMS=6.05D-05 Max=1.11D-03 NDo=     1
 AX will form     1 AO Fock derivatives at one time.
 LinEq1:  Iter=  1 NonCon=     1 RMS=6.83D-06 Max=2.49D-04 NDo=     1
 LinEq1:  Iter=  2 NonCon=     1 RMS=3.44D-06 Max=2.61D-04 NDo=     1
 LinEq1:  Iter=  3 NonCon=     1 RMS=2.11D-06 Max=1.43D-04 NDo=     1
 LinEq1:  Iter=  4 NonCon=     1 RMS=1.07D-06 Max=5.92D-05 NDo=     1
 LinEq1:  Iter=  5 NonCon=     1 RMS=6.00D-07 Max=3.10D-05 NDo=     1
 LinEq1:  Iter=  6 NonCon=     1 RMS=2.73D-07 Max=1.17D-05 NDo=     1
 LinEq1:  Iter=  7 NonCon=     1 RMS=1.26D-07 Max=5.10D-06 NDo=     1
 LinEq1:  Iter=  8 NonCon=     1 RMS=8.79D-08 Max=4.01D-06 NDo=     1
 LinEq1:  Iter=  9 NonCon=     1 RMS=3.57D-08 Max=8.91D-07 NDo=     1
 LinEq1:  Iter= 10 NonCon=     1 RMS=1.27D-08 Max=2.60D-07 NDo=     1
 LinEq1:  Iter= 11 NonCon=     0 RMS=3.96D-09 Max=9.57D-08 NDo=     1
 Linear equations converged to 1.447D-08 1.447D-07 after    11 iterations.
     Minimum is close to point  2 DX=  1.82D-05 DF=  0.00D+00 DXR=  1.82D-05 DFR=  0.00D+00 which will be used.
 LinEq1:  Iter=  0 NonCon=     1 RMS=7.94D-08 Max=1.61D-06 NDo=     1
 LinEq1:  Iter=  1 NonCon=     1 RMS=4.91D-08 Max=2.12D-06 NDo=     1
 LinEq1:  Iter=  2 NonCon=     1 RMS=1.91D-08 Max=9.65D-07 NDo=     1
 LinEq1:  Iter=  3 NonCon=     1 RMS=1.06D-08 Max=5.25D-07 NDo=     1
 LinEq1:  Iter=  4 NonCon=     1 RMS=4.39D-09 Max=2.20D-07 NDo=     1
 LinEq1:  Iter=  5 NonCon=     1 RMS=1.50D-09 Max=1.10D-07 NDo=     1
 LinEq1:  Iter=  6 NonCon=     1 RMS=7.24D-10 Max=3.89D-08 NDo=     1
 LinEq1:  Iter=  7 NonCon=     1 RMS=5.64D-10 Max=3.16D-08 NDo=     1
 LinEq1:  Iter=  8 NonCon=     1 RMS=2.63D-10 Max=8.82D-09 NDo=     1
 LinEq1:  Iter=  9 NonCon=     1 RMS=1.39D-10 Max=4.92D-09 NDo=     1
 LinEq1:  Iter= 10 NonCon=     1 RMS=5.39D-11 Max=1.71D-09 NDo=     1
 LinEq1:  Iter= 11 NonCon=     0 RMS=1.85D-11 Max=4.33D-10 NDo=     1
 Linear equations converged to 1.334D-10 1.334D-09 after    11 iterations.
 SCF Done:  E(UwB97XD) =  -307.582069127     a.u. after    8 cycles
            Convg  =    0.1207D-07                    38 Fock formations.
              S**2 =  2.0076                  -V/T =  2.0059
 <Sx>= 0.0000 <Sy>= 0.0000 <Sz>= 1.0000 <S**2>= 2.0076 S= 1.0025
 <L.S>= 0.000000000000E+00
 Annihilation of the first spin contaminant:
 S**2 before annihilation     2.0076,   after     2.0000
 Calling FoFJK, ICntrl=      2127 FMM=F ISym2X=0 I1Cent= 0 IOpClX= 1 NMat=1 NMatS=1 NMatT=0.
 ***** Axes restored to original set *****
 -------------------------------------------------------------------
 Center     Atomic                   Forces (Hartrees/Bohr)
 Number     Number              X              Y              Z
 -------------------------------------------------------------------
      1        6           0.000072003   -0.000246651   -0.000051750
      2        1          -0.000010968    0.000041971   -0.000102922
      3        1           0.000018430    0.000021546    0.000034050
      4        1          -0.000013361    0.000074932   -0.000016095
      5        6          -0.000710071    0.000526743    0.000985073
      6        1           0.000058511   -0.000045122   -0.000103730
      7        1          -0.000057863   -0.000116906   -0.000014220
      8        6          -0.000215598    0.000769541   -0.000811458
      9        8           0.000156969    0.000202197   -0.000666666
     10        6           0.000611409   -0.002920182    0.001077488
     11        1          -0.000249647    0.000073284   -0.000199527
     12        1          -0.000150023    0.000233095   -0.000345475
     13        8           0.000075546    0.001477811    0.000014394
     14        1           0.000414663   -0.000092260    0.000200838
 -------------------------------------------------------------------
 Cartesian Forces:  Max     0.002920182 RMS     0.000625992

 GradGradGradGradGradGradGradGradGradGradGradGradGradGradGradGradGradGrad
 Berny optimization.
 Using GEDIIS/GDIIS optimizer.
 FormGI is forming the generalized inverse of G from B-inverse, IUseBI=4.
 Internal  Forces:  Max     0.001594545 RMS     0.000366510
 Search for a local minimum.
 Step number  18 out of a maximum of   69
 All quantities printed in internal units (Hartrees-Bohrs-Radians)
 Mixed Optimization -- En-DIIS/RFO-DIIS
 Swapping is turned off.
 Update second derivatives using D2CorX and points   14   15   16   17   18
 DE= -9.98D-05 DEPred=-8.37D-05 R= 1.19D+00
 TightC=F SS=  1.41D+00  RLast= 1.27D-01 DXNew= 5.0454D+00 3.7963D-01
 Trust test= 1.19D+00 RLast= 1.27D-01 DXMaxT set to 3.00D+00
 ITU=  1  1  1  0  1  1  1  1  1  1  1  1  1  1  1  1  1  0
     Eigenvalues ---    0.00259   0.00403   0.00541   0.00802   0.01416
     Eigenvalues ---    0.04048   0.05122   0.05643   0.05789   0.06244
     Eigenvalues ---    0.07431   0.09547   0.12157   0.13235   0.14048
     Eigenvalues ---    0.15611   0.16048   0.16085   0.16741   0.16944
     Eigenvalues ---    0.21076   0.22687   0.26202   0.29267   0.30959
     Eigenvalues ---    0.33962   0.34097   0.34262   0.34330   0.34400
     Eigenvalues ---    0.34446   0.35035   0.42513   0.45277   0.52319
     Eigenvalues ---    0.61073
 En-DIIS/RFO-DIIS IScMMF=        0 using points:    18   17
 RFO step:  Lambda=-1.51522819D-05.
 DidBck=F Rises=F RFO-DIIS coefs:    1.23591   -0.23591
 Iteration  1 RMS(Cart)=  0.01781791 RMS(Int)=  0.00018358
 Iteration  2 RMS(Cart)=  0.00019558 RMS(Int)=  0.00000316
 Iteration  3 RMS(Cart)=  0.00000003 RMS(Int)=  0.00000316
 Variable       Old X    -DE/DX   Delta X   Delta X   Delta X     New X
                                 (Linear)    (Quad)   (Total)
    R1        2.05685  -0.00008   0.00001  -0.00022  -0.00021   2.05663
    R2        2.05851  -0.00004  -0.00001  -0.00052  -0.00053   2.05797
    R3        2.06091   0.00003  -0.00005  -0.00009  -0.00015   2.06076
    R4        2.89094   0.00004   0.00037   0.00102   0.00139   2.89233
    R5        2.06143  -0.00010   0.00024  -0.00013   0.00010   2.06153
    R6        2.06161  -0.00009   0.00027  -0.00023   0.00005   2.06166
    R7        2.87505   0.00093  -0.00234   0.00024  -0.00210   2.87295
    R8        2.45455   0.00068  -0.00053   0.00106   0.00053   2.45508
    R9        2.87415   0.00159   0.00006   0.00300   0.00306   2.87721
   R10        2.06403  -0.00016   0.00049  -0.00085  -0.00036   2.06367
   R11        2.05746  -0.00031   0.00014   0.00030   0.00044   2.05790
   R12        2.68170  -0.00147  -0.00231  -0.00361  -0.00592   2.67577
   R13        1.81115  -0.00019   0.00033  -0.00153  -0.00120   1.80995
    A1        1.89114  -0.00003   0.00034   0.00001   0.00035   1.89149
    A2        1.89378   0.00004   0.00008   0.00028   0.00035   1.89414
    A3        1.93598   0.00008  -0.00073   0.00069  -0.00004   1.93594
    A4        1.88737   0.00002   0.00070  -0.00007   0.00063   1.88800
    A5        1.93595  -0.00005   0.00067  -0.00102  -0.00035   1.93560
    A6        1.91835  -0.00006  -0.00101   0.00013  -0.00089   1.91746
    A7        1.92700   0.00016  -0.00092  -0.00013  -0.00106   1.92594
    A8        1.92008  -0.00002  -0.00110   0.00015  -0.00095   1.91912
    A9        2.00542  -0.00031   0.00080  -0.00061   0.00019   2.00561
   A10        1.87061   0.00000  -0.00098  -0.00066  -0.00164   1.86897
   A11        1.85227   0.00003   0.00109   0.00093   0.00202   1.85429
   A12        1.88263   0.00017   0.00109   0.00033   0.00142   1.88405
   A13        2.01335   0.00033   0.00020   0.00334   0.00353   2.01688
   A14        2.08413  -0.00079  -0.00078  -0.00015  -0.00094   2.08319
   A15        1.98558   0.00042  -0.00099   0.00139   0.00039   1.98598
   A16        1.90022  -0.00003  -0.00004  -0.00184  -0.00188   1.89834
   A17        1.87105  -0.00044  -0.00029  -0.00130  -0.00159   1.86946
   A18        2.00259   0.00003   0.00030   0.00004   0.00034   2.00293
   A19        1.89871   0.00019  -0.00210   0.00053  -0.00158   1.89714
   A20        1.93481   0.00005   0.00072   0.00212   0.00283   1.93764
   A21        1.85262   0.00020   0.00124   0.00043   0.00167   1.85430
   A22        1.89537  -0.00013   0.00154  -0.00049   0.00105   1.89642
    D1       -1.04764   0.00002  -0.00074  -0.00250  -0.00324  -1.05089
    D2       -3.10874  -0.00006   0.00171  -0.00171   0.00000  -3.10873
    D3        1.04615  -0.00004   0.00056  -0.00182  -0.00126   1.04489
    D4        3.13295   0.00003  -0.00114  -0.00229  -0.00342   3.12953
    D5        1.07186  -0.00005   0.00132  -0.00150  -0.00018   1.07168
    D6       -1.05644  -0.00003   0.00016  -0.00161  -0.00144  -1.05788
    D7        1.04666   0.00008  -0.00178  -0.00163  -0.00341   1.04325
    D8       -1.01444   0.00000   0.00068  -0.00084  -0.00016  -1.01460
    D9        3.14045   0.00002  -0.00048  -0.00095  -0.00143   3.13903
   D10        1.14214  -0.00002  -0.01080  -0.00280  -0.01360   1.12854
   D11       -1.32189  -0.00012  -0.00811  -0.01013  -0.01824  -1.34013
   D12       -3.00640   0.00001  -0.01067  -0.00267  -0.01334  -3.01974
   D13        0.81276  -0.00010  -0.00797  -0.01000  -0.01798   0.79478
   D14       -1.00631   0.00009  -0.01075  -0.00282  -0.01358  -1.01989
   D15        2.81285  -0.00001  -0.00806  -0.01015  -0.01822   2.79463
   D16       -2.89527   0.00003   0.00156  -0.01429  -0.01272  -2.90799
   D17       -0.84404   0.00001  -0.00110  -0.01534  -0.01644  -0.86047
   D18        1.20839  -0.00003   0.00043  -0.01565  -0.01523   1.19317
   D19        0.91378  -0.00005   0.00379  -0.02223  -0.01844   0.89534
   D20        2.96501  -0.00007   0.00112  -0.02328  -0.02216   2.94286
   D21       -1.26574  -0.00011   0.00265  -0.02360  -0.02095  -1.28669
   D22        1.11203   0.00038   0.00971   0.03276   0.04247   1.15450
   D23       -1.04921   0.00036   0.00896   0.03348   0.04244  -1.00677
   D24       -3.10830  -0.00002   0.01037   0.03147   0.04184  -3.06647
         Item               Value     Threshold  Converged?
 Maximum Force            0.001595     0.000002     NO 
 RMS     Force            0.000367     0.000001     NO 
 Maximum Displacement     0.051112     0.000006     NO 
 RMS     Displacement     0.017890     0.000004     NO 
 Predicted change in Energy=-2.683618D-05
 GradGradGradGradGradGradGradGradGradGradGradGradGradGradGradGradGradGrad

                          Input orientation:                          
 ---------------------------------------------------------------------
 Center     Atomic      Atomic             Coordinates (Angstroms)
 Number     Number       Type             X           Y           Z
 ---------------------------------------------------------------------
      1          6           0       -1.705150    0.163941   -0.044913
      2          1           0       -1.543248   -0.852880    0.307664
      3          1           0       -1.887341    0.130249   -1.118069
      4          1           0       -2.598091    0.560556    0.439400
      5          6           0       -0.500990    1.052220    0.276898
      6          1           0       -0.334150    1.089338    1.354341
      7          1           0       -0.693369    2.074170   -0.053029
      8          6           0        0.812098    0.599657   -0.341408
      9          8           0        0.859733    0.628282   -1.639393
     10          6           0        1.562392   -0.573081    0.274961
     11          1           0        2.572630   -0.600368   -0.138848
     12          1           0        1.628584   -0.384147    1.345395
     13          8           0        0.921399   -1.827649    0.133095
     14          1           0        0.905303   -2.060189   -0.795892
 ---------------------------------------------------------------------
                    Distance matrix (angstroms):
                    1          2          3          4          5
     1  C    0.000000
     2  H    1.088323   0.000000
     3  H    1.089033   1.765689   0.000000
     4  H    1.090507   1.768572   1.765231   0.000000
     5  C    1.530556   2.171786   2.172080   2.160086   0.000000
     6  H    2.166543   2.515881   3.073282   2.498430   1.090915
     7  H    2.161652   3.069204   2.517679   2.482232   1.090983
     8  C    2.571827   2.842325   2.847897   3.498653   1.520301
     9  O    3.055586   3.429168   2.840111   4.035160   2.388192
    10  C    3.364870   3.118390   3.786273   4.315297   2.626623
    11  H    4.346538   4.147721   4.624285   5.330898   3.514403
    12  H    3.653373   3.370032   4.323770   4.424711   2.782071
    13  O    3.301041   2.656150   3.645242   4.264288   3.215200
    14  H    3.510724   2.944627   3.563801   4.546209   3.579891
                    6          7          8          9         10
     6  H    0.000000
     7  H    1.754885   0.000000
     8  C    2.104575   2.126918   0.000000
     9  O    3.255821   2.649390   1.299174   0.000000
    10  C    2.743277   3.493418   1.522553   2.366802   0.000000
    11  H    3.678871   4.222235   2.140226   2.587515   1.092046
    12  H    2.454295   3.659286   2.116559   3.244241   1.088993
    13  O    3.402448   4.226855   2.475664   3.029375   1.415959
    14  H    4.009895   4.494498   2.700004   2.818057   1.946788
                   11         12         13         14
    11  H    0.000000
    12  H    1.772273   0.000000
    13  O    2.075267   2.013325   0.000000
    14  H    2.311441   2.813780   0.957784   0.000000
 Stoichiometry    C4H8O2(3)
 Framework group  C1[X(C4H8O2)]
 Deg. of freedom    36
 Full point group                 C1      NOp   1
 Largest Abelian subgroup         C1      NOp   1
 Largest concise Abelian subgroup C1      NOp   1
                         Standard orientation:                         
 ---------------------------------------------------------------------
 Center     Atomic      Atomic             Coordinates (Angstroms)
 Number     Number       Type             X           Y           Z
 ---------------------------------------------------------------------
      1          6           0       -1.761687   -0.873022   -0.364659
      2          1           0       -1.059812   -1.698361   -0.467777
      3          1           0       -1.893696   -0.410535   -1.341733
      4          1           0       -2.724094   -1.274433   -0.045524
      5          6           0       -1.258650    0.147535    0.659069
      6          1           0       -1.141292   -0.322081    1.636711
      7          1           0       -1.988682    0.950009    0.774538
      8          6           0        0.083611    0.779491    0.326983
      9          8           0        0.107561    1.514111   -0.744285
     10          6           0        1.360611   -0.018125    0.553356
     11          1           0        2.214127    0.660347    0.492120
     12          1           0        1.309714   -0.424952    1.562220
     13          8           0        1.529242   -1.125846   -0.312356
     14          1           0        1.646002   -0.801391   -1.205914
 ---------------------------------------------------------------------
 Rotational constants (GHZ):      4.5160471      2.8915874      2.2607728
 Standard basis: Aug-CC-pVTZ (5D, 7F)
 There are   530 symmetry adapted cartesian basis functions of A   symmetry.
 There are   460 symmetry adapted basis functions of A   symmetry.
   460 basis functions,   648 primitive gaussians,   530 cartesian basis functions
    25 alpha electrons       23 beta electrons
       nuclear repulsion energy       242.6002100538 Hartrees.
 NAtoms=   14 NActive=   14 NUniq=   14 SFac= 1.00D+00 NAtFMM=   60 NAOKFM=F Big=F
 Integral buffers will be    131072 words long.
 Raffenetti 2 integral format.
 Two-electron integral symmetry is turned on.
 Nuclear repulsion after empirical dispersion term =      242.5936602506 Hartrees.
 One-electron integrals computed using PRISM.
 NBasis=   460 RedAO= T EigKep=  9.43D-06  NBF=   460
 NBsUse=   460 1.00D-06 EigRej= -1.00D+00 NBFU=   460
 Initial guess from the checkpoint file:  "1-hydroxy-2-butanone_Conf-wb97-opt.chk"
 B after Tr=     0.000000    0.000000    0.000000
         Rot=    0.999996   -0.001969   -0.001958   -0.000658 Ang=  -0.33 deg.
 Initial guess <Sx>= 0.0000 <Sy>= 0.0000 <Sz>= 1.0000 <S**2>= 2.0076 S= 1.0025
 ExpMin= 2.53D-02 ExpMax= 1.53D+04 ExpMxC= 5.22D+02 IAcc=3 IRadAn=         5 AccDes= 0.00D+00
 Harris functional with IExCor= 4639 and IRadAn=       5 diagonalized for initial guess.
 HarFok:  IExCor= 4639 AccDes= 0.00D+00 IRadAn=         5 IDoV= 1 UseB2=F ITyADJ=14
 ICtDFT=  3500011 ScaDFX=  1.000000  1.000000  1.000000  1.000000
 FoFCou: FMM=F IPFlag=           0 FMFlag=      100000 FMFlg1=           0
         NFxFlg=           0 DoJE=T BraDBF=F KetDBF=T FulRan=T
         wScrn=  0.000000 ICntrl=     500 IOpCl=  0 I1Cent=   200000004 NGrid=           0
         NMat0=    1 NMatS0=      1 NMatT0=    0 NMatD0=    1 NMtDS0=    0 NMtDT0=    0
 Petite list used in FoFCou.
 Gradient too large for Newton-Raphson -- use scaled steepest descent instead.
     Accept linear search using points  3 and  4.
 Gradient too large for Newton-Raphson -- use scaled steepest descent instead.
     Accept linear search using points  1 and  2.
 Gradient too large for Newton-Raphson -- use scaled steepest descent instead.
     Accept linear search using points  1 and  2.
 Gradient too large for Newton-Raphson -- use scaled steepest descent instead.
 Gradient too large for Newton-Raphson -- use scaled steepest descent instead.
     Accept linear search using points  1 and  2.
 LinEq1:  Iter=  0 NonCon=     1 RMS=4.45D-05 Max=7.78D-04 NDo=     1
 AX will form     1 AO Fock derivatives at one time.
 LinEq1:  Iter=  1 NonCon=     1 RMS=4.18D-06 Max=1.52D-04 NDo=     1
 LinEq1:  Iter=  2 NonCon=     1 RMS=1.56D-06 Max=9.47D-05 NDo=     1
 LinEq1:  Iter=  3 NonCon=     1 RMS=9.98D-07 Max=5.44D-05 NDo=     1
 LinEq1:  Iter=  4 NonCon=     1 RMS=4.92D-07 Max=2.59D-05 NDo=     1
 LinEq1:  Iter=  5 NonCon=     1 RMS=2.42D-07 Max=1.33D-05 NDo=     1
 LinEq1:  Iter=  6 NonCon=     1 RMS=1.33D-07 Max=8.06D-06 NDo=     1
 LinEq1:  Iter=  7 NonCon=     1 RMS=6.20D-08 Max=2.58D-06 NDo=     1
 LinEq1:  Iter=  8 NonCon=     1 RMS=5.37D-08 Max=3.42D-06 NDo=     1
 LinEq1:  Iter=  9 NonCon=     1 RMS=1.87D-08 Max=5.29D-07 NDo=     1
 LinEq1:  Iter= 10 NonCon=     1 RMS=1.01D-08 Max=2.90D-07 NDo=     1
 LinEq1:  Iter= 11 NonCon=     0 RMS=3.56D-09 Max=7.55D-08 NDo=     1
 Linear equations converged to 1.447D-08 1.447D-07 after    11 iterations.
     Accept linear search using points  1 and  2.
     Minimum is close to point  2 DX= -2.54D-05 DF= -5.68D-14 DXR=  2.54D-05 DFR=  1.09D-09 which will be used.
 LinEq1:  Iter=  0 NonCon=     1 RMS=4.64D-08 Max=1.73D-06 NDo=     1
 LinEq1:  Iter=  1 NonCon=     1 RMS=2.23D-08 Max=6.57D-07 NDo=     1
 LinEq1:  Iter=  2 NonCon=     1 RMS=8.46D-09 Max=2.37D-07 NDo=     1
 LinEq1:  Iter=  3 NonCon=     1 RMS=4.69D-09 Max=2.28D-07 NDo=     1
 LinEq1:  Iter=  4 NonCon=     1 RMS=2.82D-09 Max=9.02D-08 NDo=     1
 LinEq1:  Iter=  5 NonCon=     1 RMS=1.38D-09 Max=4.73D-08 NDo=     1
 LinEq1:  Iter=  6 NonCon=     1 RMS=7.04D-10 Max=3.41D-08 NDo=     1
 LinEq1:  Iter=  7 NonCon=     1 RMS=2.93D-10 Max=1.19D-08 NDo=     1
 LinEq1:  Iter=  8 NonCon=     1 RMS=1.02D-10 Max=6.94D-09 NDo=     1
 LinEq1:  Iter=  9 NonCon=     1 RMS=4.22D-11 Max=3.18D-09 NDo=     1
 LinEq1:  Iter= 10 NonCon=     1 RMS=2.07D-11 Max=1.08D-09 NDo=     1
 LinEq1:  Iter= 11 NonCon=     0 RMS=9.04D-12 Max=2.73D-10 NDo=     1
 Linear equations converged to 8.047D-11 8.047D-10 after    11 iterations.
 SCF Done:  E(UwB97XD) =  -307.582103908     a.u. after    8 cycles
            Convg  =    0.3944D-08                    38 Fock formations.
              S**2 =  2.0076                  -V/T =  2.0059
 <Sx>= 0.0000 <Sy>= 0.0000 <Sz>= 1.0000 <S**2>= 2.0076 S= 1.0025
 <L.S>= 0.000000000000E+00
 Annihilation of the first spin contaminant:
 S**2 before annihilation     2.0076,   after     2.0000
 Calling FoFJK, ICntrl=      2127 FMM=F ISym2X=0 I1Cent= 0 IOpClX= 1 NMat=1 NMatS=1 NMatT=0.
 ***** Axes restored to original set *****
 -------------------------------------------------------------------
 Center     Atomic                   Forces (Hartrees/Bohr)
 Number     Number              X              Y              Z
 -------------------------------------------------------------------
      1        6           0.000355045    0.000040111    0.000091721
      2        1           0.000027697   -0.000010028   -0.000050307
      3        1          -0.000042019    0.000009287   -0.000123402
      4        1          -0.000089306    0.000029117   -0.000032064
      5        6          -0.001222483    0.000436814    0.001105425
      6        1           0.000206858   -0.000155988   -0.000161588
      7        1          -0.000032408   -0.000095643   -0.000191355
      8        6           0.000275858    0.000745698   -0.000956296
      9        8           0.000014174    0.000037452   -0.000151599
     10        6           0.001037246   -0.001209007    0.001137537
     11        1          -0.000120184   -0.000054707   -0.000200364
     12        1          -0.000337340    0.000215720   -0.000415383
     13        8          -0.000242107    0.000218594    0.000325542
     14        1           0.000168969   -0.000207419   -0.000377867
 -------------------------------------------------------------------
 Cartesian Forces:  Max     0.001222483 RMS     0.000473932

 GradGradGradGradGradGradGradGradGradGradGradGradGradGradGradGradGradGrad
 Berny optimization.
 Using GEDIIS/GDIIS optimizer.
 FormGI is forming the generalized inverse of G from B-inverse, IUseBI=4.
 Internal  Forces:  Max     0.001238376 RMS     0.000270838
 Search for a local minimum.
 Step number  19 out of a maximum of   69
 All quantities printed in internal units (Hartrees-Bohrs-Radians)
 Mixed Optimization -- En-DIIS/RFO-DIIS
 Swapping is turned off.
 Update second derivatives using D2CorX and points   14   15   16   17   18
                                                     19
 DE= -3.48D-05 DEPred=-2.68D-05 R= 1.30D+00
 TightC=F SS=  1.41D+00  RLast= 9.47D-02 DXNew= 5.0454D+00 2.8402D-01
 Trust test= 1.30D+00 RLast= 9.47D-02 DXMaxT set to 3.00D+00
 ITU=  1  1  1  1  0  1  1  1  1  1  1  1  1  1  1  1  1  1  0
     Eigenvalues ---    0.00270   0.00384   0.00539   0.00633   0.01398
     Eigenvalues ---    0.04037   0.05407   0.05643   0.05795   0.06173
     Eigenvalues ---    0.07674   0.09635   0.11170   0.13259   0.13640
     Eigenvalues ---    0.15752   0.16050   0.16155   0.16706   0.17006
     Eigenvalues ---    0.20940   0.22506   0.25152   0.29766   0.30757
     Eigenvalues ---    0.33928   0.34240   0.34269   0.34330   0.34404
     Eigenvalues ---    0.34457   0.35535   0.37580   0.49808   0.53203
     Eigenvalues ---    0.60726
 En-DIIS/RFO-DIIS IScMMF=        0 using points:    19   18   17
 RFO step:  Lambda=-9.36964853D-06.
 DidBck=F Rises=F RFO-DIIS coefs:    1.36855   -0.31327   -0.05529
 Iteration  1 RMS(Cart)=  0.00915130 RMS(Int)=  0.00009891
 Iteration  2 RMS(Cart)=  0.00009079 RMS(Int)=  0.00000227
 Iteration  3 RMS(Cart)=  0.00000001 RMS(Int)=  0.00000227
 Variable       Old X    -DE/DX   Delta X   Delta X   Delta X     New X
                                 (Linear)    (Quad)   (Total)
    R1        2.05663   0.00000  -0.00008   0.00004  -0.00004   2.05660
    R2        2.05797   0.00013  -0.00020   0.00043   0.00023   2.05820
    R3        2.06076   0.00007  -0.00007   0.00025   0.00019   2.06095
    R4        2.89233  -0.00021   0.00060  -0.00065  -0.00005   2.89228
    R5        2.06153  -0.00013   0.00009  -0.00043  -0.00034   2.06120
    R6        2.06166  -0.00003   0.00008  -0.00004   0.00004   2.06170
    R7        2.87295   0.00102  -0.00132   0.00347   0.00215   2.87510
    R8        2.45508   0.00015   0.00007  -0.00173  -0.00166   2.45343
    R9        2.87721   0.00124   0.00114   0.00450   0.00564   2.88285
   R10        2.06367  -0.00003  -0.00002   0.00009   0.00008   2.06375
   R11        2.05790  -0.00039   0.00019  -0.00105  -0.00086   2.05704
   R12        2.67577   0.00003  -0.00272  -0.00082  -0.00355   2.67223
   R13        1.80995   0.00041  -0.00037   0.00109   0.00072   1.81067
    A1        1.89149  -0.00001   0.00021  -0.00014   0.00007   1.89156
    A2        1.89414   0.00001   0.00015   0.00049   0.00064   1.89477
    A3        1.93594  -0.00001  -0.00019   0.00005  -0.00013   1.93580
    A4        1.88800  -0.00005   0.00040  -0.00033   0.00006   1.88806
    A5        1.93560  -0.00001   0.00003  -0.00029  -0.00026   1.93534
    A6        1.91746   0.00006  -0.00057   0.00022  -0.00035   1.91711
    A7        1.92594   0.00022  -0.00060   0.00142   0.00081   1.92676
    A8        1.91912  -0.00002  -0.00061  -0.00062  -0.00123   1.91789
    A9        2.00561  -0.00029   0.00026  -0.00155  -0.00129   2.00432
   A10        1.86897   0.00007  -0.00083   0.00256   0.00173   1.87070
   A11        1.85429  -0.00009   0.00100  -0.00140  -0.00040   1.85389
   A12        1.88405   0.00012   0.00078  -0.00015   0.00063   1.88467
   A13        2.01688   0.00025   0.00135   0.00012   0.00146   2.01834
   A14        2.08319  -0.00064  -0.00053  -0.00523  -0.00576   2.07743
   A15        1.98598   0.00029  -0.00009   0.00118   0.00109   1.98707
   A16        1.89834   0.00007  -0.00070   0.00039  -0.00032   1.89802
   A17        1.86946  -0.00048  -0.00065  -0.00469  -0.00534   1.86412
   A18        2.00293   0.00005   0.00020   0.00006   0.00026   2.00319
   A19        1.89714   0.00025  -0.00107   0.00259   0.00151   1.89864
   A20        1.93764  -0.00006   0.00121   0.00019   0.00141   1.93905
   A21        1.85430   0.00018   0.00091   0.00146   0.00237   1.85666
   A22        1.89642   0.00002   0.00075   0.00047   0.00122   1.89765
    D1       -1.05089   0.00009  -0.00137   0.00136   0.00000  -1.05089
    D2       -3.10873  -0.00012   0.00040  -0.00226  -0.00186  -3.11060
    D3        1.04489  -0.00006  -0.00033  -0.00048  -0.00081   1.04408
    D4        3.12953   0.00012  -0.00153   0.00169   0.00017   3.12970
    D5        1.07168  -0.00010   0.00024  -0.00193  -0.00169   1.06999
    D6       -1.05788  -0.00003  -0.00049  -0.00015  -0.00064  -1.05852
    D7        1.04325   0.00014  -0.00167   0.00215   0.00048   1.04373
    D8       -1.01460  -0.00007   0.00010  -0.00148  -0.00138  -1.01598
    D9        3.13903  -0.00001  -0.00064   0.00031  -0.00033   3.13869
   D10        1.12854  -0.00007  -0.00754  -0.00567  -0.01322   1.11532
   D11       -1.34013  -0.00005  -0.00862  -0.00036  -0.00898  -1.34911
   D12       -3.01974  -0.00004  -0.00742  -0.00588  -0.01330  -3.03303
   D13        0.79478  -0.00002  -0.00849  -0.00057  -0.00906   0.78572
   D14       -1.01989   0.00006  -0.00752  -0.00369  -0.01121  -1.03110
   D15        2.79463   0.00008  -0.00860   0.00163  -0.00698   2.78765
   D16       -2.90799  -0.00003  -0.00432   0.00517   0.00084  -2.90715
   D17       -0.86047   0.00004  -0.00632   0.00588  -0.00043  -0.86090
   D18        1.19317  -0.00003  -0.00551   0.00455  -0.00096   1.19221
   D19        0.89534  -0.00001  -0.00591   0.01073   0.00481   0.90015
   D20        2.94286   0.00006  -0.00790   0.01144   0.00354   2.94640
   D21       -1.28669  -0.00001  -0.00710   0.01011   0.00301  -1.28368
   D22        1.15450   0.00029   0.01793   0.01171   0.02964   1.18414
   D23       -1.00677   0.00022   0.01774   0.01098   0.02872  -0.97805
   D24       -3.06647  -0.00016   0.01785   0.00691   0.02476  -3.04171
         Item               Value     Threshold  Converged?
 Maximum Force            0.001238     0.000002     NO 
 RMS     Force            0.000271     0.000001     NO 
 Maximum Displacement     0.034016     0.000006     NO 
 RMS     Displacement     0.009175     0.000004     NO 
 Predicted change in Energy=-1.587344D-05
 GradGradGradGradGradGradGradGradGradGradGradGradGradGradGradGradGradGrad
[truncated: 310,853 more chars]
