# Supplementary material for: Computational Investigation of Substituent Effects on the Alcohol + Carbonyl Channel of Peroxy Radical Self- and Cross-Reactions
Source: J Phys Chem A. 2023 Feb 8;127(7):1686–96. doi: 10.1021/acs.jpca.2c08927 (PMC9969516; doi:10.1021/acs.jpca.2c08927)
Supplement: Supplementary file 2 — jp2c08927_si_002.zip [file jp2c08927_si_002.zip › AceO-OBuOH/Forward-IRC-wb-TS1-opt.log]

 Entering Gaussian System, Link 0=/appl/soft/chem/gaussian/G16RevB.01/g16/g16
 Initial command:
 /appl/soft/chem/gaussian/G16RevB.01/g16/l1.exe "/scratch/kurten/scratch_galib/third-paper/aceo-o-buoh/ts-aceo-buoh/aceo-buoh_set1/aceo-buoh-ts-set1-ts/wb-ts/irc/aceo-buoh-ts-set1-ts-M0002-copt-TS-opt-IRC/Forward-b3lyp-opt/Forward-wb-opt/10731800.GAUSS_SCRDIR/Gau-238233.inp" -scrdir="/scratch/kurten/scratch_galib/third-paper/aceo-o-buoh/ts-aceo-buoh/aceo-buoh_set1/aceo-buoh-ts-set1-ts/wb-ts/irc/aceo-buoh-ts-set1-ts-M0002-copt-TS-opt-IRC/Forward-b3lyp-opt/Forward-wb-opt/10731800.GAUSS_SCRDIR/"
 Entering Link 1 = /appl/soft/chem/gaussian/G16RevB.01/g16/l1.exe PID=    238237.
  
 Copyright (c) 1988-2017, Gaussian, Inc.  All Rights Reserved.
  
 This is part of the Gaussian(R) 16 program.  It is based on
 the Gaussian(R) 09 system (copyright 2009, Gaussian, Inc.),
 the Gaussian(R) 03 system (copyright 2003, Gaussian, Inc.),
 the Gaussian(R) 98 system (copyright 1998, Gaussian, Inc.),
 the Gaussian(R) 94 system (copyright 1995, Gaussian, Inc.),
 the Gaussian 92(TM) system (copyright 1992, Gaussian, Inc.),
 the Gaussian 90(TM) system (copyright 1990, Gaussian, Inc.),
 the Gaussian 88(TM) system (copyright 1988, Gaussian, Inc.),
 the Gaussian 86(TM) system (copyright 1986, Carnegie Mellon
 University), and the Gaussian 82(TM) system (copyright 1983,
 Carnegie Mellon University). Gaussian is a federally registered
 trademark of Gaussian, Inc.
  
 This software contains proprietary and confidential information,
 including trade secrets, belonging to Gaussian, Inc.
  
 This software is provided under written license and may be
 used, copied, transmitted, or stored only in accord with that
 written license.
  
 The following legend is applicable only to US Government
 contracts under FAR:
  
                    RESTRICTED RIGHTS LEGEND
  
 Use, reproduction and disclosure by the US Government is
 subject to restrictions as set forth in subparagraphs (a)
 and (c) of the Commercial Computer Software - Restricted
 Rights clause in FAR 52.227-19.
  
 Gaussian, Inc.
 340 Quinnipiac St., Bldg. 40, Wallingford CT 06492
  
  
 ---------------------------------------------------------------
 Warning -- This program may not be used in any manner that
 competes with the business of Gaussian, Inc. or will provide
 assistance to any competitor of Gaussian, Inc.  The licensee
 of this program is prohibited from giving any competitor of
 Gaussian, Inc. access to this program.  By using this program,
 the user acknowledges that Gaussian, Inc. is engaged in the
 business of creating and licensing software in the field of
 computational chemistry and represents and warrants to the
 licensee that it is not a competitor of Gaussian, Inc. and that
 it will not use this program in any manner prohibited above.
 ---------------------------------------------------------------
  

 Cite this work as:
 Gaussian 16, Revision B.01,
 M. J. Frisch, G. W. Trucks, H. B. Schlegel, G. E. Scuseria, 
 M. A. Robb, J. R. Cheeseman, G. Scalmani, V. Barone, 
 G. A. Petersson, H. Nakatsuji, X. Li, M. Caricato, A. V. Marenich, 
 J. Bloino, B. G. Janesko, R. Gomperts, B. Mennucci, H. P. Hratchian, 
 J. V. Ortiz, A. F. Izmaylov, J. L. Sonnenberg, D. Williams-Young, 
 F. Ding, F. Lipparini, F. Egidi, J. Goings, B. Peng, A. Petrone, 
 T. Henderson, D. Ranasinghe, V. G. Zakrzewski, J. Gao, N. Rega, 
 G. Zheng, W. Liang, M. Hada, M. Ehara, K. Toyota, R. Fukuda, 
 J. Hasegawa, M. Ishida, T. Nakajima, Y. Honda, O. Kitao, H. Nakai, 
 T. Vreven, K. Throssell, J. A. Montgomery, Jr., J. E. Peralta, 
 F. Ogliaro, M. J. Bearpark, J. J. Heyd, E. N. Brothers, K. N. Kudin, 
 V. N. Staroverov, T. A. Keith, R. Kobayashi, J. Normand, 
 K. Raghavachari, A. P. Rendell, J. C. Burant, S. S. Iyengar, 
 J. Tomasi, M. Cossi, J. M. Millam, M. Klene, C. Adamo, R. Cammi, 
 J. W. Ochterski, R. L. Martin, K. Morokuma, O. Farkas, 
 J. B. Foresman, and D. J. Fox, Gaussian, Inc., Wallingford CT, 2016.
 
 ******************************************
 Gaussian 16:  ES64L-G16RevB.01 20-Dec-2017
                22-Feb-2022 
 ******************************************
 %mem=12GB
 %NprocShared=16
 Will use up to   16 processors via shared memory.
 %chk=Forward-wb-opt
 ----------------------------------------------------------------------
 #wB97XD Aug-cc-pVTZ Opt Integral(Grid=SuperFineGrid) Freq MaxDisk=32GB
 ----------------------------------------------------------------------
 1/18=20,19=15,26=5,38=1/1,3;
 2/9=110,12=2,17=6,18=5,40=1/2;
 3/5=16,6=1,7=10,11=2,25=1,30=1,71=1,74=-58,75=-7/1,2,3;
 4//1;
 5/5=2,38=5/2;
 6/7=2,8=2,9=2,10=2,28=1/1;
 7//1,2,3,16;
 1/18=20,19=15,26=5/3(2);
 2/9=110/2;
 99//99;
 2/9=110/2;
 3/5=16,6=1,7=10,11=2,25=1,30=1,71=1,74=-58,75=-7/1,2,3;
 4/5=5,16=3,69=1/1;
 5/5=2,38=5/2;
 7//1,2,3,16;
 1/18=20,19=15,26=5/3(-5);
 2/9=110/2;
 6/7=2,8=2,9=2,10=2,19=2,28=1/1;
 99/9=1/99;
 --------------
 Forward-wb-opt
 --------------
 Symbolic Z-matrix:
 Charge =  0 Multiplicity = 3
 H                    -4.87112  -0.41011   1.46319 
 C                    -4.66462  -0.30141   0.39305 
 H                    -4.97271  -1.2085   -0.13437 
 H                    -5.23605   0.55457   0.01848 
 C                    -3.17687  -0.04917   0.18647 
 C                    -2.44593  -1.03478  -0.6418 
 H                    -3.10428  -1.83484  -1.01193 
 O                    -2.64192   0.94438   0.70661 
 O                    -1.24226  -1.02671  -0.92937 
 H                    -0.15364   1.74485  -0.08947 
 C                     0.71862   2.20827  -0.56515 
 H                     0.65486   2.02298  -1.64552 
 H                     0.63929   3.29054  -0.40725 
 C                     2.02968   1.66661   0.01458 
 H                     2.07644   1.87897   1.09118 
 H                     2.87866   2.18748  -0.45287 
 C                     2.22485   0.15934  -0.18913 
 H                     2.1489   -0.08493  -1.26056 
 C                     3.5841   -0.32325   0.31811 
 H                     3.69047  -0.04714   1.37986 
 H                     4.39228   0.1533   -0.24555 
 O                     3.73774  -1.72585   0.14848 
 H                     2.91368  -2.12246   0.48174 
 O                     1.25684  -0.61372   0.537 
 H                     0.44105  -0.70313   0.01456 
 
 Add virtual bond connecting atoms H25        and O9         Dist= 3.70D+00.

 GradGradGradGradGradGradGradGradGradGradGradGradGradGradGradGradGradGrad
 Berny optimization.
 Initialization pass.
                           ----------------------------
                           !    Initial Parameters    !
                           ! (Angstroms and Degrees)  !
 --------------------------                            --------------------------
 ! Name  Definition              Value          Derivative Info.                !
 --------------------------------------------------------------------------------
 ! R1    R(1,2)                  1.0953         estimate D2E/DX2                !
 ! R2    R(2,3)                  1.0936         estimate D2E/DX2                !
 ! R3    R(2,4)                  1.0952         estimate D2E/DX2                !
 ! R4    R(2,5)                  1.5231         estimate D2E/DX2                !
 ! R5    R(5,6)                  1.4804         estimate D2E/DX2                !
 ! R6    R(5,8)                  1.2425         estimate D2E/DX2                !
 ! R7    R(6,7)                  1.1002         estimate D2E/DX2                !
 ! R8    R(6,9)                  1.2376         estimate D2E/DX2                !
 ! R9    R(9,25)                 1.9568         estimate D2E/DX2                !
 ! R10   R(10,11)                1.0963         estimate D2E/DX2                !
 ! R11   R(11,12)                1.098          estimate D2E/DX2                !
 ! R12   R(11,13)                1.0966         estimate D2E/DX2                !
 ! R13   R(11,14)                1.5324         estimate D2E/DX2                !
 ! R14   R(14,15)                1.0983         estimate D2E/DX2                !
 ! R15   R(14,16)                1.1003         estimate D2E/DX2                !
 ! R16   R(14,17)                1.5334         estimate D2E/DX2                !
 ! R17   R(17,18)                1.1015         estimate D2E/DX2                !
 ! R18   R(17,19)                1.529          estimate D2E/DX2                !
 ! R19   R(17,24)                1.4359         estimate D2E/DX2                !
 ! R20   R(19,20)                1.1022         estimate D2E/DX2                !
 ! R21   R(19,21)                1.0945         estimate D2E/DX2                !
 ! R22   R(19,22)                1.4211         estimate D2E/DX2                !
 ! R23   R(22,23)                0.9734         estimate D2E/DX2                !
 ! R24   R(24,25)                0.9729         estimate D2E/DX2                !
 ! A1    A(1,2,3)              109.6201         estimate D2E/DX2                !
 ! A2    A(1,2,4)              108.2609         estimate D2E/DX2                !
 ! A3    A(1,2,5)              109.4583         estimate D2E/DX2                !
 ! A4    A(3,2,4)              109.6542         estimate D2E/DX2                !
 ! A5    A(3,2,5)              110.3133         estimate D2E/DX2                !
 ! A6    A(4,2,5)              109.5011         estimate D2E/DX2                !
 ! A7    A(2,5,6)              116.6096         estimate D2E/DX2                !
 ! A8    A(2,5,8)              119.7493         estimate D2E/DX2                !
 ! A9    A(6,5,8)              123.6409         estimate D2E/DX2                !
 ! A10   A(5,6,7)              112.1414         estimate D2E/DX2                !
 ! A11   A(5,6,9)              127.2911         estimate D2E/DX2                !
 ! A12   A(7,6,9)              120.5674         estimate D2E/DX2                !
 ! A13   A(6,9,25)             136.5224         estimate D2E/DX2                !
 ! A14   A(10,11,12)           108.0228         estimate D2E/DX2                !
 ! A15   A(10,11,13)           107.2868         estimate D2E/DX2                !
 ! A16   A(10,11,14)           111.5396         estimate D2E/DX2                !
 ! A17   A(12,11,13)           107.6995         estimate D2E/DX2                !
 ! A18   A(12,11,14)           111.2394         estimate D2E/DX2                !
 ! A19   A(13,11,14)           110.8709         estimate D2E/DX2                !
 ! A20   A(11,14,15)           109.8099         estimate D2E/DX2                !
 ! A21   A(11,14,16)           109.3958         estimate D2E/DX2                !
 ! A22   A(11,14,17)           113.9578         estimate D2E/DX2                !
 ! A23   A(15,14,16)           106.9814         estimate D2E/DX2                !
 ! A24   A(15,14,17)           108.3513         estimate D2E/DX2                !
 ! A25   A(16,14,17)           108.1            estimate D2E/DX2                !
 ! A26   A(14,17,18)           109.7797         estimate D2E/DX2                !
 ! A27   A(14,17,19)           112.2915         estimate D2E/DX2                !
 ! A28   A(14,17,24)           112.0984         estimate D2E/DX2                !
 ! A29   A(18,17,19)           108.2997         estimate D2E/DX2                !
 ! A30   A(18,17,24)           109.0258         estimate D2E/DX2                !
 ! A31   A(19,17,24)           105.1658         estimate D2E/DX2                !
 ! A32   A(17,19,20)           109.0445         estimate D2E/DX2                !
 ! A33   A(17,19,21)           110.3744         estimate D2E/DX2                !
 ! A34   A(17,19,22)           111.5937         estimate D2E/DX2                !
 ! A35   A(20,19,21)           108.4063         estimate D2E/DX2                !
 ! A36   A(20,19,22)           110.5964         estimate D2E/DX2                !
 ! A37   A(21,19,22)           106.7633         estimate D2E/DX2                !
 ! A38   A(19,22,23)           105.6495         estimate D2E/DX2                !
 ! A39   A(17,24,25)           110.0726         estimate D2E/DX2                !
 ! A40   L(9,25,24,10,-1)      183.9417         estimate D2E/DX2                !
 ! A41   L(9,25,24,10,-2)      176.3024         estimate D2E/DX2                !
 ! D1    D(1,2,5,6)            120.2298         estimate D2E/DX2                !
 ! D2    D(1,2,5,8)            -59.6385         estimate D2E/DX2                !
 ! D3    D(3,2,5,6)             -0.4688         estimate D2E/DX2                !
 ! D4    D(3,2,5,8)            179.6629         estimate D2E/DX2                !
 ! D5    D(4,2,5,6)           -121.237          estimate D2E/DX2                !
 ! D6    D(4,2,5,8)             58.8947         estimate D2E/DX2                !
 ! D7    D(2,5,6,7)              0.4879         estimate D2E/DX2                !
 ! D8    D(2,5,6,9)           -179.621          estimate D2E/DX2                !
 ! D9    D(8,5,6,7)           -179.6494         estimate D2E/DX2                !
 ! D10   D(8,5,6,9)              0.2417         estimate D2E/DX2                !
 ! D11   D(5,6,9,25)            43.8313         estimate D2E/DX2                !
 ! D12   D(7,6,9,25)          -136.2858         estimate D2E/DX2                !
 ! D13   D(6,9,24,17)         -140.0936         estimate D2E/DX2                !
 ! D14   D(10,11,14,15)        -60.2589         estimate D2E/DX2                !
 ! D15   D(10,11,14,16)       -177.3839         estimate D2E/DX2                !
 ! D16   D(10,11,14,17)         61.494          estimate D2E/DX2                !
 ! D17   D(12,11,14,15)        179.059          estimate D2E/DX2                !
 ! D18   D(12,11,14,16)         61.9341         estimate D2E/DX2                !
 ! D19   D(12,11,14,17)        -59.188          estimate D2E/DX2                !
 ! D20   D(13,11,14,15)         59.239          estimate D2E/DX2                !
 ! D21   D(13,11,14,16)        -57.8859         estimate D2E/DX2                !
 ! D22   D(13,11,14,17)       -179.008          estimate D2E/DX2                !
 ! D23   D(11,14,17,18)         55.5876         estimate D2E/DX2                !
 ! D24   D(11,14,17,19)        176.1219         estimate D2E/DX2                !
 ! D25   D(11,14,17,24)        -65.739          estimate D2E/DX2                !
 ! D26   D(15,14,17,18)        178.1431         estimate D2E/DX2                !
 ! D27   D(15,14,17,19)        -61.3226         estimate D2E/DX2                !
 ! D28   D(15,14,17,24)         56.8165         estimate D2E/DX2                !
 ! D29   D(16,14,17,18)        -66.2527         estimate D2E/DX2                !
 ! D30   D(16,14,17,19)         54.2816         estimate D2E/DX2                !
 ! D31   D(16,14,17,24)        172.4207         estimate D2E/DX2                !
 ! D32   D(14,17,19,20)         56.2678         estimate D2E/DX2                !
 ! D33   D(14,17,19,21)        -62.7139         estimate D2E/DX2                !
 ! D34   D(14,17,19,22)        178.7387         estimate D2E/DX2                !
 ! D35   D(18,17,19,20)        177.6535         estimate D2E/DX2                !
 ! D36   D(18,17,19,21)         58.6718         estimate D2E/DX2                !
 ! D37   D(18,17,19,22)        -59.8756         estimate D2E/DX2                !
 ! D38   D(24,17,19,20)        -65.8983         estimate D2E/DX2                !
 ! D39   D(24,17,19,21)        175.12           estimate D2E/DX2                !
 ! D40   D(24,17,19,22)         56.5726         estimate D2E/DX2                !
 ! D41   D(14,17,24,25)         85.1112         estimate D2E/DX2                !
 ! D42   D(18,17,24,25)        -36.648          estimate D2E/DX2                !
 ! D43   D(19,17,24,25)       -152.5978         estimate D2E/DX2                !
 ! D44   D(17,19,22,23)        -47.0796         estimate D2E/DX2                !
 ! D45   D(20,19,22,23)         74.4969         estimate D2E/DX2                !
 ! D46   D(21,19,22,23)       -167.7616         estimate D2E/DX2                !
 --------------------------------------------------------------------------------
 Trust Radius=3.00D-01 FncErr=1.00D-07 GrdErr=1.00D-07 EigMax=2.50D+02 EigMin=1.00D-04
 Number of steps in this run=    121 maximum allowed number of steps=    150.
 GradGradGradGradGradGradGradGradGradGradGradGradGradGradGradGradGradGrad

                          Input orientation:                          
 ---------------------------------------------------------------------
 Center     Atomic      Atomic             Coordinates (Angstroms)
 Number     Number       Type             X           Y           Z
 ---------------------------------------------------------------------
      1          1           0       -4.871120   -0.410110    1.463190
      2          6           0       -4.664620   -0.301410    0.393050
      3          1           0       -4.972710   -1.208500   -0.134370
      4          1           0       -5.236050    0.554570    0.018480
      5          6           0       -3.176870   -0.049170    0.186470
      6          6           0       -2.445930   -1.034780   -0.641800
      7          1           0       -3.104280   -1.834840   -1.011930
      8          8           0       -2.641920    0.944380    0.706610
      9          8           0       -1.242260   -1.026710   -0.929370
     10          1           0       -0.153640    1.744850   -0.089470
     11          6           0        0.718620    2.208270   -0.565150
     12          1           0        0.654860    2.022980   -1.645520
     13          1           0        0.639290    3.290540   -0.407250
     14          6           0        2.029680    1.666610    0.014580
     15          1           0        2.076440    1.878970    1.091180
     16          1           0        2.878660    2.187480   -0.452870
     17          6           0        2.224850    0.159340   -0.189130
     18          1           0        2.148900   -0.084930   -1.260560
     19          6           0        3.584100   -0.323250    0.318110
     20          1           0        3.690470   -0.047140    1.379860
     21          1           0        4.392280    0.153300   -0.245550
     22          8           0        3.737740   -1.725850    0.148480
     23          1           0        2.913680   -2.122460    0.481740
     24          8           0        1.256840   -0.613720    0.537000
     25          1           0        0.441050   -0.703130    0.014560
 ---------------------------------------------------------------------
                    Distance matrix (angstroms):
                    1          2          3          4          5
     1  H    0.000000
     2  C    1.095289   0.000000
     3  H    1.788839   1.093574   0.000000
     4  H    1.775097   1.095234   1.789169   0.000000
     5  C    2.151923   1.523056   2.161487   2.152428   0.000000
     6  C    3.271505   2.555647   2.583076   3.278227   1.480450
     7  H    3.358243   2.600007   2.157184   3.363847   2.151755
     8  O    2.715951   2.396169   3.282487   2.712008   1.242521
     9  O    4.390121   3.739974   3.818551   4.398775   2.437909
    10  H    5.413799   4.976841   5.652232   5.221045   3.526269
    11  C    6.497328   6.016304   6.652152   6.207531   4.564626
    12  H    6.791205   6.152676   6.663001   6.295073   4.725690
    13  H    6.896229   6.455544   7.197942   6.495106   5.105805
    14  C    7.350665   6.987846   7.571123   7.350339   5.484670
    15  H    7.324402   7.119223   7.792622   7.508477   5.668641
    16  H    8.395109   7.988193   8.560265   8.290783   6.486972
    17  C    7.308025   6.929359   7.326585   7.474245   5.418776
    18  H    7.536925   7.014652   7.297126   7.522127   5.518967
    19  C    8.532848   8.249089   8.614372   8.868788   6.767804
    20  H    8.569686   8.417005   8.870870   9.049761   6.970261
    21  H    9.436514   9.090765   9.464137   9.640304   7.584172
    22  O    8.807503   8.525755   8.730383   9.259920   7.115092
    23  H    8.031096   7.794531   7.963043   8.590646   6.440537
    24  O    6.200901   5.931437   6.293790   6.617506   4.483232
    25  H    5.513940   5.135416   5.439336   5.814748   3.680565
                    6          7          8          9         10
     6  C    0.000000
     7  H    1.100235   0.000000
     8  O    2.402852   3.300185   0.000000
     9  O    1.237571   2.031504   2.919019   0.000000
    10  H    3.644997   4.729840   2.732404   3.093876   0.000000
    11  C    4.531846   5.582196   3.808940   3.800369   1.096297
    12  H    4.469032   5.423592   4.191020   3.662314   1.775477
    13  H    5.318081   6.375694   4.184673   4.738300   1.766035
    14  C    5.268722   6.298525   4.777486   4.341728   2.187198
    15  H    5.651990   6.712326   4.825378   4.851739   2.526891
    16  H    6.226549   7.230987   5.776374   5.247862   3.085907
    17  C    4.842212   5.749207   5.010398   3.738385   2.860243
    18  H    4.732604   5.542554   5.280264   3.535053   3.165634
    19  C    6.147273   6.984865   6.365622   5.034363   4.291137
    20  H    6.535897   7.421938   6.444807   5.533889   4.488579
    21  H    6.951954   7.793488   7.142296   5.797247   4.819002
    22  O    6.272152   6.940581   6.938422   5.143049   5.219695
    23  H    5.583082   6.207223   6.349863   4.523686   4.968986
    24  O    3.908627   4.786406   4.201996   2.926825   2.818647
    25  H    2.979170   3.860546   3.563415   1.956845   2.521326
                   11         12         13         14         15
    11  C    0.000000
    12  H    1.097997   0.000000
    13  H    1.096601   1.772079   0.000000
    14  C    1.532436   2.184734   2.179053   0.000000
    15  H    2.166920   3.087257   2.510622   1.098340   0.000000
    16  H    2.163056   2.528786   2.496718   1.100265   1.767152
    17  C    2.570649   2.838854   3.516531   1.533444   2.149034
    18  H    2.790710   2.612209   3.794846   2.169813   3.064773
    19  C    3.924247   4.235692   4.717789   2.543206   2.778570
    20  H    4.207354   4.759543   4.862465   2.749391   2.529492
    21  H    4.221472   4.407259   4.894217   2.817739   3.182436
    22  O    5.010155   5.174583   5.922280   3.800550   4.079624
    23  H    4.966839   5.178047   5.938327   3.918768   4.133259
    24  O    3.077019   3.475336   4.064016   2.463759   2.681858
    25  H    2.981503   3.198946   4.020774   2.852966   3.240502
                   16         17         18         19         20
    16  H    0.000000
    17  C    2.147179   0.000000
    18  H    2.519675   1.101544   0.000000
    19  C    2.719526   1.528969   2.146810   0.000000
    20  H    3.001910   2.156944   3.057725   1.102209   0.000000
    21  H    2.543996   2.168173   2.473813   1.094517   1.781761
    22  O    4.051394   2.440647   2.683733   1.421150   2.082450
    23  H    4.410250   2.476119   2.787835   1.927017   2.391020
    24  O    3.384799   1.435942   2.075238   2.355509   2.637040
    25  H    3.809995   1.991805   2.219201   3.180443   3.585122
                   21         22         23         24         25
    21  H    0.000000
    22  O    2.028518   0.000000
    23  H    2.809678   0.973364   0.000000
    24  O    3.321399   2.746388   2.241533   0.000000
    25  H    4.051339   3.454281   2.889058   0.972857   0.000000
 Stoichiometry    C7H14O4(3)
 Framework group  C1[X(C7H14O4)]
 Deg. of freedom    69
 Full point group                 C1      NOp   1
 Largest Abelian subgroup         C1      NOp   1
 Largest concise Abelian subgroup C1      NOp   1
                         Standard orientation:                         
 ---------------------------------------------------------------------
 Center     Atomic      Atomic             Coordinates (Angstroms)
 Number     Number       Type             X           Y           Z
 ---------------------------------------------------------------------
      1          1           0        4.871120   -0.410113   -1.463190
      2          6           0        4.664620   -0.301413   -0.393050
      3          1           0        4.972710   -1.208503    0.134370
      4          1           0        5.236050    0.554567   -0.018480
      5          6           0        3.176870   -0.049172   -0.186470
      6          6           0        2.445930   -1.034782    0.641800
      7          1           0        3.104279   -1.834842    1.011930
      8          8           0        2.641921    0.944378   -0.706610
      9          8           0        1.242260   -1.026711    0.929370
     10          1           0        0.153641    1.744849    0.089470
     11          6           0       -0.718619    2.208270    0.565150
     12          1           0       -0.654859    2.022980    1.645520
     13          1           0       -0.639288    3.290540    0.407250
     14          6           0       -2.029679    1.666611   -0.014580
     15          1           0       -2.076439    1.878971   -1.091180
     16          1           0       -2.878659    2.187481    0.452870
     17          6           0       -2.224850    0.159341    0.189130
     18          1           0       -2.148900   -0.084929    1.260560
     19          6           0       -3.584100   -0.323249   -0.318110
     20          1           0       -3.690470   -0.047139   -1.379860
     21          1           0       -4.392280    0.153302    0.245550
     22          8           0       -3.737741   -1.725849   -0.148480
     23          1           0       -2.913681   -2.122459   -0.481740
     24          8           0       -1.256840   -0.613720   -0.537000
     25          1           0       -0.441050   -0.703130   -0.014560
 ---------------------------------------------------------------------
 Rotational constants (GHZ):           1.8089932           0.3870927           0.3406674
 Standard basis: Aug-CC-pVTZ (5D, 7F)
 There are   955 symmetry adapted cartesian basis functions of A   symmetry.
 There are   828 symmetry adapted basis functions of A   symmetry.
   828 basis functions,  1170 primitive gaussians,   955 cartesian basis functions
    45 alpha electrons       43 beta electrons
       nuclear repulsion energy       612.6255001433 Hartrees.
 NAtoms=   25 NActive=   25 NUniq=   25 SFac= 1.00D+00 NAtFMM=   60 NAOKFM=F Big=F
 Integral buffers will be    131072 words long.
 Raffenetti 2 integral format.
 Two-electron integral symmetry is turned on.
 Nuclear repulsion after empirical dispersion term =      612.6124704732 Hartrees.
 One-electron integrals computed using PRISM.
 NBasis=   828 RedAO= T EigKep=  4.07D-06  NBF=   828
 NBsUse=   828 1.00D-06 EigRej= -1.00D+00 NBFU=   828
 ExpMin= 2.53D-02 ExpMax= 1.53D+04 ExpMxC= 5.22D+02 IAcc=3 IRadAn=         7 AccDes= 0.00D+00
 Harris functional with IExCor= 4639 and IRadAn=       7 diagonalized for initial guess.
 HarFok:  IExCor= 4639 AccDes= 0.00D+00 IRadAn=         7 IDoV= 1 UseB2=F ITyADJ=14
 ICtDFT=  3500011 ScaDFX=  1.000000  1.000000  1.000000  1.000000
 FoFCou: FMM=F IPFlag=           0 FMFlag=      100000 FMFlg1=           0
         NFxFlg=           0 DoJE=T BraDBF=F KetDBF=T FulRan=T
         wScrn=  0.000000 ICntrl=       500 IOpCl=  0 I1Cent=   200000004 NGrid=           0
         NMat0=    1 NMatS0=      1 NMatT0=    0 NMatD0=    1 NMtDS0=    0 NMtDT0=    0
 Petite list used in FoFCou.
 Initial guess <Sx>= 0.0000 <Sy>= 0.0000 <Sz>= 1.0000 <S**2>= 2.0000 S= 1.0000
 Requested convergence on RMS density matrix=1.00D-08 within 128 cycles.
 Requested convergence on MAX density matrix=1.00D-06.
 Requested convergence on             energy=1.00D-06.
 No special actions if energy rises.
 Restarting incremental Fock formation.
 SCF Done:  E(UwB97XD) =  -575.998895880     A.U. after   22 cycles
            NFock= 22  Conv=0.74D-08     -V/T= 2.0065
 <Sx>= 0.0000 <Sy>= 0.0000 <Sz>= 1.0000 <S**2>= 2.0142 S= 1.0047
 <L.S>=  0.00000000000    
 Annihilation of the first spin contaminant:
 S**2 before annihilation     2.0142,   after     2.0001

 **********************************************************************

            Population analysis using the SCF Density.

 **********************************************************************

 Orbital symmetries:
 Alpha Orbitals:
       Occupied  (A) (A) (A) (A) (A) (A) (A) (A) (A) (A) (A) (A)
                 (A) (A) (A) (A) (A) (A) (A) (A) (A) (A) (A) (A)
                 (A) (A) (A) (A) (A) (A) (A) (A) (A) (A) (A) (A)
                 (A) (A) (A) (A) (A) (A) (A) (A) (A)
       Virtual   (A) (A) (A) (A) (A) (A) (A) (A) (A) (A) (A) (A)
                 (A) (A) (A) (A) (A) (A) (A) (A) (A) (A) (A) (A)
                 (A) (A) (A) (A) (A) (A) (A) (A) (A) (A) (A) (A)
                 (A) (A) (A) (A) (A) (A) (A) (A) (A) (A) (A) (A)
                 (A) (A) (A) (A) (A) (A) (A) (A) (A) (A) (A) (A)
                 (A) (A) (A) (A) (A) (A) (A) (A) (A) (A) (A) (A)
                 (A) (A) (A) (A) (A) (A) (A) (A) (A) (A) (A) (A)
                 (A) (A) (A) (A) (A) (A) (A) (A) (A) (A) (A) (A)
                 (A) (A) (A) (A) (A) (A) (A) (A) (A) (A) (A) (A)
                 (A) (A) (A) (A) (A) (A) (A) (A) (A) (A) (A) (A)
                 (A) (A) (A) (A) (A) (A) (A) (A) (A) (A) (A) (A)
                 (A) (A) (A) (A) (A) (A) (A) (A) (A) (A) (A) (A)
                 (A) (A) (A) (A) (A) (A) (A) (A) (A) (A) (A) (A)
                 (A) (A) (A) (A) (A) (A) (A) (A) (A) (A) (A) (A)
                 (A) (A) (A) (A) (A) (A) (A) (A) (A) (A) (A) (A)
                 (A) (A) (A) (A) (A) (A) (A) (A) (A) (A) (A) (A)
                 (A) (A) (A) (A) (A) (A) (A) (A) (A) (A) (A) (A)
                 (A) (A) (A) (A) (A) (A) (A) (A) (A) (A) (A) (A)
                 (A) (A) (A) (A) (A) (A) (A) (A) (A) (A) (A) (A)
                 (A) (A) (A) (A) (A) (A) (A) (A) (A) (A) (A) (A)
                 (A) (A) (A) (A) (A) (A) (A) (A) (A) (A) (A) (A)
                 (A) (A) (A) (A) (A) (A) (A) (A) (A) (A) (A) (A)
                 (A) (A) (A) (A) (A) (A) (A) (A) (A) (A) (A) (A)
                 (A) (A) (A) (A) (A) (A) (A) (A) (A) (A) (A) (A)
                 (A) (A) (A) (A) (A) (A) (A) (A) (A) (A) (A) (A)
                 (A) (A) (A) (A) (A) (A) (A) (A) (A) (A) (A) (A)
                 (A) (A) (A) (A) (A) (A) (A) (A) (A) (A) (A) (A)
                 (A) (A) (A) (A) (A) (A) (A) (A) (A) (A) (A) (A)
                 (A) (A) (A) (A) (A) (A) (A) (A) (A) (A) (A) (A)
                 (A) (A) (A) (A) (A) (A) (A) (A) (A) (A) (A) (A)
                 (A) (A) (A) (A) (A) (A) (A) (A) (A) (A) (A) (A)
                 (A) (A) (A) (A) (A) (A) (A) (A) (A) (A) (A) (A)
                 (A) (A) (A) (A) (A) (A) (A) (A) (A) (A) (A) (A)
                 (A) (A) (A) (A) (A) (A) (A) (A) (A) (A) (A) (A)
                 (A) (A) (A) (A) (A) (A) (A) (A) (A) (A) (A) (A)
                 (A) (A) (A) (A) (A) (A) (A) (A) (A) (A) (A) (A)
                 (A) (A) (A) (A) (A) (A) (A) (A) (A) (A) (A) (A)
                 (A) (A) (A) (A) (A) (A) (A) (A) (A) (A) (A) (A)
                 (A) (A) (A) (A) (A) (A) (A) (A) (A) (A) (A) (A)
                 (A) (A) (A) (A) (A) (A) (A) (A) (A) (A) (A) (A)
                 (A) (A) (A) (A) (A) (A) (A) (A) (A) (A) (A) (A)
                 (A) (A) (A) (A) (A) (A) (A) (A) (A) (A) (A) (A)
                 (A) (A) (A) (A) (A) (A) (A) (A) (A) (A) (A) (A)
                 (A) (A) (A) (A) (A) (A) (A) (A) (A) (A) (A) (A)
                 (A) (A) (A) (A) (A) (A) (A) (A) (A) (A) (A) (A)
                 (A) (A) (A) (A) (A) (A) (A) (A) (A) (A) (A) (A)
                 (A) (A) (A) (A) (A) (A) (A) (A) (A) (A) (A) (A)
                 (A) (A) (A) (A) (A) (A) (A) (A) (A) (A) (A) (A)
                 (A) (A) (A) (A) (A) (A) (A) (A) (A) (A) (A) (A)
                 (A) (A) (A) (A) (A) (A) (A) (A) (A) (A) (A) (A)
                 (A) (A) (A) (A) (A) (A) (A) (A) (A) (A) (A) (A)
                 (A) (A) (A) (A) (A) (A) (A) (A) (A) (A) (A) (A)
                 (A) (A) (A) (A) (A) (A) (A) (A) (A) (A) (A) (A)
                 (A) (A) (A) (A) (A) (A) (A) (A) (A) (A) (A) (A)
                 (A) (A) (A) (A) (A) (A) (A) (A) (A) (A) (A) (A)
                 (A) (A) (A) (A) (A) (A) (A) (A) (A) (A) (A) (A)
                 (A) (A) (A) (A) (A) (A) (A) (A) (A) (A) (A) (A)
                 (A) (A) (A) (A) (A) (A) (A) (A) (A) (A) (A) (A)
                 (A) (A) (A) (A) (A) (A) (A) (A) (A) (A) (A) (A)
                 (A) (A) (A) (A) (A) (A) (A) (A) (A) (A) (A) (A)
                 (A) (A) (A) (A) (A) (A) (A) (A) (A) (A) (A) (A)
                 (A) (A) (A) (A) (A) (A) (A) (A) (A) (A) (A) (A)
                 (A) (A) (A) (A) (A) (A) (A) (A) (A) (A) (A) (A)
                 (A) (A) (A) (A) (A) (A) (A) (A) (A) (A) (A) (A)
                 (A) (A) (A) (A) (A) (A) (A) (A) (A) (A) (A) (A)
                 (A) (A) (A)
 Beta  Orbitals:
       Occupied  (A) (A) (A) (A) (A) (A) (A) (A) (A) (A) (A) (A)
                 (A) (A) (A) (A) (A) (A) (A) (A) (A) (A) (A) (A)
                 (A) (A) (A) (A) (A) (A) (A) (A) (A) (A) (A) (A)
                 (A) (A) (A) (A) (A) (A) (A)
       Virtual   (A) (A) (A) (A) (A) (A) (A) (A) (A) (A) (A) (A)
                 (A) (A) (A) (A) (A) (A) (A) (A) (A) (A) (A) (A)
                 (A) (A) (A) (A) (A) (A) (A) (A) (A) (A) (A) (A)
                 (A) (A) (A) (A) (A) (A) (A) (A) (A) (A) (A) (A)
                 (A) (A) (A) (A) (A) (A) (A) (A) (A) (A) (A) (A)
                 (A) (A) (A) (A) (A) (A) (A) (A) (A) (A) (A) (A)
                 (A) (A) (A) (A) (A) (A) (A) (A) (A) (A) (A) (A)
                 (A) (A) (A) (A) (A) (A) (A) (A) (A) (A) (A) (A)
                 (A) (A) (A) (A) (A) (A) (A) (A) (A) (A) (A) (A)
                 (A) (A) (A) (A) (A) (A) (A) (A) (A) (A) (A) (A)
                 (A) (A) (A) (A) (A) (A) (A) (A) (A) (A) (A) (A)
                 (A) (A) (A) (A) (A) (A) (A) (A) (A) (A) (A) (A)
                 (A) (A) (A) (A) (A) (A) (A) (A) (A) (A) (A) (A)
                 (A) (A) (A) (A) (A) (A) (A) (A) (A) (A) (A) (A)
                 (A) (A) (A) (A) (A) (A) (A) (A) (A) (A) (A) (A)
                 (A) (A) (A) (A) (A) (A) (A) (A) (A) (A) (A) (A)
                 (A) (A) (A) (A) (A) (A) (A) (A) (A) (A) (A) (A)
                 (A) (A) (A) (A) (A) (A) (A) (A) (A) (A) (A) (A)
                 (A) (A) (A) (A) (A) (A) (A) (A) (A) (A) (A) (A)
                 (A) (A) (A) (A) (A) (A) (A) (A) (A) (A) (A) (A)
                 (A) (A) (A) (A) (A) (A) (A) (A) (A) (A) (A) (A)
                 (A) (A) (A) (A) (A) (A) (A) (A) (A) (A) (A) (A)
                 (A) (A) (A) (A) (A) (A) (A) (A) (A) (A) (A) (A)
                 (A) (A) (A) (A) (A) (A) (A) (A) (A) (A) (A) (A)
                 (A) (A) (A) (A) (A) (A) (A) (A) (A) (A) (A) (A)
                 (A) (A) (A) (A) (A) (A) (A) (A) (A) (A) (A) (A)
                 (A) (A) (A) (A) (A) (A) (A) (A) (A) (A) (A) (A)
                 (A) (A) (A) (A) (A) (A) (A) (A) (A) (A) (A) (A)
                 (A) (A) (A) (A) (A) (A) (A) (A) (A) (A) (A) (A)
                 (A) (A) (A) (A) (A) (A) (A) (A) (A) (A) (A) (A)
                 (A) (A) (A) (A) (A) (A) (A) (A) (A) (A) (A) (A)
                 (A) (A) (A) (A) (A) (A) (A) (A) (A) (A) (A) (A)
                 (A) (A) (A) (A) (A) (A) (A) (A) (A) (A) (A) (A)
                 (A) (A) (A) (A) (A) (A) (A) (A) (A) (A) (A) (A)
                 (A) (A) (A) (A) (A) (A) (A) (A) (A) (A) (A) (A)
                 (A) (A) (A) (A) (A) (A) (A) (A) (A) (A) (A) (A)
                 (A) (A) (A) (A) (A) (A) (A) (A) (A) (A) (A) (A)
                 (A) (A) (A) (A) (A) (A) (A) (A) (A) (A) (A) (A)
                 (A) (A) (A) (A) (A) (A) (A) (A) (A) (A) (A) (A)
                 (A) (A) (A) (A) (A) (A) (A) (A) (A) (A) (A) (A)
                 (A) (A) (A) (A) (A) (A) (A) (A) (A) (A) (A) (A)
                 (A) (A) (A) (A) (A) (A) (A) (A) (A) (A) (A) (A)
                 (A) (A) (A) (A) (A) (A) (A) (A) (A) (A) (A) (A)
                 (A) (A) (A) (A) (A) (A) (A) (A) (A) (A) (A) (A)
                 (A) (A) (A) (A) (A) (A) (A) (A) (A) (A) (A) (A)
                 (A) (A) (A) (A) (A) (A) (A) (A) (A) (A) (A) (A)
                 (A) (A) (A) (A) (A) (A) (A) (A) (A) (A) (A) (A)
                 (A) (A) (A) (A) (A) (A) (A) (A) (A) (A) (A) (A)
                 (A) (A) (A) (A) (A) (A) (A) (A) (A) (A) (A) (A)
                 (A) (A) (A) (A) (A) (A) (A) (A) (A) (A) (A) (A)
                 (A) (A) (A) (A) (A) (A) (A) (A) (A) (A) (A) (A)
                 (A) (A) (A) (A) (A) (A) (A) (A) (A) (A) (A) (A)
                 (A) (A) (A) (A) (A) (A) (A) (A) (A) (A) (A) (A)
                 (A) (A) (A) (A) (A) (A) (A) (A) (A) (A) (A) (A)
                 (A) (A) (A) (A) (A) (A) (A) (A) (A) (A) (A) (A)
                 (A) (A) (A) (A) (A) (A) (A) (A) (A) (A) (A) (A)
                 (A) (A) (A) (A) (A) (A) (A) (A) (A) (A) (A) (A)
                 (A) (A) (A) (A) (A) (A) (A) (A) (A) (A) (A) (A)
                 (A) (A) (A) (A) (A) (A) (A) (A) (A) (A) (A) (A)
                 (A) (A) (A) (A) (A) (A) (A) (A) (A) (A) (A) (A)
                 (A) (A) (A) (A) (A) (A) (A) (A) (A) (A) (A) (A)
                 (A) (A) (A) (A) (A) (A) (A) (A) (A) (A) (A) (A)
                 (A) (A) (A) (A) (A) (A) (A) (A) (A) (A) (A) (A)
                 (A) (A) (A) (A) (A) (A) (A) (A) (A) (A) (A) (A)
                 (A) (A) (A) (A) (A) (A) (A) (A) (A) (A) (A) (A)
                 (A) (A) (A) (A) (A)
 The electronic state is 3-A.
 Alpha  occ. eigenvalues --  -19.34981 -19.29957 -19.23601 -19.22991 -10.41816
 Alpha  occ. eigenvalues --  -10.40664 -10.34744 -10.32361 -10.31287 -10.27462
 Alpha  occ. eigenvalues --  -10.26688  -1.23043  -1.18295  -1.11536  -1.08827
 Alpha  occ. eigenvalues --   -0.91594  -0.87311  -0.81586  -0.80311  -0.71265
 Alpha  occ. eigenvalues --   -0.68136  -0.66650  -0.63480  -0.61580  -0.59754
 Alpha  occ. eigenvalues --   -0.59664  -0.56823  -0.56006  -0.53802  -0.53023
 Alpha  occ. eigenvalues --   -0.52955  -0.51115  -0.50789  -0.49410  -0.47577
 Alpha  occ. eigenvalues --   -0.46974  -0.45594  -0.42938  -0.42451  -0.40885
 Alpha  occ. eigenvalues --   -0.39994  -0.39182  -0.35030  -0.33710  -0.30216
 Alpha virt. eigenvalues --    0.01695   0.03268   0.03419   0.03859   0.04619
 Alpha virt. eigenvalues --    0.04972   0.05067   0.05922   0.06269   0.06470
 Alpha virt. eigenvalues --    0.06891   0.06974   0.07769   0.08936   0.09068
 Alpha virt. eigenvalues --    0.09468   0.09753   0.10398   0.10497   0.11334
 Alpha virt. eigenvalues --    0.11792   0.12035   0.12625   0.13070   0.13318
 Alpha virt. eigenvalues --    0.13492   0.13517   0.14054   0.14587   0.14813
 Alpha virt. eigenvalues --    0.15413   0.15681   0.16134   0.16306   0.16629
 Alpha virt. eigenvalues --    0.16975   0.17712   0.18141   0.18307   0.18782
 Alpha virt. eigenvalues --    0.19573   0.19984   0.20359   0.20923   0.21624
 Alpha virt. eigenvalues --    0.22018   0.22729   0.22794   0.22967   0.23514
 Alpha virt. eigenvalues --    0.24090   0.24393   0.24699   0.24846   0.25397
 Alpha virt. eigenvalues --    0.25484   0.25963   0.26486   0.26650   0.27292
 Alpha virt. eigenvalues --    0.27524   0.28107   0.28482   0.28834   0.29074
 Alpha virt. eigenvalues --    0.29652   0.30019   0.30259   0.30768   0.31505
 Alpha virt. eigenvalues --    0.31810   0.31834   0.32394   0.33045   0.33718
 Alpha virt. eigenvalues --    0.34084   0.34393   0.34421   0.34584   0.35150
 Alpha virt. eigenvalues --    0.35273   0.35861   0.35995   0.36589   0.36811
 Alpha virt. eigenvalues --    0.37039   0.37350   0.37729   0.38097   0.38299
 Alpha virt. eigenvalues --    0.39032   0.39343   0.39578   0.39769   0.40191
 Alpha virt. eigenvalues --    0.40451   0.40567   0.41390   0.41505   0.42092
 Alpha virt. eigenvalues --    0.42483   0.42952   0.43583   0.43892   0.44431
 Alpha virt. eigenvalues --    0.44537   0.45188   0.45334   0.45876   0.46230
 Alpha virt. eigenvalues --    0.46404   0.46584   0.47179   0.47736   0.48135
 Alpha virt. eigenvalues --    0.48351   0.48710   0.49048   0.49652   0.50241
 Alpha virt. eigenvalues --    0.50400   0.50765   0.51309   0.51684   0.51966
 Alpha virt. eigenvalues --    0.52070   0.52215   0.53056   0.53601   0.54339
 Alpha virt. eigenvalues --    0.54400   0.55262   0.55422   0.55932   0.56903
 Alpha virt. eigenvalues --    0.57198   0.57633   0.57860   0.58328   0.58382
 Alpha virt. eigenvalues --    0.59308   0.59601   0.60675   0.60912   0.61651
 Alpha virt. eigenvalues --    0.62000   0.62188   0.62751   0.63220   0.63741
 Alpha virt. eigenvalues --    0.64895   0.65137   0.65285   0.66104   0.66331
 Alpha virt. eigenvalues --    0.67238   0.68112   0.68865   0.68879   0.69945
 Alpha virt. eigenvalues --    0.70522   0.70891   0.71586   0.72135   0.72376
 Alpha virt. eigenvalues --    0.72799   0.73671   0.74172   0.74617   0.75132
 Alpha virt. eigenvalues --    0.75956   0.76123   0.77262   0.77564   0.78049
 Alpha virt. eigenvalues --    0.78681   0.79014   0.79311   0.79856   0.80290
 Alpha virt. eigenvalues --    0.80916   0.81065   0.81832   0.81952   0.82168
 Alpha virt. eigenvalues --    0.82711   0.83154   0.84094   0.85039   0.85431
 Alpha virt. eigenvalues --    0.85896   0.86070   0.86502   0.87195   0.87575
 Alpha virt. eigenvalues --    0.87962   0.88763   0.88921   0.89090   0.89434
 Alpha virt. eigenvalues --    0.89820   0.90242   0.90855   0.91743   0.92510
 Alpha virt. eigenvalues --    0.92713   0.92964   0.93585   0.93998   0.94047
 Alpha virt. eigenvalues --    0.94911   0.95357   0.95803   0.96256   0.96555
 Alpha virt. eigenvalues --    0.96661   0.97216   0.98128   0.99012   0.99720
 Alpha virt. eigenvalues --    1.00028   1.00137   1.00439   1.00517   1.01555
 Alpha virt. eigenvalues --    1.02494   1.02707   1.03325   1.04049   1.04485
 Alpha virt. eigenvalues --    1.04512   1.05045   1.05889   1.06515   1.06832
 Alpha virt. eigenvalues --    1.07558   1.07948   1.08246   1.09116   1.09482
 Alpha virt. eigenvalues --    1.10023   1.10478   1.11235   1.11517   1.12179
 Alpha virt. eigenvalues --    1.12238   1.12934   1.13665   1.14319   1.14680
 Alpha virt. eigenvalues --    1.15222   1.15333   1.16521   1.16711   1.17203
 Alpha virt. eigenvalues --    1.17599   1.17988   1.18317   1.18723   1.19288
 Alpha virt. eigenvalues --    1.19952   1.20423   1.20778   1.22127   1.22627
 Alpha virt. eigenvalues --    1.23060   1.23649   1.25026   1.25344   1.25959
 Alpha virt. eigenvalues --    1.26705   1.26796   1.27477   1.28098   1.28815
 Alpha virt. eigenvalues --    1.29507   1.30532   1.30890   1.31544   1.32300
 Alpha virt. eigenvalues --    1.33551   1.34218   1.34418   1.34683   1.35565
 Alpha virt. eigenvalues --    1.36394   1.36760   1.36865   1.37980   1.38420
 Alpha virt. eigenvalues --    1.39012   1.39349   1.40271   1.40842   1.41688
 Alpha virt. eigenvalues --    1.42722   1.42918   1.43810   1.43970   1.45100
 Alpha virt. eigenvalues --    1.45229   1.45562   1.46357   1.47358   1.47830
 Alpha virt. eigenvalues --    1.48982   1.49175   1.49372   1.50854   1.51184
 Alpha virt. eigenvalues --    1.52192   1.52547   1.52830   1.53228   1.53783
 Alpha virt. eigenvalues --    1.54237   1.55187   1.55658   1.56055   1.56471
 Alpha virt. eigenvalues --    1.57238   1.57969   1.58358   1.58775   1.59692
 Alpha virt. eigenvalues --    1.59828   1.60236   1.60343   1.61320   1.61677
 Alpha virt. eigenvalues --    1.62163   1.62549   1.62983   1.63448   1.64811
 Alpha virt. eigenvalues --    1.65211   1.65389   1.65938   1.67092   1.67885
 Alpha virt. eigenvalues --    1.68629   1.69017   1.69648   1.70832   1.71578
 Alpha virt. eigenvalues --    1.72531   1.72902   1.73085   1.73642   1.73788
 Alpha virt. eigenvalues --    1.74872   1.75235   1.75496   1.76505   1.77094
 Alpha virt. eigenvalues --    1.77395   1.78419   1.79020   1.80236   1.80608
 Alpha virt. eigenvalues --    1.81117   1.81771   1.82412   1.83313   1.83345
 Alpha virt. eigenvalues --    1.84017   1.84745   1.85823   1.86276   1.87476
 Alpha virt. eigenvalues --    1.87843   1.89180   1.89872   1.90521   1.91057
 Alpha virt. eigenvalues --    1.92175   1.93770   1.94549   1.95464   1.95702
 Alpha virt. eigenvalues --    1.96825   1.97154   1.98053   1.99357   1.99805
 Alpha virt. eigenvalues --    2.00647   2.02264   2.02787   2.03396   2.03890
 Alpha virt. eigenvalues --    2.04876   2.05729   2.05999   2.07480   2.07813
 Alpha virt. eigenvalues --    2.08339   2.08824   2.10794   2.12300   2.12589
 Alpha virt. eigenvalues --    2.13591   2.14561   2.15862   2.16633   2.17698
 Alpha virt. eigenvalues --    2.18503   2.19562   2.20530   2.21840   2.22923
 Alpha virt. eigenvalues --    2.23910   2.25018   2.25768   2.26892   2.28610
 Alpha virt. eigenvalues --    2.29289   2.30070   2.31940   2.32878   2.33979
 Alpha virt. eigenvalues --    2.34698   2.36650   2.37374   2.37655   2.38272
 Alpha virt. eigenvalues --    2.40043   2.40900   2.41975   2.43349   2.43676
 Alpha virt. eigenvalues --    2.45350   2.46213   2.47458   2.47892   2.49439
 Alpha virt. eigenvalues --    2.51201   2.52621   2.53304   2.53707   2.54814
 Alpha virt. eigenvalues --    2.56447   2.58057   2.59603   2.61494   2.62763
 Alpha virt. eigenvalues --    2.63509   2.65598   2.66084   2.67070   2.70166
 Alpha virt. eigenvalues --    2.72497   2.73048   2.73977   2.74741   2.75698
 Alpha virt. eigenvalues --    2.75791   2.77510   2.79318   2.81916   2.82541
 Alpha virt. eigenvalues --    2.82877   2.83594   2.85556   2.85795   2.87246
 Alpha virt. eigenvalues --    2.87574   2.89863   2.91860   2.92298   2.94111
 Alpha virt. eigenvalues --    2.96173   2.96368   2.98670   2.99778   3.01536
 Alpha virt. eigenvalues --    3.03084   3.03581   3.04856   3.07825   3.08870
 Alpha virt. eigenvalues --    3.09832   3.11615   3.12297   3.13255   3.15766
 Alpha virt. eigenvalues --    3.16953   3.18617   3.20500   3.21597   3.22580
 Alpha virt. eigenvalues --    3.23938   3.26199   3.28227   3.28597   3.29788
 Alpha virt. eigenvalues --    3.29963   3.30407   3.31981   3.32518   3.32896
 Alpha virt. eigenvalues --    3.35425   3.36098   3.36635   3.37587   3.38601
 Alpha virt. eigenvalues --    3.39252   3.40053   3.42637   3.44663   3.45490
 Alpha virt. eigenvalues --    3.46466   3.47041   3.48523   3.49862   3.50918
 Alpha virt. eigenvalues --    3.51895   3.53449   3.53908   3.54883   3.56193
 Alpha virt. eigenvalues --    3.56990   3.57454   3.58254   3.59687   3.61116
 Alpha virt. eigenvalues --    3.61820   3.62204   3.62759   3.64019   3.65173
 Alpha virt. eigenvalues --    3.65518   3.65776   3.66872   3.67485   3.67820
 Alpha virt. eigenvalues --    3.68473   3.69253   3.69749   3.70391   3.72702
 Alpha virt. eigenvalues --    3.74206   3.75121   3.76680   3.77996   3.78661
 Alpha virt. eigenvalues --    3.79432   3.80863   3.81695   3.82133   3.82728
 Alpha virt. eigenvalues --    3.83894   3.84512   3.86069   3.87236   3.88079
 Alpha virt. eigenvalues --    3.89873   3.91607   3.92028   3.93156   3.94126
 Alpha virt. eigenvalues --    3.95198   3.95426   3.96216   3.98470   3.98793
 Alpha virt. eigenvalues --    4.00134   4.01349   4.02676   4.03325   4.04442
 Alpha virt. eigenvalues --    4.05716   4.06488   4.07117   4.07841   4.09443
 Alpha virt. eigenvalues --    4.09595   4.10493   4.10933   4.12063   4.12869
 Alpha virt. eigenvalues --    4.14317   4.15586   4.16248   4.17951   4.18364
 Alpha virt. eigenvalues --    4.19564   4.20217   4.22686   4.23219   4.24021
 Alpha virt. eigenvalues --    4.28217   4.29060   4.29901   4.30812   4.32066
 Alpha virt. eigenvalues --    4.32953   4.33777   4.35344   4.36082   4.37176
 Alpha virt. eigenvalues --    4.38443   4.40492   4.41904   4.42448   4.42600
 Alpha virt. eigenvalues --    4.44228   4.46081   4.46321   4.47765   4.48690
 Alpha virt. eigenvalues --    4.50034   4.50606   4.51791   4.53987   4.54804
 Alpha virt. eigenvalues --    4.56315   4.56738   4.56976   4.58921   4.59374
 Alpha virt. eigenvalues --    4.60339   4.62407   4.64069   4.65327   4.66364
 Alpha virt. eigenvalues --    4.66792   4.67980   4.68317   4.69985   4.71815
 Alpha virt. eigenvalues --    4.72560   4.75110   4.75634   4.79356   4.81172
 Alpha virt. eigenvalues --    4.82282   4.82653   4.83136   4.84565   4.85441
 Alpha virt. eigenvalues --    4.86383   4.88912   4.91404   4.91930   4.92929
 Alpha virt. eigenvalues --    4.94415   4.95234   4.95841   4.96892   4.97404
 Alpha virt. eigenvalues --    4.99197   4.99934   5.00457   5.02052   5.04178
 Alpha virt. eigenvalues --    5.04852   5.06475   5.07035   5.08251   5.11301
 Alpha virt. eigenvalues --    5.12548   5.12925   5.14431   5.15448   5.17001
 Alpha virt. eigenvalues --    5.18893   5.19790   5.21671   5.22756   5.24308
 Alpha virt. eigenvalues --    5.26232   5.26642   5.29360   5.31233   5.31484
 Alpha virt. eigenvalues --    5.33014   5.34313   5.35032   5.35597   5.37264
 Alpha virt. eigenvalues --    5.38920   5.41492   5.41753   5.43580   5.45641
 Alpha virt. eigenvalues --    5.47513   5.48870   5.51327   5.52885   5.56250
 Alpha virt. eigenvalues --    5.57449   5.60782   5.63404   5.64036   5.69736
 Alpha virt. eigenvalues --    5.71683   5.72922   5.73979   5.76775   5.78155
 Alpha virt. eigenvalues --    5.79434   5.82403   5.84920   5.87666   5.90743
 Alpha virt. eigenvalues --    5.91561   5.95026   5.97364   6.01635   6.02436
 Alpha virt. eigenvalues --    6.12288   6.12851   6.14513   6.22067   6.25781
 Alpha virt. eigenvalues --    6.27230   6.32249   6.35530   6.35893   6.40698
 Alpha virt. eigenvalues --    6.41221   6.43002   6.43618   6.48510   6.51770
 Alpha virt. eigenvalues --    6.53521   6.56315   6.59804   6.61540   6.61670
 Alpha virt. eigenvalues --    6.64258   6.64982   6.65708   6.67405   6.70937
 Alpha virt. eigenvalues --    6.72447   6.72857   6.79462   6.80238   6.82516
 Alpha virt. eigenvalues --    6.82782   6.88248   6.88833   6.91163   6.96253
 Alpha virt. eigenvalues --    6.98172   7.01563   7.05214   7.06179   7.10388
 Alpha virt. eigenvalues --    7.11381   7.14375   7.18221   7.20272   7.22005
 Alpha virt. eigenvalues --    7.25334   7.30268   7.31403   7.32713   7.35841
 Alpha virt. eigenvalues --    7.38101   7.45125   7.50100   7.52916   7.54742
 Alpha virt. eigenvalues --    7.57583   7.64272   7.74613   7.85661   7.95530
 Alpha virt. eigenvalues --    8.19519   8.36769  13.84718  15.44789  15.46738
 Alpha virt. eigenvalues --   15.85082  16.69083  17.15193  17.51478  17.56259
 Alpha virt. eigenvalues --   17.66443  18.61221  18.87985
  Beta  occ. eigenvalues --  -19.33117 -19.28769 -19.23590 -19.22991 -10.41456
  Beta  occ. eigenvalues --  -10.40350 -10.34582 -10.32361 -10.31286 -10.27462
  Beta  occ. eigenvalues --  -10.26682  -1.18878  -1.15459  -1.11518  -1.08813
  Beta  occ. eigenvalues --   -0.89408  -0.87301  -0.80316  -0.78583  -0.71251
  Beta  occ. eigenvalues --   -0.66768  -0.65486  -0.61227  -0.59891  -0.58304
  Beta  occ. eigenvalues --   -0.56962  -0.56047  -0.54131  -0.53740  -0.52194
  Beta  occ. eigenvalues --   -0.50926  -0.49950  -0.49315  -0.47562  -0.46036
  Beta  occ. eigenvalues --   -0.45518  -0.42901  -0.42494  -0.40722  -0.39334
  Beta  occ. eigenvalues --   -0.37418  -0.35007  -0.33698
  Beta virt. eigenvalues --   -0.14771  -0.04897   0.02002   0.03579   0.03789
  Beta virt. eigenvalues --    0.04128   0.04725   0.05057   0.05173   0.06354
  Beta virt. eigenvalues --    0.06554   0.06940   0.07063   0.07946   0.08944
  Beta virt. eigenvalues --    0.09126   0.09525   0.09828   0.10387   0.10656
  Beta virt. eigenvalues --    0.11301   0.11641   0.11955   0.12245   0.12731
  Beta virt. eigenvalues --    0.13228   0.13367   0.13685   0.13712   0.14160
  Beta virt. eigenvalues --    0.14665   0.14938   0.15479   0.15810   0.16245
  Beta virt. eigenvalues --    0.16487   0.16712   0.17053   0.17877   0.18383
  Beta virt. eigenvalues --    0.18486   0.18973   0.19815   0.20119   0.20483
  Beta virt. eigenvalues --    0.21134   0.21727   0.22229   0.22845   0.23023
  Beta virt. eigenvalues --    0.23209   0.23611   0.24286   0.24734   0.24927
  Beta virt. eigenvalues --    0.25081   0.25474   0.25670   0.26197   0.26868
  Beta virt. eigenvalues --    0.27020   0.27567   0.27701   0.28192   0.28661
  Beta virt. eigenvalues --    0.28961   0.29314   0.29844   0.30181   0.30588
  Beta virt. eigenvalues --    0.30816   0.31724   0.31869   0.31949   0.32739
  Beta virt. eigenvalues --    0.33206   0.33862   0.34130   0.34513   0.34685
  Beta virt. eigenvalues --    0.34948   0.35266   0.35480   0.36021   0.36194
  Beta virt. eigenvalues --    0.36734   0.37008   0.37259   0.37588   0.37801
  Beta virt. eigenvalues --    0.38227   0.38391   0.39135   0.39504   0.39711
  Beta virt. eigenvalues --    0.39886   0.40349   0.40511   0.40784   0.41462
  Beta virt. eigenvalues --    0.41587   0.42178   0.42564   0.43148   0.43909
  Beta virt. eigenvalues --    0.43965   0.44581   0.44718   0.45294   0.45611
  Beta virt. eigenvalues --    0.45968   0.46465   0.46664   0.46840   0.47287
  Beta virt. eigenvalues --    0.47864   0.48230   0.48478   0.48779   0.49259
  Beta virt. eigenvalues --    0.49835   0.50307   0.50610   0.51006   0.51454
  Beta virt. eigenvalues --    0.51789   0.52149   0.52170   0.52309   0.53214
  Beta virt. eigenvalues --    0.53720   0.54460   0.54605   0.55450   0.55630
  Beta virt. eigenvalues --    0.56065   0.57098   0.57290   0.57794   0.58023
  Beta virt. eigenvalues --    0.58461   0.58531   0.59378   0.59769   0.60758
  Beta virt. eigenvalues --    0.61044   0.61814   0.62205   0.62291   0.62858
  Beta virt. eigenvalues --    0.63314   0.63815   0.64961   0.65391   0.65705
  Beta virt. eigenvalues --    0.66215   0.66487   0.67333   0.68435   0.69024
  Beta virt. eigenvalues --    0.69212   0.70005   0.70680   0.70988   0.71652
  Beta virt. eigenvalues --    0.72179   0.72427   0.72901   0.73763   0.74217
  Beta virt. eigenvalues --    0.74682   0.75219   0.76154   0.76279   0.77362
  Beta virt. eigenvalues --    0.77669   0.78196   0.78801   0.79062   0.79394
  Beta virt. eigenvalues --    0.79968   0.80378   0.80997   0.81222   0.81929
  Beta virt. eigenvalues --    0.81999   0.82285   0.82848   0.83305   0.84229
  Beta virt. eigenvalues --    0.85071   0.85585   0.85961   0.86156   0.86570
  Beta virt. eigenvalues --    0.87356   0.87663   0.88080   0.88820   0.88995
  Beta virt. eigenvalues --    0.89183   0.89542   0.89895   0.90442   0.91003
  Beta virt. eigenvalues --    0.91901   0.92642   0.92840   0.93180   0.93766
  Beta virt. eigenvalues --    0.94085   0.94134   0.94968   0.95532   0.95976
  Beta virt. eigenvalues --    0.96379   0.96626   0.96762   0.97349   0.98237
  Beta virt. eigenvalues --    0.99149   0.99816   1.00150   1.00324   1.00514
  Beta virt. eigenvalues --    1.00628   1.01637   1.02564   1.02848   1.03490
  Beta virt. eigenvalues --    1.04165   1.04564   1.04758   1.05170   1.06058
  Beta virt. eigenvalues --    1.06626   1.06975   1.07678   1.08017   1.08332
  Beta virt. eigenvalues --    1.09252   1.09652   1.10129   1.10665   1.11295
  Beta virt. eigenvalues --    1.11736   1.12244   1.12316   1.13069   1.13889
  Beta virt. eigenvalues --    1.14572   1.14878   1.15309   1.15521   1.16676
  Beta virt. eigenvalues --    1.16997   1.17394   1.17664   1.18045   1.18416
  Beta virt. eigenvalues --    1.19063   1.19463   1.20048   1.20522   1.20917
  Beta virt. eigenvalues --    1.22185   1.22714   1.23181   1.23694   1.25186
  Beta virt. eigenvalues --    1.25452   1.26062   1.26794   1.26866   1.27553
  Beta virt. eigenvalues --    1.28185   1.28920   1.29599   1.30727   1.31003
  Beta virt. eigenvalues --    1.31619   1.32518   1.33783   1.34336   1.34661
  Beta virt. eigenvalues --    1.34907   1.35731   1.36551   1.36899   1.36978
  Beta virt. eigenvalues --    1.38182   1.38664   1.39147   1.39603   1.40418
  Beta virt. eigenvalues --    1.40965   1.41826   1.42818   1.43141   1.43914
  Beta virt. eigenvalues --    1.44021   1.45238   1.45399   1.45735   1.46433
  Beta virt. eigenvalues --    1.47542   1.47927   1.49105   1.49298   1.49549
  Beta virt. eigenvalues --    1.50991   1.51314   1.52366   1.52671   1.52916
  Beta virt. eigenvalues --    1.53404   1.53885   1.54418   1.55406   1.55796
  Beta virt. eigenvalues --    1.56161   1.56589   1.57374   1.58154   1.58494
  Beta virt. eigenvalues --    1.58911   1.59922   1.60016   1.60292   1.60523
  Beta virt. eigenvalues --    1.61527   1.61831   1.62283   1.62702   1.63061
  Beta virt. eigenvalues --    1.63568   1.64924   1.65415   1.65487   1.66096
  Beta virt. eigenvalues --    1.67269   1.68025   1.68783   1.69171   1.70020
  Beta virt. eigenvalues --    1.71009   1.71726   1.72702   1.73118   1.73179
  Beta virt. eigenvalues --    1.73715   1.73912   1.75022   1.75477   1.75808
  Beta virt. eigenvalues --    1.76656   1.77186   1.77569   1.78695   1.79273
  Beta virt. eigenvalues --    1.80458   1.80778   1.81262   1.82034   1.82571
  Beta virt. eigenvalues --    1.83409   1.83663   1.84125   1.85108   1.86042
  Beta virt. eigenvalues --    1.86650   1.87578   1.88022   1.89394   1.90094
  Beta virt. eigenvalues --    1.90592   1.91307   1.92297   1.94248   1.94784
  Beta virt. eigenvalues --    1.95572   1.95955   1.97017   1.97262   1.98148
  Beta virt. eigenvalues --    1.99509   1.99935   2.00714   2.02536   2.02958
  Beta virt. eigenvalues --    2.03560   2.04298   2.05016   2.05845   2.06075
  Beta virt. eigenvalues --    2.07634   2.08001   2.08540   2.09042   2.11020
  Beta virt. eigenvalues --    2.12651   2.12692   2.13680   2.15126   2.16216
  Beta virt. eigenvalues --    2.17031   2.17776   2.18831   2.20075   2.20973
  Beta virt. eigenvalues --    2.22005   2.23359   2.24035   2.25389   2.26207
  Beta virt. eigenvalues --    2.27427   2.29283   2.29803   2.30628   2.32305
  Beta virt. eigenvalues --    2.33700   2.34332   2.35006   2.37176   2.37557
  Beta virt. eigenvalues --    2.38475   2.38686   2.40347   2.41206   2.42969
  Beta virt. eigenvalues --    2.43756   2.44437   2.45999   2.46838   2.47924
  Beta virt. eigenvalues --    2.48710   2.49710   2.51647   2.53048   2.53648
  Beta virt. eigenvalues --    2.54077   2.55631   2.57147   2.58172   2.60097
  Beta virt. eigenvalues --    2.62151   2.63075   2.63822   2.65763   2.66576
  Beta virt. eigenvalues --    2.67578   2.70617   2.72711   2.73165   2.74501
  Beta virt. eigenvalues --    2.74936   2.76329   2.76552   2.77977   2.79681
  Beta virt. eigenvalues --    2.82450   2.82862   2.83288   2.84147   2.85770
  Beta virt. eigenvalues --    2.85982   2.87900   2.88226   2.90246   2.92214
  Beta virt. eigenvalues --    2.92840   2.94549   2.96420   2.96707   2.99317
  Beta virt. eigenvalues --    2.99990   3.01662   3.03899   3.04394   3.04997
  Beta virt. eigenvalues --    3.08429   3.09530   3.10244   3.12445   3.13154
  Beta virt. eigenvalues --    3.13511   3.16297   3.17292   3.19146   3.20758
  Beta virt. eigenvalues --    3.22214   3.23322   3.24234   3.26379   3.28507
  Beta virt. eigenvalues --    3.29207   3.30139   3.30534   3.30871   3.32092
  Beta virt. eigenvalues --    3.32935   3.33354   3.35656   3.36469   3.36809
  Beta virt. eigenvalues --    3.37940   3.38856   3.39554   3.40840   3.43490
  Beta virt. eigenvalues --    3.45117   3.45760   3.47020   3.47518   3.48604
  Beta virt. eigenvalues --    3.50090   3.51241   3.52211   3.53697   3.54163
  Beta virt. eigenvalues --    3.55292   3.56529   3.57471   3.57715   3.58771
  Beta virt. eigenvalues --    3.59846   3.61350   3.62320   3.62711   3.63209
  Beta virt. eigenvalues --    3.64501   3.65472   3.66010   3.66317   3.67395
  Beta virt. eigenvalues --    3.67803   3.68154   3.68914   3.69321   3.70138
  Beta virt. eigenvalues --    3.70836   3.72788   3.74964   3.75433   3.76816
  Beta virt. eigenvalues --    3.78073   3.78892   3.79935   3.80971   3.82257
  Beta virt. eigenvalues --    3.82354   3.83124   3.84140   3.84996   3.86250
  Beta virt. eigenvalues --    3.87522   3.88298   3.89969   3.91654   3.92572
  Beta virt. eigenvalues --    3.93816   3.94491   3.95492   3.96040   3.96687
  Beta virt. eigenvalues --    3.98865   3.99267   4.00342   4.01733   4.02871
  Beta virt. eigenvalues --    4.03508   4.04747   4.05904   4.06586   4.07326
  Beta virt. eigenvalues --    4.08277   4.09755   4.09920   4.10766   4.11730
  Beta virt. eigenvalues --    4.12927   4.13376   4.14440   4.15687   4.16907
  Beta virt. eigenvalues --    4.18000   4.18407   4.20090   4.20419   4.22741
  Beta virt. eigenvalues --    4.23361   4.24079   4.28269   4.29412   4.30368
  Beta virt. eigenvalues --    4.31024   4.32797   4.33183   4.34213   4.35697
  Beta virt. eigenvalues --    4.36641   4.37740   4.38508   4.40539   4.42490
  Beta virt. eigenvalues --    4.42825   4.43228   4.44725   4.46235   4.46559
  Beta virt. eigenvalues --    4.48004   4.48775   4.50486   4.51164   4.51854
  Beta virt. eigenvalues --    4.54220   4.54935   4.56773   4.57132   4.57920
  Beta virt. eigenvalues --    4.59154   4.59987   4.60389   4.62936   4.64245
  Beta virt. eigenvalues --    4.65354   4.66720   4.67406   4.68334   4.68840
  Beta virt. eigenvalues --    4.70172   4.72288   4.72789   4.75286   4.75671
  Beta virt. eigenvalues --    4.79528   4.81395   4.82507   4.83482   4.83721
  Beta virt. eigenvalues --    4.85466   4.85929   4.86737   4.89034   4.91689
  Beta virt. eigenvalues --    4.92291   4.93222   4.94482   4.95482   4.96453
  Beta virt. eigenvalues --    4.97311   4.97851   4.99507   5.00106   5.00915
  Beta virt. eigenvalues --    5.02106   5.04498   5.05515   5.06712   5.07658
  Beta virt. eigenvalues --    5.08312   5.11701   5.12653   5.13105   5.14491
  Beta virt. eigenvalues --    5.15532   5.17044   5.18910   5.19956   5.21810
  Beta virt. eigenvalues --    5.23117   5.24363   5.26279   5.26729   5.29402
  Beta virt. eigenvalues --    5.31282   5.31693   5.33215   5.34440   5.35613
  Beta virt. eigenvalues --    5.36108   5.37421   5.39117   5.41707   5.43064
  Beta virt. eigenvalues --    5.43704   5.46295   5.47873   5.49355   5.51476
  Beta virt. eigenvalues --    5.52913   5.56264   5.57464   5.61545   5.63503
  Beta virt. eigenvalues --    5.64133   5.70716   5.72019   5.73035   5.74365
  Beta virt. eigenvalues --    5.76797   5.78181   5.79666   5.82995   5.85001
  Beta virt. eigenvalues --    5.87691   5.91447   5.91627   5.95034   5.97418
  Beta virt. eigenvalues --    6.01705   6.02491   6.12646   6.13940   6.14591
  Beta virt. eigenvalues --    6.23314   6.26394   6.31078   6.35573   6.36157
  Beta virt. eigenvalues --    6.38805   6.41889   6.42743   6.44106   6.44602
  Beta virt. eigenvalues --    6.48843   6.51937   6.56278   6.56861   6.61093
  Beta virt. eigenvalues --    6.63013   6.63526   6.64917   6.65863   6.66072
  Beta virt. eigenvalues --    6.67648   6.72378   6.72741   6.74295   6.79523
  Beta virt. eigenvalues --    6.82304   6.85300   6.87888   6.90319   6.93053
  Beta virt. eigenvalues --    6.95461   6.96606   7.00450   7.01750   7.05683
  Beta virt. eigenvalues --    7.06477   7.11017   7.12636   7.17164   7.18452
  Beta virt. eigenvalues --    7.21647   7.23172   7.26554   7.31526   7.32396
  Beta virt. eigenvalues --    7.34635   7.36748   7.41052   7.45236   7.51915
  Beta virt. eigenvalues --    7.54916   7.55787   7.59114   7.64402   7.74761
  Beta virt. eigenvalues --    7.85680   7.95565   8.19519   8.36835  13.86851
  Beta virt. eigenvalues --   15.45255  15.47177  15.86417  16.69170  17.15207
  Beta virt. eigenvalues --   17.51495  17.56488  17.67214  18.61233  18.88786
          Condensed to atoms (all electrons):
               1          2          3          4          5          6
     1  H    0.394776   0.405439  -0.004797  -0.004516  -0.020353  -0.017524
     2  C    0.405439   5.992194   0.390616   0.414124  -0.375779  -0.099503
     3  H   -0.004797   0.390616   0.363658  -0.004998   0.007123  -0.021694
     4  H   -0.004516   0.414124  -0.004998   0.399979  -0.012257  -0.028185
     5  C   -0.020353  -0.375779   0.007123  -0.012257   5.701540   0.088289
     6  C   -0.017524  -0.099503  -0.021694  -0.028185   0.088289   5.625591
     7  H   -0.002185   0.005439  -0.007175  -0.003610  -0.118274   0.390838
     8  O   -0.018634  -0.081260  -0.000655  -0.018878  -0.090616  -0.010458
     9  O    0.000778   0.006458   0.004750   0.001997  -0.035326   0.217444
    10  H   -0.000633  -0.001931   0.000370  -0.000170   0.001460   0.000568
    11  C    0.000455   0.001188  -0.000226   0.000295   0.012858  -0.004560
    12  H   -0.000034   0.000008  -0.000126   0.000074   0.000087   0.001690
    13  H    0.000145  -0.000021  -0.000018  -0.000013   0.000031  -0.001729
    14  C   -0.000036   0.000118   0.000080  -0.000025  -0.000533   0.004379
    15  H   -0.000004  -0.000024  -0.000027   0.000013  -0.000184   0.000168
    16  H    0.000007   0.000110   0.000013  -0.000001   0.000436   0.000090
    17  C   -0.000108   0.000360  -0.000125   0.000277  -0.000536  -0.003450
    18  H   -0.000013  -0.000013  -0.000015   0.000063   0.001207  -0.003070
    19  C   -0.000026  -0.000131   0.000001  -0.000001  -0.000628  -0.000689
    20  H    0.000000   0.000010   0.000003   0.000001   0.000108  -0.000416
    21  H   -0.000002  -0.000027  -0.000001  -0.000001  -0.000195   0.000181
    22  O    0.000001   0.000010   0.000000   0.000001  -0.000049   0.000493
    23  H   -0.000004   0.000044  -0.000009   0.000010  -0.000060   0.000674
    24  O   -0.000056  -0.004010  -0.000133  -0.000071  -0.003000  -0.008375
    25  H    0.000266  -0.000765   0.000404  -0.000813  -0.001717  -0.000287
               7          8          9         10         11         12
     1  H   -0.002185  -0.018634   0.000778  -0.000633   0.000455  -0.000034
     2  C    0.005439  -0.081260   0.006458  -0.001931   0.001188   0.000008
     3  H   -0.007175  -0.000655   0.004750   0.000370  -0.000226  -0.000126
     4  H   -0.003610  -0.018878   0.001997  -0.000170   0.000295   0.000074
     5  C   -0.118274  -0.090616  -0.035326   0.001460   0.012858   0.000087
     6  C    0.390838  -0.010458   0.217444   0.000568  -0.004560   0.001690
     7  H    0.583050   0.027691  -0.262762   0.000102  -0.000077   0.000835
     8  O    0.027691   8.927924  -0.041956  -0.000464  -0.021765  -0.000777
     9  O   -0.262762  -0.041956   8.807556  -0.009883   0.011074  -0.001311
    10  H    0.000102  -0.000464  -0.009883   0.584853   0.068328   0.034209
    11  C   -0.000077  -0.021765   0.011074   0.068328   6.168598   0.349107
    12  H    0.000835  -0.000777  -0.001311   0.034209   0.349107   0.363305
    13  H   -0.000347  -0.006062   0.003225  -0.129833   0.566760  -0.029587
    14  C    0.000002  -0.000695  -0.010264   0.046903  -0.041294   0.018921
    15  H    0.000075  -0.000462  -0.001889  -0.055596  -0.016460  -0.001726
    16  H    0.000025   0.000119  -0.000042   0.030047  -0.056264   0.002909
    17  C   -0.001554  -0.001534   0.028789  -0.029560   0.047811  -0.008617
    18  H   -0.000612  -0.000794   0.003219  -0.025743   0.019364  -0.005138
    19  C   -0.000138  -0.000476  -0.006187   0.013370  -0.003393   0.002101
    20  H   -0.000040  -0.000140  -0.000306   0.002432   0.007745  -0.000255
    21  H   -0.000027   0.000002  -0.000226  -0.000517  -0.003478   0.000594
    22  O    0.000044   0.000015   0.001111  -0.000764  -0.006617  -0.000295
    23  H    0.000102  -0.000016  -0.000768   0.000518   0.000937   0.000199
    24  O   -0.004480  -0.004716  -0.011171  -0.029903   0.034196  -0.001535
    25  H   -0.000169   0.005457  -0.057359  -0.005265  -0.013545  -0.005735
              13         14         15         16         17         18
     1  H    0.000145  -0.000036  -0.000004   0.000007  -0.000108  -0.000013
     2  C   -0.000021   0.000118  -0.000024   0.000110   0.000360  -0.000013
     3  H   -0.000018   0.000080  -0.000027   0.000013  -0.000125  -0.000015
     4  H   -0.000013  -0.000025   0.000013  -0.000001   0.000277   0.000063
     5  C    0.000031  -0.000533  -0.000184   0.000436  -0.000536   0.001207
     6  C   -0.001729   0.004379   0.000168   0.000090  -0.003450  -0.003070
     7  H   -0.000347   0.000002   0.000075   0.000025  -0.001554  -0.000612
     8  O   -0.006062  -0.000695  -0.000462   0.000119  -0.001534  -0.000794
     9  O    0.003225  -0.010264  -0.001889  -0.000042   0.028789   0.003219
    10  H   -0.129833   0.046903  -0.055596   0.030047  -0.029560  -0.025743
    11  C    0.566760  -0.041294  -0.016460  -0.056264   0.047811   0.019364
    12  H   -0.029587   0.018921  -0.001726   0.002909  -0.008617  -0.005138
    13  H    0.507771  -0.082501   0.013788  -0.026258   0.011227   0.004694
    14  C   -0.082501   5.702842   0.402668   0.426760  -0.080125  -0.025519
    15  H    0.013788   0.402668   0.528579  -0.050356  -0.036663   0.021571
    16  H   -0.026258   0.426760  -0.050356   0.440127  -0.025731  -0.010854
    17  C    0.011227  -0.080125  -0.036663  -0.025731   5.256155   0.401668
    18  H    0.004694  -0.025519   0.021571  -0.010854   0.401668   0.527665
    19  C   -0.001152   0.053803  -0.042322   0.014850  -0.198972  -0.128942
    20  H   -0.000014   0.012420  -0.025682   0.003873  -0.012738  -0.001927
    21  H    0.000026   0.001380   0.000015  -0.005718  -0.017359  -0.026120
    22  O   -0.000135  -0.001742   0.004291   0.001335   0.068835  -0.000628
    23  H   -0.000215  -0.001095  -0.000387   0.000424  -0.041663   0.003255
    24  O    0.007389   0.095846   0.008842  -0.008747  -0.138832  -0.062224
    25  H    0.002664  -0.026319   0.005094   0.001760   0.054192  -0.005779
              19         20         21         22         23         24
     1  H   -0.000026   0.000000  -0.000002   0.000001  -0.000004  -0.000056
     2  C   -0.000131   0.000010  -0.000027   0.000010   0.000044  -0.004010
     3  H    0.000001   0.000003  -0.000001   0.000000  -0.000009  -0.000133
     4  H   -0.000001   0.000001  -0.000001   0.000001   0.000010  -0.000071
     5  C   -0.000628   0.000108  -0.000195  -0.000049  -0.000060  -0.003000
     6  C   -0.000689  -0.000416   0.000181   0.000493   0.000674  -0.008375
     7  H   -0.000138  -0.000040  -0.000027   0.000044   0.000102  -0.004480
     8  O   -0.000476  -0.000140   0.000002   0.000015  -0.000016  -0.004716
     9  O   -0.006187  -0.000306  -0.000226   0.001111  -0.000768  -0.011171
    10  H    0.013370   0.002432  -0.000517  -0.000764   0.000518  -0.029903
    11  C   -0.003393   0.007745  -0.003478  -0.006617   0.000937   0.034196
    12  H    0.002101  -0.000255   0.000594  -0.000295   0.000199  -0.001535
    13  H   -0.001152  -0.000014   0.000026  -0.000135  -0.000215   0.007389
    14  C    0.053803   0.012420   0.001380  -0.001742  -0.001095   0.095846
    15  H   -0.042322  -0.025682   0.000015   0.004291  -0.000387   0.008842
    16  H    0.014850   0.003873  -0.005718   0.001335   0.000424  -0.008747
    17  C   -0.198972  -0.012738  -0.017359   0.068835  -0.041663  -0.138832
    18  H   -0.128942  -0.001927  -0.026120  -0.000628   0.003255  -0.062224
    19  C    6.011276   0.370736   0.398769  -0.178094   0.079334   0.041854
    20  H    0.370736   0.469169  -0.061414  -0.011935   0.030914   0.003284
    21  H    0.398769  -0.061414   0.411466   0.022022  -0.020504   0.010657
    22  O   -0.178094  -0.011935   0.022022   8.585267   0.177940  -0.020533
    23  H    0.079334   0.030914  -0.020504   0.177940   0.576270   0.022393
    24  O    0.041854   0.003284   0.010657  -0.020533   0.022393   8.846098
    25  H   -0.024391  -0.011881  -0.000780   0.013342  -0.012497   0.064789
              25
     1  H    0.000266
     2  C   -0.000765
     3  H    0.000404
     4  H   -0.000813
     5  C   -0.001717
     6  C   -0.000287
     7  H   -0.000169
     8  O    0.005457
     9  O   -0.057359
    10  H   -0.005265
    11  C   -0.013545
    12  H   -0.005735
    13  H    0.002664
    14  C   -0.026319
    15  H    0.005094
    16  H    0.001760
    17  C    0.054192
    18  H   -0.005779
    19  C   -0.024391
    20  H   -0.011881
    21  H   -0.000780
    22  O    0.013342
    23  H   -0.012497
    24  O    0.064789
    25  H    0.656312
          Atomic-Atomic Spin Densities.
               1          2          3          4          5          6
     1  H    0.033198   0.018003  -0.005914  -0.005092  -0.024819  -0.003730
     2  C    0.018003   0.082637  -0.010927   0.001678   0.039390  -0.001785
     3  H   -0.005914  -0.010927   0.007741  -0.006101   0.014744  -0.001133
     4  H   -0.005092   0.001678  -0.006101   0.031376  -0.017734   0.001028
     5  C   -0.024819   0.039390   0.014744  -0.017734   0.266919   0.197457
     6  C   -0.003730  -0.001785  -0.001133   0.001028   0.197457   0.182199
     7  H   -0.001864  -0.006837  -0.000752   0.001297   0.018011   0.030568
     8  O    0.007816  -0.009207  -0.004926   0.013533  -0.196092  -0.032207
     9  O    0.000759   0.003438   0.001656  -0.001359  -0.040193  -0.116931
    10  H   -0.000658  -0.000952   0.000191   0.000144  -0.002631   0.002097
    11  C    0.000300   0.000693  -0.000247   0.000141   0.004893  -0.000456
    12  H   -0.000027   0.000052  -0.000062   0.000106   0.000769   0.000433
    13  H    0.000072   0.000081  -0.000015  -0.000031  -0.000464  -0.000348
    14  C   -0.000080  -0.000210   0.000059  -0.000041  -0.000932   0.000185
    15  H    0.000023   0.000037  -0.000010   0.000003   0.000622  -0.000065
    16  H    0.000000  -0.000007   0.000001  -0.000002   0.000090  -0.000074
    17  C    0.000084   0.000188  -0.000090   0.000056   0.001157   0.000781
    18  H    0.000019   0.000046  -0.000024   0.000017   0.000337  -0.000659
    19  C   -0.000009   0.000020  -0.000019   0.000019   0.000039   0.000394
    20  H   -0.000004  -0.000005  -0.000002   0.000003  -0.000004   0.000051
    21  H    0.000000   0.000002   0.000001   0.000000  -0.000055   0.000032
    22  O    0.000000  -0.000001   0.000000   0.000000  -0.000016   0.000040
    23  H   -0.000007  -0.000011  -0.000010   0.000008   0.000036   0.000226
    24  O    0.000004   0.000148  -0.000021   0.000027   0.000420  -0.000793
    25  H    0.000319   0.000198   0.000360  -0.000626  -0.000642   0.000331
               7          8          9         10         11         12
     1  H   -0.001864   0.007816   0.000759  -0.000658   0.000300  -0.000027
     2  C   -0.006837  -0.009207   0.003438  -0.000952   0.000693   0.000052
     3  H   -0.000752  -0.004926   0.001656   0.000191  -0.000247  -0.000062
     4  H    0.001297   0.013533  -0.001359   0.000144   0.000141   0.000106
     5  C    0.018011  -0.196092  -0.040193  -0.002631   0.004893   0.000769
     6  C    0.030568  -0.032207  -0.116931   0.002097  -0.000456   0.000433
     7  H    0.030441  -0.002158  -0.006280   0.000017   0.000600   0.000310
     8  O   -0.002158   0.984408   0.035783   0.001077  -0.009093  -0.001435
     9  O   -0.006280   0.035783   0.619720   0.001158  -0.006278  -0.002460
    10  H    0.000017   0.001077   0.001158   0.024699  -0.024124  -0.001822
    11  C    0.000600  -0.009093  -0.006278  -0.024124   0.036117   0.001861
    12  H    0.000310  -0.001435  -0.002460  -0.001822   0.001861   0.005832
    13  H   -0.000066   0.000806   0.000728  -0.003237  -0.001010  -0.005494
    14  C   -0.000087   0.001901   0.000419   0.005970  -0.007687   0.000909
    15  H    0.000038  -0.000690  -0.000643  -0.002993   0.002562   0.001169
    16  H   -0.000003  -0.000004  -0.000066  -0.000231   0.001232   0.000623
    17  C    0.000046  -0.002134   0.000194  -0.001629   0.001789  -0.001831
    18  H    0.000023  -0.000254  -0.000257  -0.001912   0.001355  -0.000025
    19  C    0.000148  -0.000332  -0.001034   0.001511  -0.000664   0.000790
    20  H    0.000009  -0.000007  -0.000083   0.000062  -0.000085   0.000035
    21  H   -0.000006   0.000001   0.000064   0.000267  -0.000675  -0.000058
    22  O   -0.000004   0.000002  -0.000002   0.000017   0.000043   0.000020
    23  H    0.000050  -0.000048  -0.000393   0.000129  -0.000007   0.000077
    24  O    0.000100  -0.001196   0.001543  -0.001350   0.000936  -0.000325
    25  H   -0.000524   0.001768  -0.004673  -0.001196   0.000591  -0.001242
              13         14         15         16         17         18
     1  H    0.000072  -0.000080   0.000023   0.000000   0.000084   0.000019
     2  C    0.000081  -0.000210   0.000037  -0.000007   0.000188   0.000046
     3  H   -0.000015   0.000059  -0.000010   0.000001  -0.000090  -0.000024
     4  H   -0.000031  -0.000041   0.000003  -0.000002   0.000056   0.000017
     5  C   -0.000464  -0.000932   0.000622   0.000090   0.001157   0.000337
     6  C   -0.000348   0.000185  -0.000065  -0.000074   0.000781  -0.000659
     7  H   -0.000066  -0.000087   0.000038  -0.000003   0.000046   0.000023
     8  O    0.000806   0.001901  -0.000690  -0.000004  -0.002134  -0.000254
     9  O    0.000728   0.000419  -0.000643  -0.000066   0.000194  -0.000257
    10  H   -0.003237   0.005970  -0.002993  -0.000231  -0.001629  -0.001912
    11  C   -0.001010  -0.007687   0.002562   0.001232   0.001789   0.001355
    12  H   -0.005494   0.000909   0.001169   0.000623  -0.001831  -0.000025
    13  H    0.011555  -0.002073  -0.001250  -0.000868   0.001297   0.000362
    14  C   -0.002073   0.009447  -0.001379  -0.001684  -0.005036  -0.002174
    15  H   -0.001250  -0.001379   0.003078   0.001233  -0.001247   0.000564
    16  H   -0.000868  -0.001684   0.001233   0.000904  -0.000009  -0.000111
    17  C    0.001297  -0.005036  -0.001247  -0.000009   0.019671   0.000986
    18  H    0.000362  -0.002174   0.000564  -0.000111   0.000986   0.002189
    19  C   -0.000471   0.004149  -0.000597  -0.000722  -0.014161  -0.001881
    20  H   -0.000026  -0.000144  -0.000088  -0.000101   0.000585   0.000085
    21  H   -0.000046   0.000737  -0.000527  -0.000138  -0.001578  -0.000572
    22  O   -0.000011  -0.000057   0.000029   0.000020   0.000491  -0.000196
    23  H   -0.000047   0.000223   0.000014  -0.000014  -0.000561  -0.000240
    24  O    0.000419  -0.001056  -0.000223   0.000232  -0.000733   0.001464
    25  H    0.000861  -0.000348  -0.000038  -0.000005   0.001445   0.000930
              19         20         21         22         23         24
     1  H   -0.000009  -0.000004   0.000000   0.000000  -0.000007   0.000004
     2  C    0.000020  -0.000005   0.000002  -0.000001  -0.000011   0.000148
     3  H   -0.000019  -0.000002   0.000001   0.000000  -0.000010  -0.000021
     4  H    0.000019   0.000003   0.000000   0.000000   0.000008   0.000027
     5  C    0.000039  -0.000004  -0.000055  -0.000016   0.000036   0.000420
     6  C    0.000394   0.000051   0.000032   0.000040   0.000226  -0.000793
     7  H    0.000148   0.000009  -0.000006  -0.000004   0.000050   0.000100
     8  O   -0.000332  -0.000007   0.000001   0.000002  -0.000048  -0.001196
     9  O   -0.001034  -0.000083   0.000064  -0.000002  -0.000393   0.001543
    10  H    0.001511   0.000062   0.000267   0.000017   0.000129  -0.001350
    11  C   -0.000664  -0.000085  -0.000675   0.000043  -0.000007   0.000936
    12  H    0.000790   0.000035  -0.000058   0.000020   0.000077  -0.000325
    13  H   -0.000471  -0.000026  -0.000046  -0.000011  -0.000047   0.000419
    14  C    0.004149  -0.000144   0.000737  -0.000057   0.000223  -0.001056
    15  H   -0.000597  -0.000088  -0.000527   0.000029   0.000014  -0.000223
    16  H   -0.000722  -0.000101  -0.000138   0.000020  -0.000014   0.000232
    17  C   -0.014161   0.000585  -0.001578   0.000491  -0.000561  -0.000733
    18  H   -0.001881   0.000085  -0.000572  -0.000196  -0.000240   0.001464
    19  C    0.017432  -0.000317   0.000647  -0.000217   0.000995  -0.001664
    20  H   -0.000317   0.000026   0.000143  -0.000046   0.000020   0.000034
    21  H    0.000647   0.000143   0.001887  -0.000093  -0.000023   0.000133
    22  O   -0.000217  -0.000046  -0.000093   0.000146  -0.000055  -0.000251
    23  H    0.000995   0.000020  -0.000023  -0.000055   0.000260  -0.000193
    24  O   -0.001664   0.000034   0.000133  -0.000251  -0.000193   0.006257
    25  H   -0.004190  -0.000203   0.000085   0.000102  -0.000449   0.000686
              25
     1  H    0.000319
     2  C    0.000198
     3  H    0.000360
     4  H   -0.000626
     5  C   -0.000642
     6  C    0.000331
     7  H   -0.000524
     8  O    0.001768
     9  O   -0.004673
    10  H   -0.001196
    11  C    0.000591
    12  H   -0.001242
    13  H    0.000861
    14  C   -0.000348
    15  H   -0.000038
    16  H   -0.000005
    17  C    0.001445
    18  H    0.000930
    19  C   -0.004190
    20  H   -0.000203
    21  H    0.000085
    22  O    0.000102
    23  H   -0.000449
    24  O    0.000686
    25  H    0.002642
 Mulliken charges and spin densities:
               1          2
     1  H    0.267057   0.018393
     2  C   -0.652653   0.116671
     3  H    0.272983  -0.005498
     4  H    0.256706   0.018448
     5  C    0.846367   0.261304
     6  C   -0.130466   0.257642
     7  H    0.393248   0.063077
     8  O   -0.660847   0.787312
     9  O   -0.646952   0.484811
    10  H    0.507098  -0.005396
    11  C   -1.121036   0.002787
    12  H    0.281098  -0.001792
    13  H    0.160167   0.000724
    14  C   -0.495976   0.001010
    15  H    0.246679  -0.000380
    16  H    0.261085   0.000298
    17  C    0.728252  -0.000239
    18  H    0.314684   0.000073
    19  C   -0.400551  -0.000132
    20  H    0.226050  -0.000062
    21  H    0.291260   0.000227
    22  O   -0.653915  -0.000040
    23  H    0.184205  -0.000019
    24  O   -0.837563   0.004597
    25  H    0.363021  -0.003818
 Sum of Mulliken charges =   0.00000   2.00000
 Mulliken charges and spin densities with hydrogens summed into heavy atoms:
               1          2
     2  C    0.144092   0.148015
     5  C    0.846367   0.261304
     6  C    0.262783   0.320719
     8  O   -0.660847   0.787312
     9  O   -0.646952   0.484811
    11  C   -0.172673  -0.003677
    14  C    0.011787   0.000928
    17  C    1.042936  -0.000166
    19  C    0.116760   0.000033
    22  O   -0.469711  -0.000058
    24  O   -0.474542   0.000779
 Electronic spatial extent (au):  <R**2>=           3223.3181
 Charge=              0.0000 electrons
 Dipole moment (field-independent basis, Debye):
    X=              7.1675    Y=              0.6565    Z=              0.4658  Tot=              7.2126
 Quadrupole moment (field-independent basis, Debye-Ang):
   XX=            -52.1349   YY=            -69.1539   ZZ=            -68.7617
   XY=            -14.1809   XZ=             -0.4747   YZ=              0.9051
 Traceless Quadrupole moment (field-independent basis, Debye-Ang):
   XX=             11.2153   YY=             -5.8037   ZZ=             -5.4115
   XY=            -14.1809   XZ=             -0.4747   YZ=              0.9051
 Octapole moment (field-independent basis, Debye-Ang**2):
  XXX=            165.3217  YYY=            -12.1224  ZZZ=             -3.6349  XYY=             17.6358
  XXY=             15.6139  XXZ=             -2.9081  XZZ=              1.9632  YZZ=             -3.2886
  YYZ=             -1.0600  XYZ=             -2.7064
 Hexadecapole moment (field-independent basis, Debye-Ang**3):
 XXXX=          -2991.8453 YYYY=           -666.7837 ZZZZ=           -202.1259 XXXY=           -195.1258
 XXXZ=            -29.1916 YYYX=             -3.8662 YYYZ=             -3.4475 ZZZX=             -7.1444
 ZZZY=             -3.5145 XXYY=           -709.6744 XXZZ=           -569.5726 YYZZ=           -149.7697
 XXYZ=              0.7085 YYXZ=             15.6986 ZZXY=              1.7200
 N-N= 6.126124704732D+02 E-N=-2.573087146987D+03  KE= 5.722928919197D+02
                          Isotropic Fermi Contact Couplings
        Atom                 a.u.       MegaHertz       Gauss      10(-4) cm-1
     1  H(1)               0.00702      15.69871       5.60169       5.23652
     2  C(13)              0.03046      17.12117       6.10926       5.71101
     3  H(1)               0.00098       2.18425       0.77940       0.72859
     4  H(1)               0.00695      15.52657       5.54027       5.17911
     5  C(13)             -0.04654     -26.16170      -9.33515      -8.72660
     6  C(13)             -0.00370      -2.07873      -0.74174      -0.69339
     7  H(1)               0.02717      60.72155      21.66696      20.25453
     8  O(17)              0.04280     -12.97211      -4.62877      -4.32703
     9  O(17)              0.03498     -10.60361      -3.78363      -3.53698
    10  H(1)               0.00054       1.20928       0.43150       0.40337
    11  C(13)              0.00109       0.61518       0.21951       0.20520
    12  H(1)              -0.00004      -0.09915      -0.03538      -0.03307
    13  H(1)               0.00013       0.28194       0.10060       0.09404
    14  C(13)              0.00013       0.07169       0.02558       0.02391
    15  H(1)               0.00000       0.00158       0.00057       0.00053
    16  H(1)               0.00020       0.43971       0.15690       0.14667
    17  C(13)             -0.00005      -0.02540      -0.00906      -0.00847
    18  H(1)               0.00002       0.04265       0.01522       0.01423
    19  C(13)              0.00015       0.08654       0.03088       0.02887
    20  H(1)              -0.00001      -0.01423      -0.00508      -0.00475
    21  H(1)               0.00003       0.07260       0.02591       0.02422
    22  O(17)              0.00002      -0.00680      -0.00243      -0.00227
    23  H(1)               0.00000       0.00356       0.00127       0.00119
    24  O(17)              0.00055      -0.16701      -0.05959      -0.05571
    25  H(1)              -0.00023      -0.51061      -0.18220      -0.17032
 --------------------------------------------------------
       Center         ----  Spin Dipole Couplings  ----
                      3XX-RR        3YY-RR        3ZZ-RR
 --------------------------------------------------------
     1   Atom        0.007962     -0.014224      0.006262
     2   Atom        0.154116     -0.068014     -0.086102
     3   Atom        0.011383      0.000467     -0.011850
     4   Atom        0.019378     -0.003551     -0.015827
     5   Atom       -0.142038     -0.020875      0.162914
     6   Atom       -0.149344      0.036261      0.113083
     7   Atom       -0.005821      0.015128     -0.009306
     8   Atom        0.982776     -0.924162     -0.058614
     9   Atom       -1.015913      0.439803      0.576110
    10   Atom        0.009197     -0.000755     -0.008443
    11   Atom        0.005541     -0.000182     -0.005359
    12   Atom        0.001622     -0.000001     -0.001621
    13   Atom        0.001064      0.001692     -0.002755
    14   Atom        0.003692     -0.001040     -0.002652
    15   Atom        0.002777     -0.001085     -0.001692
    16   Atom        0.002027     -0.000644     -0.001383
    17   Atom        0.005331     -0.002334     -0.002997
    18   Atom        0.005079     -0.002604     -0.002476
    19   Atom        0.002980     -0.001480     -0.001499
    20   Atom        0.001980     -0.001118     -0.000863
    21   Atom        0.001778     -0.000866     -0.000911
    22   Atom        0.002002     -0.001037     -0.000965
    23   Atom        0.002570     -0.001095     -0.001476
    24   Atom        0.015057     -0.004023     -0.011034
    25   Atom        0.020633     -0.011802     -0.008830
 --------------------------------------------------------
                        XY            XZ            YZ
 --------------------------------------------------------
     1   Atom       -0.007950     -0.014630      0.002954
     2   Atom       -0.067687     -0.015991      0.004415
     3   Atom       -0.010659     -0.000401     -0.010043
     4   Atom        0.009027      0.005094      0.003581
     5   Atom        0.109913      0.031971      0.168636
     6   Atom        0.098545     -0.002342      0.036644
     7   Atom       -0.024405      0.013530     -0.015025
     8   Atom        1.092117     -0.979539      0.247203
     9   Atom        0.193198      0.286658      0.233885
    10   Atom       -0.010705     -0.004394      0.000183
    11   Atom       -0.008584     -0.004062      0.002204
    12   Atom       -0.004124     -0.003180      0.001788
    13   Atom       -0.003612     -0.001006      0.000407
    14   Atom       -0.002770      0.000095     -0.000295
    15   Atom       -0.001942      0.001147     -0.000680
    16   Atom       -0.001528     -0.000311      0.000057
    17   Atom       -0.000973      0.000080     -0.000368
    18   Atom       -0.000950     -0.001637      0.000000
    19   Atom        0.000124      0.000467     -0.000049
    20   Atom       -0.000093      0.000849     -0.000093
    21   Atom       -0.000203     -0.000029     -0.000006
    22   Atom        0.000701      0.000227      0.000055
    23   Atom        0.001443      0.000747      0.000177
    24   Atom        0.009772      0.008144      0.000439
    25   Atom       -0.001789      0.011019     -0.003110
 --------------------------------------------------------


 ---------------------------------------------------------------------------------
              Anisotropic Spin Dipole Couplings in Principal Axis System
 ---------------------------------------------------------------------------------

       Atom             a.u.   MegaHertz   Gauss  10(-4) cm-1        Axes

              Baa    -0.0170    -9.049    -3.229    -3.019  0.3593  0.9269  0.1085
     1 H(1)   Bbb    -0.0064    -3.437    -1.227    -1.147  0.5854 -0.3144  0.7473
              Bcc     0.0234    12.487     4.456     4.165  0.7267 -0.2050 -0.6556
 
              Baa    -0.0872   -11.700    -4.175    -3.903  0.1588  0.3479  0.9240
     2 C(13)  Bbb    -0.0870   -11.673    -4.165    -3.894  0.2271  0.8979 -0.3771
              Bcc     0.1742    23.372     8.340     7.796  0.9608 -0.2697 -0.0636
 
              Baa    -0.0186    -9.940    -3.547    -3.316  0.2035  0.5423  0.8152
     3 H(1)   Bbb    -0.0001    -0.075    -0.027    -0.025  0.5557  0.6216 -0.5521
              Bcc     0.0188    10.015     3.574     3.341  0.8061 -0.5653  0.1749
 
              Baa    -0.0170    -9.080    -3.240    -3.029 -0.0866 -0.2014  0.9757
     4 H(1)   Bbb    -0.0064    -3.416    -1.219    -1.139 -0.3541  0.9216  0.1588
              Bcc     0.0234    12.496     4.459     4.168  0.9312  0.3317  0.1511
 
              Baa    -0.2190   -29.382   -10.484    -9.801  0.7744 -0.6002  0.2002
     5 C(13)  Bbb    -0.0613    -8.224    -2.935    -2.743  0.5999  0.5960 -0.5338
              Bcc     0.2802    37.606    13.419    12.544  0.2011  0.5335  0.8216
 
              Baa    -0.1928   -25.876    -9.233    -8.631  0.9140 -0.4020  0.0552
     6 C(13)  Bbb     0.0593     7.960     2.840     2.655  0.3716  0.7746 -0.5118
              Bcc     0.1335    17.915     6.393     5.976  0.1630  0.4883  0.8573
 
              Baa    -0.0233   -12.424    -4.433    -4.144  0.8339  0.3694 -0.4100
     7 H(1)   Bbb    -0.0161    -8.617    -3.075    -2.874  0.1718  0.5323  0.8290
              Bcc     0.0394    21.040     7.508     7.018 -0.5245  0.7617 -0.3804
 
              Baa    -1.6961   122.730    43.793    40.938 -0.4674  0.7890 -0.3987
     8 O(17)  Bbb    -0.1355     9.804     3.498     3.270  0.1991  0.5334  0.8221
              Bcc     1.8316  -132.534   -47.292   -44.209  0.8613  0.3049 -0.4065
 
              Baa    -1.0812    78.233    27.916    26.096  0.9826 -0.1009 -0.1557
     9 O(17)  Bbb     0.2645   -19.142    -6.830    -6.385 -0.0115  0.8047 -0.5935
              Bcc     0.8166   -59.091   -21.085   -19.711  0.1852  0.5850  0.7896
 
              Baa    -0.0106    -5.657    -2.018    -1.887  0.4121  0.4330  0.8017
    10 H(1)   Bbb    -0.0060    -3.205    -1.144    -1.069  0.3513  0.7363 -0.5783
              Bcc     0.0166     8.861     3.162     2.956  0.8407 -0.5199 -0.1513
 
              Baa    -0.0070    -0.941    -0.336    -0.314  0.5316  0.4331  0.7279
    11 C(13)  Bbb    -0.0059    -0.787    -0.281    -0.263  0.3026  0.7055 -0.6409
              Bcc     0.0129     1.728     0.617     0.577  0.7911 -0.5610 -0.2440
 
              Baa    -0.0039    -2.076    -0.741    -0.692  0.6722  0.4387  0.5964
    12 H(1)   Bbb    -0.0027    -1.442    -0.514    -0.481  0.1584  0.7017 -0.6947
              Bcc     0.0066     3.518     1.255     1.173  0.7232 -0.5614 -0.4022
 
              Baa    -0.0031    -1.666    -0.594    -0.556  0.4163  0.2381  0.8775
    13 H(1)   Bbb    -0.0020    -1.069    -0.381    -0.357  0.6077  0.6450 -0.4633
              Bcc     0.0051     2.735     0.976     0.912 -0.6763  0.7261  0.1238
 
              Baa    -0.0028    -0.372    -0.133    -0.124  0.1658  0.4174  0.8935
    14 C(13)  Bbb    -0.0022    -0.296    -0.105    -0.099  0.3861  0.8062 -0.4483
              Bcc     0.0050     0.668     0.238     0.223  0.9074 -0.4193  0.0275
 
              Baa    -0.0021    -1.141    -0.407    -0.381  0.0616  0.6187  0.7832
    15 H(1)   Bbb    -0.0018    -0.938    -0.335    -0.313  0.4404  0.6874 -0.5776
              Bcc     0.0039     2.079     0.742     0.694  0.8957 -0.3805  0.2301
 
              Baa    -0.0015    -0.777    -0.277    -0.259  0.2818  0.4720  0.8354
    16 H(1)   Bbb    -0.0013    -0.687    -0.245    -0.229  0.3085  0.7799 -0.5447
              Bcc     0.0027     1.464     0.522     0.488  0.9086 -0.4111 -0.0741
 
              Baa    -0.0032    -0.426    -0.152    -0.142  0.0420  0.4411  0.8965
    17 C(13)  Bbb    -0.0023    -0.306    -0.109    -0.102  0.1183  0.8888 -0.4428
              Bcc     0.0055     0.732     0.261     0.244  0.9921 -0.1247  0.0148
 
              Baa    -0.0030    -1.580    -0.564    -0.527  0.2270  0.6033  0.7645
    18 H(1)   Bbb    -0.0026    -1.368    -0.488    -0.456 -0.0332  0.7894 -0.6130
              Bcc     0.0055     2.948     1.052     0.983  0.9733 -0.1138 -0.1992
 
              Baa    -0.0016    -0.213    -0.076    -0.071 -0.1010  0.5185  0.8491
    19 C(13)  Bbb    -0.0014    -0.194    -0.069    -0.065  0.0307  0.8546 -0.5183
              Bcc     0.0030     0.407     0.145     0.136  0.9944  0.0263  0.1022
 
              Baa    -0.0012    -0.627    -0.224    -0.209 -0.1449  0.7689  0.6227
    20 H(1)   Bbb    -0.0010    -0.557    -0.199    -0.186 -0.2262 -0.6385  0.7357
              Bcc     0.0022     1.184     0.422     0.395  0.9632 -0.0343  0.2665
 
              Baa    -0.0009    -0.488    -0.174    -0.163  0.0296  0.2579  0.9657
    21 H(1)   Bbb    -0.0009    -0.469    -0.167    -0.157  0.0706  0.9632 -0.2593
              Bcc     0.0018     0.957     0.341     0.319  0.9971 -0.0759 -0.0103
 
              Baa    -0.0012     0.086     0.031     0.029 -0.2127  0.9769 -0.0221
    22 O(17)  Bbb    -0.0010     0.071     0.025     0.024 -0.0772  0.0058  0.9970
              Bcc     0.0022    -0.157    -0.056    -0.052  0.9741  0.2138  0.0742
 
              Baa    -0.0017    -0.893    -0.319    -0.298 -0.3352  0.6183  0.7109
    23 H(1)   Bbb    -0.0015    -0.812    -0.290    -0.271 -0.1282  0.7176 -0.6845
              Bcc     0.0032     1.705     0.608     0.569  0.9334  0.3206  0.1613
 
              Baa    -0.0141     1.019     0.364     0.340 -0.3487  0.2999  0.8879
    24 O(17)  Bbb    -0.0069     0.502     0.179     0.168 -0.2465  0.8847 -0.3956
              Bcc     0.0210    -1.521    -0.543    -0.508  0.9042  0.3569  0.2346
 
              Baa    -0.0146    -7.812    -2.787    -2.606 -0.1908  0.6679  0.7194
    25 H(1)   Bbb    -0.0099    -5.258    -1.876    -1.754  0.2664  0.7406 -0.6169
              Bcc     0.0245    13.070     4.664     4.360  0.9448 -0.0739  0.3193
 

 ---------------------------------------------------------------------------------

 Calling FoFJK, ICntrl=      2127 FMM=F ISym2X=0 I1Cent= 0 IOpClX= 1 NMat=1 NMatS=1 NMatT=0.
 ***** Axes restored to original set *****
 -------------------------------------------------------------------
 Center     Atomic                   Forces (Hartrees/Bohr)
 Number     Number              X              Y              Z
 -------------------------------------------------------------------
      1        1           0.001357273    0.000430100   -0.003730677
      2        6          -0.000579255    0.001309195    0.001022925
      3        1           0.002531575    0.003163929    0.001470590
      4        1           0.002568381   -0.002826488    0.001136882
      5        6           0.003571655    0.006188946    0.003190767
      6        6           0.024419154    0.000103393   -0.005738470
      7        1          -0.000646403    0.003204832    0.002153678
      8        8          -0.006527912   -0.013395767   -0.007081166
      9        8          -0.025737969    0.002119756    0.007550373
     10        1           0.003417208    0.000572054   -0.001503929
     11        6           0.000309077   -0.000275538    0.000021838
     12        1           0.000485089    0.000183071    0.004147843
     13        1           0.000636830   -0.004199092   -0.000521341
     14        6           0.000608364   -0.000925611   -0.000535049
     15        1          -0.000217940   -0.001088822   -0.003635964
     16        1          -0.003159645   -0.002078623    0.001726010
     17        6          -0.003891117   -0.002862404    0.003298927
     18        1           0.000321717    0.001004442    0.003218534
     19        6          -0.000929081   -0.004279280   -0.001488343
     20        1          -0.000675895   -0.000530461   -0.003177671
     21        1          -0.002627828   -0.000703959    0.001544209
     22        8          -0.010702257    0.003233123    0.005077854
     23        1           0.009547465    0.005599677   -0.004275662
     24        8          -0.003122796    0.003908961   -0.008744858
     25        1           0.009044309    0.002144567    0.004872699
 -------------------------------------------------------------------
 Cartesian Forces:  Max     0.025737969 RMS     0.005691910

 GradGradGradGradGradGradGradGradGradGradGradGradGradGradGradGradGradGrad
 Berny optimization.
 FormGI is forming the generalized inverse of G from B-inverse, IUseBI=4.
 Internal  Forces:  Max     0.027711636 RMS     0.004246538
 Search for a local minimum.
 Step number   1 out of a maximum of  121
 All quantities printed in internal units (Hartrees-Bohrs-Radians)
 Mixed Optimization -- RFO/linear search
 Second derivative matrix not updated -- first step.
 ITU=  0
     Eigenvalues ---    0.00230   0.00324   0.00337   0.00383   0.00461
     Eigenvalues ---    0.00698   0.01025   0.01216   0.01387   0.01387
     Eigenvalues ---    0.01412   0.02057   0.03406   0.03840   0.04313
     Eigenvalues ---    0.04629   0.04792   0.04821   0.04958   0.05420
     Eigenvalues ---    0.05508   0.05833   0.07223   0.07394   0.07406
     Eigenvalues ---    0.08516   0.11564   0.12337   0.13896   0.16000
     Eigenvalues ---    0.16000   0.16000   0.16000   0.16000   0.16000
     Eigenvalues ---    0.16000   0.16000   0.16000   0.16000   0.16501
     Eigenvalues ---    0.19714   0.21954   0.22000   0.22058   0.25000
     Eigenvalues ---    0.25000   0.29108   0.29200   0.29519   0.30074
     Eigenvalues ---    0.33439   0.33512   0.33653   0.33656   0.33866
     Eigenvalues ---    0.33905   0.34061   0.34095   0.34209   0.34215
     Eigenvalues ---    0.34296   0.34403   0.34518   0.40147   0.42288
     Eigenvalues ---    0.52696   0.52797   0.86062   0.88003
 RFO step:  Lambda=-4.35546692D-03 EMin= 2.30000000D-03
 Linear search not attempted -- first point.
 Iteration  1 RMS(Cart)=  0.18119406 RMS(Int)=  0.00411669
 Iteration  2 RMS(Cart)=  0.00903352 RMS(Int)=  0.00002338
 Iteration  3 RMS(Cart)=  0.00002329 RMS(Int)=  0.00002031
 Iteration  4 RMS(Cart)=  0.00000000 RMS(Int)=  0.00002031
 Variable       Old X    -DE/DX   Delta X   Delta X   Delta X     New X
                                 (Linear)    (Quad)   (Total)
    R1        2.06980  -0.00394   0.00000  -0.01138  -0.01138   2.05841
    R2        2.06655  -0.00405   0.00000  -0.01162  -0.01162   2.05494
    R3        2.06969  -0.00394   0.00000  -0.01136  -0.01136   2.05833
    R4        2.87816  -0.00610   0.00000  -0.01999  -0.01999   2.85817
    R5        2.79764  -0.00709   0.00000  -0.02029  -0.02029   2.77736
    R6        2.34802  -0.01649   0.00000  -0.01906  -0.01906   2.32896
    R7        2.07914  -0.00267   0.00000  -0.00783  -0.00783   2.07132
    R8        2.33867  -0.02771   0.00000  -0.03133  -0.03133   2.30734
    R9        3.69790  -0.00086   0.00000  -0.01701  -0.01701   3.68089
   R10        2.07170  -0.00362   0.00000  -0.01050  -0.01050   2.06121
   R11        2.07491  -0.00414   0.00000  -0.01206  -0.01206   2.06286
   R12        2.07228  -0.00427   0.00000  -0.01236  -0.01236   2.05991
   R13        2.89588  -0.00627   0.00000  -0.02117  -0.02117   2.87471
   R14        2.07556  -0.00378   0.00000  -0.01103  -0.01103   2.06453
   R15        2.07920  -0.00416   0.00000  -0.01219  -0.01219   2.06701
   R16        2.89779  -0.00799   0.00000  -0.02703  -0.02703   2.87076
   R17        2.08162  -0.00338   0.00000  -0.00994  -0.00994   2.07167
   R18        2.88933  -0.00661   0.00000  -0.02206  -0.02206   2.86728
   R19        2.71354  -0.01002   0.00000  -0.02468  -0.02468   2.68886
   R20        2.08287  -0.00326   0.00000  -0.00962  -0.00962   2.07325
   R21        2.06834  -0.00304   0.00000  -0.00876  -0.00876   2.05958
   R22        2.68558  -0.00894   0.00000  -0.02092  -0.02092   2.66466
   R23        1.83939  -0.01183   0.00000  -0.02226  -0.02226   1.81713
   R24        1.83843  -0.01121   0.00000  -0.02106  -0.02106   1.81737
    A1        1.91323   0.00106   0.00000   0.00564   0.00561   1.91884
    A2        1.88951   0.00070   0.00000   0.00594   0.00594   1.89545
    A3        1.91041  -0.00040   0.00000  -0.00205  -0.00207   1.90834
    A4        1.91383   0.00105   0.00000   0.00560   0.00557   1.91940
    A5        1.92533  -0.00199   0.00000  -0.01294  -0.01297   1.91236
    A6        1.91115  -0.00037   0.00000  -0.00184  -0.00185   1.90930
    A7        2.03522   0.00176   0.00000   0.00690   0.00690   2.04212
    A8        2.09002  -0.00014   0.00000  -0.00055  -0.00055   2.08947
    A9        2.15794  -0.00162   0.00000  -0.00636  -0.00636   2.15158
   A10        1.95724  -0.00152   0.00000  -0.01160  -0.01160   1.94563
   A11        2.22165  -0.00292   0.00000  -0.01301  -0.01301   2.20864
   A12        2.10430   0.00444   0.00000   0.02461   0.02461   2.12891
   A13        2.38276  -0.00154   0.00000  -0.00939  -0.00939   2.37338
   A14        1.88535   0.00044   0.00000  -0.00094  -0.00099   1.88437
   A15        1.87251   0.00083   0.00000   0.00686   0.00686   1.87937
   A16        1.94673  -0.00116   0.00000  -0.00806  -0.00808   1.93866
   A17        1.87971   0.00046   0.00000   0.00469   0.00469   1.88440
   A18        1.94149  -0.00045   0.00000  -0.00373  -0.00375   1.93774
   A19        1.93506  -0.00001   0.00000   0.00190   0.00190   1.93697
   A20        1.91654   0.00112   0.00000   0.00205   0.00194   1.91849
   A21        1.90932   0.00132   0.00000   0.00864   0.00866   1.91798
   A22        1.98894  -0.00388   0.00000  -0.01929  -0.01932   1.96962
   A23        1.86718  -0.00050   0.00000   0.00450   0.00447   1.87165
   A24        1.89109   0.00090   0.00000  -0.00103  -0.00110   1.88999
   A25        1.88670   0.00121   0.00000   0.00650   0.00655   1.89326
   A26        1.91602   0.00022   0.00000  -0.00256  -0.00257   1.91345
   A27        1.95986  -0.00038   0.00000  -0.00215  -0.00212   1.95774
   A28        1.95649  -0.00161   0.00000  -0.01154  -0.01153   1.94495
   A29        1.89019   0.00004   0.00000   0.00468   0.00466   1.89484
   A30        1.90286   0.00015   0.00000   0.00254   0.00246   1.90532
   A31        1.83549   0.00167   0.00000   0.01006   0.01004   1.84552
   A32        1.90318  -0.00033   0.00000  -0.00462  -0.00462   1.89856
   A33        1.92640  -0.00016   0.00000  -0.00157  -0.00157   1.92483
   A34        1.94768  -0.00096   0.00000  -0.00425  -0.00426   1.94342
   A35        1.89205   0.00009   0.00000   0.00087   0.00085   1.89290
   A36        1.93027   0.00061   0.00000   0.00296   0.00294   1.93321
   A37        1.86337   0.00080   0.00000   0.00697   0.00696   1.87033
   A38        1.84393  -0.00152   0.00000  -0.00922  -0.00922   1.83471
   A39        1.92113  -0.00491   0.00000  -0.02987  -0.02987   1.89125
   A40        3.21039  -0.00175   0.00000  -0.09578  -0.09578   3.11461
   A41        3.07706   0.00067   0.00000   0.03653   0.03653   3.11359
    D1        2.09841  -0.00021   0.00000  -0.00406  -0.00405   2.09436
    D2       -1.04089  -0.00017   0.00000  -0.00068  -0.00066  -1.04155
    D3       -0.00818  -0.00002   0.00000  -0.00157  -0.00157  -0.00975
    D4        3.13571   0.00002   0.00000   0.00182   0.00182   3.13753
    D5       -2.11599   0.00017   0.00000   0.00085   0.00084  -2.11514
    D6        1.02791   0.00021   0.00000   0.00424   0.00423   1.03214
    D7        0.00852  -0.00002   0.00000  -0.00078  -0.00078   0.00773
    D8       -3.13498   0.00000   0.00000  -0.00009  -0.00010  -3.13508
    D9       -3.13547  -0.00006   0.00000  -0.00430  -0.00429  -3.13977
   D10        0.00422  -0.00004   0.00000  -0.00361  -0.00361   0.00061
   D11        0.76500  -0.00027   0.00000  -0.00663  -0.00663   0.75837
   D12       -2.37864  -0.00026   0.00000  -0.00593  -0.00592  -2.38456
   D13       -2.44509   0.00042   0.00000   0.06356   0.06356  -2.38154
   D14       -1.05172   0.00019   0.00000  -0.00264  -0.00262  -1.05434
   D15       -3.09593  -0.00063   0.00000  -0.01433  -0.01434  -3.11027
   D16        1.07327  -0.00052   0.00000  -0.01592  -0.01589   1.05738
   D17        3.12517   0.00073   0.00000   0.00666   0.00665   3.13182
   D18        1.08095  -0.00009   0.00000  -0.00504  -0.00507   1.07588
   D19       -1.03303   0.00003   0.00000  -0.00663  -0.00662  -1.03965
   D20        1.03392   0.00046   0.00000   0.00196   0.00196   1.03587
   D21       -1.01030  -0.00036   0.00000  -0.00974  -0.00976  -1.02006
   D22       -3.12428  -0.00025   0.00000  -0.01133  -0.01131  -3.13559
   D23        0.97019   0.00005   0.00000   0.01594   0.01592   0.98611
   D24        3.07391   0.00000   0.00000   0.01868   0.01865   3.09256
   D25       -1.14736   0.00078   0.00000   0.02220   0.02217  -1.12519
   D26        3.10918  -0.00046   0.00000   0.00475   0.00478   3.11396
   D27       -1.07028  -0.00052   0.00000   0.00750   0.00751  -1.06277
   D28        0.99164   0.00027   0.00000   0.01101   0.01103   1.00267
   D29       -1.15633   0.00006   0.00000   0.01291   0.01293  -1.14340
   D30        0.94739   0.00000   0.00000   0.01566   0.01566   0.96305
   D31        3.00931   0.00078   0.00000   0.01918   0.01918   3.02849
   D32        0.98206  -0.00036   0.00000   0.00359   0.00358   0.98564
   D33       -1.09456  -0.00017   0.00000   0.00631   0.00630  -1.08826
   D34        3.11958  -0.00045   0.00000   0.00134   0.00134   3.12092
   D35        3.10064  -0.00031   0.00000   0.00219   0.00218   3.10282
   D36        1.02402  -0.00012   0.00000   0.00491   0.00490   1.02892
   D37       -1.04503  -0.00040   0.00000  -0.00006  -0.00007  -1.04509
   D38       -1.15014   0.00073   0.00000   0.01238   0.01239  -1.13775
   D39        3.05642   0.00092   0.00000   0.01510   0.01512   3.07154
   D40        0.98738   0.00064   0.00000   0.01013   0.01015   0.99753
   D41        1.48547  -0.00081   0.00000  -0.04351  -0.04350   1.44197
   D42       -0.63963  -0.00013   0.00000  -0.03445  -0.03444  -0.67407
   D43       -2.66333  -0.00111   0.00000  -0.04625  -0.04628  -2.70961
   D44       -0.82169   0.00040   0.00000   0.01650   0.01650  -0.80520
   D45        1.30022  -0.00025   0.00000   0.00976   0.00975   1.30996
   D46       -2.92799   0.00065   0.00000   0.01646   0.01647  -2.91152
         Item               Value     Threshold  Converged?
 Maximum Force            0.027712     0.000450     NO 
 RMS     Force            0.004247     0.000300     NO 
 Maximum Displacement     0.599140     0.001800     NO 
 RMS     Displacement     0.184001     0.001200     NO 
 Predicted change in Energy=-2.253612D-03
 GradGradGradGradGradGradGradGradGradGradGradGradGradGradGradGradGradGrad

                          Input orientation:                          
 ---------------------------------------------------------------------
 Center     Atomic      Atomic             Coordinates (Angstroms)
 Number     Number       Type             X           Y           Z
 ---------------------------------------------------------------------
      1          1           0       -4.742433   -0.317492    1.429651
      2          6           0       -4.524825   -0.144021    0.376535
      3          1           0       -4.877378   -0.983377   -0.218181
      4          1           0       -5.027232    0.770475    0.063993
      5          6           0       -3.031976    0.015225    0.193152
      6          6           0       -2.362341   -0.946010   -0.694360
      7          1           0       -3.073850   -1.664181   -1.117924
      8          8           0       -2.436927    0.918976    0.783107
      9          8           0       -1.171168   -0.982543   -0.960046
     10          1           0       -0.277735    1.427799   -0.046588
     11          6           0        0.522553    1.980672   -0.540137
     12          1           0        0.463491    1.774900   -1.610556
     13          1           0        0.331540    3.043447   -0.390969
     14          6           0        1.882704    1.588315    0.016813
     15          1           0        1.925570    1.810753    1.085573
     16          1           0        2.667200    2.176209   -0.468343
     17          6           0        2.196462    0.114531   -0.176337
     18          1           0        2.131697   -0.139422   -1.240831
     19          6           0        3.583257   -0.245827    0.322797
     20          1           0        3.665153    0.043598    1.377877
     21          1           0        4.341081    0.295548   -0.243294
     22          8           0        3.846038   -1.621600    0.159955
     23          1           0        3.058033   -2.067533    0.483733
     24          8           0        1.296523   -0.709091    0.556021
     25          1           0        0.492626   -0.814059    0.038700
 ---------------------------------------------------------------------
                    Distance matrix (angstroms):
                    1          2          3          4          5
     1  H    0.000000
     2  C    1.089265   0.000000
     3  H    1.782403   1.087427   0.000000
     4  H    1.769125   1.089220   1.782716   0.000000
     5  C    2.136655   1.512477   2.138202   2.137319   0.000000
     6  C    3.251353   2.542900   2.559991   3.259305   1.469715
     7  H    3.329847   2.578687   2.127381   3.337692   2.130981
     8  O    2.694853   2.377937   3.252280   2.692370   1.232435
     9  O    4.348204   3.706290   3.779730   4.357862   2.405829
    10  H    5.015860   4.548343   5.196145   4.796043   3.104623
    11  C    6.073031   5.552535   6.168346   5.712239   4.127393
    12  H    6.381426   5.702112   6.170225   5.827609   4.309072
    13  H    6.352619   5.859462   6.586197   5.838650   4.563394
    14  C    7.037091   6.647317   7.236541   6.958327   5.163312
    15  H    7.007859   6.777277   7.469072   7.104032   5.347673
    16  H    8.045097   7.604112   8.183289   7.839882   6.130908
    17  C    7.135413   6.748943   7.158657   7.257395   5.242419
    18  H    7.376777   6.850196   7.133386   7.333536   5.361319
    19  C    8.399249   8.108899   8.509934   8.674121   6.621651
    20  H    8.415496   8.253099   8.750824   8.821123   6.801171
    21  H    9.256608   8.898410   9.306786   9.385375   7.391281
    22  O    8.779218   8.503029   8.754902   9.190547   7.070175
    23  H    8.050135   7.823754   8.039828   8.579160   6.442867
    24  O    6.114374   5.851463   6.228296   6.513147   4.403659
    25  H    5.439409   5.073253   5.378810   5.742841   3.624140
                    6          7          8          9         10
     6  C    0.000000
     7  H    1.096093   0.000000
     8  O    2.380472   3.269907   0.000000
     9  O    1.220990   2.027253   2.873413   0.000000
    10  H    3.224928   4.304225   2.368418   2.728072   0.000000
    11  C    4.112404   5.152951   3.411260   3.438846   1.090743
    12  H    4.028410   4.958099   3.856767   3.270897   1.765188
    13  H    4.823361   5.855502   3.681880   4.334809   1.760719
    14  C    4.994896   6.036041   4.437841   4.109708   2.167322
    15  H    5.399453   6.474934   4.462974   4.645088   2.506591
    16  H    5.924155   6.937593   5.403598   4.995253   3.067676
    17  C    4.709117   5.641506   4.799580   3.627493   2.804133
    18  H    4.598433   5.425653   5.107725   3.420323   3.112517
    19  C    6.072479   6.957332   6.149087   4.979256   4.224302
    20  H    6.450130   7.386453   6.193176   5.468899   4.414916
    21  H    6.832334   7.719242   6.883571   5.703695   4.759637
    22  O    6.303193   7.037019   6.805770   5.180266   5.132933
    23  H    5.659167   6.350432   6.261266   4.598678   4.860652
    24  O    3.873870   4.776447   4.079316   2.909078   2.721714
    25  H    2.950530   3.844507   3.484227   1.947842   2.372058
                   11         12         13         14         15
    11  C    0.000000
    12  H    1.091617   0.000000
    13  H    1.090058   1.764656   0.000000
    14  C    1.521233   2.167328   2.165596   0.000000
    15  H    2.154127   3.067258   2.498128   1.092503   0.000000
    16  H    2.154739   2.514365   2.492668   1.093814   1.760178
    17  C    2.533142   2.795890   3.478872   1.519142   2.131424
    18  H    2.752293   2.565977   3.754129   2.151451   3.042667
    19  C    3.881992   4.189765   4.680005   2.519838   2.749413
    20  H    4.160165   4.709435   4.820881   2.723191   2.496884
    21  H    4.184365   4.369621   4.863042   2.789716   3.145858
    22  O    4.950964   5.110043   5.866675   3.765465   4.040546
    23  H    4.885175   5.087434   5.858411   3.868416   4.084824
    24  O    3.005897   3.399737   3.988675   2.431549   2.650611
    25  H    2.854202   3.069788   3.884703   2.775644   3.168424
                   16         17         18         19         20
    16  H    0.000000
    17  C    2.134802   0.000000
    18  H    2.499130   1.096282   0.000000
    19  C    2.707641   1.517297   2.136184   0.000000
    20  H    2.992068   2.139548   3.040167   1.097117   0.000000
    21  H    2.527728   2.153285   2.462855   1.089882   1.774416
    22  O    4.025887   2.418335   2.664210   1.410079   2.070975
    23  H    4.366755   2.437088   2.747696   1.902728   2.371700
    24  O    3.354554   1.422882   2.061726   2.344815   2.617708
    25  H    3.731965   1.952326   2.186067   3.155249   3.548789
                   21         22         23         24         25
    21  H    0.000000
    22  O    2.020676   0.000000
    23  H    2.785486   0.961582   0.000000
    24  O    3.304170   2.736708   2.225648   0.000000
    25  H    4.015140   3.451405   2.889735   0.961712   0.000000
 Stoichiometry    C7H14O4(3)
 Framework group  C1[X(C7H14O4)]
 Deg. of freedom    69
 Full point group                 C1      NOp   1
 Largest Abelian subgroup         C1      NOp   1
 Largest concise Abelian subgroup C1      NOp   1
                         Standard orientation:                         
 ---------------------------------------------------------------------
 Center     Atomic      Atomic             Coordinates (Angstroms)
 Number     Number       Type             X           Y           Z
 ---------------------------------------------------------------------
      1          1           0        4.756257   -0.412814   -1.466355
      2          6           0        4.549941   -0.266152   -0.406911
      3          1           0        4.881847   -1.133322    0.159085
      4          1           0        5.080151    0.623509   -0.069597
      5          6           0        3.063371   -0.070345   -0.208521
      6          6           0        2.371772   -1.039370    0.653305
      7          1           0        3.064935   -1.790327    1.049548
      8          8           0        2.490943    0.867906   -0.766111
      9          8           0        1.181636   -1.050307    0.925833
     10          1           0        0.352145    1.411760    0.093639
     11          6           0       -0.429060    1.971492    0.609526
     12          1           0       -0.369573    1.730847    1.672624
     13          1           0       -0.208602    3.032544    0.492079
     14          6           0       -1.803155    1.635500    0.049953
     15          1           0       -1.845966    1.892284   -1.011081
     16          1           0       -2.567621    2.230035    0.558429
     17          6           0       -2.157806    0.165921    0.199454
     18          1           0       -2.094032   -0.122839    1.255098
     19          6           0       -3.557274   -0.139146   -0.301159
     20          1           0       -3.637101    0.185248   -1.346177
     21          1           0       -4.295932    0.405630    0.286589
     22          8           0       -3.858345   -1.511304   -0.179258
     23          1           0       -3.085353   -1.969136   -0.522062
     24          8           0       -1.286153   -0.659704   -0.564194
     25          1           0       -0.482540   -0.803553   -0.055860
 ---------------------------------------------------------------------
 Rotational constants (GHZ):           2.0005695           0.4021982           0.3605886
 Standard basis: Aug-CC-pVTZ (5D, 7F)
 There are   955 symmetry adapted cartesian basis functions of A   symmetry.
 There are   828 symmetry adapted basis functions of A   symmetry.
   828 basis functions,  1170 primitive gaussians,   955 cartesian basis functions
    45 alpha electrons       43 beta electrons
       nuclear repulsion energy       624.8019313689 Hartrees.
 NAtoms=   25 NActive=   25 NUniq=   25 SFac= 1.00D+00 NAtFMM=   60 NAOKFM=F Big=F
 Integral buffers will be    131072 words long.
 Raffenetti 2 integral format.
 Two-electron integral symmetry is turned on.
 Nuclear repulsion after empirical dispersion term =      624.7881691513 Hartrees.
 One-electron integrals computed using PRISM.
 NBasis=   828 RedAO= T EigKep=  2.79D-06  NBF=   828
 NBsUse=   828 1.00D-06 EigRej= -1.00D+00 NBFU=   828
 Initial guess from the checkpoint file:  "Forward-wb-opt.chk"
 B after Tr=     0.000000    0.000000    0.000000
         Rot=    0.999807   -0.012824   -0.003852    0.014362 Ang=  -2.25 deg.
 Initial guess <Sx>= 0.0000 <Sy>= 0.0000 <Sz>= 1.0000 <S**2>= 2.0142 S= 1.0047
 ExpMin= 2.53D-02 ExpMax= 1.53D+04 ExpMxC= 5.22D+02 IAcc=3 IRadAn=         7 AccDes= 0.00D+00
 Harris functional with IExCor= 4639 and IRadAn=       7 diagonalized for initial guess.
 HarFok:  IExCor= 4639 AccDes= 0.00D+00 IRadAn=         7 IDoV= 1 UseB2=F ITyADJ=14
 ICtDFT=  3500011 ScaDFX=  1.000000  1.000000  1.000000  1.000000
 FoFCou: FMM=F IPFlag=           0 FMFlag=      100000 FMFlg1=           0
         NFxFlg=           0 DoJE=T BraDBF=F KetDBF=T FulRan=T
         wScrn=  0.000000 ICntrl=       500 IOpCl=  0 I1Cent=   200000004 NGrid=           0
         NMat0=    1 NMatS0=      1 NMatT0=    0 NMatD0=    1 NMtDS0=    0 NMtDT0=    0
 Petite list used in FoFCou.
 Requested convergence on RMS density matrix=1.00D-08 within 128 cycles.
 Requested convergence on MAX density matrix=1.00D-06.
 Requested convergence on             energy=1.00D-06.
 No special actions if energy rises.
 SCF Done:  E(UwB97XD) =  -576.000894421     A.U. after   17 cycles
            NFock= 17  Conv=0.84D-08     -V/T= 2.0058
 <Sx>= 0.0000 <Sy>= 0.0000 <Sz>= 1.0000 <S**2>= 2.0135 S= 1.0045
 <L.S>=  0.00000000000    
 Annihilation of the first spin contaminant:
 S**2 before annihilation     2.0135,   after     2.0001
 Calling FoFJK, ICntrl=      2127 FMM=F ISym2X=0 I1Cent= 0 IOpClX= 1 NMat=1 NMatS=1 NMatT=0.
 ***** Axes restored to original set *****
 -------------------------------------------------------------------
 Center     Atomic                   Forces (Hartrees/Bohr)
 Number     Number              X              Y              Z
 -------------------------------------------------------------------
      1        1          -0.000132118    0.000000130   -0.000100255
      2        6          -0.000347238    0.000150748    0.000337101
      3        1          -0.000216635   -0.000080852   -0.000020332
      4        1          -0.000029930   -0.000102548    0.000034650
      5        6          -0.000315004    0.002625813    0.002206626
      6        6           0.006639991   -0.001026690   -0.002293865
      7        1          -0.001136934   -0.000043319    0.000082374
      8        8          -0.001617849   -0.001181552   -0.000348961
      9        8          -0.003051402   -0.000751860    0.000192540
     10        1           0.000048385    0.000310408    0.000006152
     11        6           0.000757834    0.001545929   -0.000611347
     12        1          -0.000109874   -0.000147103    0.000028487
     13        1          -0.000595493   -0.000201853    0.000079533
     14        6           0.000205584    0.001055624   -0.000558017
     15        1           0.000177588    0.000127702    0.000031803
     16        1          -0.000233854    0.000207374    0.000044445
     17        6          -0.000423807   -0.000306637    0.002358294
     18        1           0.000519965   -0.000187875   -0.000420955
     19        6           0.000661860   -0.001843561   -0.001429676
     20        1           0.000195358    0.000422991    0.000255192
     21        1          -0.000114382    0.000614926    0.000128341
     22        8          -0.000991958    0.000789808    0.001209767
     23        1           0.000611666   -0.000963414   -0.000484625
     24        8           0.000577300   -0.000596487   -0.002041032
     25        1          -0.001079053   -0.000417703    0.001313759
 -------------------------------------------------------------------
 Cartesian Forces:  Max     0.006639991 RMS     0.001204856

 GradGradGradGradGradGradGradGradGradGradGradGradGradGradGradGradGradGrad
 Berny optimization.
 Using GEDIIS/GDIIS optimizer.
 FormGI is forming the generalized inverse of G from B-inverse, IUseBI=4.
 Internal  Forces:  Max     0.004666923 RMS     0.000985933
 Search for a local minimum.
 Step number   2 out of a maximum of  121
 All quantities printed in internal units (Hartrees-Bohrs-Radians)
 Mixed Optimization -- En-DIIS/RFO-DIIS
 Update second derivatives using D2CorX and points    1    2
 DE= -2.00D-03 DEPred=-2.25D-03 R= 8.87D-01
 TightC=F SS=  1.41D+00  RLast= 1.87D-01 DXNew= 5.0454D-01 5.6032D-01
 Trust test= 8.87D-01 RLast= 1.87D-01 DXMaxT set to 5.05D-01
 ITU=  1  0
 Use linear search instead of GDIIS.
     Eigenvalues ---    0.00243   0.00327   0.00337   0.00383   0.00461
     Eigenvalues ---    0.00697   0.01024   0.01224   0.01387   0.01410
     Eigenvalues ---    0.01457   0.02082   0.03524   0.03825   0.04331
     Eigenvalues ---    0.04634   0.04836   0.04864   0.04989   0.05480
     Eigenvalues ---    0.05510   0.05860   0.07328   0.07410   0.07438
     Eigenvalues ---    0.08332   0.11492   0.12196   0.13874   0.15524
     Eigenvalues ---    0.16000   0.16000   0.16000   0.16000   0.16000
     Eigenvalues ---    0.16000   0.16000   0.16000   0.16341   0.17371
     Eigenvalues ---    0.19643   0.21917   0.22053   0.22771   0.24959
     Eigenvalues ---    0.25102   0.29041   0.29386   0.29841   0.30569
     Eigenvalues ---    0.33298   0.33463   0.33545   0.33695   0.33748
     Eigenvalues ---    0.33882   0.33980   0.34080   0.34162   0.34212
     Eigenvalues ---    0.34288   0.34382   0.36335   0.40596   0.42127
     Eigenvalues ---    0.51909   0.52819   0.80228   0.86703
 RFO step:  Lambda=-1.38396373D-03 EMin= 2.42832569D-03
 Quartic linear search produced a step of -0.11519.
 Iteration  1 RMS(Cart)=  0.16130680 RMS(Int)=  0.03178173
 Iteration  2 RMS(Cart)=  0.15300119 RMS(Int)=  0.01304382
 Iteration  3 RMS(Cart)=  0.08960960 RMS(Int)=  0.00184932
 Iteration  4 RMS(Cart)=  0.00378224 RMS(Int)=  0.00001319
 Iteration  5 RMS(Cart)=  0.00000405 RMS(Int)=  0.00001303
 Iteration  6 RMS(Cart)=  0.00000000 RMS(Int)=  0.00001303
 Variable       Old X    -DE/DX   Delta X   Delta X   Delta X     New X
                                 (Linear)    (Quad)   (Total)
    R1        2.05841  -0.00007   0.00131  -0.00578  -0.00447   2.05395
    R2        2.05494   0.00014   0.00134  -0.00534  -0.00400   2.05094
    R3        2.05833  -0.00008   0.00131  -0.00580  -0.00449   2.05384
    R4        2.85817   0.00075   0.00230  -0.00763  -0.00533   2.85284
    R5        2.77736   0.00341   0.00234  -0.00120   0.00113   2.77849
    R6        2.32896  -0.00181   0.00220  -0.01115  -0.00896   2.32001
    R7        2.07132   0.00073   0.00090  -0.00191  -0.00101   2.07031
    R8        2.30734  -0.00279   0.00361  -0.01806  -0.01445   2.29288
    R9        3.68089   0.00017   0.00196  -0.00609  -0.00413   3.67675
   R10        2.06121  -0.00019   0.00121  -0.00564  -0.00443   2.05678
   R11        2.06286   0.00001   0.00139  -0.00591  -0.00452   2.05833
   R12        2.05991  -0.00008   0.00142  -0.00629  -0.00486   2.05505
   R13        2.87471   0.00048   0.00244  -0.00897  -0.00653   2.86818
   R14        2.06453   0.00006   0.00127  -0.00525  -0.00398   2.06055
   R15        2.06701  -0.00008   0.00140  -0.00619  -0.00479   2.06222
   R16        2.87076   0.00264   0.00311  -0.00529  -0.00217   2.86859
   R17        2.07167   0.00042   0.00115  -0.00377  -0.00263   2.06905
   R18        2.86728   0.00046   0.00254  -0.00949  -0.00695   2.86033
   R19        2.68886   0.00094   0.00284  -0.01002  -0.00718   2.68168
   R20        2.07325   0.00037   0.00111  -0.00374  -0.00264   2.07062
   R21        2.05958   0.00016   0.00101  -0.00389  -0.00288   2.05670
   R22        2.66466   0.00001   0.00241  -0.01022  -0.00781   2.65686
   R23        1.81713  -0.00022   0.00256  -0.01124  -0.00868   1.80845
   R24        1.81737   0.00041   0.00243  -0.00960  -0.00717   1.81020
    A1        1.91884  -0.00017  -0.00065   0.00197   0.00132   1.92016
    A2        1.89545  -0.00011  -0.00068   0.00230   0.00162   1.89707
    A3        1.90834   0.00017   0.00024  -0.00008   0.00016   1.90851
    A4        1.91940  -0.00014  -0.00064   0.00194   0.00130   1.92070
    A5        1.91236   0.00022   0.00149  -0.00527  -0.00377   1.90859
    A6        1.90930   0.00003   0.00021  -0.00082  -0.00060   1.90870
    A7        2.04212  -0.00035  -0.00079   0.00215   0.00133   2.04345
    A8        2.08947  -0.00087   0.00006  -0.00338  -0.00334   2.08613
    A9        2.15158   0.00122   0.00073   0.00116   0.00186   2.15344
   A10        1.94563  -0.00235   0.00134  -0.01663  -0.01532   1.93032
   A11        2.20864   0.00290   0.00150   0.00523   0.00671   2.21535
   A12        2.12891  -0.00055  -0.00284   0.01142   0.00856   2.13747
   A13        2.37338   0.00086   0.00108   0.00003   0.00111   2.37449
   A14        1.88437  -0.00005   0.00011  -0.00167  -0.00156   1.88280
   A15        1.87937  -0.00049  -0.00079  -0.00029  -0.00107   1.87830
   A16        1.93866  -0.00006   0.00093  -0.00538  -0.00445   1.93421
   A17        1.88440  -0.00015  -0.00054   0.00339   0.00284   1.88724
   A18        1.93774   0.00000   0.00043  -0.00136  -0.00094   1.93680
   A19        1.93697   0.00072  -0.00022   0.00539   0.00517   1.94214
   A20        1.91849  -0.00024  -0.00022   0.00279   0.00257   1.92106
   A21        1.91798  -0.00094  -0.00100  -0.00248  -0.00348   1.91450
   A22        1.96962   0.00182   0.00223  -0.00130   0.00092   1.97055
   A23        1.87165   0.00021  -0.00051  -0.00006  -0.00056   1.87108
   A24        1.88999  -0.00056   0.00013  -0.00028  -0.00015   1.88984
   A25        1.89326  -0.00035  -0.00075   0.00141   0.00065   1.89390
   A26        1.91345  -0.00029   0.00030  -0.00344  -0.00319   1.91026
   A27        1.95774  -0.00074   0.00024  -0.00428  -0.00406   1.95367
   A28        1.94495   0.00245   0.00133   0.01180   0.01313   1.95809
   A29        1.89484   0.00012  -0.00054  -0.00570  -0.00626   1.88858
   A30        1.90532  -0.00031  -0.00028   0.00144   0.00115   1.90647
   A31        1.84552  -0.00129  -0.00116   0.00005  -0.00109   1.84443
   A32        1.89856  -0.00029   0.00053  -0.00445  -0.00393   1.89463
   A33        1.92483  -0.00055   0.00018  -0.00378  -0.00362   1.92121
   A34        1.94342   0.00108   0.00049   0.00335   0.00384   1.94726
   A35        1.89290  -0.00007  -0.00010  -0.00350  -0.00362   1.88928
   A36        1.93321  -0.00027  -0.00034   0.00142   0.00109   1.93430
   A37        1.87033   0.00007  -0.00080   0.00689   0.00609   1.87642
   A38        1.83471   0.00220   0.00106   0.00751   0.00858   1.84329
   A39        1.89125   0.00467   0.00344   0.01082   0.01426   1.90552
   A40        3.11461   0.00075   0.01103  -0.01951  -0.00848   3.10613
   A41        3.11359  -0.00020  -0.00421   0.01220   0.00799   3.12158
    D1        2.09436  -0.00003   0.00047  -0.00761  -0.00714   2.08722
    D2       -1.04155   0.00007   0.00008   0.00600   0.00607  -1.03548
    D3       -0.00975  -0.00006   0.00018  -0.00673  -0.00654  -0.01629
    D4        3.13753   0.00004  -0.00021   0.00689   0.00667  -3.13899
    D5       -2.11514  -0.00005  -0.00010  -0.00534  -0.00543  -2.12058
    D6        1.03214   0.00005  -0.00049   0.00827   0.00778   1.03991
    D7        0.00773  -0.00015   0.00009  -0.00528  -0.00515   0.00259
    D8       -3.13508   0.00014   0.00001   0.00674   0.00674  -3.12834
    D9       -3.13977  -0.00026   0.00049  -0.01944  -0.01893   3.12449
   D10        0.00061   0.00003   0.00042  -0.00742  -0.00704  -0.00644
   D11        0.75837  -0.00084   0.00076  -0.02536  -0.02465   0.73372
   D12       -2.38456  -0.00053   0.00068  -0.01220  -0.01147  -2.39603
   D13       -2.38154  -0.00237  -0.00732  -0.49534  -0.50267  -2.88420
   D14       -1.05434  -0.00023   0.00030  -0.00715  -0.00684  -1.06118
   D15       -3.11027   0.00022   0.00165  -0.00726  -0.00560  -3.11587
   D16        1.05738   0.00010   0.00183  -0.00641  -0.00458   1.05280
   D17        3.13182  -0.00012  -0.00077  -0.00053  -0.00129   3.13052
   D18        1.07588   0.00033   0.00058  -0.00064  -0.00005   1.07583
   D19       -1.03965   0.00021   0.00076   0.00021   0.00097  -1.03868
   D20        1.03587  -0.00041  -0.00023  -0.00749  -0.00772   1.02815
   D21       -1.02006   0.00005   0.00112  -0.00761  -0.00648  -1.02654
   D22       -3.13559  -0.00007   0.00130  -0.00676  -0.00546  -3.14105
   D23        0.98611   0.00014  -0.00183  -0.00580  -0.00764   0.97847
   D24        3.09256  -0.00039  -0.00215  -0.01817  -0.02031   3.07225
   D25       -1.12519  -0.00087  -0.00255  -0.01299  -0.01554  -1.14073
   D26        3.11396   0.00062  -0.00055  -0.00332  -0.00388   3.11008
   D27       -1.06277   0.00009  -0.00087  -0.01569  -0.01655  -1.07932
   D28        1.00267  -0.00039  -0.00127  -0.01051  -0.01178   0.99088
   D29       -1.14340   0.00038  -0.00149  -0.00279  -0.00428  -1.14768
   D30        0.96305  -0.00015  -0.00180  -0.01516  -0.01695   0.94610
   D31        3.02849  -0.00063  -0.00221  -0.00998  -0.01219   3.01630
   D32        0.98564   0.00057  -0.00041   0.00847   0.00806   0.99370
   D33       -1.08826   0.00115  -0.00073   0.01768   0.01694  -1.07132
   D34        3.12092   0.00073  -0.00015   0.00940   0.00924   3.13016
   D35        3.10282  -0.00019  -0.00025  -0.00247  -0.00270   3.10011
   D36        1.02892   0.00039  -0.00056   0.00674   0.00618   1.03509
   D37       -1.04509  -0.00003   0.00001  -0.00154  -0.00152  -1.04661
   D38       -1.13775  -0.00116  -0.00143  -0.00355  -0.00497  -1.14271
   D39        3.07154  -0.00058  -0.00174   0.00566   0.00391   3.07545
   D40        0.99753  -0.00100  -0.00117  -0.00262  -0.00378   0.99374
   D41        1.44197   0.00047   0.00501  -0.02547  -0.02045   1.42152
   D42       -0.67407  -0.00054   0.00397  -0.02973  -0.02579  -0.69985
   D43       -2.70961   0.00016   0.00533  -0.02382  -0.01847  -2.72808
   D44       -0.80520   0.00005  -0.00190   0.01650   0.01461  -0.79059
   D45        1.30996   0.00022  -0.00112   0.01409   0.01297   1.32293
   D46       -2.91152   0.00003  -0.00190   0.01476   0.01285  -2.89867
         Item               Value     Threshold  Converged?
 Maximum Force            0.004667     0.000450     NO 
 RMS     Force            0.000986     0.000300     NO 
 Maximum Displacement     1.508722     0.001800     NO 
 RMS     Displacement     0.396171     0.001200     NO 
 Predicted change in Energy=-9.783956D-04
 GradGradGradGradGradGradGradGradGradGradGradGradGradGradGradGradGradGrad

                          Input orientation:                          
 ---------------------------------------------------------------------
 Center     Atomic      Atomic             Coordinates (Angstroms)
 Number     Number       Type             X           Y           Z
 ---------------------------------------------------------------------
      1          1           0       -4.853896   -1.115873    1.404970
      2          6           0       -4.674923   -0.542988    0.498810
      3          1           0       -4.939057   -1.133766   -0.372462
      4          1           0       -5.277992    0.360540    0.533092
      5          6           0       -3.214595   -0.167471    0.424685
      6          6           0       -2.454887   -0.659617   -0.733961
      7          1           0       -3.099585   -1.248448   -1.395695
      8          8           0       -2.716069    0.503688    1.323716
      9          8           0       -1.277701   -0.477355   -0.964641
     10          1           0       -0.026230    1.826653   -0.326200
     11          6           0        0.869695    2.199005   -0.819439
     12          1           0        0.829384    1.890572   -1.863303
     13          1           0        0.836407    3.285467   -0.786052
     14          6           0        2.119259    1.665240   -0.143179
     15          1           0        2.150358    1.991645    0.896752
     16          1           0        3.005173    2.070142   -0.635218
     17          6           0        2.203655    0.149822   -0.169292
     18          1           0        2.141543   -0.200995   -1.204598
     19          6           0        3.501639   -0.354545    0.423919
     20          1           0        3.589837    0.028871    1.446574
     21          1           0        4.345817    0.017527   -0.153528
     22          8           0        3.565296   -1.758975    0.409380
     23          1           0        2.712519   -2.058715    0.723634
     24          8           0        1.172134   -0.457625    0.592792
     25          1           0        0.370280   -0.487511    0.069586
 ---------------------------------------------------------------------
                    Distance matrix (angstroms):
                    1          2          3          4          5
     1  H    0.000000
     2  C    1.086902   0.000000
     3  H    1.779561   1.085311   0.000000
     4  H    1.766303   1.086845   1.779847   0.000000
     5  C    2.132542   1.509657   2.131417   2.132641   0.000000
     6  C    3.246297   2.542024   2.554721   3.258231   1.470314
     7  H    3.307403   2.562911   2.108036   3.324835   2.120265
     8  O    2.683260   2.369200   3.240362   2.684963   1.227696
     9  O    4.337272   3.699609   3.766573   4.352884   2.403708
    10  H    5.912848   5.282630   5.736034   5.519862   3.834844
    11  C    6.978245   6.324483   6.711836   6.557694   4.881544
    12  H    7.212489   6.465229   6.681626   6.736746   5.081751
    13  H    7.520101   6.832473   7.284000   6.905158   5.458871
    14  C    7.665262   7.172818   7.596500   7.541810   5.668447
    15  H    7.679487   7.291582   7.851044   7.614009   5.802357
    16  H    8.722272   8.191358   8.569997   8.538063   6.694462
    17  C    7.340933   6.945586   7.259972   7.517498   5.459937
    18  H    7.522167   7.034398   7.190090   7.640967   5.598562
    19  C    8.447309   8.179075   8.513915   8.809380   6.718838
    20  H    8.521079   8.338557   8.797877   8.920922   6.883538
    21  H    9.399373   9.061648   9.358540   9.654367   7.584746
    22  O    8.502209   8.329935   8.563070   9.094580   6.964197
    23  H    7.655312   7.544685   7.784829   8.350890   6.228712
    24  O    6.116041   5.848435   6.223788   6.502083   4.399527
    25  H    5.428637   5.063732   5.366760   5.730358   3.616607
                    6          7          8          9         10
     6  C    0.000000
     7  H    1.095560   0.000000
     8  O    2.378135   3.257647   0.000000
     9  O    1.213342   2.024759   2.875400   0.000000
    10  H    3.499454   4.477229   3.421651   2.698563   0.000000
    11  C    4.385415   5.288874   4.508316   3.434429   1.088399
    12  H    4.308748   5.050634   4.964955   3.294614   1.760354
    13  H    5.137997   6.034905   4.980913   4.319743   1.756059
    14  C    5.164958   6.106939   5.184725   4.099372   2.159323
    15  H    5.558479   6.581445   5.106704   4.616529   2.502073
    16  H    6.105210   6.989952   6.246904   4.994124   3.056826
    17  C    4.761937   5.619926   5.153443   3.625710   2.794418
    18  H    4.643166   5.348186   5.521353   3.438776   3.095510
    19  C    6.075685   6.905520   6.340827   4.978481   4.214993
    20  H    6.462773   7.379594   6.324950   5.455562   4.410294
    21  H    6.858935   7.653736   7.231102   5.703224   4.734717
    22  O    6.225625   6.923840   6.738783   5.194719   5.128047
    23  H    5.548345   6.239282   6.032874   4.612248   4.868160
    24  O    3.867344   4.777768   4.071424   2.903047   2.738349
    25  H    2.942257   3.842660   3.475754   1.945655   2.381013
                   11         12         13         14         15
    11  C    0.000000
    12  H    1.089224   0.000000
    13  H    1.087484   1.762456   0.000000
    14  C    1.517776   2.161800   2.164285   0.000000
    15  H    2.151373   3.061551   2.496451   1.090396   0.000000
    16  H    2.147280   2.504895   2.490645   1.091280   1.756076
    17  C    2.530077   2.790790   3.475921   1.517991   2.128756
    18  H    2.743346   2.555447   3.746195   2.147077   3.037008
    19  C    3.872168   4.172875   4.670886   2.512390   2.748479
    20  H    4.152526   4.694818   4.813669   2.714336   2.495373
    21  H    4.157608   4.335542   4.836886   2.769950   3.133730
    22  O    4.943872   5.096028   5.858522   3.757871   4.038159
    23  H    4.889300   5.082845   5.861674   3.869259   4.092848
    24  O    3.023831   3.415247   4.003081   2.438289   2.654852
    25  H    2.873526   3.098728   3.896762   2.781822   3.162134
                   16         17         18         19         20
    16  H    0.000000
    17  C    2.132404   0.000000
    18  H    2.495619   1.094892   0.000000
    19  C    2.692091   1.513621   2.127324   0.000000
    20  H    2.973630   2.132405   3.029704   1.095723   0.000000
    21  H    2.498515   2.146301   2.451800   1.088356   1.769735
    22  O    4.008374   2.415043   2.656934   1.405948   2.067067
    23  H    4.356556   2.435959   2.737739   1.901771   2.377045
    24  O    3.355242   1.419083   2.058208   2.337891   2.609772
    25  H    3.739117   1.955637   2.200683   3.154146   3.539533
                   21         22         23         24         25
    21  H    0.000000
    22  O    2.020406   0.000000
    23  H    2.783497   0.956989   0.000000
    24  O    3.294696   2.730270   2.225622   0.000000
    25  H    4.013693   3.455460   2.895262   0.957918   0.000000
 Stoichiometry    C7H14O4(3)
 Framework group  C1[X(C7H14O4)]
 Deg. of freedom    69
 Full point group                 C1      NOp   1
 Largest Abelian subgroup         C1      NOp   1
 Largest concise Abelian subgroup C1      NOp   1
                         Standard orientation:                         
 ---------------------------------------------------------------------
 Center     Atomic      Atomic             Coordinates (Angstroms)
 Number     Number       Type             X           Y           Z
 ---------------------------------------------------------------------
      1          1           0        4.889504   -1.259491   -0.945360
      2          6           0        4.673278   -0.488531   -0.210362
      3          1           0        4.934920   -0.838515    0.783094
      4          1           0        5.250091    0.399098   -0.456599
      5          6           0        3.201218   -0.156332   -0.252205
      6          6           0        2.430318   -0.375273    0.980517
      7          1           0        3.076945   -0.761719    1.775993
      8          8           0        2.703606    0.256740   -1.295752
      9          8           0        1.243357   -0.182317    1.142039
     10          1           0       -0.060676    1.851030   -0.060975
     11          6           0       -0.978111    2.302081    0.312493
     12          1           0       -0.952359    2.260316    1.400611
     13          1           0       -0.976095    3.347745    0.013822
     14          6           0       -2.195789    1.576619   -0.230284
     15          1           0       -2.212954    1.637076   -1.318867
     16          1           0       -3.104152    2.059256    0.134175
     17          6           0       -2.236077    0.111800    0.165922
     18          1           0       -2.187097    0.027614    1.256474
     19          6           0       -3.504887   -0.566484   -0.304290
     20          1           0       -3.581182   -0.448503   -1.390968
     21          1           0       -4.372507   -0.093311    0.151629
     22          8           0       -3.527458   -1.925891    0.053749
     23          1           0       -2.659330   -2.264213   -0.164701
     24          8           0       -1.170133   -0.628275   -0.408402
     25          1           0       -0.379789   -0.501716    0.117854
 ---------------------------------------------------------------------
 Rotational constants (GHZ):           1.7838185           0.3825609           0.3492862
 Standard basis: Aug-CC-pVTZ (5D, 7F)
 There are   955 symmetry adapted cartesian basis functions of A   symmetry.
 There are   828 symmetry adapted basis functions of A   symmetry.
   828 basis functions,  1170 primitive gaussians,   955 cartesian basis functions
    45 alpha electrons       43 beta electrons
       nuclear repulsion energy       617.4735832023 Hartrees.
 NAtoms=   25 NActive=   25 NUniq=   25 SFac= 1.00D+00 NAtFMM=   60 NAOKFM=F Big=F
 Integral buffers will be    131072 words long.
 Raffenetti 2 integral format.
 Two-electron integral symmetry is turned on.
 Nuclear repulsion after empirical dispersion term =      617.4605103145 Hartrees.
 One-electron integrals computed using PRISM.
 NBasis=   828 RedAO= T EigKep=  4.05D-06  NBF=   828
 NBsUse=   828 1.00D-06 EigRej= -1.00D+00 NBFU=   828
 Initial guess from the checkpoint file:  "Forward-wb-opt.chk"
 B after Tr=     0.000000    0.000000    0.000000
         Rot=    0.988033    0.151250    0.007136   -0.029372 Ang=  17.75 deg.
 Initial guess <Sx>= 0.0000 <Sy>= 0.0000 <Sz>= 1.0000 <S**2>= 2.0139 S= 1.0046
 ExpMin= 2.53D-02 ExpMax= 1.53D+04 ExpMxC= 5.22D+02 IAcc=3 IRadAn=         7 AccDes= 0.00D+00
 Harris functional with IExCor= 4639 and IRadAn=       7 diagonalized for initial guess.
 HarFok:  IExCor= 4639 AccDes= 0.00D+00 IRadAn=         7 IDoV= 1 UseB2=F ITyADJ=14
 ICtDFT=  3500011 ScaDFX=  1.000000  1.000000  1.000000  1.000000
 FoFCou: FMM=F IPFlag=           0 FMFlag=      100000 FMFlg1=           0
         NFxFlg=           0 DoJE=T BraDBF=F KetDBF=T FulRan=T
         wScrn=  0.000000 ICntrl=       500 IOpCl=  0 I1Cent=   200000004 NGrid=           0
         NMat0=    1 NMatS0=      1 NMatT0=    0 NMatD0=    1 NMtDS0=    0 NMtDT0=    0
 Petite list used in FoFCou.
 Requested convergence on RMS density matrix=1.00D-08 within 128 cycles.
 Requested convergence on MAX density matrix=1.00D-06.
 Requested convergence on             energy=1.00D-06.
 No special actions if energy rises.
 SCF Done:  E(UwB97XD) =  -576.000215067     A.U. after   20 cycles
            NFock= 20  Conv=0.78D-08     -V/T= 2.0055
 <Sx>= 0.0000 <Sy>= 0.0000 <Sz>= 1.0000 <S**2>= 2.0132 S= 1.0044
 <L.S>=  0.00000000000    
 Annihilation of the first spin contaminant:
 S**2 before annihilation     2.0132,   after     2.0001
 Calling FoFJK, ICntrl=      2127 FMM=F ISym2X=0 I1Cent= 0 IOpClX= 1 NMat=1 NMatS=1 NMatT=0.
 ***** Axes restored to original set *****
 -------------------------------------------------------------------
 Center     Atomic                   Forces (Hartrees/Bohr)
 Number     Number              X              Y              Z
 -------------------------------------------------------------------
      1        1          -0.000437750   -0.000785060    0.001182507
      2        6          -0.000481769    0.000037978   -0.000481770
      3        1          -0.000925183   -0.000888962   -0.001160011
      4        1          -0.001142311    0.001044753    0.000044200
      5        6          -0.002134968   -0.001346014    0.000981454
      6        6          -0.002672729   -0.002064470   -0.000704238
      7        1          -0.001236727   -0.000376935   -0.001343340
      8        8           0.002875388    0.003288570    0.002827530
      9        8           0.006216988    0.000123012   -0.001878976
     10        1          -0.001134710   -0.000216872    0.000144397
     11        6          -0.001297581    0.000841679    0.000792942
     12        1          -0.000376307   -0.000306812   -0.001398467
     13        1           0.000185730    0.001642341   -0.000231845
     14        6           0.000154648    0.000608757   -0.000115878
     15        1           0.000158170    0.000589648    0.001392449
     16        1           0.001359079    0.000408069   -0.000485375
     17        6           0.000212614   -0.000221078   -0.000065371
     18        1          -0.000069009   -0.000569914   -0.001584283
     19        6           0.000702080   -0.000292201    0.000260182
     20        1           0.000510364    0.000553199    0.001400403
     21        1           0.001015507    0.000302057   -0.000600777
     22        8           0.003837693   -0.000367431   -0.001097390
     23        1          -0.003567372   -0.001800188    0.001378858
     24        8           0.002138877   -0.000865183    0.002056243
     25        1          -0.003890723    0.000661055   -0.001313445
 -------------------------------------------------------------------
 Cartesian Forces:  Max     0.006216988 RMS     0.001560984

 GradGradGradGradGradGradGradGradGradGradGradGradGradGradGradGradGradGrad
 Berny optimization.
 Using GEDIIS/GDIIS optimizer.
 FormGI is forming the generalized inverse of G from B-inverse, IUseBI=4.
 Internal  Forces:  Max     0.006392350 RMS     0.001464696
 Search for a local minimum.
 Step number   3 out of a maximum of  121
 All quantities printed in internal units (Hartrees-Bohrs-Radians)
 Mixed Optimization -- RFO/linear search
 Update second derivatives using D2CorX and points    1    3    2
 DE=  6.79D-04 DEPred=-9.78D-04 R=-6.94D-01
 Trust test=-6.94D-01 RLast= 5.10D-01 DXMaxT set to 2.52D-01
 ITU= -1  1  0
 Use linear search instead of GDIIS.
     Eigenvalues ---    0.00312   0.00337   0.00383   0.00461   0.00530
     Eigenvalues ---    0.00737   0.01026   0.01235   0.01400   0.01414
     Eigenvalues ---    0.01665   0.02176   0.03524   0.03783   0.04339
     Eigenvalues ---    0.04634   0.04814   0.04819   0.04969   0.05473
     Eigenvalues ---    0.05527   0.05853   0.07290   0.07357   0.07424
     Eigenvalues ---    0.08344   0.11505   0.12232   0.13865   0.14621
     Eigenvalues ---    0.16000   0.16000   0.16000   0.16000   0.16000
     Eigenvalues ---    0.16000   0.16000   0.16096   0.16219   0.16592
     Eigenvalues ---    0.19723   0.21829   0.22035   0.22592   0.24987
     Eigenvalues ---    0.25465   0.29070   0.29323   0.29763   0.30453
     Eigenvalues ---    0.33455   0.33501   0.33547   0.33714   0.33856
     Eigenvalues ---    0.33882   0.33976   0.34081   0.34163   0.34212
     Eigenvalues ---    0.34288   0.34378   0.35340   0.40226   0.42269
     Eigenvalues ---    0.52711   0.53378   0.83840   0.86701
 RFO step:  Lambda=-5.84667894D-04 EMin= 3.11548549D-03
 Quartic linear search produced a step of -0.77502.
 Iteration  1 RMS(Cart)=  0.12148004 RMS(Int)=  0.02730879
 Iteration  2 RMS(Cart)=  0.14799572 RMS(Int)=  0.00960817
 Iteration  3 RMS(Cart)=  0.06061480 RMS(Int)=  0.00080144
 Iteration  4 RMS(Cart)=  0.00146561 RMS(Int)=  0.00001034
 Iteration  5 RMS(Cart)=  0.00000115 RMS(Int)=  0.00001033
 Iteration  6 RMS(Cart)=  0.00000000 RMS(Int)=  0.00001033
 Variable       Old X    -DE/DX   Delta X   Delta X   Delta X     New X
                                 (Linear)    (Quad)   (Total)
    R1        2.05395   0.00147   0.00346  -0.00032   0.00314   2.05708
    R2        2.05094   0.00164   0.00310   0.00040   0.00350   2.05444
    R3        2.05384   0.00150   0.00348  -0.00033   0.00314   2.05698
    R4        2.85284   0.00302   0.00413   0.00292   0.00705   2.85989
    R5        2.77849   0.00429  -0.00088   0.01102   0.01014   2.78863
    R6        2.32001   0.00504   0.00694  -0.00265   0.00429   2.32430
    R7        2.07031   0.00174   0.00078   0.00267   0.00345   2.07376
    R8        2.29288   0.00639   0.01120  -0.00459   0.00661   2.29949
    R9        3.67675   0.00023   0.00320   0.00277   0.00598   3.68273
   R10        2.05678   0.00108   0.00343  -0.00084   0.00259   2.05937
   R11        2.05833   0.00144   0.00350  -0.00017   0.00333   2.06167
   R12        2.05505   0.00163   0.00377  -0.00034   0.00343   2.05847
   R13        2.86818   0.00316   0.00506   0.00212   0.00718   2.87536
   R14        2.06055   0.00151   0.00309   0.00015   0.00324   2.06379
   R15        2.06222   0.00147   0.00371  -0.00040   0.00331   2.06553
   R16        2.86859   0.00362   0.00169   0.00950   0.01119   2.87977
   R17        2.06905   0.00168   0.00204   0.00148   0.00352   2.07256
   R18        2.86033   0.00320   0.00538   0.00194   0.00733   2.86766
   R19        2.68168   0.00184   0.00556   0.00108   0.00665   2.68832
   R20        2.07062   0.00154   0.00204   0.00127   0.00331   2.07393
   R21        2.05670   0.00121   0.00223   0.00044   0.00267   2.05937
   R22        2.65686   0.00217   0.00605  -0.00079   0.00526   2.66211
   R23        1.80845   0.00420   0.00673  -0.00073   0.00599   1.81444
   R24        1.81020   0.00422   0.00556   0.00062   0.00618   1.81638
    A1        1.92016  -0.00036  -0.00103  -0.00086  -0.00189   1.91828
    A2        1.89707  -0.00030  -0.00125  -0.00076  -0.00201   1.89505
    A3        1.90851   0.00008  -0.00013   0.00098   0.00085   1.90935
    A4        1.92070  -0.00049  -0.00101  -0.00101  -0.00202   1.91868
    A5        1.90859   0.00069   0.00292   0.00121   0.00413   1.91272
    A6        1.90870   0.00037   0.00047   0.00045   0.00092   1.90962
    A7        2.04345   0.00045  -0.00103  -0.00032  -0.00137   2.04208
    A8        2.08613   0.00108   0.00259  -0.00259  -0.00002   2.08611
    A9        2.15344  -0.00152  -0.00144   0.00301   0.00155   2.15499
   A10        1.93032   0.00055   0.01187  -0.01302  -0.00113   1.92918
   A11        2.21535  -0.00125  -0.00520   0.01086   0.00567   2.22102
   A12        2.13747   0.00070  -0.00663   0.00211  -0.00451   2.13296
   A13        2.37449  -0.00117  -0.00086   0.00283   0.00197   2.37646
   A14        1.88280  -0.00045   0.00121  -0.00175  -0.00054   1.88227
   A15        1.87830  -0.00007   0.00083  -0.00347  -0.00264   1.87566
   A16        1.93421   0.00063   0.00345  -0.00112   0.00233   1.93653
   A17        1.88724  -0.00020  -0.00220   0.00080  -0.00140   1.88584
   A18        1.93680   0.00034   0.00073   0.00060   0.00133   1.93813
   A19        1.94214  -0.00028  -0.00401   0.00469   0.00068   1.94282
   A20        1.92106  -0.00094  -0.00199   0.00123  -0.00079   1.92028
   A21        1.91450  -0.00034   0.00270  -0.00668  -0.00398   1.91052
   A22        1.97055   0.00247  -0.00072   0.01061   0.00989   1.98043
   A23        1.87108   0.00029   0.00044  -0.00319  -0.00277   1.86832
   A24        1.88984  -0.00055   0.00012  -0.00009   0.00001   1.88985
   A25        1.89390  -0.00103  -0.00050  -0.00252  -0.00302   1.89089
   A26        1.91026   0.00030   0.00247  -0.00158   0.00092   1.91118
   A27        1.95367  -0.00036   0.00315  -0.00437  -0.00120   1.95247
   A28        1.95809   0.00032  -0.01018   0.01922   0.00904   1.96713
   A29        1.88858  -0.00004   0.00485  -0.00880  -0.00394   1.88465
   A30        1.90647  -0.00020  -0.00089  -0.00015  -0.00106   1.90541
   A31        1.84443  -0.00005   0.00085  -0.00522  -0.00438   1.84005
   A32        1.89463   0.00014   0.00305  -0.00222   0.00084   1.89547
   A33        1.92121  -0.00019   0.00280  -0.00388  -0.00106   1.92016
   A34        1.94726   0.00087  -0.00297   0.00681   0.00383   1.95109
   A35        1.88928  -0.00010   0.00280  -0.00479  -0.00197   1.88731
   A36        1.93430  -0.00039  -0.00084   0.00000  -0.00086   1.93344
   A37        1.87642  -0.00036  -0.00472   0.00372  -0.00100   1.87543
   A38        1.84329   0.00093  -0.00665   0.01430   0.00766   1.85094
   A39        1.90552   0.00179  -0.01105   0.02914   0.01808   1.92360
   A40        3.10613   0.00316   0.00657   0.08307   0.08965   3.19577
   A41        3.12158   0.00073  -0.00620   0.00345  -0.00275   3.11884
    D1        2.08722   0.00024   0.00553   0.00245   0.00798   2.09519
    D2       -1.03548  -0.00018  -0.00470  -0.00282  -0.00752  -1.04299
    D3       -0.01629   0.00021   0.00507   0.00216   0.00722  -0.00907
    D4       -3.13899  -0.00021  -0.00517  -0.00311  -0.00827   3.13592
    D5       -2.12058   0.00015   0.00421   0.00238   0.00658  -2.11400
    D6        1.03991  -0.00027  -0.00603  -0.00290  -0.00891   1.03100
    D7        0.00259   0.00020   0.00399  -0.00701  -0.00305  -0.00047
    D8       -3.12834  -0.00044  -0.00522  -0.00209  -0.00731  -3.13565
    D9        3.12449   0.00067   0.01467  -0.00158   0.01309   3.13758
   D10       -0.00644   0.00003   0.00546   0.00334   0.00883   0.00240
   D11        0.73372   0.00034   0.01910  -0.02005  -0.00092   0.73280
   D12       -2.39603  -0.00037   0.00889  -0.01452  -0.00566  -2.40169
   D13       -2.88420   0.00124   0.38958   0.03875   0.42832  -2.45588
   D14       -1.06118  -0.00019   0.00530   0.00194   0.00725  -1.05393
   D15       -3.11587   0.00022   0.00434   0.00912   0.01346  -3.10242
   D16        1.05280   0.00011   0.00355   0.00995   0.01349   1.06630
   D17        3.13052  -0.00026   0.00100   0.00450   0.00550   3.13602
   D18        1.07583   0.00015   0.00004   0.01167   0.01171   1.08754
   D19       -1.03868   0.00005  -0.00075   0.01250   0.01175  -1.02693
   D20        1.02815  -0.00005   0.00599  -0.00008   0.00592   1.03407
   D21       -1.02654   0.00037   0.00502   0.00710   0.01213  -1.01442
   D22       -3.14105   0.00026   0.00423   0.00793   0.01216  -3.12889
   D23        0.97847   0.00036   0.00592  -0.00046   0.00546   0.98393
   D24        3.07225   0.00028   0.01574  -0.01536   0.00037   3.07262
   D25       -1.14073   0.00019   0.01204  -0.01192   0.00012  -1.14061
   D26        3.11008   0.00040   0.00301   0.00799   0.01101   3.12109
   D27       -1.07932   0.00032   0.01283  -0.00690   0.00592  -1.07340
   D28        0.99088   0.00023   0.00913  -0.00347   0.00567   0.99655
   D29       -1.14768  -0.00010   0.00332   0.00283   0.00616  -1.14153
   D30        0.94610  -0.00018   0.01314  -0.01206   0.00107   0.94717
   D31        3.01630  -0.00027   0.00944  -0.00863   0.00082   3.01712
   D32        0.99370  -0.00015  -0.00625   0.00006  -0.00618   0.98751
   D33       -1.07132   0.00000  -0.01313   0.00943  -0.00368  -1.07500
   D34        3.13016   0.00002  -0.00716   0.00296  -0.00419   3.12596
   D35        3.10011  -0.00002   0.00209  -0.01046  -0.00838   3.09173
   D36        1.03509   0.00012  -0.00479  -0.00109  -0.00588   1.02921
   D37       -1.04661   0.00014   0.00118  -0.00756  -0.00639  -1.05301
   D38       -1.14271  -0.00029   0.00385  -0.01755  -0.01371  -1.15642
   D39        3.07545  -0.00015  -0.00303  -0.00818  -0.01121   3.06425
   D40        0.99374  -0.00013   0.00293  -0.01465  -0.01172   0.98203
   D41        1.42152   0.00110   0.01585   0.01671   0.03257   1.45408
   D42       -0.69985   0.00065   0.01998   0.00613   0.02613  -0.67372
   D43       -2.72808   0.00081   0.01432   0.01921   0.03351  -2.69457
   D44       -0.79059  -0.00018  -0.01132   0.00606  -0.00527  -0.79586
   D45        1.32293   0.00032  -0.01005   0.00788  -0.00218   1.32076
   D46       -2.89867  -0.00024  -0.00996   0.00432  -0.00563  -2.90430
         Item               Value     Threshold  Converged?
 Maximum Force            0.006392     0.000450     NO 
 RMS     Force            0.001465     0.000300     NO 
 Maximum Displacement     1.254660     0.001800     NO 
 RMS     Displacement     0.308344     0.001200     NO 
 Predicted change in Energy=-3.836753D-04
 GradGradGradGradGradGradGradGradGradGradGradGradGradGradGradGradGradGrad

                          Input orientation:                          
 ---------------------------------------------------------------------
 Center     Atomic      Atomic             Coordinates (Angstroms)
 Number     Number       Type             X           Y           Z
 ---------------------------------------------------------------------
      1          1           0       -4.831422   -0.451936    1.461109
      2          6           0       -4.618747   -0.278655    0.407681
      3          1           0       -4.929181   -1.139564   -0.179167
      4          1           0       -5.163806    0.606533    0.084877
      5          6           0       -3.133945   -0.049268    0.225778
      6          6           0       -2.413764   -0.989042   -0.655016
      7          1           0       -3.101859   -1.742782   -1.058324
      8          8           0       -2.589724    0.888072    0.807180
      9          8           0       -1.227558   -0.982498   -0.926249
     10          1           0       -0.160819    1.683861   -0.102295
     11          6           0        0.690530    2.152600   -0.595335
     12          1           0        0.622869    1.931352   -1.661509
     13          1           0        0.590309    3.229670   -0.467098
     14          6           0        2.002436    1.646125   -0.014324
     15          1           0        2.055074    1.881049    1.050919
     16          1           0        2.837307    2.160214   -0.497457
     17          6           0        2.201499    0.144729   -0.183112
     18          1           0        2.131345   -0.116731   -1.245932
     19          6           0        3.559969   -0.305587    0.321442
     20          1           0        3.661380   -0.002919    1.371470
     21          1           0        4.350165    0.181210   -0.249716
     22          8           0        3.734303   -1.696639    0.183243
     23          1           0        2.922909   -2.098874    0.502233
     24          8           0        1.252703   -0.620891    0.549965
     25          1           0        0.436087   -0.704740    0.049980
 ---------------------------------------------------------------------
                    Distance matrix (angstroms):
                    1          2          3          4          5
     1  H    0.000000
     2  C    1.088562   0.000000
     3  H    1.781262   1.087163   0.000000
     4  H    1.767725   1.088508   1.781466   0.000000
     5  C    2.137666   1.513388   2.139065   2.137818   0.000000
     6  C    3.257535   2.548710   2.564451   3.264358   1.475680
     7  H    3.317411   2.567837   2.115631   3.328335   2.125543
     8  O    2.692295   2.374401   3.249191   2.688286   1.229964
     9  O    4.355320   3.711458   3.779525   4.363650   2.415035
    10  H    5.368463   4.897414   5.542104   5.121089   3.457000
    11  C    6.442400   5.924986   6.526307   6.093132   4.488770
    12  H    6.721614   6.053116   6.515606   6.187942   4.647403
    13  H    6.831353   6.340966   7.045416   6.347863   5.010148
    14  C    7.299341   6.908178   7.472252   7.241935   5.414278
    15  H    7.282506   7.044001   7.708244   7.393907   5.597579
    16  H    8.334790   7.896841   8.444417   8.171344   6.407865
    17  C    7.247169   6.858866   7.245414   7.384633   5.354604
    18  H    7.478005   6.951575   7.213543   7.450731   5.467518
    19  C    8.469693   8.179214   8.544694   8.774519   6.699502
    20  H    8.505136   8.340588   8.803077   8.939277   6.891386
    21  H    9.361054   9.004722   9.373136   9.529349   7.502740
    22  O    8.749507   8.475523   8.688938   9.191879   7.063177
    23  H    7.985080   7.758782   7.939767   8.537469   6.400218
    24  O    6.154292   5.883136   6.246307   6.549387   4.435598
    25  H    5.459107   5.085355   5.387734   5.751475   3.633961
                    6          7          8          9         10
     6  C    0.000000
     7  H    1.097385   0.000000
     8  O    2.385904   3.265544   0.000000
     9  O    1.216838   2.026938   2.891246   0.000000
    10  H    3.539163   4.615797   2.712933   2.987692   0.000000
    11  C    4.417026   5.456241   3.784989   3.690177   1.089770
    12  H    4.331614   5.266563   4.183732   3.529194   1.762545
    13  H    5.182404   6.221489   4.149636   4.610621   1.756929
    14  C    5.182414   6.215178   4.726251   4.263112   2.165372
    15  H    5.578364   6.646428   4.756002   4.783802   2.505786
    16  H    6.125063   7.128929   5.724779   5.155932   3.061344
    17  C    4.775854   5.696867   4.948642   3.685285   2.820639
    18  H    4.665633   5.483216   5.245321   3.483387   3.131142
    19  C    6.091475   6.953361   6.283271   4.993532   4.240486
    20  H    6.479696   7.394080   6.339448   5.490064   4.430171
    21  H    6.876372   7.738749   7.055405   5.737849   4.756960
    22  O    6.245167   6.948146   6.860274   5.134301   5.165394
    23  H    5.572345   6.233776   6.277258   4.529154   4.917715
    24  O    3.876919   4.775714   4.136107   2.908894   2.781254
    25  H    2.949491   3.850055   3.502276   1.948817   2.466760
                   11         12         13         14         15
    11  C    0.000000
    12  H    1.090988   0.000000
    13  H    1.089298   1.764457   0.000000
    14  C    1.521575   2.167435   2.169498   0.000000
    15  H    2.155428   3.067735   2.503735   1.092109   0.000000
    16  H    2.149021   2.512196   2.488707   1.093030   1.757068
    17  C    2.546468   2.805307   3.491911   1.523910   2.135200
    18  H    2.765698   2.577372   3.765604   2.154329   3.045072
    19  C    3.888038   4.190769   4.683878   2.519489   2.752857
    20  H    4.164197   4.708812   4.823012   2.718799   2.496460
    21  H    4.171182   4.353032   4.845294   2.777267   3.138239
    22  O    4.968640   5.123129   5.880151   3.769943   4.046298
    23  H    4.925770   5.120028   5.896949   3.890902   4.110229
    24  O    3.052869   3.435295   4.037327   2.453545   2.674782
    25  H    2.940334   3.148502   3.971239   2.825624   3.210811
                   16         17         18         19         20
    16  H    0.000000
    17  C    2.136643   0.000000
    18  H    2.498614   1.096754   0.000000
    19  C    2.696851   1.517498   2.129153   0.000000
    20  H    2.975084   2.137704   3.033934   1.097474   0.000000
    21  H    2.503311   2.150007   2.450383   1.089772   1.771036
    22  O    4.017869   2.423705   2.666107   1.408729   2.070239
    23  H    4.375676   2.454361   2.758904   1.911651   2.386197
    24  O    3.367879   1.422600   2.061901   2.339896   2.618871
    25  H    3.778030   1.972970   2.213378   3.160958   3.555476
                   21         22         23         24         25
    21  H    0.000000
    22  O    2.023131   0.000000
    23  H    2.793076   0.960161   0.000000
    24  O    3.298048   2.729479   2.230762   0.000000
    25  H    4.024268   3.446717   2.886594   0.961186   0.000000
 Stoichiometry    C7H14O4(3)
 Framework group  C1[X(C7H14O4)]
 Deg. of freedom    69
 Full point group                 C1      NOp   1
 Largest Abelian subgroup         C1      NOp   1
 Largest concise Abelian subgroup C1      NOp   1
                         Standard orientation:                         
 ---------------------------------------------------------------------
 Center     Atomic      Atomic             Coordinates (Angstroms)
 Number     Number       Type             X           Y           Z
 ---------------------------------------------------------------------
      1          1           0        4.840268   -0.484617   -1.428698
      2          6           0        4.624867   -0.297304   -0.378230
      3          1           0        4.931031   -1.151529    0.220509
      4          1           0        5.171475    0.590385   -0.065055
      5          6           0        3.140180   -0.061412   -0.203867
      6          6           0        2.414612   -0.987825    0.686606
      7          1           0        3.099302   -1.738301    1.101624
      8          8           0        2.600435    0.869970   -0.798859
      9          8           0        1.227605   -0.974461    0.954059
     10          1           0        0.171051    1.684175    0.092865
     11          6           0       -0.680453    2.161576    0.577247
     12          1           0       -0.616692    1.953763    1.646360
     13          1           0       -0.576749    3.236634    0.435595
     14          6           0       -1.992023    1.651443   -0.001318
     15          1           0       -2.040726    1.872901   -1.069628
     16          1           0       -2.826891    2.174018    0.472631
     17          6           0       -2.195911    0.152894    0.185988
     18          1           0       -2.129762   -0.095178    1.252268
     19          6           0       -3.554117   -0.299977   -0.316987
     20          1           0       -3.651445   -0.010449   -1.371099
     21          1           0       -4.344657    0.196305    0.245465
     22          8           0       -3.732867   -1.688653   -0.161599
     23          1           0       -2.921657   -2.097222   -0.472918
     24          8           0       -1.247078   -0.624704   -0.534323
     25          1           0       -0.432240   -0.704476   -0.030782
 ---------------------------------------------------------------------
 Rotational constants (GHZ):           1.8593468           0.3929747           0.3488533
 Standard basis: Aug-CC-pVTZ (5D, 7F)
 There are   955 symmetry adapted cartesian basis functions of A   symmetry.
 There are   828 symmetry adapted basis functions of A   symmetry.
   828 basis functions,  1170 primitive gaussians,   955 cartesian basis functions
    45 alpha electrons       43 beta electrons
       nuclear repulsion energy       618.3923162350 Hartrees.
 NAtoms=   25 NActive=   25 NUniq=   25 SFac= 1.00D+00 NAtFMM=   60 NAOKFM=F Big=F
 Integral buffers will be    131072 words long.
 Raffenetti 2 integral format.
 Two-electron integral symmetry is turned on.
 Nuclear repulsion after empirical dispersion term =      618.3790828542 Hartrees.
 One-electron integrals computed using PRISM.
 NBasis=   828 RedAO= T EigKep=  3.55D-06  NBF=   828
 NBsUse=   828 1.00D-06 EigRej= -1.00D+00 NBFU=   828
 Lowest energy guess from the checkpoint file:  "Forward-wb-opt.chk"
 B after Tr=     0.000000    0.000000    0.000000
         Rot=    0.999743    0.018400    0.003508   -0.012736 Ang=   2.60 deg.
 B after Tr=     0.000000    0.000000    0.000000
         Rot=    0.991385   -0.129892   -0.004030    0.016341 Ang= -15.05 deg.
 Initial guess <Sx>= 0.0000 <Sy>= 0.0000 <Sz>= 1.0000 <S**2>= 2.0140 S= 1.0047
 Requested convergence on RMS density matrix=1.00D-08 within 128 cycles.
 Requested convergence on MAX density matrix=1.00D-06.
 Requested convergence on             energy=1.00D-06.
 No special actions if energy rises.
 SCF Done:  E(UwB97XD) =  -576.000962617     A.U. after   20 cycles
            NFock= 20  Conv=0.50D-08     -V/T= 2.0058
 <Sx>= 0.0000 <Sy>= 0.0000 <Sz>= 1.0000 <S**2>= 2.0134 S= 1.0045
 <L.S>=  0.00000000000    
 Annihilation of the first spin contaminant:
 S**2 before annihilation     2.0134,   after     2.0001
 Calling FoFJK, ICntrl=      2127 FMM=F ISym2X=0 I1Cent= 0 IOpClX= 1 NMat=1 NMatS=1 NMatT=0.
 ***** Axes restored to original set *****
 -------------------------------------------------------------------
 Center     Atomic                   Forces (Hartrees/Bohr)
 Number     Number              X              Y              Z
 -------------------------------------------------------------------
      1        1          -0.000002634   -0.000071078    0.000364474
      2        6           0.000031078   -0.000429512   -0.000364115
      3        1          -0.000242887   -0.000307971   -0.000180447
      4        1          -0.000165748    0.000299958   -0.000145930
      5        6          -0.000906293    0.001159561    0.001156851
      6        6           0.000171035   -0.001460999   -0.000446717
      7        1          -0.000466062    0.000069656   -0.000302122
      8        8           0.001327143    0.000074540   -0.000326352
      9        8           0.000807848    0.000817535    0.000133423
     10        1          -0.000728762   -0.000458052    0.000209824
     11        6          -0.000644976   -0.000933503    0.000466314
     12        1           0.000048618    0.000027337   -0.000430221
     13        1           0.000235041    0.000331577   -0.000015889
     14        6          -0.000241877   -0.000548249    0.000125463
     15        1          -0.000100547    0.000128132    0.000376657
     16        1           0.000574383   -0.000264411   -0.000050511
     17        6          -0.000989063   -0.001350831   -0.000666764
     18        1          -0.000422399    0.000126265   -0.000378826
     19        6           0.000233922   -0.000666526    0.000745177
     20        1           0.000207635    0.000050370    0.000364472
     21        1           0.000280249   -0.000152268   -0.000218133
     22        8           0.001263123    0.000834334   -0.000568353
     23        1          -0.000905565    0.000220733    0.000260801
     24        8           0.000732136    0.001541889    0.000864992
     25        1          -0.000095397    0.000961511   -0.000974068
 -------------------------------------------------------------------
 Cartesian Forces:  Max     0.001541889 RMS     0.000609110

 GradGradGradGradGradGradGradGradGradGradGradGradGradGradGradGradGradGrad
 Berny optimization.
 Using GEDIIS/GDIIS optimizer.
 FormGI is forming the generalized inverse of G from B-inverse, IUseBI=4.
 Internal  Forces:  Max     0.004026927 RMS     0.000795968
 Search for a local minimum.
 Step number   4 out of a maximum of  121
 All quantities printed in internal units (Hartrees-Bohrs-Radians)
 Mixed Optimization -- En-DIIS/RFO-DIIS
 Update second derivatives using D2CorX and points    1    3    2    4
 DE= -6.82D-05 DEPred=-3.84D-04 R= 1.78D-01
 Trust test= 1.78D-01 RLast= 1.41D-01 DXMaxT set to 2.52D-01
 ITU=  0 -1  1  0
 Use linear search instead of GDIIS.
     Eigenvalues ---    0.00211   0.00337   0.00352   0.00385   0.00461
     Eigenvalues ---    0.00711   0.01027   0.01229   0.01384   0.01419
     Eigenvalues ---    0.02060   0.02180   0.03480   0.03777   0.04427
     Eigenvalues ---    0.04645   0.04786   0.04837   0.04952   0.05471
     Eigenvalues ---    0.05509   0.05841   0.07323   0.07413   0.07602
     Eigenvalues ---    0.08448   0.11543   0.12307   0.13867   0.14576
     Eigenvalues ---    0.16000   0.16000   0.16000   0.16000   0.16000
     Eigenvalues ---    0.16000   0.16040   0.16098   0.16291   0.18798
     Eigenvalues ---    0.19804   0.21896   0.22388   0.23495   0.25066
     Eigenvalues ---    0.27157   0.29269   0.29358   0.29953   0.30479
     Eigenvalues ---    0.33094   0.33456   0.33543   0.33695   0.33797
     Eigenvalues ---    0.33882   0.33949   0.34087   0.34182   0.34212
     Eigenvalues ---    0.34288   0.34374   0.35089   0.41272   0.42588
     Eigenvalues ---    0.52779   0.53196   0.82642   0.86671
 RFO step:  Lambda=-1.40966049D-04 EMin= 2.10671305D-03
 Quartic linear search produced a step of -0.48079.
 Iteration  1 RMS(Cart)=  0.09533333 RMS(Int)=  0.00395695
 Iteration  2 RMS(Cart)=  0.00820886 RMS(Int)=  0.00001970
 Iteration  3 RMS(Cart)=  0.00005781 RMS(Int)=  0.00000383
 Iteration  4 RMS(Cart)=  0.00000000 RMS(Int)=  0.00000383
 Variable       Old X    -DE/DX   Delta X   Delta X   Delta X     New X
                                 (Linear)    (Quad)   (Total)
    R1        2.05708   0.00036   0.00064   0.00024   0.00088   2.05796
    R2        2.05444   0.00041   0.00024   0.00038   0.00062   2.05506
    R3        2.05698   0.00037   0.00065   0.00025   0.00090   2.05788
    R4        2.85989   0.00041  -0.00083   0.00078  -0.00004   2.85984
    R5        2.78863   0.00074  -0.00542   0.00199  -0.00343   2.78520
    R6        2.32430   0.00049   0.00225  -0.00033   0.00192   2.32621
    R7        2.07376   0.00036  -0.00117   0.00073  -0.00045   2.07331
    R8        2.29949   0.00020   0.00377  -0.00100   0.00277   2.30226
    R9        3.68273  -0.00044  -0.00089  -0.00342  -0.00430   3.67843
   R10        2.05937   0.00086   0.00088   0.00060   0.00148   2.06085
   R11        2.06167   0.00041   0.00057   0.00027   0.00084   2.06251
   R12        2.05847   0.00030   0.00069   0.00018   0.00087   2.05935
   R13        2.87536   0.00051  -0.00031   0.00085   0.00054   2.87590
   R14        2.06379   0.00039   0.00036   0.00034   0.00069   2.06448
   R15        2.06553   0.00034   0.00071   0.00018   0.00090   2.06642
   R16        2.87977  -0.00150  -0.00433  -0.00083  -0.00516   2.87461
   R17        2.07256   0.00036  -0.00043   0.00053   0.00010   2.07267
   R18        2.86766   0.00108  -0.00018   0.00142   0.00124   2.86890
   R19        2.68832  -0.00233   0.00026  -0.00238  -0.00212   2.68620
   R20        2.07393   0.00038  -0.00032   0.00051   0.00018   2.07411
   R21        2.05937   0.00025   0.00010   0.00023   0.00034   2.05971
   R22        2.66211  -0.00097   0.00123  -0.00121   0.00002   2.66213
   R23        1.81444   0.00076   0.00129   0.00021   0.00150   1.81594
   R24        1.81638   0.00008   0.00048  -0.00003   0.00045   1.81683
    A1        1.91828  -0.00004   0.00027  -0.00009   0.00018   1.91846
    A2        1.89505   0.00006   0.00019   0.00005   0.00024   1.89529
    A3        1.90935  -0.00013  -0.00049  -0.00026  -0.00075   1.90860
    A4        1.91868  -0.00006   0.00035  -0.00018   0.00017   1.91885
    A5        1.91272   0.00022  -0.00017   0.00044   0.00026   1.91298
    A6        1.90962  -0.00005  -0.00015   0.00004  -0.00011   1.90951
    A7        2.04208   0.00010   0.00002   0.00055   0.00056   2.04264
    A8        2.08611   0.00143   0.00162   0.00200   0.00361   2.08972
    A9        2.15499  -0.00154  -0.00164  -0.00254  -0.00418   2.15082
   A10        1.92918   0.00083   0.00791  -0.00017   0.00773   1.93691
   A11        2.22102  -0.00214  -0.00595  -0.00329  -0.00926   2.21176
   A12        2.13296   0.00131  -0.00195   0.00350   0.00154   2.13450
   A13        2.37646  -0.00130  -0.00148  -0.00345  -0.00493   2.37152
   A14        1.88227  -0.00006   0.00101  -0.00029   0.00072   1.88298
   A15        1.87566   0.00016   0.00179   0.00083   0.00261   1.87827
   A16        1.93653   0.00024   0.00102   0.00084   0.00186   1.93839
   A17        1.88584   0.00005  -0.00069  -0.00053  -0.00123   1.88462
   A18        1.93813  -0.00004  -0.00019  -0.00029  -0.00048   1.93765
   A19        1.94282  -0.00033  -0.00281  -0.00053  -0.00334   1.93947
   A20        1.92028   0.00020  -0.00086  -0.00136  -0.00222   1.91805
   A21        1.91052   0.00107   0.00359   0.00319   0.00678   1.91730
   A22        1.98043  -0.00176  -0.00520  -0.00183  -0.00703   1.97340
   A23        1.86832  -0.00025   0.00160   0.00069   0.00229   1.87061
   A24        1.88985   0.00064   0.00007  -0.00059  -0.00053   1.88933
   A25        1.89089   0.00017   0.00114   0.00002   0.00116   1.89205
   A26        1.91118   0.00012   0.00109  -0.00026   0.00082   1.91201
   A27        1.95247   0.00074   0.00253   0.00081   0.00335   1.95582
   A28        1.96713  -0.00249  -0.01066  -0.00547  -0.01613   1.95099
   A29        1.88465  -0.00014   0.00490   0.00306   0.00797   1.89261
   A30        1.90541   0.00032  -0.00004  -0.00040  -0.00047   1.90494
   A31        1.84005   0.00156   0.00263   0.00265   0.00528   1.84533
   A32        1.89547   0.00021   0.00149   0.00077   0.00226   1.89773
   A33        1.92016   0.00018   0.00225  -0.00027   0.00198   1.92214
   A34        1.95109  -0.00017  -0.00369   0.00035  -0.00334   1.94775
   A35        1.88731  -0.00005   0.00269  -0.00006   0.00263   1.88994
   A36        1.93344   0.00006  -0.00011   0.00026   0.00015   1.93359
   A37        1.87543  -0.00022  -0.00245  -0.00108  -0.00353   1.87190
   A38        1.85094  -0.00107  -0.00780  -0.00097  -0.00878   1.84216
   A39        1.92360  -0.00403  -0.01555  -0.00625  -0.02180   1.90180
   A40        3.19577  -0.00137  -0.03902  -0.04132  -0.08034   3.11543
   A41        3.11884   0.00041  -0.00252   0.01485   0.01232   3.13116
    D1        2.09519   0.00003  -0.00040   0.00104   0.00064   2.09584
    D2       -1.04299   0.00001   0.00069  -0.00007   0.00062  -1.04237
    D3       -0.00907   0.00002  -0.00033   0.00105   0.00072  -0.00835
    D4        3.13592   0.00000   0.00077  -0.00007   0.00070   3.13663
    D5       -2.11400  -0.00001  -0.00055   0.00097   0.00042  -2.11358
    D6        1.03100  -0.00003   0.00055  -0.00014   0.00040   1.03140
    D7       -0.00047   0.00014   0.00394   0.00508   0.00902   0.00856
    D8       -3.13565  -0.00011   0.00027  -0.00189  -0.00162  -3.13726
    D9        3.13758   0.00017   0.00281   0.00626   0.00906  -3.13655
   D10        0.00240  -0.00008  -0.00086  -0.00072  -0.00158   0.00082
   D11        0.73280  -0.00008   0.01229   0.00217   0.01446   0.74727
   D12       -2.40169  -0.00036   0.00824  -0.00554   0.00270  -2.39900
   D13       -2.45588   0.00056   0.03574  -0.13175  -0.09601  -2.55188
   D14       -1.05393   0.00017  -0.00019  -0.01223  -0.01242  -1.06636
   D15       -3.10242  -0.00028  -0.00378  -0.01416  -0.01794  -3.12036
   D16        1.06630  -0.00008  -0.00429  -0.01525  -0.01953   1.04676
   D17        3.13602   0.00011  -0.00202  -0.01222  -0.01424   3.12178
   D18        1.08754  -0.00033  -0.00560  -0.01415  -0.01976   1.06779
   D19       -1.02693  -0.00013  -0.00612  -0.01524  -0.02135  -1.04828
   D20        1.03407   0.00031   0.00087  -0.01098  -0.01011   1.02395
   D21       -1.01442  -0.00014  -0.00271  -0.01292  -0.01563  -1.03005
   D22       -3.12889   0.00006  -0.00322  -0.01400  -0.01722   3.13707
   D23        0.98393  -0.00015   0.00105   0.01952   0.02057   1.00450
   D24        3.07262   0.00023   0.00958   0.02370   0.03328   3.10590
   D25       -1.14061   0.00103   0.00742   0.02391   0.03133  -1.10929
   D26        3.12109  -0.00060  -0.00343   0.01614   0.01271   3.13381
   D27       -1.07340  -0.00023   0.00511   0.02031   0.02542  -1.04798
   D28        0.99655   0.00058   0.00294   0.02053   0.02347   1.02002
   D29       -1.14153  -0.00047  -0.00090   0.01665   0.01575  -1.12577
   D30        0.94717  -0.00010   0.00763   0.02083   0.02846   0.97563
   D31        3.01712   0.00071   0.00547   0.02104   0.02651   3.04362
   D32        0.98751  -0.00065  -0.00090   0.00672   0.00582   0.99333
   D33       -1.07500  -0.00082  -0.00637   0.00649   0.00012  -1.07488
   D34        3.12596  -0.00055  -0.00243   0.00780   0.00538   3.13134
   D35        3.09173  -0.00014   0.00533   0.00891   0.01424   3.10597
   D36        1.02921  -0.00031  -0.00014   0.00868   0.00854   1.03775
   D37       -1.05301  -0.00004   0.00380   0.01000   0.01380  -1.03921
   D38       -1.15642   0.00094   0.00898   0.01122   0.02020  -1.13622
   D39        3.06425   0.00078   0.00351   0.01099   0.01450   3.07874
   D40        0.98203   0.00105   0.00745   0.01230   0.01975   1.00178
   D41        1.45408  -0.00110  -0.00582  -0.01661  -0.02243   1.43166
   D42       -0.67372   0.00018  -0.00017  -0.01233  -0.01250  -0.68623
   D43       -2.69457  -0.00062  -0.00723  -0.01707  -0.02430  -2.71887
   D44       -0.79586   0.00000  -0.00449  -0.00002  -0.00451  -0.80037
   D45        1.32076   0.00019  -0.00519   0.00138  -0.00381   1.31694
   D46       -2.90430   0.00002  -0.00347   0.00081  -0.00266  -2.90696
         Item               Value     Threshold  Converged?
 Maximum Force            0.004027     0.000450     NO 
 RMS     Force            0.000796     0.000300     NO 
 Maximum Displacement     0.368013     0.001800     NO 
 RMS     Displacement     0.100473     0.001200     NO 
 Predicted change in Energy=-1.947211D-04
 GradGradGradGradGradGradGradGradGradGradGradGradGradGradGradGradGradGrad

                          Input orientation:                          
 ---------------------------------------------------------------------
 Center     Atomic      Atomic             Coordinates (Angstroms)
 Number     Number       Type             X           Y           Z
 ---------------------------------------------------------------------
      1          1           0       -4.808732   -0.579977    1.451981
      2          6           0       -4.591206   -0.273858    0.429752
      3          1           0       -4.910310   -1.047618   -0.264583
      4          1           0       -5.124685    0.652910    0.223871
      5          6           0       -3.103196   -0.041043    0.281781
      6          6           0       -2.391693   -0.865222   -0.711581
      7          1           0       -3.082092   -1.548038   -1.222315
      8          8           0       -2.545280    0.805351    0.980105
      9          8           0       -1.201898   -0.828232   -0.970974
     10          1           0       -0.195111    1.570535   -0.123464
     11          6           0        0.633931    2.062596   -0.633244
     12          1           0        0.566114    1.819679   -1.695136
     13          1           0        0.496139    3.138149   -0.524725
     14          6           0        1.970829    1.619963   -0.056319
     15          1           0        2.027123    1.889615    1.000858
     16          1           0        2.786036    2.140659   -0.566284
     17          6           0        2.206405    0.122163   -0.179121
     18          1           0        2.146479   -0.173556   -1.233610
     19          6           0        3.566185   -0.287090    0.357819
     20          1           0        3.645349    0.039332    1.402732
     21          1           0        4.356899    0.199355   -0.213261
     22          8           0        3.768710   -1.677141    0.251574
     23          1           0        2.957447   -2.080834    0.571444
     24          8           0        1.255991   -0.624419    0.569160
     25          1           0        0.448627   -0.707990    0.053878
 ---------------------------------------------------------------------
                    Distance matrix (angstroms):
                    1          2          3          4          5
     1  H    0.000000
     2  C    1.089026   0.000000
     3  H    1.782021   1.087490   0.000000
     4  H    1.768641   1.088983   1.782229   0.000000
     5  C    2.137445   1.513365   2.139478   2.138069   0.000000
     6  C    3.256446   2.547590   2.564470   3.263286   1.473864
     7  H    3.327203   2.574934   2.123687   3.332838   2.129268
     8  O    2.695369   2.377687   3.252093   2.692296   1.230979
     9  O    4.352194   3.709012   3.781459   4.360010   2.409148
    10  H    5.328435   4.799321   5.395159   5.026268   3.349383
    11  C    6.399525   5.821600   6.367727   5.990285   4.385052
    12  H    6.674703   5.957852   6.345005   6.117935   4.564463
    13  H    6.772997   6.199508   6.842369   6.191161   4.869592
    14  C    7.285407   6.847126   7.383051   7.166590   5.349672
    15  H    7.282260   6.986348   7.639153   7.299418   5.528534
    16  H    8.315994   7.825963   8.336059   8.088093   6.337357
    17  C    7.236410   6.836306   7.212719   7.361315   5.332066
    18  H    7.466762   6.940695   7.176439   7.461710   5.465626
    19  C    8.451166   8.157719   8.533273   8.742583   6.674351
    20  H    8.476878   8.299736   8.784116   8.870157   6.841480
    21  H    9.348218   8.983651   9.350868   9.502485   7.480366
    22  O    8.730250   8.478747   8.717116   9.193605   7.064052
    23  H    7.958734   7.763208   7.979227   8.539029   6.401253
    24  O    6.128802   5.859355   6.236785   6.516426   4.407428
    25  H    5.441590   5.072443   5.379124   5.739578   3.621078
                    6          7          8          9         10
     6  C    0.000000
     7  H    1.097150   0.000000
     8  O    2.382479   3.267607   0.000000
     9  O    1.218304   2.028897   2.877494   0.000000
    10  H    3.332231   4.389491   2.706781   2.736051   0.000000
    11  C    4.211015   5.214643   3.780335   3.441106   1.090555
    12  H    4.113963   4.987433   4.226884   3.265227   1.763998
    13  H    4.939784   5.937231   4.117850   4.337585   1.759617
    14  C    5.063311   6.076824   4.704573   4.110529   2.167545
    15  H    5.481561   6.547063   4.699248   4.658475   2.510824
    16  H    5.988766   6.962169   5.709404   4.988157   3.067307
    17  C    4.732964   5.643228   4.938528   3.625853   2.805024
    18  H    4.620165   5.406227   5.279337   3.421872   3.123672
    19  C    6.080638   6.948842   6.239444   4.979271   4.222529
    20  H    6.460218   7.393854   6.252142   5.466530   4.407152
    21  H    6.850193   7.707799   7.030748   5.703533   4.754892
    22  O    6.287881   7.008745   6.823488   5.188663   5.138087
    23  H    5.633575   6.322774   6.227124   4.609579   4.873809
    24  O    3.873484   4.783453   4.082006   2.907709   2.720891
    25  H    2.945857   3.847120   3.480169   1.946539   2.374347
                   11         12         13         14         15
    11  C    0.000000
    12  H    1.091432   0.000000
    13  H    1.089760   1.764404   0.000000
    14  C    1.521862   2.167679   2.167718   0.000000
    15  H    2.154344   3.067218   2.496027   1.092477   0.000000
    16  H    2.154562   2.511054   2.498067   1.093504   1.759235
    17  C    2.538539   2.805426   3.484339   1.521178   2.132693
    18  H    2.765614   2.585256   3.767430   2.152575   3.043644
    19  C    3.886044   4.201610   4.683622   2.520619   2.742308
    20  H    4.160220   4.716790   4.820298   2.726030   2.490723
    21  H    4.184321   4.380805   4.861994   2.781382   3.123927
    22  O    4.959373   5.125822   5.873617   3.768033   4.039344
    23  H    4.900817   5.105865   5.873449   3.881160   4.100532
    24  O    3.008784   3.402437   3.991350   2.437102   2.664840
    25  H    2.860528   3.076030   3.889707   2.783632   3.183704
                   16         17         18         19         20
    16  H    0.000000
    17  C    2.135462   0.000000
    18  H    2.491978   1.096808   0.000000
    19  C    2.712298   1.518155   2.135673   0.000000
    20  H    3.005165   2.140019   3.040104   1.097570   0.000000
    21  H    2.522082   2.152150   2.462952   1.089949   1.772947
    22  O    4.026182   2.421527   2.664240   1.408740   2.070426
    23  H    4.375479   2.445528   2.748381   1.906231   2.378940
    24  O    3.357965   1.421477   2.060638   2.344238   2.616188
    25  H    3.736694   1.957862   2.196804   3.160491   3.549215
                   21         22         23         24         25
    21  H    0.000000
    22  O    2.020712   0.000000
    23  H    2.788098   0.960954   0.000000
    24  O    3.302487   2.742781   2.239666   0.000000
    25  H    4.021097   3.464287   2.906329   0.961424   0.000000
 Stoichiometry    C7H14O4(3)
 Framework group  C1[X(C7H14O4)]
 Deg. of freedom    69
 Full point group                 C1      NOp   1
 Largest Abelian subgroup         C1      NOp   1
 Largest concise Abelian subgroup C1      NOp   1
                         Standard orientation:                         
 ---------------------------------------------------------------------
 Center     Atomic      Atomic             Coordinates (Angstroms)
 Number     Number       Type             X           Y           Z
 ---------------------------------------------------------------------
      1          1           0        4.821764   -0.706254   -1.374903
      2          6           0        4.603731   -0.351981   -0.368459
      3          1           0        4.911209   -1.097236    0.361395
      4          1           0        5.146975    0.577048   -0.202102
      5          6           0        3.117914   -0.095989   -0.237741
      6          6           0        2.393105   -0.866529    0.788513
      7          1           0        3.073617   -1.533389    1.332515
      8          8           0        2.572488    0.724332   -0.975910
      9          8           0        1.202798   -0.804493    1.040676
     10          1           0        0.226907    1.564866    0.081642
     11          6           0       -0.598447    2.088693    0.565072
     12          1           0       -0.537605    1.893094    1.637109
     13          1           0       -0.447917    3.156648    0.408895
     14          6           0       -1.938044    1.635621    0.002694
     15          1           0       -1.987077    1.858009   -1.065784
     16          1           0       -2.749237    2.187905    0.485083
     17          6           0       -2.191245    0.147619    0.191699
     18          1           0       -2.138869   -0.100971    1.258680
     19          6           0       -3.553497   -0.270051   -0.332339
     20          1           0       -3.624796    0.009856   -1.391220
     21          1           0       -4.340832    0.250495    0.212752
     22          8           0       -3.772351   -1.651538   -0.164575
     23          1           0       -2.964510   -2.078341   -0.462344
     24          8           0       -1.246503   -0.642562   -0.518000
     25          1           0       -0.442188   -0.711936    0.004111
 ---------------------------------------------------------------------
 Rotational constants (GHZ):           1.9209143           0.3928447           0.3557668
 Standard basis: Aug-CC-pVTZ (5D, 7F)
 There are   955 symmetry adapted cartesian basis functions of A   symmetry.
 There are   828 symmetry adapted basis functions of A   symmetry.
   828 basis functions,  1170 primitive gaussians,   955 cartesian basis functions
    45 alpha electrons       43 beta electrons
       nuclear repulsion energy       621.1703866208 Hartrees.
 NAtoms=   25 NActive=   25 NUniq=   25 SFac= 1.00D+00 NAtFMM=   60 NAOKFM=F Big=F
 Integral buffers will be    131072 words long.
 Raffenetti 2 integral format.
 Two-electron integral symmetry is turned on.
 Nuclear repulsion after empirical dispersion term =      621.1568748256 Hartrees.
 One-electron integrals computed using PRISM.
 NBasis=   828 RedAO= T EigKep=  3.11D-06  NBF=   828
 NBsUse=   828 1.00D-06 EigRej= -1.00D+00 NBFU=   828
 Initial guess from the checkpoint file:  "Forward-wb-opt.chk"
 B after Tr=     0.000000    0.000000    0.000000
         Rot=    0.999777    0.020681   -0.000627    0.004174 Ang=   2.42 deg.
 Initial guess <Sx>= 0.0000 <Sy>= 0.0000 <Sz>= 1.0000 <S**2>= 2.0135 S= 1.0045
 ExpMin= 2.53D-02 ExpMax= 1.53D+04 ExpMxC= 5.22D+02 IAcc=3 IRadAn=         7 AccDes= 0.00D+00
 Harris functional with IExCor= 4639 and IRadAn=       7 diagonalized for initial guess.
 HarFok:  IExCor= 4639 AccDes= 0.00D+00 IRadAn=         7 IDoV= 1 UseB2=F ITyADJ=14
 ICtDFT=  3500011 ScaDFX=  1.000000  1.000000  1.000000  1.000000
 FoFCou: FMM=F IPFlag=           0 FMFlag=      100000 FMFlg1=           0
         NFxFlg=           0 DoJE=T BraDBF=F KetDBF=T FulRan=T
         wScrn=  0.000000 ICntrl=       500 IOpCl=  0 I1Cent=   200000004 NGrid=           0
         NMat0=    1 NMatS0=      1 NMatT0=    0 NMatD0=    1 NMtDS0=    0 NMtDT0=    0
 Petite list used in FoFCou.
 Requested convergence on RMS density matrix=1.00D-08 within 128 cycles.
 Requested convergence on MAX density matrix=1.00D-06.
 Requested convergence on             energy=1.00D-06.
 No special actions if energy rises.
 Restarting incremental Fock formation.
 SCF Done:  E(UwB97XD) =  -576.001030669     A.U. after   21 cycles
            NFock= 21  Conv=0.27D-08     -V/T= 2.0058
 <Sx>= 0.0000 <Sy>= 0.0000 <Sz>= 1.0000 <S**2>= 2.0134 S= 1.0045
 <L.S>=  0.00000000000    
 Annihilation of the first spin contaminant:
 S**2 before annihilation     2.0134,   after     2.0001
 Calling FoFJK, ICntrl=      2127 FMM=F ISym2X=0 I1Cent= 0 IOpClX= 1 NMat=1 NMatS=1 NMatT=0.
 ***** Axes restored to original set *****
 -------------------------------------------------------------------
 Center     Atomic                   Forces (Hartrees/Bohr)
 Number     Number              X              Y              Z
 -------------------------------------------------------------------
      1        1          -0.000045738   -0.000033068    0.000058088
      2        6          -0.000073764   -0.000138026   -0.000045672
      3        1          -0.000121591   -0.000092542   -0.000054465
      4        1          -0.000031208    0.000049168   -0.000025255
      5        6          -0.000723530    0.001583234    0.001734835
      6        6           0.002507134   -0.000331831   -0.001225651
      7        1          -0.000520925    0.000014646    0.000079456
      8        8           0.000174641   -0.000562153   -0.000629787
      9        8          -0.000745561   -0.001082281   -0.000269540
     10        1          -0.000017466    0.000169188    0.000083505
     11        6          -0.000023382    0.000711585   -0.000144160
     12        1          -0.000164297   -0.000154714   -0.000040090
     13        1          -0.000004968    0.000097925   -0.000023348
     14        6           0.000120182    0.000479532   -0.000032596
     15        1           0.000066437    0.000141741    0.000135213
     16        1          -0.000079132    0.000180440    0.000006607
     17        6          -0.000496532   -0.000067501    0.000952862
     18        1           0.000416787   -0.000066125   -0.000254695
     19        6           0.000148142   -0.000635569   -0.000726200
     20        1           0.000040458    0.000236727    0.000084673
     21        1           0.000018329    0.000317992   -0.000020907
     22        8          -0.000295411    0.000243844    0.000417151
     23        1           0.000035822   -0.000538874   -0.000063420
     24        8           0.000639232   -0.000844890   -0.000490113
     25        1          -0.000823660    0.000321554    0.000493511
 -------------------------------------------------------------------
 Cartesian Forces:  Max     0.002507134 RMS     0.000557399

 GradGradGradGradGradGradGradGradGradGradGradGradGradGradGradGradGradGrad
 Berny optimization.
 Using GEDIIS/GDIIS optimizer.
 FormGI is forming the generalized inverse of G from B-inverse, IUseBI=4.
 Internal  Forces:  Max     0.001615425 RMS     0.000465410
 Search for a local minimum.
 Step number   5 out of a maximum of  121
 All quantities printed in internal units (Hartrees-Bohrs-Radians)
 Mixed Optimization -- En-DIIS/RFO-DIIS
 Swapping is turned off.
 Update second derivatives using D2CorX and points    1    3    2    4    5
 DE= -6.81D-05 DEPred=-1.95D-04 R= 3.49D-01
 Trust test= 3.49D-01 RLast= 1.69D-01 DXMaxT set to 2.52D-01
 ITU=  0  0 -1  1  0
     Eigenvalues ---    0.00135   0.00333   0.00378   0.00461   0.00711
     Eigenvalues ---    0.00909   0.01014   0.01178   0.01339   0.01410
     Eigenvalues ---    0.02058   0.02775   0.03367   0.03629   0.04452
     Eigenvalues ---    0.04616   0.04829   0.04881   0.04987   0.05474
     Eigenvalues ---    0.05542   0.05744   0.07323   0.07416   0.07688
     Eigenvalues ---    0.08385   0.11413   0.11583   0.12517   0.13931
     Eigenvalues ---    0.15884   0.16000   0.16000   0.16000   0.16000
     Eigenvalues ---    0.16000   0.16071   0.16201   0.16846   0.18939
     Eigenvalues ---    0.19725   0.21519   0.22903   0.23466   0.25039
     Eigenvalues ---    0.26669   0.28470   0.29334   0.29894   0.31127
     Eigenvalues ---    0.31680   0.33462   0.33552   0.33681   0.33757
     Eigenvalues ---    0.33888   0.33961   0.34111   0.34183   0.34211
     Eigenvalues ---    0.34288   0.34364   0.35468   0.41114   0.42261
     Eigenvalues ---    0.52782   0.54218   0.83837   0.87164
 En-DIIS/RFO-DIIS/Sim-DIIS IScMMF=       -3 using points:     5    4
 RFO step:  Lambda=-4.21679714D-04.
 DidBck=F Rises=F RFO-DIIS coefs:    0.97047    0.02953
 Iteration  1 RMS(Cart)=  0.09469958 RMS(Int)=  0.00176212
 Iteration  2 RMS(Cart)=  0.00390835 RMS(Int)=  0.00002042
 Iteration  3 RMS(Cart)=  0.00000620 RMS(Int)=  0.00001992
 Iteration  4 RMS(Cart)=  0.00000000 RMS(Int)=  0.00001992
 Variable       Old X    -DE/DX   Delta X   Delta X   Delta X     New X
                                 (Linear)    (Quad)   (Total)
    R1        2.05796   0.00007  -0.00003   0.00075   0.00073   2.05869
    R2        2.05506   0.00014  -0.00002   0.00269   0.00267   2.05772
    R3        2.05788   0.00006  -0.00003   0.00073   0.00071   2.05858
    R4        2.85984   0.00029   0.00000   0.00863   0.00863   2.86848
    R5        2.78520   0.00155   0.00010   0.03029   0.03040   2.81560
    R6        2.32621  -0.00066  -0.00006  -0.00632  -0.00638   2.31983
    R7        2.07331   0.00028   0.00001   0.00791   0.00793   2.08124
    R8        2.30226  -0.00118  -0.00008  -0.01208  -0.01216   2.29010
    R9        3.67843  -0.00012   0.00013  -0.01182  -0.01170   3.66673
   R10        2.06085  -0.00002  -0.00004   0.00182   0.00178   2.06263
   R11        2.06251   0.00008  -0.00002   0.00134   0.00131   2.06382
   R12        2.05935   0.00009  -0.00003   0.00044   0.00041   2.05976
   R13        2.87590   0.00047  -0.00002   0.00784   0.00782   2.88373
   R14        2.06448   0.00017  -0.00002   0.00216   0.00213   2.06662
   R15        2.06642   0.00002  -0.00003   0.00035   0.00032   2.06674
   R16        2.87461   0.00162   0.00015   0.01545   0.01560   2.89021
   R17        2.07267   0.00024   0.00000   0.00518   0.00518   2.07784
   R18        2.86890  -0.00006  -0.00004   0.00930   0.00927   2.87816
   R19        2.68620   0.00023   0.00006  -0.00749  -0.00743   2.67877
   R20        2.07411   0.00015  -0.00001   0.00463   0.00463   2.07874
   R21        2.05971   0.00017  -0.00001   0.00218   0.00217   2.06187
   R22        2.66213   0.00023   0.00000  -0.00586  -0.00586   2.65627
   R23        1.81594   0.00018  -0.00004   0.00009   0.00005   1.81599
   R24        1.81683   0.00030  -0.00001   0.00123   0.00122   1.81804
    A1        1.91846  -0.00007  -0.00001  -0.00224  -0.00224   1.91621
    A2        1.89529  -0.00001  -0.00001  -0.00129  -0.00130   1.89400
    A3        1.90860   0.00003   0.00002   0.00075   0.00077   1.90937
    A4        1.91885  -0.00005  -0.00001  -0.00263  -0.00264   1.91621
    A5        1.91298   0.00012  -0.00001   0.00521   0.00520   1.91818
    A6        1.90951  -0.00003   0.00000   0.00016   0.00016   1.90966
    A7        2.04264   0.00015  -0.00002   0.00047   0.00046   2.04310
    A8        2.08972   0.00056  -0.00011   0.00497   0.00486   2.09458
    A9        2.15082  -0.00072   0.00012  -0.00545  -0.00532   2.14549
   A10        1.93691  -0.00010  -0.00023  -0.02399  -0.02424   1.91267
   A11        2.21176  -0.00072   0.00027   0.00555   0.00581   2.21758
   A12        2.13450   0.00082  -0.00005   0.01840   0.01834   2.15284
   A13        2.37152  -0.00160   0.00015  -0.01394  -0.01380   2.35773
   A14        1.88298  -0.00007  -0.00002  -0.00355  -0.00357   1.87941
   A15        1.87827  -0.00006  -0.00008  -0.00461  -0.00469   1.87358
   A16        1.93839   0.00002  -0.00005   0.00124   0.00118   1.93957
   A17        1.88462  -0.00001   0.00004  -0.00029  -0.00026   1.88436
   A18        1.93765   0.00014   0.00001   0.00056   0.00057   1.93822
   A19        1.93947  -0.00002   0.00010   0.00619   0.00628   1.94575
   A20        1.91805  -0.00043   0.00007  -0.00276  -0.00271   1.91534
   A21        1.91730  -0.00048  -0.00020  -0.00089  -0.00108   1.91622
   A22        1.97340   0.00136   0.00021   0.01242   0.01262   1.98602
   A23        1.87061   0.00016  -0.00007  -0.00388  -0.00396   1.86665
   A24        1.88933  -0.00028   0.00002  -0.00063  -0.00063   1.88870
   A25        1.89205  -0.00040  -0.00003  -0.00512  -0.00516   1.88689
   A26        1.91201   0.00010  -0.00002  -0.00467  -0.00474   1.90727
   A27        1.95582  -0.00045  -0.00010  -0.00412  -0.00426   1.95156
   A28        1.95099   0.00091   0.00048   0.01415   0.01463   1.96563
   A29        1.89261  -0.00009  -0.00024  -0.00592  -0.00619   1.88642
   A30        1.90494  -0.00013   0.00001  -0.00132  -0.00129   1.90365
   A31        1.84533  -0.00038  -0.00016   0.00161   0.00144   1.84677
   A32        1.89773  -0.00016  -0.00007  -0.00153  -0.00167   1.89607
   A33        1.92214  -0.00022  -0.00006  -0.00824  -0.00834   1.91380
   A34        1.94775   0.00034   0.00010   0.01411   0.01418   1.96193
   A35        1.88994  -0.00002  -0.00008  -0.00955  -0.00968   1.88027
   A36        1.93359  -0.00007   0.00000   0.00125   0.00122   1.93481
   A37        1.87190   0.00012   0.00010   0.00319   0.00332   1.87521
   A38        1.84216   0.00093   0.00026   0.02378   0.02404   1.86620
   A39        1.90180   0.00072   0.00064   0.02439   0.02503   1.92683
   A40        3.11543   0.00148   0.00237  -0.00097   0.00140   3.11684
   A41        3.13116   0.00046  -0.00036   0.06635   0.06599   3.19715
    D1        2.09584   0.00001  -0.00002   0.00216   0.00214   2.09798
    D2       -1.04237   0.00002  -0.00002   0.00313   0.00311  -1.03926
    D3       -0.00835  -0.00001  -0.00002   0.00122   0.00120  -0.00715
    D4        3.13663   0.00000  -0.00002   0.00219   0.00217   3.13880
    D5       -2.11358  -0.00001  -0.00001   0.00113   0.00111  -2.11246
    D6        1.03140   0.00000  -0.00001   0.00210   0.00209   1.03349
    D7        0.00856   0.00003  -0.00027   0.01078   0.01047   0.01903
    D8       -3.13726   0.00004   0.00005   0.00002   0.00011  -3.13715
    D9       -3.13655   0.00003  -0.00027   0.00980   0.00949  -3.12706
   D10        0.00082   0.00003   0.00005  -0.00096  -0.00087  -0.00006
   D11        0.74727  -0.00003  -0.00043  -0.03485  -0.03520   0.71207
   D12       -2.39900  -0.00003  -0.00008  -0.04683  -0.04699  -2.44598
   D13       -2.55188   0.00135   0.00283   0.11679   0.11962  -2.43226
   D14       -1.06636  -0.00008   0.00037  -0.02113  -0.02076  -1.08712
   D15       -3.12036   0.00026   0.00053  -0.01422  -0.01369  -3.13404
   D16        1.04676   0.00018   0.00058  -0.01548  -0.01491   1.03186
   D17        3.12178  -0.00009   0.00042  -0.01785  -0.01742   3.10436
   D18        1.06779   0.00025   0.00058  -0.01094  -0.01035   1.05744
   D19       -1.04828   0.00017   0.00063  -0.01219  -0.01157  -1.05985
   D20        1.02395  -0.00017   0.00030  -0.02200  -0.02170   1.00225
   D21       -1.03005   0.00018   0.00046  -0.01509  -0.01463  -1.04468
   D22        3.13707   0.00010   0.00051  -0.01635  -0.01585   3.12122
   D23        1.00450   0.00027  -0.00061   0.06060   0.05997   1.06447
   D24        3.10590  -0.00006  -0.00098   0.04730   0.04631  -3.13097
   D25       -1.10929  -0.00023  -0.00092   0.05616   0.05523  -1.05406
   D26        3.13381   0.00042  -0.00038   0.06478   0.06440  -3.08498
   D27       -1.04798   0.00009  -0.00075   0.05148   0.05074  -0.99723
   D28        1.02002  -0.00008  -0.00069   0.06034   0.05966   1.07967
   D29       -1.12577   0.00025  -0.00047   0.05717   0.05670  -1.06907
   D30        0.97563  -0.00007  -0.00084   0.04387   0.04304   1.01867
   D31        3.04362  -0.00024  -0.00078   0.05273   0.05196   3.09558
   D32        0.99333   0.00013  -0.00017   0.01377   0.01360   1.00693
   D33       -1.07488   0.00039   0.00000   0.03112   0.03107  -1.04381
   D34        3.13134   0.00016  -0.00016   0.02353   0.02337  -3.12847
   D35        3.10597  -0.00008  -0.00042   0.00134   0.00093   3.10690
   D36        1.03775   0.00017  -0.00025   0.01868   0.01841   1.05616
   D37       -1.03921  -0.00006  -0.00041   0.01109   0.01071  -1.02850
   D38       -1.13622  -0.00047  -0.00060  -0.00224  -0.00282  -1.13904
   D39        3.07874  -0.00022  -0.00043   0.01511   0.01466   3.09340
   D40        1.00178  -0.00045  -0.00058   0.00752   0.00695   1.00874
   D41        1.43166   0.00073   0.00066  -0.03033  -0.02969   1.40197
   D42       -0.68623   0.00011   0.00037  -0.03276  -0.03240  -0.71862
   D43       -2.71887   0.00047   0.00072  -0.02606  -0.02531  -2.74419
   D44       -0.80037   0.00003   0.00013   0.01110   0.01124  -0.78913
   D45        1.31694   0.00001   0.00011   0.01968   0.01982   1.33676
   D46       -2.90696   0.00002   0.00008   0.01077   0.01081  -2.89615
         Item               Value     Threshold  Converged?
 Maximum Force            0.001615     0.000450     NO 
 RMS     Force            0.000465     0.000300     NO 
 Maximum Displacement     0.303986     0.001800     NO 
 RMS     Displacement     0.095519     0.001200     NO 
 Predicted change in Energy=-2.240178D-04
 GradGradGradGradGradGradGradGradGradGradGradGradGradGradGradGradGradGrad

                          Input orientation:                          
 ---------------------------------------------------------------------
 Center     Atomic      Atomic             Coordinates (Angstroms)
 Number     Number       Type             X           Y           Z
 ---------------------------------------------------------------------
      1          1           0       -4.799618   -0.427710    1.413356
      2          6           0       -4.555399   -0.179349    0.381130
      3          1           0       -4.899667   -0.972836   -0.280356
      4          1           0       -5.050715    0.756164    0.123884
      5          6           0       -3.053185   -0.008863    0.245464
      6          6           0       -2.351741   -0.913397   -0.708341
      7          1           0       -3.084095   -1.577027   -1.194357
      8          8           0       -2.469422    0.842694    0.909604
      9          8           0       -1.165176   -0.937695   -0.953481
     10          1           0       -0.250096    1.495198    0.007971
     11          6           0        0.534334    2.010515   -0.549239
     12          1           0        0.405251    1.766954   -1.606007
     13          1           0        0.369137    3.081099   -0.428356
     14          6           0        1.919170    1.599648   -0.057203
     15          1           0        2.039013    1.887079    0.991127
     16          1           0        2.687061    2.133655   -0.624040
     17          6           0        2.196598    0.100327   -0.176540
     18          1           0        2.137884   -0.196721   -1.233573
     19          6           0        3.582928   -0.261647    0.339958
     20          1           0        3.663967    0.064288    1.387452
     21          1           0        4.340036    0.274452   -0.234390
     22          8           0        3.857584   -1.635003    0.220498
     23          1           0        3.078654   -2.104167    0.531365
     24          8           0        1.286966   -0.684114    0.576228
     25          1           0        0.458592   -0.788254    0.098186
 ---------------------------------------------------------------------
                    Distance matrix (angstroms):
                    1          2          3          4          5
     1  H    0.000000
     2  C    1.089411   0.000000
     3  H    1.782086   1.088901   0.000000
     4  H    1.768431   1.089356   1.782040   0.000000
     5  C    2.142296   1.517932   2.148308   2.142469   0.000000
     6  C    3.275605   2.565518   2.584305   3.280928   1.489949
     7  H    3.326276   2.569124   2.120554   3.324024   2.129126
     8  O    2.701389   2.382259   3.258565   2.699614   1.227604
     9  O    4.367055   3.721544   3.794833   4.373475   2.421730
    10  H    5.135253   4.634543   5.271891   4.858553   3.189970
    11  C    6.184477   5.618405   6.204921   5.763615   4.192819
    12  H    6.404980   5.687254   6.116041   5.812210   4.306072
    13  H    6.513038   5.961279   6.649556   5.923266   4.659848
    14  C    7.170414   6.728820   7.291366   7.023073   5.234810
    15  H    7.232109   6.937470   7.611903   7.231550   5.484623
    16  H    8.170797   7.669001   8.205294   7.894938   6.188444
    17  C    7.193999   6.780758   7.177704   7.283125   5.267849
    18  H    7.428897   6.885318   7.144095   7.377440   5.400929
    19  C    8.452623   8.138848   8.534928   8.696115   6.641598
    20  H    8.477913   8.284325   8.785957   8.832949   6.813929
    21  H    9.313505   8.928246   9.323624   9.409921   7.414192
    22  O    8.821996   8.539498   8.796520   9.224142   7.099555
    23  H    8.102814   7.874406   8.098915   8.627524   6.486254
    24  O    6.149230   5.867374   6.252322   6.514999   4.404802
    25  H    5.432166   5.058748   5.374784   5.721743   3.600239
                    6          7          8          9         10
     6  C    0.000000
     7  H    1.101344   0.000000
     8  O    2.390701   3.264893   0.000000
     9  O    1.211867   2.036913   2.888240   0.000000
    10  H    3.275873   4.349220   2.482763   2.771413   0.000000
    11  C    4.111448   5.136113   3.537595   3.426907   1.091497
    12  H    3.948556   4.850485   3.930179   3.194865   1.763025
    13  H    4.841236   5.848907   3.854609   4.333657   1.757530
    14  C    4.998006   6.034654   4.557131   4.093241   2.172758
    15  H    5.478100   6.559162   4.628539   4.693365   2.521941
    16  H    5.889071   6.884814   5.532446   4.937758   3.071475
    17  C    4.690185   5.633399   4.847944   3.603145   2.822414
    18  H    4.576705   5.401467   5.186604   3.396719   3.179068
    19  C    6.061683   6.966602   6.178593   4.967345   4.229515
    20  H    6.444918   7.409183   6.201026   5.459356   4.389803
    21  H    6.812892   7.711500   6.928228   5.682760   4.755868
    22  O    6.319745   7.084637   6.829704   5.205053   5.168788
    23  H    5.695964   6.421485   6.293506   4.644946   4.930512
    24  O    3.865602   4.799837   4.068505   2.901261   2.726697
    25  H    2.926452   3.852721   3.448428   1.940350   2.392599
                   11         12         13         14         15
    11  C    0.000000
    12  H    1.092128   0.000000
    13  H    1.089979   1.764977   0.000000
    14  C    1.526003   2.172265   2.176018   0.000000
    15  H    2.156855   3.070621   2.495816   1.093606   0.000000
    16  H    2.157543   2.511052   2.511715   1.093674   1.757706
    17  C    2.559461   2.833715   3.505428   1.529434   2.140271
    18  H    2.812752   2.645135   3.810636   2.158385   3.049802
    19  C    3.904781   4.242597   4.700288   2.527893   2.724834
    20  H    4.163313   4.741213   4.822262   2.736544   2.473888
    21  H    4.194808   4.426220   4.866511   2.765525   3.065480
    22  O    4.992623   5.179578   5.901855   3.781208   4.038086
    23  H    4.957003   5.167303   5.928704   3.925437   4.149974
    24  O    3.015651   3.398132   4.003552   2.452852   2.710858
    25  H    2.873674   3.071841   3.906039   2.803482   3.233030
                   16         17         18         19         20
    16  H    0.000000
    17  C    2.138979   0.000000
    18  H    2.470583   1.099548   0.000000
    19  C    2.733009   1.523058   2.137374   0.000000
    20  H    3.046756   2.144887   3.044147   1.100020   0.000000
    21  H    2.518092   2.151277   2.463706   1.091096   1.769635
    22  O    4.035610   2.434725   2.672143   1.405637   2.070473
    23  H    4.409925   2.477690   2.763766   1.919846   2.403679
    24  O    3.367600   1.417546   2.058396   2.346432   2.620749
    25  H    3.745028   1.971222   2.223401   3.177616   3.558576
                   21         22         23         24         25
    21  H    0.000000
    22  O    2.021312   0.000000
    23  H    2.799160   0.960981   0.000000
    24  O    3.301089   2.763840   2.286638   0.000000
    25  H    4.038014   3.505009   2.963781   0.962067   0.000000
 Stoichiometry    C7H14O4(3)
 Framework group  C1[X(C7H14O4)]
 Deg. of freedom    69
 Full point group                 C1      NOp   1
 Largest Abelian subgroup         C1      NOp   1
 Largest concise Abelian subgroup C1      NOp   1
                         Standard orientation:                         
 ---------------------------------------------------------------------
 Center     Atomic      Atomic             Coordinates (Angstroms)
 Number     Number       Type             X           Y           Z
 ---------------------------------------------------------------------
      1          1           0        4.816179   -0.547763   -1.404364
      2          6           0        4.580618   -0.293933   -0.371456
      3          1           0        4.906822   -1.095957    0.288887
      4          1           0        5.099433    0.628983   -0.115029
      5          6           0        3.083386   -0.086571   -0.232118
      6          6           0        2.362163   -0.973994    0.723009
      7          1           0        3.079112   -1.655677    1.207003
      8          8           0        2.519184    0.779404   -0.894517
      9          8           0        1.175948   -0.969179    0.970987
     10          1           0        0.318759    1.485947    0.012698
     11          6           0       -0.451410    2.020168    0.571994
     12          1           0       -0.325839    1.773022    1.628353
     13          1           0       -0.260191    3.086415    0.451139
     14          6           0       -1.847116    1.643749    0.083120
     15          1           0       -1.962349    1.934522   -0.964805
     16          1           0       -2.600267    2.196244    0.652010
     17          6           0       -2.161093    0.151660    0.202529
     18          1           0       -2.107185   -0.147225    1.259300
     19          6           0       -3.557146   -0.175833   -0.310783
     20          1           0       -3.632638    0.152475   -1.357950
     21          1           0       -4.299449    0.378484    0.265593
     22          8           0       -3.865251   -1.542064   -0.191208
     23          1           0       -3.098855   -2.030124   -0.504130
     24          8           0       -1.272855   -0.654598   -0.552731
     25          1           0       -0.446156   -0.779322   -0.076720
 ---------------------------------------------------------------------
 Rotational constants (GHZ):           1.9726461           0.3971245           0.3582724
 Standard basis: Aug-CC-pVTZ (5D, 7F)
 There are   955 symmetry adapted cartesian basis functions of A   symmetry.
 There are   828 symmetry adapted basis functions of A   symmetry.
   828 basis functions,  1170 primitive gaussians,   955 cartesian basis functions
    45 alpha electrons       43 beta electrons
       nuclear repulsion energy       622.4642994463 Hartrees.
 NAtoms=   25 NActive=   25 NUniq=   25 SFac= 1.00D+00 NAtFMM=   60 NAOKFM=F Big=F
 Integral buffers will be    131072 words long.
 Raffenetti 2 integral format.
 Two-electron integral symmetry is turned on.
 Nuclear repulsion after empirical dispersion term =      622.4505901272 Hartrees.
 One-electron integrals computed using PRISM.
 NBasis=   828 RedAO= T EigKep=  2.90D-06  NBF=   828
 NBsUse=   828 1.00D-06 EigRej= -1.00D+00 NBFU=   828
 Initial guess from the checkpoint file:  "Forward-wb-opt.chk"
 B after Tr=     0.000000    0.000000    0.000000
         Rot=    0.999656   -0.025056   -0.002230    0.007450 Ang=  -3.01 deg.
 Initial guess <Sx>= 0.0000 <Sy>= 0.0000 <Sz>= 1.0000 <S**2>= 2.0135 S= 1.0045
 ExpMin= 2.53D-02 ExpMax= 1.53D+04 ExpMxC= 5.22D+02 IAcc=3 IRadAn=         7 AccDes= 0.00D+00
 Harris functional with IExCor= 4639 and IRadAn=       7 diagonalized for initial guess.
 HarFok:  IExCor= 4639 AccDes= 0.00D+00 IRadAn=         7 IDoV= 1 UseB2=F ITyADJ=14
 ICtDFT=  3500011 ScaDFX=  1.000000  1.000000  1.000000  1.000000
 FoFCou: FMM=F IPFlag=           0 FMFlag=      100000 FMFlg1=           0
         NFxFlg=           0 DoJE=T BraDBF=F KetDBF=T FulRan=T
         wScrn=  0.000000 ICntrl=       500 IOpCl=  0 I1Cent=   200000004 NGrid=           0
         NMat0=    1 NMatS0=      1 NMatT0=    0 NMatD0=    1 NMtDS0=    0 NMtDT0=    0
 Petite list used in FoFCou.
 Requested convergence on RMS density matrix=1.00D-08 within 128 cycles.
 Requested convergence on MAX density matrix=1.00D-06.
 Requested convergence on             energy=1.00D-06.
 No special actions if energy rises.
 SCF Done:  E(UwB97XD) =  -576.000813095     A.U. after   19 cycles
            NFock= 19  Conv=0.57D-08     -V/T= 2.0059
 <Sx>= 0.0000 <Sy>= 0.0000 <Sz>= 1.0000 <S**2>= 2.0132 S= 1.0044
 <L.S>=  0.00000000000    
 Annihilation of the first spin contaminant:
 S**2 before annihilation     2.0132,   after     2.0001
 Calling FoFJK, ICntrl=      2127 FMM=F ISym2X=0 I1Cent= 0 IOpClX= 1 NMat=1 NMatS=1 NMatT=0.
 ***** Axes restored to original set *****
 -------------------------------------------------------------------
 Center     Atomic                   Forces (Hartrees/Bohr)
 Number     Number              X              Y              Z
 -------------------------------------------------------------------
      1        1           0.000362045    0.000033892   -0.000142467
      2        6           0.001486669   -0.000855173   -0.000952846
      3        1           0.000579041    0.000442847    0.000338268
      4        1           0.000437436   -0.000007517   -0.000014653
      5        6          -0.000284722   -0.001987308   -0.001743302
      6        6          -0.011079634    0.002251803    0.002722237
      7        1           0.002327225    0.000497458    0.000456039
      8        8           0.000584381    0.000220408    0.000451386
      9        8           0.005300783   -0.001129055   -0.001191667
     10        1           0.000691455    0.000262113    0.000094159
     11        6           0.000998557   -0.002002929   -0.000554389
     12        1           0.000141279   -0.000018888    0.000282672
     13        1           0.000872270   -0.000058162    0.000132587
     14        6          -0.000448706   -0.001191981    0.001355370
     15        1          -0.000358011   -0.000089856   -0.000276273
     16        1          -0.000216494   -0.000085053    0.000049948
     17        6          -0.000385788    0.000493556   -0.002998871
     18        1           0.000179867    0.000603105    0.000964207
     19        6          -0.001715461    0.003292593    0.001163576
     20        1          -0.000634414   -0.000590440   -0.000993875
     21        1          -0.000133553   -0.000756977   -0.000121358
     22        8           0.000149386   -0.001611274   -0.001162030
     23        1          -0.000189246    0.001732144    0.000332938
     24        8          -0.000036610   -0.001205102    0.002995073
     25        1           0.001372246    0.001759796   -0.001186730
 -------------------------------------------------------------------
 Cartesian Forces:  Max     0.011079634 RMS     0.001814795

 GradGradGradGradGradGradGradGradGradGradGradGradGradGradGradGradGradGrad
 Berny optimization.
 Using GEDIIS/GDIIS optimizer.
 FormGI is forming the generalized inverse of G from B-inverse, IUseBI=4.
 Internal  Forces:  Max     0.005708498 RMS     0.001115274
 Search for a local minimum.
 Step number   6 out of a maximum of  121
 All quantities printed in internal units (Hartrees-Bohrs-Radians)
 Mixed Optimization -- RFO/linear search
 Update second derivatives using D2CorX and points    1    3    2    4    6
                                                      5
 DE=  2.18D-04 DEPred=-2.24D-04 R=-9.71D-01
 Trust test=-9.71D-01 RLast= 2.50D-01 DXMaxT set to 1.26D-01
 ITU= -1  0  0 -1  1  0
 Use linear search instead of GDIIS.
     Eigenvalues ---    0.00248   0.00331   0.00378   0.00461   0.00749
     Eigenvalues ---    0.00990   0.01076   0.01211   0.01402   0.01597
     Eigenvalues ---    0.01877   0.02483   0.03427   0.03670   0.04516
     Eigenvalues ---    0.04664   0.04813   0.04853   0.04898   0.05478
     Eigenvalues ---    0.05528   0.05948   0.07285   0.07409   0.07559
     Eigenvalues ---    0.08531   0.11632   0.12285   0.13928   0.14235
     Eigenvalues ---    0.15949   0.16000   0.16000   0.16000   0.16000
     Eigenvalues ---    0.16036   0.16106   0.16342   0.16778   0.18886
     Eigenvalues ---    0.19786   0.22096   0.22765   0.23551   0.25283
     Eigenvalues ---    0.27205   0.29329   0.29867   0.31149   0.31338
     Eigenvalues ---    0.32364   0.33466   0.33554   0.33692   0.33868
     Eigenvalues ---    0.33909   0.33995   0.34130   0.34177   0.34212
     Eigenvalues ---    0.34287   0.34367   0.36486   0.41405   0.43642
     Eigenvalues ---    0.52782   0.55377   0.87407   0.90075
 RFO step:  Lambda=-2.84493143D-04 EMin= 2.48451660D-03
 Quartic linear search produced a step of -0.66187.
 Iteration  1 RMS(Cart)=  0.10223689 RMS(Int)=  0.00265395
 Iteration  2 RMS(Cart)=  0.00401163 RMS(Int)=  0.00002000
 Iteration  3 RMS(Cart)=  0.00000928 RMS(Int)=  0.00001963
 Iteration  4 RMS(Cart)=  0.00000000 RMS(Int)=  0.00001963
 Variable       Old X    -DE/DX   Delta X   Delta X   Delta X     New X
                                 (Linear)    (Quad)   (Total)
    R1        2.05869  -0.00022  -0.00048  -0.00031  -0.00079   2.05790
    R2        2.05772  -0.00071  -0.00177  -0.00065  -0.00241   2.05531
    R3        2.05858  -0.00020  -0.00047  -0.00032  -0.00079   2.05780
    R4        2.86848  -0.00286  -0.00571  -0.00304  -0.00875   2.85973
    R5        2.81560  -0.00412  -0.02012  -0.00123  -0.02135   2.79425
    R6        2.31983   0.00068   0.00422  -0.00058   0.00364   2.32348
    R7        2.08124  -0.00205  -0.00525  -0.00172  -0.00696   2.07428
    R8        2.29010   0.00571   0.00805   0.00116   0.00921   2.29931
    R9        3.66673   0.00032   0.00774   0.00123   0.00897   3.67570
   R10        2.06263  -0.00058  -0.00118  -0.00054  -0.00172   2.06091
   R11        2.06382  -0.00029  -0.00087  -0.00027  -0.00114   2.06269
   R12        2.05976  -0.00017  -0.00027  -0.00030  -0.00057   2.05919
   R13        2.88373  -0.00293  -0.00518  -0.00314  -0.00832   2.87540
   R14        2.06662  -0.00033  -0.00141  -0.00025  -0.00166   2.06496
   R15        2.06674  -0.00022  -0.00021  -0.00036  -0.00058   2.06617
   R16        2.89021  -0.00334  -0.01033  -0.00128  -0.01160   2.87861
   R17        2.07784  -0.00110  -0.00343  -0.00088  -0.00431   2.07354
   R18        2.87816  -0.00305  -0.00613  -0.00381  -0.00994   2.86822
   R19        2.67877   0.00024   0.00492   0.00047   0.00538   2.68416
   R20        2.07874  -0.00117  -0.00306  -0.00103  -0.00409   2.07464
   R21        2.06187  -0.00040  -0.00143  -0.00025  -0.00169   2.06019
   R22        2.65627  -0.00006   0.00388  -0.00008   0.00380   2.66007
   R23        1.81599  -0.00058  -0.00003  -0.00058  -0.00061   1.81538
   R24        1.81804  -0.00044  -0.00080  -0.00036  -0.00117   1.81688
    A1        1.91621   0.00034   0.00149   0.00046   0.00194   1.91816
    A2        1.89400   0.00037   0.00086   0.00074   0.00160   1.89560
    A3        1.90937  -0.00030  -0.00051  -0.00040  -0.00091   1.90846
    A4        1.91621   0.00041   0.00175   0.00072   0.00246   1.91867
    A5        1.91818  -0.00039  -0.00344  -0.00026  -0.00370   1.91448
    A6        1.90966  -0.00041  -0.00010  -0.00126  -0.00136   1.90830
    A7        2.04310  -0.00149  -0.00030  -0.00257  -0.00289   2.04021
    A8        2.09458   0.00105  -0.00322   0.00165  -0.00159   2.09299
    A9        2.14549   0.00044   0.00352   0.00088   0.00438   2.14987
   A10        1.91267   0.00150   0.01604   0.00041   0.01638   1.92905
   A11        2.21758  -0.00037  -0.00385   0.00112  -0.00280   2.21478
   A12        2.15284  -0.00112  -0.01214  -0.00131  -0.01352   2.13932
   A13        2.35773  -0.00006   0.00913  -0.00269   0.00644   2.36417
   A14        1.87941   0.00031   0.00236   0.00113   0.00349   1.88290
   A15        1.87358   0.00065   0.00310  -0.00073   0.00237   1.87595
   A16        1.93957  -0.00033  -0.00078  -0.00134  -0.00213   1.93744
   A17        1.88436   0.00046   0.00017   0.00166   0.00184   1.88620
   A18        1.93822   0.00014  -0.00037   0.00108   0.00071   1.93893
   A19        1.94575  -0.00115  -0.00416  -0.00169  -0.00585   1.93991
   A20        1.91534   0.00048   0.00180   0.00259   0.00441   1.91975
   A21        1.91622   0.00022   0.00071  -0.00421  -0.00351   1.91270
   A22        1.98602  -0.00156  -0.00835   0.00019  -0.00816   1.97786
   A23        1.86665  -0.00014   0.00262  -0.00071   0.00192   1.86857
   A24        1.88870   0.00068   0.00042   0.00368   0.00412   1.89282
   A25        1.88689   0.00040   0.00342  -0.00156   0.00182   1.88871
   A26        1.90727   0.00012   0.00313  -0.00013   0.00303   1.91030
   A27        1.95156  -0.00052   0.00282  -0.00293  -0.00008   1.95148
   A28        1.96563   0.00030  -0.00968   0.00662  -0.00308   1.96255
   A29        1.88642   0.00017   0.00410  -0.00496  -0.00083   1.88558
   A30        1.90365   0.00025   0.00086   0.00346   0.00432   1.90796
   A31        1.84677  -0.00032  -0.00096  -0.00241  -0.00337   1.84341
   A32        1.89607   0.00018   0.00110  -0.00147  -0.00037   1.89570
   A33        1.91380   0.00078   0.00552   0.00071   0.00624   1.92005
   A34        1.96193  -0.00214  -0.00939  -0.00222  -0.01161   1.95032
   A35        1.88027   0.00017   0.00640   0.00048   0.00690   1.88717
   A36        1.93481   0.00071  -0.00081   0.00050  -0.00032   1.93449
   A37        1.87521   0.00040  -0.00220   0.00216  -0.00003   1.87518
   A38        1.86620  -0.00301  -0.01591  -0.00214  -0.01805   1.84815
   A39        1.92683  -0.00263  -0.01657  -0.00058  -0.01715   1.90968
   A40        3.11684   0.00094  -0.00093   0.08771   0.08678   3.20361
   A41        3.19715  -0.00052  -0.04368  -0.00552  -0.04919   3.14796
    D1        2.09798  -0.00009  -0.00142  -0.00598  -0.00739   2.09059
    D2       -1.03926   0.00006  -0.00206   0.00601   0.00394  -1.03532
    D3       -0.00715  -0.00007  -0.00079  -0.00613  -0.00691  -0.01407
    D4        3.13880   0.00007  -0.00144   0.00585   0.00441  -3.13998
    D5       -2.11246  -0.00006  -0.00074  -0.00606  -0.00679  -2.11925
    D6        1.03349   0.00008  -0.00138   0.00592   0.00453   1.03802
    D7        0.01903  -0.00028  -0.00693  -0.00768  -0.01463   0.00440
    D8       -3.13715   0.00025  -0.00007   0.00904   0.00902  -3.12813
    D9       -3.12706  -0.00042  -0.00628  -0.02004  -0.02637   3.12976
   D10       -0.00006   0.00010   0.00058  -0.00332  -0.00272  -0.00278
   D11        0.71207  -0.00072   0.02330  -0.02088   0.00249   0.71456
   D12       -2.44598  -0.00011   0.03110  -0.00201   0.02902  -2.41696
   D13       -2.43226  -0.00062  -0.07917   0.07647  -0.00270  -2.43496
   D14       -1.08712   0.00027   0.01374   0.03279   0.04653  -1.04059
   D15       -3.13404   0.00004   0.00906   0.03461   0.04367  -3.09037
   D16        1.03186   0.00043   0.00987   0.03959   0.04944   1.08130
   D17        3.10436   0.00001   0.01153   0.03154   0.04307  -3.13575
   D18        1.05744  -0.00023   0.00685   0.03336   0.04021   1.09765
   D19       -1.05985   0.00016   0.00765   0.03834   0.04598  -1.01386
   D20        1.00225   0.00010   0.01437   0.02984   0.04420   1.04645
   D21       -1.04468  -0.00013   0.00968   0.03165   0.04135  -1.00333
   D22        3.12122   0.00026   0.01049   0.03663   0.04712  -3.11484
   D23        1.06447  -0.00016  -0.03969  -0.03553  -0.07521   0.98926
   D24       -3.13097  -0.00020  -0.03065  -0.04365  -0.07430   3.07792
   D25       -1.05406  -0.00076  -0.03655  -0.04423  -0.08077  -1.13484
   D26       -3.08498  -0.00009  -0.04262  -0.02940  -0.07203   3.12618
   D27       -0.99723  -0.00013  -0.03358  -0.03752  -0.07112  -1.06835
   D28        1.07967  -0.00069  -0.03949  -0.03810  -0.07760   1.00208
   D29       -1.06907   0.00031  -0.03753  -0.02913  -0.06666  -1.13573
   D30        1.01867   0.00027  -0.02849  -0.03725  -0.06575   0.95293
   D31        3.09558  -0.00029  -0.03439  -0.03783  -0.07222   3.02336
   D32        1.00693   0.00027  -0.00900  -0.01724  -0.02624   0.98069
   D33       -1.04381  -0.00048  -0.02057  -0.01737  -0.03792  -1.08173
   D34       -3.12847  -0.00013  -0.01547  -0.01914  -0.03460   3.12012
   D35        3.10690   0.00022  -0.00062  -0.02244  -0.02308   3.08383
   D36        1.05616  -0.00054  -0.01218  -0.02257  -0.03476   1.02140
   D37       -1.02850  -0.00019  -0.00709  -0.02435  -0.03144  -1.05994
   D38       -1.13904   0.00042   0.00187  -0.02205  -0.02019  -1.15924
   D39        3.09340  -0.00033  -0.00970  -0.02218  -0.03188   3.06152
   D40        1.00874   0.00002  -0.00460  -0.02395  -0.02855   0.98018
   D41        1.40197   0.00057   0.01965   0.01899   0.03864   1.44061
   D42       -0.71862   0.00004   0.02144   0.01236   0.03381  -0.68482
   D43       -2.74419  -0.00011   0.01675   0.01771   0.03445  -2.70974
   D44       -0.78913   0.00010  -0.00744   0.00428  -0.00316  -0.79229
   D45        1.33676  -0.00066  -0.01312   0.00118  -0.01195   1.32482
   D46       -2.89615   0.00017  -0.00715   0.00332  -0.00382  -2.89997
         Item               Value     Threshold  Converged?
 Maximum Force            0.005708     0.000450     NO 
 RMS     Force            0.001115     0.000300     NO 
 Maximum Displacement     0.302712     0.001800     NO 
 RMS     Displacement     0.102456     0.001200     NO 
 Predicted change in Energy=-2.379261D-04
 GradGradGradGradGradGradGradGradGradGradGradGradGradGradGradGradGradGrad

                          Input orientation:                          
 ---------------------------------------------------------------------
 Center     Atomic      Atomic             Coordinates (Angstroms)
 Number     Number       Type             X           Y           Z
 ---------------------------------------------------------------------
      1          1           0       -4.803760   -0.418391    1.439145
      2          6           0       -4.586466   -0.242762    0.386604
      3          1           0       -4.908855   -1.096272   -0.205438
      4          1           0       -5.117376    0.652608    0.066865
      5          6           0       -3.098227   -0.032745    0.210191
      6          6           0       -2.388166   -0.984676   -0.670750
      7          1           0       -3.087304   -1.725407   -1.079872
      8          8           0       -2.534381    0.886615    0.800614
      9          8           0       -1.199149   -0.993636   -0.928854
     10          1           0       -0.196049    1.640809   -0.042125
     11          6           0        0.637882    2.111709   -0.563844
     12          1           0        0.546587    1.873737   -1.625194
     13          1           0        0.529326    3.189823   -0.448610
     14          6           0        1.970314    1.631567   -0.007650
     15          1           0        2.040221    1.873322    1.055704
     16          1           0        2.787650    2.155818   -0.510222
     17          6           0        2.189961    0.133731   -0.176971
     18          1           0        2.107440   -0.129950   -1.238886
     19          6           0        3.563407   -0.293200    0.307887
     20          1           0        3.678681    0.019664    1.353886
     21          1           0        4.336930    0.200232   -0.280950
     22          8           0        3.754505   -1.681618    0.176548
     23          1           0        2.951534   -2.090344    0.509776
     24          8           0        1.262756   -0.638481    0.572362
     25          1           0        0.440598   -0.716863    0.080125
 ---------------------------------------------------------------------
                    Distance matrix (angstroms):
                    1          2          3          4          5
     1  H    0.000000
     2  C    1.088992   0.000000
     3  H    1.781915   1.087625   0.000000
     4  H    1.768769   1.088938   1.782192   0.000000
     5  C    2.137262   1.513302   2.140609   2.137103   0.000000
     6  C    3.256904   2.549697   2.565704   3.267011   1.478654
     7  H    3.316618   2.568321   2.116245   3.330338   2.128259
     8  O    2.694595   2.378645   3.253015   2.695368   1.229531
     9  O    4.351040   3.710547   3.780977   4.365098   2.413967
    10  H    5.259797   4.796604   5.452414   5.020745   3.359626
    11  C    6.326518   5.808674   6.417623   5.970742   4.376794
    12  H    6.578012   5.905517   6.371695   6.036116   4.504219
    13  H    6.710039   6.217036   6.928459   6.211957   4.896744
    14  C    7.223823   6.830805   7.402917   7.155366   5.339241
    15  H    7.227658   6.988453   7.661502   7.327970   5.545416
    16  H    8.249611   7.806091   8.360931   8.067348   6.320788
    17  C    7.199222   6.810237   7.204645   7.329793   5.304955
    18  H    7.417528   6.889363   7.157526   7.383451   5.404465
    19  C    8.444222   8.150408   8.525705   8.735481   6.667439
    20  H    8.494173   8.325692   8.799010   8.912220   6.872938
    21  H    9.321675   8.959289   9.336549   9.471511   7.455003
    22  O    8.742642   8.466772   8.691510   9.174471   7.048394
    23  H    7.987724   7.762098   7.955214   8.533889   6.397115
    24  O    6.132077   5.865534   6.237253   6.529052   4.417721
    25  H    5.425800   5.058662   5.370488   5.724220   3.606691
                    6          7          8          9         10
     6  C    0.000000
     7  H    1.097660   0.000000
     8  O    2.384957   3.265672   0.000000
     9  O    1.216742   2.030622   2.882577   0.000000
    10  H    3.477602   4.557157   2.597462   2.955131   0.000000
    11  C    4.330819   5.372779   3.664130   3.626442   1.090587
    12  H    4.206456   5.143577   4.043676   3.428456   1.764050
    13  H    5.097798   6.134980   4.031330   4.551877   1.758079
    14  C    5.126478   6.164287   4.636865   4.217321   2.166657
    15  H    5.546116   6.618387   4.686752   4.759352   2.502038
    16  H    6.056199   7.064240   5.626115   5.097929   3.063790
    17  C    4.738555   5.667553   4.882818   3.649980   2.825334
    18  H    4.611270   5.436555   5.171022   3.431560   3.142274
    19  C    6.071004   6.943273   6.230389   4.970118   4.242217
    20  H    6.474140   7.399122   6.297607   5.480046   4.426115
    21  H    6.839800   7.711395   6.989693   5.700286   4.762373
    22  O    6.239876   6.956354   6.821683   5.121906   5.166548
    23  H    5.579296   6.255216   6.248370   4.527758   4.912573
    24  O    3.872262   4.778526   4.098325   2.905299   2.775045
    25  H    2.938952   3.848226   3.455538   1.945099   2.445175
                   11         12         13         14         15
    11  C    0.000000
    12  H    1.091526   0.000000
    13  H    1.089676   1.765426   0.000000
    14  C    1.521598   2.168431   2.167730   0.000000
    15  H    2.155532   3.068902   2.505781   1.092728   0.000000
    16  H    2.150889   2.518947   2.484550   1.093369   1.758004
    17  C    2.543819   2.797436   3.488723   1.523294   2.137308
    18  H    2.764112   2.569097   3.759770   2.153529   3.046762
    19  C    3.886154   4.187316   4.680746   2.518379   2.751934
    20  H    4.159423   4.703458   4.818438   2.714872   2.491890
    21  H    4.173335   4.355951   4.843925   2.779260   3.140183
    22  O    4.964961   5.116401   5.875673   3.767553   4.043424
    23  H    4.915576   5.104489   5.887763   3.883702   4.103556
    24  O    3.040556   3.413707   4.029419   2.447483   2.673430
    25  H    2.907651   3.103314   3.943301   2.804079   3.196812
                   16         17         18         19         20
    16  H    0.000000
    17  C    2.134742   0.000000
    18  H    2.493667   1.097269   0.000000
    19  C    2.696069   1.517798   2.130492   0.000000
    20  H    2.971867   2.138416   3.035399   1.097855   0.000000
    21  H    2.505425   2.150513   2.448936   1.090203   1.771605
    22  O    4.016513   2.422450   2.669072   1.407648   2.070321
    23  H    4.370028   2.449107   2.759249   1.909155   2.386084
    24  O    3.362350   1.420395   2.062211   2.341401   2.623095
    25  H    3.756256   1.962112   2.205135   3.159636   3.556701
                   21         22         23         24         25
    21  H    0.000000
    22  O    2.022345   0.000000
    23  H    2.791291   0.960656   0.000000
    24  O    3.298807   2.730131   2.227957   0.000000
    25  H    4.019060   3.452830   2.894107   0.961450   0.000000
 Stoichiometry    C7H14O4(3)
 Framework group  C1[X(C7H14O4)]
 Deg. of freedom    69
 Full point group                 C1      NOp   1
 Largest Abelian subgroup         C1      NOp   1
 Largest concise Abelian subgroup C1      NOp   1
                         Standard orientation:                         
 ---------------------------------------------------------------------
 Center     Atomic      Atomic             Coordinates (Angstroms)
 Number     Number       Type             X           Y           Z
 ---------------------------------------------------------------------
      1          1           0        4.813880   -0.462993   -1.430389
      2          6           0        4.598643   -0.286341   -0.377597
      3          1           0        4.912959   -1.143530    0.213470
      4          1           0        5.138294    0.603527   -0.057131
      5          6           0        3.112564   -0.062120   -0.200463
      6          6           0        2.393622   -1.008035    0.679754
      7          1           0        3.085698   -1.755909    1.087887
      8          8           0        2.557440    0.863250   -0.789761
      9          8           0        1.204659   -1.005758    0.938255
     10          1           0        0.226791    1.639165    0.054539
     11          6           0       -0.602374    2.117577    0.577020
     12          1           0       -0.513033    1.877655    1.638097
     13          1           0       -0.483434    3.194708    0.462842
     14          6           0       -1.939571    1.650910    0.020794
     15          1           0       -2.007489    1.894411   -1.042291
     16          1           0       -2.751632    2.182530    0.524176
     17          6           0       -2.173639    0.155097    0.188672
     18          1           0       -2.093319   -0.110450    1.250290
     19          6           0       -3.551309   -0.258038   -0.296151
     20          1           0       -3.663899    0.056989   -1.341792
     21          1           0       -4.319829    0.242252    0.293451
     22          8           0       -3.755783   -1.644675   -0.166154
     23          1           0       -2.956913   -2.060809   -0.500070
     24          8           0       -1.254193   -0.625284   -0.561761
     25          1           0       -0.432668   -0.712113   -0.069883
 ---------------------------------------------------------------------
 Rotational constants (GHZ):           1.8933676           0.3975919           0.3534186
 Standard basis: Aug-CC-pVTZ (5D, 7F)
 There are   955 symmetry adapted cartesian basis functions of A   symmetry.
 There are   828 symmetry adapted basis functions of A   symmetry.
   828 basis functions,  1170 primitive gaussians,   955 cartesian basis functions
    45 alpha electrons       43 beta electrons
       nuclear repulsion energy       620.5761700580 Hartrees.
 NAtoms=   25 NActive=   25 NUniq=   25 SFac= 1.00D+00 NAtFMM=   60 NAOKFM=F Big=F
 Integral buffers will be    131072 words long.
 Raffenetti 2 integral format.
 Two-electron integral symmetry is turned on.
 Nuclear repulsion after empirical dispersion term =      620.5627604839 Hartrees.
 One-electron integrals computed using PRISM.
 NBasis=   828 RedAO= T EigKep=  3.27D-06  NBF=   828
 NBsUse=   828 1.00D-06 EigRej= -1.00D+00 NBFU=   828
 Lowest energy guess from the checkpoint file:  "Forward-wb-opt.chk"
 B after Tr=     0.000000    0.000000    0.000000
         Rot=    0.999641   -0.026772   -0.000475   -0.000610 Ang=  -3.07 deg.
 B after Tr=     0.000000    0.000000    0.000000
         Rot=    0.999963   -0.002401    0.001776   -0.008055 Ang=  -0.98 deg.
 Initial guess <Sx>= 0.0000 <Sy>= 0.0000 <Sz>= 1.0000 <S**2>= 2.0134 S= 1.0045
 Requested convergence on RMS density matrix=1.00D-08 within 128 cycles.
 Requested convergence on MAX density matrix=1.00D-06.
 Requested convergence on             energy=1.00D-06.
 No special actions if energy rises.
 SCF Done:  E(UwB97XD) =  -576.001106769     A.U. after   20 cycles
            NFock= 20  Conv=0.53D-08     -V/T= 2.0058
 <Sx>= 0.0000 <Sy>= 0.0000 <Sz>= 1.0000 <S**2>= 2.0134 S= 1.0044
 <L.S>=  0.00000000000    
 Annihilation of the first spin contaminant:
 S**2 before annihilation     2.0134,   after     2.0001
 Calling FoFJK, ICntrl=      2127 FMM=F ISym2X=0 I1Cent= 0 IOpClX= 1 NMat=1 NMatS=1 NMatT=0.
 ***** Axes restored to original set *****
 -------------------------------------------------------------------
 Center     Atomic                   Forces (Hartrees/Bohr)
 Number     Number              X              Y              Z
 -------------------------------------------------------------------
      1        1           0.000007507    0.000009819    0.000092645
      2        6          -0.000066408   -0.000030778   -0.000376595
      3        1          -0.000060709    0.000000825   -0.000031268
      4        1          -0.000153590    0.000058164   -0.000000184
      5        6           0.000092431   -0.000059564    0.001048603
      6        6          -0.000231040   -0.000300753    0.000562732
      7        1           0.000004377    0.000244436   -0.000438891
      8        8           0.000207435    0.000069054   -0.000448397
      9        8           0.000493000    0.000148556   -0.000421998
     10        1          -0.000234582   -0.000187429   -0.000069007
     11        6          -0.000582975   -0.000397763    0.000418347
     12        1           0.000095959    0.000099886   -0.000084694
     13        1          -0.000064869    0.000109759   -0.000090171
     14        6           0.000114849   -0.000218705   -0.000293714
     15        1          -0.000058665   -0.000150699   -0.000020717
     16        1           0.000240735   -0.000015672   -0.000021621
     17        6           0.000383755   -0.000079440   -0.000260312
     18        1          -0.000449648   -0.000003619   -0.000051338
     19        6           0.000328798    0.000037650    0.000529037
     20        1           0.000180444   -0.000054368    0.000192383
     21        1           0.000055485   -0.000122527   -0.000047738
     22        8           0.000672242    0.000015956   -0.000234005
     23        1          -0.000421098    0.000016084    0.000050574
     24        8          -0.000190542    0.000740835    0.000183734
     25        1          -0.000362887    0.000070296   -0.000187405
 -------------------------------------------------------------------
 Cartesian Forces:  Max     0.001048603 RMS     0.000286162

 GradGradGradGradGradGradGradGradGradGradGradGradGradGradGradGradGradGrad
 Berny optimization.
 Using GEDIIS/GDIIS optimizer.
 FormGI is forming the generalized inverse of G from B-inverse, IUseBI=4.
 Internal  Forces:  Max     0.001403519 RMS     0.000363311
 Search for a local minimum.
 Step number   7 out of a maximum of  121
 All quantities printed in internal units (Hartrees-Bohrs-Radians)
 Mixed Optimization -- En-DIIS/RFO-DIIS
 Update second derivatives using D2CorX and points    1    3    2    4    6
                                                      5    7
 DE= -7.61D-05 DEPred=-2.38D-04 R= 3.20D-01
 Trust test= 3.20D-01 RLast= 1.97D-01 DXMaxT set to 1.26D-01
 ITU=  0 -1  0  0 -1  1  0
 Use linear search instead of GDIIS.
     Eigenvalues ---    0.00284   0.00319   0.00377   0.00461   0.00774
     Eigenvalues ---    0.01010   0.01040   0.01065   0.01393   0.01428
     Eigenvalues ---    0.02202   0.02447   0.03495   0.03565   0.04493
     Eigenvalues ---    0.04655   0.04851   0.04942   0.05016   0.05472
     Eigenvalues ---    0.05575   0.05900   0.07316   0.07424   0.07732
     Eigenvalues ---    0.08474   0.11571   0.12289   0.13378   0.13889
     Eigenvalues ---    0.14545   0.16000   0.16000   0.16000   0.16026
     Eigenvalues ---    0.16047   0.16057   0.16325   0.16672   0.18887
     Eigenvalues ---    0.19834   0.21970   0.23058   0.23261   0.23969
     Eigenvalues ---    0.26606   0.29207   0.29894   0.30041   0.31270
     Eigenvalues ---    0.32203   0.33470   0.33551   0.33702   0.33842
     Eigenvalues ---    0.33907   0.33983   0.34106   0.34205   0.34218
     Eigenvalues ---    0.34289   0.34363   0.36436   0.41547   0.43977
     Eigenvalues ---    0.52823   0.54018   0.84623   0.87905
 RFO step:  Lambda=-8.13930869D-05 EMin= 2.84389921D-03
 Quartic linear search produced a step of -0.40068.
 Iteration  1 RMS(Cart)=  0.05500054 RMS(Int)=  0.00091536
 Iteration  2 RMS(Cart)=  0.00121524 RMS(Int)=  0.00001763
 Iteration  3 RMS(Cart)=  0.00000127 RMS(Int)=  0.00001763
 Iteration  4 RMS(Cart)=  0.00000000 RMS(Int)=  0.00001763
 Variable       Old X    -DE/DX   Delta X   Delta X   Delta X     New X
                                 (Linear)    (Quad)   (Total)
    R1        2.05790   0.00009   0.00003   0.00031   0.00033   2.05823
    R2        2.05531   0.00003  -0.00010   0.00028   0.00018   2.05549
    R3        2.05780   0.00012   0.00003   0.00038   0.00042   2.05821
    R4        2.85973   0.00023   0.00005   0.00015   0.00020   2.85993
    R5        2.79425   0.00019  -0.00363   0.00647   0.00284   2.79709
    R6        2.32348  -0.00007   0.00110  -0.00173  -0.00063   2.32284
    R7        2.07428   0.00000  -0.00039   0.00033  -0.00006   2.07422
    R8        2.29931   0.00028   0.00118  -0.00107   0.00011   2.29942
    R9        3.67570  -0.00026   0.00109  -0.00620  -0.00511   3.67059
   R10        2.06091   0.00023  -0.00002   0.00038   0.00035   2.06126
   R11        2.06269   0.00005  -0.00007   0.00034   0.00026   2.06295
   R12        2.05919   0.00011   0.00006   0.00037   0.00043   2.05962
   R13        2.87540   0.00051   0.00020   0.00099   0.00119   2.87659
   R14        2.06496  -0.00006  -0.00019   0.00034   0.00015   2.06511
   R15        2.06617   0.00018   0.00010   0.00038   0.00049   2.06665
   R16        2.87861  -0.00069  -0.00160   0.00173   0.00012   2.87873
   R17        2.07354   0.00008  -0.00035   0.00077   0.00042   2.07396
   R18        2.86822   0.00093   0.00027   0.00124   0.00151   2.86973
   R19        2.68416  -0.00036   0.00082  -0.00138  -0.00056   2.68360
   R20        2.07464   0.00019  -0.00022   0.00069   0.00047   2.07511
   R21        2.06019   0.00001  -0.00019   0.00046   0.00027   2.06045
   R22        2.66007   0.00002   0.00083  -0.00076   0.00007   2.66014
   R23        1.81538   0.00036   0.00023   0.00048   0.00071   1.81608
   R24        1.81688   0.00014  -0.00002   0.00068   0.00066   1.81754
    A1        1.91816   0.00001   0.00012  -0.00012   0.00001   1.91816
    A2        1.89560  -0.00005  -0.00012  -0.00003  -0.00015   1.89545
    A3        1.90846  -0.00008   0.00006  -0.00071  -0.00066   1.90781
    A4        1.91867  -0.00008   0.00007  -0.00033  -0.00026   1.91841
    A5        1.91448   0.00006  -0.00060   0.00130   0.00070   1.91518
    A6        1.90830   0.00015   0.00048  -0.00013   0.00035   1.90865
    A7        2.04021   0.00000   0.00098  -0.00162  -0.00074   2.03947
    A8        2.09299   0.00040  -0.00131   0.00488   0.00348   2.09647
    A9        2.14987  -0.00040   0.00038  -0.00296  -0.00267   2.14720
   A10        1.92905   0.00030   0.00315  -0.00236   0.00078   1.92983
   A11        2.21478  -0.00036  -0.00121  -0.00145  -0.00267   2.21211
   A12        2.13932   0.00006  -0.00193   0.00385   0.00192   2.14124
   A13        2.36417  -0.00073   0.00295  -0.01246  -0.00951   2.35466
   A14        1.88290  -0.00003   0.00003  -0.00008  -0.00005   1.88285
   A15        1.87595  -0.00003   0.00093  -0.00041   0.00052   1.87647
   A16        1.93744   0.00016   0.00038   0.00072   0.00110   1.93854
   A17        1.88620  -0.00008  -0.00063  -0.00013  -0.00076   1.88543
   A18        1.93893  -0.00015  -0.00051   0.00014  -0.00037   1.93856
   A19        1.93991   0.00013  -0.00017  -0.00027  -0.00045   1.93946
   A20        1.91975   0.00020  -0.00068  -0.00099  -0.00166   1.91809
   A21        1.91270   0.00048   0.00184   0.00038   0.00222   1.91492
   A22        1.97786  -0.00095  -0.00178   0.00084  -0.00094   1.97692
   A23        1.86857  -0.00012   0.00082  -0.00016   0.00066   1.86923
   A24        1.89282   0.00015  -0.00140   0.00019  -0.00120   1.89162
   A25        1.88871   0.00029   0.00134  -0.00031   0.00102   1.88973
   A26        1.91030  -0.00010   0.00068  -0.00142  -0.00072   1.90958
   A27        1.95148   0.00067   0.00174  -0.00049   0.00126   1.95274
   A28        1.96255  -0.00126  -0.00463   0.00129  -0.00334   1.95921
   A29        1.88558  -0.00002   0.00282  -0.00027   0.00255   1.88814
   A30        1.90796   0.00010  -0.00121   0.00004  -0.00117   1.90680
   A31        1.84341   0.00066   0.00077   0.00089   0.00165   1.84506
   A32        1.89570   0.00018   0.00081   0.00007   0.00089   1.89659
   A33        1.92005   0.00006   0.00084  -0.00099  -0.00014   1.91990
   A34        1.95032   0.00000  -0.00103   0.00079  -0.00024   1.95008
   A35        1.88717  -0.00004   0.00111  -0.00085   0.00026   1.88743
   A36        1.93449  -0.00005  -0.00036   0.00042   0.00006   1.93455
   A37        1.87518  -0.00016  -0.00132   0.00048  -0.00083   1.87435
   A38        1.84815  -0.00033  -0.00240   0.00182  -0.00058   1.84757
   A39        1.90968  -0.00120  -0.00316  -0.00145  -0.00460   1.90508
   A40        3.20361  -0.00140  -0.03533  -0.00773  -0.04307   3.16055
   A41        3.14796   0.00015  -0.00673   0.02655   0.01982   3.16778
    D1        2.09059   0.00012   0.00210   0.00982   0.01194   2.10253
    D2       -1.03532  -0.00013  -0.00282  -0.01091  -0.01376  -1.04908
    D3       -0.01407   0.00013   0.00229   0.00960   0.01191  -0.00215
    D4       -3.13998  -0.00012  -0.00264  -0.01113  -0.01379   3.12942
    D5       -2.11925   0.00010   0.00227   0.00928   0.01158  -2.10767
    D6        1.03802  -0.00015  -0.00265  -0.01145  -0.01412   1.02390
    D7        0.00440   0.00004   0.00167  -0.00689  -0.00520  -0.00080
    D8       -3.12813  -0.00029  -0.00366  -0.01264  -0.01626   3.13880
    D9        3.12976   0.00031   0.00676   0.01466   0.02138  -3.13205
   D10       -0.00278  -0.00002   0.00144   0.00891   0.01032   0.00754
   D11        0.71456  -0.00016   0.01311  -0.01743  -0.00431   0.71025
   D12       -2.41696  -0.00053   0.00720  -0.02378  -0.01660  -2.43356
   D13       -2.43496  -0.00012  -0.04685   0.02947  -0.01738  -2.45234
   D14       -1.04059   0.00007  -0.01033  -0.00135  -0.01167  -1.05226
   D15       -3.09037  -0.00018  -0.01201  -0.00080  -0.01281  -3.10318
   D16        1.08130  -0.00025  -0.01384  -0.00123  -0.01507   1.06623
   D17       -3.13575   0.00011  -0.01028  -0.00182  -0.01209   3.13534
   D18        1.09765  -0.00014  -0.01197  -0.00126  -0.01323   1.08442
   D19       -1.01386  -0.00021  -0.01379  -0.00170  -0.01549  -1.02935
   D20        1.04645   0.00022  -0.00902  -0.00156  -0.01058   1.03587
   D21       -1.00333  -0.00003  -0.01070  -0.00101  -0.01171  -1.01504
   D22       -3.11484  -0.00010  -0.01253  -0.00145  -0.01398  -3.12882
   D23        0.98926  -0.00016   0.00611   0.01563   0.02174   1.01100
   D24        3.07792   0.00018   0.01121   0.01404   0.02525   3.10317
   D25       -1.13484   0.00063   0.01024   0.01572   0.02596  -1.10888
   D26        3.12618  -0.00044   0.00306   0.01508   0.01813  -3.13887
   D27       -1.06835  -0.00010   0.00817   0.01349   0.02165  -1.04671
   D28        1.00208   0.00035   0.00719   0.01516   0.02235   1.02443
   D29       -1.13573  -0.00035   0.00399   0.01482   0.01882  -1.11691
   D30        0.95293  -0.00001   0.00910   0.01323   0.02233   0.97525
   D31        3.02336   0.00044   0.00812   0.01491   0.02303   3.04639
   D32        0.98069  -0.00027   0.00506   0.00336   0.00843   0.98912
   D33       -1.08173  -0.00037   0.00274   0.00492   0.00767  -1.07406
   D34        3.12012  -0.00022   0.00450   0.00446   0.00896   3.12908
   D35        3.08383   0.00000   0.00887   0.00112   0.00999   3.09381
   D36        1.02140  -0.00010   0.00655   0.00268   0.00923   1.03063
   D37       -1.05994   0.00006   0.00831   0.00222   0.01052  -1.04942
   D38       -1.15924   0.00044   0.00922   0.00149   0.01071  -1.14853
   D39        3.06152   0.00034   0.00690   0.00305   0.00995   3.07147
   D40        0.98018   0.00050   0.00865   0.00259   0.01124   0.99143
   D41        1.44061  -0.00090  -0.00359  -0.01172  -0.01531   1.42530
   D42       -0.68482   0.00000  -0.00056  -0.01080  -0.01135  -0.69617
   D43       -2.70974  -0.00037  -0.00366  -0.01097  -0.01463  -2.72437
   D44       -0.79229   0.00000  -0.00324   0.00410   0.00086  -0.79143
   D45        1.32482   0.00019  -0.00315   0.00503   0.00188   1.32669
   D46       -2.89997   0.00002  -0.00280   0.00453   0.00173  -2.89824
         Item               Value     Threshold  Converged?
 Maximum Force            0.001404     0.000450     NO 
 RMS     Force            0.000363     0.000300     NO 
 Maximum Displacement     0.163315     0.001800     NO 
 RMS     Displacement     0.055371     0.001200     NO 
 Predicted change in Energy=-8.344094D-05
 GradGradGradGradGradGradGradGradGradGradGradGradGradGradGradGradGradGrad

                          Input orientation:                          
 ---------------------------------------------------------------------
 Center     Atomic      Atomic             Coordinates (Angstroms)
 Number     Number       Type             X           Y           Z
 ---------------------------------------------------------------------
      1          1           0       -4.794944   -0.440509    1.427350
      2          6           0       -4.560453   -0.214205    0.388079
      3          1           0       -4.894357   -1.027476   -0.252412
      4          1           0       -5.067633    0.708838    0.110539
      5          6           0       -3.065624   -0.028917    0.241244
      6          6           0       -2.367633   -0.939865   -0.693556
      7          1           0       -3.077989   -1.638985   -1.153358
      8          8           0       -2.488310    0.852816    0.873840
      9          8           0       -1.178108   -0.948496   -0.949595
     10          1           0       -0.227704    1.562724   -0.030376
     11          6           0        0.585354    2.053445   -0.566952
     12          1           0        0.485146    1.806822   -1.625664
     13          1           0        0.448827    3.129142   -0.456816
     14          6           0        1.939816    1.614421   -0.028562
     15          1           0        2.022052    1.875822    1.029332
     16          1           0        2.736486    2.148014   -0.554502
     17          6           0        2.189434    0.118768   -0.174638
     18          1           0        2.113505   -0.162045   -1.232878
     19          6           0        3.568925   -0.276063    0.322594
     20          1           0        3.671317    0.045778    1.367470
     21          1           0        4.335910    0.229227   -0.265000
     22          8           0        3.790081   -1.660953    0.201147
     23          1           0        2.992727   -2.084130    0.530881
     24          8           0        1.271331   -0.656183    0.582471
     25          1           0        0.449901   -0.742700    0.089700
 ---------------------------------------------------------------------
                    Distance matrix (angstroms):
                    1          2          3          4          5
     1  H    0.000000
     2  C    1.089167   0.000000
     3  H    1.782138   1.087718   0.000000
     4  H    1.768997   1.089159   1.782287   0.000000
     5  C    2.137007   1.513408   2.141280   2.137617   0.000000
     6  C    3.261815   2.550485   2.566440   3.264167   1.480158
     7  H    3.323301   2.569771   2.117744   3.326919   2.130114
     8  O    2.701781   2.380814   3.254690   2.693745   1.229196
     9  O    4.357686   3.710636   3.781905   4.358790   2.413803
    10  H    5.195920   4.701627   5.341918   4.916695   3.265102
    11  C    6.256569   5.703828   6.294303   5.850062   4.280077
    12  H    6.500056   5.796359   6.233627   5.920584   4.411717
    13  H    6.617372   6.081505   6.772656   6.050710   4.776190
    14  C    7.190230   6.765424   7.330461   7.067091   5.275205
    15  H    7.210773   6.936051   7.609778   7.243595   5.489405
    16  H    8.206743   7.727475   8.270717   7.963528   6.247938
    17  C    7.187537   6.781482   7.176351   7.286599   5.273557
    18  H    7.408173   6.868183   7.128844   7.357442   5.386478
    19  C    8.438118   8.129878   8.516008   8.695121   6.639650
    20  H    8.480426   8.293903   8.783317   8.853743   6.830837
    21  H    9.310483   8.931317   9.315433   9.423252   7.423317
    22  O    8.757609   8.476995   8.719316   9.169690   7.047400
    23  H    8.009555   7.782516   7.996009   8.540888   6.404016
    24  O    6.128623   5.851738   6.233024   6.501420   4.395347
    25  H    5.421164   5.046978   5.362763   5.705311   3.590455
                    6          7          8          9         10
     6  C    0.000000
     7  H    1.097629   0.000000
     8  O    2.384324   3.265934   0.000000
     9  O    1.216800   2.031709   2.878589   0.000000
    10  H    3.358877   4.431269   2.536122   2.838037   0.000000
    11  C    4.206670   5.234309   3.600667   3.502551   1.090773
    12  H    4.068349   4.979215   3.999885   3.288656   1.764279
    13  H    4.954323   5.971484   3.947034   4.417791   1.758753
    14  C    5.051803   6.085079   4.582867   4.139843   2.168137
    15  H    5.492338   6.567223   4.627536   4.704673   2.506475
    16  H    5.967108   6.964776   5.569219   5.006848   3.066545
    17  C    4.707105   5.638557   4.849682   3.616620   2.819286
    18  H    4.580008   5.398081   5.161870   3.396096   3.146760
    19  C    6.059367   6.943879   6.186141   4.960338   4.233216
    20  H    6.456643   7.399062   6.231852   5.465738   4.411061
    21  H    6.818206   7.697096   6.946640   5.679797   4.760235
    22  O    6.264017   7.000396   6.796304   5.149243   5.156383
    23  H    5.616231   6.315727   6.227764   4.569173   4.897523
    24  O    3.866624   4.784933   4.061635   2.903863   2.747041
    25  H    2.931017   3.846365   3.434186   1.942395   2.405939
                   11         12         13         14         15
    11  C    0.000000
    12  H    1.091666   0.000000
    13  H    1.089905   1.765235   0.000000
    14  C    1.522227   2.168829   2.168140   0.000000
    15  H    2.154942   3.068525   2.500897   1.092809   0.000000
    16  H    2.153246   2.516413   2.491093   1.093626   1.758703
    17  C    2.543611   2.803498   3.488795   1.523360   2.136540
    18  H    2.772562   2.585009   3.768997   2.153225   3.046122
    19  C    3.888393   4.200455   4.683794   2.520166   2.742791
    20  H    4.158832   4.712941   4.818671   2.721698   2.486658
    21  H    4.181581   4.378196   4.853424   2.777757   3.120979
    22  O    4.965582   5.126919   5.877236   3.768862   4.039875
    23  H    4.911233   5.106678   5.884317   3.885985   4.107540
    24  O    3.022222   3.400050   4.010651   2.444561   2.678492
    25  H    2.875407   3.073072   3.910222   2.791031   3.195501
                   16         17         18         19         20
    16  H    0.000000
    17  C    2.135745   0.000000
    18  H    2.486900   1.097493   0.000000
    19  C    2.708949   1.518595   2.133247   0.000000
    20  H    2.997879   2.139954   3.038384   1.098103   0.000000
    21  H    2.514699   2.151216   2.455395   1.090345   1.772089
    22  O    4.023592   2.422951   2.667219   1.407685   2.070591
    23  H    4.376615   2.448632   2.752869   1.909056   2.386813
    24  O    3.361981   1.420097   2.061292   2.343282   2.620859
    25  H    3.741617   1.959075   2.203168   3.162326   3.554140
                   21         22         23         24         25
    21  H    0.000000
    22  O    2.021881   0.000000
    23  H    2.790912   0.961029   0.000000
    24  O    3.300577   2.738444   2.237163   0.000000
    25  H    4.021383   3.465893   2.908615   0.961798   0.000000
 Stoichiometry    C7H14O4(3)
 Framework group  C1[X(C7H14O4)]
 Deg. of freedom    69
 Full point group                 C1      NOp   1
 Largest Abelian subgroup         C1      NOp   1
 Largest concise Abelian subgroup C1      NOp   1
                         Standard orientation:                         
 ---------------------------------------------------------------------
 Center     Atomic      Atomic             Coordinates (Angstroms)
 Number     Number       Type             X           Y           Z
 ---------------------------------------------------------------------
      1          1           0        4.809631   -0.524133   -1.412115
      2          6           0        4.579728   -0.292056   -0.373091
      3          1           0        4.900522   -1.109605    0.268652
      4          1           0        5.102423    0.622916   -0.097617
      5          6           0        3.088305   -0.081623   -0.225515
      6          6           0        2.375942   -0.979107    0.711465
      7          1           0        3.074900   -1.689122    1.172037
      8          8           0        2.525280    0.808449   -0.859312
      9          8           0        1.186632   -0.967453    0.968382
     10          1           0        0.277497    1.557568    0.045235
     11          6           0       -0.526868    2.062746    0.581497
     12          1           0       -0.429982    1.816422    1.640587
     13          1           0       -0.372524    3.135816    0.469283
     14          6           0       -1.888862    1.645364    0.044896
     15          1           0       -1.967531    1.906165   -1.013417
     16          1           0       -2.676136    2.193115    0.570431
     17          6           0       -2.163249    0.154346    0.193905
     18          1           0       -2.091209   -0.125759    1.252604
     19          6           0       -3.549501   -0.218357   -0.301601
     20          1           0       -3.647306    0.103236   -1.346992
     21          1           0       -4.307519    0.300713    0.285619
     22          8           0       -3.793604   -1.599146   -0.177446
     23          1           0       -3.003659   -2.036149   -0.506979
     24          8           0       -1.258754   -0.637175   -0.562444
     25          1           0       -0.438508   -0.736463   -0.070110
 ---------------------------------------------------------------------
 Rotational constants (GHZ):           1.9356103           0.3991656           0.3580269
 Standard basis: Aug-CC-pVTZ (5D, 7F)
 There are   955 symmetry adapted cartesian basis functions of A   symmetry.
 There are   828 symmetry adapted basis functions of A   symmetry.
   828 basis functions,  1170 primitive gaussians,   955 cartesian basis functions
    45 alpha electrons       43 beta electrons
       nuclear repulsion energy       622.4602450220 Hartrees.
 NAtoms=   25 NActive=   25 NUniq=   25 SFac= 1.00D+00 NAtFMM=   60 NAOKFM=F Big=F
 Integral buffers will be    131072 words long.
 Raffenetti 2 integral format.
 Two-electron integral symmetry is turned on.
 Nuclear repulsion after empirical dispersion term =      622.4466438009 Hartrees.
 One-electron integrals computed using PRISM.
 NBasis=   828 RedAO= T EigKep=  3.01D-06  NBF=   828
 NBsUse=   828 1.00D-06 EigRej= -1.00D+00 NBFU=   828
 Initial guess from the checkpoint file:  "Forward-wb-opt.chk"
 B after Tr=     0.000000    0.000000    0.000000
         Rot=    0.999987    0.003200   -0.000874    0.003751 Ang=   0.57 deg.
 Initial guess <Sx>= 0.0000 <Sy>= 0.0000 <Sz>= 1.0000 <S**2>= 2.0134 S= 1.0045
 ExpMin= 2.53D-02 ExpMax= 1.53D+04 ExpMxC= 5.22D+02 IAcc=3 IRadAn=         7 AccDes= 0.00D+00
 Harris functional with IExCor= 4639 and IRadAn=       7 diagonalized for initial guess.
 HarFok:  IExCor= 4639 AccDes= 0.00D+00 IRadAn=         7 IDoV= 1 UseB2=F ITyADJ=14
 ICtDFT=  3500011 ScaDFX=  1.000000  1.000000  1.000000  1.000000
 FoFCou: FMM=F IPFlag=           0 FMFlag=      100000 FMFlg1=           0
         NFxFlg=           0 DoJE=T BraDBF=F KetDBF=T FulRan=T
         wScrn=  0.000000 ICntrl=       500 IOpCl=  0 I1Cent=   200000004 NGrid=           0
         NMat0=    1 NMatS0=      1 NMatT0=    0 NMatD0=    1 NMtDS0=    0 NMtDT0=    0
 Petite list used in FoFCou.
 Requested convergence on RMS density matrix=1.00D-08 within 128 cycles.
 Requested convergence on MAX density matrix=1.00D-06.
 Requested convergence on             energy=1.00D-06.
 No special actions if energy rises.
 SCF Done:  E(UwB97XD) =  -576.001194889     A.U. after   19 cycles
            NFock= 19  Conv=0.53D-08     -V/T= 2.0058
 <Sx>= 0.0000 <Sy>= 0.0000 <Sz>= 1.0000 <S**2>= 2.0133 S= 1.0044
 <L.S>=  0.00000000000    
 Annihilation of the first spin contaminant:
 S**2 before annihilation     2.0133,   after     2.0001
 Calling FoFJK, ICntrl=      2127 FMM=F ISym2X=0 I1Cent= 0 IOpClX= 1 NMat=1 NMatS=1 NMatT=0.
 ***** Axes restored to original set *****
 -------------------------------------------------------------------
 Center     Atomic                   Forces (Hartrees/Bohr)
 Number     Number              X              Y              Z
 -------------------------------------------------------------------
      1        1          -0.000105107    0.000015863   -0.000007336
      2        6           0.000088085   -0.000277244    0.000221730
      3        1           0.000014046    0.000016411    0.000067447
      4        1           0.000055208   -0.000017265    0.000023761
      5        6           0.000152727    0.000578600   -0.000871995
      6        6          -0.000599986    0.000643792    0.000627399
      7        1           0.000176770   -0.000013164   -0.000060543
      8        8          -0.000126094   -0.000419020    0.000359542
      9        8           0.000438502   -0.000719669   -0.000397575
     10        1           0.000037831    0.000028701   -0.000013267
     11        6          -0.000011014   -0.000012883   -0.000068393
     12        1           0.000020055   -0.000002860    0.000038728
     13        1          -0.000035314   -0.000020215   -0.000029693
     14        6          -0.000033712   -0.000124023    0.000035226
     15        1          -0.000032036   -0.000048469   -0.000019845
     16        1          -0.000012504   -0.000024648    0.000048941
     17        6           0.000352616    0.000329882   -0.000225670
     18        1          -0.000099628   -0.000020940    0.000063784
     19        6          -0.000053263    0.000269821    0.000085121
     20        1           0.000027925   -0.000052199   -0.000035484
     21        1          -0.000027451   -0.000075904    0.000005545
     22        8           0.000092537   -0.000260176    0.000006298
     23        1           0.000004985    0.000048400   -0.000016294
     24        8          -0.000170721   -0.000006531    0.000035257
     25        1          -0.000154458    0.000163740    0.000127316
 -------------------------------------------------------------------
 Cartesian Forces:  Max     0.000871995 RMS     0.000238613

 GradGradGradGradGradGradGradGradGradGradGradGradGradGradGradGradGradGrad
 Berny optimization.
 Using GEDIIS/GDIIS optimizer.
 FormGI is forming the generalized inverse of G from B-inverse, IUseBI=4.
 Internal  Forces:  Max     0.000479253 RMS     0.000136305
 Search for a local minimum.
 Step number   8 out of a maximum of  121
 All quantities printed in internal units (Hartrees-Bohrs-Radians)
 Mixed Optimization -- En-DIIS/RFO-DIIS
 Swapping is turned off.
 Update second derivatives using D2CorX and points    1    3    2    4    6
                                                      5    7    8
 DE= -8.81D-05 DEPred=-8.34D-05 R= 1.06D+00
 TightC=F SS=  1.41D+00  RLast= 1.11D-01 DXNew= 2.1213D-01 3.3337D-01
 Trust test= 1.06D+00 RLast= 1.11D-01 DXMaxT set to 2.12D-01
 ITU=  1  0 -1  0  0 -1  1  0
     Eigenvalues ---    0.00291   0.00309   0.00378   0.00461   0.00839
     Eigenvalues ---    0.00983   0.01058   0.01237   0.01393   0.01491
     Eigenvalues ---    0.02212   0.02381   0.03177   0.03671   0.04445
     Eigenvalues ---    0.04665   0.04848   0.04942   0.04999   0.05482
     Eigenvalues ---    0.05585   0.05837   0.07312   0.07423   0.07676
     Eigenvalues ---    0.08463   0.11561   0.12200   0.12238   0.13796
     Eigenvalues ---    0.14053   0.16000   0.16000   0.16016   0.16033
     Eigenvalues ---    0.16059   0.16086   0.16338   0.16958   0.18827
     Eigenvalues ---    0.19782   0.22044   0.22955   0.23391   0.24784
     Eigenvalues ---    0.27371   0.28923   0.29611   0.29913   0.31720
     Eigenvalues ---    0.31916   0.33472   0.33554   0.33696   0.33873
     Eigenvalues ---    0.33907   0.33961   0.34120   0.34211   0.34216
     Eigenvalues ---    0.34287   0.34362   0.35636   0.41490   0.45613
     Eigenvalues ---    0.52806   0.54445   0.86382   0.87593
 En-DIIS/RFO-DIIS/Sim-DIIS IScMMF=       -3 using points:     8    7
 RFO step:  Lambda=-4.55837896D-05.
 DidBck=F Rises=F RFO-DIIS coefs:    0.95373    0.04627
 Iteration  1 RMS(Cart)=  0.02298772 RMS(Int)=  0.00027913
 Iteration  2 RMS(Cart)=  0.00039336 RMS(Int)=  0.00001582
 Iteration  3 RMS(Cart)=  0.00000010 RMS(Int)=  0.00001582
 Variable       Old X    -DE/DX   Delta X   Delta X   Delta X     New X
                                 (Linear)    (Quad)   (Total)
    R1        2.05823   0.00001  -0.00002   0.00025   0.00023   2.05846
    R2        2.05549  -0.00006  -0.00001  -0.00008  -0.00009   2.05540
    R3        2.05821  -0.00005  -0.00002   0.00017   0.00015   2.05836
    R4        2.85993   0.00001  -0.00001  -0.00024  -0.00025   2.85968
    R5        2.79709  -0.00023  -0.00013   0.00190   0.00177   2.79886
    R6        2.32284  -0.00017   0.00003  -0.00092  -0.00089   2.32195
    R7        2.07422  -0.00008   0.00000  -0.00036  -0.00036   2.07386
    R8        2.29942   0.00042  -0.00001   0.00027   0.00026   2.29968
    R9        3.67059  -0.00004   0.00024  -0.00470  -0.00446   3.66613
   R10        2.06126  -0.00005  -0.00002  -0.00001  -0.00003   2.06124
   R11        2.06295  -0.00004  -0.00001   0.00004   0.00003   2.06298
   R12        2.05962  -0.00002  -0.00002   0.00025   0.00023   2.05985
   R13        2.87659   0.00001  -0.00005   0.00050   0.00045   2.87704
   R14        2.06511  -0.00003  -0.00001   0.00006   0.00005   2.06516
   R15        2.06665  -0.00004  -0.00002   0.00016   0.00014   2.06679
   R16        2.87873  -0.00019  -0.00001  -0.00075  -0.00076   2.87798
   R17        2.07396  -0.00005  -0.00002   0.00017   0.00015   2.07411
   R18        2.86973   0.00007  -0.00007   0.00079   0.00072   2.87045
   R19        2.68360   0.00023   0.00003  -0.00063  -0.00060   2.68299
   R20        2.07511  -0.00005  -0.00002   0.00013   0.00011   2.07522
   R21        2.06045  -0.00006  -0.00001   0.00005   0.00003   2.06049
   R22        2.66014   0.00022   0.00000   0.00004   0.00004   2.66018
   R23        1.81608  -0.00003  -0.00003   0.00033   0.00030   1.81638
   R24        1.81754   0.00001  -0.00003   0.00044   0.00041   1.81795
    A1        1.91816  -0.00006   0.00000  -0.00012  -0.00012   1.91804
    A2        1.89545  -0.00005   0.00001  -0.00024  -0.00023   1.89522
    A3        1.90781   0.00016   0.00003   0.00023   0.00026   1.90807
    A4        1.91841   0.00003   0.00001   0.00003   0.00004   1.91845
    A5        1.91518   0.00001  -0.00003   0.00051   0.00048   1.91566
    A6        1.90865  -0.00008  -0.00002  -0.00043  -0.00044   1.90821
    A7        2.03947  -0.00012   0.00003  -0.00103  -0.00109   2.03838
    A8        2.09647  -0.00010  -0.00016   0.00343   0.00318   2.09965
    A9        2.14720   0.00023   0.00012  -0.00218  -0.00215   2.14505
   A10        1.92983  -0.00002  -0.00004   0.00065   0.00061   1.93044
   A11        2.21211   0.00039   0.00012  -0.00183  -0.00170   2.21041
   A12        2.14124  -0.00037  -0.00009   0.00118   0.00109   2.14233
   A13        2.35466  -0.00048   0.00044  -0.01201  -0.01157   2.34308
   A14        1.88285   0.00002   0.00000  -0.00012  -0.00012   1.88273
   A15        1.87647  -0.00002  -0.00002   0.00066   0.00063   1.87710
   A16        1.93854  -0.00001  -0.00005   0.00067   0.00062   1.93916
   A17        1.88543  -0.00002   0.00004  -0.00035  -0.00031   1.88512
   A18        1.93856  -0.00004   0.00002  -0.00025  -0.00024   1.93833
   A19        1.93946   0.00007   0.00002  -0.00060  -0.00058   1.93888
   A20        1.91809   0.00006   0.00008  -0.00060  -0.00053   1.91757
   A21        1.91492   0.00001  -0.00010   0.00130   0.00120   1.91612
   A22        1.97692  -0.00011   0.00004  -0.00078  -0.00073   1.97618
   A23        1.86923  -0.00001  -0.00003   0.00028   0.00025   1.86948
   A24        1.89162   0.00001   0.00006  -0.00008  -0.00002   1.89160
   A25        1.88973   0.00003  -0.00005  -0.00008  -0.00012   1.88961
   A26        1.90958  -0.00004   0.00003  -0.00038  -0.00035   1.90923
   A27        1.95274   0.00014  -0.00006   0.00070   0.00064   1.95338
   A28        1.95921  -0.00007   0.00015  -0.00219  -0.00203   1.95717
   A29        1.88814   0.00000  -0.00012   0.00139   0.00127   1.88941
   A30        1.90680   0.00001   0.00005  -0.00043  -0.00038   1.90642
   A31        1.84506  -0.00005  -0.00008   0.00105   0.00098   1.84604
   A32        1.89659   0.00003  -0.00004   0.00078   0.00074   1.89733
   A33        1.91990   0.00001   0.00001  -0.00005  -0.00004   1.91986
   A34        1.95008   0.00005   0.00001  -0.00029  -0.00028   1.94980
   A35        1.88743   0.00001  -0.00001   0.00018   0.00017   1.88760
   A36        1.93455  -0.00005   0.00000  -0.00008  -0.00009   1.93447
   A37        1.87435  -0.00004   0.00004  -0.00055  -0.00051   1.87383
   A38        1.84757  -0.00007   0.00003  -0.00139  -0.00136   1.84621
   A39        1.90508   0.00023   0.00021  -0.00320  -0.00298   1.90209
   A40        3.16055  -0.00022   0.00199  -0.00001   0.00199   3.16253
   A41        3.16778  -0.00008  -0.00092   0.01825   0.01734   3.18512
    D1        2.10253  -0.00015  -0.00055  -0.00953  -0.01010   2.09243
    D2       -1.04908   0.00021   0.00064   0.01387   0.01453  -1.03455
    D3       -0.00215  -0.00018  -0.00055  -0.00985  -0.01042  -0.01257
    D4        3.12942   0.00018   0.00064   0.01356   0.01421  -3.13956
    D5       -2.10767  -0.00017  -0.00054  -0.00993  -0.01049  -2.11816
    D6        1.02390   0.00020   0.00065   0.01347   0.01414   1.03804
    D7       -0.00080   0.00005   0.00024   0.01059   0.01080   0.01000
    D8        3.13880   0.00025   0.00075   0.01130   0.01202  -3.13236
    D9       -3.13205  -0.00032  -0.00099  -0.01360  -0.01456   3.13658
   D10        0.00754  -0.00012  -0.00048  -0.01288  -0.01333  -0.00579
   D11        0.71025  -0.00048   0.00020  -0.02047  -0.02027   0.68998
   D12       -2.43356  -0.00025   0.00077  -0.01967  -0.01891  -2.45247
   D13       -2.45234  -0.00029   0.00080  -0.01601  -0.01520  -2.46755
   D14       -1.05226   0.00001   0.00054   0.00491   0.00545  -1.04681
   D15       -3.10318  -0.00002   0.00059   0.00415   0.00474  -3.09844
   D16        1.06623   0.00000   0.00070   0.00384   0.00453   1.07076
   D17        3.13534   0.00003   0.00056   0.00478   0.00534   3.14068
   D18        1.08442  -0.00001   0.00061   0.00402   0.00463   1.08905
   D19       -1.02935   0.00001   0.00072   0.00371   0.00442  -1.02493
   D20        1.03587   0.00002   0.00049   0.00579   0.00628   1.04215
   D21       -1.01504  -0.00001   0.00054   0.00503   0.00557  -1.00948
   D22       -3.12882   0.00001   0.00065   0.00472   0.00536  -3.12346
   D23        1.01100  -0.00009  -0.00101   0.00269   0.00168   1.01269
   D24        3.10317  -0.00003  -0.00117   0.00462   0.00345   3.10662
   D25       -1.10888  -0.00004  -0.00120   0.00495   0.00375  -1.10513
   D26       -3.13887  -0.00007  -0.00084   0.00135   0.00051  -3.13837
   D27       -1.04671  -0.00001  -0.00100   0.00328   0.00227  -1.04443
   D28        1.02443  -0.00002  -0.00103   0.00361   0.00258   1.02700
   D29       -1.11691  -0.00006  -0.00087   0.00160   0.00073  -1.11619
   D30        0.97525   0.00000  -0.00103   0.00353   0.00249   0.97775
   D31        3.04639  -0.00001  -0.00107   0.00386   0.00280   3.04918
   D32        0.98912  -0.00002  -0.00039  -0.00231  -0.00270   0.98642
   D33       -1.07406  -0.00005  -0.00035  -0.00297  -0.00332  -1.07738
   D34        3.12908  -0.00003  -0.00041  -0.00206  -0.00248   3.12660
   D35        3.09381   0.00002  -0.00046  -0.00144  -0.00190   3.09192
   D36        1.03063  -0.00001  -0.00043  -0.00209  -0.00252   1.02811
   D37       -1.04942   0.00001  -0.00049  -0.00119  -0.00168  -1.05109
   D38       -1.14853   0.00002  -0.00050  -0.00073  -0.00122  -1.14975
   D39        3.07147  -0.00002  -0.00046  -0.00139  -0.00185   3.06963
   D40        0.99143   0.00001  -0.00052  -0.00048  -0.00100   0.99043
   D41        1.42530  -0.00015   0.00071  -0.00754  -0.00683   1.41847
   D42       -0.69617  -0.00006   0.00053  -0.00531  -0.00478  -0.70095
   D43       -2.72437  -0.00004   0.00068  -0.00727  -0.00660  -2.73096
   D44       -0.79143   0.00000  -0.00004   0.00292   0.00288  -0.78855
   D45        1.32669   0.00004  -0.00009   0.00366   0.00358   1.33027
   D46       -2.89824  -0.00001  -0.00008   0.00351   0.00343  -2.89481
         Item               Value     Threshold  Converged?
 Maximum Force            0.000479     0.000450     NO 
 RMS     Force            0.000136     0.000300     YES
 Maximum Displacement     0.076692     0.001800     NO 
 RMS     Displacement     0.023046     0.001200     NO 
 Predicted change in Energy=-2.288369D-05
 GradGradGradGradGradGradGradGradGradGradGradGradGradGradGradGradGradGrad

                          Input orientation:                          
 ---------------------------------------------------------------------
 Center     Atomic      Atomic             Coordinates (Angstroms)
 Number     Number       Type             X           Y           Z
 ---------------------------------------------------------------------
      1          1           0       -4.777988   -0.481093    1.426970
      2          6           0       -4.548710   -0.220575    0.394442
      3          1           0       -4.885971   -1.012319   -0.270710
      4          1           0       -5.057450    0.711085    0.150247
      5          6           0       -3.054898   -0.029450    0.246082
      6          6           0       -2.360071   -0.918883   -0.712962
      7          1           0       -3.073066   -1.600793   -1.193595
      8          8           0       -2.469239    0.819802    0.913566
      9          8           0       -1.169488   -0.926890   -0.964734
     10          1           0       -0.231877    1.566453   -0.030298
     11          6           0        0.580272    2.048157   -0.576311
     12          1           0        0.475248    1.788016   -1.631330
     13          1           0        0.447283    3.125752   -0.480058
     14          6           0        1.936385    1.613288   -0.038032
     15          1           0        2.021048    1.883507    1.017481
     16          1           0        2.732628    2.141360   -0.570304
     17          6           0        2.183855    0.116545   -0.171913
     18          1           0        2.105915   -0.172678   -1.227821
     19          6           0        3.562829   -0.277233    0.328749
     20          1           0        3.667496    0.054765    1.370276
     21          1           0        4.330926    0.219294   -0.264867
     22          8           0        3.779673   -1.663961    0.221034
     23          1           0        2.979518   -2.080233    0.553224
     24          8           0        1.263164   -0.648374    0.591630
     25          1           0        0.440578   -0.730253    0.099572
 ---------------------------------------------------------------------
                    Distance matrix (angstroms):
                    1          2          3          4          5
     1  H    0.000000
     2  C    1.089290   0.000000
     3  H    1.782128   1.087673   0.000000
     4  H    1.769013   1.089237   1.782338   0.000000
     5  C    2.137174   1.513279   2.141480   2.137239   0.000000
     6  C    3.258418   2.550317   2.566026   3.267687   1.481094
     7  H    3.320820   2.569900   2.117698   3.329935   2.131224
     8  O    2.699302   2.382451   3.255729   2.700613   1.228723
     9  O    4.352039   3.710172   3.781694   4.363759   2.413761
    10  H    5.194536   4.691367   5.326205   4.904122   3.254650
    11  C    6.254693   5.691745   6.272139   5.839483   4.266995
    12  H    6.488339   5.777399   6.199664   5.911392   4.392015
    13  H    6.629445   6.076396   6.753596   6.044004   4.769471
    14  C    7.184390   6.753262   7.313857   7.054301   5.262340
    15  H    7.210125   6.926547   7.599484   7.227158   5.479023
    16  H    8.202177   7.715397   8.250970   7.952999   6.234931
    17  C    7.168044   6.764749   7.160066   7.272810   5.257430
    18  H    7.384521   6.849675   7.106865   7.348055   5.369068
    19  C    8.415276   8.112003   8.501878   8.678586   6.622881
    20  H    8.462657   8.278533   8.774583   8.834247   6.816267
    21  H    9.291133   8.914937   9.298822   9.410408   7.407654
    22  O    8.722787   8.454312   8.704013   9.150989   7.027348
    23  H    7.968662   7.756143   7.980303   8.517436   6.380770
    24  O    6.100926   5.830932   6.219964   6.480210   4.375858
    25  H    5.390500   5.023914   5.346849   5.684042   3.568045
                    6          7          8          9         10
     6  C    0.000000
     7  H    1.097439   0.000000
     8  O    2.383387   3.265580   0.000000
     9  O    1.216939   2.032272   2.875464   0.000000
    10  H    3.342474   4.411016   2.540504   2.822950   0.000000
    11  C    4.179428   5.200265   3.609448   3.473246   1.090759
    12  H    4.026131   4.926070   4.010479   3.243489   1.764205
    13  H    4.928950   5.936515   3.970604   4.390075   1.759248
    14  C    5.032589   6.063023   4.576537   4.117977   2.168781
    15  H    5.481061   6.555852   4.615728   4.691165   2.504802
    16  H    5.943149   6.935292   5.568465   4.979582   3.067639
    17  C    4.691706   5.623904   4.829505   3.600310   2.821001
    18  H    4.557075   5.372385   5.148066   3.371397   3.150223
    19  C    6.047944   6.935737   6.158843   4.948736   4.234133
    20  H    6.451313   7.399290   6.201080   5.460068   4.410433
    21  H    6.801887   7.680778   6.927594   5.661988   4.763300
    22  O    6.254914   6.997514   6.759999   5.142326   5.156673
    23  H    5.609204   6.317833   6.182961   4.566033   4.894065
    24  O    3.860436   4.785083   4.023682   2.901317   2.743611
    25  H    2.922230   3.843932   3.395923   1.940033   2.396647
                   11         12         13         14         15
    11  C    0.000000
    12  H    1.091682   0.000000
    13  H    1.090028   1.765148   0.000000
    14  C    1.522464   2.168882   2.168031   0.000000
    15  H    2.154789   3.068357   2.502505   1.092838   0.000000
    16  H    2.154381   2.519204   2.489974   1.093698   1.758947
    17  C    2.542861   2.800545   3.487974   1.522960   2.136193
    18  H    2.772031   2.581901   3.766941   2.152676   3.045731
    19  C    3.888730   4.200038   4.684133   2.520698   2.742305
    20  H    4.158577   4.712138   4.819178   2.721961   2.485871
    21  H    4.184392   4.381137   4.855562   2.780018   3.122428
    22  O    4.965052   5.125097   5.876878   3.768977   4.038764
    23  H    4.906714   5.099705   5.880661   3.883273   4.104320
    24  O    3.016904   3.390923   4.007269   2.442298   2.676968
    25  H    2.862847   3.055961   3.899332   2.783623   3.189386
                   16         17         18         19         20
    16  H    0.000000
    17  C    2.135356   0.000000
    18  H    2.485934   1.097572   0.000000
    19  C    2.710557   1.518978   2.134582   0.000000
    20  H    2.998951   2.140877   3.039798   1.098160   0.000000
    21  H    2.518370   2.151537   2.455931   1.090363   1.772259
    22  O    4.025293   2.423064   2.669189   1.407707   2.070594
    23  H    4.375514   2.446372   2.752103   1.908259   2.387280
    24  O    3.360362   1.419778   2.060805   2.344208   2.623262
    25  H    3.734754   1.956984   2.201410   3.163258   3.555832
                   21         22         23         24         25
    21  H    0.000000
    22  O    2.021541   0.000000
    23  H    2.789875   0.961187   0.000000
    24  O    3.301151   2.738900   2.235524   0.000000
    25  H    4.021102   3.469311   2.911093   0.962015   0.000000
 Stoichiometry    C7H14O4(3)
 Framework group  C1[X(C7H14O4)]
 Deg. of freedom    69
 Full point group                 C1      NOp   1
 Largest Abelian subgroup         C1      NOp   1
 Largest concise Abelian subgroup C1      NOp   1
                         Standard orientation:                         
 ---------------------------------------------------------------------
 Center     Atomic      Atomic             Coordinates (Angstroms)
 Number     Number       Type             X           Y           Z
 ---------------------------------------------------------------------
      1          1           0        4.793106   -0.572921   -1.405512
      2          6           0        4.569177   -0.298952   -0.375293
      3          1           0        4.894235   -1.089742    0.297030
      4          1           0        5.093240    0.626586   -0.140399
      5          6           0        3.078824   -0.082180   -0.227409
      6          6           0        2.370653   -0.951087    0.740648
      7          1           0        3.072984   -1.639916    1.227081
      8          8           0        2.506334    0.770123   -0.902386
      9          8           0        1.180363   -0.937361    0.993555
     10          1           0        0.282389    1.561935    0.036370
     11          6           0       -0.521253    2.061920    0.578522
     12          1           0       -0.419357    1.810102    1.635865
     13          1           0       -0.370880    3.136252    0.471940
     14          6           0       -1.884816    1.644073    0.045610
     15          1           0       -1.966191    1.905632   -1.012341
     16          1           0       -2.671816    2.190029    0.573568
     17          6           0       -2.156423    0.152883    0.193895
     18          1           0       -2.082079   -0.127562    1.252426
     19          6           0       -3.542138   -0.223152   -0.301772
     20          1           0       -3.642496    0.100632   -1.346304
     21          1           0       -4.301443    0.291388    0.287802
     22          8           0       -3.781364   -1.605091   -0.180721
     23          1           0       -2.988426   -2.037438   -0.509670
     24          8           0       -1.249083   -0.634089   -0.563191
     25          1           0       -0.427417   -0.724665   -0.071119
 ---------------------------------------------------------------------
 Rotational constants (GHZ):           1.9344084           0.4007354           0.3606135
 Standard basis: Aug-CC-pVTZ (5D, 7F)
 There are   955 symmetry adapted cartesian basis functions of A   symmetry.
 There are   828 symmetry adapted basis functions of A   symmetry.
   828 basis functions,  1170 primitive gaussians,   955 cartesian basis functions
    45 alpha electrons       43 beta electrons
       nuclear repulsion energy       623.1675058299 Hartrees.
 NAtoms=   25 NActive=   25 NUniq=   25 SFac= 1.00D+00 NAtFMM=   60 NAOKFM=F Big=F
 Integral buffers will be    131072 words long.
 Raffenetti 2 integral format.
 Two-electron integral symmetry is turned on.
 Nuclear repulsion after empirical dispersion term =      623.1538494284 Hartrees.
 One-electron integrals computed using PRISM.
 NBasis=   828 RedAO= T EigKep=  2.96D-06  NBF=   828
 NBsUse=   828 1.00D-06 EigRej= -1.00D+00 NBFU=   828
 Initial guess from the checkpoint file:  "Forward-wb-opt.chk"
 B after Tr=     0.000000    0.000000    0.000000
         Rot=    0.999988    0.004984   -0.000127   -0.000125 Ang=   0.57 deg.
 Initial guess <Sx>= 0.0000 <Sy>= 0.0000 <Sz>= 1.0000 <S**2>= 2.0134 S= 1.0044
 ExpMin= 2.53D-02 ExpMax= 1.53D+04 ExpMxC= 5.22D+02 IAcc=3 IRadAn=         7 AccDes= 0.00D+00
 Harris functional with IExCor= 4639 and IRadAn=       7 diagonalized for initial guess.
 HarFok:  IExCor= 4639 AccDes= 0.00D+00 IRadAn=         7 IDoV= 1 UseB2=F ITyADJ=14
 ICtDFT=  3500011 ScaDFX=  1.000000  1.000000  1.000000  1.000000
 FoFCou: FMM=F IPFlag=           0 FMFlag=      100000 FMFlg1=           0
         NFxFlg=           0 DoJE=T BraDBF=F KetDBF=T FulRan=T
         wScrn=  0.000000 ICntrl=       500 IOpCl=  0 I1Cent=   200000004 NGrid=           0
         NMat0=    1 NMatS0=      1 NMatT0=    0 NMatD0=    1 NMtDS0=    0 NMtDT0=    0
 Petite list used in FoFCou.
 Requested convergence on RMS density matrix=1.00D-08 within 128 cycles.
 Requested convergence on MAX density matrix=1.00D-06.
 Requested convergence on             energy=1.00D-06.
 No special actions if energy rises.
 SCF Done:  E(UwB97XD) =  -576.001214571     A.U. after   19 cycles
            NFock= 19  Conv=0.35D-08     -V/T= 2.0058
 <Sx>= 0.0000 <Sy>= 0.0000 <Sz>= 1.0000 <S**2>= 2.0133 S= 1.0044
 <L.S>=  0.00000000000    
 Annihilation of the first spin contaminant:
 S**2 before annihilation     2.0133,   after     2.0001
 Calling FoFJK, ICntrl=      2127 FMM=F ISym2X=0 I1Cent= 0 IOpClX= 1 NMat=1 NMatS=1 NMatT=0.
 ***** Axes restored to original set *****
 -------------------------------------------------------------------
 Center     Atomic                   Forces (Hartrees/Bohr)
 Number     Number              X              Y              Z
 -------------------------------------------------------------------
      1        1           0.000016428    0.000041036   -0.000072981
      2        6          -0.000050715    0.000217737   -0.000008610
      3        1           0.000023691    0.000058828    0.000016148
      4        1          -0.000021690   -0.000067104    0.000041378
      5        6           0.000588584   -0.001017942   -0.000010644
      6        6          -0.000429330    0.001016684    0.000779695
      7        1           0.000134696    0.000078935   -0.000226278
      8        8          -0.000386016    0.000284479    0.000008176
      9        8           0.000163967   -0.000861883   -0.000579642
     10        1           0.000100627    0.000057571    0.000035778
     11        6           0.000184508    0.000241300   -0.000225886
     12        1           0.000012927   -0.000002206    0.000047752
     13        1          -0.000077082   -0.000094736    0.000011698
     14        6           0.000005577    0.000034016    0.000047679
     15        1           0.000011559   -0.000032764   -0.000042950
     16        1          -0.000139533    0.000048990    0.000029662
     17        6           0.000422068    0.000441281   -0.000106351
     18        1           0.000052179   -0.000058393    0.000105880
     19        6          -0.000124190    0.000291692   -0.000107149
     20        1          -0.000040063   -0.000043017   -0.000088455
     21        1          -0.000060949    0.000012907    0.000031680
     22        8          -0.000191199   -0.000306844    0.000121172
     23        1           0.000160513   -0.000045902   -0.000064383
     24        8          -0.000313776   -0.000274491   -0.000010995
     25        1          -0.000042780   -0.000020173    0.000267628
 -------------------------------------------------------------------
 Cartesian Forces:  Max     0.001017942 RMS     0.000279234

 GradGradGradGradGradGradGradGradGradGradGradGradGradGradGradGradGradGrad
 Berny optimization.
 Using GEDIIS/GDIIS optimizer.
 FormGI is forming the generalized inverse of G from B-inverse, IUseBI=4.
 Internal  Forces:  Max     0.000745169 RMS     0.000186565
 Search for a local minimum.
 Step number   9 out of a maximum of  121
 All quantities printed in internal units (Hartrees-Bohrs-Radians)
 Mixed Optimization -- En-DIIS/RFO-DIIS
 Swapping is turned off.
 Update second derivatives using D2CorX and points    1    3    2    4    6
                                                      5    7    8    9
 DE= -1.97D-05 DEPred=-2.29D-05 R= 8.60D-01
 TightC=F SS=  1.41D+00  RLast= 5.98D-02 DXNew= 3.5676D-01 1.7945D-01
 Trust test= 8.60D-01 RLast= 5.98D-02 DXMaxT set to 2.12D-01
 ITU=  1  1  0 -1  0  0 -1  1  0
     Eigenvalues ---    0.00280   0.00318   0.00377   0.00461   0.00632
     Eigenvalues ---    0.00996   0.01073   0.01381   0.01501   0.01619
     Eigenvalues ---    0.01864   0.02498   0.03241   0.03674   0.04476
     Eigenvalues ---    0.04667   0.04852   0.04964   0.05033   0.05488
     Eigenvalues ---    0.05598   0.05821   0.07311   0.07425   0.07776
     Eigenvalues ---    0.08472   0.11544   0.11827   0.12276   0.13830
     Eigenvalues ---    0.14127   0.16000   0.16005   0.16023   0.16036
     Eigenvalues ---    0.16065   0.16151   0.16331   0.17028   0.18903
     Eigenvalues ---    0.19823   0.22043   0.22872   0.23366   0.25604
     Eigenvalues ---    0.28217   0.28987   0.29609   0.29943   0.31922
     Eigenvalues ---    0.33280   0.33484   0.33568   0.33841   0.33883
     Eigenvalues ---    0.33949   0.33976   0.34128   0.34210   0.34223
     Eigenvalues ---    0.34296   0.34390   0.36444   0.41763   0.46953
     Eigenvalues ---    0.52785   0.54616   0.86359   0.86862
 En-DIIS/RFO-DIIS/Sim-DIIS IScMMF=       -3 using points:     9    8    7
 RFO step:  Lambda=-3.00841563D-05.
 DidBck=F Rises=F RFO-DIIS coefs:    1.39246   -0.31893   -0.07353
 Iteration  1 RMS(Cart)=  0.02007645 RMS(Int)=  0.00016520
 Iteration  2 RMS(Cart)=  0.00021836 RMS(Int)=  0.00000648
 Iteration  3 RMS(Cart)=  0.00000004 RMS(Int)=  0.00000648
 Variable       Old X    -DE/DX   Delta X   Delta X   Delta X     New X
                                 (Linear)    (Quad)   (Total)
    R1        2.05846  -0.00008   0.00012  -0.00014  -0.00002   2.05844
    R2        2.05540  -0.00006  -0.00002  -0.00025  -0.00027   2.05513
    R3        2.05836  -0.00006   0.00009  -0.00009   0.00000   2.05836
    R4        2.85968   0.00000  -0.00008  -0.00057  -0.00066   2.85903
    R5        2.79886  -0.00039   0.00090   0.00005   0.00095   2.79981
    R6        2.32195   0.00002  -0.00040  -0.00062  -0.00102   2.32093
    R7        2.07386  -0.00004  -0.00015  -0.00045  -0.00059   2.07327
    R8        2.29968   0.00023   0.00011   0.00027   0.00038   2.30006
    R9        3.66613   0.00002  -0.00213  -0.00235  -0.00447   3.66166
   R10        2.06124  -0.00008   0.00002  -0.00021  -0.00019   2.06104
   R11        2.06298  -0.00005   0.00003  -0.00012  -0.00009   2.06289
   R12        2.05985  -0.00008   0.00012  -0.00014  -0.00002   2.05984
   R13        2.87704  -0.00009   0.00026  -0.00050  -0.00024   2.87680
   R14        2.06516  -0.00005   0.00003  -0.00010  -0.00007   2.06510
   R15        2.06679  -0.00009   0.00009  -0.00022  -0.00013   2.06666
   R16        2.87798   0.00022  -0.00029  -0.00019  -0.00048   2.87750
   R17        2.07411  -0.00009   0.00009  -0.00023  -0.00014   2.07397
   R18        2.87045  -0.00024   0.00039  -0.00082  -0.00042   2.87003
   R19        2.68299   0.00061  -0.00028   0.00049   0.00021   2.68321
   R20        2.07522  -0.00010   0.00008  -0.00031  -0.00023   2.07499
   R21        2.06049  -0.00005   0.00003  -0.00013  -0.00010   2.06039
   R22        2.66018   0.00034   0.00002   0.00036   0.00038   2.66056
   R23        1.81638  -0.00014   0.00017  -0.00019  -0.00002   1.81636
   R24        1.81795  -0.00008   0.00021  -0.00007   0.00014   1.81809
    A1        1.91804   0.00002  -0.00005   0.00017   0.00012   1.91817
    A2        1.89522  -0.00004  -0.00010  -0.00019  -0.00029   1.89493
    A3        1.90807  -0.00001   0.00005  -0.00021  -0.00015   1.90791
    A4        1.91845  -0.00003   0.00000   0.00000  -0.00001   1.91844
    A5        1.91566  -0.00002   0.00024   0.00013   0.00037   1.91603
    A6        1.90821   0.00008  -0.00015   0.00009  -0.00006   1.90815
    A7        2.03838  -0.00003  -0.00048  -0.00086  -0.00138   2.03700
    A8        2.09965  -0.00046   0.00150   0.00081   0.00228   2.10193
    A9        2.14505   0.00050  -0.00104   0.00026  -0.00082   2.14424
   A10        1.93044  -0.00011   0.00030   0.00018   0.00047   1.93091
   A11        2.21041   0.00061  -0.00086   0.00087   0.00000   2.21041
   A12        2.14233  -0.00050   0.00057  -0.00104  -0.00047   2.14186
   A13        2.34308  -0.00051  -0.00524  -0.00966  -0.01490   2.32818
   A14        1.88273   0.00006  -0.00005   0.00032   0.00027   1.88301
   A15        1.87710  -0.00004   0.00029  -0.00010   0.00019   1.87729
   A16        1.93916  -0.00011   0.00033  -0.00058  -0.00025   1.93891
   A17        1.88512  -0.00002  -0.00018   0.00030   0.00012   1.88525
   A18        1.93833  -0.00001  -0.00012   0.00013   0.00001   1.93834
   A19        1.93888   0.00012  -0.00026  -0.00005  -0.00031   1.93857
   A20        1.91757   0.00001  -0.00033   0.00058   0.00025   1.91782
   A21        1.91612  -0.00021   0.00063  -0.00114  -0.00051   1.91561
   A22        1.97618   0.00024  -0.00036   0.00026  -0.00010   1.97608
   A23        1.86948   0.00004   0.00015  -0.00007   0.00008   1.86956
   A24        1.89160  -0.00011  -0.00010   0.00055   0.00045   1.89205
   A25        1.88961   0.00002   0.00003  -0.00019  -0.00016   1.88945
   A26        1.90923  -0.00002  -0.00019   0.00031   0.00012   1.90935
   A27        1.95338  -0.00003   0.00034  -0.00030   0.00005   1.95343
   A28        1.95717   0.00038  -0.00104   0.00135   0.00031   1.95748
   A29        1.88941   0.00000   0.00069  -0.00077  -0.00008   1.88932
   A30        1.90642  -0.00003  -0.00023   0.00037   0.00014   1.90656
   A31        1.84604  -0.00031   0.00050  -0.00106  -0.00056   1.84548
   A32        1.89733  -0.00003   0.00036  -0.00012   0.00024   1.89757
   A33        1.91986  -0.00003  -0.00003  -0.00002  -0.00005   1.91981
   A34        1.94980   0.00004  -0.00013  -0.00035  -0.00048   1.94933
   A35        1.88760   0.00002   0.00009   0.00022   0.00030   1.88790
   A36        1.93447  -0.00002  -0.00003  -0.00014  -0.00017   1.93429
   A37        1.87383   0.00003  -0.00026   0.00044   0.00018   1.87401
   A38        1.84621   0.00021  -0.00058  -0.00016  -0.00074   1.84548
   A39        1.90209   0.00075  -0.00151   0.00084  -0.00067   1.90143
   A40        3.16253  -0.00003  -0.00239   0.00726   0.00487   3.16740
   A41        3.18512  -0.00019   0.00826  -0.00020   0.00807   3.19318
    D1        2.09243   0.00009  -0.00309   0.00727   0.00418   2.09661
    D2       -1.03455  -0.00009   0.00469  -0.00836  -0.00366  -1.03822
    D3       -0.01257   0.00008  -0.00321   0.00711   0.00390  -0.00868
    D4       -3.13956  -0.00009   0.00456  -0.00851  -0.00395   3.13968
    D5       -2.11816   0.00008  -0.00326   0.00697   0.00371  -2.11445
    D6        1.03804  -0.00010   0.00451  -0.00865  -0.00414   1.03390
    D7        0.01000  -0.00008   0.00386  -0.00828  -0.00443   0.00558
    D8       -3.13236  -0.00007   0.00352  -0.00724  -0.00372  -3.13608
    D9        3.13658   0.00009  -0.00414   0.00779   0.00365   3.14023
   D10       -0.00579   0.00010  -0.00447   0.00883   0.00436  -0.00143
   D11        0.68998  -0.00034  -0.00827  -0.01984  -0.02811   0.66187
   D12       -2.45247  -0.00033  -0.00864  -0.01869  -0.02733  -2.47980
   D13       -2.46755  -0.00014  -0.00725   0.00148  -0.00577  -2.47332
   D14       -1.04681  -0.00002   0.00128   0.00495   0.00623  -1.04059
   D15       -3.09844   0.00005   0.00092   0.00536   0.00628  -3.09216
   D16        1.07076   0.00002   0.00067   0.00625   0.00692   1.07768
   D17        3.14068  -0.00001   0.00121   0.00483   0.00604  -3.13647
   D18        1.08905   0.00006   0.00084   0.00525   0.00610   1.09515
   D19       -1.02493   0.00003   0.00060   0.00614   0.00674  -1.01820
   D20        1.04215  -0.00006   0.00169   0.00440   0.00608   1.04823
   D21       -1.00948   0.00001   0.00132   0.00482   0.00614  -1.00334
   D22       -3.12346  -0.00003   0.00108   0.00570   0.00678  -3.11668
   D23        1.01269  -0.00003   0.00226  -0.00740  -0.00514   1.00754
   D24        3.10662  -0.00006   0.00321  -0.00834  -0.00513   3.10149
   D25       -1.10513  -0.00022   0.00338  -0.00898  -0.00560  -1.11073
   D26       -3.13837   0.00007   0.00153  -0.00609  -0.00456   3.14026
   D27       -1.04443   0.00004   0.00248  -0.00704  -0.00455  -1.04899
   D28        1.02700  -0.00013   0.00265  -0.00768  -0.00502   1.02198
   D29       -1.11619   0.00007   0.00167  -0.00598  -0.00431  -1.12050
   D30        0.97775   0.00004   0.00262  -0.00692  -0.00430   0.97344
   D31        3.04918  -0.00013   0.00279  -0.00756  -0.00477   3.04441
   D32        0.98642   0.00009  -0.00044  -0.00216  -0.00260   0.98382
   D33       -1.07738   0.00011  -0.00074  -0.00234  -0.00309  -1.08047
   D34        3.12660   0.00007  -0.00031  -0.00265  -0.00297   3.12363
   D35        3.09192   0.00005  -0.00001  -0.00247  -0.00248   3.08944
   D36        1.02811   0.00007  -0.00031  -0.00265  -0.00296   1.02515
   D37       -1.05109   0.00002   0.00012  -0.00296  -0.00284  -1.05393
   D38       -1.14975  -0.00014   0.00031  -0.00295  -0.00265  -1.15240
   D39        3.06963  -0.00013   0.00001  -0.00313  -0.00313   3.06650
   D40        0.99043  -0.00017   0.00043  -0.00344  -0.00301   0.98741
   D41        1.41847   0.00012  -0.00381   0.00131  -0.00249   1.41598
   D42       -0.70095  -0.00008  -0.00271  -0.00023  -0.00294  -0.70390
   D43       -2.73096   0.00010  -0.00366   0.00105  -0.00262  -2.73358
   D44       -0.78855   0.00001   0.00119   0.00242   0.00361  -0.78493
   D45        1.33027  -0.00002   0.00154   0.00193   0.00347   1.33374
   D46       -2.89481   0.00001   0.00147   0.00237   0.00385  -2.89096
         Item               Value     Threshold  Converged?
 Maximum Force            0.000745     0.000450     NO 
 RMS     Force            0.000187     0.000300     YES
 Maximum Displacement     0.065056     0.001800     NO 
 RMS     Displacement     0.020088     0.001200     NO 
 Predicted change in Energy=-1.507190D-05
 GradGradGradGradGradGradGradGradGradGradGradGradGradGradGradGradGradGrad

                          Input orientation:                          
 ---------------------------------------------------------------------
 Center     Atomic      Atomic             Coordinates (Angstroms)
 Number     Number       Type             X           Y           Z
 ---------------------------------------------------------------------
      1          1           0       -4.767240   -0.512026    1.430668
      2          6           0       -4.536372   -0.227535    0.404854
      3          1           0       -4.880122   -0.999483   -0.279725
      4          1           0       -5.038018    0.713904    0.184673
      5          6           0       -3.041531   -0.044092    0.260769
      6          6           0       -2.356039   -0.911890   -0.725211
      7          1           0       -3.074654   -1.576380   -1.220923
      8          8           0       -2.447779    0.785381    0.944777
      9          8           0       -1.166322   -0.920743   -0.981961
     10          1           0       -0.234823    1.580350   -0.048537
     11          6           0        0.583525    2.053094   -0.592920
     12          1           0        0.484400    1.785052   -1.646482
     13          1           0        0.456196    3.132167   -0.506154
     14          6           0        1.933300    1.615151   -0.041714
     15          1           0        2.009921    1.887809    1.013750
     16          1           0        2.735509    2.139380   -0.568660
     17          6           0        2.177079    0.117600   -0.170362
     18          1           0        2.102432   -0.174523   -1.225632
     19          6           0        3.552792   -0.278582    0.336655
     20          1           0        3.655615    0.058298    1.376669
     21          1           0        4.324524    0.211644   -0.257387
     22          8           0        3.764089   -1.666969    0.236986
     23          1           0        2.959621   -2.077395    0.565993
     24          8           0        1.251823   -0.642994    0.592194
     25          1           0        0.430130   -0.721928    0.098020
 ---------------------------------------------------------------------
                    Distance matrix (angstroms):
                    1          2          3          4          5
     1  H    0.000000
     2  C    1.089279   0.000000
     3  H    1.782077   1.087528   0.000000
     4  H    1.768821   1.089236   1.782215   0.000000
     5  C    2.136749   1.512931   2.141337   2.136892   0.000000
     6  C    3.259078   2.549360   2.564590   3.265594   1.481596
     7  H    3.320938   2.568882   2.116218   3.328047   2.131763
     8  O    2.701713   2.383220   3.255985   2.700408   1.228184
     9  O    4.353669   3.709586   3.780429   4.361551   2.414394
    10  H    5.206619   4.687999   5.318626   4.886287   3.257620
    11  C    6.269405   5.692993   6.266399   5.830937   4.274109
    12  H    6.505778   5.785036   6.196754   5.915876   4.406310
    13  H    6.657004   6.086318   6.752636   6.042485   4.786532
    14  C    7.182620   6.741778   7.301759   7.032978   5.252954
    15  H    7.201593   6.906474   7.581704   7.192974   5.460439
    16  H    8.204785   7.709103   8.242195   7.938968   6.231348
    17  C    7.154249   6.746882   7.145902   7.248397   5.238884
    18  H    7.373074   6.836301   7.094459   7.332413   5.356001
    19  C    8.394896   8.089612   8.486086   8.649285   6.598927
    20  H    8.442314   8.254379   8.759073   8.799428   6.790249
    21  H    9.275419   8.896455   9.284010   9.386420   7.388684
    22  O    8.691510   8.426019   8.685328   9.118574   6.996482
    23  H    7.931105   7.722555   7.958562   8.479327   6.343604
    24  O    6.078594   5.806109   6.203876   6.447430   4.347576
    25  H    5.369605   5.000471   5.330901   5.654182   3.540958
                    6          7          8          9         10
     6  C    0.000000
     7  H    1.097126   0.000000
     8  O    2.382856   3.265141   0.000000
     9  O    1.217138   2.031918   2.874945   0.000000
    10  H    3.341961   4.405005   2.552610   2.827443   0.000000
    11  C    4.177280   5.191315   3.627728   3.472323   1.090658
    12  H    4.023722   4.913980   4.038767   3.238487   1.764260
    13  H    4.930624   5.928593   4.005705   4.391473   1.759278
    14  C    5.025091   6.054421   4.566786   4.113695   2.168413
    15  H    5.470275   6.545783   4.592515   4.686081   2.502371
    16  H    5.937897   6.927504   5.566891   4.975888   3.066906
    17  C    4.681545   5.617290   4.804037   3.593770   2.823429
    18  H    4.546658   5.363528   5.131911   3.361692   3.150856
    19  C    6.036798   6.930611   6.124433   4.941777   4.236747
    20  H    6.441984   7.397038   6.161704   5.456440   4.413996
    21  H    6.790517   7.672892   6.902062   5.653026   4.764937
    22  O    6.241149   6.993004   6.715824   5.133386   5.159254
    23  H    5.593019   6.313205   6.130167   4.556031   4.895020
    24  O    3.850264   4.782991   3.981410   2.898713   2.750257
    25  H    2.911449   3.840991   3.357282   1.937666   2.400859
                   11         12         13         14         15
    11  C    0.000000
    12  H    1.091634   0.000000
    13  H    1.090018   1.765180   0.000000
    14  C    1.522338   2.168746   2.167689   0.000000
    15  H    2.154835   3.068323   2.504516   1.092802   0.000000
    16  H    2.153849   2.520860   2.486925   1.093631   1.758917
    17  C    2.542461   2.797229   3.487379   1.522708   2.136283
    18  H    2.769419   2.575864   3.763235   2.152488   3.045752
    19  C    3.888106   4.196003   4.683208   2.520345   2.744477
    20  H    4.158873   4.709323   4.819748   2.720656   2.487394
    21  H    4.183132   4.376271   4.853380   2.781061   3.127731
    22  O    4.964233   5.120573   5.875894   3.768525   4.039421
    23  H    4.904065   5.093159   5.878450   3.880405   4.101861
    24  O    3.019935   3.390578   4.011388   2.442431   2.675329
    25  H    2.863857   3.054699   3.901251   2.782263   3.185126
                   16         17         18         19         20
    16  H    0.000000
    17  C    2.134967   0.000000
    18  H    2.487277   1.097499   0.000000
    19  C    2.708152   1.518753   2.134272   0.000000
    20  H    2.993627   2.140769   3.039499   1.098039   0.000000
    21  H    2.517544   2.151265   2.454449   1.090311   1.772312
    22  O    4.024344   2.422647   2.669785   1.407907   2.070554
    23  H    4.372512   2.443889   2.750567   1.907925   2.388052
    24  O    3.360136   1.419892   2.060944   2.343619   2.624010
    25  H    3.734477   1.956698   2.201885   3.162992   3.556325
                   21         22         23         24         25
    21  H    0.000000
    22  O    2.021801   0.000000
    23  H    2.789376   0.961178   0.000000
    24  O    3.300558   2.736088   2.230419   0.000000
    25  H    4.020470   3.468097   2.907682   0.962090   0.000000
 Stoichiometry    C7H14O4(3)
 Framework group  C1[X(C7H14O4)]
 Deg. of freedom    69
 Full point group                 C1      NOp   1
 Largest Abelian subgroup         C1      NOp   1
 Largest concise Abelian subgroup C1      NOp   1
                         Standard orientation:                         
 ---------------------------------------------------------------------
 Center     Atomic      Atomic             Coordinates (Angstroms)
 Number     Number       Type             X           Y           Z
 ---------------------------------------------------------------------
      1          1           0        4.784335   -0.600666   -1.400209
      2          6           0        4.558161   -0.295240   -0.379381
      3          1           0        4.891701   -1.059868    0.318339
      4          1           0        5.072932    0.642849   -0.175827
      5          6           0        3.066103   -0.088661   -0.237785
      6          6           0        2.369392   -0.929643    0.763448
      7          1           0        3.079109   -1.595304    1.270283
      8          8           0        2.483382    0.736947   -0.935813
      9          8           0        1.179852   -0.917577    1.020886
     10          1           0        0.282343    1.579579    0.044605
     11          6           0       -0.528999    2.072980    0.581087
     12          1           0       -0.432830    1.821925    1.639098
     13          1           0       -0.386828    3.148519    0.475529
     14          6           0       -1.885096    1.644249    0.038220
     15          1           0       -1.958701    1.899574   -1.021784
     16          1           0       -2.679601    2.188595    0.556366
     17          6           0       -2.149461    0.152672    0.192979
     18          1           0       -2.078098   -0.122090    1.253128
     19          6           0       -3.530884   -0.233183   -0.306419
     20          1           0       -3.629790    0.086980   -1.352078
     21          1           0       -4.295337    0.277913    0.279389
     22          8           0       -3.761282   -1.616575   -0.182546
     23          1           0       -2.962802   -2.043741   -0.504761
     24          8           0       -1.235358   -0.633774   -0.556695
     25          1           0       -0.414478   -0.715476   -0.061619
 ---------------------------------------------------------------------
 Rotational constants (GHZ):           1.9214425           0.4027653           0.3630779
 Standard basis: Aug-CC-pVTZ (5D, 7F)
 There are   955 symmetry adapted cartesian basis functions of A   symmetry.
 There are   828 symmetry adapted basis functions of A   symmetry.
   828 basis functions,  1170 primitive gaussians,   955 cartesian basis functions
    45 alpha electrons       43 beta electrons
       nuclear repulsion energy       623.6519096416 Hartrees.
 NAtoms=   25 NActive=   25 NUniq=   25 SFac= 1.00D+00 NAtFMM=   60 NAOKFM=F Big=F
 Integral buffers will be    131072 words long.
 Raffenetti 2 integral format.
 Two-electron integral symmetry is turned on.
 Nuclear repulsion after empirical dispersion term =      623.6382315423 Hartrees.
 One-electron integrals computed using PRISM.
 NBasis=   828 RedAO= T EigKep=  2.98D-06  NBF=   828
 NBsUse=   828 1.00D-06 EigRej= -1.00D+00 NBFU=   828
 Initial guess from the checkpoint file:  "Forward-wb-opt.chk"
 B after Tr=     0.000000    0.000000    0.000000
         Rot=    0.999988    0.004747   -0.000040   -0.000879 Ang=   0.55 deg.
 Initial guess <Sx>= 0.0000 <Sy>= 0.0000 <Sz>= 1.0000 <S**2>= 2.0133 S= 1.0044
 ExpMin= 2.53D-02 ExpMax= 1.53D+04 ExpMxC= 5.22D+02 IAcc=3 IRadAn=         7 AccDes= 0.00D+00
 Harris functional with IExCor= 4639 and IRadAn=       7 diagonalized for initial guess.
 HarFok:  IExCor= 4639 AccDes= 0.00D+00 IRadAn=         7 IDoV= 1 UseB2=F ITyADJ=14
 ICtDFT=  3500011 ScaDFX=  1.000000  1.000000  1.000000  1.000000
 FoFCou: FMM=F IPFlag=           0 FMFlag=      100000 FMFlg1=           0
         NFxFlg=           0 DoJE=T BraDBF=F KetDBF=T FulRan=T
         wScrn=  0.000000 ICntrl=       500 IOpCl=  0 I1Cent=   200000004 NGrid=           0
         NMat0=    1 NMatS0=      1 NMatT0=    0 NMatD0=    1 NMtDS0=    0 NMtDT0=    0
 Petite list used in FoFCou.
 Requested convergence on RMS density matrix=1.00D-08 within 128 cycles.
 Requested convergence on MAX density matrix=1.00D-06.
 Requested convergence on             energy=1.00D-06.
 No special actions if energy rises.
 SCF Done:  E(UwB97XD) =  -576.001238704     A.U. after   19 cycles
            NFock= 19  Conv=0.30D-08     -V/T= 2.0058
 <Sx>= 0.0000 <Sy>= 0.0000 <Sz>= 1.0000 <S**2>= 2.0133 S= 1.0044
 <L.S>=  0.00000000000    
 Annihilation of the first spin contaminant:
 S**2 before annihilation     2.0133,   after     2.0001
 Calling FoFJK, ICntrl=      2127 FMM=F ISym2X=0 I1Cent= 0 IOpClX= 1 NMat=1 NMatS=1 NMatT=0.
 ***** Axes restored to original set *****
 -------------------------------------------------------------------
 Center     Atomic                   Forces (Hartrees/Bohr)
 Number     Number              X              Y              Z
 -------------------------------------------------------------------
      1        1          -0.000021725    0.000024306   -0.000054302
      2        6          -0.000156457    0.000257025    0.000283000
      3        1           0.000014528   -0.000002596   -0.000008209
      4        1          -0.000009656   -0.000051834    0.000027172
      5        6           0.000561112   -0.001103894   -0.000915066
      6        6          -0.000081310    0.001016823    0.000882464
      7        1           0.000002565   -0.000005294   -0.000237900
      8        8          -0.000235749    0.000443053    0.000448006
      9        8          -0.000057495   -0.000820329   -0.000483477
     10        1           0.000040135    0.000008436    0.000038120
     11        6           0.000118480    0.000300577   -0.000149695
     12        1           0.000012598    0.000009291    0.000027685
     13        1          -0.000109243   -0.000080394    0.000017166
     14        6           0.000031372    0.000088627   -0.000051100
     15        1           0.000029543   -0.000051614   -0.000041862
     16        1          -0.000081021    0.000061587    0.000008998
     17        6           0.000420897    0.000338357    0.000055574
     18        1           0.000010584   -0.000073545    0.000066113
     19        6          -0.000008436    0.000091482   -0.000132155
     20        1          -0.000021506   -0.000014762   -0.000025172
     21        1          -0.000020769    0.000031972    0.000036503
     22        8          -0.000161830   -0.000150294    0.000102795
     23        1           0.000136950   -0.000102130   -0.000040619
     24        8          -0.000378845   -0.000116490   -0.000075110
     25        1          -0.000034724   -0.000098361    0.000221071
 -------------------------------------------------------------------
 Cartesian Forces:  Max     0.001103894 RMS     0.000296913

 GradGradGradGradGradGradGradGradGradGradGradGradGradGradGradGradGradGrad
 Berny optimization.
 Using GEDIIS/GDIIS optimizer.
 FormGI is forming the generalized inverse of G from B-inverse, IUseBI=4.
 Internal  Forces:  Max     0.000769832 RMS     0.000183658
 Search for a local minimum.
 Step number  10 out of a maximum of  121
 All quantities printed in internal units (Hartrees-Bohrs-Radians)
 Mixed Optimization -- En-DIIS/RFO-DIIS
 Swapping is turned off.
 Update second derivatives using D2CorX and points    1    3    2    4    6
                                                      5    7    8    9   10
 DE= -2.41D-05 DEPred=-1.51D-05 R= 1.60D+00
 TightC=F SS=  1.41D+00  RLast= 5.28D-02 DXNew= 3.5676D-01 1.5837D-01
 Trust test= 1.60D+00 RLast= 5.28D-02 DXMaxT set to 2.12D-01
 ITU=  1  1  1  0 -1  0  0 -1  1  0
     Eigenvalues ---    0.00198   0.00319   0.00369   0.00398   0.00462
     Eigenvalues ---    0.01001   0.01090   0.01408   0.01527   0.01620
     Eigenvalues ---    0.01829   0.02573   0.03346   0.03705   0.04503
     Eigenvalues ---    0.04676   0.04863   0.04974   0.05047   0.05498
     Eigenvalues ---    0.05611   0.05841   0.07308   0.07430   0.07765
     Eigenvalues ---    0.08480   0.11525   0.11785   0.12292   0.13857
     Eigenvalues ---    0.14256   0.16000   0.16006   0.16023   0.16034
     Eigenvalues ---    0.16085   0.16165   0.16349   0.17197   0.18796
     Eigenvalues ---    0.19868   0.22053   0.23018   0.23360   0.26546
     Eigenvalues ---    0.27809   0.29189   0.29833   0.29994   0.32037
     Eigenvalues ---    0.33221   0.33476   0.33570   0.33762   0.33893
     Eigenvalues ---    0.33957   0.34121   0.34199   0.34219   0.34295
     Eigenvalues ---    0.34360   0.35786   0.36493   0.41836   0.44999
     Eigenvalues ---    0.52779   0.54764   0.87353   0.89893
 En-DIIS/RFO-DIIS/Sim-DIIS IScMMF=       -3 using points:    10    9    8    7
 RFO step:  Lambda=-8.30606820D-05.
 DidBck=F Rises=F RFO-DIIS coefs:    3.00000   -1.46470   -0.35588   -0.17942
 Iteration  1 RMS(Cart)=  0.07457555 RMS(Int)=  0.00214676
 Iteration  2 RMS(Cart)=  0.00298032 RMS(Int)=  0.00000746
 Iteration  3 RMS(Cart)=  0.00000619 RMS(Int)=  0.00000662
 Iteration  4 RMS(Cart)=  0.00000000 RMS(Int)=  0.00000662
 Variable       Old X    -DE/DX   Delta X   Delta X   Delta X     New X
                                 (Linear)    (Quad)   (Total)
    R1        2.05844  -0.00005   0.00014  -0.00002   0.00012   2.05856
    R2        2.05513   0.00000  -0.00056  -0.00001  -0.00057   2.05456
    R3        2.05836  -0.00005   0.00015   0.00002   0.00017   2.05853
    R4        2.85903   0.00017  -0.00141   0.00008  -0.00133   2.85770
    R5        2.79981  -0.00047   0.00335   0.00022   0.00357   2.80338
    R6        2.32093   0.00043  -0.00263  -0.00010  -0.00273   2.31820
    R7        2.07327   0.00011  -0.00139   0.00011  -0.00127   2.07199
    R8        2.30006   0.00002   0.00091   0.00026   0.00118   2.30124
    R9        3.66166   0.00004  -0.01225  -0.00293  -0.01518   3.64647
   R10        2.06104  -0.00002  -0.00033   0.00006  -0.00028   2.06077
   R11        2.06289  -0.00003  -0.00011  -0.00002  -0.00014   2.06275
   R12        2.05984  -0.00007   0.00016  -0.00006   0.00010   2.05994
   R13        2.87680   0.00004  -0.00002  -0.00013  -0.00015   2.87665
   R14        2.06510  -0.00005  -0.00008  -0.00014  -0.00021   2.06488
   R15        2.06666  -0.00003  -0.00009   0.00009   0.00000   2.06666
   R16        2.87750   0.00031  -0.00133   0.00051  -0.00083   2.87667
   R17        2.07397  -0.00004  -0.00012  -0.00006  -0.00018   2.07379
   R18        2.87003  -0.00005  -0.00019  -0.00014  -0.00033   2.86970
   R19        2.68321   0.00055   0.00000   0.00082   0.00083   2.68403
   R20        2.07499  -0.00003  -0.00032  -0.00005  -0.00037   2.07462
   R21        2.06039  -0.00002  -0.00013   0.00006  -0.00007   2.06032
   R22        2.66056   0.00024   0.00079   0.00016   0.00095   2.66151
   R23        1.81636  -0.00008   0.00025   0.00002   0.00027   1.81664
   R24        1.81809  -0.00004   0.00062   0.00033   0.00095   1.81904
    A1        1.91817   0.00000   0.00018   0.00004   0.00022   1.91839
    A2        1.89493  -0.00004  -0.00072  -0.00017  -0.00090   1.89404
    A3        1.90791   0.00004  -0.00029   0.00005  -0.00024   1.90767
    A4        1.91844  -0.00001  -0.00004   0.00005   0.00002   1.91846
    A5        1.91603  -0.00004   0.00113   0.00005   0.00118   1.91721
    A6        1.90815   0.00005  -0.00029  -0.00002  -0.00031   1.90784
    A7        2.03700   0.00019  -0.00348  -0.00031  -0.00382   2.03318
    A8        2.10193  -0.00069   0.00688  -0.00040   0.00645   2.10837
    A9        2.14424   0.00050  -0.00326   0.00069  -0.00261   2.14163
   A10        1.93091  -0.00011   0.00141  -0.00034   0.00107   1.93199
   A11        2.21041   0.00049  -0.00139   0.00130  -0.00009   2.21032
   A12        2.14186  -0.00038  -0.00002  -0.00096  -0.00098   2.14088
   A13        2.32818  -0.00054  -0.03771  -0.01958  -0.05729   2.27089
   A14        1.88301   0.00004   0.00047   0.00030   0.00078   1.88378
   A15        1.87729  -0.00006   0.00080  -0.00026   0.00054   1.87783
   A16        1.93891  -0.00010   0.00002  -0.00093  -0.00090   1.93801
   A17        1.88525  -0.00003  -0.00006   0.00040   0.00034   1.88559
   A18        1.93834  -0.00001  -0.00016   0.00015  -0.00001   1.93833
   A19        1.93857   0.00015  -0.00101   0.00035  -0.00066   1.93791
   A20        1.91782  -0.00001  -0.00008  -0.00012  -0.00019   1.91762
   A21        1.91561  -0.00017   0.00002  -0.00049  -0.00047   1.91514
   A22        1.97608   0.00026  -0.00076   0.00092   0.00016   1.97624
   A23        1.86956   0.00004   0.00041  -0.00020   0.00021   1.86977
   A24        1.89205  -0.00015   0.00068  -0.00079  -0.00011   1.89194
   A25        1.88945   0.00001  -0.00021   0.00062   0.00042   1.88987
   A26        1.90935   0.00000  -0.00008   0.00034   0.00026   1.90961
   A27        1.95343  -0.00003   0.00067  -0.00072  -0.00005   1.95338
   A28        1.95748   0.00026  -0.00107   0.00196   0.00089   1.95837
   A29        1.88932   0.00000   0.00097  -0.00079   0.00018   1.88951
   A30        1.90656  -0.00005  -0.00014  -0.00023  -0.00037   1.90619
   A31        1.84548  -0.00019  -0.00030  -0.00068  -0.00098   1.84450
   A32        1.89757  -0.00004   0.00104  -0.00009   0.00095   1.89851
   A33        1.91981  -0.00003  -0.00015  -0.00007  -0.00022   1.91959
   A34        1.94933   0.00011  -0.00115  -0.00010  -0.00124   1.94808
   A35        1.88790   0.00001   0.00074  -0.00003   0.00071   1.88862
   A36        1.93429  -0.00004  -0.00038   0.00000  -0.00038   1.93391
   A37        1.87401   0.00000  -0.00007   0.00030   0.00022   1.87423
   A38        1.84548   0.00028  -0.00230   0.00052  -0.00178   1.84370
   A39        1.90143   0.00077  -0.00376   0.00316  -0.00060   1.90083
   A40        3.16740  -0.00004   0.00307   0.01311   0.01618   3.18359
   A41        3.19318  -0.00024   0.02897  -0.01096   0.01801   3.21119
    D1        2.09661   0.00000   0.00510  -0.00016   0.00495   2.10156
    D2       -1.03822  -0.00001  -0.00202   0.00121  -0.00081  -1.03903
    D3       -0.00868   0.00001   0.00435  -0.00027   0.00409  -0.00458
    D4        3.13968  -0.00001  -0.00276   0.00110  -0.00167   3.13801
    D5       -2.11445   0.00001   0.00388  -0.00035   0.00354  -2.11092
    D6        1.03390  -0.00001  -0.00324   0.00102  -0.00223   1.03168
    D7        0.00558  -0.00001  -0.00401   0.00030  -0.00370   0.00188
    D8       -3.13608   0.00001  -0.00392   0.00140  -0.00251  -3.13860
    D9        3.14023   0.00000   0.00335  -0.00111   0.00222  -3.14074
   D10       -0.00143   0.00002   0.00343  -0.00001   0.00340   0.00197
   D11        0.66187  -0.00032  -0.06785  -0.04031  -0.10815   0.55372
   D12       -2.47980  -0.00029  -0.06775  -0.03908  -0.10684  -2.58664
   D13       -2.47332  -0.00002  -0.02279   0.01078  -0.01201  -2.48533
   D14       -1.04059  -0.00002   0.01327   0.00015   0.01342  -1.02717
   D15       -3.09216   0.00004   0.01280   0.00075   0.01355  -3.07860
   D16        1.07768  -0.00004   0.01357  -0.00032   0.01325   1.09093
   D17       -3.13647   0.00000   0.01277   0.00028   0.01305  -3.12342
   D18        1.09515   0.00006   0.01229   0.00089   0.01318   1.10833
   D19       -1.01820  -0.00001   0.01306  -0.00019   0.01287  -1.00532
   D20        1.04823  -0.00005   0.01363  -0.00056   0.01307   1.06130
   D21       -1.00334   0.00001   0.01316   0.00004   0.01320  -0.99014
   D22       -3.11668  -0.00007   0.01392  -0.00103   0.01289  -3.10379
   D23        1.00754   0.00000  -0.00548   0.00149  -0.00399   1.00356
   D24        3.10149  -0.00002  -0.00389   0.00027  -0.00361   3.09787
   D25       -1.11073  -0.00011  -0.00454   0.00025  -0.00429  -1.11502
   D26        3.14026   0.00006  -0.00560   0.00139  -0.00421   3.13605
   D27       -1.04899   0.00004  -0.00400   0.00017  -0.00384  -1.05282
   D28        1.02198  -0.00005  -0.00466   0.00014  -0.00451   1.01747
   D29       -1.12050   0.00003  -0.00486   0.00107  -0.00379  -1.12429
   D30        0.97344   0.00001  -0.00326  -0.00016  -0.00342   0.97002
   D31        3.04441  -0.00008  -0.00392  -0.00018  -0.00410   3.04031
   D32        0.98382   0.00006  -0.00514   0.00048  -0.00466   0.97916
   D33       -1.08047   0.00010  -0.00657   0.00062  -0.00596  -1.08643
   D34        3.12363   0.00006  -0.00566   0.00035  -0.00530   3.11833
   D35        3.08944   0.00004  -0.00418  -0.00006  -0.00424   3.08519
   D36        1.02515   0.00008  -0.00561   0.00007  -0.00554   1.01961
   D37       -1.05393   0.00004  -0.00469  -0.00019  -0.00489  -1.05882
   D38       -1.15240  -0.00012  -0.00403  -0.00106  -0.00508  -1.15748
   D39        3.06650  -0.00008  -0.00546  -0.00092  -0.00638   3.06012
   D40        0.98741  -0.00012  -0.00454  -0.00119  -0.00573   0.98169
   D41        1.41598   0.00013  -0.01139   0.00608  -0.00531   1.41068
   D42       -0.70390  -0.00001  -0.01048   0.00451  -0.00597  -0.70986
   D43       -2.73358   0.00012  -0.01139   0.00591  -0.00549  -2.73907
   D44       -0.78493   0.00000   0.00892   0.00330   0.01222  -0.77271
   D45        1.33374  -0.00001   0.00920   0.00311   0.01231   1.34605
   D46       -2.89096  -0.00002   0.00984   0.00325   0.01309  -2.87787
         Item               Value     Threshold  Converged?
 Maximum Force            0.000770     0.000450     NO 
 RMS     Force            0.000184     0.000300     YES
 Maximum Displacement     0.259178     0.001800     NO 
 RMS     Displacement     0.075445     0.001200     NO 
 Predicted change in Energy=-4.237875D-05
 GradGradGradGradGradGradGradGradGradGradGradGradGradGradGradGradGradGrad

                          Input orientation:                          
 ---------------------------------------------------------------------
 Center     Atomic      Atomic             Coordinates (Angstroms)
 Number     Number       Type             X           Y           Z
 ---------------------------------------------------------------------
      1          1           0       -4.710123   -0.618450    1.447671
      2          6           0       -4.483439   -0.249353    0.448147
      3          1           0       -4.858838   -0.945626   -0.297733
      4          1           0       -4.959599    0.722219    0.321824
      5          6           0       -2.986388   -0.095673    0.299644
      6          6           0       -2.343345   -0.888305   -0.776908
      7          1           0       -3.088605   -1.483496   -1.317778
      8          8           0       -2.354803    0.649797    1.041444
      9          8           0       -1.158213   -0.907675   -1.056245
     10          1           0       -0.245231    1.621623   -0.113436
     11          6           0        0.591407    2.069186   -0.650968
     12          1           0        0.510761    1.778816   -1.700106
     13          1           0        0.480201    3.151908   -0.590931
     14          6           0        1.921716    1.623006   -0.060650
     15          1           0        1.974227    1.906735    0.993252
     16          1           0        2.742482    2.132965   -0.572812
     17          6           0        2.152189    0.121991   -0.166224
     18          1           0        2.097222   -0.182296   -1.219164
     19          6           0        3.512028   -0.282256    0.375542
     20          1           0        3.598436    0.069744    1.411827
     21          1           0        4.301633    0.188057   -0.211000
     22          8           0        3.706432   -1.675272    0.302534
     23          1           0        2.885107   -2.068036    0.611245
     24          8           0        1.203192   -0.620988    0.585257
     25          1           0        0.389610   -0.693330    0.075909
 ---------------------------------------------------------------------
                    Distance matrix (angstroms):
                    1          2          3          4          5
     1  H    0.000000
     2  C    1.089343   0.000000
     3  H    1.782020   1.087225   0.000000
     4  H    1.768378   1.089329   1.782053   0.000000
     5  C    2.136006   1.512228   2.141342   2.136118   0.000000
     6  C    3.259326   2.547356   2.561366   3.262788   1.483486
     7  H    3.320442   2.566547   2.112704   3.324770   2.133671
     8  O    2.705735   2.385700   3.257140   2.703342   1.226741
     9  O    4.355377   3.708600   3.777751   4.359606   2.416610
    10  H    5.233569   4.666726   5.283001   4.819092   3.260933
    11  C    6.303482   5.686628   6.238512   5.794335   4.288461
    12  H    6.550802   5.802628   6.182380   5.927009   4.443283
    13  H    6.731341   6.106225   6.736548   6.027266   4.832923
    14  C    7.161036   6.692579   7.254653   6.950554   5.212787
    15  H    7.159859   6.829883   7.516208   7.066246   5.394296
    16  H    8.197192   7.676701   8.205697   7.881157   6.208701
    17  C    7.088317   6.674347   7.093067   7.153740   5.164241
    18  H    7.324083   6.788927   7.058221   7.279528   5.306352
    19  C    8.298569   7.995864   8.424057   8.531138   6.501537
    20  H    8.337089   8.145380   8.687868   8.651809   6.680137
    21  H    9.198553   8.820617   9.230763   9.291913   7.311396
    22  O    8.559592   8.314352   8.617224   8.991576   6.876698
    23  H    7.777431   7.591422   7.877482   8.331189   6.201755
    24  O    5.975873   5.700411   6.134596   6.312971   4.232034
    25  H    5.281535   4.907371   5.267776   5.538799   3.435784
                    6          7          8          9         10
     6  C    0.000000
     7  H    1.096451   0.000000
     8  O    2.381658   3.264251   0.000000
     9  O    1.217761   2.031349   2.873647   0.000000
    10  H    3.337966   4.379153   2.593933   2.849522   0.000000
    11  C    4.168379   5.158359   3.682265   3.476654   1.090512
    12  H    4.013945   4.872811   4.123377   3.227579   1.764584
    13  H    4.932577   5.895053   4.118550   4.402401   1.759552
    14  C    5.001045   6.027772   4.522207   4.108713   2.167590
    15  H    5.439406   6.516655   4.508072   4.683324   2.496405
    16  H    5.919068   6.901836   5.548687   4.969369   3.065767
    17  C    4.647953   5.600856   4.695745   3.579262   2.828304
    18  H    4.518040   5.347490   5.061942   3.339248   3.156556
    19  C    5.998402   6.919440   5.977612   4.924664   4.240382
    20  H    6.404154   7.387816   5.992888   5.447242   4.416846
    21  H    6.755334   7.657327   6.788959   5.632494   4.768500
    22  O    6.195508   6.988184   6.533797   5.108841   5.163156
    23  H    5.536736   6.304605   5.918475   4.524975   4.892623
    24  O    3.808527   4.773362   3.805566   2.890148   2.759602
    25  H    2.869557   3.829452   3.204380   1.929631   2.407879
                   11         12         13         14         15
    11  C    0.000000
    12  H    1.091562   0.000000
    13  H    1.090072   1.765385   0.000000
    14  C    1.522259   2.168613   2.167188   0.000000
    15  H    2.154539   3.067942   2.508426   1.092689   0.000000
    16  H    2.153439   2.525231   2.481227   1.093630   1.758963
    17  C    2.542161   2.791442   3.486590   1.522271   2.135735
    18  H    2.767580   2.567903   3.758504   2.152225   3.045318
    19  C    3.887548   4.190934   4.681829   2.519797   2.745557
    20  H    4.158740   4.705188   4.820183   2.718861   2.487529
    21  H    4.183060   4.372489   4.850989   2.783108   3.133831
    22  O    4.963216   5.114059   5.874394   3.767725   4.038366
    23  H    4.896003   5.077217   5.871678   3.873416   4.095661
    24  O    3.023172   3.385469   4.017571   2.443149   2.674012
    25  H    2.863663   3.046377   3.903682   2.780541   3.180073
                   16         17         18         19         20
    16  H    0.000000
    17  C    2.134895   0.000000
    18  H    2.488889   1.097404   0.000000
    19  C    2.706449   1.518580   2.134186   0.000000
    20  H    2.988031   2.141169   3.039619   1.097842   0.000000
    21  H    2.518834   2.150925   2.452138   1.090276   1.772583
    22  O    4.024686   2.421892   2.670973   1.408409   2.070573
    23  H    4.367006   2.436769   2.743569   1.907248   2.391625
    24  O    3.360773   1.420330   2.060989   2.342955   2.626314
    25  H    3.734273   1.957055   2.203250   3.163582   3.558585
                   21         22         23         24         25
    21  H    0.000000
    22  O    2.022369   0.000000
    23  H    2.787936   0.961322   0.000000
    24  O    3.299835   2.730871   2.218887   0.000000
    25  H    4.020334   3.466537   2.898949   0.962592   0.000000
 Stoichiometry    C7H14O4(3)
 Framework group  C1[X(C7H14O4)]
 Deg. of freedom    69
 Full point group                 C1      NOp   1
 Largest Abelian subgroup         C1      NOp   1
 Largest concise Abelian subgroup C1      NOp   1
                         Standard orientation:                         
 ---------------------------------------------------------------------
 Center     Atomic      Atomic             Coordinates (Angstroms)
 Number     Number       Type             X           Y           Z
 ---------------------------------------------------------------------
      1          1           0        4.733846   -0.700338   -1.388861
      2          6           0        4.509985   -0.278470   -0.409789
      3          1           0        4.883317   -0.936392    0.371120
      4          1           0        4.990464    0.696300   -0.334958
      5          6           0        3.013792   -0.110723   -0.268016
      6          6           0        2.368689   -0.843142    0.849185
      7          1           0        3.112058   -1.412455    1.419702
      8          8           0        2.384492    0.597655   -1.047166
      9          8           0        1.183832   -0.842718    1.130352
     10          1           0        0.280539    1.637735    0.057416
     11          6           0       -0.553505    2.116443    0.571641
     12          1           0       -0.472806    1.881012    1.634452
     13          1           0       -0.437730    3.194046    0.454921
     14          6           0       -1.886445    1.645777    0.006824
     15          1           0       -1.939043    1.874205   -1.060427
     16          1           0       -2.704382    2.185398    0.492431
     17          6           0       -2.123224    0.153359    0.191025
     18          1           0       -2.068259   -0.095660    1.258388
     19          6           0       -3.485453   -0.272763   -0.327470
     20          1           0       -3.571634    0.024909   -1.380666
     21          1           0       -4.272307    0.231022    0.234459
     22          8           0       -3.685740   -1.659193   -0.181478
     23          1           0       -2.866491   -2.071138   -0.470046
     24          8           0       -1.178353   -0.632039   -0.521511
     25          1           0       -0.364459   -0.681171   -0.009900
 ---------------------------------------------------------------------
 Rotational constants (GHZ):           1.8713495           0.4111755           0.3730664
 Standard basis: Aug-CC-pVTZ (5D, 7F)
 There are   955 symmetry adapted cartesian basis functions of A   symmetry.
 There are   828 symmetry adapted basis functions of A   symmetry.
   828 basis functions,  1170 primitive gaussians,   955 cartesian basis functions
    45 alpha electrons       43 beta electrons
       nuclear repulsion energy       625.5640595792 Hartrees.
 NAtoms=   25 NActive=   25 NUniq=   25 SFac= 1.00D+00 NAtFMM=   60 NAOKFM=F Big=F
 Integral buffers will be    131072 words long.
 Raffenetti 2 integral format.
 Two-electron integral symmetry is turned on.
 Nuclear repulsion after empirical dispersion term =      625.5502865555 Hartrees.
 One-electron integrals computed using PRISM.
 NBasis=   828 RedAO= T EigKep=  3.08D-06  NBF=   828
 NBsUse=   828 1.00D-06 EigRej= -1.00D+00 NBFU=   828
 Initial guess from the checkpoint file:  "Forward-wb-opt.chk"
 B after Tr=     0.000000    0.000000    0.000000
         Rot=    0.999793    0.020033   -0.000593   -0.003407 Ang=   2.33 deg.
 Initial guess <Sx>= 0.0000 <Sy>= 0.0000 <Sz>= 1.0000 <S**2>= 2.0134 S= 1.0045
 ExpMin= 2.53D-02 ExpMax= 1.53D+04 ExpMxC= 5.22D+02 IAcc=3 IRadAn=         7 AccDes= 0.00D+00
 Harris functional with IExCor= 4639 and IRadAn=       7 diagonalized for initial guess.
 HarFok:  IExCor= 4639 AccDes= 0.00D+00 IRadAn=         7 IDoV= 1 UseB2=F ITyADJ=14
 ICtDFT=  3500011 ScaDFX=  1.000000  1.000000  1.000000  1.000000
 FoFCou: FMM=F IPFlag=           0 FMFlag=      100000 FMFlg1=           0
         NFxFlg=           0 DoJE=T BraDBF=F KetDBF=T FulRan=T
         wScrn=  0.000000 ICntrl=       500 IOpCl=  0 I1Cent=   200000004 NGrid=           0
         NMat0=    1 NMatS0=      1 NMatT0=    0 NMatD0=    1 NMtDS0=    0 NMtDT0=    0
 Petite list used in FoFCou.
 Requested convergence on RMS density matrix=1.00D-08 within 128 cycles.
 Requested convergence on MAX density matrix=1.00D-06.
 Requested convergence on             energy=1.00D-06.
 No special actions if energy rises.
 SCF Done:  E(UwB97XD) =  -576.001289465     A.U. after   20 cycles
            NFock= 20  Conv=0.45D-08     -V/T= 2.0058
 <Sx>= 0.0000 <Sy>= 0.0000 <Sz>= 1.0000 <S**2>= 2.0133 S= 1.0044
 <L.S>=  0.00000000000    
 Annihilation of the first spin contaminant:
 S**2 before annihilation     2.0133,   after     2.0001
 Calling FoFJK, ICntrl=      2127 FMM=F ISym2X=0 I1Cent= 0 IOpClX= 1 NMat=1 NMatS=1 NMatT=0.
 ***** Axes restored to original set *****
 -------------------------------------------------------------------
 Center     Atomic                   Forces (Hartrees/Bohr)
 Number     Number              X              Y              Z
 -------------------------------------------------------------------
      1        1          -0.000047027   -0.000001852   -0.000062468
      2        6          -0.000438438    0.000592778    0.000938684
      3        1           0.000039323   -0.000086536   -0.000087861
      4        1          -0.000007502   -0.000068468   -0.000002166
      5        6           0.000515821   -0.002233985   -0.003082035
      6        6           0.000766519    0.001149550    0.001161635
      7        1          -0.000288118   -0.000094624   -0.000281184
      8        8           0.000196985    0.001178836    0.001495268
      9        8          -0.000788776   -0.000606438   -0.000127457
     10        1          -0.000002069   -0.000057795    0.000022826
     11        6           0.000018796    0.000383458   -0.000041593
     12        1          -0.000010123    0.000043660   -0.000000154
     13        1          -0.000143243   -0.000098167    0.000009485
     14        6           0.000009701    0.000213307   -0.000064530
     15        1           0.000076942    0.000000978   -0.000002052
     16        1          -0.000048930   -0.000017133   -0.000004489
     17        6           0.000271896    0.000046063    0.000290856
     18        1          -0.000010075   -0.000084563    0.000009462
     19        6           0.000145332   -0.000383240   -0.000282186
     20        1          -0.000035671    0.000036203    0.000053268
     21        1           0.000027051    0.000089372    0.000074847
     22        8          -0.000267279    0.000158581    0.000086210
     23        1           0.000232963   -0.000172743    0.000025644
     24        8          -0.000417852    0.000323256   -0.000190268
     25        1           0.000203774   -0.000310500    0.000060258
 -------------------------------------------------------------------
 Cartesian Forces:  Max     0.003082035 RMS     0.000584609

 GradGradGradGradGradGradGradGradGradGradGradGradGradGradGradGradGradGrad
 Berny optimization.
 Using GEDIIS/GDIIS optimizer.
 FormGI is forming the generalized inverse of G from B-inverse, IUseBI=4.
 Internal  Forces:  Max     0.001721916 RMS     0.000297303
 Search for a local minimum.
 Step number  11 out of a maximum of  121
 All quantities printed in internal units (Hartrees-Bohrs-Radians)
 Mixed Optimization -- En-DIIS/RFO-DIIS
 Swapping is turned off.
 Update second derivatives using D2CorX and points    1    3    2    4    6
                                                      5    7    8    9   10
                                                     11
 DE= -5.08D-05 DEPred=-4.24D-05 R= 1.20D+00
 TightC=F SS=  1.41D+00  RLast= 1.73D-01 DXNew= 3.5676D-01 5.2038D-01
 Trust test= 1.20D+00 RLast= 1.73D-01 DXMaxT set to 3.57D-01
 ITU=  1  1  1  1  0 -1  0  0 -1  1  0
     Eigenvalues ---    0.00161   0.00317   0.00359   0.00387   0.00462
     Eigenvalues ---    0.00999   0.01083   0.01406   0.01537   0.01571
     Eigenvalues ---    0.01900   0.02609   0.03421   0.03689   0.04493
     Eigenvalues ---    0.04686   0.04862   0.04984   0.05046   0.05502
     Eigenvalues ---    0.05622   0.05864   0.07299   0.07446   0.07782
     Eigenvalues ---    0.08488   0.11481   0.11747   0.12298   0.13882
     Eigenvalues ---    0.14335   0.16001   0.16005   0.16023   0.16041
     Eigenvalues ---    0.16123   0.16162   0.16381   0.17089   0.18801
     Eigenvalues ---    0.19871   0.22157   0.23152   0.23533   0.26781
     Eigenvalues ---    0.28355   0.29220   0.29962   0.30266   0.32143
     Eigenvalues ---    0.33152   0.33476   0.33568   0.33777   0.33892
     Eigenvalues ---    0.33960   0.34123   0.34204   0.34218   0.34297
     Eigenvalues ---    0.34358   0.35994   0.38522   0.41462   0.44311
     Eigenvalues ---    0.52780   0.55378   0.86950   0.97146
 En-DIIS/RFO-DIIS/Sim-DIIS IScMMF=       -3 using points:    11   10    9    8    7
 RFO step:  Lambda=-4.71384937D-05.
 DidBck=F Rises=F RFO-DIIS coefs:    1.57804   -2.00000    0.98444    0.41547    0.02205
 Iteration  1 RMS(Cart)=  0.04821712 RMS(Int)=  0.00073477
 Iteration  2 RMS(Cart)=  0.00120818 RMS(Int)=  0.00000428
 Iteration  3 RMS(Cart)=  0.00000081 RMS(Int)=  0.00000425
 Variable       Old X    -DE/DX   Delta X   Delta X   Delta X     New X
                                 (Linear)    (Quad)   (Total)
    R1        2.05856  -0.00005  -0.00001   0.00015   0.00014   2.05870
    R2        2.05456   0.00010   0.00009  -0.00005   0.00004   2.05460
    R3        2.05853  -0.00006   0.00003   0.00012   0.00015   2.05869
    R4        2.85770   0.00048   0.00027   0.00036   0.00063   2.85832
    R5        2.80338  -0.00102  -0.00012  -0.00031  -0.00043   2.80295
    R6        2.31820   0.00172   0.00028   0.00041   0.00069   2.31889
    R7        2.07199   0.00039   0.00026  -0.00011   0.00016   2.07215
    R8        2.30124  -0.00069   0.00003   0.00060   0.00062   2.30186
    R9        3.64647   0.00009  -0.00035  -0.00653  -0.00688   3.63960
   R10        2.06077   0.00004   0.00012  -0.00021  -0.00010   2.06067
   R11        2.06275  -0.00001   0.00003   0.00005   0.00008   2.06284
   R12        2.05994  -0.00008  -0.00002   0.00009   0.00007   2.06001
   R13        2.87665   0.00020   0.00003   0.00045   0.00048   2.87713
   R14        2.06488   0.00000  -0.00006   0.00022   0.00016   2.06505
   R15        2.06666  -0.00004   0.00011  -0.00013  -0.00002   2.06664
   R16        2.87667   0.00047   0.00053   0.00007   0.00059   2.87727
   R17        2.07379   0.00001   0.00002   0.00005   0.00007   2.07386
   R18        2.86970   0.00015   0.00006   0.00040   0.00047   2.87017
   R19        2.68403   0.00017   0.00045   0.00006   0.00051   2.68454
   R20        2.07462   0.00006   0.00005  -0.00001   0.00004   2.07466
   R21        2.06032   0.00002   0.00008   0.00003   0.00011   2.06043
   R22        2.66151   0.00000  -0.00001   0.00064   0.00063   2.66214
   R23        1.81664  -0.00012   0.00004   0.00025   0.00029   1.81692
   R24        1.81904  -0.00010   0.00015   0.00063   0.00078   1.81981
    A1        1.91839   0.00000   0.00001  -0.00002  -0.00002   1.91837
    A2        1.89404  -0.00003   0.00000  -0.00031  -0.00031   1.89372
    A3        1.90767   0.00010  -0.00002   0.00037   0.00035   1.90802
    A4        1.91846   0.00002   0.00001  -0.00007  -0.00007   1.91839
    A5        1.91721  -0.00015  -0.00008  -0.00030  -0.00037   1.91684
    A6        1.90784   0.00007   0.00009   0.00034   0.00043   1.90827
    A7        2.03318   0.00084   0.00025   0.00029   0.00056   2.03374
    A8        2.10837  -0.00138  -0.00098   0.00013  -0.00082   2.10755
    A9        2.14163   0.00054   0.00065  -0.00042   0.00026   2.14189
   A10        1.93199  -0.00010  -0.00034   0.00060   0.00026   1.93225
   A11        2.21032   0.00018   0.00075   0.00004   0.00078   2.21111
   A12        2.14088  -0.00008  -0.00041  -0.00063  -0.00105   2.13983
   A13        2.27089  -0.00051  -0.00665  -0.02894  -0.03559   2.23530
   A14        1.88378   0.00001   0.00011   0.00016   0.00027   1.88406
   A15        1.87783  -0.00006  -0.00024   0.00038   0.00014   1.87797
   A16        1.93801  -0.00011  -0.00046  -0.00053  -0.00099   1.93702
   A17        1.88559  -0.00007   0.00018  -0.00025  -0.00007   1.88552
   A18        1.93833   0.00002   0.00008   0.00023   0.00032   1.93865
   A19        1.93791   0.00020   0.00032   0.00001   0.00034   1.93825
   A20        1.91762  -0.00006  -0.00020   0.00004  -0.00016   1.91746
   A21        1.91514  -0.00007  -0.00012   0.00001  -0.00011   1.91504
   A22        1.97624   0.00027   0.00058   0.00009   0.00067   1.97691
   A23        1.86977   0.00003  -0.00012   0.00002  -0.00010   1.86967
   A24        1.89194  -0.00013  -0.00067   0.00056  -0.00011   1.89183
   A25        1.88987  -0.00004   0.00050  -0.00073  -0.00023   1.88963
   A26        1.90961   0.00007   0.00015   0.00055   0.00070   1.91030
   A27        1.95338  -0.00001  -0.00041   0.00054   0.00013   1.95351
   A28        1.95837   0.00001   0.00104  -0.00084   0.00020   1.95857
   A29        1.88951  -0.00005  -0.00039   0.00026  -0.00014   1.88937
   A30        1.90619  -0.00006  -0.00022  -0.00039  -0.00061   1.90558
   A31        1.84450   0.00003  -0.00023  -0.00012  -0.00035   1.84415
   A32        1.89851  -0.00010  -0.00014   0.00022   0.00009   1.89860
   A33        1.91959  -0.00007  -0.00004  -0.00027  -0.00031   1.91928
   A34        1.94808   0.00030   0.00009   0.00043   0.00052   1.94860
   A35        1.88862   0.00000  -0.00010   0.00008  -0.00002   1.88860
   A36        1.93391  -0.00008   0.00006  -0.00055  -0.00049   1.93342
   A37        1.87423  -0.00005   0.00012   0.00007   0.00019   1.87443
   A38        1.84370   0.00044   0.00062  -0.00016   0.00046   1.84416
   A39        1.90083   0.00056   0.00201  -0.00054   0.00147   1.90230
   A40        3.18359  -0.00012   0.00251  -0.00279  -0.00027   3.18331
   A41        3.21119  -0.00034  -0.00908  -0.00167  -0.01075   3.20044
    D1        2.10156  -0.00007   0.00107   0.00068   0.00175   2.10331
    D2       -1.03903   0.00001  -0.00132   0.00103  -0.00029  -1.03932
    D3       -0.00458  -0.00004   0.00112   0.00066   0.00179  -0.00280
    D4        3.13801   0.00005  -0.00126   0.00101  -0.00026   3.13775
    D5       -2.11092  -0.00001   0.00110   0.00073   0.00183  -2.10909
    D6        1.03168   0.00008  -0.00128   0.00107  -0.00021   1.03146
    D7        0.00188   0.00008  -0.00045   0.00144   0.00099   0.00286
    D8       -3.13860   0.00005  -0.00106   0.00056  -0.00050  -3.13910
    D9       -3.14074  -0.00001   0.00199   0.00109   0.00307  -3.13766
   D10        0.00197  -0.00004   0.00138   0.00021   0.00159   0.00356
   D11        0.55372  -0.00017  -0.01358  -0.05503  -0.06861   0.48511
   D12       -2.58664  -0.00020  -0.01426  -0.05600  -0.07026  -2.65689
   D13       -2.48533   0.00034   0.00829   0.01095   0.01925  -2.46608
   D14       -1.02717  -0.00004  -0.00322   0.00387   0.00065  -1.02652
   D15       -3.07860   0.00000  -0.00289   0.00382   0.00093  -3.07767
   D16        1.09093  -0.00007  -0.00384   0.00469   0.00085   1.09178
   D17       -3.12342   0.00000  -0.00311   0.00387   0.00075  -3.12267
   D18        1.10833   0.00004  -0.00278   0.00381   0.00103   1.10936
   D19       -1.00532  -0.00003  -0.00373   0.00468   0.00095  -1.00437
   D20        1.06130  -0.00006  -0.00361   0.00401   0.00040   1.06170
   D21       -0.99014  -0.00002  -0.00328   0.00396   0.00068  -0.98946
   D22       -3.10379  -0.00009  -0.00423   0.00483   0.00060  -3.10318
   D23        1.00356   0.00005   0.00379  -0.00163   0.00216   1.00572
   D24        3.09787   0.00002   0.00314  -0.00060   0.00254   3.10042
   D25       -1.11502   0.00007   0.00327  -0.00096   0.00232  -1.11270
   D26        3.13605   0.00006   0.00343  -0.00111   0.00232   3.13837
   D27       -1.05282   0.00003   0.00278  -0.00008   0.00270  -1.05012
   D28        1.01747   0.00007   0.00291  -0.00043   0.00248   1.01995
   D29       -1.12429   0.00000   0.00321  -0.00118   0.00202  -1.12227
   D30        0.97002  -0.00003   0.00256  -0.00015   0.00240   0.97243
   D31        3.04031   0.00002   0.00269  -0.00051   0.00218   3.04249
   D32        0.97916  -0.00003   0.00201  -0.00393  -0.00192   0.97724
   D33       -1.08643   0.00007   0.00223  -0.00399  -0.00177  -1.08819
   D34        3.11833  -0.00001   0.00204  -0.00418  -0.00214   3.11619
   D35        3.08519   0.00001   0.00168  -0.00274  -0.00106   3.08413
   D36        1.01961   0.00011   0.00190  -0.00281  -0.00091   1.01870
   D37       -1.05882   0.00004   0.00172  -0.00300  -0.00128  -1.06010
   D38       -1.15748  -0.00006   0.00112  -0.00314  -0.00201  -1.15949
   D39        3.06012   0.00004   0.00135  -0.00320  -0.00186   3.05826
   D40        0.98169  -0.00004   0.00116  -0.00339  -0.00223   0.97946
   D41        1.41068   0.00017   0.00380   0.00227   0.00608   1.41675
   D42       -0.70986   0.00012   0.00308   0.00241   0.00548  -0.70438
   D43       -2.73907   0.00019   0.00376   0.00236   0.00612  -2.73294
   D44       -0.77271  -0.00005   0.00065   0.00138   0.00203  -0.77068
   D45        1.34605  -0.00003   0.00057   0.00158   0.00215   1.34821
   D46       -2.87787  -0.00010   0.00056   0.00141   0.00197  -2.87590
         Item               Value     Threshold  Converged?
 Maximum Force            0.001722     0.000450     NO 
 RMS     Force            0.000297     0.000300     YES
 Maximum Displacement     0.155339     0.001800     NO 
 RMS     Displacement     0.048396     0.001200     NO 
 Predicted change in Energy=-1.919036D-05
 GradGradGradGradGradGradGradGradGradGradGradGradGradGradGradGradGradGrad

                          Input orientation:                          
 ---------------------------------------------------------------------
 Center     Atomic      Atomic             Coordinates (Angstroms)
 Number     Number       Type             X           Y           Z
 ---------------------------------------------------------------------
      1          1           0       -4.659018   -0.650675    1.465784
      2          6           0       -4.437932   -0.244397    0.479434
      3          1           0       -4.845152   -0.896404   -0.289439
      4          1           0       -4.888360    0.744664    0.404026
      5          6           0       -2.939399   -0.126406    0.311164
      6          6           0       -2.336989   -0.886345   -0.811177
      7          1           0       -3.107673   -1.434415   -1.366204
      8          8           0       -2.275091    0.568315    1.073952
      9          8           0       -1.157534   -0.926166   -1.112913
     10          1           0       -0.262280    1.623683   -0.161136
     11          6           0        0.583889    2.070888   -0.683735
     12          1           0        0.523254    1.778792   -1.733786
     13          1           0        0.471053    3.153688   -0.627629
     14          6           0        1.902737    1.625725   -0.066878
     15          1           0        1.934359    1.910737    0.987602
     16          1           0        2.733120    2.135646   -0.563312
     17          6           0        2.136757    0.124503   -0.166030
     18          1           0        2.105203   -0.181513   -1.219468
     19          6           0        3.484719   -0.278427    0.406232
     20          1           0        3.548714    0.076143    1.443291
     21          1           0        4.286702    0.190722   -0.164341
     22          8           0        3.681198   -1.671898    0.341509
     23          1           0        2.852925   -2.064577    0.631681
     24          8           0        1.172001   -0.618994    0.565103
     25          1           0        0.370856   -0.697996    0.036611
 ---------------------------------------------------------------------
                    Distance matrix (angstroms):
                    1          2          3          4          5
     1  H    0.000000
     2  C    1.089416   0.000000
     3  H    1.782088   1.087247   0.000000
     4  H    1.768304   1.089410   1.782095   0.000000
     5  C    2.136608   1.512560   2.141381   2.136782   0.000000
     6  C    3.260661   2.547888   2.561873   3.262883   1.483258
     7  H    3.322811   2.567511   2.113697   3.324598   2.133721
     8  O    2.706026   2.385756   3.257215   2.703530   1.227106
     9  O    4.357289   3.709635   3.778561   4.360257   2.417158
    10  H    5.210650   4.619105   5.231636   4.742647   3.233087
    11  C    6.286128   5.650858   6.199579   5.734772   4.269835
    12  H    6.557095   5.796983   6.169489   5.909758   4.449895
    13  H    6.721099   6.072125   6.691760   5.965821   4.824058
    14  C    7.112501   6.633242   7.207265   6.864184   5.163251
    15  H    7.089577   6.746031   7.447996   6.946206   5.325508
    16  H    8.156256   7.627314   8.166917   7.807531   6.169203
    17  C    7.031804   6.616589   7.057232   7.075439   5.104706
    18  H    7.292830   6.760387   7.048649   7.239024   5.271990
    19  C    8.220807   7.923063   8.381683   8.435353   6.426620
    20  H    8.239880   8.050980   8.625844   8.527087   6.589260
    21  H    9.131876   8.759168   9.197187   9.209325   7.248670
    22  O    8.477387   8.244820   8.584762   8.903989   6.798660
    23  H    7.689222   7.516171   7.840502   8.238395   6.116392
    24  O    5.900255   5.623078   6.083858   6.213975   4.148582
    25  H    5.229188   4.850391   5.229954   5.465860   3.370443
                    6          7          8          9         10
     6  C    0.000000
     7  H    1.096534   0.000000
     8  O    2.381928   3.264733   0.000000
     9  O    1.218091   2.031136   2.874854   0.000000
    10  H    3.320726   4.347461   2.586630   2.865151   0.000000
    11  C    4.158486   5.136199   3.677086   3.492719   1.090461
    12  H    4.016859   4.862453   4.144802   3.244585   1.764753
    13  H    4.923480   5.865446   4.137733   4.419616   1.759633
    14  C    4.983950   6.013062   4.458010   4.119659   2.167069
    15  H    5.413288   6.492498   4.419165   4.692545   2.495439
    16  H    5.907612   6.892375   5.497212   4.981359   3.065334
    17  C    4.631677   5.601311   4.604229   3.585086   2.828947
    18  H    4.516255   5.363335   5.000899   3.348330   3.159711
    19  C    5.978623   6.923689   5.859884   4.927259   4.240275
    20  H    6.375775   7.381228   5.856223   5.448630   4.415058
    21  H    6.741792   7.665659   6.688279   5.637990   4.769342
    22  O    6.177731   7.004388   6.405655   5.107326   5.163771
    23  H    5.514098   6.318019   5.781373   4.519222   4.892476
    24  O    3.778708   4.765549   3.681178   2.887356   2.759381
    25  H    2.843703   3.822351   3.111375   1.925991   2.414573
                   11         12         13         14         15
    11  C    0.000000
    12  H    1.091606   0.000000
    13  H    1.090108   1.765403   0.000000
    14  C    1.522513   2.169098   2.167679   0.000000
    15  H    2.154712   3.068318   2.509016   1.092776   0.000000
    16  H    2.153576   2.526036   2.481430   1.093619   1.758959
    17  C    2.543194   2.792476   3.487636   1.522584   2.135993
    18  H    2.770328   2.570969   3.760889   2.153036   3.045957
    19  C    3.888718   4.193101   4.682998   2.520376   2.744822
    20  H    4.158537   4.705978   4.819957   2.718649   2.485866
    21  H    4.185167   4.375919   4.853142   2.784245   3.133519
    22  O    4.965169   5.117296   5.876270   3.768822   4.037841
    23  H    4.897032   5.078807   5.872773   3.874167   4.095554
    24  O    3.023399   3.384544   4.018342   2.443796   2.675675
    25  H    2.868973   3.048280   3.909824   2.785148   3.186599
                   16         17         18         19         20
    16  H    0.000000
    17  C    2.134989   0.000000
    18  H    2.488784   1.097439   0.000000
    19  C    2.707890   1.518828   2.134328   0.000000
    20  H    2.988846   2.141466   3.039802   1.097865   0.000000
    21  H    2.521017   2.150965   2.451691   1.090335   1.772635
    22  O    4.026779   2.422798   2.672388   1.408742   2.070537
    23  H    4.368551   2.437480   2.744407   1.907963   2.392805
    24  O    3.361318   1.420598   2.060813   2.343052   2.627393
    25  H    3.737610   1.958564   2.202827   3.163669   3.560452
                   21         22         23         24         25
    21  H    0.000000
    22  O    2.022837   0.000000
    23  H    2.788501   0.961474   0.000000
    24  O    3.299863   2.730325   2.218028   0.000000
    25  H    4.020454   3.464074   2.895223   0.963004   0.000000
 Stoichiometry    C7H14O4(3)
 Framework group  C1[X(C7H14O4)]
 Deg. of freedom    69
 Full point group                 C1      NOp   1
 Largest Abelian subgroup         C1      NOp   1
 Largest concise Abelian subgroup C1      NOp   1
                         Standard orientation:                         
 ---------------------------------------------------------------------
 Center     Atomic      Atomic             Coordinates (Angstroms)
 Number     Number       Type             X           Y           Z
 ---------------------------------------------------------------------
      1          1           0        4.685939   -0.727659   -1.405571
      2          6           0        4.468140   -0.253732   -0.449128
      3          1           0        4.878404   -0.850506    0.361829
      4          1           0        4.918337    0.738294   -0.444389
      5          6           0        2.970153   -0.124688   -0.284145
      6          6           0        2.372098   -0.804772    0.890534
      7          1           0        3.145014   -1.312662    1.479632
      8          8           0        2.302803    0.515055   -1.091090
      9          8           0        1.193737   -0.823782    1.198512
     10          1           0        0.293844    1.653366    0.074666
     11          6           0       -0.550695    2.135666    0.567865
     12          1           0       -0.486200    1.917422    1.635486
     13          1           0       -0.438600    3.211957    0.436085
     14          6           0       -1.871493    1.648289   -0.011789
     15          1           0       -1.906987    1.859164   -1.083438
     16          1           0       -2.700370    2.191335    0.450884
     17          6           0       -2.104408    0.157558    0.192503
     18          1           0       -2.068975   -0.074343    1.264576
     19          6           0       -3.454184   -0.284590   -0.345502
     20          1           0       -3.522025   -0.003120   -1.404501
     21          1           0       -4.254379    0.222953    0.193868
     22          8           0       -3.649735   -1.670220   -0.183192
     23          1           0       -2.822297   -2.081943   -0.448263
     24          8           0       -1.141872   -0.634808   -0.488510
     25          1           0       -0.338824   -0.676609    0.041342
 ---------------------------------------------------------------------
 Rotational constants (GHZ):           1.8420802           0.4178517           0.3803758
 Standard basis: Aug-CC-pVTZ (5D, 7F)
 There are   955 symmetry adapted cartesian basis functions of A   symmetry.
 There are   828 symmetry adapted basis functions of A   symmetry.
   828 basis functions,  1170 primitive gaussians,   955 cartesian basis functions
    45 alpha electrons       43 beta electrons
       nuclear repulsion energy       627.0289043284 Hartrees.
 NAtoms=   25 NActive=   25 NUniq=   25 SFac= 1.00D+00 NAtFMM=   60 NAOKFM=F Big=F
 Integral buffers will be    131072 words long.
 Raffenetti 2 integral format.
 Two-electron integral symmetry is turned on.
 Nuclear repulsion after empirical dispersion term =      627.0150500539 Hartrees.
 One-electron integrals computed using PRISM.
 NBasis=   828 RedAO= T EigKep=  3.14D-06  NBF=   828
 NBsUse=   828 1.00D-06 EigRej= -1.00D+00 NBFU=   828
 Initial guess from the checkpoint file:  "Forward-wb-opt.chk"
 B after Tr=     0.000000    0.000000    0.000000
         Rot=    0.999953    0.009556   -0.001110   -0.001279 Ang=   1.11 deg.
 Initial guess <Sx>= 0.0000 <Sy>= 0.0000 <Sz>= 1.0000 <S**2>= 2.0134 S= 1.0045
 ExpMin= 2.53D-02 ExpMax= 1.53D+04 ExpMxC= 5.22D+02 IAcc=3 IRadAn=         7 AccDes= 0.00D+00
 Harris functional with IExCor= 4639 and IRadAn=       7 diagonalized for initial guess.
 HarFok:  IExCor= 4639 AccDes= 0.00D+00 IRadAn=         7 IDoV= 1 UseB2=F ITyADJ=14
 ICtDFT=  3500011 ScaDFX=  1.000000  1.000000  1.000000  1.000000
 FoFCou: FMM=F IPFlag=           0 FMFlag=      100000 FMFlg1=           0
         NFxFlg=           0 DoJE=T BraDBF=F KetDBF=T FulRan=T
         wScrn=  0.000000 ICntrl=       500 IOpCl=  0 I1Cent=   200000004 NGrid=           0
         NMat0=    1 NMatS0=      1 NMatT0=    0 NMatD0=    1 NMtDS0=    0 NMtDT0=    0
 Petite list used in FoFCou.
 Requested convergence on RMS density matrix=1.00D-08 within 128 cycles.
 Requested convergence on MAX density matrix=1.00D-06.
 Requested convergence on             energy=1.00D-06.
 No special actions if energy rises.
 SCF Done:  E(UwB97XD) =  -576.001343868     A.U. after   16 cycles
            NFock= 16  Conv=0.52D-08     -V/T= 2.0058
 <Sx>= 0.0000 <Sy>= 0.0000 <Sz>= 1.0000 <S**2>= 2.0133 S= 1.0044
 <L.S>=  0.00000000000    
 Annihilation of the first spin contaminant:
 S**2 before annihilation     2.0133,   after     2.0001
 Calling FoFJK, ICntrl=      2127 FMM=F ISym2X=0 I1Cent= 0 IOpClX= 1 NMat=1 NMatS=1 NMatT=0.
 ***** Axes restored to original set *****
 -------------------------------------------------------------------
 Center     Atomic                   Forces (Hartrees/Bohr)
 Number     Number              X              Y              Z
 -------------------------------------------------------------------
      1        1          -0.000016445    0.000000465   -0.000106099
      2        6          -0.000330541    0.000608975    0.001080908
      3        1           0.000076956   -0.000080068   -0.000088106
      4        1           0.000043130   -0.000098721   -0.000021637
      5        6           0.000204017   -0.002318184   -0.003648343
      6        6           0.000920164    0.001114603    0.001059757
      7        1          -0.000294369   -0.000081579   -0.000171242
      8        8           0.000337637    0.001158138    0.001726140
      9        8          -0.000998124   -0.000416773    0.000202923
     10        1           0.000034874   -0.000058960    0.000013667
     11        6           0.000057587    0.000218827   -0.000019441
     12        1           0.000012824    0.000043524    0.000027959
     13        1          -0.000085612   -0.000118036    0.000019327
     14        6           0.000024517    0.000174874   -0.000066889
     15        1           0.000051457   -0.000021353   -0.000058785
     16        1          -0.000035847   -0.000021995   -0.000000606
     17        6          -0.000012593   -0.000210963    0.000323855
     18        1          -0.000007507    0.000014737    0.000020142
     19        6           0.000155596   -0.000494532   -0.000207987
     20        1          -0.000057315    0.000045290    0.000022748
     21        1           0.000022825    0.000042765    0.000097567
     22        8          -0.000399645    0.000360183    0.000006434
     23        1           0.000329325   -0.000023438    0.000006270
     24        8          -0.000407235    0.000438211   -0.000219877
     25        1           0.000374323   -0.000275990    0.000001313
 -------------------------------------------------------------------
 Cartesian Forces:  Max     0.003648343 RMS     0.000643168

 GradGradGradGradGradGradGradGradGradGradGradGradGradGradGradGradGradGrad
 Berny optimization.
 Using GEDIIS/GDIIS optimizer.
 FormGI is forming the generalized inverse of G from B-inverse, IUseBI=4.
 Internal  Forces:  Max     0.001911531 RMS     0.000312962
 Search for a local minimum.
 Step number  12 out of a maximum of  121
 All quantities printed in internal units (Hartrees-Bohrs-Radians)
 Mixed Optimization -- En-DIIS/RFO-DIIS
 Swapping is turned off.
 Update second derivatives using D2CorX and points    1    2    4    6    5
                                                      7    8    9   10   11
                                                     12
 DE= -5.44D-05 DEPred=-1.92D-05 R= 2.83D+00
 TightC=F SS=  1.41D+00  RLast= 1.08D-01 DXNew= 6.0000D-01 3.2420D-01
 Trust test= 2.83D+00 RLast= 1.08D-01 DXMaxT set to 3.57D-01
 ITU=  1  1  1  1  1  0 -1  0  0 -1  1  0
     Eigenvalues ---    0.00100   0.00316   0.00333   0.00385   0.00462
     Eigenvalues ---    0.01005   0.01098   0.01113   0.01407   0.01646
     Eigenvalues ---    0.01711   0.02623   0.03429   0.03728   0.04555
     Eigenvalues ---    0.04670   0.04862   0.04972   0.05049   0.05488
     Eigenvalues ---    0.05633   0.05849   0.07300   0.07435   0.07805
     Eigenvalues ---    0.08495   0.11540   0.12011   0.12342   0.13928
     Eigenvalues ---    0.14286   0.15981   0.16004   0.16019   0.16033
     Eigenvalues ---    0.16037   0.16173   0.16367   0.16848   0.18789
     Eigenvalues ---    0.19862   0.22130   0.23306   0.23610   0.24660
     Eigenvalues ---    0.26956   0.29242   0.29935   0.30516   0.30816
     Eigenvalues ---    0.32266   0.33477   0.33565   0.33698   0.33885
     Eigenvalues ---    0.33918   0.34038   0.34117   0.34207   0.34219
     Eigenvalues ---    0.34305   0.34387   0.34704   0.41456   0.46681
     Eigenvalues ---    0.52769   0.54034   0.80786   0.90825
 En-DIIS/RFO-DIIS/Sim-DIIS IScMMF=       -3 using points:    12   11   10    9    8    7
 RFO step:  Lambda=-1.83848649D-04.
 DidBck=F Rises=F RFO-DIIS coefs:    2.87246   -1.46596   -2.00000    1.10786    0.40013
                  RFO-DIIS coefs:    0.08551
 Iteration  1 RMS(Cart)=  0.14767276 RMS(Int)=  0.00692854
 Iteration  2 RMS(Cart)=  0.01207734 RMS(Int)=  0.00005729
 Iteration  3 RMS(Cart)=  0.00010515 RMS(Int)=  0.00000561
 Iteration  4 RMS(Cart)=  0.00000001 RMS(Int)=  0.00000561
 Variable       Old X    -DE/DX   Delta X   Delta X   Delta X     New X
                                 (Linear)    (Quad)   (Total)
    R1        2.05870  -0.00009   0.00020  -0.00027  -0.00006   2.05863
    R2        2.05460   0.00008   0.00031  -0.00001   0.00029   2.05489
    R3        2.05869  -0.00011   0.00025  -0.00027  -0.00002   2.05867
    R4        2.85832   0.00029   0.00178   0.00009   0.00187   2.86019
    R5        2.80295  -0.00130  -0.00197  -0.00580  -0.00777   2.79519
    R6        2.31889   0.00191   0.00229   0.00314   0.00544   2.32433
    R7        2.07215   0.00033   0.00090   0.00022   0.00112   2.07327
    R8        2.30186  -0.00094   0.00091  -0.00008   0.00082   2.30268
    R9        3.63960   0.00004  -0.00932  -0.01092  -0.02023   3.61936
   R10        2.06067   0.00000  -0.00001  -0.00059  -0.00060   2.06007
   R11        2.06284  -0.00004   0.00020  -0.00017   0.00004   2.06287
   R12        2.06001  -0.00011   0.00005  -0.00019  -0.00014   2.05986
   R13        2.87713  -0.00001   0.00089  -0.00059   0.00030   2.87743
   R14        2.06505  -0.00006   0.00029  -0.00020   0.00009   2.06514
   R15        2.06664  -0.00004   0.00006  -0.00020  -0.00015   2.06649
   R16        2.87727   0.00020   0.00189  -0.00098   0.00091   2.87818
   R17        2.07386  -0.00002   0.00017  -0.00026  -0.00010   2.07376
   R18        2.87017   0.00004   0.00094  -0.00011   0.00083   2.87100
   R19        2.68454  -0.00006   0.00128  -0.00048   0.00080   2.68534
   R20        2.07466   0.00003   0.00020  -0.00014   0.00006   2.07472
   R21        2.06043  -0.00002   0.00030  -0.00021   0.00009   2.06053
   R22        2.66214  -0.00034   0.00094  -0.00080   0.00013   2.66227
   R23        1.81692  -0.00027   0.00047  -0.00045   0.00002   1.81694
   R24        1.81981  -0.00025   0.00136   0.00011   0.00148   1.82129
    A1        1.91837   0.00002  -0.00008   0.00019   0.00011   1.91848
    A2        1.89372   0.00001  -0.00037   0.00054   0.00017   1.89389
    A3        1.90802   0.00009   0.00074   0.00067   0.00140   1.90943
    A4        1.91839   0.00005  -0.00011   0.00020   0.00009   1.91849
    A5        1.91684  -0.00020  -0.00111  -0.00236  -0.00346   1.91337
    A6        1.90827   0.00003   0.00095   0.00081   0.00176   1.91003
    A7        2.03374   0.00091   0.00229   0.00413   0.00646   2.04020
    A8        2.10755  -0.00146  -0.00438  -0.00534  -0.00969   2.09786
    A9        2.14189   0.00055   0.00199   0.00121   0.00323   2.14513
   A10        1.93225  -0.00015  -0.00019   0.00045   0.00026   1.93251
   A11        2.21111   0.00014   0.00248   0.00001   0.00249   2.21360
   A12        2.13983   0.00000  -0.00230  -0.00046  -0.00276   2.13708
   A13        2.23530  -0.00022  -0.05974  -0.04093  -0.10068   2.13463
   A14        1.88406   0.00003   0.00045   0.00053   0.00099   1.88505
   A15        1.87797  -0.00002  -0.00016   0.00120   0.00104   1.87902
   A16        1.93702  -0.00011  -0.00221  -0.00144  -0.00365   1.93337
   A17        1.88552  -0.00004   0.00003  -0.00015  -0.00012   1.88540
   A18        1.93865   0.00001   0.00071   0.00016   0.00088   1.93952
   A19        1.93825   0.00013   0.00118  -0.00023   0.00095   1.93920
   A20        1.91746   0.00000  -0.00038   0.00011  -0.00027   1.91719
   A21        1.91504  -0.00001  -0.00035   0.00065   0.00030   1.91534
   A22        1.97691   0.00006   0.00191  -0.00127   0.00064   1.97755
   A23        1.86967   0.00000  -0.00041   0.00031  -0.00010   1.86957
   A24        1.89183  -0.00007  -0.00086   0.00035  -0.00051   1.89132
   A25        1.88963   0.00002  -0.00003  -0.00007  -0.00010   1.88953
   A26        1.91030   0.00004   0.00145  -0.00048   0.00098   1.91128
   A27        1.95351  -0.00008  -0.00027  -0.00042  -0.00068   1.95283
   A28        1.95857  -0.00001   0.00151  -0.00136   0.00015   1.95872
   A29        1.88937  -0.00001  -0.00088   0.00058  -0.00030   1.88907
   A30        1.90558  -0.00003  -0.00122   0.00070  -0.00052   1.90506
   A31        1.84415   0.00010  -0.00079   0.00111   0.00033   1.84447
   A32        1.89860  -0.00009  -0.00027   0.00017  -0.00011   1.89849
   A33        1.91928   0.00000  -0.00055   0.00030  -0.00025   1.91903
   A34        1.94860   0.00014   0.00138  -0.00042   0.00096   1.94957
   A35        1.88860  -0.00001  -0.00034   0.00014  -0.00020   1.88839
   A36        1.93342   0.00001  -0.00076   0.00052  -0.00025   1.93318
   A37        1.87443  -0.00005   0.00049  -0.00068  -0.00019   1.87424
   A38        1.84416   0.00027   0.00203  -0.00103   0.00099   1.84515
   A39        1.90230   0.00032   0.00542  -0.00168   0.00374   1.90604
   A40        3.18331  -0.00022   0.00103  -0.01891  -0.01789   3.16543
   A41        3.20044  -0.00032  -0.03578  -0.01500  -0.05078   3.14966
    D1        2.10331  -0.00011   0.00251  -0.00180   0.00070   2.10402
    D2       -1.03932   0.00003  -0.00092   0.00086  -0.00005  -1.03938
    D3       -0.00280  -0.00006   0.00284  -0.00099   0.00184  -0.00095
    D4        3.13775   0.00007  -0.00059   0.00167   0.00109   3.13884
    D5       -2.10909  -0.00002   0.00306  -0.00028   0.00278  -2.10630
    D6        1.03146   0.00011  -0.00037   0.00239   0.00203   1.03349
    D7        0.00286   0.00005   0.00260   0.00007   0.00266   0.00553
    D8       -3.13910   0.00009  -0.00048   0.00193   0.00144  -3.13766
    D9       -3.13766  -0.00009   0.00608  -0.00264   0.00345  -3.13421
   D10        0.00356  -0.00005   0.00300  -0.00079   0.00223   0.00578
   D11        0.48511  -0.00021  -0.11742  -0.08621  -0.20363   0.28148
   D12       -2.65689  -0.00016  -0.12083  -0.08416  -0.20499  -2.86188
   D13       -2.46608   0.00021   0.04921   0.01037   0.05958  -2.40650
   D14       -1.02652  -0.00002  -0.00489   0.00255  -0.00235  -1.02887
   D15       -3.07767  -0.00002  -0.00396   0.00172  -0.00224  -3.07992
   D16        1.09178  -0.00007  -0.00496   0.00220  -0.00276   1.08902
   D17       -3.12267   0.00001  -0.00447   0.00273  -0.00174  -3.12441
   D18        1.10936   0.00001  -0.00354   0.00190  -0.00163   1.10773
   D19       -1.00437  -0.00004  -0.00454   0.00238  -0.00216  -1.00652
   D20        1.06170  -0.00003  -0.00577   0.00295  -0.00282   1.05888
   D21       -0.98946  -0.00003  -0.00484   0.00213  -0.00271  -0.99217
   D22       -3.10318  -0.00008  -0.00584   0.00261  -0.00323  -3.10642
   D23        1.00572   0.00005   0.00794  -0.00232   0.00563   1.01135
   D24        3.10042   0.00000   0.00763  -0.00217   0.00546   3.10588
   D25       -1.11270   0.00007   0.00748  -0.00196   0.00551  -1.10719
   D26        3.13837   0.00004   0.00811  -0.00277   0.00534  -3.13947
   D27       -1.05012  -0.00001   0.00780  -0.00263   0.00518  -1.04494
   D28        1.01995   0.00006   0.00765  -0.00242   0.00523   1.02517
   D29       -1.12227   0.00001   0.00716  -0.00226   0.00489  -1.11737
   D30        0.97243  -0.00004   0.00685  -0.00212   0.00473   0.97716
   D31        3.04249   0.00003   0.00669  -0.00191   0.00478   3.04727
   D32        0.97724   0.00000  -0.00075   0.00333   0.00259   0.97983
   D33       -1.08819   0.00006   0.00014   0.00290   0.00304  -1.08515
   D34        3.11619   0.00004  -0.00099   0.00382   0.00283   3.11902
   D35        3.08413  -0.00002   0.00031   0.00287   0.00318   3.08731
   D36        1.01870   0.00005   0.00120   0.00243   0.00363   1.02233
   D37       -1.06010   0.00002   0.00006   0.00335   0.00342  -1.05668
   D38       -1.15949  -0.00001  -0.00193   0.00453   0.00259  -1.15690
   D39        3.05826   0.00006  -0.00104   0.00409   0.00305   3.06131
   D40        0.97946   0.00003  -0.00218   0.00501   0.00283   0.98230
   D41        1.41675   0.00015   0.01782   0.01209   0.02990   1.44666
   D42       -0.70438   0.00013   0.01583   0.01311   0.02893  -0.67544
   D43       -2.73294   0.00011   0.01786   0.01151   0.02937  -2.70358
   D44       -0.77068  -0.00005   0.00154  -0.00252  -0.00098  -0.77166
   D45        1.34821  -0.00006   0.00161  -0.00224  -0.00063   1.34758
   D46       -2.87590  -0.00010   0.00107  -0.00219  -0.00112  -2.87702
         Item               Value     Threshold  Converged?
 Maximum Force            0.001912     0.000450     NO 
 RMS     Force            0.000313     0.000300     NO 
 Maximum Displacement     0.519962     0.001800     NO 
 RMS     Displacement     0.152880     0.001200     NO 
 Predicted change in Energy=-9.993710D-05
 GradGradGradGradGradGradGradGradGradGradGradGradGradGradGradGradGradGrad

                          Input orientation:                          
 ---------------------------------------------------------------------
 Center     Atomic      Atomic             Coordinates (Angstroms)
 Number     Number       Type             X           Y           Z
 ---------------------------------------------------------------------
      1          1           0       -4.505770   -0.736465    1.509390
      2          6           0       -4.287227   -0.222114    0.574278
      3          1           0       -4.790792   -0.721770   -0.249865
      4          1           0       -4.637953    0.806126    0.654940
      5          6           0       -2.792716   -0.227190    0.335018
      6          6           0       -2.315975   -0.875652   -0.905988
      7          1           0       -3.159605   -1.265230   -1.489260
      8          8           0       -2.033735    0.293163    1.151128
      9          8           0       -1.159854   -0.986009   -1.274791
     10          1           0       -0.314209    1.615604   -0.316924
     11          6           0        0.558704    2.069367   -0.786537
     12          1           0        0.566791    1.776230   -1.838036
     13          1           0        0.434866    3.151295   -0.738943
     14          6           0        1.837635    1.632440   -0.085137
     15          1           0        1.799974    1.920421    0.968388
     16          1           0        2.695727    2.145204   -0.528516
     17          6           0        2.085506    0.131739   -0.163821
     18          1           0        2.128984   -0.177853   -1.215733
     19          6           0        3.393049   -0.262041    0.502095
     20          1           0        3.381651    0.093331    1.540823
     21          1           0        4.229753    0.212826   -0.011094
     22          8           0        3.604245   -1.654061    0.452781
     23          1           0        2.761256   -2.053826    0.685184
     24          8           0        1.075809   -0.615415    0.500693
     25          1           0        0.321945   -0.724831   -0.089731
 ---------------------------------------------------------------------
                    Distance matrix (angstroms):
                    1          2          3          4          5
     1  H    0.000000
     2  C    1.089382   0.000000
     3  H    1.782255   1.087403   0.000000
     4  H    1.768374   1.089400   1.782274   0.000000
     5  C    2.138472   1.513550   2.139861   2.138922   0.000000
     6  C    3.263223   2.550320   2.564936   3.264423   1.479149
     7  H    3.329212   2.572510   2.119485   3.327705   2.130756
     8  O    2.701748   2.382539   3.254878   2.700238   1.229982
     9  O    4.359941   3.712553   3.782063   4.362658   2.415270
    10  H    5.141676   4.467249   5.050506   4.504945   3.156567
    11  C    6.228393   5.530439   6.057687   5.538852   4.214746
    12  H    6.576456   5.777034   6.120946   5.851956   4.474611
    13  H    6.676792   5.950008   6.522831   5.759880   4.794250
    14  C    6.956509   6.433361   7.036013   6.569912   5.007485
    15  H    6.863974   6.465276   7.204409   6.541163   5.109423
    16  H    8.019890   7.455333   8.021543   7.548282   6.041271
    17  C    6.855533   6.425086   6.929600   6.806619   4.916780
    18  H    7.194324   6.661371   7.007999   7.089363   5.160465
    19  C    7.976908   7.680719   8.231163   8.103168   6.188120
    20  H    7.931013   7.735981   8.405937   8.099810   6.299168
    21  H    8.917532   8.548145   9.071974   8.912452   7.044748
    22  O    8.229869   8.021257   8.475820   8.603907   6.555223
    23  H    7.431313   7.283446   7.725420   7.932750   5.857117
    24  O    5.673284   5.377942   5.915375   5.889962   3.891486
    25  H    5.085681   4.683813   5.115245   5.243945   3.182637
                    6          7          8          9         10
     6  C    0.000000
     7  H    1.097128   0.000000
     8  O    2.382753   3.266162   0.000000
     9  O    1.218527   2.030508   2.878373   0.000000
    10  H    3.249679   4.215430   2.619312   2.898451   0.000000
    11  C    4.117182   5.043727   3.691909   3.539373   1.090145
    12  H    4.026354   4.822670   4.230523   3.305830   1.765147
    13  H    4.879685   5.743595   4.223183   4.466268   1.759988
    14  C    4.921056   5.944784   4.278962   4.154094   2.164357
    15  H    5.317175   6.386379   4.168776   4.715907   2.492933
    16  H    5.863890   6.843902   5.349680   5.022642   3.063489
    17  C    4.575880   5.587441   4.327042   3.607767   2.825585
    18  H    4.510047   5.406143   4.811665   3.387191   3.161256
    19  C    5.912036   6.921644   5.493586   4.940687   4.235577
    20  H    6.276046   7.335879   5.433066   5.451416   4.407712
    21  H    6.695683   7.679338   6.370910   5.664097   4.765386
    22  O    6.123820   7.047863   6.005514   5.111501   5.161147
    23  H    5.449605   6.356625   5.358862   4.511856   4.891566
    24  O    3.681124   4.724500   3.304217   2.878867   2.752834
    25  H    2.765437   3.791029   2.850486   1.915284   2.435969
                   11         12         13         14         15
    11  C    0.000000
    12  H    1.091626   0.000000
    13  H    1.090031   1.765280   0.000000
    14  C    1.522672   2.169879   2.168443   0.000000
    15  H    2.154692   3.068803   2.508695   1.092825   0.000000
    16  H    2.153878   2.526530   2.483545   1.093542   1.758870
    17  C    2.544269   2.795326   3.488997   1.523068   2.136074
    18  H    2.774886   2.578013   3.765713   2.154135   3.046538
    19  C    3.889672   4.197440   4.684217   2.520558   2.741981
    20  H    4.158167   4.708745   4.819961   2.719667   2.483474
    21  H    4.186245   4.381693   4.854434   2.782627   3.127154
    22  O    4.967408   5.122584   5.878488   3.769796   4.037099
    23  H    4.900808   5.084451   5.876522   3.877503   4.098647
    24  O    3.021989   3.383596   4.016916   2.444674   2.678362
    25  H    2.889487   3.061344   3.931740   2.802510   3.209602
                   16         17         18         19         20
    16  H    0.000000
    17  C    2.135278   0.000000
    18  H    2.487983   1.097387   0.000000
    19  C    2.709842   1.519268   2.134451   0.000000
    20  H    2.993800   2.141793   3.039953   1.097895   0.000000
    21  H    2.520921   2.151208   2.452960   1.090383   1.772569
    22  O    4.027749   2.424015   2.671989   1.408814   2.070450
    23  H    4.371408   2.440111   2.744545   1.908711   2.393176
    24  O    3.362205   1.421022   2.060766   2.344030   2.626994
    25  H    3.750263   1.961975   2.198285   3.161663   3.562288
                   21         22         23         24         25
    21  H    0.000000
    22  O    2.022797   0.000000
    23  H    2.789086   0.961485   0.000000
    24  O    3.300798   2.733874   2.223464   0.000000
    25  H    4.019495   3.454168   2.883913   0.963786   0.000000
 Stoichiometry    C7H14O4(3)
 Framework group  C1[X(C7H14O4)]
 Deg. of freedom    69
 Full point group                 C1      NOp   1
 Largest Abelian subgroup         C1      NOp   1
 Largest concise Abelian subgroup C1      NOp   1
                         Standard orientation:                         
 ---------------------------------------------------------------------
 Center     Atomic      Atomic             Coordinates (Angstroms)
 Number     Number       Type             X           Y           Z
 ---------------------------------------------------------------------
      1          1           0        4.539212   -0.831766   -1.434409
      2          6           0        4.324168   -0.191896   -0.579380
      3          1           0        4.845566   -0.561484    0.300390
      4          1           0        4.657769    0.818917   -0.811242
      5          6           0        2.832972   -0.183150   -0.320361
      6          6           0        2.381704   -0.653758    1.007332
      7          1           0        3.238421   -0.944232    1.628097
      8          8           0        2.055983    0.204568   -1.191462
      9          8           0        1.232068   -0.726019    1.404729
     10          1           0        0.334175    1.699848    0.097069
     11          6           0       -0.539884    2.204157    0.509510
     12          1           0       -0.530469    2.064476    1.592122
     13          1           0       -0.433557    3.269724    0.305965
     14          6           0       -1.820355    1.653840   -0.103741
     15          1           0       -1.800146    1.788534   -1.188045
     16          1           0       -2.680840    2.212984    0.274092
     17          6           0       -2.043765    0.176603    0.192222
     18          1           0       -2.069472    0.020212    1.278104
     19          6           0       -3.353081   -0.326327   -0.391669
     20          1           0       -3.360001   -0.123184   -1.470585
     21          1           0       -4.190732    0.205600    0.060359
     22          8           0       -3.541881   -1.699714   -0.140835
     23          1           0       -2.695669   -2.117040   -0.325816
     24          8           0       -1.030761   -0.644072   -0.373126
     25          1           0       -0.268081   -0.657501    0.215960
 ---------------------------------------------------------------------
 Rotational constants (GHZ):           1.7583464           0.4398993           0.4044439
 Standard basis: Aug-CC-pVTZ (5D, 7F)
 There are   955 symmetry adapted cartesian basis functions of A   symmetry.
 There are   828 symmetry adapted basis functions of A   symmetry.
   828 basis functions,  1170 primitive gaussians,   955 cartesian basis functions
    45 alpha electrons       43 beta electrons
       nuclear repulsion energy       632.0027079645 Hartrees.
 NAtoms=   25 NActive=   25 NUniq=   25 SFac= 1.00D+00 NAtFMM=   60 NAOKFM=F Big=F
 Integral buffers will be    131072 words long.
 Raffenetti 2 integral format.
 Two-electron integral symmetry is turned on.
 Nuclear repulsion after empirical dispersion term =      631.9885825642 Hartrees.
 One-electron integrals computed using PRISM.
 NBasis=   828 RedAO= T EigKep=  3.40D-06  NBF=   828
 NBsUse=   828 1.00D-06 EigRej= -1.00D+00 NBFU=   828
 Initial guess from the checkpoint file:  "Forward-wb-opt.chk"
 B after Tr=     0.000000    0.000000    0.000000
         Rot=    0.999199    0.039638   -0.004257   -0.003345 Ang=   4.59 deg.
 Initial guess <Sx>= 0.0000 <Sy>= 0.0000 <Sz>= 1.0000 <S**2>= 2.0137 S= 1.0046
 ExpMin= 2.53D-02 ExpMax= 1.53D+04 ExpMxC= 5.22D+02 IAcc=3 IRadAn=         7 AccDes= 0.00D+00
 Harris functional with IExCor= 4639 and IRadAn=       7 diagonalized for initial guess.
 HarFok:  IExCor= 4639 AccDes= 0.00D+00 IRadAn=         7 IDoV= 1 UseB2=F ITyADJ=14
 ICtDFT=  3500011 ScaDFX=  1.000000  1.000000  1.000000  1.000000
 FoFCou: FMM=F IPFlag=           0 FMFlag=      100000 FMFlg1=           0
         NFxFlg=           0 DoJE=T BraDBF=F KetDBF=T FulRan=T
         wScrn=  0.000000 ICntrl=       500 IOpCl=  0 I1Cent=   200000004 NGrid=           0
         NMat0=    1 NMatS0=      1 NMatT0=    0 NMatD0=    1 NMtDS0=    0 NMtDT0=    0
 Petite list used in FoFCou.
 Requested convergence on RMS density matrix=1.00D-08 within 128 cycles.
 Requested convergence on MAX density matrix=1.00D-06.
 Requested convergence on             energy=1.00D-06.
 No special actions if energy rises.
 Restarting incremental Fock formation.
 SCF Done:  E(UwB97XD) =  -576.001425686     A.U. after   21 cycles
            NFock= 21  Conv=0.98D-08     -V/T= 2.0058
 <Sx>= 0.0000 <Sy>= 0.0000 <Sz>= 1.0000 <S**2>= 2.0134 S= 1.0045
 <L.S>=  0.00000000000    
 Annihilation of the first spin contaminant:
 S**2 before annihilation     2.0134,   after     2.0001
 Calling FoFJK, ICntrl=      2127 FMM=F ISym2X=0 I1Cent= 0 IOpClX= 1 NMat=1 NMatS=1 NMatT=0.
 ***** Axes restored to original set *****
 -------------------------------------------------------------------
 Center     Atomic                   Forces (Hartrees/Bohr)
 Number     Number              X              Y              Z
 -------------------------------------------------------------------
      1        1          -0.000008156   -0.000008610   -0.000113507
      2        6           0.000165830    0.000475297    0.001033759
      3        1           0.000100600   -0.000051030   -0.000077406
      4        1           0.000047663   -0.000098631   -0.000063808
      5        6          -0.001002918   -0.001991461   -0.004208447
      6        6           0.000180554    0.000664921    0.000736484
      7        1          -0.000179558   -0.000046152    0.000017231
      8        8           0.000840525    0.001130619    0.002189619
      9        8          -0.000186741    0.000130146    0.000910981
     10        1           0.000004932   -0.000037912   -0.000080164
     11        6           0.000089359   -0.000059690    0.000087274
     12        1          -0.000005742    0.000004824    0.000087547
     13        1           0.000019221   -0.000066277    0.000026281
     14        6           0.000043934    0.000120876   -0.000033905
     15        1           0.000000522   -0.000022464   -0.000092109
     16        1          -0.000018779   -0.000029124   -0.000002844
     17        6          -0.000471211   -0.000516133    0.000287095
     18        1          -0.000021623    0.000144947    0.000017238
     19        6           0.000148327   -0.000500268   -0.000113373
     20        1          -0.000093821    0.000052262   -0.000018581
     21        1           0.000002553    0.000015824    0.000090296
     22        8          -0.000475694    0.000481317   -0.000125858
     23        1           0.000323089    0.000083258    0.000072847
     24        8           0.000233254    0.000494372   -0.000151218
     25        1           0.000263879   -0.000370912   -0.000475434
 -------------------------------------------------------------------
 Cartesian Forces:  Max     0.004208447 RMS     0.000683880

 GradGradGradGradGradGradGradGradGradGradGradGradGradGradGradGradGradGrad
 Berny optimization.
 Using GEDIIS/GDIIS optimizer.
 FormGI is forming the generalized inverse of G from B-inverse, IUseBI=4.
 Internal  Forces:  Max     0.002449911 RMS     0.000360234
 Search for a local minimum.
 Step number  13 out of a maximum of  121
 All quantities printed in internal units (Hartrees-Bohrs-Radians)
 Mixed Optimization -- En-DIIS/RFO-DIIS
 Swapping is turned off.
 Update second derivatives using D2CorX and points   10   11   12   13
 DE= -8.18D-05 DEPred=-9.99D-05 R= 8.19D-01
 TightC=F SS=  1.41D+00  RLast= 3.22D-01 DXNew= 6.0000D-01 9.6661D-01
 Trust test= 8.19D-01 RLast= 3.22D-01 DXMaxT set to 6.00D-01
 ITU=  1  1  1  1  1  1  0 -1  0  0 -1  1  0
     Eigenvalues ---    0.00222   0.00317   0.00328   0.00385   0.00462
     Eigenvalues ---    0.01007   0.01024   0.01111   0.01411   0.01702
     Eigenvalues ---    0.01752   0.02618   0.03409   0.03723   0.04546
     Eigenvalues ---    0.04704   0.04861   0.04970   0.05049   0.05486
     Eigenvalues ---    0.05644   0.05848   0.07318   0.07418   0.07799
     Eigenvalues ---    0.08500   0.11566   0.12191   0.12548   0.13948
     Eigenvalues ---    0.14438   0.15938   0.16003   0.16022   0.16032
     Eigenvalues ---    0.16046   0.16170   0.16382   0.16803   0.18884
     Eigenvalues ---    0.19871   0.22019   0.23164   0.23487   0.24420
     Eigenvalues ---    0.26904   0.29239   0.29932   0.30509   0.30713
     Eigenvalues ---    0.32407   0.33476   0.33563   0.33685   0.33882
     Eigenvalues ---    0.33909   0.33995   0.34115   0.34207   0.34219
     Eigenvalues ---    0.34306   0.34381   0.34742   0.41498   0.47021
     Eigenvalues ---    0.52778   0.53952   0.81471   0.89854
 En-DIIS/RFO-DIIS/Sim-DIIS IScMMF=       -3 using points:    13   12   11   10    9    8    7
 RFO step:  Lambda=-7.64482626D-05.
 DidBck=F Rises=F RFO-DIIS coefs:    0.81054   -0.12115   -1.06275    2.27809   -0.97390
                  RFO-DIIS coefs:   -0.01979    0.08895
 Iteration  1 RMS(Cart)=  0.12776949 RMS(Int)=  0.00584045
 Iteration  2 RMS(Cart)=  0.01132151 RMS(Int)=  0.00003834
 Iteration  3 RMS(Cart)=  0.00009480 RMS(Int)=  0.00000351
 Iteration  4 RMS(Cart)=  0.00000001 RMS(Int)=  0.00000351
 Variable       Old X    -DE/DX   Delta X   Delta X   Delta X     New X
                                 (Linear)    (Quad)   (Total)
    R1        2.05863  -0.00009  -0.00026  -0.00008  -0.00034   2.05830
    R2        2.05489   0.00004   0.00046  -0.00003   0.00043   2.05532
    R3        2.05867  -0.00011  -0.00033  -0.00008  -0.00041   2.05826
    R4        2.86019  -0.00018   0.00068  -0.00060   0.00008   2.86027
    R5        2.79519  -0.00132  -0.00282  -0.00136  -0.00418   2.79101
    R6        2.32433   0.00245   0.00170   0.00094   0.00263   2.32696
    R7        2.07327   0.00015   0.00098  -0.00007   0.00091   2.07418
    R8        2.30268  -0.00028  -0.00165   0.00070  -0.00095   2.30173
    R9        3.61936  -0.00026   0.02354  -0.00376   0.01978   3.63915
   R10        2.06007  -0.00002   0.00032   0.00001   0.00032   2.06040
   R11        2.06287  -0.00009   0.00005  -0.00017  -0.00012   2.06275
   R12        2.05986  -0.00007  -0.00021   0.00001  -0.00019   2.05967
   R13        2.87743  -0.00019  -0.00035  -0.00020  -0.00055   2.87688
   R14        2.06514  -0.00009   0.00015  -0.00034  -0.00019   2.06495
   R15        2.06649  -0.00003  -0.00013   0.00017   0.00004   2.06653
   R16        2.87818  -0.00011   0.00039  -0.00031   0.00008   2.87826
   R17        2.07376  -0.00006   0.00007  -0.00016  -0.00009   2.07367
   R18        2.87100  -0.00016  -0.00042  -0.00017  -0.00059   2.87041
   R19        2.68534  -0.00059  -0.00116   0.00031  -0.00085   2.68449
   R20        2.07472   0.00000   0.00023  -0.00005   0.00018   2.07490
   R21        2.06053  -0.00003  -0.00008  -0.00008  -0.00015   2.06037
   R22        2.66227  -0.00058  -0.00119  -0.00010  -0.00129   2.66098
   R23        1.81694  -0.00030  -0.00057  -0.00006  -0.00063   1.81632
   R24        1.82129  -0.00012  -0.00178   0.00019  -0.00159   1.81970
    A1        1.91848   0.00003  -0.00020  -0.00004  -0.00024   1.91823
    A2        1.89389   0.00005   0.00106   0.00005   0.00111   1.89500
    A3        1.90943   0.00008  -0.00015   0.00025   0.00010   1.90953
    A4        1.91849   0.00006   0.00000  -0.00004  -0.00004   1.91844
    A5        1.91337  -0.00022  -0.00060  -0.00035  -0.00095   1.91242
    A6        1.91003   0.00001  -0.00009   0.00014   0.00005   1.91008
    A7        2.04020   0.00076   0.00274   0.00029   0.00302   2.04322
    A8        2.09786  -0.00139  -0.00523  -0.00195  -0.00720   2.09066
    A9        2.14513   0.00063   0.00253   0.00166   0.00418   2.14930
   A10        1.93251  -0.00031  -0.00129  -0.00045  -0.00173   1.93078
   A11        2.21360   0.00038  -0.00023   0.00217   0.00194   2.21554
   A12        2.13708  -0.00008   0.00152  -0.00173  -0.00021   2.13687
   A13        2.13463   0.00133   0.09697   0.00498   0.10195   2.23657
   A14        1.88505  -0.00004  -0.00108  -0.00035  -0.00143   1.88361
   A15        1.87902   0.00001  -0.00091   0.00018  -0.00072   1.87830
   A16        1.93337   0.00005   0.00187   0.00041   0.00227   1.93564
   A17        1.88540   0.00003  -0.00022   0.00014  -0.00008   1.88531
   A18        1.93952  -0.00002  -0.00019  -0.00047  -0.00065   1.93887
   A19        1.93920  -0.00003   0.00042   0.00009   0.00051   1.93971
   A20        1.91719   0.00004   0.00078  -0.00020   0.00057   1.91777
   A21        1.91534   0.00007  -0.00012   0.00016   0.00003   1.91537
   A22        1.97755  -0.00018  -0.00050  -0.00018  -0.00068   1.97687
   A23        1.86957  -0.00002  -0.00024   0.00019  -0.00006   1.86951
   A24        1.89132   0.00004   0.00080  -0.00111  -0.00031   1.89101
   A25        1.88953   0.00006  -0.00071   0.00118   0.00047   1.89000
   A26        1.91128  -0.00003  -0.00056  -0.00043  -0.00099   1.91029
   A27        1.95283  -0.00007   0.00004  -0.00005   0.00000   1.95282
   A28        1.95872  -0.00007  -0.00059   0.00033  -0.00026   1.95846
   A29        1.88907   0.00004  -0.00054   0.00058   0.00004   1.88911
   A30        1.90506   0.00002   0.00105  -0.00020   0.00085   1.90590
   A31        1.84447   0.00012   0.00067  -0.00022   0.00045   1.84493
   A32        1.89849  -0.00007  -0.00122   0.00014  -0.00108   1.89741
   A33        1.91903   0.00004   0.00042   0.00028   0.00070   1.91973
[truncated: 823,649 more chars]
