# Supplementary material for: Computational Investigation of Substituent Effects on the Alcohol + Carbonyl Channel of Peroxy Radical Self- and Cross-Reactions
Source: J Phys Chem A. 2023 Feb 8;127(7):1686–96. doi: 10.1021/acs.jpca.2c08927 (PMC9969516; doi:10.1021/acs.jpca.2c08927)
Supplement: Supplementary file 2 — jp2c08927_si_002.zip [file jp2c08927_si_002.zip › AceO-OBuOH/Reverse-IRC-wb-TS1-opt-F12.out]

 Working directory              : /run/nvme/job_14050420/data/14050420/molpro.985lLEWogE/
 Global scratch directory       : /run/nvme/job_14050420/data/14050420/molpro.985lLEWogE/
 Wavefunction directory         : /scratch/kurten/scratch_galib/third-paper/aceo-o-buoh/ts-aceo-buoh/aceo-buoh_set1/aceo-buoh-ts-set1-ts/wb-ts/irc/aceo-buoh-ts-set1-ts-M0002-copt-TS-opt-IRC/ccsdt/Reverse-wb-opt-F12/
 Main file repository           : /run/nvme/job_14050420/data/14050420/

 id        : cs

 Nodes       nprocs
 r06c52.bullx    7
 Distribution of processes:   nprocs(total)=    8   nprocs(compute)=    7   nprocs(helper)=    1
 GA implementation: MPI file
 GA implementation (serial work in mppx): MPI file

 Using customized tuning parameters: mindgm=1; mindgv=20; mindgc=4; mindgr=1; noblas=0; minvec=7
 default implementation of scratch files=sf  


 Variables initialized (1015), CPU time= 0.00 sec
 ***,SCI
 memory,2800,m
 geomtyp=xyz
 NOSYM
 geometry={
 25
 Reverse-wb-opt.log,Energy: -361422.1831593
 H          1.41342       -1.93550        0.81498
 C          1.84645       -1.01867        1.21570
 H          1.01568       -0.35736        1.46420
 H          2.44335       -1.23013        2.09775
 C          2.69835       -0.38423        0.16201
 C          1.95036        0.07066       -1.15964
 H          2.70643        0.23538       -1.93501
 O          3.86852       -0.17656        0.24400
 O          0.95419       -0.74229       -1.47863
 H         -3.14051       -1.90842        0.95835
 C         -3.13904       -1.74934       -0.11922
 H         -2.35044       -2.36704       -0.55138
 H         -4.09252       -2.09632       -0.51523
 C         -2.91555       -0.28081       -0.44595
 H         -3.74264        0.32414       -0.06720
 H         -2.88387       -0.13348       -1.52772
 C         -1.61522        0.26751        0.14207
 H         -0.78102       -0.39971       -0.18542
 C         -1.23715        1.66612       -0.37605
 H         -2.08461        2.34459       -0.22428
 H         -1.02478        1.61861       -1.44351
 O         -0.08299        2.14970        0.26707
 H         -0.19739        1.96953        1.20498
 O         -1.53503        0.20292        1.48955
 H          1.55216        1.03806       -0.77993
 }
 BASIS=MINAO
 END
 {rhf;
 wf,charge=0,spin=2}
 BASIS=VDZ-F12
 END
 {rhf;
 wf,charge=0,spin=2}
 rccsd(t)-f12a,gem_beta=0.9
 
 
 Commands initialized (834), CPU time= 0.01 sec, 672 directives.
 Default parameters read. Elapsed time= 2.24 sec

 Checking input...
 Passed
1


                                         ***  PROGRAM SYSTEM MOLPRO  ***
                                       Copyright, TTI GmbH Stuttgart, 2015
                                    Version 2022.2 linked Wed Sep 28 15:59:29 2022


 **********************************************************************************************************************************
 LABEL *   SCI                                                                           
  64 bit mpp version                                                                     DATE: 07-Nov-22          TIME: 16:53:37  
 **********************************************************************************************************************************

 SHA1:             51306cdc306ce2a111a2867affebcb289530e0a7
 **********************************************************************************************************************************

 Memory per process:      2800 MW
 Total memory per node:  19600 MW

 GA preallocation disabled
 GA check disabled

 Variable memory set to 2800.0 MW

 SETTING GEOMTYP        =    XYZ
 ZSYMEL=NOSYM

 SETTING BASIS          =    MINAO


 Recomputing integrals since basis changed


 Using spherical harmonics

 Library entry H      S MINAO                selected for orbital group  1
 Library entry C      S MINAO                selected for orbital group  2
 Library entry C      P MINAO                selected for orbital group  2
 Library entry O      S MINAO                selected for orbital group  6
 Library entry O      P MINAO                selected for orbital group  6


 PROGRAM * SEWARD (Integral evaluation for generally contracted gaussian basis sets)     Author: Roland Lindh, 1990

 Geometry written to block  1 of record 700


 Point group  C1  


 ATOMIC COORDINATES

 NR  ATOM    CHARGE       X              Y              Z

   1  H       1.00    2.670976699   -3.657564914    1.540088997
   2  C       6.00    3.489284803   -1.925007311    2.297340050
   3  H       1.00    1.919357030   -0.675312528    2.766936992
   4  H       1.00    4.617262327   -2.324608798    3.964172978
   5  C       6.00    5.099142488   -0.726089469    0.306154529
   6  C       6.00    3.685646244    0.133528048   -2.191402003
   7  H       1.00    5.114411475    0.444803735   -3.656638948
   8  O       8.00    7.310443308   -0.333650045    0.461093174
   9  O       8.00    1.803157771   -1.402724805   -2.794205740
  10  H       1.00   -5.934703792   -3.606391131    1.811019032
  11  C       6.00   -5.931925894   -3.305773499   -0.225293149
  12  H       1.00   -4.441687872   -4.473057326   -1.041957191
  13  H       1.00   -7.733741960   -3.961470670   -0.973643591
  14  C       6.00   -5.509591003   -0.530653993   -0.842723365
  15  H       1.00   -7.072564583    0.612535826   -0.126989596
  16  H       1.00   -5.449724479   -0.252240643   -2.886972395
  17  C       6.00   -3.052323431    0.505520636    0.268473391
  18  H       1.00   -1.475913898   -0.755342429   -0.350393018
  19  C       6.00   -2.337874675    3.148510491   -0.710631509
  20  H       1.00   -3.939341977    4.430632975   -0.423827775
  21  H       1.00   -1.936553538    3.058729603   -2.727838558
  22  O       8.00   -0.156828371    4.062344250    0.504689156
  23  H       1.00   -0.373013040    3.721872294    2.277082186
  24  O       8.00   -2.900786293    0.383463225    2.814841549
  25  H       1.00    2.933157302    1.961649101   -1.473854096

 Bond lengths in Bohr (Angstrom)

 1-2  2.060294434  2-3  2.060808470  2-4  2.051912925  2-5  2.827342487  5-6  2.995780790
     ( 1.090260862)     ( 1.090532878)     ( 1.085825559)     ( 1.496165211)     ( 1.585298923)

  5- 8  2.251192128   6- 7  2.070068101   6- 9  2.503439240   6-25  2.103126528  10-11  2.058384311
       ( 1.191279572)       ( 1.095432864)       ( 1.324762994)       ( 1.112926630)       ( 1.089250069)

 11-12  2.061625827  11-13  2.058277993  11-14  2.874173813  14-15  2.064471895  14-16  2.063989363
       ( 1.090965405)       ( 1.089193808)       ( 1.520947282)       ( 1.092471479)       ( 1.092216134)

 14-17  2.889044827  17-18  2.111359353  17-19  2.907658646  17-24  2.553791752  19-20  2.071422691
       ( 1.528816683)       ( 1.117283253)       ( 1.538666693)       ( 1.351408397)       ( 1.096149682)

 19-21  2.058699478  19-22  2.658770287  22-23  1.817700199
       ( 1.089416848)       ( 1.406960645)       ( 0.961885522)

 Bond angles

  1-2-3  106.92541616   1-2-4  110.67943984   1-2-5  108.89850651   2-5-6  116.11396153

  2-5-8  125.78533684   3-2-4  110.59545570   3-2-5  109.70010958   4-2-5  109.97859563

  5- 6- 7  107.91430129   5- 6- 9  112.30007130   5- 6-25   97.68924464   6- 5- 8  118.08791091

  7- 6- 9  116.15775157   7- 6-25  110.96140755   9- 6-25  110.27461029  10-11-12  108.06909926

 10-11-13  108.17833317  10-11-14  110.71544760  11-14-15  110.42235262  11-14-16  110.32040389

 11-14-17  112.87060735  12-11-13  107.96190995  12-11-14  110.81617353  13-11-14  110.98447122

 14-17-18  107.94625917  14-17-19  113.92147989  14-17-24  114.63487763  15-14-16  106.89624137

 15-14-17  108.17880210  16-14-17  107.93247046  17-19-20  109.02782784  17-19-21  109.76752179

 17-19-22  111.10405723  18-17-19  105.10950158  18-17-24  102.67467426  19-17-24  111.38408914

 19-22-23  106.48491012  20-19-21  108.26256362  20-19-22  110.98863500  21-19-22  107.63562460

 NUCLEAR CHARGE:                   88
 NUMBER OF PRIMITIVE AOS:         345
 NUMBER OF SYMMETRY AOS:          345
 NUMBER OF CONTRACTIONS:           69   (   69A   )
 NUMBER OF INNER CORE ORBITALS:     0   (    0A   )
 NUMBER OF OUTER CORE ORBITALS:    11   (   11A   )
 NUMBER OF VALENCE ORBITALS:       58   (   58A   )


 NUCLEAR REPULSION ENERGY  647.68575897


 Eigenvalues of metric

         1 0.175E+00 0.180E+00 0.185E+00 0.193E+00 0.203E+00 0.204E+00 0.221E+00 0.239E+00


 Contracted 2-electron integrals neglected if value below      1.0D-11
 AO integral compression algorithm  1   Integral accuracy      1.0D-11

     17.039 MB (compressed) written to integral file ( 65.3%)

     Node minimum: 2.359 MB, node maximum: 2.621 MB


 NUMBER OF SORTED TWO-ELECTRON INTEGRALS:     417795.     BUFFER LENGTH:  32768
 NUMBER OF SEGMENTS:   1  SEGMENT LENGTH:     417795      RECORD LENGTH: 524288

 Memory used in sort:       0.97 MW

 SORT1 READ     3136329. AND WROTE      392709. INTEGRALS IN      2 RECORDS. CPU TIME:     0.07 SEC, REAL TIME:     0.08 SEC
 SORT2 READ     2744291. AND WROTE     2917320. INTEGRALS IN     63 RECORDS. CPU TIME:     0.01 SEC, REAL TIME:     0.02 SEC

 Node minimum:      415725.  Node maximum:      417795. integrals

 OPERATOR DM      FOR CENTER  0  COORDINATES:    0.000000    0.000000    0.000000


 **********************************************************************************************************************************
 DATASETS  * FILE   NREC   LENGTH (MB)   RECORD NAMES
              1      18       29.19       500      610      700      900      950      970     1000      129      960     1100   
                                          VAR    BASINP    GEOM    SYMINP    ZMAT    AOBASIS   BASIS     P2S    ABASIS      S 
                                         1400     1410     1200     1210     1080     1600     1650     1700   
                                           T        V       H0       H01     AOSYM     SMH    MOLCAS    OPER   

 PROGRAMS   *        TOTAL       INT
 CPU TIMES  *         1.66      1.52
 REAL TIME  *         6.89 SEC
 DISK USED  *        29.88 MB (local),      274.86 MB (total)
 GA USED    *         0.00 MB       (max)       0.00 MB       (current)
 **********************************************************************************************************************************


 Program * Restricted Hartree-Fock

 Orbital guess generated from atomic densities.

 Initial alpha occupancy:  45
 Initial beta  occupancy:  43

 NELEC=   88   SYM=1   MS2= 2   THRE=1.0D-08   THRD=3.2D-06   THRG=3.2D-06  HFMA2=F  DIIS_START=2   DIIS_MAX=10   DIIS_INCORE=F

 Level shifts:    0.00 (CLOSED)    0.00 (OPEN)    0.30 (GAP_MIN)

 ITER           ETOT              DE          GRAD        DDIFF     DIIS  NEXP   TIME(IT)  TIME(TOT)  DIAG
   1     -571.05040743    -571.05040743     0.00D+00     0.22D+00     0     0       0.01      0.08    start
   2     -571.37555080      -0.32514337     0.13D-01     0.35D-01     1     0       0.00      0.08    diag2
   3     -571.49651868      -0.12096788     0.80D-02     0.13D-01     2     0       0.01      0.09    diag2
   4     -571.53932411      -0.04280544     0.25D-02     0.61D-02     3     0       0.01      0.10    diag2
   5     -571.56579789      -0.02647378     0.17D-02     0.66D-02     4     0       0.01      0.11    diag2
   6     -571.56833049      -0.00253260     0.59D-03     0.20D-02     5     0       0.00      0.11    diag2
   7     -571.56874385      -0.00041335     0.24D-03     0.89D-03     6     0       0.01      0.12    diag2
   8     -571.56886805      -0.00012421     0.98D-04     0.36D-03     7     0       0.01      0.13    fixocc
   9     -571.56898335      -0.00011529     0.73D-04     0.35D-03     8     0       0.00      0.13    diag2
  10     -571.56911892      -0.00013558     0.64D-04     0.44D-03     9     0       0.01      0.14    diag2/orth
  11     -571.56927561      -0.00015669     0.60D-04     0.54D-03     9     0       0.01      0.15    diag2
  12     -571.56946269      -0.00018708     0.58D-04     0.66D-03     9     0       0.00      0.15    diag2
  13     -571.57007552      -0.00061283     0.56D-04     0.23D-02     9     0       0.01      0.16    diag2
  14     -571.57071412      -0.00063860     0.49D-04     0.30D-02     9     0       0.01      0.17    diag2
  15     -571.57073952      -0.00002540     0.45D-04     0.13D-03     9     0       0.01      0.18    diag2
  16     -571.57121517      -0.00047565     0.38D-04     0.42D-02     9     0       0.00      0.18    diag2
  17     -571.57123577      -0.00002060     0.64D-04     0.11D-03     9     0       0.01      0.19    diag2
  18     -571.57128491      -0.00004913     0.39D-04     0.80D-03     9     0       0.01      0.20    diag2
  19     -571.57129783      -0.00001292     0.16D-04     0.25D-03     9     0       0.01      0.21    diag2
  20     -571.57130595      -0.00000812     0.19D-04     0.11D-03     9     0       0.00      0.21    diag2/orth
  21     -571.57135534      -0.00004939     0.16D-04     0.84D-03     9     0       0.01      0.22    diag2
  22     -571.57138643      -0.00003109     0.13D-04     0.10D-02     9     0       0.01      0.23    diag2
  23     -571.57138954      -0.00000310     0.50D-05     0.31D-03     9     0       0.00      0.23    diag2
  24     -571.57138990      -0.00000036     0.37D-05     0.84D-04     9     0       0.01      0.24    diag2
  25     -571.57139014      -0.00000024     0.22D-05     0.88D-04     9     0       0.01      0.25    diag2
  26     -571.57139016      -0.00000002     0.10D-05     0.18D-04     9     0       0.01      0.26    diag2
  27     -571.57139016      -0.00000000     0.24D-06     0.16D-04     9     0       0.01      0.27    diag2
  28     -571.57139016      -0.00000000     0.87D-07     0.48D-06     9     0       0.00      0.27    diag2
  29     -571.57139016      -0.00000000     0.41D-07     0.13D-06     0     0       0.01      0.28    diag

 Final alpha occupancy:  45
 Final beta  occupancy:  43

 !RHF STATE 1.1 Energy               -571.571390162517
  RHF One-electron energy           -2060.524396186980
  RHF Two-electron energy             841.267247051672
  RHF Kinetic energy                  569.937733069085
  RHF Nuclear energy                  647.685758972791
  RHF Virial quotient                  -1.002866378200

 !RHF STATE 1.1 Dipole moment          -0.99630675    -0.06242641     0.03228500
 Dipole moment /Debye                  -2.53235917    -0.15867210     0.08206028

 Orbital energies:

           1.1          2.1          3.1          4.1          5.1          6.1          7.1          8.1          9.1         10.1
    -20.629724   -20.619545   -20.609336   -20.556472   -11.552572   -11.481506   -11.478917   -11.464770   -11.416787   -11.412371

          11.1         12.1         13.1         14.1         15.1         16.1         17.1         18.1         19.1         20.1
    -11.396995    -1.490919    -1.439881    -1.419600    -1.399525    -1.137741    -1.099617    -1.048232    -0.992191    -0.935728

          21.1         22.1         23.1         24.1         25.1         26.1         27.1         28.1         29.1         30.1
     -0.853194    -0.803980    -0.761741    -0.738274    -0.731615    -0.718238    -0.699089    -0.689669    -0.675000    -0.656653

          31.1         32.1         33.1         34.1         35.1         36.1         37.1         38.1         39.1         40.1
     -0.648463    -0.639180    -0.636254    -0.623469    -0.610891    -0.583652    -0.565479    -0.564305    -0.555311    -0.547565

          41.1         42.1         43.1         44.1         45.1         46.1         47.1
     -0.521455    -0.491054    -0.466558    -0.640231    -0.622632     0.117839     0.313867


 HOMO     45.1    -0.622632 =     -16.9427eV
 LUMO     46.1     0.117839 =       3.2066eV
 LUMO-HOMO         0.740472 =      20.1493eV

 Orbitals saved in record  2100.2


 **********************************************************************************************************************************
 DATASETS  * FILE   NREC   LENGTH (MB)   RECORD NAMES
              1      18       29.19       500      610      700      900      950      970     1000      129      960     1100   
                                          VAR    BASINP    GEOM    SYMINP    ZMAT    AOBASIS   BASIS     P2S    ABASIS      S 
                                         1400     1410     1200     1210     1080     1600     1650     1700   
                                           T        V       H0       H01     AOSYM     SMH    MOLCAS    OPER   

              2       4        0.91       700     1000      520     2100   
                                         GEOM     BASIS   MCVARS     RHF  

 PROGRAMS   *        TOTAL   RHF-SCF       INT
 CPU TIMES  *         1.94      0.28      1.52
 REAL TIME  *         7.61 SEC
 DISK USED  *        30.82 MB (local),      281.46 MB (total)
 GA USED    *         0.00 MB       (max)       0.00 MB       (current)
 **********************************************************************************************************************************
 SETTING BASIS          =    VDZ-F12


 Recomputing integrals since basis changed


 Using spherical harmonics

 Library entry H      S cc-pVDZ-F12          selected for orbital group  1
 Library entry H      P cc-pVDZ-F12          selected for orbital group  1
 Library entry C      S cc-pVDZ-F12          selected for orbital group  2
 Library entry C      P cc-pVDZ-F12          selected for orbital group  2
 Library entry C      D cc-pVDZ-F12          selected for orbital group  2
 Library entry O      S cc-pVDZ-F12          selected for orbital group  6
 Library entry O      P cc-pVDZ-F12          selected for orbital group  6
 Library entry O      D cc-pVDZ-F12          selected for orbital group  6


 PROGRAM * SEWARD (Integral evaluation for generally contracted gaussian basis sets)     Author: Roland Lindh, 1990

 Geometry written to block  1 of record 700


 Point group  C1  


 ATOMIC COORDINATES

 NR  ATOM    CHARGE       X              Y              Z

   1  H       1.00    2.670976699   -3.657564914    1.540088997
   2  C       6.00    3.489284803   -1.925007311    2.297340050
   3  H       1.00    1.919357030   -0.675312528    2.766936992
   4  H       1.00    4.617262327   -2.324608798    3.964172978
   5  C       6.00    5.099142488   -0.726089469    0.306154529
   6  C       6.00    3.685646244    0.133528048   -2.191402003
   7  H       1.00    5.114411475    0.444803735   -3.656638948
   8  O       8.00    7.310443308   -0.333650045    0.461093174
   9  O       8.00    1.803157771   -1.402724805   -2.794205740
  10  H       1.00   -5.934703792   -3.606391131    1.811019032
  11  C       6.00   -5.931925894   -3.305773499   -0.225293149
  12  H       1.00   -4.441687872   -4.473057326   -1.041957191
  13  H       1.00   -7.733741960   -3.961470670   -0.973643591
  14  C       6.00   -5.509591003   -0.530653993   -0.842723365
  15  H       1.00   -7.072564583    0.612535826   -0.126989596
  16  H       1.00   -5.449724479   -0.252240643   -2.886972395
  17  C       6.00   -3.052323431    0.505520636    0.268473391
  18  H       1.00   -1.475913898   -0.755342429   -0.350393018
  19  C       6.00   -2.337874675    3.148510491   -0.710631509
  20  H       1.00   -3.939341977    4.430632975   -0.423827775
  21  H       1.00   -1.936553538    3.058729603   -2.727838558
  22  O       8.00   -0.156828371    4.062344250    0.504689156
  23  H       1.00   -0.373013040    3.721872294    2.277082186
  24  O       8.00   -2.900786293    0.383463225    2.814841549
  25  H       1.00    2.933157302    1.961649101   -1.473854096

 Bond lengths in Bohr (Angstrom)

 1-2  2.060294434  2-3  2.060808470  2-4  2.051912925  2-5  2.827342487  5-6  2.995780790
     ( 1.090260862)     ( 1.090532878)     ( 1.085825559)     ( 1.496165211)     ( 1.585298923)

  5- 8  2.251192128   6- 7  2.070068101   6- 9  2.503439240   6-25  2.103126528  10-11  2.058384311
       ( 1.191279572)       ( 1.095432864)       ( 1.324762994)       ( 1.112926630)       ( 1.089250069)

 11-12  2.061625827  11-13  2.058277993  11-14  2.874173813  14-15  2.064471895  14-16  2.063989363
       ( 1.090965405)       ( 1.089193808)       ( 1.520947282)       ( 1.092471479)       ( 1.092216134)

 14-17  2.889044827  17-18  2.111359353  17-19  2.907658646  17-24  2.553791752  19-20  2.071422691
       ( 1.528816683)       ( 1.117283253)       ( 1.538666693)       ( 1.351408397)       ( 1.096149682)

 19-21  2.058699478  19-22  2.658770287  22-23  1.817700199
       ( 1.089416848)       ( 1.406960645)       ( 0.961885522)

 Bond angles

  1-2-3  106.92541616   1-2-4  110.67943984   1-2-5  108.89850651   2-5-6  116.11396153

  2-5-8  125.78533684   3-2-4  110.59545570   3-2-5  109.70010958   4-2-5  109.97859563

  5- 6- 7  107.91430129   5- 6- 9  112.30007130   5- 6-25   97.68924464   6- 5- 8  118.08791091

  7- 6- 9  116.15775157   7- 6-25  110.96140755   9- 6-25  110.27461029  10-11-12  108.06909926

 10-11-13  108.17833317  10-11-14  110.71544760  11-14-15  110.42235262  11-14-16  110.32040389

 11-14-17  112.87060735  12-11-13  107.96190995  12-11-14  110.81617353  13-11-14  110.98447122

 14-17-18  107.94625917  14-17-19  113.92147989  14-17-24  114.63487763  15-14-16  106.89624137

 15-14-17  108.17880210  16-14-17  107.93247046  17-19-20  109.02782784  17-19-21  109.76752179

 17-19-22  111.10405723  18-17-19  105.10950158  18-17-24  102.67467426  19-17-24  111.38408914

 19-22-23  106.48491012  20-19-21  108.26256362  20-19-22  110.98863500  21-19-22  107.63562460

 NUCLEAR CHARGE:                   88
 NUMBER OF PRIMITIVE AOS:         605
 NUMBER OF SYMMETRY AOS:          583
 NUMBER OF CONTRACTIONS:          456   (  456A   )
 NUMBER OF INNER CORE ORBITALS:     0   (    0A   )
 NUMBER OF OUTER CORE ORBITALS:    11   (   11A   )
 NUMBER OF VALENCE ORBITALS:       58   (   58A   )


 NUCLEAR REPULSION ENERGY  647.68575897


 Eigenvalues of metric

         1 0.442E-04 0.745E-04 0.859E-04 0.126E-03 0.174E-03 0.248E-03 0.269E-03 0.323E-03


 Contracted 2-electron integrals neglected if value below      1.0D-12
 AO integral compression algorithm  1   Integral accuracy      1.0D-12

     16818.635 MB (compressed) written to integral file ( 36.6%)

     Node minimum: 2333.606 MB, node maximum: 2489.582 MB


 NUMBER OF SORTED TWO-ELECTRON INTEGRALS:  775523385.     BUFFER LENGTH:  32768
 NUMBER OF SEGMENTS:  25  SEGMENT LENGTH:   31995432      RECORD LENGTH: 524288

 Memory used in sort:      32.55 MW

 SORT1 READ  5743576378. AND WROTE   591281285. INTEGRALS IN   1704 RECORDS. CPU TIME:    73.20 SEC, REAL TIME:    83.62 SEC
 SORT2 READ  4100969891. AND WROTE  5428455306. INTEGRALS IN  64197 RECORDS. CPU TIME:     9.58 SEC, REAL TIME:    13.32 SEC

 Node minimum:   775448960.  Node maximum:   775538271. integrals

 OPERATOR DM      FOR CENTER  0  COORDINATES:    0.000000    0.000000    0.000000


 **********************************************************************************************************************************
 DATASETS  * FILE   NREC   LENGTH (MB)   RECORD NAMES
              1      18       36.28       500      610      700      900      950      970     1001      129      960     1100   
                                          VAR    BASINP    GEOM    SYMINP    ZMAT    AOBASIS   BASIS     P2S    ABASIS      S 
                                         1400     1410     1200     1210     1080     1600     1650     1700   
                                           T        V       H0       H01     AOSYM     SMH    MOLCAS    OPER   

              2       5        1.01       700     1000      520     2100     1001   
                                         GEOM     BASIS   MCVARS     RHF     BASIS   

 PROGRAMS   *        TOTAL       INT   RHF-SCF       INT
 CPU TIMES  *       114.43    112.49      0.28      1.52
 REAL TIME  *       135.67 SEC
 DISK USED  *        37.39 MB (local),       61.44 GB (total)
 GA USED    *         0.00 MB       (max)       0.00 MB       (current)
 **********************************************************************************************************************************


 Program * Restricted Hartree-Fock

 Molecular orbitals read from record     2100.2  Type=RHF/CANONICAL  

 Present basis size:      456
 Previous basis size:      69
 Previous occupation:      45
 Previous closed-shells:   43
 Previous core-orbitals:   11
 Present occupation:       45
 Present closed-shells:    43
 Present core-orbitals:    11
 Wavefunction symmetry:    1   Triplet 

 Orbital overlap <old|new>:  < 1.1| 1.1> = 1.000000   < 2.1| 2.1> = 1.000000   < 3.1| 3.1> = 1.000000   < 4.1| 4.1> = 1.000000
                             < 5.1| 5.1> = 1.000000   < 6.1| 6.1> = 1.000000   < 7.1| 7.1> = 1.000000   < 8.1| 8.1> = 1.000000
                             < 9.1| 9.1> = 1.000000   <10.1|10.1> = 1.000000   <11.1|11.1> = 1.000000   <12.1|12.1> = 1.000000
                             <13.1|13.1> = 1.000000   <14.1|14.1> = 1.000000   <15.1|15.1> = 1.000000   <16.1|16.1> = 1.000000
                             <17.1|17.1> = 1.000000   <18.1|18.1> = 1.000000   <19.1|19.1> = 1.000000   <20.1|20.1> = 1.000000
                             <21.1|21.1> = 1.000000   <22.1|22.1> = 1.000000   <23.1|23.1> = 1.000000   <24.1|24.1> = 1.000000
                             <25.1|25.1> = 1.000000   <26.1|26.1> = 1.000000   <27.1|27.1> = 1.000000   <28.1|28.1> = 1.000000
                             <29.1|29.1> = 1.000000   <30.1|30.1> = 1.000000   <31.1|31.1> = 1.000000   <32.1|32.1> = 1.000000
                             <33.1|33.1> = 1.000000   <34.1|34.1> = 1.000000   <35.1|35.1> = 1.000000   <36.1|36.1> = 1.000000
                             <37.1|37.1> = 1.000000   <38.1|38.1> = 1.000000   <39.1|39.1> = 1.000000   <40.1|40.1> = 1.000000
                             <41.1|41.1> = 1.000000   <42.1|42.1> = 1.000000   <43.1|43.1> = 1.000000   <44.1|44.1> = 1.000000
                             <45.1|45.1> = 1.000000


 Initial alpha occupancy:  45
 Initial beta  occupancy:  43

 NELEC=   88   SYM=1   MS2= 2   THRE=1.0D-08   THRD=3.2D-06   THRG=3.2D-06  HFMA2=F  DIIS_START=2   DIIS_MAX=10   DIIS_INCORE=F

 Level shifts:    0.00 (CLOSED)    0.00 (OPEN)    0.30 (GAP_MIN)

 ITER           ETOT              DE          GRAD        DDIFF     DIIS  NEXP   TIME(IT)  TIME(TOT)  DIAG
   1     -571.57139019    -571.57139019     0.00D+00     0.34D-01     0     0      10.92     11.11    start
   2     -572.59852953      -1.02713934     0.80D-02     0.12D-01     0     0      11.06     22.17    diag
   3     -572.74066586      -0.14213633     0.23D-02     0.44D-02     1     0      11.10     33.27    diag2
   4     -572.75485240      -0.01418653     0.73D-03     0.15D-02     2     0      11.12     44.39    diag2
   5     -572.75814222      -0.00328982     0.41D-03     0.45D-03     3     0      11.04     55.43    diag2
   6     -572.75857491      -0.00043269     0.11D-03     0.22D-03     4     0      11.19     66.62    diag2
   7     -572.75864485      -0.00006994     0.40D-04     0.79D-04     5     0      10.95     77.57    diag2
   8     -572.75866041      -0.00001556     0.17D-04     0.34D-04     6     0      10.91     88.48    fixocc
   9     -572.75866551      -0.00000510     0.65D-05     0.13D-04     7     0      10.94     99.42    diag2
  10     -572.75866971      -0.00000420     0.43D-05     0.81D-05     8     0      10.94    110.36    diag2/orth
  11     -572.75867396      -0.00000425     0.37D-05     0.74D-05     9     0      10.90    121.26    diag2
  12     -572.75867992      -0.00000596     0.36D-05     0.10D-04     9     0      10.92    132.18    diag2
  13     -572.75870175      -0.00002182     0.35D-05     0.41D-04     9     0      10.90    143.08    diag2
  14     -572.75873555      -0.00003380     0.31D-05     0.76D-04     9     0      10.89    153.97    diag2
  15     -572.75875928      -0.00002373     0.26D-05     0.71D-04     9     0      10.91    164.88    diag2
  16     -572.75877936      -0.00002008     0.21D-05     0.96D-04     9     0      10.87    175.75    diag2
  17     -572.75878438      -0.00000503     0.13D-05     0.51D-04     9     0      10.88    186.63    diag2
  18     -572.75878534      -0.00000095     0.68D-06     0.25D-04     9     0      10.89    197.52    diag2
  19     -572.75878546      -0.00000013     0.45D-06     0.80D-05     9     0      10.89    208.41    diag2
  20     -572.75878548      -0.00000002     0.26D-06     0.30D-05     9     0      10.87    219.28    diag2/orth
  21     -572.75878549      -0.00000001     0.17D-06     0.55D-06     9     0      10.83    230.11    diag2
  22     -572.75878550      -0.00000001     0.16D-06     0.40D-06     0     0      10.83    240.94    diag

 Final alpha occupancy:  45
 Final beta  occupancy:  43

 !RHF STATE 1.1 Energy               -572.758785499201
  RHF One-electron energy           -2068.909408051403
  RHF Two-electron energy             848.464863579411
  RHF Kinetic energy                  572.381779873163
  RHF Nuclear energy                  647.685758972791
  RHF Virial quotient                  -1.000658661123

 !RHF STATE 1.1 Dipole moment          -1.49894491    -0.15366781    -0.18115089
 Dipole moment /Debye                  -3.80993795    -0.39058460    -0.46043963

 Orbital energies:

           1.1          2.1          3.1          4.1          5.1          6.1          7.1          8.1          9.1         10.1
    -20.623636   -20.620085   -20.575012   -20.556371   -11.340798   -11.294571   -11.293350   -11.291442   -11.239610   -11.238440

          11.1         12.1         13.1         14.1         15.1         16.1         17.1         18.1         19.1         20.1
    -11.223497    -1.413106    -1.397967    -1.381605    -1.361536    -1.069056    -1.029055    -0.984511    -0.934054    -0.876281

          21.1         22.1         23.1         24.1         25.1         26.1         27.1         28.1         29.1         30.1
     -0.806580    -0.749631    -0.725698    -0.690533    -0.676138    -0.669336    -0.657801    -0.648482    -0.619137    -0.614203

          31.1         32.1         33.1         34.1         35.1         36.1         37.1         38.1         39.1         40.1
     -0.601065    -0.592752    -0.576941    -0.560632    -0.554147    -0.542241    -0.514865    -0.512016    -0.501485    -0.494324

          41.1         42.1         43.1         44.1         45.1         46.1         47.1
     -0.479742    -0.440475    -0.412079    -0.612895    -0.598220     0.045344     0.048941


 HOMO     45.1    -0.598220 =     -16.2784eV
 LUMO     46.1     0.045344 =       1.2339eV
 LUMO-HOMO         0.643564 =      17.5123eV

 Orbitals saved in record  2101.2


 **********************************************************************************************************************************
 DATASETS  * FILE   NREC   LENGTH (MB)   RECORD NAMES
              1      18       36.28       500      610      700      900      950      970     1001      129      960     1100   
                                          VAR    BASINP    GEOM    SYMINP    ZMAT    AOBASIS   BASIS     P2S    ABASIS      S 
                                         1400     1410     1200     1210     1080     1600     1650     1700   
                                           T        V       H0       H01     AOSYM     SMH    MOLCAS    OPER   

              2       6        7.48       700     1000      520     2100     1001     2101   
                                         GEOM     BASIS   MCVARS     RHF     BASIS     RHF  

 PROGRAMS   *        TOTAL   RHF-SCF       INT   RHF-SCF       INT
 CPU TIMES  *       355.39    240.96    112.49      0.28      1.52
 REAL TIME  *       391.30 SEC
 DISK USED  *        72.48 MB (local),       61.68 GB (total)
 GA USED    *         0.00 MB       (max)       0.00 MB       (current)
 **********************************************************************************************************************************


 PROGRAM * CCSD (Restricted open-shell coupled cluster)     Authors: C. Hampel, H.-J. Werner, 1991, M. Deegan, P.J. Knowles, 1992

                   Density fitting integral evaluation by F.R. Manby, 2003,2007, G. Knizia, 2010


 Basis set VDZ-F12/JKFIT generated.      Number of basis functions:   1394 
 Basis set CC-PVDZ-F12/OPTRI generated.  Number of basis functions:   1034 
 Basis set VDZ-F12/MP2FIT generated.     Number of basis functions:   1114 

 Convergence thresholds:  THRVAR = 1.00D-08  THRDEN = 1.00D-06

 CCSD(T)     terms to be evaluated (factor= 1.000)


 Number of core orbitals:          11 (  11 )
 Number of closed-shell orbitals:  32 (  32 )
 Number of active  orbitals:        2 (   2 )
 Number of external orbitals:     411 ( 411 )

 For full I/O caching in triples, increase memory by 1056.11 Mwords to 3856.16 Mwords.

 Number of N-1 electron functions:              66
 Number of N-2 electron functions:            2145
 Number of singly external CSFs:             27258
 Number of doubly external CSFs:         275506518
 Total number of CSFs:                   275533776

 Molecular orbitals read from record     2101.2  Type=RHF/CANONICAL  

 Integral transformation finished. Total CPU: 431.37 sec, npass=  1  Memory used:1862.65 MW

 Geminal basis:    OPTFULL  GEM_TYPE=SLATER  BETA=0.9  NGEM=6

 Optimizing Gaussian exponents for each gem_beta

 Geminal optimization for beta= 0.9000
 Weight function:   m=0, omega= 1.3652

 Augmented Hessian optimization of geminal fit. Trust ratio= 0.40000
 Convergence reached after  14 iterations. Final gradient= 8.42D-18, Step= 7.36D-08, Delta= 1.32D-09

 Alpha:                 0.16713     0.72638     2.57315     8.59263    32.33955   179.26007
 Coeff:                 0.29008     0.30523     0.17630     0.10448     0.06448     0.03994


 WFN_F12=FIX,EG    DECOUPLE_EXPL=F   HYBRID=0    NOX=F   SEMIINT_F12=T   CORE_SINGLES=F


 AO(A)-basis ORBITAL           loaded. Number of functions:     456
 RI(R)-basis CC-PVDZ-F12/OPTRI loaded. Number of functions:    1034
 DF-basis VDZ-F12/JKFIT        loaded. Number of functions:    1394

 Screening thresholds:   THRAO=  1.00D-10  THRMO=  1.00D-09  THRPROD=  1.00D-09
                         THRSW=  1.00D-05  THROV=  1.00D-12  THRAOF12= 1.00D-08

 CPU time for one-electron matrices              11.73 sec

 Construction of ABS:
 Pseudo-inverse stability          1.68E-11
 Smallest eigenvalue of S          4.00E-05  (threshold= 1.00E-08)
 Ratio eigmin/eigmax               4.46E-06  (threshold= 1.00E-09)
 Smallest eigenvalue of S kept     4.00E-05  (threshold= 4.00E-05, 0 functions deleted, 1034 kept)

 Construction of CABS:
 Pseudo-inverse stability          1.84E-10
 Smallest eigenvalue of S          1.42E-06  (threshold= 1.00E-08)
 Ratio eigmin/eigmax               1.42E-06  (threshold= 1.00E-09)
 Smallest eigenvalue of S kept     1.42E-06  (threshold= 1.42E-06, 0 functions deleted, 1034 kept)

 CPU time for basis constructions                 0.60 sec
 Fock operators(MO) rebuilt from dump record.
 CPU time for Fock operator transformation        0.70 sec

                                      TOTAL          ALPHA          BETA    
  Singles Contributions MO        -0.007471221   -0.003734257   -0.003736965
  Singles Contributions CABS      -0.026410332   -0.013744766   -0.012665565
  Pure DF-RHF relaxation          -0.025812036

 CPU time for RHF CABS relaxation                 1.05 sec
 CPU time for singles (tot)                       2.39 sec

 AO(A)-basis ORBITAL           loaded. Number of functions:     456
 RI(R)-basis CC-PVDZ-F12/OPTRI loaded. Number of functions:    1034
 DF-basis VDZ-F12/MP2FIT       loaded. Number of functions:    1114

 Screening thresholds:   THRAO=  1.00D-10  THRMO=  1.00D-09  THRPROD=  1.00D-09
                         THRSW=  1.00D-05  THROV=  1.00D-12  THRAOF12= 1.00D-08

 CPU time for transformed integrals             246.33 sec
 CPU time for F12 matrices                      271.89 sec

 Diagonal F12 ansatz with fixed amplitudes:   TS= 0.5000  TT= 0.2500  TN= 0.3750

 ITER.     SQ.NORM      CORR.ENERGY   TOTAL ENERGY  ENERGY CHANGE      VAR         CPU   MICRO    DIIS
   1      1.54894213    -2.29204150  -575.07663904    -2.3179E+00   5.45E-01     14.48  1  1  1   0  0
   2      1.54964224    -2.29174689  -575.07634443     2.9461E-04   2.63E-04     76.42  0  0  0   1  1
   3      1.55020229    -2.29243331  -575.07703084    -6.8642E-04   2.51E-06    151.12  0  0  0   2  2
   4      1.55021769    -2.29243850  -575.07703603    -5.1875E-06   2.18E-08    232.85  0  0  0   3  3
   5      1.55021971    -2.29243854  -575.07703608    -4.3476E-08   2.78E-10    315.64  0  0  0   4  4

 - - Continuing with F12/conv. amplitude coupling turned on.

   6      1.55392971    -2.30425014  -575.08884767    -1.1812E-02   5.20E-04    384.91  1  1  1   1  1
   7      1.55392465    -2.30425255  -575.08885009    -2.4154E-06   3.83E-08    482.82  1  1  1   2  2
   8      1.55392559    -2.30425201  -575.08884955     5.3877E-07   1.17E-10    564.65  1  1  1   3  3

 CPU time for iterative RMP2-F12                564.65 sec


 DF-RMP2-F12 doubles corrections:
 - - - - - - - - - - - - - - - - 
  Approx.                             TOTAL           A-B            A-A            B-B    
  RMP2-F12/3C(FIX)                -0.403006783   -0.353295529   -0.027322243   -0.022389011
  RMP2-F12/3*C(FIX)               -0.391193309   -0.344813195   -0.025542329   -0.020837785
  RMP2-F12/3*C(DX)                -0.395585368   -0.349071339   -0.025633235   -0.020880794
  RMP2-F12/3*C(FIX,DX)            -0.432678052   -0.384875905   -0.026499626   -0.021302521

 DF-RMP2-F12 doubles energies:
 - - - - - - - - - - - - - - -
  Approx.                             TOTAL           A-B            A-A            B-B    
  RMP2                            -1.893774010   -1.422406312   -0.248888921   -0.222478777
  RMP2-F12/3C(FIX)                -2.296780793   -1.775701840   -0.276211164   -0.244867788
  RMP2-F12/3*C(FIX)               -2.284967319   -1.767219507   -0.274431250   -0.243316562
  RMP2-F12/3*C(DX)                -2.289359378   -1.771477650   -0.274522156   -0.243359571
  RMP2-F12/3*C(FIX,DX)            -2.326452062   -1.807282216   -0.275388547   -0.243781298


  Reference energy                   -572.758785499202
  CABS relaxation correction to RHF    -0.025812035575
  New reference energy               -572.784597534777

  RMP2-F12 singles (MO) energy         -0.007471221164
  RMP2-F12 pair energy                 -2.296780792935
  RMP2-F12 correlation energy          -2.304252014099

 !RMP2-F12/3C(FIX) energy            -575.088849548876

 Starting RMP2 calculation, locsing= 0

 Wavefunction is spin-projected

 ITER.      SQ.NORM     CORR.ENERGY   TOTAL ENERGY   ENERGY CHANGE        DEN1      VAR(S)    VAR(P)  DIIS     TIME
   1      1.54353115    -1.89417131  -574.65295681    -1.89417131    -0.00666688  0.31D-04  0.24D-02  1  1  1653.32
   2      1.54940138    -1.90135692  -574.66014242    -0.00718562    -0.00001230  0.11D-05  0.50D-05  2  2  1745.78
   3      1.54956219    -1.90146201  -574.66024751    -0.00010508    -0.00000012  0.66D-07  0.33D-07  3  3  1851.91
   4      1.54956541    -1.90146236  -574.66024786    -0.00000035    -0.00000000  0.24D-08  0.49D-09  4  4  1946.19

 Norm of t1 vector:      0.05029415      S-energy:    -0.00644960      T1 diagnostic:  0.00056816
 Norm of t2 vector:      0.73961876      P-energy:    -1.89501277
                                         Alpha-Beta:  -1.42439499
                                         Alpha-Alpha: -0.24885703
                                         Beta-Beta:   -0.22176074

 Spin contamination <S**2-Sz**2-Sz>     0.00000000
  Reference energy                   -572.758785499203
  CABS singles correction              -0.025812035575
  New reference energy               -572.784597534778
  RHF-RMP2 correlation energy          -1.901462363636
 !RHF-RMP2 energy                    -574.686059898414

  F12/3C(FIX) correction               -0.403006783070
  RHF-RMP2-F12 correlation energy      -2.304469146705
 !RHF-RMP2-F12 total energy          -575.089066681483
 (NB above energy spin projected)

 Starting RCCSD calculation

 ITER.      SQ.NORM     CORR.ENERGY   TOTAL ENERGY   ENERGY CHANGE        DEN1      VAR(S)    VAR(P)  DIIS     TIME
   1      1.55575604    -1.88787487  -574.64666037    -1.88787487    -0.05290399  0.12D-01  0.92D-02  0  0  5107.02
   2      1.60045422    -1.93247962  -574.69126512    -0.04460475    -0.00585856  0.11D-02  0.17D-02  1  1  8578.31
   3      1.62830569    -1.94510038  -574.70388588    -0.01262076    -0.00135296  0.11D-02  0.14D-03  2  2 11681.78
   4      1.64431734    -1.95130623  -574.71009173    -0.00620584    -0.00045626  0.35D-03  0.68D-04  3  3 14802.06
   5      1.66090208    -1.95347708  -574.71226258    -0.00217085    -0.00018127  0.19D-03  0.15D-04  4  4 17938.28
   6      1.67239915    -1.95423909  -574.71302459    -0.00076201    -0.00005989  0.53D-04  0.81D-05  5  5 21099.13
   7      1.68294596    -1.95511659  -574.71390209    -0.00087750    -0.00001744  0.18D-04  0.18D-05  6  6 24306.06
   8      1.68534195    -1.95525236  -574.71403786    -0.00013578    -0.00000933  0.98D-05  0.82D-06  6  1 27821.82
   9      1.68722963    -1.95532345  -574.71410895    -0.00007109    -0.00000621  0.68D-05  0.40D-06  6  2 31780.98
  10      1.68871609    -1.95538395  -574.71416945    -0.00006049    -0.00000442  0.47D-05  0.27D-06  6  6 34859.74
  11      1.69003770    -1.95538406  -574.71416956    -0.00000011    -0.00000308  0.33D-05  0.14D-06  6  4 37223.58
  12      1.69147857    -1.95541927  -574.71420477    -0.00003521    -0.00000227  0.24D-05  0.11D-06  6  3 39666.34
  13      1.69419063    -1.95548642  -574.71427192    -0.00006715    -0.00000132  0.13D-05  0.90D-07  6  5 42140.63
  14      1.69621342    -1.95554633  -574.71433182    -0.00005991    -0.00000072  0.63D-06  0.77D-07  6  1 44383.39
  15      1.69860591    -1.95558870  -574.71437420    -0.00004238    -0.00000026  0.25D-06  0.25D-07  6  2 46666.25
  16      1.69916802    -1.95558537  -574.71437087     0.00000334    -0.00000010  0.79D-07  0.14D-07  6  6 48967.36
  17      1.69929834    -1.95556773  -574.71435322     0.00001764    -0.00000003  0.24D-07  0.35D-08  6  5 51266.99
  18      1.69922273    -1.95555699  -574.71434249     0.00001073    -0.00000001  0.63D-08  0.15D-08  6  4 53568.41
  19      1.69919425    -1.95555204  -574.71433754     0.00000496    -0.00000000  0.18D-08  0.51D-09  6  3 55867.50
  20      1.69913577    -1.95555049  -574.71433599     0.00000155    -0.00000000  0.48D-09  0.89D-10  6  6 58162.39
  21      1.69912039    -1.95554978  -574.71433528     0.00000071    -0.00000000  0.15D-09  0.35D-10  6  1 60458.91

 Norm of t1 vector:      0.29036685      S-energy:    -0.00793235      T1 diagnostic:  0.02446536
                                                                       D1 diagnostic:  0.14692116
                                                                       D2 diagnostic:  0.16588817 (internal)
 Norm of t2 vector:      0.78409661      P-energy:    -1.94761743
                                         Alpha-Beta:  -1.51324481
                                         Alpha-Alpha: -0.22743917
                                         Beta-Beta:   -0.20693345

 Singles amplitudes (print threshold =  0.500E-01):

         I         SYM. A    A   T(IA) [Beta-Beta]

        22         1         1     -0.05057188
        22         1         2     -0.05454788
        30         1         1      0.06301142
        32         1         1      0.12498209
        32         1         2     -0.11960677

 Spin contamination <S**2-Sz**2-Sz>     0.00000000

 For full I/O caching in triples, increase memory by 1471.37 Mwords to 4271.42 Mwords.


 RESULTS
 =======

  Reference energy                   -572.758785499203
  CABS relaxation correction to RHF    -0.025812035575
  New reference energy               -572.784597534778

  F12 corrections for ansatz 3C(FIX) added to RCCSD energy. Coupling mode:  7

  RCCSD-F12a singles energy            -0.007932351381
  RCCSD-F12a pair energy               -2.337744971567
  RCCSD-F12a correlation energy        -2.345677322948
  Triples (T) contribution             -0.076909749867
  Total correlation energy             -2.422587072816

  RHF-RCCSD-F12a energy              -575.130274857726
  RHF-RCCSD[T]-F12a energy           -575.212260915246
  RHF-RCCSD-T-F12a energy            -575.205970279891
 !RHF-RCCSD(T)-F12a energy           -575.207184607594

 Program statistics:

 Available memory in ccsd:              2799990367
 Min. memory needed in ccsd:             752372614
 Max. memory used in ccsd:              1111201379
 Max. memory used in cckext:             908576778 (21 integral passes)
 Max. memory used in cckint:            1862651960 ( 1 integral passes)


 **********************************************************************************************************************************
 DATASETS  * FILE   NREC   LENGTH (MB)   RECORD NAMES
              1      19       36.31       500      610      700      900      950      970     1001      129      960     1100   
                                          VAR    BASINP    GEOM    SYMINP    ZMAT    AOBASIS   BASIS     P2S    ABASIS      S 
                                         1400     1410     1200     1210     1080     1600     1650     1700      960(1)
                                           T        V       H0       H01     AOSYM     SMH    MOLCAS    OPER    ABASIS    

              2       7        9.07       700     1000      520     2100     1001     2101     7360   
                                         GEOM     BASIS   MCVARS     RHF     BASIS     RHF    F12ABS    

 PROGRAMS   *        TOTAL  RCCSD(T)   RHF-SCF       INT   RHF-SCF       INT
 CPU TIMES  *    118894.99 118539.60    240.96    112.49      0.28      1.52
 REAL TIME  *    125023.50 SEC
 DISK USED  *        32.76 GB (local),      290.50 GB (total)
 SF USED    *       228.53 GB
 GA USED    *         3.05 MB       (max)       0.00 MB       (current)
 **********************************************************************************************************************************

 RCCSD(T)-F12A/cc-pVDZ-F12 energy=   -575.207184607594

   RCCSD(T)-F12A         RHF-SCF         RHF-SCF
   -575.20718461   -572.75878550   -571.57139016
 **********************************************************************************************************************************
 Molpro calculation terminated
