# Supplementary material for: Computational Investigation of Substituent Effects on the Alcohol + Carbonyl Channel of Peroxy Radical Self- and Cross-Reactions
Source: J Phys Chem A. 2023 Feb 8;127(7):1686–96. doi: 10.1021/acs.jpca.2c08927 (PMC9969516; doi:10.1021/acs.jpca.2c08927)
Supplement: Supplementary file 2 — jp2c08927_si_002.zip [file jp2c08927_si_002.zip › AceO-OBuOH/aceo-obuoh-TS2-F12.out]

 Working directory              : /run/nvme/job_10843099/data/10843099/molpro.0WxjVdTGOv/
 Global scratch directory       : /run/nvme/job_10843099/data/10843099/molpro.0WxjVdTGOv/
 Wavefunction directory         : /scratch/kurten/scratch_galib/third-paper/ccsdt-calculation/aceo-buoh-ts/aceo-buoh-ts-set2--M0001-F12/
 Main file repository           : /run/nvme/job_10843099/data/10843099/

 id        : cs

 Nodes       nprocs
 r05c56.bullx    7
 Distribution of processes:   nprocs(total)=    8   nprocs(compute)=    7   nprocs(helper)=    1
 GA implementation: MPI file
 GA implementation (serial work in mppx): MPI file

 Using customized tuning parameters: mindgm=1; mindgv=20; mindgc=4; mindgr=1; noblas=0; minvec=7
 default implementation of scratch files=sf  


 Variables initialized (1009), CPU time= 0.01 sec
 ***,SCI
 memory,2800,m
 geomtyp=xyz
 NOSYM
 geometry={
 25
 aceo-buoh-ts-set2==M0001.log,Energy: -361416.8689836
 H          3.29430        2.02192       -0.45515
 C          2.43432        1.37096       -0.58111
 H          1.54962        1.81605       -0.12110
 H          2.20495        1.24199       -1.63901
 C          2.70912        0.03113        0.04179
 C          1.54511       -0.95953        0.07200
 H          1.93708       -1.98157        0.13563
 H          1.04116       -0.76928        1.04483
 O          3.76585       -0.27198        0.53236
 O          0.64719       -0.82128       -0.95461
 H         -0.99695        2.35144       -1.05311
 C         -1.82180        2.41002       -0.34176
 H         -1.44810        2.85716        0.57885
 H         -2.57724        3.07407       -0.76017
 C         -2.41180        1.03141       -0.08396
 H         -2.80152        0.59618       -1.00400
 H         -3.22351        1.08196        0.64419
 C         -1.35452        0.05633        0.45550
 C         -1.92920       -1.47474        0.40392
 H         -2.91749       -1.46040        0.85762
 H         -1.23745       -2.07845        0.99068
 O         -2.02874       -1.87265       -0.90663
 H         -1.13036       -1.92197       -1.26112
 O         -0.91327        0.26915        1.65027
 H         -0.49002       -0.04858       -0.32766
 }
 BASIS=MINAO
 END
 {rhf;
 wf,charge=0,spin=2}
 BASIS=VDZ-F12
 END
 {rhf;
 wf,charge=0,spin=2}
 rccsd(t)-f12a,gem_beta=0.9
 
 
 Commands initialized (810), CPU time= 0.01 sec, 661 directives.
 Default parameters read. Elapsed time= 1.52 sec

 Checking input...
 Passed
1


                                         ***  PROGRAM SYSTEM MOLPRO  ***
                                       Copyright, TTI GmbH Stuttgart, 2015
                                    Version 2021.2 linked Aug  3 2021 10:50:23


 **********************************************************************************************************************************
 LABEL *   SCI                                                                           
  64 bit mpp version                                                                     DATE: 03-Mar-22          TIME: 16:47:13  
 **********************************************************************************************************************************

 SHA1:             dade016a989826d9d859d6207854b99675d53db3
 **********************************************************************************************************************************

 Memory per process:      2800 MW
 Total memory per node:  19600 MW

 GA preallocation disabled
 GA check disabled

 Variable memory set to 2800.0 MW

 SETTING GEOMTYP        =    XYZ
 ZSYMEL=NOSYM

 SETTING BASIS          =    MINAO


 Recomputing integrals since basis changed


 Using spherical harmonics

 Library entry H      S MINAO                selected for orbital group  1
 Library entry C      S MINAO                selected for orbital group  2
 Library entry C      P MINAO                selected for orbital group  2
 Library entry O      S MINAO                selected for orbital group  6
 Library entry O      P MINAO                selected for orbital group  6


 PROGRAM * SEWARD (Integral evaluation for generally contracted gaussian basis sets)     Author: Roland Lindh, 1990

 Geometry written to block  1 of record 700


 Point group  C1  


 ATOMIC COORDINATES

 NR  ATOM    CHARGE       X              Y              Z

   1  H       1.00    6.225324772    3.820875046   -0.860108846
   2  C       6.00    4.600198100    2.590738928   -1.098138748
   3  H       1.00    2.928357397    3.431837129   -0.228845834
   4  H       1.00    4.166751618    2.347020950   -3.097280016
   5  C       6.00    5.119494839    0.058827174    0.078971655
   6  C       6.00    2.919834732   -1.813248908    0.136060281
   7  H       1.00    3.660550681   -3.744624597    0.256303554
   8  H       1.00    1.967507252   -1.453728513    1.974442547
   9  O       8.00    7.116425126   -0.513967711    1.006014600
  10  O       8.00    1.223011851   -1.551994272   -1.803951456
  11  H       1.00   -1.883962460    4.443577598   -1.990089479
  12  C       6.00   -3.442703054    4.554277755   -0.645832800
  13  H       1.00   -2.736512401    5.399249894    1.093867967
  14  H       1.00   -4.870277757    5.809150388   -1.436513108
  15  C       6.00   -4.557641467    1.949082422   -0.158661405
  16  H       1.00   -5.294105533    1.126616921   -1.897285029
  17  H       1.00   -6.091551060    2.044608078    1.217342672
  18  C       6.00   -2.559671830    0.106448273    0.860770250
  19  C       6.00   -3.645659640   -2.786854705    0.763298176
  20  H       1.00   -5.513257071   -2.759756032    1.620666919
  21  H       1.00   -2.338441593   -3.927701264    1.872113877
  22  O       8.00   -3.833762978   -3.538795627   -1.713282396
  23  H       1.00   -2.136070822   -3.631996920   -2.383171410
  24  O       8.00   -1.725830178    0.508619786    3.118558332
  25  H       1.00   -0.926003596   -0.091802895   -0.619187662

 Bond lengths in Bohr (Angstrom)

 1-2  2.052055020  2-3  2.063532818  2-4  2.060058279  2-5  2.840041396  5-6  2.889019307
     ( 1.085900752)     ( 1.091974541)     ( 1.090135894)     ( 1.502885185)     ( 1.528803179)

  5- 9  2.274913883   6- 7  2.072035379   6- 8  2.101388089   6-10  2.590580517  11-12  2.061298810
       ( 1.203832584)       ( 1.096473903)       ( 1.112006688)       ( 1.370876173)       ( 1.090792355)

 12-13  2.058941941  12-14  2.058603947  12-15  2.875320218  15-16  2.059524441  15-17  2.062859911
       ( 1.089545154)       ( 1.089366295)       ( 1.521553933)       ( 1.089853400)       ( 1.091618454)

 15-18  2.902830374  18-19  3.091936682  18-24  2.440213280  18-25  2.213244417  19-20  2.055172904
       ( 1.536111681)       ( 1.636182430)       ( 1.291305257)       ( 1.171198507)       ( 1.087550665)

 19-21  2.059082842  19-22  2.595043227  22-23  1.827456272
       ( 1.089619715)       ( 1.373237737)       ( 0.967048213)

 Bond angles

  1-2-3  110.39058168   1-2-4  110.49445705   1-2-5  109.97090933   2-5-6  116.52989632

  2-5-9  123.63320190   3-2-4  106.65227004   3-2-5  109.68921176   4-2-5  109.58560221

  5- 6- 7  109.44929410   5- 6- 8  104.56486696   5- 6-10  114.74362454   6- 5- 9  119.81086619

  7- 6- 8  105.70662875   7- 6-10  111.81493654   8- 6-10  109.94099997  11-12-13  108.28238621

 11-12-14  107.85771475  11-12-15  110.79696245  12-15-16  110.94411982  12-15-17  111.06296520

 12-15-18  111.57689685  13-12-14  108.19300933  13-12-15  111.20295026  14-12-15  110.39461534

 15-18-19  109.94841650  15-18-24  117.09756619  15-18-25  109.27317639  16-15-17  108.40301652

 16-15-18  106.80376020  17-15-18  107.87475777  18-19-20  107.07872888  18-19-21  106.17096363

 18-19-22  109.06801485  19-18-24  107.66247792  19-18-25   98.87942928  19-22-23  107.29399215

 20-19-21  111.07365388  20-19-22  109.63839885  21-19-22  113.54016898  24-18-25  112.40988240

 NUCLEAR CHARGE:                   88
 NUMBER OF PRIMITIVE AOS:         345
 NUMBER OF SYMMETRY AOS:          345
 NUMBER OF CONTRACTIONS:           69   (   69A   )
 NUMBER OF INNER CORE ORBITALS:     0   (    0A   )
 NUMBER OF OUTER CORE ORBITALS:    11   (   11A   )
 NUMBER OF VALENCE ORBITALS:       58   (   58A   )


 NUCLEAR REPULSION ENERGY  657.86475757


 Eigenvalues of metric

         1 0.175E+00 0.185E+00 0.186E+00 0.190E+00 0.204E+00 0.207E+00 0.217E+00 0.234E+00


 Contracted 2-electron integrals neglected if value below      1.0D-11
 AO integral compression algorithm  1   Integral accuracy      1.0D-11

     17.039 MB (compressed) written to integral file ( 67.0%)

     Node minimum: 2.359 MB, node maximum: 2.621 MB


 NUMBER OF SORTED TWO-ELECTRON INTEGRALS:     417795.     BUFFER LENGTH:  32768
 NUMBER OF SEGMENTS:   1  SEGMENT LENGTH:     417795      RECORD LENGTH: 524288

 Memory used in sort:       0.97 MW

 SORT1 READ     3144494. AND WROTE      398267. INTEGRALS IN      2 RECORDS. CPU TIME:     0.06 SEC, REAL TIME:     0.08 SEC
 SORT2 READ     2778593. AND WROTE     2917320. INTEGRALS IN     63 RECORDS. CPU TIME:     0.02 SEC, REAL TIME:     0.02 SEC

 Node minimum:      415725.  Node maximum:      417795. integrals

 OPERATOR DM      FOR CENTER  0  COORDINATES:    0.000000    0.000000    0.000000


 **********************************************************************************************************************************
 DATASETS  * FILE   NREC   LENGTH (MB)   RECORD NAMES
              1      18       29.19       500      610      700      900      950      970     1000      129      960     1100   
                                          VAR    BASINP    GEOM    SYMINP    ZMAT    AOBASIS   BASIS     P2S    ABASIS      S 
                                         1400     1410     1200     1210     1080     1600     1650     1700   
                                           T        V       H0       H01     AOSYM     SMH    MOLCAS    OPER   

 PROGRAMS   *        TOTAL       INT
 CPU TIMES  *         1.75      1.62
 REAL TIME  *         7.69 SEC
 DISK USED  *        29.87 MB (local),      275.08 MB (total)
 GA USED    *         0.00 MB       (max)       0.00 MB       (current)
 **********************************************************************************************************************************


 Program * Restricted Hartree-Fock

 Orbital guess generated from atomic densities. Full valence occupancy:   44

 Initial alpha occupancy:  45
 Initial beta  occupancy:  43

 NELEC=   88   SYM=1   MS2= 2   THRE=1.0D-08   THRD=3.2D-06   THRG=3.2D-06  HFMA2=F  DIIS_START=2   DIIS_MAX=10   DIIS_INCORE=F

 Level shifts:    0.00 (CLOSED)    0.00 (OPEN)    0.30 (GAP_MIN)

 ITER           ETOT              DE          GRAD        DDIFF     DIIS  NEXP   TIME(IT)  TIME(TOT)  DIAG
   1     -571.10751873    -571.10751873     0.00D+00     0.22D+00     0     0       0.03      0.14    start
   2     -571.34202735      -0.23450862     0.12D-01     0.33D-01     1     0       0.00      0.14    diag2
   3     -571.43710465      -0.09507730     0.76D-02     0.12D-01     2     0       0.01      0.15    diag2
   4     -571.47770986      -0.04060521     0.19D-02     0.62D-02     3     0       0.00      0.15    diag2
   5     -571.51488993      -0.03718007     0.16D-02     0.64D-02     4     0       0.01      0.16    diag2
   6     -571.53542270      -0.02053278     0.13D-02     0.62D-02     5     0       0.01      0.17    diag2
   7     -571.53849627      -0.00307356     0.55D-03     0.23D-02     6     0       0.00      0.17    diag2
   8     -571.53882977      -0.00033350     0.24D-03     0.10D-02     7     0       0.01      0.18    diag2
   9     -571.53907625      -0.00024649     0.18D-03     0.83D-03     8     0       0.00      0.18    diag2
  10     -571.53915904      -0.00008279     0.81D-04     0.29D-03     9     0       0.01      0.19    diag2/orth
  11     -571.53923641      -0.00007737     0.52D-04     0.39D-03     9     0       0.01      0.20    diag2
  12     -571.53927373      -0.00003732     0.35D-04     0.24D-03     9     0       0.00      0.20    diag2
  13     -571.53930160      -0.00002787     0.30D-04     0.19D-03     9     0       0.01      0.21    diag2
  14     -571.53935630      -0.00005470     0.28D-04     0.42D-03     9     0       0.01      0.22    diag2
  15     -571.53944604      -0.00008974     0.24D-04     0.93D-03     9     0       0.00      0.22    diag2
  16     -571.53948977      -0.00004372     0.16D-04     0.84D-03     9     0       0.01      0.23    diag2
  17     -571.53949935      -0.00000958     0.10D-04     0.36D-03     9     0       0.00      0.23    diag2
  18     -571.53950120      -0.00000185     0.76D-05     0.89D-04     9     0       0.01      0.24    diag2
  19     -571.53950269      -0.00000149     0.71D-05     0.49D-04     9     0       0.00      0.24    diag2
  20     -571.53950612      -0.00000343     0.67D-05     0.11D-03     9     0       0.01      0.25    diag2/orth
  21     -571.53951006      -0.00000394     0.62D-05     0.14D-03     9     0       0.01      0.26    diag2
  22     -571.53951680      -0.00000673     0.56D-05     0.30D-03     9     0       0.00      0.26    diag2
  23     -571.53952248      -0.00000569     0.41D-05     0.47D-03     9     0       0.01      0.27    diag2
  24     -571.53952301      -0.00000053     0.21D-05     0.14D-03     9     0       0.00      0.27    diag2
  25     -571.53952309      -0.00000007     0.10D-05     0.52D-04     9     0       0.01      0.28    diag2
  26     -571.53952309      -0.00000000     0.49D-06     0.13D-04     9     0       0.01      0.29    diag2
  27     -571.53952309      -0.00000001     0.34D-06     0.59D-05     9     0       0.00      0.29    diag2
  28     -571.53952310      -0.00000000     0.20D-06     0.32D-05     9     0       0.01      0.30    diag2
  29     -571.53952310      -0.00000000     0.15D-06     0.22D-05     9     0       0.01      0.31    diag2
  30     -571.53952310      -0.00000000     0.12D-06     0.55D-06     0     0       0.00      0.31    diag/orth

 Final alpha occupancy:  45
 Final beta  occupancy:  43

 !RHF STATE 1.1 Energy               -571.539523098069
  RHF One-electron energy           -2080.610739134007
  RHF Two-electron energy             851.206458464279
  RHF Kinetic energy                  570.039445362784
  RHF Nuclear energy                  657.864757571660
  RHF Virial quotient                  -1.002631533217

 !RHF STATE 1.1 Dipole moment          -0.01661442     0.04688090    -0.26133865
 Dipole moment /Debye                  -0.04222965     0.11915936    -0.66425660

 Orbital energies:

           1.1          2.1          3.1          4.1          5.1          6.1          7.1          8.1          9.1         10.1
    -20.639115   -20.634395   -20.607109   -20.555958   -11.560021   -11.495079   -11.476490   -11.465167   -11.418588   -11.398297

          11.1         12.1         13.1         14.1         15.1         16.1         17.1         18.1         19.1         20.1
    -11.393475    -1.490431    -1.447995    -1.430689    -1.419217    -1.124024    -1.106516    -1.025468    -1.019695    -0.935723

          21.1         22.1         23.1         24.1         25.1         26.1         27.1         28.1         29.1         30.1
     -0.851634    -0.823953    -0.755058    -0.744642    -0.741936    -0.716470    -0.698921    -0.695048    -0.672843    -0.664047

          31.1         32.1         33.1         34.1         35.1         36.1         37.1         38.1         39.1         40.1
     -0.659998    -0.654315    -0.629807    -0.626384    -0.595242    -0.587136    -0.581907    -0.561922    -0.551314    -0.540872

          41.1         42.1         43.1         44.1         45.1         46.1         47.1
     -0.502369    -0.490253    -0.485793    -0.645554    -0.601637     0.102355     0.314216


 HOMO     45.1    -0.601637 =     -16.3714eV
 LUMO     46.1     0.102355 =       2.7852eV
 LUMO-HOMO         0.703992 =      19.1566eV

 Orbitals saved in record  2100.2


 **********************************************************************************************************************************
 DATASETS  * FILE   NREC   LENGTH (MB)   RECORD NAMES
              1      18       29.19       500      610      700      900      950      970     1000      129      960     1100   
                                          VAR    BASINP    GEOM    SYMINP    ZMAT    AOBASIS   BASIS     P2S    ABASIS      S 
                                         1400     1410     1200     1210     1080     1600     1650     1700   
                                           T        V       H0       H01     AOSYM     SMH    MOLCAS    OPER   

              2       4        3.18       700     1000      520     2100   
                                         GEOM     BASIS   MCVARS     RHF  

 PROGRAMS   *        TOTAL   RHF-SCF       INT
 CPU TIMES  *         2.08      0.33      1.62
 REAL TIME  *         9.28 SEC
 DISK USED  *        33.09 MB (local),      297.57 MB (total)
 GA USED    *         0.00 MB       (max)       0.00 MB       (current)
 **********************************************************************************************************************************
 SETTING BASIS          =    VDZ-F12


 Recomputing integrals since basis changed


 Using spherical harmonics

 Library entry H      S cc-pVDZ-F12          selected for orbital group  1
 Library entry H      P cc-pVDZ-F12          selected for orbital group  1
 Library entry C      S cc-pVDZ-F12          selected for orbital group  2
 Library entry C      P cc-pVDZ-F12          selected for orbital group  2
 Library entry C      D cc-pVDZ-F12          selected for orbital group  2
 Library entry O      S cc-pVDZ-F12          selected for orbital group  6
 Library entry O      P cc-pVDZ-F12          selected for orbital group  6
 Library entry O      D cc-pVDZ-F12          selected for orbital group  6


 PROGRAM * SEWARD (Integral evaluation for generally contracted gaussian basis sets)     Author: Roland Lindh, 1990

 Geometry written to block  1 of record 700


 Point group  C1  


 ATOMIC COORDINATES

 NR  ATOM    CHARGE       X              Y              Z

   1  H       1.00    6.225324772    3.820875046   -0.860108846
   2  C       6.00    4.600198100    2.590738928   -1.098138748
   3  H       1.00    2.928357397    3.431837129   -0.228845834
   4  H       1.00    4.166751618    2.347020950   -3.097280016
   5  C       6.00    5.119494839    0.058827174    0.078971655
   6  C       6.00    2.919834732   -1.813248908    0.136060281
   7  H       1.00    3.660550681   -3.744624597    0.256303554
   8  H       1.00    1.967507252   -1.453728513    1.974442547
   9  O       8.00    7.116425126   -0.513967711    1.006014600
  10  O       8.00    1.223011851   -1.551994272   -1.803951456
  11  H       1.00   -1.883962460    4.443577598   -1.990089479
  12  C       6.00   -3.442703054    4.554277755   -0.645832800
  13  H       1.00   -2.736512401    5.399249894    1.093867967
  14  H       1.00   -4.870277757    5.809150388   -1.436513108
  15  C       6.00   -4.557641467    1.949082422   -0.158661405
  16  H       1.00   -5.294105533    1.126616921   -1.897285029
  17  H       1.00   -6.091551060    2.044608078    1.217342672
  18  C       6.00   -2.559671830    0.106448273    0.860770250
  19  C       6.00   -3.645659640   -2.786854705    0.763298176
  20  H       1.00   -5.513257071   -2.759756032    1.620666919
  21  H       1.00   -2.338441593   -3.927701264    1.872113877
  22  O       8.00   -3.833762978   -3.538795627   -1.713282396
  23  H       1.00   -2.136070822   -3.631996920   -2.383171410
  24  O       8.00   -1.725830178    0.508619786    3.118558332
  25  H       1.00   -0.926003596   -0.091802895   -0.619187662

 Bond lengths in Bohr (Angstrom)

 1-2  2.052055020  2-3  2.063532818  2-4  2.060058279  2-5  2.840041396  5-6  2.889019307
     ( 1.085900752)     ( 1.091974541)     ( 1.090135894)     ( 1.502885185)     ( 1.528803179)

  5- 9  2.274913883   6- 7  2.072035379   6- 8  2.101388089   6-10  2.590580517  11-12  2.061298810
       ( 1.203832584)       ( 1.096473903)       ( 1.112006688)       ( 1.370876173)       ( 1.090792355)

 12-13  2.058941941  12-14  2.058603947  12-15  2.875320218  15-16  2.059524441  15-17  2.062859911
       ( 1.089545154)       ( 1.089366295)       ( 1.521553933)       ( 1.089853400)       ( 1.091618454)

 15-18  2.902830374  18-19  3.091936682  18-24  2.440213280  18-25  2.213244417  19-20  2.055172904
       ( 1.536111681)       ( 1.636182430)       ( 1.291305257)       ( 1.171198507)       ( 1.087550665)

 19-21  2.059082842  19-22  2.595043227  22-23  1.827456272
       ( 1.089619715)       ( 1.373237737)       ( 0.967048213)

 Bond angles

  1-2-3  110.39058168   1-2-4  110.49445705   1-2-5  109.97090933   2-5-6  116.52989632

  2-5-9  123.63320190   3-2-4  106.65227004   3-2-5  109.68921176   4-2-5  109.58560221

  5- 6- 7  109.44929410   5- 6- 8  104.56486696   5- 6-10  114.74362454   6- 5- 9  119.81086619

  7- 6- 8  105.70662875   7- 6-10  111.81493654   8- 6-10  109.94099997  11-12-13  108.28238621

 11-12-14  107.85771475  11-12-15  110.79696245  12-15-16  110.94411982  12-15-17  111.06296520

 12-15-18  111.57689685  13-12-14  108.19300933  13-12-15  111.20295026  14-12-15  110.39461534

 15-18-19  109.94841650  15-18-24  117.09756619  15-18-25  109.27317639  16-15-17  108.40301652

 16-15-18  106.80376020  17-15-18  107.87475777  18-19-20  107.07872888  18-19-21  106.17096363

 18-19-22  109.06801485  19-18-24  107.66247792  19-18-25   98.87942928  19-22-23  107.29399215

 20-19-21  111.07365388  20-19-22  109.63839885  21-19-22  113.54016898  24-18-25  112.40988240

 NUCLEAR CHARGE:                   88
 NUMBER OF PRIMITIVE AOS:         605
 NUMBER OF SYMMETRY AOS:          583
 NUMBER OF CONTRACTIONS:          456   (  456A   )
 NUMBER OF INNER CORE ORBITALS:     0   (    0A   )
 NUMBER OF OUTER CORE ORBITALS:    11   (   11A   )
 NUMBER OF VALENCE ORBITALS:       58   (   58A   )


 NUCLEAR REPULSION ENERGY  657.86475757


 Eigenvalues of metric

         1 0.402E-04 0.596E-04 0.953E-04 0.123E-03 0.154E-03 0.220E-03 0.264E-03 0.309E-03


 Contracted 2-electron integrals neglected if value below      1.0D-12
 AO integral compression algorithm  1   Integral accuracy      1.0D-12

     17324.048 MB (compressed) written to integral file ( 37.6%)

     Node minimum: 2464.416 MB, node maximum: 2509.242 MB


 NUMBER OF SORTED TWO-ELECTRON INTEGRALS:  775523385.     BUFFER LENGTH:  32768
 NUMBER OF SEGMENTS:  25  SEGMENT LENGTH:   31995432      RECORD LENGTH: 524288

 Memory used in sort:      32.55 MW

 SORT1 READ  5760032618. AND WROTE   606528847. INTEGRALS IN   1747 RECORDS. CPU TIME:    87.58 SEC, REAL TIME:    94.60 SEC
 SORT2 READ  4204785378. AND WROTE  5428455306. INTEGRALS IN  66038 RECORDS. CPU TIME:     8.27 SEC, REAL TIME:    13.07 SEC

 Node minimum:   775448960.  Node maximum:   775538271. integrals

 OPERATOR DM      FOR CENTER  0  COORDINATES:    0.000000    0.000000    0.000000


 **********************************************************************************************************************************
 DATASETS  * FILE   NREC   LENGTH (MB)   RECORD NAMES
              1      18       36.27       500      610      700      900      950      970     1001      129      960     1100   
                                          VAR    BASINP    GEOM    SYMINP    ZMAT    AOBASIS   BASIS     P2S    ABASIS      S 
                                         1400     1410     1200     1210     1080     1600     1650     1700   
                                           T        V       H0       H01     AOSYM     SMH    MOLCAS    OPER   

              2       5        3.28       700     1000      520     2100     1001   
                                         GEOM     BASIS   MCVARS     RHF     BASIS   

 PROGRAMS   *        TOTAL       INT   RHF-SCF       INT
 CPU TIMES  *       126.69    124.61      0.33      1.62
 REAL TIME  *       148.18 SEC
 DISK USED  *        39.66 MB (local),       63.07 GB (total)
 GA USED    *         0.00 MB       (max)       0.00 MB       (current)
 **********************************************************************************************************************************


 Program * Restricted Hartree-Fock

 Molecular orbitals read from record     2100.2  Type=RHF/CANONICAL  

 Present basis size:      456
 Previous basis size:      69
 Previous occupation:      45
 Previous closed-shells:   43
 Previous core-orbitals:   11
 Present occupation:       45
 Present closed-shells:    43
 Present core-orbitals:    11
 Wavefunction symmetry:    1   Triplet 

 Orbital overlap <old|new>:  < 1.1| 1.1> = 1.000000   < 2.1| 2.1> = 1.000000   < 3.1| 3.1> = 1.000000   < 4.1| 4.1> = 1.000000
                             < 5.1| 5.1> = 1.000000   < 6.1| 6.1> = 1.000000   < 7.1| 7.1> = 1.000000   < 8.1| 8.1> = 1.000000
                             < 9.1| 9.1> = 1.000000   <10.1|10.1> = 1.000000   <11.1|11.1> = 1.000000   <12.1|12.1> = 1.000000
                             <13.1|13.1> = 1.000000   <14.1|14.1> = 1.000000   <15.1|15.1> = 1.000000   <16.1|16.1> = 1.000000
                             <17.1|17.1> = 1.000000   <18.1|18.1> = 1.000000   <19.1|19.1> = 1.000000   <20.1|20.1> = 1.000000
                             <21.1|21.1> = 1.000000   <22.1|22.1> = 1.000000   <23.1|23.1> = 1.000000   <24.1|24.1> = 1.000000
                             <25.1|25.1> = 1.000000   <26.1|26.1> = 1.000000   <27.1|27.1> = 1.000000   <28.1|28.1> = 1.000000
                             <29.1|29.1> = 1.000000   <30.1|30.1> = 1.000000   <31.1|31.1> = 1.000000   <32.1|32.1> = 1.000000
                             <33.1|33.1> = 1.000000   <34.1|34.1> = 1.000000   <35.1|35.1> = 1.000000   <36.1|36.1> = 1.000000
                             <37.1|37.1> = 1.000000   <38.1|38.1> = 1.000000   <39.1|39.1> = 1.000000   <40.1|40.1> = 1.000000
                             <41.1|41.1> = 1.000000   <42.1|42.1> = 1.000000   <43.1|43.1> = 1.000000   <44.1|44.1> = 1.000000
                             <45.1|45.1> = 1.000000


 Initial alpha occupancy:  45
 Initial beta  occupancy:  43

 NELEC=   88   SYM=1   MS2= 2   THRE=1.0D-08   THRD=3.2D-06   THRG=3.2D-06  HFMA2=F  DIIS_START=2   DIIS_MAX=10   DIIS_INCORE=F

 Level shifts:    0.00 (CLOSED)    0.00 (OPEN)    0.30 (GAP_MIN)

 ITER           ETOT              DE          GRAD        DDIFF     DIIS  NEXP   TIME(IT)  TIME(TOT)  DIAG
   1     -571.53952312    -571.53952312     0.00D+00     0.34D-01     0     0       9.13      9.31    start
   2     -572.56449623      -1.02497311     0.80D-02     0.12D-01     0     0       8.34     17.65    diag
   3     -572.70303000      -0.13853377     0.23D-02     0.45D-02     1     0       9.26     26.91    diag2
   4     -572.71698363      -0.01395363     0.74D-03     0.15D-02     2     0       9.12     36.03    diag2
   5     -572.72049294      -0.00350931     0.42D-03     0.47D-03     3     0       8.58     44.61    diag2
   6     -572.72097871      -0.00048577     0.11D-03     0.22D-03     4     0       9.27     53.88    diag2
   7     -572.72108320      -0.00010449     0.45D-04     0.88D-04     5     0       8.72     62.60    diag2
   8     -572.72112084      -0.00003764     0.20D-04     0.44D-04     6     0       8.86     71.46    diag2
   9     -572.72113810      -0.00001725     0.97D-05     0.21D-04     7     0       9.40     80.86    diag2
  10     -572.72115508      -0.00001698     0.71D-05     0.20D-04     8     0       8.39     89.25    diag2/orth
  11     -572.72117116      -0.00001608     0.60D-05     0.20D-04     9     0       9.07     98.32    diag2
  12     -572.72118792      -0.00001676     0.54D-05     0.23D-04     9     0       9.13    107.45    diag2
  13     -572.72121053      -0.00002261     0.50D-05     0.33D-04     9     0       8.42    115.87    diag2
  14     -572.72125115      -0.00004063     0.47D-05     0.67D-04     9     0       9.15    125.02    diag2
  15     -572.72131478      -0.00006362     0.40D-05     0.15D-03     9     0       9.05    134.07    diag2
  16     -572.72132524      -0.00001047     0.28D-05     0.42D-04     9     0       8.45    142.52    diag2
  17     -572.72133294      -0.00000769     0.21D-05     0.43D-04     9     0       9.32    151.84    diag2
  18     -572.72133613      -0.00000319     0.16D-05     0.28D-04     9     0       8.84    160.68    diag2
  19     -572.72133748      -0.00000135     0.14D-05     0.11D-04     9     0       8.84    169.52    diag2
  20     -572.72133841      -0.00000093     0.12D-05     0.80D-05     9     0       9.36    178.88    diag2/orth
  21     -572.72133965      -0.00000124     0.11D-05     0.98D-05     9     0       8.52    187.40    diag2
  22     -572.72134159      -0.00000194     0.92D-06     0.21D-04     9     0       9.08    196.48    diag2
  23     -572.72134230      -0.00000071     0.66D-06     0.16D-04     9     0       9.29    205.77    diag2
  24     -572.72134238      -0.00000007     0.37D-06     0.45D-05     9     0       8.47    214.24    diag2
  25     -572.72134241      -0.00000003     0.17D-06     0.29D-05     9     0       9.33    223.57    diag2
  26     -572.72134242      -0.00000002     0.94D-07     0.24D-05     9     0       8.75    232.32    diag2
  27     -572.72134243      -0.00000000     0.48D-07     0.18D-05     9     0       9.05    241.37    diag2
  28     -572.72134243      -0.00000000     0.22D-07     0.38D-07     0     0       9.24    250.61    diag

 Final alpha occupancy:  45
 Final beta  occupancy:  43

 !RHF STATE 1.1 Energy               -572.721342427662
  RHF One-electron energy           -2088.962320089651
  RHF Two-electron energy             858.376220090329
  RHF Kinetic energy                  572.389024224655
  RHF Nuclear energy                  657.864757571660
  RHF Virial quotient                  -1.000580581019

 !RHF STATE 1.1 Dipole moment          -0.54547202     0.34196382    -0.35364908
 Dipole moment /Debye                  -1.38645159     0.86918533    -0.89888630

 Orbital energies:

           1.1          2.1          3.1          4.1          5.1          6.1          7.1          8.1          9.1         10.1
    -20.640474   -20.617336   -20.571145   -20.561688   -11.345926   -11.311723   -11.301571   -11.290340   -11.242489   -11.231498

          11.1         12.1         13.1         14.1         15.1         16.1         17.1         18.1         19.1         20.1
    -11.223049    -1.413438    -1.404805    -1.386615    -1.383840    -1.057265    -1.037247    -0.964177    -0.960640    -0.878098

          21.1         22.1         23.1         24.1         25.1         26.1         27.1         28.1         29.1         30.1
     -0.806738    -0.766045    -0.718468    -0.706540    -0.684431    -0.677760    -0.650727    -0.641215    -0.627002    -0.617301

          31.1         32.1         33.1         34.1         35.1         36.1         37.1         38.1         39.1         40.1
     -0.612252    -0.600342    -0.578801    -0.570260    -0.537190    -0.533293    -0.523098    -0.518173    -0.507612    -0.497979

          41.1         42.1         43.1         44.1         45.1         46.1         47.1
     -0.452886    -0.448586    -0.420438    -0.600693    -0.568191     0.045335     0.049728


 HOMO     45.1    -0.568191 =     -15.4613eV
 LUMO     46.1     0.045335 =       1.2336eV
 LUMO-HOMO         0.613526 =      16.6949eV

 Orbitals saved in record  2101.2


 **********************************************************************************************************************************
 DATASETS  * FILE   NREC   LENGTH (MB)   RECORD NAMES
              1      18       36.27       500      610      700      900      950      970     1001      129      960     1100   
                                          VAR    BASINP    GEOM    SYMINP    ZMAT    AOBASIS   BASIS     P2S    ABASIS      S 
                                         1400     1410     1200     1210     1080     1600     1650     1700   
                                           T        V       H0       H01     AOSYM     SMH    MOLCAS    OPER   

              2       6       12.02       700     1000      520     2100     1001     2101   
                                         GEOM     BASIS   MCVARS     RHF     BASIS     RHF  

 PROGRAMS   *        TOTAL   RHF-SCF       INT   RHF-SCF       INT
 CPU TIMES  *       377.33    250.64    124.61      0.33      1.62
 REAL TIME  *       417.88 SEC
 DISK USED  *        77.02 MB (local),       63.33 GB (total)
 GA USED    *         0.00 MB       (max)       0.00 MB       (current)
 **********************************************************************************************************************************


 PROGRAM * CCSD (Restricted open-shell coupled cluster)     Authors: C. Hampel, H.-J. Werner, 1991, M. Deegan, P.J. Knowles, 1992

                   Density fitting integral evaluation by F.R. Manby, 2003,2007, G. Knizia, 2010


 Basis set VDZ-F12/JKFIT generated.      Number of basis functions:   1394 
 Basis set CC-PVDZ-F12/OPTRI generated.  Number of basis functions:   1034 
 Basis set VDZ-F12/MP2FIT generated.     Number of basis functions:   1114 

 Convergence thresholds:  THRVAR = 1.00D-08  THRDEN = 1.00D-06

 CCSD(T)     terms to be evaluated (factor= 1.000)


 Number of core orbitals:          11 (  11 )
 Number of closed-shell orbitals:  32 (  32 )
 Number of active  orbitals:        2 (   2 )
 Number of external orbitals:     411 ( 411 )

 For full I/O caching in triples, increase memory by 1056.11 Mwords to 3856.16 Mwords.

 Number of N-1 electron functions:              66
 Number of N-2 electron functions:            2145
 Number of singly external CSFs:             27258
 Number of doubly external CSFs:         275506518
 Total number of CSFs:                   275533776

 Molecular orbitals read from record     2101.2  Type=RHF/CANONICAL  

 Integral transformation finished. Total CPU: 439.75 sec, npass=  1  Memory used:1862.65 MW

 Geminal basis:    OPTFULL  GEM_TYPE=SLATER  BETA=0.9  NGEM=6

 Optimizing Gaussian exponents for each gem_beta

 Geminal optimization for beta= 0.9000
 Weight function:   m=0, omega= 1.3652

 Augmented Hessian optimization of geminal fit. Trust ratio= 0.40000
 Convergence reached after  14 iterations. Final gradient= 9.47D-17, Step= 1.60D-08, Delta= 1.32D-09

 Alpha:                 0.16713     0.72638     2.57315     8.59263    32.33955   179.26007
 Coeff:                 0.29008     0.30523     0.17630     0.10448     0.06448     0.03994


 WFN_F12=FIX,EG    DECOUPLE_EXPL=F   HYBRID=0    NOX=F   SEMIINT_F12=T   CORE_SINGLES=F


 AO(A)-basis ORBITAL           loaded. Number of functions:     456
 RI(R)-basis CC-PVDZ-F12/OPTRI loaded. Number of functions:    1034
 DF-basis VDZ-F12/JKFIT        loaded. Number of functions:    1394

 Screening thresholds:   THRAO=  1.00D-10  THRMO=  1.00D-09  THRPROD=  1.00D-09
                         THRSW=  1.00D-05  THROV=  1.00D-12  THRAOF12= 1.00D-08

 CPU time for one-electron matrices              13.58 sec

 Construction of ABS:
 Pseudo-inverse stability          2.04E-11
 Smallest eigenvalue of S          3.95E-05  (threshold= 1.00E-08)
 Ratio eigmin/eigmax               4.20E-06  (threshold= 1.00E-09)
 Smallest eigenvalue of S kept     3.95E-05  (threshold= 3.95E-05, 0 functions deleted, 1034 kept)

 Construction of CABS:
 Pseudo-inverse stability          1.82E-10
 Smallest eigenvalue of S          1.30E-06  (threshold= 1.00E-08)
 Ratio eigmin/eigmax               1.30E-06  (threshold= 1.00E-09)
 Smallest eigenvalue of S kept     1.30E-06  (threshold= 1.30E-06, 0 functions deleted, 1034 kept)

 CPU time for basis constructions                 0.66 sec
 Fock operators(MO) rebuilt from dump record.
 CPU time for Fock operator transformation        0.52 sec

                                      TOTAL          ALPHA          BETA    
  Singles Contributions MO        -0.008539904   -0.004260915   -0.004278989
  Singles Contributions CABS      -0.026574522   -0.013864433   -0.012710090
  Pure DF-RHF relaxation          -0.026025294

 CPU time for RHF CABS relaxation                 1.19 sec
 CPU time for singles (tot)                       2.62 sec

 AO(A)-basis ORBITAL           loaded. Number of functions:     456
 RI(R)-basis CC-PVDZ-F12/OPTRI loaded. Number of functions:    1034
 DF-basis VDZ-F12/MP2FIT       loaded. Number of functions:    1114

 Screening thresholds:   THRAO=  1.00D-10  THRMO=  1.00D-09  THRPROD=  1.00D-09
                         THRSW=  1.00D-05  THROV=  1.00D-12  THRAOF12= 1.00D-08

 CPU time for transformed integrals             213.76 sec
 CPU time for F12 matrices                      200.50 sec

 Diagonal F12 ansatz with fixed amplitudes:   TS= 0.5000  TT= 0.2500  TN= 0.3750

 ITER.     SQ.NORM      CORR.ENERGY   TOTAL ENERGY  ENERGY CHANGE      VAR         CPU   MICRO    DIIS
   1      1.55936539    -2.31314927  -575.06051699    -2.3392E+00   5.54E-01      9.33  1  1  1   0  0
   2      1.56098766    -2.31354565  -575.06091337    -3.9638E-04   4.18E-04     55.26  0  0  0   1  1
   3      1.56188762    -2.31458654  -575.06195426    -1.0409E-03   5.47E-06    107.38  0  0  0   2  2
   4      1.56192219    -2.31459742  -575.06196514    -1.0878E-05   6.50E-08    162.82  0  0  0   3  3
   5      1.56192691    -2.31459754  -575.06196526    -1.2387E-07   1.12E-09    223.65  0  0  0   4  4

 - - Continuing with F12/conv. amplitude coupling turned on.

   6      1.56568740    -2.32653176  -575.07389948    -1.1934E-02   5.23E-04    276.38  1  1  1   1  1
   7      1.56568274    -2.32653523  -575.07390295    -3.4755E-06   5.21E-08    334.61  1  1  1   2  2
   8      1.56568387    -2.32653455  -575.07390228     6.7906E-07   1.73E-10    398.08  1  1  1   3  3

 CPU time for iterative RMP2-F12                398.08 sec


 DF-RMP2-F12 doubles corrections:
 - - - - - - - - - - - - - - - - 
  Approx.                             TOTAL           A-B            A-A            B-B    
  RMP2-F12/3C(FIX)                -0.403602642   -0.353593590   -0.027514399   -0.022494652
  RMP2-F12/3*C(FIX)               -0.391665629   -0.345027493   -0.025707789   -0.020930347
  RMP2-F12/3*C(DX)                -0.396026684   -0.349260488   -0.025795090   -0.020971106
  RMP2-F12/3*C(FIX,DX)            -0.433296191   -0.385235400   -0.026662574   -0.021398217

 DF-RMP2-F12 doubles energies:
 - - - - - - - - - - - - - - -
  Approx.                             TOTAL           A-B            A-A            B-B    
  RMP2                            -1.914392008   -1.434547755   -0.251403989   -0.228440264
  RMP2-F12/3C(FIX)                -2.317994650   -1.788141345   -0.278918389   -0.250934916
  RMP2-F12/3*C(FIX)               -2.306057637   -1.779575248   -0.277111778   -0.249370611
  RMP2-F12/3*C(DX)                -2.310418692   -1.783808243   -0.277199079   -0.249411370
  RMP2-F12/3*C(FIX,DX)            -2.347688199   -1.819783155   -0.278066563   -0.249838481


  Reference energy                   -572.721342427664
  CABS relaxation correction to RHF    -0.026025294234
  New reference energy               -572.747367721899

  RMP2-F12 singles (MO) energy         -0.008539904045
  RMP2-F12 pair energy                 -2.317994649623
  RMP2-F12 correlation energy          -2.326534553668

 !RMP2-F12/3C(FIX) energy            -575.073902275567

 Starting RMP2 calculation, locsing= 0

 Wavefunction is spin-projected

 ITER.      SQ.NORM     CORR.ENERGY   TOTAL ENERGY   ENERGY CHANGE        DEN1      VAR(S)    VAR(P)  DIIS     TIME
   1      1.55414589    -1.91506514  -574.63640757    -1.91506514    -0.00719580  0.60D-04  0.27D-02  1  1  1375.05
   2      1.56071923    -1.92286366  -574.64420609    -0.00779852    -0.00002056  0.25D-05  0.84D-05  2  2  1449.60
   3      1.56094932    -1.92300557  -574.64434800    -0.00014191    -0.00000028  0.15D-06  0.84D-07  3  3  1523.58
   4      1.56095708    -1.92300724  -574.64434966    -0.00000166    -0.00000001  0.52D-08  0.16D-08  4  4  1599.48
   5      1.56095732    -1.92300705  -574.64434948     0.00000019    -0.00000000  0.20D-09  0.25D-10  5  5  1678.61

 Norm of t1 vector:      0.05730302      S-energy:    -0.00728744      T1 diagnostic:  0.00082888
 Norm of t2 vector:      0.74677552      P-energy:    -1.91571961
                                         Alpha-Beta:  -1.43666637
                                         Alpha-Alpha: -0.25143654
                                         Beta-Beta:   -0.22761670

 Spin contamination <S**2-Sz**2-Sz>     0.00000000
  Reference energy                   -572.721342427663
  CABS singles correction              -0.026025294234
  New reference energy               -572.747367721897
  RHF-RMP2 correlation energy          -1.923007048132
 !RHF-RMP2 energy                    -574.670374770030

  F12/3C(FIX) correction               -0.403602641835
  RHF-RMP2-F12 correlation energy      -2.326609689967
 !RHF-RMP2-F12 total energy          -575.073977411865
 (NB above energy spin projected)

 Starting RCCSD calculation

 ITER.      SQ.NORM     CORR.ENERGY   TOTAL ENERGY   ENERGY CHANGE        DEN1      VAR(S)    VAR(P)  DIIS     TIME
   1      1.56492320    -1.90276280  -574.62410522    -1.90276280    -0.05572449  0.15D-01  0.94D-02  0  0  4134.61
   2      1.61422862    -1.94974521  -574.67108764    -0.04698242    -0.00669890  0.14D-02  0.19D-02  1  1  6516.54
   3      1.64734583    -1.96220757  -574.68354999    -0.01246235    -0.00189892  0.18D-02  0.18D-03  2  2  8876.07
   4      1.67016080    -1.96979661  -574.69113904    -0.00758904    -0.00070580  0.61D-03  0.93D-04  3  3 11268.92
   5      1.69846760    -1.97326498  -574.69460741    -0.00346837    -0.00027922  0.30D-03  0.25D-04  4  4 13692.17
   6      1.72076642    -1.97471023  -574.69605265    -0.00144525    -0.00008394  0.72D-04  0.13D-04  5  5 16063.21
   7      1.73928115    -1.97607954  -574.69742196    -0.00136931    -0.00001974  0.16D-04  0.30D-05  6  6 18429.54
   8      1.74348464    -1.97631202  -574.69765444    -0.00023248    -0.00000708  0.59D-05  0.10D-05  6  1 20804.73
   9      1.74549816    -1.97637003  -574.69771246    -0.00005801    -0.00000315  0.27D-05  0.41D-06  6  2 23196.44
  10      1.74694596    -1.97645821  -574.69780064    -0.00008818    -0.00000147  0.15D-05  0.13D-06  6  3 25609.62
  11      1.74694292    -1.97642335  -574.69776577     0.00003486    -0.00000095  0.10D-05  0.71D-07  6  5 27930.89
  12      1.74751860    -1.97645810  -574.69780053    -0.00003476    -0.00000065  0.69D-06  0.43D-07  6  6 30263.16
  13      1.74793569    -1.97645346  -574.69779589     0.00000465    -0.00000034  0.35D-06  0.28D-07  6  4 32537.81
  14      1.74853247    -1.97647303  -574.69781546    -0.00001957    -0.00000018  0.17D-06  0.18D-07  6  1 34877.43
  15      1.74853582    -1.97646631  -574.69780874     0.00000672    -0.00000008  0.67D-07  0.10D-07  6  3 37161.57
  16      1.74862728    -1.97646394  -574.69780637     0.00000237    -0.00000002  0.18D-07  0.43D-08  6  2 39448.49
  17      1.74855814    -1.97645987  -574.69780229     0.00000408    -0.00000001  0.67D-08  0.22D-08  6  6 41753.56
  18      1.74854899    -1.97645737  -574.69779980     0.00000249    -0.00000000  0.33D-08  0.95D-09  6  5 44098.19
  19      1.74858606    -1.97645843  -574.69780085    -0.00000105    -0.00000000  0.15D-08  0.40D-09  6  4 46387.99
  20      1.74862046    -1.97646098  -574.69780340    -0.00000255    -0.00000000  0.85D-09  0.18D-09  6  5 48735.83
  21      1.74866012    -1.97646320  -574.69780563    -0.00000223    -0.00000000  0.47D-09  0.84D-10  6  1 51027.08
  22      1.74866979    -1.97646470  -574.69780713    -0.00000150    -0.00000000  0.25D-09  0.20D-10  6  2 53359.21
  23      1.74866733    -1.97646449  -574.69780691     0.00000021    -0.00000000  0.16D-09  0.13D-10  6  3 55704.65

 Norm of t1 vector:      0.33808492      S-energy:    -0.00913563      T1 diagnostic:  0.02851199
                                                                       D1 diagnostic:  0.15752824
                                                                       D2 diagnostic:  0.16979585 (internal)
 Norm of t2 vector:      0.79647091      P-energy:    -1.96732885
                                         Alpha-Beta:  -1.52459893
                                         Alpha-Alpha: -0.22869587
                                         Beta-Beta:   -0.21403405

 Singles amplitudes (print threshold =  0.500E-01):

         I         SYM. A    A   T(IA) [Beta-Beta]

        22         1         1      0.05254941
        28         1         1      0.05519366
        30         1         1      0.11660531
        30         1         2      0.11380525
        31         1         1      0.13275689
        31         1         2     -0.11782109

 Spin contamination <S**2-Sz**2-Sz>     0.00000000

 For full I/O caching in triples, increase memory by 1471.37 Mwords to 4271.42 Mwords.


 RESULTS
 =======

  Reference energy                   -572.721342427663
  CABS relaxation correction to RHF    -0.026025294234
  New reference energy               -572.747367721897

  F12 corrections for ansatz 3C(FIX) added to RCCSD energy. Coupling mode:  7

  RCCSD-F12a singles energy            -0.009135633421
  RCCSD-F12a pair energy               -2.357926643892
  RCCSD-F12a correlation energy        -2.367062277313
  Triples (T) contribution             -0.081561787863
  Total correlation energy             -2.448624065177

  RHF-RCCSD-F12a energy              -575.114429999211
  RHF-RCCSD[T]-F12a energy           -575.201816261135
  RHF-RCCSD-T-F12a energy            -575.195186334116
 !RHF-RCCSD(T)-F12a energy           -575.195991787074

 Program statistics:

 Available memory in ccsd:              2799990367
 Min. memory needed in ccsd:             752372614
 Max. memory used in ccsd:              1111201379
 Max. memory used in cckext:             908576778 (23 integral passes)
 Max. memory used in cckint:            1862651960 ( 1 integral passes)


 **********************************************************************************************************************************
 DATASETS  * FILE   NREC   LENGTH (MB)   RECORD NAMES
              1      19       36.31       500      610      700      900      950      970     1001      129      960     1100   
                                          VAR    BASINP    GEOM    SYMINP    ZMAT    AOBASIS   BASIS     P2S    ABASIS      S 
                                         1400     1410     1200     1210     1080     1600     1650     1700      960(1)
                                           T        V       H0       H01     AOSYM     SMH    MOLCAS    OPER    ABASIS    

              2       7       13.61       700     1000      520     2100     1001     2101     7360   
                                         GEOM     BASIS   MCVARS     RHF     BASIS     RHF    F12ABS    

 PROGRAMS   *        TOTAL  RCCSD(T)   RHF-SCF       INT   RHF-SCF       INT
 CPU TIMES  *    117737.93 117360.59    250.64    124.61      0.33      1.62
 REAL TIME  *    122665.68 SEC
 DISK USED  *        32.76 GB (local),      292.14 GB (total)
 SF USED    *       228.53 GB
 GA USED    *         3.05 MB       (max)       0.00 MB       (current)
 **********************************************************************************************************************************

 RCCSD(T)-F12A/cc-pVDZ-F12 energy=   -575.195991787074

   RCCSD(T)-F12A         RHF-SCF         RHF-SCF
   -575.19599179   -572.72134243   -571.53952310
 **********************************************************************************************************************************
 Molpro calculation terminated
