# Supplementary material for: Computational Investigation of Substituent Effects on the Alcohol + Carbonyl Channel of Peroxy Radical Self- and Cross-Reactions
Source: J Phys Chem A. 2023 Feb 8;127(7):1686–96. doi: 10.1021/acs.jpca.2c08927 (PMC9969516; doi:10.1021/acs.jpca.2c08927)
Supplement: Supplementary file 2 — jp2c08927_si_002.zip [file jp2c08927_si_002.zip › AceO-OBuOH/1-hydroxy-2-butanone_triplet-molpro.out]

 Primary working directories    : -I
 Secondary working directories  : -I
 Wavefunction directory         : /wrk/hasangal/alkoxy/monomerinput/Final-Ts/r,r-alkocoxybutanol/triplet/1-hydroxy/1-hydroxy-2-butanone_Conf-M0001-wb97-opt-molpro/
 Main file repository           : /wrk/hasangal/alkoxy/monomerinput/Final-Ts/r,r-alkocoxybutanol/triplet/1-hydroxy/1-hydroxy-2-butanone_Conf-M0001-wb97-opt-molpro/-I/

 SHA1      : 1b9ee24a8c5e024cf7fb6ed92c8d2aa976a4c587
 NAME      : 2015.1.31
 ARCHNAME  : linux/x86_64
 FC        : /appl/opt/cluster_studio_xe2016/compilers_and_libraries_2016.0.109/linux/mpi/intel64/bin/mpiifort
 BLASLIB   : -L/appl/opt/cluster_studio_xe2016/compilers_and_libraries_2016.0.109/linux/mkl/lib/intel64 -lmkl_intel_ilp64 -lmkl_intel_thread -lmkl_core
 id        : cs

 Nodes     nprocs
 c634         7
 Number of processes for MPI-2 version of Molpro:   nprocs(total)=    8   nprocs(compute)=    7   nprocs(helper)=    1

 Using customized tuning parameters: mindgm=1; mindgv=20; mindgc=4; mindgr=1; noblas=0; minvec=7
 default implementation of scratch files=sf  

 ***,SCI
 memory,2800,m
 geomtyp=xyz
 NOSYM
 geometry={
 14
 1-hydroxy-2-butanone_Conf-M0001-wb97-opt.log,Energy: -193010.6987125
 C         -1.75901       -0.87206       -0.36839
 H         -1.05110       -1.68994       -0.48779
 H         -1.90177       -0.39764       -1.33841
 H         -2.71619       -1.28568       -0.04859
 C         -1.25766        0.13906        0.66425
 H         -1.12797       -0.33902        1.63579
 H         -1.99093        0.93672        0.79087
 C          0.08118        0.78452        0.32809
 O          0.10099        1.51531       -0.74383
 C          1.36256       -0.01698        0.55190
 H          2.21511        0.66194        0.48782
 H          1.30727       -0.42106        1.56088
 O          1.52739       -1.12435       -0.31286
 H          1.67611       -0.80023       -1.20216
 }
 BASIS=MINAO
 END
 {rhf;
 wf,charge=0,spin=2}
 BASIS=VDZ-F12
 END
 {rhf;
 wf,charge=0,spin=2}
 rccsd(t)-f12a,gem_beta=0.9
 
 

 Variables initialized (889), CPU time= 0.01 sec
 Commands  initialized (702), CPU time= 0.01 sec, 572 directives.
 Default parameters read. Elapsed time= 0.11 sec

 Checking input...
 Passed
1


                                         ***  PROGRAM SYSTEM MOLPRO  ***
                                       Copyright, TTI GmbH Stuttgart, 2015
                                    Version 2015.1 linked Mar 22 2018 22:11:11


 **********************************************************************************************************************************
 LABEL *   SCI                                                                           
  64 bit mpp version                                                                     DATE: 17-Feb-19          TIME: 08:32:51  
 **********************************************************************************************************************************

 SHA1:             1b9ee24a8c5e024cf7fb6ed92c8d2aa976a4c587
 **********************************************************************************************************************************
 SETTING GEOMTYP        =    XYZ

 Variable memory set to 2800000000 words,  buffer space   230000 words

 ZSYMEL=NOSYM
 
 SETTING BASIS          =    MINAO


 Recomputing integrals since basis changed


 Using spherical harmonics

 Library entry C      S MINAO                selected for orbital group  1
 Library entry C      P MINAO                selected for orbital group  1
 Library entry H      S MINAO                selected for orbital group  2
 Library entry O      S MINAO                selected for orbital group  6
 Library entry O      P MINAO                selected for orbital group  6


 PROGRAM * SEWARD (Integral evaluation for generally contracted gaussian basis sets)     Author: Roland Lindh, 1990

 Geometry written to block  1 of record 700


 Point group  C1  


 ATOMIC COORDINATES

 NR  ATOM    CHARGE       X              Y              Z

   1  C       6.00   -3.324047150   -1.647954564   -0.696156207
   2  H       1.00   -1.986291130   -3.193523767   -0.921789506
   3  H       1.00   -3.593824452   -0.751430696   -2.529228342
   4  H       1.00   -5.132855202   -2.429583084   -0.091821792
   5  C       6.00   -2.376632958    0.262785315    1.255250578
   6  H       1.00   -2.131554377   -0.640654951    3.091195097
   7  H       1.00   -3.762312433    1.770144255    1.494527700
   8  C       6.00    0.153407967    1.482527939    0.620000244
   9  O       8.00    0.190843441    2.863520894   -1.405634983
  10  C       6.00    2.574865228   -0.032087550    1.042939848
  11  H       1.00    4.185951236    1.250885311    0.921846198
  12  H       1.00    2.470382271   -0.795688082    2.949635713
  13  O       8.00    2.886348785   -2.124713568   -0.591219715
  14  H       1.00    3.167388855   -1.512215537   -2.271753158

 Bond lengths in Bohr (Angstrom)

 1-2  2.056522725  1-3  2.058321717  1-4  2.061055505  1-5  2.890762699  5-6  2.060815397
     ( 1.088264960)     ( 1.089216946)     ( 1.090663604)     ( 1.529725742)     ( 1.090536544)

  5- 7  2.061429631   5- 8  2.879656600   8- 9  2.451885199   8-10  2.887281292  10-11  2.063075655
       ( 1.090861583)       ( 1.523848648)       ( 1.297481771)       ( 1.527883461)       ( 1.091732621)

 10-12  2.056572776  10-13  2.673309398  13-14  1.810615920
       ( 1.088291446)       ( 1.414654411)       ( 0.958136683)

 Bond angles

  1-5-6  110.52388344   1-5-7  109.96063131   1-5-8  114.77185231   2-1-3  108.35430178

  2-1-4  108.54435014   2-1-5  110.95464074   3-1-4  108.13658422   3-1-5  110.86910698

  4- 1- 5  109.89885404   5- 8- 9  115.73663059   5- 8-10  118.83767416   6- 5- 7  107.28296410

  6- 5- 8  106.12495077   7- 5- 8  107.84628577   8-10-11  108.66914375   8-10-12  106.73685610

  8-10-13  114.75941375   9- 8-10  113.80827291  10-13-14  108.70243767  11-10-12  108.96510882

 11-10-13  111.09555281  12-10-13  106.38030749

 NUCLEAR CHARGE:                   48
 NUMBER OF PRIMITIVE AOS:         190
 NUMBER OF SYMMETRY AOS:          190
 NUMBER OF CONTRACTIONS:           38   (  38A   )
 NUMBER OF CORE ORBITALS:           6   (   6A   )
 NUMBER OF VALENCE ORBITALS:       32   (  32A   )


 NUCLEAR REPULSION ENERGY  242.54626876

 Eigenvalues of metric

         1 0.178E+00 0.190E+00 0.204E+00 0.235E+00 0.237E+00 0.244E+00 0.255E+00 0.266E+00


 Contracted 2-electron integrals neglected if value below      1.0D-11
 AO integral compression algorithm  1   Integral accuracy      1.0D-11

     3.146 MB (compressed) written to integral file ( 96.0%)

     Node minimum: 0.262 MB, node maximum: 0.524 MB


 NUMBER OF SORTED TWO-ELECTRON INTEGRALS:      38955.     BUFFER LENGTH:  32768
 NUMBER OF SEGMENTS:   1  SEGMENT LENGTH:      38955      RECORD LENGTH: 524288

 Memory used in sort:       0.60 MW

 SORT1 READ      315040. AND WROTE       38851. INTEGRALS IN      1 RECORDS. CPU TIME:     0.02 SEC, REAL TIME:     0.05 SEC
 SORT2 READ      274316. AND WROTE      274911. INTEGRALS IN      7 RECORDS. CPU TIME:     0.00 SEC, REAL TIME:     0.07 SEC

 Node minimum:       38955.  Node maximum:       39591. integrals

 OPERATOR DM      FOR CENTER  0  COORDINATES:    0.000000    0.000000    0.000000


 **********************************************************************************************************************************
 DATASETS  * FILE   NREC   LENGTH (MB)   RECORD NAMES
              1      18       20.17       500      610      700      900      950      970     1000      129      960     1100   
                                          VAR    BASINP    GEOM    SYMINP    ZMAT    AOBASIS   BASIS     P2S    ABASIS      S 
                                         1400     1410     1200     1210     1080     1600     1650     1700   
                                           T        V       H0       H01     AOSYM     SMH    MOLCAS    OPER   

 PROGRAMS   *        TOTAL       INT
 CPU TIMES  *         1.14      1.02
 REAL TIME  *         5.22 SEC
 DISK USED  *        30.70 MB      
 GA USED    *         0.00 MB       (max)       0.00 MB       (current)
 **********************************************************************************************************************************


 PROGRAM * RHF-SCF (OPEN SHELL)       Authors: W. Meyer, H.-J. Werner


 NUMBER OF ELECTRONS:      25+   23-    SPACE SYMMETRY=1    SPIN SYMMETRY: Triplet 
 CONVERGENCE THRESHOLDS:    1.00E-05 (Density)    1.00E-07 (Energy)
 MAX. NUMBER OF ITERATIONS:       60
 INTERPOLATION TYPE:            DIIS
 INTERPOLATION STEPS:              2 (START)      1 (STEP)
 LEVEL SHIFTS:                 -0.60 (CLOSED) -0.30 (OPEN) 


 Orbital guess generated from atomic densities. Full valence occupancy:   24

 Molecular orbital dump at record        2100.2

 Initial alpha occupancy:  25
 Initial beta  occupancy:  23
 Wave function symmetry:    1

 ITERATION    DDIFF          GRAD             ENERGY        2-EL.EN.            DIPOLE MOMENTS         DIIS   ORB.
    1      0.000D+00      0.000D+00      -305.01018900    692.781372    0.38158   -1.00920    0.86471    0    start
    2      0.000D+00      0.130D-01      -305.14747767    692.461542    0.21773   -0.20785   -0.14400    1    diag,B
    3      0.243D-01      0.465D-02      -305.17678033    691.921938    0.14957   -0.08859   -0.09474    2    diag,B
    4      0.750D-02      0.322D-02      -305.21222081    691.404559    0.04757    0.06823   -0.06306    3    diag,B
    5      0.116D-01      0.173D-02      -305.22553233    691.337380    0.00446    0.13244   -0.04263    4    diag,B
    6      0.784D-02      0.593D-03      -305.22674216    691.325857   -0.00420    0.13968   -0.03832    5    diag,B
    7      0.222D-02      0.265D-03      -305.22695465    691.324944   -0.00745    0.13877   -0.03872    6    fixocc
    8      0.946D-03      0.123D-03      -305.22701352    691.331736   -0.00773    0.13249   -0.03209    7    diag,B
    9      0.566D-03      0.681D-04      -305.22702356    691.345289   -0.00750    0.13470   -0.03410    8    diag,B
   10      0.306D-03      0.399D-04      -305.22702857    691.344742   -0.00720    0.13340   -0.03196    9    orth
   11      0.164D-03      0.183D-04      -305.22703047    691.343937   -0.00677    0.13345   -0.03189    9    diag,B
   12      0.762D-04      0.109D-04      -305.22703135    691.343950   -0.00660    0.13349   -0.03185    9    diag,B
   13      0.722D-04      0.491D-05      -305.22703148    691.344155   -0.00663    0.13366   -0.03215    9    diag,B
   14      0.332D-04      0.179D-05      -305.22703149    691.343902   -0.00664    0.13358   -0.03209    9    diag,B
   15      0.808D-05      0.688D-06      -305.22703149    691.343883   -0.00665    0.13358   -0.03210    0    orth

 Final alpha occupancy:  25
 Final beta  occupancy:  23

 !RHF STATE 1.1 Energy               -305.227031488174
 Nuclear energy                       242.54626876
 One-electron energy                 -893.44524197
 Two-electron energy                  345.67194173
 Virial quotient                       -1.00340530
 !RHF STATE 1.1 Dipole moment          -0.00665367     0.13358333    -0.03210060
 Dipole moment /Debye                  -0.01691084     0.33951272    -0.08158625

 Orbital energies:

         1.1          2.1          3.1          4.1          5.1          6.1          7.1          8.1          9.1         10.1
    -20.659609   -20.550668   -11.471413   -11.444291   -11.415255   -11.391426    -1.444915    -1.403818    -1.123329    -1.030259

        11.1         12.1         13.1         14.1         15.1         16.1         17.1         18.1         19.1         20.1
     -0.935328    -0.807508    -0.734263    -0.707321    -0.677317    -0.668394    -0.648708    -0.620906    -0.599250    -0.574563

        21.1         22.1         23.1         24.1         25.1         26.1         27.1
     -0.564747    -0.542406    -0.500314    -0.659056    -0.410276     0.342880     0.370730

 HOMO     25.1    -0.410276 =     -11.1642eV
 LUMO     26.1     0.342880 =       9.3302eV
 LUMO-HOMO         0.753156 =      20.4944eV


 **********************************************************************************************************************************
 DATASETS  * FILE   NREC   LENGTH (MB)   RECORD NAMES
              1      18       20.17       500      610      700      900      950      970     1000      129      960     1100   
                                          VAR    BASINP    GEOM    SYMINP    ZMAT    AOBASIS   BASIS     P2S    ABASIS      S 
                                         1400     1410     1200     1210     1080     1600     1650     1700   
                                           T        V       H0       H01     AOSYM     SMH    MOLCAS    OPER   

              2       4        3.02       700     1000      520     2100   
                                         GEOM     BASIS   MCVARS     RHF  

 PROGRAMS   *        TOTAL       RHF       INT
 CPU TIMES  *         1.40      0.26      1.02
 REAL TIME  *         6.15 SEC
 DISK USED  *       194.89 MB      
 SF USED    *         0.01 MB      
 GA USED    *         0.00 MB       (max)       0.00 MB       (current)
 **********************************************************************************************************************************
 SETTING BASIS          =    VDZ-F12


 Recomputing integrals since basis changed


 Using spherical harmonics

 Library entry C      S cc-pVDZ-F12          selected for orbital group  1
 Library entry C      P cc-pVDZ-F12          selected for orbital group  1
 Library entry C      D cc-pVDZ-F12          selected for orbital group  1
 Library entry H      S cc-pVDZ-F12          selected for orbital group  2
 Library entry H      P cc-pVDZ-F12          selected for orbital group  2
 Library entry O      S cc-pVDZ-F12          selected for orbital group  6
 Library entry O      P cc-pVDZ-F12          selected for orbital group  6
 Library entry O      D cc-pVDZ-F12          selected for orbital group  6


 PROGRAM * SEWARD (Integral evaluation for generally contracted gaussian basis sets)     Author: Roland Lindh, 1990

 Geometry written to block  1 of record 700


 Point group  C1  


 ATOMIC COORDINATES

 NR  ATOM    CHARGE       X              Y              Z

   1  C       6.00   -3.324047150   -1.647954564   -0.696156207
   2  H       1.00   -1.986291130   -3.193523767   -0.921789506
   3  H       1.00   -3.593824452   -0.751430696   -2.529228342
   4  H       1.00   -5.132855202   -2.429583084   -0.091821792
   5  C       6.00   -2.376632958    0.262785315    1.255250578
   6  H       1.00   -2.131554377   -0.640654951    3.091195097
   7  H       1.00   -3.762312433    1.770144255    1.494527700
   8  C       6.00    0.153407967    1.482527939    0.620000244
   9  O       8.00    0.190843441    2.863520894   -1.405634983
  10  C       6.00    2.574865228   -0.032087550    1.042939848
  11  H       1.00    4.185951236    1.250885311    0.921846198
  12  H       1.00    2.470382271   -0.795688082    2.949635713
  13  O       8.00    2.886348785   -2.124713568   -0.591219715
  14  H       1.00    3.167388855   -1.512215537   -2.271753158

 Bond lengths in Bohr (Angstrom)

 1-2  2.056522725  1-3  2.058321717  1-4  2.061055505  1-5  2.890762699  5-6  2.060815397
     ( 1.088264960)     ( 1.089216946)     ( 1.090663604)     ( 1.529725742)     ( 1.090536544)

  5- 7  2.061429631   5- 8  2.879656600   8- 9  2.451885199   8-10  2.887281292  10-11  2.063075655
       ( 1.090861583)       ( 1.523848648)       ( 1.297481771)       ( 1.527883461)       ( 1.091732621)

 10-12  2.056572776  10-13  2.673309398  13-14  1.810615920
       ( 1.088291446)       ( 1.414654411)       ( 0.958136683)

 Bond angles

  1-5-6  110.52388344   1-5-7  109.96063131   1-5-8  114.77185231   2-1-3  108.35430178

  2-1-4  108.54435014   2-1-5  110.95464074   3-1-4  108.13658422   3-1-5  110.86910698

  4- 1- 5  109.89885404   5- 8- 9  115.73663059   5- 8-10  118.83767416   6- 5- 7  107.28296410

  6- 5- 8  106.12495077   7- 5- 8  107.84628577   8-10-11  108.66914375   8-10-12  106.73685610

  8-10-13  114.75941375   9- 8-10  113.80827291  10-13-14  108.70243767  11-10-12  108.96510882

 11-10-13  111.09555281  12-10-13  106.38030749

 NUCLEAR CHARGE:                   48
 NUMBER OF PRIMITIVE AOS:         334
 NUMBER OF SYMMETRY AOS:          322
 NUMBER OF CONTRACTIONS:          252   ( 252A   )
 NUMBER OF CORE ORBITALS:           6   (   6A   )
 NUMBER OF VALENCE ORBITALS:       32   (  32A   )


 NUCLEAR REPULSION ENERGY  242.54626876


 Eigenvalues of metric

         1 0.109E-03 0.149E-03 0.281E-03 0.480E-03 0.626E-03 0.716E-03 0.794E-03 0.945E-03


 Contracted 2-electron integrals neglected if value below      1.0D-11
 AO integral compression algorithm  1   Integral accuracy      1.0D-11

     2102.919 MB (compressed) written to integral file ( 46.0%)

     Node minimum: 290.718 MB, node maximum: 309.854 MB


 NUMBER OF SORTED TWO-ELECTRON INTEGRALS:   72602145.     BUFFER LENGTH:  32768
 NUMBER OF SEGMENTS:   5  SEGMENT LENGTH:   15995868      RECORD LENGTH: 524288

 Memory used in sort:      16.55 MW

 SORT1 READ   571137903. AND WROTE    68506963. INTEGRALS IN    198 RECORDS. CPU TIME:    10.48 SEC, REAL TIME:    16.06 SEC
 SORT2 READ   476753925. AND WROTE   508119381. INTEGRALS IN   8274 RECORDS. CPU TIME:     1.14 SEC, REAL TIME:     6.99 SEC

 Node minimum:    72574821.  Node maximum:    72602145. integrals

 OPERATOR DM      FOR CENTER  0  COORDINATES:    0.000000    0.000000    0.000000


 **********************************************************************************************************************************
 DATASETS  * FILE   NREC   LENGTH (MB)   RECORD NAMES
              1      18       22.47       500      610      700      900      950      970     1001      129      960     1100   
                                          VAR    BASINP    GEOM    SYMINP    ZMAT    AOBASIS   BASIS     P2S    ABASIS      S 
                                         1400     1410     1200     1210     1080     1600     1650     1700   
                                           T        V       H0       H01     AOSYM     SMH    MOLCAS    OPER   

              2       5        3.08       700     1000      520     2100     1001   
                                         GEOM     BASIS   MCVARS     RHF     BASIS   

 PROGRAMS   *        TOTAL       INT       RHF       INT
 CPU TIMES  *        16.83     15.42      0.26      1.02
 REAL TIME  *        35.44 SEC
 DISK USED  *         7.91 GB      
 SF USED    *         0.01 MB      
 GA USED    *         0.00 MB       (max)       0.00 MB       (current)
 **********************************************************************************************************************************


 PROGRAM * RHF-SCF (OPEN SHELL)       Authors: W. Meyer, H.-J. Werner


 NUMBER OF ELECTRONS:      25+   23-    SPACE SYMMETRY=1    SPIN SYMMETRY: Triplet 
 CONVERGENCE THRESHOLDS:    1.00E-05 (Density)    1.00E-07 (Energy)
 MAX. NUMBER OF ITERATIONS:       60
 INTERPOLATION TYPE:            DIIS
 INTERPOLATION STEPS:              2 (START)      1 (STEP)
 LEVEL SHIFTS:                 -0.60 (CLOSED) -0.30 (OPEN) 


 Molecular orbitals read from record     2100.2  Type=RHF/CANONICAL (state 1.1)
 
 Present basis size:     252
 Previous basis size:     38
 Previous occupation:     25
 Previous closed-shells:  23
 Previous core-orbitals:   6
 Present occupation:      25
 Present closed-shells:   23
 Present core-orbitals:    6
 Wavefunction symmetry:    1   Triplet 

 Orbital overlap <old|new>:  < 1.1| 1.1> = 1.000000   < 2.1| 2.1> = 1.000000   < 3.1| 3.1> = 1.000000   < 4.1| 4.1> = 1.000000
                             < 5.1| 5.1> = 1.000000   < 6.1| 6.1> = 1.000000   < 7.1| 7.1> = 1.000000   < 8.1| 8.1> = 1.000000
                             < 9.1| 9.1> = 1.000000   <10.1|10.1> = 1.000000   <11.1|11.1> = 1.000000   <12.1|12.1> = 1.000000
                             <13.1|13.1> = 1.000000   <14.1|14.1> = 1.000000   <15.1|15.1> = 1.000000   <16.1|16.1> = 1.000000
                             <17.1|17.1> = 1.000000   <18.1|18.1> = 1.000000   <19.1|19.1> = 1.000000   <20.1|20.1> = 1.000000
                             <21.1|21.1> = 1.000000   <22.1|22.1> = 1.000000   <23.1|23.1> = 1.000000   <24.1|24.1> = 1.000000
                             <25.1|25.1> = 1.000000

 Molecular orbital dump at record        2101.2

 ITERATION    DDIFF          GRAD             ENERGY        2-EL.EN.            DIPOLE MOMENTS         DIIS   ORB.
    1      0.000D+00      0.000D+00      -305.22703149    691.343883   -0.00665    0.13358   -0.03210    0    start
    2      0.000D+00      0.104D-01      -305.76189301    698.564940   -0.02371    0.03989   -0.02648    1    diag,B
    3      0.155D-01      0.317D-02      -305.84264423    699.030942   -0.02922    0.07534    0.06498    2    diag,B
    4      0.588D-02      0.104D-02      -305.85580674    699.091628   -0.04641    0.08081    0.08892    3    diag,B
    5      0.187D-02      0.420D-03      -305.85883739    699.155956   -0.06055    0.07759    0.12002    4    diag,B
    6      0.123D-02      0.161D-03      -305.85937247    699.112697   -0.06881    0.07268    0.12772    5    diag,B
    7      0.726D-03      0.608D-04      -305.85946223    699.109211   -0.07283    0.07047    0.13046    6    diag,B
    8      0.382D-03      0.196D-04      -305.85947239    699.105626   -0.07399    0.06991    0.13026    7    orth
    9      0.112D-03      0.696D-05      -305.85947380    699.105950   -0.07433    0.06989    0.12994    8    diag,B
   10      0.395D-04      0.230D-05      -305.85947396    699.106007   -0.07439    0.06986    0.12987    9    diag,B
   11      0.133D-04      0.937D-06      -305.85947399    699.106108   -0.07441    0.06988    0.12982    9    diag,B
   12      0.562D-05      0.478D-06      -305.85947401    699.106110   -0.07441    0.06986    0.12984    0    orth

 Final alpha occupancy:  25
 Final beta  occupancy:  23

 !RHF STATE 1.1 Energy               -305.859474010250
 Nuclear energy                       242.54626876
 One-electron energy                 -897.95879756
 Two-electron energy                  349.55305479
 Virial quotient                       -1.00066510
 !RHF STATE 1.1 Dipole moment          -0.07441029     0.06985700     0.12983792
 Dipole moment /Debye                  -0.18911970     0.17754715     0.32999346

 Orbital energies:

         1.1          2.1          3.1          4.1          5.1          6.1          7.1          8.1          9.1         10.1
    -20.629976   -20.567211   -11.293922   -11.274288   -11.239294   -11.215112    -1.397746    -1.368163    -1.051950    -0.969716

        11.1         12.1         13.1         14.1         15.1         16.1         17.1         18.1         19.1         20.1
     -0.873216    -0.769993    -0.702397    -0.668045    -0.630032    -0.614614    -0.585748    -0.572578    -0.534862    -0.520490

        21.1         22.1         23.1         24.1         25.1         26.1         27.1
     -0.511282    -0.502103    -0.454609    -0.617365    -0.340633     0.057165     0.057650

 HOMO     25.1    -0.340633 =      -9.2691eV
 LUMO     26.1     0.057165 =       1.5555eV
 LUMO-HOMO         0.397798 =      10.8246eV


 **********************************************************************************************************************************
 DATASETS  * FILE   NREC   LENGTH (MB)   RECORD NAMES
              1      18       22.47       500      610      700      900      950      970     1001      129      960     1100   
                                          VAR    BASINP    GEOM    SYMINP    ZMAT    AOBASIS   BASIS     P2S    ABASIS      S 
                                         1400     1410     1200     1210     1080     1600     1650     1700   
                                           T        V       H0       H01     AOSYM     SMH    MOLCAS    OPER   

              2       6        7.36       700     1000      520     2100     1001     2101   
                                         GEOM     BASIS   MCVARS     RHF     BASIS     RHF  

 PROGRAMS   *        TOTAL       RHF       INT       RHF       INT
 CPU TIMES  *        28.11     11.29     15.42      0.26      1.02
 REAL TIME  *        55.34 SEC
 DISK USED  *         8.02 GB      
 SF USED    *         0.26 MB      
 GA USED    *         0.00 MB       (max)       0.00 MB       (current)
 **********************************************************************************************************************************


 PROGRAM * CCSD (Restricted open-shell coupled cluster)     Authors: C. Hampel, H.-J. Werner, 1991, M. Deegan, P.J. Knowles, 1992

                   Density fitting integral evaluation by F.R. Manby, 2003,2007, G. Knizia, 2010

 Basis set CC-PVDZ/JKFIT generated.      Number of basis functions:   604 
 Basis set CC-PVDZ-F12/OPTRI generated.  Number of basis functions:   572 
 Basis set AUG-CC-PVDZ/MP2FIT generated. Number of basis functions:   616 

 Convergence thresholds:  THRVAR = 1.00D-08  THRDEN = 1.00D-06

 CCSD(T)     terms to be evaluated (factor= 1.000)


 Number of core orbitals:           6 (   6 )
 Number of closed-shell orbitals:  17 (  17 )
 Number of active  orbitals:        2 (   2 )
 Number of external orbitals:     227 ( 227 )

 Memory could be reduced to 395.94 Mwords without degradation in triples

 Number of N-1 electron functions:              36
 Number of N-2 electron functions:             630
 Number of singly external CSFs:              8244
 Number of doubly external CSFs:          24952985
 Total number of CSFs:                    24961229

 Molecular orbitals read from record     2101.2  Type=RHF/CANONICAL (state 1.1)

 Integral transformation finished. Total CPU:  31.26 sec, npass=  1  Memory used: 181.63 MW
 
 Geminal basis:    OPTFULL  GEM_TYPE=SLATER  BETA=0.9  NGEM=6

 Optimizing Gaussian exponents for each gem_beta

 Geminal optimization for beta= 0.9000
 Weight function:   m=0, omega= 1.3652

 Augmented Hessian optimization of geminal fit. Trust ratio= 0.40000
 Convergence reached after  14 iterations. Final gradient= 2.53D-17, Step= 1.17D-08, Delta= 1.32D-09
 
 Alpha:                 0.16713     0.72638     2.57315     8.59263    32.33955   179.26007
 Coeff:                 0.29008     0.30523     0.17630     0.10448     0.06448     0.03994
 
 
 WFN_F12=FIX,EG    DECOUPLE_EXPL=F   HYBRID=0    NOX=F   SEMIINT_F12=T   CORE_SINGLES=F
 
 AO(A)-basis ORBITAL           loaded. Number of functions:     252
 RI(R)-basis CC-PVDZ-F12/OPTRI loaded. Number of functions:     572
 DF-basis CC-PVDZ/JKFIT        loaded. Number of functions:     604

 Screening thresholds:   THRAO=  1.00D-10  THRMO=  1.00D-09  THRPROD=  1.00D-09
                         THRSW=  1.00D-05  THROV=  1.00D-12  THRAOF12=   1.00D-08

 CPU time for one-electron matrices               6.39 sec
 
 Construction of ABS:
 Pseudo-inverse stability          1.19E-11
 Smallest eigenvalue of S          8.96E-05  (threshold= 1.00E-08)
 Ratio eigmin/eigmax               1.09E-05  (threshold= 1.00E-09)
 Smallest eigenvalue of S kept     8.96E-05  (threshold= 8.96E-05, 0 functions deleted, 572 kept)
 
 Construction of CABS:
 Pseudo-inverse stability          6.06E-11
 Smallest eigenvalue of S          4.14E-06  (threshold= 1.00E-08)
 Ratio eigmin/eigmax               4.14E-06  (threshold= 1.00E-09)
 Smallest eigenvalue of S kept     4.14E-06  (threshold= 4.14E-06, 0 functions deleted, 572 kept)
 
 CPU time for basis constructions                 0.22 sec
 Fock operators(MO) rebuilt from dump record.
 CPU time for fock operators                      0.37 sec
 
                                      TOTAL          ALPHA          BETA    
  Singles Contributions MO        -0.005839301   -0.002910047   -0.002929253
  Singles Contributions CABS      -0.014169026   -0.007324187   -0.006844839
  Pure DF-RHF relaxation          -0.013800729
 
 CPU time for singles                             0.76 sec
 
 AO(A)-basis ORBITAL           loaded. Number of functions:     252
 RI(R)-basis CC-PVDZ-F12/OPTRI loaded. Number of functions:     572
 DF-basis AUG-CC-PVDZ/MP2FIT   loaded. Number of functions:     616

 Screening thresholds:   THRAO=  1.00D-10  THRMO=  1.00D-09  THRPROD=  1.00D-09
                         THRSW=  1.00D-05  THROV=  1.00D-12  THRAOF12=   1.00D-08

 CPU time for transformed integrals              21.26 sec
 CPU time for F12 matrices                       18.49 sec

 Diagonal F12 ansatz with fixed amplitudes:   TS= 0.5000  TT= 0.2500  TN= 0.3750
 
 ITER.     SQ.NORM      CORR.ENERGY   TOTAL ENERGY  ENERGY CHANGE      VAR         CPU   MICRO    DIIS
   1      1.29336875    -1.22249464  -307.09576938    -1.2363E+00   2.90E-01      0.76  1  1  1   0  0
   2      1.29372683    -1.22234999  -307.09562473     1.4465E-04   2.41E-04      4.08  0  0  0   1  1
   3      1.29423701    -1.22295617  -307.09623091    -6.0618E-04   2.21E-06      8.18  0  0  0   2  2
   4      1.29424773    -1.22296069  -307.09623543    -4.5257E-06   2.03E-08     12.32  0  0  0   3  3
   5      1.29424943    -1.22296073  -307.09623547    -4.0558E-08   2.65E-10     16.65  0  0  0   4  4
 
 - - Continuing with F12/conv. amplitude coupling turned on.
 
   6      1.29618101    -1.22921596  -307.10249070    -6.2553E-03   2.82E-04     20.70  1  1  1   1  1
   7      1.29617739    -1.22921770  -307.10249244    -1.7421E-06   3.48E-08     24.84  1  1  1   2  2
   8      1.29617806    -1.22921735  -307.10249209     3.5095E-07   9.94E-11     29.32  1  1  1   3  3
 
 CPU time for iterative RMP2-F12                 29.32 sec
 
 
 DF-RMP2-F12 doubles corrections:
 - - - - - - - - - - - - - - - - 
  Approx.                             TOTAL           A-B            A-A            B-B    
  RMP2-F12/3C(FIX)                -0.215400313   -0.188699126   -0.015598530   -0.011102656
  RMP2-F12/3*C(FIX)               -0.209143692   -0.184194151   -0.014613402   -0.010336139
  RMP2-F12/3*C(DX)                -0.211295056   -0.186269407   -0.014666533   -0.010359117
  RMP2-F12/3*C(FIX,DX)            -0.230091131   -0.204558894   -0.015003405   -0.010528832
 
 DF-RMP2-F12 doubles energies:
 - - - - - - - - - - - - - - -
  Approx.                             TOTAL           A-B            A-A            B-B    
  RMP2                            -1.007977740   -0.758121275   -0.136374596   -0.113481870
  RMP2-F12/3C(FIX)                -1.223378053   -0.946820401   -0.151973126   -0.124584526
  RMP2-F12/3*C(FIX)               -1.217121432   -0.942315426   -0.150987997   -0.123818009
  RMP2-F12/3*C(DX)                -1.219272796   -0.944390682   -0.151041128   -0.123840986
  RMP2-F12/3*C(FIX,DX)            -1.238068871   -0.962680169   -0.151378001   -0.124010702
 
 
  Reference energy                   -305.859474010252
  CABS relaxation correction to RHF    -0.013800729393
  New reference energy               -305.873274739644
 
  RMP2-F12 singles (MO) energy         -0.005839300518
  RMP2-F12 pair energy                 -1.223378052997
  RMP2-F12 correlation energy          -1.229217353515
 
 !RMP2-F12/3C(FIX) energy            -307.102492093160

 Starting RMP2 calculation

 Wavefunction is spin-projected

 ITER.      SQ.NORM     CORR.ENERGY   TOTAL ENERGY   ENERGY CHANGE        DEN1      VAR(S)    VAR(P)  DIIS     TIME
   1      1.29061156    -1.01010941  -306.86958342    -1.01010941    -0.00338703  0.24D-04  0.12D-02  1  1   115.25
   2      1.29360419    -1.01376783  -306.87324184    -0.00365842    -0.00000724  0.71D-06  0.29D-05  2  2   119.18
   3      1.29368868    -1.01382261  -306.87329662    -0.00005478    -0.00000007  0.34D-07  0.20D-07  3  3   123.68
   4      1.29369052    -1.01382276  -306.87329677    -0.00000014    -0.00000000  0.10D-08  0.27D-09  4  4   128.16

 Norm of t1 vector:      0.04780485      S-energy:    -0.00504544      T1 diagnostic:  0.00065136
 Norm of t2 vector:      0.53981961      P-energy:    -1.00877731
                                         Alpha-Beta:  -0.75930482
                                         Alpha-Alpha: -0.13639542
                                         Beta-Beta:   -0.11307707

 Spin contamination <S**2-Sz**2-Sz>     0.00000000
  Reference energy                   -305.873274739644
  RHF-RMP2 correlation energy          -1.013822755173
 !RHF-RMP2 energy                    -306.887097494817
 (NB above energy spin projected)

 Starting RCCSD calculation

 ITER.      SQ.NORM     CORR.ENERGY   TOTAL ENERGY   ENERGY CHANGE        DEN1      VAR(S)    VAR(P)  DIIS     TIME
   1      1.30107789    -1.01235867  -306.87183268    -1.01235867    -0.02784530  0.65D-02  0.49D-02  1  1   210.73
   2      1.32717946    -1.03762082  -306.89709483    -0.02526215    -0.00289555  0.55D-03  0.82D-03  2  2   293.50
   3      1.34232809    -1.04407259  -306.90354660    -0.00645177    -0.00065913  0.55D-03  0.73D-04  3  3   377.13
   4      1.35163565    -1.04664109  -306.90611510    -0.00256850    -0.00024381  0.19D-03  0.36D-04  4  4   461.36
   5      1.36173126    -1.04800173  -306.90747574    -0.00136064    -0.00008616  0.82D-04  0.89D-05  5  5   543.15
   6      1.36940171    -1.04863940  -306.90811341    -0.00063768    -0.00001955  0.14D-04  0.33D-05  6  6   625.76
   7      1.37348596    -1.04897272  -306.90844673    -0.00033331    -0.00000500  0.43D-05  0.65D-06  6  1   708.33
   8      1.37430716    -1.04902482  -306.90849883    -0.00005210    -0.00000157  0.12D-05  0.24D-06  6  2   791.82
   9      1.37478879    -1.04904554  -306.90851955    -0.00002072    -0.00000044  0.37D-06  0.60D-07  6  3   873.51
  10      1.37501591    -1.04905711  -306.90853112    -0.00001157    -0.00000011  0.71D-07  0.21D-07  6  4   956.41
  11      1.37498915    -1.04904377  -306.90851778     0.00001334    -0.00000003  0.22D-07  0.53D-08  6  6  1038.45
  12      1.37505851    -1.04904544  -306.90851945    -0.00000167    -0.00000001  0.41D-08  0.11D-08  6  5  1121.98
  13      1.37504023    -1.04904377  -306.90851778     0.00000167    -0.00000000  0.14D-08  0.33D-09  6  2  1201.24
  14      1.37504924    -1.04904446  -306.90851847    -0.00000069    -0.00000000  0.49D-09  0.80D-10  6  1  1281.69

 Norm of t1 vector:      0.20733943      S-energy:    -0.00590001      T1 diagnostic:  0.02336809
                                                                       D1 diagnostic:  0.10805411
 Norm of t2 vector:      0.57624613      P-energy:    -1.04314445
                                         Alpha-Beta:  -0.81042168
                                         Alpha-Alpha: -0.12576721
                                         Beta-Beta:   -0.10695555

 Singles amplitudes (print threshold =  0.500E-01):

         I         SYM. A    A   T(IA) [Beta-Beta]

         9         1         2     -0.05968180
        10         1         1     -0.05426934
        12         1         2      0.05551272
        17         1         1     -0.10500009

 Spin contamination <S**2-Sz**2-Sz>     0.00000000

 Memory could be reduced to 438.09 Mwords without degradation in triples
 

 RESULTS
 =======

  Reference energy                   -305.859474010251
  CABS relaxation correction to RHF    -0.013800729393
  New reference energy               -305.873274739644
 
  F12 corrections for ansatz 3C(FIX) added to RCCSD energy. Coupling mode:  7
 
  RCCSD-F12a singles energy            -0.005900009531
  RCCSD-F12a pair energy               -1.251769037589
  RCCSD-F12a correlation energy        -1.257669047120
  Triples (T) contribution             -0.040130657983
  Total correlation energy             -1.297799705103
 
  RHF-RCCSD-F12a energy              -307.130943786764
  RHF-RCCSD[T]-F12a energy           -307.173400040156
  RHF-RCCSD-T-F12a energy            -307.170561149461
 !RHF-RCCSD(T)-F12a energy           -307.171074444747

 Program statistics:

 Available memory in ccsd:              2799996822
 Min. memory needed in ccsd:              69633245
 Max. memory used in ccsd:               101473201
 Max. memory used in cckext:              82638269 (14 integral passes)
 Max. memory used in cckint:             181625090 ( 1 integral passes)


 **********************************************************************************************************************************
 DATASETS  * FILE   NREC   LENGTH (MB)   RECORD NAMES
              1      18       22.47       500      610      700      900      950      970     1001      129      960     1100   
                                          VAR    BASINP    GEOM    SYMINP    ZMAT    AOBASIS   BASIS     P2S    ABASIS      S 
                                         1400     1410     1200     1210     1080     1600     1650     1700   
                                           T        V       H0       H01     AOSYM     SMH    MOLCAS    OPER   

              2       7        8.13       700     1000      520     2100     1001     2101     7360   
                                         GEOM     BASIS   MCVARS     RHF     BASIS     RHF    F12ABS    

 PROGRAMS   *        TOTAL      F12A       RHF       INT       RHF       INT
 CPU TIMES  *      3148.70   3120.59     11.29     15.42      0.26      1.02
 REAL TIME  *      3945.80 SEC
 DISK USED  *        30.17 GB      
 SF USED    *        23.42 GB      
 GA USED    *         2.47 MB       (max)       0.00 MB       (current)
 **********************************************************************************************************************************

 RCCSD(T)-F12A/cc-pVDZ-F12 energy=   -307.171074444747

   RCCSD(T)-F12A        RHF-SCF         RHF-SCF 
   -307.17107444   -305.85947401   -305.22703149
 **********************************************************************************************************************************
 Molpro calculation terminated
 Variable memory released
