# Supplementary material for: Computational Investigation of Substituent Effects on the Alcohol + Carbonyl Channel of Peroxy Radical Self- and Cross-Reactions
Source: J Phys Chem A. 2023 Feb 8;127(7):1686–96. doi: 10.1021/acs.jpca.2c08927 (PMC9969516; doi:10.1021/acs.jpca.2c08927)
Supplement: Supplementary file 2 — jp2c08927_si_002.zip [file jp2c08927_si_002.zip › AceO-OBuOH/1-2-butanediol_Conf-sing-molpro.out]

 Primary working directories    : -I
 Secondary working directories  : -I
 Wavefunction directory         : /wrk/hasangal/alkoxy/monomerinput/Final-Ts/r,r-alkocoxybutanol/singlet/1,2-butanediol/ccsdt/1-2-butanediol_Conf-M0004-wb97-opt-molpro/
 Main file repository           : /wrk/hasangal/alkoxy/monomerinput/Final-Ts/r,r-alkocoxybutanol/singlet/1,2-butanediol/ccsdt/1-2-butanediol_Conf-M0004-wb97-opt-molpro/-I/

 SHA1      : 1b9ee24a8c5e024cf7fb6ed92c8d2aa976a4c587
 NAME      : 2015.1.31
 ARCHNAME  : linux/x86_64
 FC        : /appl/opt/cluster_studio_xe2016/compilers_and_libraries_2016.0.109/linux/mpi/intel64/bin/mpiifort
 BLASLIB   : -L/appl/opt/cluster_studio_xe2016/compilers_and_libraries_2016.0.109/linux/mkl/lib/intel64 -lmkl_intel_ilp64 -lmkl_intel_thread -lmkl_core
 id        : cs

 Nodes     nprocs
 c631         7
 Number of processes for MPI-2 version of Molpro:   nprocs(total)=    8   nprocs(compute)=    7   nprocs(helper)=    1

 Using customized tuning parameters: mindgm=1; mindgv=20; mindgc=4; mindgr=1; noblas=0; minvec=7
 default implementation of scratch files=sf  

 ***,SCI
 memory,2800,m
 geomtyp=xyz
 NOSYM
 geometry={
 16
 1-2-butanediol_Conf-M0004-wb97-opt.log,Energy: -193848.6710880
 C          2.51040       -0.00741        0.20281
 H          2.55513        0.09369        1.28910
 H          2.59315        0.98822       -0.23602
 H          3.38677       -0.57137       -0.11403
 C          1.22555       -0.70025       -0.23197
 H          1.20644       -1.71846        0.16448
 H          1.19514       -0.77873       -1.32120
 C         -0.03333        0.01510        0.23755
 H         -0.03115        0.08474        1.33247
 O         -0.14641        1.32491       -0.31507
 H          0.46963        1.91038        0.12323
 C         -1.29579       -0.71138       -0.18770
 H         -1.30050       -0.79771       -1.28182
 H         -1.29995       -1.71726        0.23199
 O         -2.45856       -0.06596        0.27256
 H         -2.37589        0.85856        0.02771
 }
 BASIS=MINAO
 END
 {rhf;
 wf,charge=0,spin=0}
 BASIS=VDZ-F12
 END
 {rhf;
 wf,charge=0,spin=0}
 rccsd(t)-f12a,gem_beta=0.9
 
 

 Variables initialized (889), CPU time= 0.01 sec
 Commands  initialized (702), CPU time= 0.00 sec, 572 directives.
 Default parameters read. Elapsed time= 0.75 sec

 Checking input...
 Passed
1


                                         ***  PROGRAM SYSTEM MOLPRO  ***
                                       Copyright, TTI GmbH Stuttgart, 2015
                                    Version 2015.1 linked Mar 22 2018 22:11:11


 **********************************************************************************************************************************
 LABEL *   SCI                                                                           
  64 bit mpp version                                                                     DATE: 19-Feb-19          TIME: 14:30:27  
 **********************************************************************************************************************************

 SHA1:             1b9ee24a8c5e024cf7fb6ed92c8d2aa976a4c587
 **********************************************************************************************************************************
 SETTING GEOMTYP        =    XYZ

 Variable memory set to 2800000000 words,  buffer space   230000 words

 ZSYMEL=NOSYM
 
 SETTING BASIS          =    MINAO


 Recomputing integrals since basis changed


 Using spherical harmonics

 Library entry C      S MINAO                selected for orbital group  1
 Library entry C      P MINAO                selected for orbital group  1
 Library entry H      S MINAO                selected for orbital group  2
 Library entry O      S MINAO                selected for orbital group  7
 Library entry O      P MINAO                selected for orbital group  7


 PROGRAM * SEWARD (Integral evaluation for generally contracted gaussian basis sets)     Author: Roland Lindh, 1990

 Geometry written to block  1 of record 700


 Point group  C1  


 ATOMIC COORDINATES

 NR  ATOM    CHARGE       X              Y              Z

   1  C       6.00    4.743968463   -0.014002871    0.383255355
   2  H       1.00    4.828495913    0.177048441    2.436045947
   3  H       1.00    4.900343300    1.867465151   -0.446013160
   4  H       1.00    6.400067747   -1.079732816   -0.215485470
   5  C       6.00    2.315953852   -1.323280719   -0.438359769
   6  H       1.00    2.279841186   -3.247418756    0.310822153
   7  H       1.00    2.258487281   -1.471586425   -2.496706156
   8  C       6.00   -0.062984572    0.028534864    0.448904441
   9  H       1.00   -0.058864969    0.160135392    2.518003369
  10  O       8.00   -0.276674802    2.503717040   -0.595396010
  11  H       1.00    0.887472080    3.610094994    0.232870950
  12  C       6.00   -2.448688215   -1.344313370   -0.354701594
  13  H       1.00   -2.457588825   -1.507453427   -2.422288741
  14  H       1.00   -2.456549476   -3.245151085    0.438397564
  15  O       8.00   -4.646005061   -0.124646335    0.515063753
  16  H       1.00   -4.489781402    1.622443262    0.052364311

 Bond lengths in Bohr (Angstrom)

 1-2  2.063393978  1-3  2.062052685  1-4  2.058381823  1-5  2.878283316  5-6  2.065159767
     ( 1.091901070)     ( 1.091191289)     ( 1.089248752)     ( 1.523121938)     ( 1.092835486)

  5- 7  2.064482220   5- 8  2.876454619   8- 9  2.073283880   8-10  2.694949674   8-12  2.867416400
       ( 1.092476943)       ( 1.522154232)       ( 1.097134581)       ( 1.426105952)       ( 1.517371413)

 10-11  1.807024155  12-13  2.074032428  12-14  2.059672811  12-15  2.659376009  15-16  1.814061373
       ( 0.956236003)       ( 1.097530695)       ( 1.089931914)       ( 1.407281179)       ( 0.959959938)

 Bond angles

  1-5-6  109.57351697   1-5-7  109.92338433   1-5-8  113.31796991   2-1-3  108.21004534

  2-1-4  107.71993276   2-1-5  111.14079112   3-1-4  107.12254060   3-1-5  111.35955643

  4- 1- 5  111.10956650   5- 8- 9  109.63469760   5- 8-10  112.19035020   5- 8-12  112.12623171

  6- 5- 7  107.11410696   6- 5- 8  108.14997829   7- 5- 8  108.55892852   8-10-11  109.48970198

  8-12-13  108.70004138   8-12-14  109.70116272   8-12-15  112.09892817   9- 8-10  109.18260448

  9- 8-12  108.16363241  10- 8-12  105.37651024  12-15-16  106.68573690  13-12-14  108.13489295

 13-12-15  111.01234007  14-12-15  107.10783293

 NUCLEAR CHARGE:                   50
 NUMBER OF PRIMITIVE AOS:         200
 NUMBER OF SYMMETRY AOS:          200
 NUMBER OF CONTRACTIONS:           40   (  40A   )
 NUMBER OF CORE ORBITALS:           6   (   6A   )
 NUMBER OF VALENCE ORBITALS:       34   (  34A   )


 NUCLEAR REPULSION ENERGY  260.82971979

 Eigenvalues of metric

         1 0.176E+00 0.182E+00 0.202E+00 0.225E+00 0.239E+00 0.246E+00 0.251E+00 0.266E+00


 Contracted 2-electron integrals neglected if value below      1.0D-11
 AO integral compression algorithm  1   Integral accuracy      1.0D-11

     3.670 MB (compressed) written to integral file ( 92.8%)

     Node minimum: 0.524 MB, node maximum: 0.524 MB


 NUMBER OF SORTED TWO-ELECTRON INTEGRALS:      48321.     BUFFER LENGTH:  32768
 NUMBER OF SEGMENTS:   1  SEGMENT LENGTH:      48321      RECORD LENGTH: 524288

 Memory used in sort:       0.61 MW

 SORT1 READ      381454. AND WROTE       48052. INTEGRALS IN      1 RECORDS. CPU TIME:     0.02 SEC, REAL TIME:     0.26 SEC
 SORT2 READ      334945. AND WROTE      336610. INTEGRALS IN     14 RECORDS. CPU TIME:     0.00 SEC, REAL TIME:     0.07 SEC

 Node minimum:       47736.  Node maximum:       48439. integrals

 OPERATOR DM      FOR CENTER  0  COORDINATES:    0.000000    0.000000    0.000000


 **********************************************************************************************************************************
 DATASETS  * FILE   NREC   LENGTH (MB)   RECORD NAMES
              1      18       20.22       500      610      700      900      950      970     1000      129      960     1100   
                                          VAR    BASINP    GEOM    SYMINP    ZMAT    AOBASIS   BASIS     P2S    ABASIS      S 
                                         1400     1410     1200     1210     1080     1600     1650     1700   
                                           T        V       H0       H01     AOSYM     SMH    MOLCAS    OPER   

 PROGRAMS   *        TOTAL       INT
 CPU TIMES  *         1.24      1.13
 REAL TIME  *         6.56 SEC
 DISK USED  *        30.93 MB      
 GA USED    *         0.00 MB       (max)       0.00 MB       (current)
 **********************************************************************************************************************************


 PROGRAM * RHF-SCF (CLOSED SHELL)       Authors: W. Meyer, H.-J. Werner


 NUMBER OF ELECTRONS:      25+   25-    SPACE SYMMETRY=1    SPIN SYMMETRY: Singlet 
 CONVERGENCE THRESHOLDS:    1.00E-05 (Density)    1.00E-07 (Energy)
 MAX. NUMBER OF ITERATIONS:       60
 INTERPOLATION TYPE:            DIIS
 INTERPOLATION STEPS:              2 (START)      1 (STEP)
 LEVEL SHIFTS:                  0.00 (CLOSED)  0.00 (OPEN) 


 Orbital guess generated from atomic densities. Full valence occupancy:   25

 Molecular orbital dump at record        2100.2

 Initial occupancy:  25

 ITERATION    DDIFF          GRAD             ENERGY        2-EL.EN.            DIPOLE MOMENTS         DIIS   ORB.
    1      0.000D+00      0.000D+00      -306.34299937    730.830588    1.59945    0.39484    0.28121    0    start
    2      0.000D+00      0.122D-01      -306.42179019    728.977524    0.91210    0.44801    0.15336    1    diag
    3      0.272D-01      0.351D-02      -306.42788329    728.751903    0.97731    0.36712    0.16500    2    diag
    4      0.612D-02      0.771D-03      -306.42834580    728.799245    0.95468    0.35729    0.16203    3    diag
    5      0.213D-02      0.101D-03      -306.42835353    728.771122    0.95350    0.36000    0.16165    4    diag
    6      0.255D-03      0.222D-04      -306.42835400    728.772509    0.95365    0.36133    0.16184    5    diag
    7      0.643D-04      0.454D-05      -306.42835402    728.772722    0.95369    0.36155    0.16188    6    diag
    8      0.130D-04      0.126D-05      -306.42835402    728.772672    0.95367    0.36162    0.16188    7    diag
    9      0.433D-05      0.296D-06      -306.42835402    728.772676    0.95367    0.36163    0.16188    0    orth

 Final occupancy:  25

 !RHF STATE 1.1 Energy               -306.428354019931
 Nuclear energy                       260.82971979
 One-electron energy                 -931.64441172
 Two-electron energy                  364.38633791
 Virial quotient                       -1.00295243
 !RHF STATE 1.1 Dipole moment           0.95366571     0.36162527     0.16188114
 Dipole moment /Debye                   2.42381770     0.91909956     0.41143387

 Orbital energies:

         1.1          2.1          3.1          4.1          5.1          6.1          7.1          8.1          9.1         10.1
    -20.539267   -20.527925   -11.455938   -11.447176   -11.401210   -11.398540    -1.418713    -1.381262    -1.141215    -1.046124

        11.1         12.1         13.1         14.1         15.1         16.1         17.1         18.1         19.1         20.1
     -0.926230    -0.854200    -0.762096    -0.713104    -0.692712    -0.669447    -0.646806    -0.623990    -0.607422    -0.583190

        21.1         22.1         23.1         24.1         25.1         26.1         27.1
     -0.569671    -0.542685    -0.516199    -0.495585    -0.475163     0.308385     0.368890

 HOMO     25.1    -0.475163 =     -12.9299eV
 LUMO     26.1     0.308385 =       8.3916eV
 LUMO-HOMO         0.783548 =      21.3214eV


 **********************************************************************************************************************************
 DATASETS  * FILE   NREC   LENGTH (MB)   RECORD NAMES
              1      18       20.22       500      610      700      900      950      970     1000      129      960     1100   
                                          VAR    BASINP    GEOM    SYMINP    ZMAT    AOBASIS   BASIS     P2S    ABASIS      S 
                                         1400     1410     1200     1210     1080     1600     1650     1700   
                                           T        V       H0       H01     AOSYM     SMH    MOLCAS    OPER   

              2       4        3.04       700     1000      520     2100   
                                         GEOM     BASIS   MCVARS     RHF  

 PROGRAMS   *        TOTAL       RHF       INT
 CPU TIMES  *         1.46      0.22      1.13
 REAL TIME  *         7.17 SEC
 DISK USED  *       194.86 MB      
 SF USED    *         0.01 MB      
 GA USED    *         0.00 MB       (max)       0.00 MB       (current)
 **********************************************************************************************************************************
 SETTING BASIS          =    VDZ-F12


 Recomputing integrals since basis changed


 Using spherical harmonics

 Library entry C      S cc-pVDZ-F12          selected for orbital group  1
 Library entry C      P cc-pVDZ-F12          selected for orbital group  1
 Library entry C      D cc-pVDZ-F12          selected for orbital group  1
 Library entry H      S cc-pVDZ-F12          selected for orbital group  2
 Library entry H      P cc-pVDZ-F12          selected for orbital group  2
 Library entry O      S cc-pVDZ-F12          selected for orbital group  7
 Library entry O      P cc-pVDZ-F12          selected for orbital group  7
 Library entry O      D cc-pVDZ-F12          selected for orbital group  7


 PROGRAM * SEWARD (Integral evaluation for generally contracted gaussian basis sets)     Author: Roland Lindh, 1990

 Geometry written to block  1 of record 700


 Point group  C1  


 ATOMIC COORDINATES

 NR  ATOM    CHARGE       X              Y              Z

   1  C       6.00    4.743968463   -0.014002871    0.383255355
   2  H       1.00    4.828495913    0.177048441    2.436045947
   3  H       1.00    4.900343300    1.867465151   -0.446013160
   4  H       1.00    6.400067747   -1.079732816   -0.215485470
   5  C       6.00    2.315953852   -1.323280719   -0.438359769
   6  H       1.00    2.279841186   -3.247418756    0.310822153
   7  H       1.00    2.258487281   -1.471586425   -2.496706156
   8  C       6.00   -0.062984572    0.028534864    0.448904441
   9  H       1.00   -0.058864969    0.160135392    2.518003369
  10  O       8.00   -0.276674802    2.503717040   -0.595396010
  11  H       1.00    0.887472080    3.610094994    0.232870950
  12  C       6.00   -2.448688215   -1.344313370   -0.354701594
  13  H       1.00   -2.457588825   -1.507453427   -2.422288741
  14  H       1.00   -2.456549476   -3.245151085    0.438397564
  15  O       8.00   -4.646005061   -0.124646335    0.515063753
  16  H       1.00   -4.489781402    1.622443262    0.052364311

 Bond lengths in Bohr (Angstrom)

 1-2  2.063393978  1-3  2.062052685  1-4  2.058381823  1-5  2.878283316  5-6  2.065159767
     ( 1.091901070)     ( 1.091191289)     ( 1.089248752)     ( 1.523121938)     ( 1.092835486)

  5- 7  2.064482220   5- 8  2.876454619   8- 9  2.073283880   8-10  2.694949674   8-12  2.867416400
       ( 1.092476943)       ( 1.522154232)       ( 1.097134581)       ( 1.426105952)       ( 1.517371413)

 10-11  1.807024155  12-13  2.074032428  12-14  2.059672811  12-15  2.659376009  15-16  1.814061373
       ( 0.956236003)       ( 1.097530695)       ( 1.089931914)       ( 1.407281179)       ( 0.959959938)

 Bond angles

  1-5-6  109.57351697   1-5-7  109.92338433   1-5-8  113.31796991   2-1-3  108.21004534

  2-1-4  107.71993276   2-1-5  111.14079112   3-1-4  107.12254060   3-1-5  111.35955643

  4- 1- 5  111.10956650   5- 8- 9  109.63469760   5- 8-10  112.19035020   5- 8-12  112.12623171

  6- 5- 7  107.11410696   6- 5- 8  108.14997829   7- 5- 8  108.55892852   8-10-11  109.48970198

  8-12-13  108.70004138   8-12-14  109.70116272   8-12-15  112.09892817   9- 8-10  109.18260448

  9- 8-12  108.16363241  10- 8-12  105.37651024  12-15-16  106.68573690  13-12-14  108.13489295

 13-12-15  111.01234007  14-12-15  107.10783293

 NUCLEAR CHARGE:                   50
 NUMBER OF PRIMITIVE AOS:         356
 NUMBER OF SYMMETRY AOS:          344
 NUMBER OF CONTRACTIONS:          270   ( 270A   )
 NUMBER OF CORE ORBITALS:           6   (   6A   )
 NUMBER OF VALENCE ORBITALS:       34   (  34A   )


 NUCLEAR REPULSION ENERGY  260.82971979


 Eigenvalues of metric

         1 0.760E-04 0.108E-03 0.196E-03 0.365E-03 0.437E-03 0.642E-03 0.764E-03 0.907E-03


 Contracted 2-electron integrals neglected if value below      1.0D-11
 AO integral compression algorithm  1   Integral accuracy      1.0D-11

     2573.992 MB (compressed) written to integral file ( 43.3%)

     Node minimum: 348.127 MB, node maximum: 390.857 MB


 NUMBER OF SORTED TWO-ELECTRON INTEGRALS:   95607057.     BUFFER LENGTH:  32768
 NUMBER OF SEGMENTS:   6  SEGMENT LENGTH:   15995868      RECORD LENGTH: 524288

 Memory used in sort:      16.55 MW

 SORT1 READ   743759952. AND WROTE    86332561. INTEGRALS IN    250 RECORDS. CPU TIME:    13.53 SEC, REAL TIME:    19.44 SEC
 SORT2 READ   602437077. AND WROTE   669249405. INTEGRALS IN   9779 RECORDS. CPU TIME:     2.09 SEC, REAL TIME:     8.32 SEC

 Node minimum:    95591379.  Node maximum:    95622738. integrals

 OPERATOR DM      FOR CENTER  0  COORDINATES:    0.000000    0.000000    0.000000


 **********************************************************************************************************************************
 DATASETS  * FILE   NREC   LENGTH (MB)   RECORD NAMES
              1      18       22.85       500      610      700      900      950      970     1001      129      960     1100   
                                          VAR    BASINP    GEOM    SYMINP    ZMAT    AOBASIS   BASIS     P2S    ABASIS      S 
                                         1400     1410     1200     1210     1080     1600     1650     1700   
                                           T        V       H0       H01     AOSYM     SMH    MOLCAS    OPER   

              2       5        3.13       700     1000      520     2100     1001   
                                         GEOM     BASIS   MCVARS     RHF     BASIS   

 PROGRAMS   *        TOTAL       INT       RHF       INT
 CPU TIMES  *        21.52     20.06      0.22      1.13
 REAL TIME  *        41.84 SEC
 DISK USED  *         9.89 GB      
 SF USED    *         0.01 MB      
 GA USED    *         0.01 MB       (max)       0.00 MB       (current)
 **********************************************************************************************************************************


 PROGRAM * RHF-SCF (CLOSED SHELL)       Authors: W. Meyer, H.-J. Werner


 NUMBER OF ELECTRONS:      25+   25-    SPACE SYMMETRY=1    SPIN SYMMETRY: Singlet 
 CONVERGENCE THRESHOLDS:    1.00E-05 (Density)    1.00E-07 (Energy)
 MAX. NUMBER OF ITERATIONS:       60
 INTERPOLATION TYPE:            DIIS
 INTERPOLATION STEPS:              2 (START)      1 (STEP)
 LEVEL SHIFTS:                  0.00 (CLOSED)  0.00 (OPEN) 


 Molecular orbitals read from record     2100.2  Type=RHF/CANONICAL (state 1.1)
 
 Present basis size:     270
 Previous basis size:     40
 Previous occupation:     25
 Previous closed-shells:  25
 Previous core-orbitals:   6
 Present occupation:      25
 Present closed-shells:   25
 Present core-orbitals:    6
 Wavefunction symmetry:    1   Singlet 

 Orbital overlap <old|new>:  < 1.1| 1.1> = 1.000000   < 2.1| 2.1> = 1.000000   < 3.1| 3.1> = 1.000000   < 4.1| 4.1> = 1.000000
                             < 5.1| 5.1> = 1.000000   < 6.1| 6.1> = 1.000000   < 7.1| 7.1> = 1.000000   < 8.1| 8.1> = 1.000000
                             < 9.1| 9.1> = 1.000000   <10.1|10.1> = 1.000000   <11.1|11.1> = 1.000000   <12.1|12.1> = 1.000000
                             <13.1|13.1> = 1.000000   <14.1|14.1> = 1.000000   <15.1|15.1> = 1.000000   <16.1|16.1> = 1.000000
                             <17.1|17.1> = 1.000000   <18.1|18.1> = 1.000000   <19.1|19.1> = 1.000000   <20.1|20.1> = 1.000000
                             <21.1|21.1> = 1.000000   <22.1|22.1> = 1.000000   <23.1|23.1> = 1.000000   <24.1|24.1> = 1.000000
                             <25.1|25.1> = 1.000000

 Molecular orbital dump at record        2101.2

 ITERATION    DDIFF          GRAD             ENERGY        2-EL.EN.            DIPOLE MOMENTS         DIIS   ORB.
    1      0.000D+00      0.000D+00      -306.42835402    728.772676    0.95367    0.36163    0.16188    0    start
    2      0.000D+00      0.107D-01      -307.06965777    739.059899    0.74820    0.15535    0.08294    1    diag
    3      0.196D-01      0.262D-02      -307.11261766    735.446240    1.02069    0.08720    0.15831    2    diag
    4      0.391D-02      0.118D-02      -307.12119408    736.335555    1.03788    0.10844    0.13993    3    diag
    5      0.149D-02      0.296D-03      -307.12206025    736.547023    1.08255    0.08586    0.14111    4    diag
    6      0.446D-03      0.112D-03      -307.12219098    736.362474    1.09203    0.08401    0.14071    5    diag
    7      0.198D-03      0.313D-04      -307.12220186    736.406511    1.09780    0.08207    0.14103    6    diag
    8      0.585D-04      0.742D-05      -307.12220261    736.398375    1.09841    0.08138    0.14073    7    orth
    9      0.175D-04      0.202D-05      -307.12220265    736.400106    1.09852    0.08118    0.14082    8    diag
   10      0.358D-05      0.577D-06      -307.12220266    736.399939    1.09851    0.08117    0.14080    0    orth

 Final occupancy:  25

 !RHF STATE 1.1 Energy               -307.122202657672
 Nuclear energy                       260.82971979
 One-electron energy                 -936.15189206
 Two-electron energy                  368.19996961
 Virial quotient                       -1.00111290
 !RHF STATE 1.1 Dipole moment           1.09851170     0.08117430     0.14080138
 Dipole moment /Debye                   2.79195536     0.20631098     0.35785797

 Orbital energies:

         1.1          2.1          3.1          4.1          5.1          6.1          7.1          8.1          9.1         10.1
    -20.566729   -20.547804   -11.282922   -11.270236   -11.228716   -11.224908    -1.381896    -1.349306    -1.070580    -0.982062

        11.1         12.1         13.1         14.1         15.1         16.1         17.1         18.1         19.1         20.1
     -0.865984    -0.806928    -0.731498    -0.669305    -0.651996    -0.610954    -0.603005    -0.575853    -0.547676    -0.529349

        21.1         22.1         23.1         24.1         25.1         26.1         27.1
     -0.520385    -0.498364    -0.481125    -0.447276    -0.431121     0.047018     0.055916

 HOMO     25.1    -0.431121 =     -11.7314eV
 LUMO     26.1     0.047018 =       1.2794eV
 LUMO-HOMO         0.478139 =      13.0108eV


 **********************************************************************************************************************************
 DATASETS  * FILE   NREC   LENGTH (MB)   RECORD NAMES
              1      18       22.85       500      610      700      900      950      970     1001      129      960     1100   
                                          VAR    BASINP    GEOM    SYMINP    ZMAT    AOBASIS   BASIS     P2S    ABASIS      S 
                                         1400     1410     1200     1210     1080     1600     1650     1700   
                                           T        V       H0       H01     AOSYM     SMH    MOLCAS    OPER   

              2       6        7.08       700     1000      520     2100     1001     2101   
                                         GEOM     BASIS   MCVARS     RHF     BASIS     RHF  

 PROGRAMS   *        TOTAL       RHF       INT       RHF       INT
 CPU TIMES  *        32.27     10.75     20.06      0.22      1.13
 REAL TIME  *        61.62 SEC
 DISK USED  *         9.97 GB      
 SF USED    *         0.29 MB      
 GA USED    *         0.01 MB       (max)       0.00 MB       (current)
 **********************************************************************************************************************************


 PROGRAM * CCSD (Restricted open-shell coupled cluster)     Authors: C. Hampel, H.-J. Werner, 1991, M. Deegan, P.J. Knowles, 1992

                   Density fitting integral evaluation by F.R. Manby, 2003,2007, G. Knizia, 2010

 Basis set CC-PVDZ/JKFIT generated.      Number of basis functions:   650 
 Basis set CC-PVDZ-F12/OPTRI generated.  Number of basis functions:   616 
 Basis set AUG-CC-PVDZ/MP2FIT generated. Number of basis functions:   662 

 Convergence thresholds:  THRVAR = 1.00D-08  THRDEN = 1.00D-06

 CCSD(T)     terms to be evaluated (factor= 1.000)


 Number of core orbitals:           6 (   6 )
 Number of closed-shell orbitals:  19 (  19 )
 Number of external orbitals:     245 ( 245 )

 Memory could be reduced to 493.22 Mwords without degradation in triples

 Number of N-1 electron functions:              38
 Number of N-2 electron functions:             703
 Number of singly external CSFs:              9310
 Number of doubly external CSFs:          31891405
 Total number of CSFs:                    31900715

 Molecular orbitals read from record     2101.2  Type=RHF/CANONICAL (state 1.1)

 Integral transformation finished. Total CPU:  35.32 sec, npass=  1  Memory used: 221.62 MW
 
 Geminal basis:    OPTFULL  GEM_TYPE=SLATER  BETA=0.9  NGEM=6

 Optimizing Gaussian exponents for each gem_beta

 Geminal optimization for beta= 0.9000
 Weight function:   m=0, omega= 1.3652

 Augmented Hessian optimization of geminal fit. Trust ratio= 0.40000
 Convergence reached after  14 iterations. Final gradient= 2.53D-17, Step= 1.17D-08, Delta= 1.32D-09
 
 Alpha:                 0.16713     0.72638     2.57315     8.59263    32.33955   179.26007
 Coeff:                 0.29008     0.30523     0.17630     0.10448     0.06448     0.03994
 
 
 WFN_F12=FIX,EG    DECOUPLE_EXPL=F   HYBRID=0    NOX=F   SEMIINT_F12=T   CORE_SINGLES=F
 
 AO(A)-basis ORBITAL           loaded. Number of functions:     270
 RI(R)-basis CC-PVDZ-F12/OPTRI loaded. Number of functions:     616
 DF-basis CC-PVDZ/JKFIT        loaded. Number of functions:     650

 Screening thresholds:   THRAO=  1.00D-10  THRMO=  1.00D-09  THRPROD=  1.00D-09
                         THRSW=  1.00D-05  THROV=  1.00D-12  THRAOF12=   1.00D-08

 CPU time for one-electron matrices               7.96 sec
 
 Construction of ABS:
 Pseudo-inverse stability          1.22E-11
 Smallest eigenvalue of S          5.26E-05  (threshold= 1.00E-08)
 Ratio eigmin/eigmax               6.37E-06  (threshold= 1.00E-09)
 Smallest eigenvalue of S kept     5.26E-05  (threshold= 5.26E-05, 0 functions deleted, 616 kept)
 
 Construction of CABS:
 Pseudo-inverse stability          7.22E-11
 Smallest eigenvalue of S          2.97E-06  (threshold= 1.00E-08)
 Ratio eigmin/eigmax               2.97E-06  (threshold= 1.00E-09)
 Smallest eigenvalue of S kept     2.97E-06  (threshold= 2.97E-06, 0 functions deleted, 616 kept)
 
 CPU time for basis constructions                 0.25 sec
 Fock operators(MO) rebuilt from dump record.
 CPU time for fock operators                      0.39 sec
 
                                      TOTAL          ALPHA          BETA    
  Singles Contributions MO        -0.000000001   -0.000000000   -0.000000000
  Singles Contributions CABS      -0.014014523   -0.007007261   -0.007007261
  Pure DF-RHF relaxation          -0.014014523
 
 CPU time for singles                             0.83 sec
 
 AO(A)-basis ORBITAL           loaded. Number of functions:     270
 RI(R)-basis CC-PVDZ-F12/OPTRI loaded. Number of functions:     616
 DF-basis AUG-CC-PVDZ/MP2FIT   loaded. Number of functions:     662

 Screening thresholds:   THRAO=  1.00D-10  THRMO=  1.00D-09  THRPROD=  1.00D-09
                         THRSW=  1.00D-05  THROV=  1.00D-12  THRAOF12=   1.00D-08

 CPU time for transformed integrals              25.90 sec
 CPU time for F12 matrices                       19.47 sec

 Diagonal F12 ansatz with fixed amplitudes:   TS= 0.5000  TT= 0.2500  TN= 0.3750
 
 ITER.     SQ.NORM      CORR.ENERGY   TOTAL ENERGY  ENERGY CHANGE      VAR         CPU   MICRO    DIIS
   1      1.31491682    -1.31145250  -308.44766968    -1.3255E+00   3.15E-01      0.88  1  1  1   0  0
   2      1.31491682    -1.31145250  -308.44766968    -5.1070E-15   4.56E-26      4.80  0  0  0   0  0
 
 - - Continuing with F12/conv. amplitude coupling turned on.
 
   3      1.31703564    -1.31834645  -308.45456363    -6.8940E-03   3.07E-04      9.27  1  1  1   1  1
   4      1.31703564    -1.31834645  -308.45456363     0.0000E+00   4.95E-27     13.65  1  1  1   0  1
 
 CPU time for iterative RMP2-F12                 13.65 sec
 
 
 DF-RMP2-F12 doubles corrections:
 - - - - - - - - - - - - - - - - 
  Approx.                             TOTAL           A-B            A-A            B-B    
  RMP2-F12/3C(FIX)                -0.226620019   -0.199027232   -0.013796394   -0.013796394
  RMP2-F12/3*C(FIX)               -0.219726067   -0.194023213   -0.012851427   -0.012851427
  RMP2-F12/3*C(DX)                -0.222048097   -0.196300351   -0.012873873   -0.012873873
  RMP2-F12/3*C(FIX,DX)            -0.242174193   -0.215893902   -0.013140146   -0.013140146
 
 DF-RMP2-F12 doubles energies:
 - - - - - - - - - - - - - - -
  Approx.                             TOTAL           A-B            A-A            B-B    
  RMP2                            -1.091726432   -0.824020391   -0.133853021   -0.133853021
  RMP2-F12/3C(FIX)                -1.318346452   -1.023047623   -0.147649414   -0.147649414
  RMP2-F12/3*C(FIX)               -1.311452499   -1.018043604   -0.146704448   -0.146704448
  RMP2-F12/3*C(DX)                -1.313774530   -1.020320742   -0.146726894   -0.146726894
  RMP2-F12/3*C(FIX,DX)            -1.333900626   -1.039914293   -0.146993167   -0.146993167
 
 
  Reference energy                   -307.122202657673
  CABS relaxation correction to RHF    -0.014014522800
  New reference energy               -307.136217180473
 
  RMP2-F12 singles (MO) energy         -0.000000000676
  RMP2-F12 pair energy                 -1.318346451513
  RMP2-F12 correlation energy          -1.318346452189
 
 !RMP2-F12/3C(FIX) energy            -308.454563632663

 Starting RMP2 calculation

 Wavefunction is spin-projected

 ITER.      SQ.NORM     CORR.ENERGY   TOTAL ENERGY   ENERGY CHANGE        DEN1      VAR(S)    VAR(P)  DIIS     TIME
   1      1.31199963    -1.08837066  -308.21057332    -1.08837066    -0.00350963  0.89D-11  0.13D-02  1  1   113.74
   2      1.31491265    -1.09211800  -308.21432066    -0.00374734    -0.00000216  0.96D-13  0.94D-06  2  2   121.01
   3      1.31496262    -1.09215397  -308.21435663    -0.00003597    -0.00000000  0.15D-14  0.12D-08  3  3   127.67
   4      1.31496308    -1.09215405  -308.21435671    -0.00000008    -0.00000000  0.24D-16  0.20D-11  4  4   134.65

 Norm of t1 vector:      0.00002504      S-energy:    -0.00000000      T1 diagnostic:  0.00000287
 Norm of t2 vector:      0.56121572      P-energy:    -1.09215405
                                         Alpha-Beta:  -0.82494203
                                         Alpha-Alpha: -0.13360601
                                         Beta-Beta:   -0.13360601

 Spin contamination <S**2-Sz**2-Sz>     0.00000000
  Reference energy                   -307.136217180473
  RHF-RMP2 correlation energy          -1.092154052457
 !RHF-RMP2 energy                    -308.228371232930
 (NB above energy spin projected)

 Starting RCCSD calculation

 ITER.      SQ.NORM     CORR.ENERGY   TOTAL ENERGY   ENERGY CHANGE        DEN1      VAR(S)    VAR(P)  DIIS     TIME
   1      1.31606721    -1.08397756  -308.20618022    -1.08397756    -0.02759860  0.38D-02  0.52D-02  1  1   238.08
   2      1.33857489    -1.10949895  -308.23170161    -0.02552138    -0.00189157  0.11D-03  0.57D-03  2  2   342.95
   3      1.34643643    -1.11482547  -308.23702813    -0.00532652    -0.00014670  0.37D-04  0.35D-04  3  3   456.24
   4      1.34885244    -1.11617594  -308.23837860    -0.00135047    -0.00001098  0.23D-05  0.30D-05  4  4   565.39
   5      1.34918241    -1.11621505  -308.23841771    -0.00003911    -0.00000148  0.86D-06  0.25D-06  5  5   670.14
   6      1.34929669    -1.11623294  -308.23843560    -0.00001789    -0.00000018  0.11D-06  0.33D-07  6  6   779.23
   7      1.34932758    -1.11623788  -308.23844053    -0.00000494    -0.00000003  0.16D-07  0.49D-08  6  1   887.64
   8      1.34933576    -1.11623714  -308.23843980     0.00000074    -0.00000000  0.21D-08  0.86D-09  6  3   999.91

 Norm of t1 vector:      0.08631219      S-energy:    -0.00000030      T1 diagnostic:  0.00990069
                                                                       D1 diagnostic:  0.02311737
 Norm of t2 vector:      0.58471016      P-energy:    -1.11623684
                                         Alpha-Beta:  -0.87312532
                                         Alpha-Alpha: -0.12155576
                                         Beta-Beta:   -0.12155576

 Spin contamination <S**2-Sz**2-Sz>     0.00000000

 Memory could be reduced to 535.40 Mwords without degradation in triples
 

 RESULTS
 =======

  Reference energy                   -307.122202657673
  CABS relaxation correction to RHF    -0.014014522800
  New reference energy               -307.136217180473
 
  F12 corrections for ansatz 3C(FIX) added to RCCSD energy. Coupling mode:  7
 
  RCCSD-F12a singles energy            -0.000000300544
  RCCSD-F12a pair energy               -1.335539736143
  RCCSD-F12a correlation energy        -1.335540036687
  Triples (T) contribution             -0.041016910832
  Total correlation energy             -1.376556947519
 
  RHF-RCCSD-F12a energy              -308.471757217160
  RHF-RCCSD[T]-F12a energy           -308.514214570770
  RHF-RCCSD-T-F12a energy            -308.512167586801
 !RHF-RCCSD(T)-F12a energy           -308.512774127992

 Program statistics:

 Available memory in ccsd:              2799996822
 Min. memory needed in ccsd:              88402145
 Max. memory used in ccsd:               129223930
 Max. memory used in cckext:             105470269 ( 8 integral passes)
 Max. memory used in cckint:             221617129 ( 1 integral passes)


 **********************************************************************************************************************************
 DATASETS  * FILE   NREC   LENGTH (MB)   RECORD NAMES
              1      18       22.85       500      610      700      900      950      970     1001      129      960     1100   
                                          VAR    BASINP    GEOM    SYMINP    ZMAT    AOBASIS   BASIS     P2S    ABASIS      S 
                                         1400     1410     1200     1210     1080     1600     1650     1700   
                                           T        V       H0       H01     AOSYM     SMH    MOLCAS    OPER   

              2       7        8.55       700     1000      520     2100     1001     2101     7360   
                                         GEOM     BASIS   MCVARS     RHF     BASIS     RHF    F12ABS    

 PROGRAMS   *        TOTAL      F12A       RHF       INT       RHF       INT
 CPU TIMES  *      2889.61   2857.30     10.75     20.06      0.22      1.13
 REAL TIME  *      3598.58 SEC
 DISK USED  *        38.31 GB      
 SF USED    *        27.26 GB      
 GA USED    *         2.47 MB       (max)       0.00 MB       (current)
 **********************************************************************************************************************************

 RCCSD(T)-F12A/cc-pVDZ-F12 energy=   -308.512774127992

   RCCSD(T)-F12A        RHF-SCF         RHF-SCF 
   -308.51277413   -307.12220266   -306.42835402
 **********************************************************************************************************************************
 Molpro calculation terminated
 Variable memory released
