# Supplementary material for: Computational Investigation of Substituent Effects on the Alcohol + Carbonyl Channel of Peroxy Radical Self- and Cross-Reactions
Source: J Phys Chem A. 2023 Feb 8;127(7):1686–96. doi: 10.1021/acs.jpca.2c08927 (PMC9969516; doi:10.1021/acs.jpca.2c08927)
Supplement: Supplementary file 2 — jp2c08927_si_002.zip [file jp2c08927_si_002.zip › AceO-OBuOH/aceo-obuoh-dimer-complex.log]

 Entering Gaussian System, Link 0=/appl/soft/chem/gaussian/G16RevB.01/g16/g16
 Initial command:
 /appl/soft/chem/gaussian/G16RevB.01/g16/l1.exe "/scratch/kurten/scratch_galib/third-paper/aceo-o-buoh/SYS_1A_1B/DFT_high/calc-LM/5593892.GAUSS_SCRDIR/Gau-185570.inp" -scrdir="/scratch/kurten/scratch_galib/third-paper/aceo-o-buoh/SYS_1A_1B/DFT_high/calc-LM/5593892.GAUSS_SCRDIR/"
 Entering Link 1 = /appl/soft/chem/gaussian/G16RevB.01/g16/l1.exe PID=    185578.
  
 Copyright (c) 1988-2017, Gaussian, Inc.  All Rights Reserved.
  
 This is part of the Gaussian(R) 16 program.  It is based on
 the Gaussian(R) 09 system (copyright 2009, Gaussian, Inc.),
 the Gaussian(R) 03 system (copyright 2003, Gaussian, Inc.),
 the Gaussian(R) 98 system (copyright 1998, Gaussian, Inc.),
 the Gaussian(R) 94 system (copyright 1995, Gaussian, Inc.),
 the Gaussian 92(TM) system (copyright 1992, Gaussian, Inc.),
 the Gaussian 90(TM) system (copyright 1990, Gaussian, Inc.),
 the Gaussian 88(TM) system (copyright 1988, Gaussian, Inc.),
 the Gaussian 86(TM) system (copyright 1986, Carnegie Mellon
 University), and the Gaussian 82(TM) system (copyright 1983,
 Carnegie Mellon University). Gaussian is a federally registered
 trademark of Gaussian, Inc.
  
 This software contains proprietary and confidential information,
 including trade secrets, belonging to Gaussian, Inc.
  
 This software is provided under written license and may be
 used, copied, transmitted, or stored only in accord with that
 written license.
  
 The following legend is applicable only to US Government
 contracts under FAR:
  
                    RESTRICTED RIGHTS LEGEND
  
 Use, reproduction and disclosure by the US Government is
 subject to restrictions as set forth in subparagraphs (a)
 and (c) of the Commercial Computer Software - Restricted
 Rights clause in FAR 52.227-19.
  
 Gaussian, Inc.
 340 Quinnipiac St., Bldg. 40, Wallingford CT 06492
  
  
 ---------------------------------------------------------------
 Warning -- This program may not be used in any manner that
 competes with the business of Gaussian, Inc. or will provide
 assistance to any competitor of Gaussian, Inc.  The licensee
 of this program is prohibited from giving any competitor of
 Gaussian, Inc. access to this program.  By using this program,
 the user acknowledges that Gaussian, Inc. is engaged in the
 business of creating and licensing software in the field of
 computational chemistry and represents and warrants to the
 licensee that it is not a competitor of Gaussian, Inc. and that
 it will not use this program in any manner prohibited above.
 ---------------------------------------------------------------
  

 Cite this work as:
 Gaussian 16, Revision B.01,
 M. J. Frisch, G. W. Trucks, H. B. Schlegel, G. E. Scuseria, 
 M. A. Robb, J. R. Cheeseman, G. Scalmani, V. Barone, 
 G. A. Petersson, H. Nakatsuji, X. Li, M. Caricato, A. V. Marenich, 
 J. Bloino, B. G. Janesko, R. Gomperts, B. Mennucci, H. P. Hratchian, 
 J. V. Ortiz, A. F. Izmaylov, J. L. Sonnenberg, D. Williams-Young, 
 F. Ding, F. Lipparini, F. Egidi, J. Goings, B. Peng, A. Petrone, 
 T. Henderson, D. Ranasinghe, V. G. Zakrzewski, J. Gao, N. Rega, 
 G. Zheng, W. Liang, M. Hada, M. Ehara, K. Toyota, R. Fukuda, 
 J. Hasegawa, M. Ishida, T. Nakajima, Y. Honda, O. Kitao, H. Nakai, 
 T. Vreven, K. Throssell, J. A. Montgomery, Jr., J. E. Peralta, 
 F. Ogliaro, M. J. Bearpark, J. J. Heyd, E. N. Brothers, K. N. Kudin, 
 V. N. Staroverov, T. A. Keith, R. Kobayashi, J. Normand, 
 K. Raghavachari, A. P. Rendell, J. C. Burant, S. S. Iyengar, 
 J. Tomasi, M. Cossi, J. M. Millam, M. Klene, C. Adamo, R. Cammi, 
 J. W. Ochterski, R. L. Martin, K. Morokuma, O. Farkas, 
 J. B. Foresman, and D. J. Fox, Gaussian, Inc., Wallingford CT, 2016.
 
 ******************************************
 Gaussian 16:  ES64L-G16RevB.01 20-Dec-2017
                18-Apr-2021 
 ******************************************
 %mem=4GB
 %NProcShared=8
 Will use up to    8 processors via shared memory.
 %chk=11_14_2289-restart
 ----------------------------------------------------------------------
 # wB97XD Aug-cc-pVTZ Opt Integral(Grid=SuperFineGrid) Freq MaxDisk=32G
 B
 ----------------------------------------------------------------------
 1/18=20,19=15,26=5,38=1/1,3;
 2/9=110,12=2,17=6,18=5,40=1/2;
 3/5=16,6=1,7=10,11=2,25=1,30=1,71=1,74=-58,75=-7/1,2,3;
 4//1;
 5/5=2,38=5/2;
 6/7=2,8=2,9=2,10=2,28=1/1;
 7//1,2,3,16;
 1/18=20,19=15,26=5/3(2);
 2/9=110/2;
 99//99;
 2/9=110/2;
 3/5=16,6=1,7=10,11=2,25=1,30=1,71=1,74=-58,75=-7/1,2,3;
 4/5=5,16=3,69=1/1;
 5/5=2,38=5/2;
 7//1,2,3,16;
 1/18=20,19=15,26=5/3(-5);
 2/9=110/2;
 6/7=2,8=2,9=2,10=2,19=2,28=1/1;
 99/9=1/99;
 -----
 Title
 -----
 Symbolic Z-matrix:
 Charge =  0 Multiplicity = 3
 H                     1.65411  -1.99833   1.59099 
 C                     1.49132  -1.01075   1.16986 
 H                     0.48536  -0.91187   0.76004 
 H                     1.61075  -0.23826   1.93006 
 C                     2.47094  -0.7524    0.07629 
 C                     2.2504    0.6443   -0.73193 
 H                     3.19206   0.83841  -1.25471 
 H                     1.461     0.27285  -1.41403 
 O                     3.3555   -1.45372  -0.28285 
 O                     1.83415   1.59036   0.07811 
 H                    -2.0572   -2.50245  -0.40561 
 C                    -2.93943  -1.96825  -0.05196 
 H                    -3.64958  -1.91384  -0.87902 
 H                    -3.39663  -2.55721   0.74254 
 C                    -2.56593  -0.57795   0.44521 
 H                    -1.86069  -0.64112   1.27421 
 H                    -3.4524   -0.06025   0.81928 
 C                    -1.94344   0.27215  -0.66068 
 H                    -2.68067   0.51259  -1.44722 
 C                    -1.56317   1.73304  -0.08326 
 H                    -2.53044   2.15798   0.18874 
 H                    -1.12802   2.29583  -0.91063 
 O                    -0.76003   1.69798   1.03051 
 H                     0.17059   1.649     0.74828 
 O                    -0.80741  -0.20265  -1.16627 
 
 Add virtual bond connecting atoms H24        and O10        Dist= 3.39D+00.

 GradGradGradGradGradGradGradGradGradGradGradGradGradGradGradGradGradGrad
 Berny optimization.
 Initialization pass.
                           ----------------------------
                           !    Initial Parameters    !
                           ! (Angstroms and Degrees)  !
 --------------------------                            --------------------------
 ! Name  Definition              Value          Derivative Info.                !
 --------------------------------------------------------------------------------
 ! R1    R(1,2)                  1.0859         estimate D2E/DX2                !
 ! R2    R(2,3)                  1.0907         estimate D2E/DX2                !
 ! R3    R(2,4)                  1.0904         estimate D2E/DX2                !
 ! R4    R(2,5)                  1.4907         estimate D2E/DX2                !
 ! R5    R(5,6)                  1.6287         estimate D2E/DX2                !
 ! R6    R(5,9)                  1.1846         estimate D2E/DX2                !
 ! R7    R(6,7)                  1.0944         estimate D2E/DX2                !
 ! R8    R(6,8)                  1.1074         estimate D2E/DX2                !
 ! R9    R(6,10)                 1.3132         estimate D2E/DX2                !
 ! R10   R(10,24)                1.7944         estimate D2E/DX2                !
 ! R11   R(11,12)                1.0903         estimate D2E/DX2                !
 ! R12   R(12,13)                1.0915         estimate D2E/DX2                !
 ! R13   R(12,14)                1.0896         estimate D2E/DX2                !
 ! R14   R(12,15)                1.523          estimate D2E/DX2                !
 ! R15   R(15,16)                1.0902         estimate D2E/DX2                !
 ! R16   R(15,17)                1.0926         estimate D2E/DX2                !
 ! R17   R(15,18)                1.5275         estimate D2E/DX2                !
 ! R18   R(18,19)                1.1045         estimate D2E/DX2                !
 ! R19   R(18,20)                1.6162         estimate D2E/DX2                !
 ! R20   R(18,25)                1.331          estimate D2E/DX2                !
 ! R21   R(20,21)                1.0909         estimate D2E/DX2                !
 ! R22   R(20,22)                1.0912         estimate D2E/DX2                !
 ! R23   R(20,23)                1.3736         estimate D2E/DX2                !
 ! R24   R(23,24)                0.9737         estimate D2E/DX2                !
 ! A1    A(1,2,3)              111.4954         estimate D2E/DX2                !
 ! A2    A(1,2,4)              110.9478         estimate D2E/DX2                !
 ! A3    A(1,2,5)              110.096          estimate D2E/DX2                !
 ! A4    A(3,2,4)              107.3826         estimate D2E/DX2                !
 ! A5    A(3,2,5)              108.3445         estimate D2E/DX2                !
 ! A6    A(4,2,5)              108.4628         estimate D2E/DX2                !
 ! A7    A(2,5,6)              115.0662         estimate D2E/DX2                !
 ! A8    A(2,5,9)              127.6254         estimate D2E/DX2                !
 ! A9    A(6,5,9)              117.2819         estimate D2E/DX2                !
 ! A10   A(5,6,7)              105.8214         estimate D2E/DX2                !
 ! A11   A(5,6,8)               96.5767         estimate D2E/DX2                !
 ! A12   A(5,6,10)             110.7707         estimate D2E/DX2                !
 ! A13   A(7,6,8)              112.2476         estimate D2E/DX2                !
 ! A14   A(7,6,10)             116.0797         estimate D2E/DX2                !
 ! A15   A(8,6,10)             113.3056         estimate D2E/DX2                !
 ! A16   A(6,10,24)            123.2147         estimate D2E/DX2                !
 ! A17   A(11,12,13)           107.7648         estimate D2E/DX2                !
 ! A18   A(11,12,14)           108.1325         estimate D2E/DX2                !
 ! A19   A(11,12,15)           110.7753         estimate D2E/DX2                !
 ! A20   A(13,12,14)           107.8469         estimate D2E/DX2                !
 ! A21   A(13,12,15)           111.1868         estimate D2E/DX2                !
 ! A22   A(14,12,15)           110.9966         estimate D2E/DX2                !
 ! A23   A(12,15,16)           110.7299         estimate D2E/DX2                !
 ! A24   A(12,15,17)           110.2015         estimate D2E/DX2                !
 ! A25   A(12,15,18)           111.8169         estimate D2E/DX2                !
 ! A26   A(16,15,17)           106.9751         estimate D2E/DX2                !
 ! A27   A(16,15,18)           108.6116         estimate D2E/DX2                !
 ! A28   A(17,15,18)           108.3498         estimate D2E/DX2                !
 ! A29   A(15,18,19)           111.3896         estimate D2E/DX2                !
 ! A30   A(15,18,20)           109.8936         estimate D2E/DX2                !
 ! A31   A(15,18,25)           115.1072         estimate D2E/DX2                !
 ! A32   A(19,18,20)           102.3972         estimate D2E/DX2                !
 ! A33   A(19,18,25)           112.1382         estimate D2E/DX2                !
 ! A34   A(20,18,25)           104.9114         estimate D2E/DX2                !
 ! A35   A(18,20,21)           103.4468         estimate D2E/DX2                !
 ! A36   A(18,20,22)           106.8061         estimate D2E/DX2                !
 ! A37   A(18,20,23)           113.8399         estimate D2E/DX2                !
 ! A38   A(21,20,22)           109.9826         estimate D2E/DX2                !
 ! A39   A(21,20,23)           109.0379         estimate D2E/DX2                !
 ! A40   A(22,20,23)           113.2542         estimate D2E/DX2                !
 ! A41   A(20,23,24)           108.9709         estimate D2E/DX2                !
 ! A42   L(10,24,23,1,-1)      182.6585         estimate D2E/DX2                !
 ! A43   L(10,24,23,1,-2)      184.6686         estimate D2E/DX2                !
 ! D1    D(1,2,5,6)            174.7494         estimate D2E/DX2                !
 ! D2    D(1,2,5,9)             -3.3095         estimate D2E/DX2                !
 ! D3    D(3,2,5,6)             52.5826         estimate D2E/DX2                !
 ! D4    D(3,2,5,9)           -125.4763         estimate D2E/DX2                !
 ! D5    D(4,2,5,6)            -63.6829         estimate D2E/DX2                !
 ! D6    D(4,2,5,9)            118.2583         estimate D2E/DX2                !
 ! D7    D(2,5,6,7)            162.4807         estimate D2E/DX2                !
 ! D8    D(2,5,6,8)            -82.1281         estimate D2E/DX2                !
 ! D9    D(2,5,6,10)            35.8845         estimate D2E/DX2                !
 ! D10   D(9,5,6,7)            -19.2491         estimate D2E/DX2                !
 ! D11   D(9,5,6,8)             96.1421         estimate D2E/DX2                !
 ! D12   D(9,5,6,10)          -145.8452         estimate D2E/DX2                !
 ! D13   D(5,6,10,24)          -73.2049         estimate D2E/DX2                !
 ! D14   D(7,6,10,24)          166.1123         estimate D2E/DX2                !
 ! D15   D(8,6,10,24)           34.0585         estimate D2E/DX2                !
 ! D16   D(6,10,23,20)         -57.0269         estimate D2E/DX2                !
 ! D17   D(11,12,15,16)        -60.4905         estimate D2E/DX2                !
 ! D18   D(11,12,15,17)       -178.6474         estimate D2E/DX2                !
 ! D19   D(11,12,15,18)         60.7797         estimate D2E/DX2                !
 ! D20   D(13,12,15,16)        179.7056         estimate D2E/DX2                !
 ! D21   D(13,12,15,17)         61.5487         estimate D2E/DX2                !
 ! D22   D(13,12,15,18)        -59.0241         estimate D2E/DX2                !
 ! D23   D(14,12,15,16)         59.6506         estimate D2E/DX2                !
 ! D24   D(14,12,15,17)        -58.5063         estimate D2E/DX2                !
 ! D25   D(14,12,15,18)       -179.0791         estimate D2E/DX2                !
 ! D26   D(12,15,18,19)         67.3446         estimate D2E/DX2                !
 ! D27   D(12,15,18,20)       -179.8911         estimate D2E/DX2                !
 ! D28   D(12,15,18,25)        -61.7414         estimate D2E/DX2                !
 ! D29   D(16,15,18,19)       -170.1676         estimate D2E/DX2                !
 ! D30   D(16,15,18,20)        -57.4032         estimate D2E/DX2                !
 ! D31   D(16,15,18,25)         60.7464         estimate D2E/DX2                !
 ! D32   D(17,15,18,19)        -54.3014         estimate D2E/DX2                !
 ! D33   D(17,15,18,20)         58.4629         estimate D2E/DX2                !
 ! D34   D(17,15,18,25)        176.6126         estimate D2E/DX2                !
 ! D35   D(15,18,20,21)        -63.7714         estimate D2E/DX2                !
 ! D36   D(15,18,20,22)       -179.828          estimate D2E/DX2                !
 ! D37   D(15,18,20,23)         54.414          estimate D2E/DX2                !
 ! D38   D(19,18,20,21)         54.6959         estimate D2E/DX2                !
 ! D39   D(19,18,20,22)        -61.3607         estimate D2E/DX2                !
 ! D40   D(19,18,20,23)        172.8813         estimate D2E/DX2                !
 ! D41   D(25,18,20,21)        171.9424         estimate D2E/DX2                !
 ! D42   D(25,18,20,22)         55.8858         estimate D2E/DX2                !
 ! D43   D(25,18,20,23)        -69.8722         estimate D2E/DX2                !
 ! D44   D(18,20,23,24)         86.3182         estimate D2E/DX2                !
 ! D45   D(21,20,23,24)       -158.7572         estimate D2E/DX2                !
 ! D46   D(22,20,23,24)        -35.954          estimate D2E/DX2                !
 --------------------------------------------------------------------------------
 Trust Radius=3.00D-01 FncErr=1.00D-07 GrdErr=1.00D-07 EigMax=2.50D+02 EigMin=1.00D-04
 Number of steps in this run=    123 maximum allowed number of steps=    150.
 GradGradGradGradGradGradGradGradGradGradGradGradGradGradGradGradGradGrad

                          Input orientation:                          
 ---------------------------------------------------------------------
 Center     Atomic      Atomic             Coordinates (Angstroms)
 Number     Number       Type             X           Y           Z
 ---------------------------------------------------------------------
      1          1           0        1.654110   -1.998330    1.590990
      2          6           0        1.491320   -1.010750    1.169860
      3          1           0        0.485360   -0.911870    0.760040
      4          1           0        1.610750   -0.238260    1.930060
      5          6           0        2.470940   -0.752400    0.076290
      6          6           0        2.250400    0.644300   -0.731930
      7          1           0        3.192060    0.838410   -1.254710
      8          1           0        1.461000    0.272850   -1.414030
      9          8           0        3.355500   -1.453720   -0.282850
     10          8           0        1.834150    1.590360    0.078110
     11          1           0       -2.057200   -2.502450   -0.405610
     12          6           0       -2.939430   -1.968250   -0.051960
     13          1           0       -3.649580   -1.913840   -0.879020
     14          1           0       -3.396630   -2.557210    0.742540
     15          6           0       -2.565930   -0.577950    0.445210
     16          1           0       -1.860690   -0.641120    1.274210
     17          1           0       -3.452400   -0.060250    0.819280
     18          6           0       -1.943440    0.272150   -0.660680
     19          1           0       -2.680670    0.512590   -1.447220
     20          6           0       -1.563170    1.733040   -0.083260
     21          1           0       -2.530440    2.157980    0.188740
     22          1           0       -1.128020    2.295830   -0.910630
     23          8           0       -0.760030    1.697980    1.030510
     24          1           0        0.170590    1.649000    0.748280
     25          8           0       -0.807410   -0.202650   -1.166270
 ---------------------------------------------------------------------
                    Distance matrix (angstroms):
                    1          2          3          4          5
     1  H    0.000000
     2  C    1.085894   0.000000
     3  H    1.799125   1.090727   0.000000
     4  H    1.792957   1.090371   1.757612   0.000000
     5  C    2.124587   1.490737   2.106056   2.107304   0.000000
     6  C    3.568615   2.632907   2.786217   2.876500   1.628689
     7  H    4.302371   3.491482   3.801174   3.715174   2.195963
     8  H    3.771697   2.885314   2.661206   3.386236   2.071755
     9  O    2.588939   2.404528   3.101439   3.068952   1.184600
    10  O    3.898707   2.841694   2.923255   2.612179   2.427762
    11  H    4.244334   4.159239   3.217654   4.902629   4.878417
    12  C    4.878606   4.694805   3.674843   5.255988   5.546787
    13  H    5.851258   5.607346   4.559407   6.194318   6.302565
    14  H    5.151911   5.144531   4.216313   5.644607   6.174917
    15  C    4.597720   4.144118   3.085610   4.445765   5.053375
    16  H    3.781030   3.373942   2.416946   3.555746   4.495599
    17  H    5.516170   5.046457   4.029233   5.186618   6.009747
    18  C    4.813259   4.098083   3.052772   4.427722   4.591250
    19  H    5.858819   5.155111   4.113980   5.512357   5.519091
    20  C    5.203569   4.292855   3.450098   4.244202   4.740982
    21  H    6.062316   5.213252   4.341130   5.091524   5.787638
    22  H    5.695451   4.703494   3.960236   4.689562   4.818530
    23  O    4.450272   3.524942   2.904388   3.190425   4.165821
    24  H    4.026662   2.999388   2.580169   2.651870   3.392625
    25  O    4.109262   3.375602   2.425885   3.928871   3.548769
                    6          7          8          9         10
     6  C    0.000000
     7  H    1.094395   0.000000
     8  H    1.107424   1.828062   0.000000
     9  O    2.413422   2.495012   2.801739   0.000000
    10  O    1.313186   2.045912   2.025230   3.422166   0.000000
    11  H    5.344524   6.279892   4.593140   5.514728   5.668129
    12  C    5.849967   6.849753   5.122650   6.320142   5.955476
    13  H    6.432377   7.384041   5.584432   7.045444   6.577751
    14  H    6.656777   7.676593   6.021346   6.918119   6.708566
    15  C    5.106524   6.168489   4.516282   6.029957   4.919048
    16  H    4.751627   5.840781   4.369851   5.503943   4.479062
    17  H    5.951854   7.018395   5.407414   7.035904   5.587616
    18  C    4.210922   5.200662   3.486796   5.585709   4.068621
    19  H    4.984420   5.884911   4.148736   6.454261   4.885880
    20  C    4.018637   4.978441   3.612300   5.864179   3.404142
    21  H    5.098558   6.047464   4.696188   6.921782   4.402735
    22  H    3.764732   4.572259   3.323986   5.878366   3.201522
    23  O    3.644053   4.645439   3.597186   5.347496   2.765577
    24  H    2.743365   3.714607   2.869587   4.564401   1.794435
    25  O    3.202527   4.133689   2.330916   4.435699   3.426544
                   11         12         13         14         15
    11  H    0.000000
    12  C    1.090306   0.000000
    13  H    1.762456   1.091468   0.000000
    14  H    1.765027   1.089558   1.762772   0.000000
    15  C    2.164810   1.523028   2.170826   2.167011   0.000000
    16  H    2.514947   2.164181   3.075117   2.512605   1.090227
    17  H    3.067781   2.159320   2.521686   2.498761   1.092598
    18  C    2.788621   2.526248   2.781571   3.476502   1.527467
    19  H    3.250251   2.858019   2.673799   3.838140   2.187175
    20  C    4.276371   3.949002   4.276222   4.738118   2.574001
    21  H    4.721950   4.153430   4.355721   4.825971   2.748154
    22  H    4.913442   4.711783   4.907197   5.606386   3.487764
    23  O    4.624792   4.400315   5.004103   5.014103   2.963732
    24  H    4.850675   4.837056   5.471347   5.515188   3.541144
    25  O    2.725740   2.984047   3.329957   3.986423   2.414562
                   16         17         18         19         20
    16  H    0.000000
    17  H    1.754398   0.000000
    18  C    2.141193   2.139563   0.000000
    19  H    3.067506   2.461856   1.104520   0.000000
    20  C    2.750978   2.756748   1.616236   2.144456   0.000000
    21  H    3.075999   2.483573   2.149986   2.325133   1.090949
    22  H    3.733096   3.734494   2.196057   2.424582   1.091160
    23  O    2.596581   3.222553   2.508700   3.351590   1.373589
    24  H    3.106018   4.006574   2.889638   3.773769   1.924694
    25  O    2.693993   3.310386   1.331022   2.024748   2.343284
                   21         22         23         24         25
    21  H    0.000000
    22  H    1.787288   0.000000
    23  O    2.013586   2.064186   0.000000
    24  H    2.804944   2.203806   0.973708   0.000000
    25  O    3.221406   2.531905   2.905251   2.837357   0.000000
 Stoichiometry    C7H14O4(3)
 Framework group  C1[X(C7H14O4)]
 Deg. of freedom    69
 Full point group                 C1      NOp   1
 Largest Abelian subgroup         C1      NOp   1
 Largest concise Abelian subgroup C1      NOp   1
                         Standard orientation:                         
 ---------------------------------------------------------------------
 Center     Atomic      Atomic             Coordinates (Angstroms)
 Number     Number       Type             X           Y           Z
 ---------------------------------------------------------------------
      1          1           0        1.654106   -1.998332    1.590989
      2          6           0        1.491318   -1.010752    1.169859
      3          1           0        0.485358   -0.911870    0.760039
      4          1           0        1.610749   -0.238262    1.930059
      5          6           0        2.470938   -0.752403    0.076289
      6          6           0        2.250400    0.644297   -0.731931
      7          1           0        3.192061    0.838405   -1.254711
      8          1           0        1.461000    0.272848   -1.414031
      9          8           0        3.355497   -1.453725   -0.282851
     10          8           0        1.834152    1.590358    0.078109
     11          1           0       -2.057205   -2.502446   -0.405611
     12          6           0       -2.939434   -1.968244   -0.051961
     13          1           0       -3.649584   -1.913833   -0.879021
     14          1           0       -3.396635   -2.557204    0.742539
     15          6           0       -2.565932   -0.577945    0.445209
     16          1           0       -1.860692   -0.641116    1.274209
     17          1           0       -3.452401   -0.060243    0.819279
     18          6           0       -1.943440    0.272154   -0.660681
     19          1           0       -2.680670    0.512595   -1.447221
     20          6           0       -1.563168    1.733043   -0.083261
     21          1           0       -2.530437    2.157985    0.188739
     22          1           0       -1.128017    2.295833   -0.910631
     23          8           0       -0.760028    1.697982    1.030509
     24          1           0        0.170592    1.649001    0.748279
     25          8           0       -0.807411   -0.202648   -1.166271
 ---------------------------------------------------------------------
 Rotational constants (GHZ):           1.4178018           0.6036349           0.4969230
 Standard basis: Aug-CC-pVTZ (5D, 7F)
 There are   955 symmetry adapted cartesian basis functions of A   symmetry.
 There are   828 symmetry adapted basis functions of A   symmetry.
   828 basis functions,  1170 primitive gaussians,   955 cartesian basis functions
    45 alpha electrons       43 beta electrons
       nuclear repulsion energy       653.8193526459 Hartrees.
 NAtoms=   25 NActive=   25 NUniq=   25 SFac= 1.00D+00 NAtFMM=   60 NAOKFM=F Big=F
 Integral buffers will be    131072 words long.
 Raffenetti 2 integral format.
 Two-electron integral symmetry is turned on.
 Nuclear repulsion after empirical dispersion term =      653.8032205699 Hartrees.
 One-electron integrals computed using PRISM.
 NBasis=   828 RedAO= T EigKep=  3.05D-06  NBF=   828
 NBsUse=   828 1.00D-06 EigRej= -1.00D+00 NBFU=   828
 ExpMin= 2.53D-02 ExpMax= 1.53D+04 ExpMxC= 5.22D+02 IAcc=3 IRadAn=         7 AccDes= 0.00D+00
 Harris functional with IExCor= 4639 and IRadAn=       7 diagonalized for initial guess.
 HarFok:  IExCor= 4639 AccDes= 0.00D+00 IRadAn=         7 IDoV= 1 UseB2=F ITyADJ=14
 ICtDFT=  3500011 ScaDFX=  1.000000  1.000000  1.000000  1.000000
 FoFCou: FMM=F IPFlag=           0 FMFlag=      100000 FMFlg1=           0
         NFxFlg=           0 DoJE=T BraDBF=F KetDBF=T FulRan=T
         wScrn=  0.000000 ICntrl=       500 IOpCl=  0 I1Cent=   200000004 NGrid=           0
         NMat0=    1 NMatS0=      1 NMatT0=    0 NMatD0=    1 NMtDS0=    0 NMtDT0=    0
 Petite list used in FoFCou.
 Initial guess <Sx>= 0.0000 <Sy>= 0.0000 <Sz>= 1.0000 <S**2>= 2.0000 S= 1.0000
 Requested convergence on RMS density matrix=1.00D-08 within 128 cycles.
 Requested convergence on MAX density matrix=1.00D-06.
 Requested convergence on             energy=1.00D-06.
 No special actions if energy rises.
 Restarting incremental Fock formation.
 SCF Done:  E(UwB97XD) =  -575.966077074     A.U. after   25 cycles
            NFock= 25  Conv=0.92D-08     -V/T= 2.0058
 <Sx>= 0.0000 <Sy>= 0.0000 <Sz>= 1.0000 <S**2>= 2.0136 S= 1.0045
 <L.S>=  0.00000000000    
 Annihilation of the first spin contaminant:
 S**2 before annihilation     2.0136,   after     2.0001

 **********************************************************************

            Population analysis using the SCF Density.

 **********************************************************************

 Orbital symmetries:
 Alpha Orbitals:
       Occupied  (A) (A) (A) (A) (A) (A) (A) (A) (A) (A) (A) (A)
                 (A) (A) (A) (A) (A) (A) (A) (A) (A) (A) (A) (A)
                 (A) (A) (A) (A) (A) (A) (A) (A) (A) (A) (A) (A)
                 (A) (A) (A) (A) (A) (A) (A) (A) (A)
       Virtual   (A) (A) (A) (A) (A) (A) (A) (A) (A) (A) (A) (A)
                 (A) (A) (A) (A) (A) (A) (A) (A) (A) (A) (A) (A)
                 (A) (A) (A) (A) (A) (A) (A) (A) (A) (A) (A) (A)
                 (A) (A) (A) (A) (A) (A) (A) (A) (A) (A) (A) (A)
                 (A) (A) (A) (A) (A) (A) (A) (A) (A) (A) (A) (A)
                 (A) (A) (A) (A) (A) (A) (A) (A) (A) (A) (A) (A)
                 (A) (A) (A) (A) (A) (A) (A) (A) (A) (A) (A) (A)
                 (A) (A) (A) (A) (A) (A) (A) (A) (A) (A) (A) (A)
                 (A) (A) (A) (A) (A) (A) (A) (A) (A) (A) (A) (A)
                 (A) (A) (A) (A) (A) (A) (A) (A) (A) (A) (A) (A)
                 (A) (A) (A) (A) (A) (A) (A) (A) (A) (A) (A) (A)
                 (A) (A) (A) (A) (A) (A) (A) (A) (A) (A) (A) (A)
                 (A) (A) (A) (A) (A) (A) (A) (A) (A) (A) (A) (A)
                 (A) (A) (A) (A) (A) (A) (A) (A) (A) (A) (A) (A)
                 (A) (A) (A) (A) (A) (A) (A) (A) (A) (A) (A) (A)
                 (A) (A) (A) (A) (A) (A) (A) (A) (A) (A) (A) (A)
                 (A) (A) (A) (A) (A) (A) (A) (A) (A) (A) (A) (A)
                 (A) (A) (A) (A) (A) (A) (A) (A) (A) (A) (A) (A)
                 (A) (A) (A) (A) (A) (A) (A) (A) (A) (A) (A) (A)
                 (A) (A) (A) (A) (A) (A) (A) (A) (A) (A) (A) (A)
                 (A) (A) (A) (A) (A) (A) (A) (A) (A) (A) (A) (A)
                 (A) (A) (A) (A) (A) (A) (A) (A) (A) (A) (A) (A)
                 (A) (A) (A) (A) (A) (A) (A) (A) (A) (A) (A) (A)
                 (A) (A) (A) (A) (A) (A) (A) (A) (A) (A) (A) (A)
                 (A) (A) (A) (A) (A) (A) (A) (A) (A) (A) (A) (A)
                 (A) (A) (A) (A) (A) (A) (A) (A) (A) (A) (A) (A)
                 (A) (A) (A) (A) (A) (A) (A) (A) (A) (A) (A) (A)
                 (A) (A) (A) (A) (A) (A) (A) (A) (A) (A) (A) (A)
                 (A) (A) (A) (A) (A) (A) (A) (A) (A) (A) (A) (A)
                 (A) (A) (A) (A) (A) (A) (A) (A) (A) (A) (A) (A)
                 (A) (A) (A) (A) (A) (A) (A) (A) (A) (A) (A) (A)
                 (A) (A) (A) (A) (A) (A) (A) (A) (A) (A) (A) (A)
                 (A) (A) (A) (A) (A) (A) (A) (A) (A) (A) (A) (A)
                 (A) (A) (A) (A) (A) (A) (A) (A) (A) (A) (A) (A)
                 (A) (A) (A) (A) (A) (A) (A) (A) (A) (A) (A) (A)
                 (A) (A) (A) (A) (A) (A) (A) (A) (A) (A) (A) (A)
                 (A) (A) (A) (A) (A) (A) (A) (A) (A) (A) (A) (A)
                 (A) (A) (A) (A) (A) (A) (A) (A) (A) (A) (A) (A)
                 (A) (A) (A) (A) (A) (A) (A) (A) (A) (A) (A) (A)
                 (A) (A) (A) (A) (A) (A) (A) (A) (A) (A) (A) (A)
                 (A) (A) (A) (A) (A) (A) (A) (A) (A) (A) (A) (A)
                 (A) (A) (A) (A) (A) (A) (A) (A) (A) (A) (A) (A)
                 (A) (A) (A) (A) (A) (A) (A) (A) (A) (A) (A) (A)
                 (A) (A) (A) (A) (A) (A) (A) (A) (A) (A) (A) (A)
                 (A) (A) (A) (A) (A) (A) (A) (A) (A) (A) (A) (A)
                 (A) (A) (A) (A) (A) (A) (A) (A) (A) (A) (A) (A)
                 (A) (A) (A) (A) (A) (A) (A) (A) (A) (A) (A) (A)
                 (A) (A) (A) (A) (A) (A) (A) (A) (A) (A) (A) (A)
                 (A) (A) (A) (A) (A) (A) (A) (A) (A) (A) (A) (A)
                 (A) (A) (A) (A) (A) (A) (A) (A) (A) (A) (A) (A)
                 (A) (A) (A) (A) (A) (A) (A) (A) (A) (A) (A) (A)
                 (A) (A) (A) (A) (A) (A) (A) (A) (A) (A) (A) (A)
                 (A) (A) (A) (A) (A) (A) (A) (A) (A) (A) (A) (A)
                 (A) (A) (A) (A) (A) (A) (A) (A) (A) (A) (A) (A)
                 (A) (A) (A) (A) (A) (A) (A) (A) (A) (A) (A) (A)
                 (A) (A) (A) (A) (A) (A) (A) (A) (A) (A) (A) (A)
                 (A) (A) (A) (A) (A) (A) (A) (A) (A) (A) (A) (A)
                 (A) (A) (A) (A) (A) (A) (A) (A) (A) (A) (A) (A)
                 (A) (A) (A) (A) (A) (A) (A) (A) (A) (A) (A) (A)
                 (A) (A) (A) (A) (A) (A) (A) (A) (A) (A) (A) (A)
                 (A) (A) (A) (A) (A) (A) (A) (A) (A) (A) (A) (A)
                 (A) (A) (A) (A) (A) (A) (A) (A) (A) (A) (A) (A)
                 (A) (A) (A) (A) (A) (A) (A) (A) (A) (A) (A) (A)
                 (A) (A) (A) (A) (A) (A) (A) (A) (A) (A) (A) (A)
                 (A) (A) (A) (A) (A) (A) (A) (A) (A) (A) (A) (A)
                 (A) (A) (A)
 Beta  Orbitals:
       Occupied  (A) (A) (A) (A) (A) (A) (A) (A) (A) (A) (A) (A)
                 (A) (A) (A) (A) (A) (A) (A) (A) (A) (A) (A) (A)
                 (A) (A) (A) (A) (A) (A) (A) (A) (A) (A) (A) (A)
                 (A) (A) (A) (A) (A) (A) (A)
       Virtual   (A) (A) (A) (A) (A) (A) (A) (A) (A) (A) (A) (A)
                 (A) (A) (A) (A) (A) (A) (A) (A) (A) (A) (A) (A)
                 (A) (A) (A) (A) (A) (A) (A) (A) (A) (A) (A) (A)
                 (A) (A) (A) (A) (A) (A) (A) (A) (A) (A) (A) (A)
                 (A) (A) (A) (A) (A) (A) (A) (A) (A) (A) (A) (A)
                 (A) (A) (A) (A) (A) (A) (A) (A) (A) (A) (A) (A)
                 (A) (A) (A) (A) (A) (A) (A) (A) (A) (A) (A) (A)
                 (A) (A) (A) (A) (A) (A) (A) (A) (A) (A) (A) (A)
                 (A) (A) (A) (A) (A) (A) (A) (A) (A) (A) (A) (A)
                 (A) (A) (A) (A) (A) (A) (A) (A) (A) (A) (A) (A)
                 (A) (A) (A) (A) (A) (A) (A) (A) (A) (A) (A) (A)
                 (A) (A) (A) (A) (A) (A) (A) (A) (A) (A) (A) (A)
                 (A) (A) (A) (A) (A) (A) (A) (A) (A) (A) (A) (A)
                 (A) (A) (A) (A) (A) (A) (A) (A) (A) (A) (A) (A)
                 (A) (A) (A) (A) (A) (A) (A) (A) (A) (A) (A) (A)
                 (A) (A) (A) (A) (A) (A) (A) (A) (A) (A) (A) (A)
                 (A) (A) (A) (A) (A) (A) (A) (A) (A) (A) (A) (A)
                 (A) (A) (A) (A) (A) (A) (A) (A) (A) (A) (A) (A)
                 (A) (A) (A) (A) (A) (A) (A) (A) (A) (A) (A) (A)
                 (A) (A) (A) (A) (A) (A) (A) (A) (A) (A) (A) (A)
                 (A) (A) (A) (A) (A) (A) (A) (A) (A) (A) (A) (A)
                 (A) (A) (A) (A) (A) (A) (A) (A) (A) (A) (A) (A)
                 (A) (A) (A) (A) (A) (A) (A) (A) (A) (A) (A) (A)
                 (A) (A) (A) (A) (A) (A) (A) (A) (A) (A) (A) (A)
                 (A) (A) (A) (A) (A) (A) (A) (A) (A) (A) (A) (A)
                 (A) (A) (A) (A) (A) (A) (A) (A) (A) (A) (A) (A)
                 (A) (A) (A) (A) (A) (A) (A) (A) (A) (A) (A) (A)
                 (A) (A) (A) (A) (A) (A) (A) (A) (A) (A) (A) (A)
                 (A) (A) (A) (A) (A) (A) (A) (A) (A) (A) (A) (A)
                 (A) (A) (A) (A) (A) (A) (A) (A) (A) (A) (A) (A)
                 (A) (A) (A) (A) (A) (A) (A) (A) (A) (A) (A) (A)
                 (A) (A) (A) (A) (A) (A) (A) (A) (A) (A) (A) (A)
                 (A) (A) (A) (A) (A) (A) (A) (A) (A) (A) (A) (A)
                 (A) (A) (A) (A) (A) (A) (A) (A) (A) (A) (A) (A)
                 (A) (A) (A) (A) (A) (A) (A) (A) (A) (A) (A) (A)
                 (A) (A) (A) (A) (A) (A) (A) (A) (A) (A) (A) (A)
                 (A) (A) (A) (A) (A) (A) (A) (A) (A) (A) (A) (A)
                 (A) (A) (A) (A) (A) (A) (A) (A) (A) (A) (A) (A)
                 (A) (A) (A) (A) (A) (A) (A) (A) (A) (A) (A) (A)
                 (A) (A) (A) (A) (A) (A) (A) (A) (A) (A) (A) (A)
                 (A) (A) (A) (A) (A) (A) (A) (A) (A) (A) (A) (A)
                 (A) (A) (A) (A) (A) (A) (A) (A) (A) (A) (A) (A)
                 (A) (A) (A) (A) (A) (A) (A) (A) (A) (A) (A) (A)
                 (A) (A) (A) (A) (A) (A) (A) (A) (A) (A) (A) (A)
                 (A) (A) (A) (A) (A) (A) (A) (A) (A) (A) (A) (A)
                 (A) (A) (A) (A) (A) (A) (A) (A) (A) (A) (A) (A)
                 (A) (A) (A) (A) (A) (A) (A) (A) (A) (A) (A) (A)
                 (A) (A) (A) (A) (A) (A) (A) (A) (A) (A) (A) (A)
                 (A) (A) (A) (A) (A) (A) (A) (A) (A) (A) (A) (A)
                 (A) (A) (A) (A) (A) (A) (A) (A) (A) (A) (A) (A)
                 (A) (A) (A) (A) (A) (A) (A) (A) (A) (A) (A) (A)
                 (A) (A) (A) (A) (A) (A) (A) (A) (A) (A) (A) (A)
                 (A) (A) (A) (A) (A) (A) (A) (A) (A) (A) (A) (A)
                 (A) (A) (A) (A) (A) (A) (A) (A) (A) (A) (A) (A)
                 (A) (A) (A) (A) (A) (A) (A) (A) (A) (A) (A) (A)
                 (A) (A) (A) (A) (A) (A) (A) (A) (A) (A) (A) (A)
                 (A) (A) (A) (A) (A) (A) (A) (A) (A) (A) (A) (A)
                 (A) (A) (A) (A) (A) (A) (A) (A) (A) (A) (A) (A)
                 (A) (A) (A) (A) (A) (A) (A) (A) (A) (A) (A) (A)
                 (A) (A) (A) (A) (A) (A) (A) (A) (A) (A) (A) (A)
                 (A) (A) (A) (A) (A) (A) (A) (A) (A) (A) (A) (A)
                 (A) (A) (A) (A) (A) (A) (A) (A) (A) (A) (A) (A)
                 (A) (A) (A) (A) (A) (A) (A) (A) (A) (A) (A) (A)
                 (A) (A) (A) (A) (A) (A) (A) (A) (A) (A) (A) (A)
                 (A) (A) (A) (A) (A) (A) (A) (A) (A) (A) (A) (A)
                 (A) (A) (A) (A) (A)
 The electronic state is 3-A.
 Alpha  occ. eigenvalues --  -19.29635 -19.29065 -19.28508 -19.25956 -10.42560
 Alpha  occ. eigenvalues --  -10.36232 -10.36142 -10.35028 -10.31009 -10.28969
 Alpha  occ. eigenvalues --  -10.27931  -1.20963  -1.15883  -1.14961  -1.13100
 Alpha  occ. eigenvalues --   -0.88763  -0.88262  -0.82509  -0.79793  -0.74017
 Alpha  occ. eigenvalues --   -0.67763  -0.65266  -0.62741  -0.60205  -0.59354
 Alpha  occ. eigenvalues --   -0.59239  -0.57588  -0.56219  -0.54283  -0.54173
 Alpha  occ. eigenvalues --   -0.53698  -0.52820  -0.50517  -0.50315  -0.48348
 Alpha  occ. eigenvalues --   -0.47178  -0.45645  -0.45122  -0.44016  -0.43692
 Alpha  occ. eigenvalues --   -0.41722  -0.37879  -0.36601  -0.35336  -0.34883
 Alpha virt. eigenvalues --    0.02674   0.02908   0.03259   0.03657   0.03980
 Alpha virt. eigenvalues --    0.04621   0.05303   0.05539   0.05787   0.06228
 Alpha virt. eigenvalues --    0.07135   0.07405   0.08035   0.08417   0.08762
 Alpha virt. eigenvalues --    0.09104   0.10612   0.10871   0.11465   0.11662
 Alpha virt. eigenvalues --    0.12013   0.12234   0.12776   0.13002   0.13136
 Alpha virt. eigenvalues --    0.13325   0.13465   0.14058   0.14212   0.14556
 Alpha virt. eigenvalues --    0.14758   0.15494   0.15713   0.16095   0.16726
 Alpha virt. eigenvalues --    0.17137   0.17288   0.17857   0.18653   0.18732
 Alpha virt. eigenvalues --    0.19366   0.19888   0.20459   0.21367   0.21639
 Alpha virt. eigenvalues --    0.21894   0.22603   0.23151   0.23521   0.23567
 Alpha virt. eigenvalues --    0.23750   0.24400   0.24876   0.25146   0.25559
 Alpha virt. eigenvalues --    0.25823   0.26697   0.26915   0.27062   0.27362
 Alpha virt. eigenvalues --    0.27615   0.28017   0.28271   0.28846   0.29203
 Alpha virt. eigenvalues --    0.29487   0.29839   0.30352   0.30987   0.31215
 Alpha virt. eigenvalues --    0.31872   0.32330   0.32518   0.33143   0.33442
 Alpha virt. eigenvalues --    0.33836   0.34331   0.34890   0.35090   0.35781
 Alpha virt. eigenvalues --    0.36144   0.36635   0.37050   0.37153   0.37297
 Alpha virt. eigenvalues --    0.37483   0.37920   0.38409   0.38863   0.39217
 Alpha virt. eigenvalues --    0.39460   0.39629   0.40384   0.40636   0.41144
 Alpha virt. eigenvalues --    0.41795   0.41950   0.42286   0.42421   0.43047
 Alpha virt. eigenvalues --    0.43308   0.43881   0.44109   0.44692   0.44840
 Alpha virt. eigenvalues --    0.45337   0.45376   0.45918   0.46104   0.46774
 Alpha virt. eigenvalues --    0.47115   0.47721   0.48061   0.48831   0.48992
 Alpha virt. eigenvalues --    0.49464   0.50253   0.50345   0.50391   0.50811
 Alpha virt. eigenvalues --    0.51151   0.51803   0.52424   0.52717   0.52747
 Alpha virt. eigenvalues --    0.53519   0.54113   0.54805   0.54937   0.55395
 Alpha virt. eigenvalues --    0.55993   0.56077   0.56528   0.57008   0.57378
 Alpha virt. eigenvalues --    0.57649   0.58307   0.58677   0.58896   0.60202
 Alpha virt. eigenvalues --    0.60459   0.60918   0.61431   0.61756   0.62255
 Alpha virt. eigenvalues --    0.62365   0.63130   0.63660   0.63879   0.64460
 Alpha virt. eigenvalues --    0.64959   0.65511   0.65922   0.66703   0.67556
 Alpha virt. eigenvalues --    0.68158   0.68961   0.69576   0.70165   0.70930
 Alpha virt. eigenvalues --    0.71256   0.71861   0.72485   0.73204   0.73306
 Alpha virt. eigenvalues --    0.73605   0.74329   0.74830   0.75853   0.76342
 Alpha virt. eigenvalues --    0.76732   0.77227   0.77701   0.78354   0.78924
 Alpha virt. eigenvalues --    0.79288   0.79539   0.80171   0.81193   0.82110
 Alpha virt. eigenvalues --    0.82525   0.83135   0.83843   0.84130   0.84894
 Alpha virt. eigenvalues --    0.85551   0.85876   0.86366   0.86453   0.87086
 Alpha virt. eigenvalues --    0.87235   0.88037   0.88668   0.88915   0.89294
 Alpha virt. eigenvalues --    0.89814   0.90234   0.90914   0.91662   0.92316
 Alpha virt. eigenvalues --    0.92708   0.92734   0.93411   0.93705   0.94561
 Alpha virt. eigenvalues --    0.94941   0.95461   0.95825   0.96730   0.97050
 Alpha virt. eigenvalues --    0.97166   0.97683   0.98414   0.99013   0.99583
 Alpha virt. eigenvalues --    1.00016   1.00232   1.00665   1.01173   1.01872
 Alpha virt. eigenvalues --    1.02253   1.02831   1.03545   1.04352   1.04632
 Alpha virt. eigenvalues --    1.05158   1.05316   1.05721   1.06403   1.06763
 Alpha virt. eigenvalues --    1.07183   1.07521   1.08586   1.08746   1.09304
 Alpha virt. eigenvalues --    1.10220   1.10754   1.11002   1.11653   1.11783
 Alpha virt. eigenvalues --    1.12039   1.12998   1.13112   1.13283   1.14621
 Alpha virt. eigenvalues --    1.14818   1.15020   1.16269   1.16936   1.17121
 Alpha virt. eigenvalues --    1.17855   1.19058   1.19772   1.19994   1.20395
 Alpha virt. eigenvalues --    1.21056   1.21612   1.21911   1.22206   1.22808
 Alpha virt. eigenvalues --    1.23144   1.24339   1.24817   1.25413   1.26104
 Alpha virt. eigenvalues --    1.26468   1.27083   1.28241   1.28752   1.28993
 Alpha virt. eigenvalues --    1.29705   1.30518   1.30963   1.31651   1.32024
 Alpha virt. eigenvalues --    1.32492   1.33501   1.33750   1.34286   1.35063
 Alpha virt. eigenvalues --    1.35881   1.36760   1.37256   1.37571   1.38027
 Alpha virt. eigenvalues --    1.38858   1.39748   1.39984   1.40523   1.41308
 Alpha virt. eigenvalues --    1.41587   1.42091   1.42524   1.42996   1.44945
 Alpha virt. eigenvalues --    1.45607   1.45655   1.46667   1.46796   1.48222
 Alpha virt. eigenvalues --    1.48591   1.49778   1.49842   1.50132   1.50784
 Alpha virt. eigenvalues --    1.51289   1.51914   1.52725   1.53226   1.54037
 Alpha virt. eigenvalues --    1.54420   1.55005   1.55465   1.55762   1.57110
 Alpha virt. eigenvalues --    1.57615   1.58665   1.59276   1.59692   1.59948
 Alpha virt. eigenvalues --    1.60776   1.61298   1.61674   1.62131   1.63265
 Alpha virt. eigenvalues --    1.63883   1.64047   1.65328   1.65801   1.66230
 Alpha virt. eigenvalues --    1.66743   1.66875   1.67359   1.67844   1.68441
 Alpha virt. eigenvalues --    1.69464   1.69782   1.69963   1.71260   1.71527
 Alpha virt. eigenvalues --    1.72582   1.73341   1.73778   1.74531   1.75242
 Alpha virt. eigenvalues --    1.75459   1.75825   1.76687   1.77338   1.78832
 Alpha virt. eigenvalues --    1.78943   1.79682   1.79861   1.80819   1.81110
 Alpha virt. eigenvalues --    1.81675   1.82572   1.83988   1.84182   1.85155
 Alpha virt. eigenvalues --    1.85450   1.85881   1.86768   1.87522   1.88097
 Alpha virt. eigenvalues --    1.89202   1.90591   1.91232   1.91779   1.93088
 Alpha virt. eigenvalues --    1.93443   1.94183   1.94430   1.95241   1.95923
 Alpha virt. eigenvalues --    1.96689   1.97535   1.97870   1.99008   1.99368
 Alpha virt. eigenvalues --    1.99769   2.00773   2.01595   2.02934   2.03692
 Alpha virt. eigenvalues --    2.05066   2.05690   2.06824   2.07660   2.08610
 Alpha virt. eigenvalues --    2.09577   2.10004   2.11736   2.12122   2.12885
 Alpha virt. eigenvalues --    2.13403   2.13835   2.14703   2.15145   2.15393
 Alpha virt. eigenvalues --    2.17026   2.18649   2.20081   2.20479   2.22360
 Alpha virt. eigenvalues --    2.22625   2.23867   2.24618   2.26961   2.27834
 Alpha virt. eigenvalues --    2.28688   2.29553   2.31421   2.32225   2.32661
 Alpha virt. eigenvalues --    2.33107   2.34157   2.35602   2.36878   2.37749
 Alpha virt. eigenvalues --    2.38791   2.39620   2.40060   2.41737   2.42122
 Alpha virt. eigenvalues --    2.44044   2.44300   2.44726   2.45848   2.46495
 Alpha virt. eigenvalues --    2.48946   2.49158   2.49826   2.51136   2.52141
 Alpha virt. eigenvalues --    2.54019   2.54881   2.57370   2.57401   2.58913
 Alpha virt. eigenvalues --    2.59723   2.60455   2.60566   2.62319   2.64538
 Alpha virt. eigenvalues --    2.65191   2.66607   2.68073   2.68554   2.69510
 Alpha virt. eigenvalues --    2.73467   2.74804   2.75657   2.76180   2.76378
 Alpha virt. eigenvalues --    2.78917   2.79556   2.81372   2.84690   2.85077
 Alpha virt. eigenvalues --    2.86478   2.87305   2.87451   2.89440   2.91325
 Alpha virt. eigenvalues --    2.92449   2.92475   2.94738   2.95838   2.96427
 Alpha virt. eigenvalues --    2.98025   3.00969   3.02971   3.03370   3.05228
 Alpha virt. eigenvalues --    3.06000   3.07534   3.09599   3.11036   3.13616
 Alpha virt. eigenvalues --    3.14834   3.16297   3.16846   3.18635   3.21569
 Alpha virt. eigenvalues --    3.24345   3.24811   3.25729   3.26209   3.26911
 Alpha virt. eigenvalues --    3.28757   3.29960   3.31236   3.32109   3.34150
 Alpha virt. eigenvalues --    3.34602   3.35464   3.37104   3.37778   3.38732
 Alpha virt. eigenvalues --    3.41304   3.42021   3.42886   3.43941   3.45100
 Alpha virt. eigenvalues --    3.46465   3.47140   3.47994   3.48962   3.49772
 Alpha virt. eigenvalues --    3.50576   3.51014   3.52688   3.54247   3.55123
 Alpha virt. eigenvalues --    3.55187   3.57455   3.58577   3.58872   3.60254
 Alpha virt. eigenvalues --    3.60739   3.61374   3.63208   3.63569   3.64804
 Alpha virt. eigenvalues --    3.65361   3.66074   3.66927   3.67919   3.69787
 Alpha virt. eigenvalues --    3.70637   3.71251   3.72282   3.74272   3.74917
 Alpha virt. eigenvalues --    3.75492   3.76546   3.76614   3.77177   3.77773
 Alpha virt. eigenvalues --    3.78791   3.79374   3.80620   3.81572   3.82524
 Alpha virt. eigenvalues --    3.83957   3.85173   3.86554   3.86858   3.88391
 Alpha virt. eigenvalues --    3.88949   3.89751   3.91677   3.92574   3.93315
 Alpha virt. eigenvalues --    3.94201   3.95649   3.95940   3.96703   3.98004
 Alpha virt. eigenvalues --    3.99229   3.99412   4.00292   4.00699   4.01223
 Alpha virt. eigenvalues --    4.02530   4.04795   4.05680   4.06510   4.06629
 Alpha virt. eigenvalues --    4.07415   4.08780   4.08938   4.10331   4.11728
 Alpha virt. eigenvalues --    4.13081   4.14074   4.14314   4.15494   4.17360
 Alpha virt. eigenvalues --    4.17777   4.19183   4.20534   4.21845   4.24188
 Alpha virt. eigenvalues --    4.24448   4.25144   4.26566   4.27250   4.28016
 Alpha virt. eigenvalues --    4.29494   4.30150   4.32223   4.33505   4.34267
 Alpha virt. eigenvalues --    4.35393   4.36816   4.38939   4.39830   4.40560
 Alpha virt. eigenvalues --    4.42371   4.43164   4.44701   4.46851   4.47249
 Alpha virt. eigenvalues --    4.48136   4.49199   4.50345   4.51501   4.52625
 Alpha virt. eigenvalues --    4.53578   4.54116   4.55711   4.56810   4.59058
 Alpha virt. eigenvalues --    4.60151   4.60895   4.61873   4.62574   4.64774
 Alpha virt. eigenvalues --    4.65149   4.65554   4.67979   4.68513   4.69564
 Alpha virt. eigenvalues --    4.71120   4.72466   4.73512   4.75182   4.76109
 Alpha virt. eigenvalues --    4.76816   4.78593   4.79095   4.81194   4.81818
 Alpha virt. eigenvalues --    4.83748   4.86013   4.87750   4.88963   4.90241
 Alpha virt. eigenvalues --    4.91423   4.93320   4.95537   4.96250   4.97964
 Alpha virt. eigenvalues --    4.99304   5.00030   5.01116   5.02234   5.04540
 Alpha virt. eigenvalues --    5.04811   5.05825   5.06732   5.06803   5.08190
 Alpha virt. eigenvalues --    5.10516   5.11750   5.12988   5.15307   5.15781
 Alpha virt. eigenvalues --    5.16366   5.16713   5.18263   5.20584   5.20719
 Alpha virt. eigenvalues --    5.21690   5.22854   5.23530   5.24712   5.25408
 Alpha virt. eigenvalues --    5.25827   5.29496   5.31853   5.32100   5.33604
 Alpha virt. eigenvalues --    5.37046   5.38568   5.39013   5.41975   5.42318
 Alpha virt. eigenvalues --    5.43826   5.44067   5.46327   5.47505   5.48027
 Alpha virt. eigenvalues --    5.49846   5.52292   5.54750   5.56047   5.57049
 Alpha virt. eigenvalues --    5.59073   5.60898   5.64628   5.67640   5.71829
 Alpha virt. eigenvalues --    5.72671   5.73835   5.76414   5.78301   5.84587
 Alpha virt. eigenvalues --    5.85890   5.89527   5.90627   5.92068   5.92719
 Alpha virt. eigenvalues --    5.94445   5.97698   5.99211   6.03462   6.03844
 Alpha virt. eigenvalues --    6.10376   6.13639   6.16020   6.16232   6.27773
 Alpha virt. eigenvalues --    6.28673   6.34252   6.40222   6.42856   6.44815
 Alpha virt. eigenvalues --    6.45325   6.49017   6.51301   6.51818   6.55386
 Alpha virt. eigenvalues --    6.56253   6.58810   6.59458   6.61691   6.63280
 Alpha virt. eigenvalues --    6.64382   6.68216   6.69477   6.70919   6.72906
 Alpha virt. eigenvalues --    6.76035   6.79016   6.80520   6.81608   6.85048
 Alpha virt. eigenvalues --    6.90215   6.91273   6.92741   6.94137   6.95433
 Alpha virt. eigenvalues --    6.99507   7.03248   7.04954   7.08369   7.11545
 Alpha virt. eigenvalues --    7.12506   7.15706   7.17287   7.18787   7.20947
 Alpha virt. eigenvalues --    7.22694   7.24803   7.26091   7.31889   7.34263
 Alpha virt. eigenvalues --    7.41925   7.45631   7.46794   7.49886   7.53113
 Alpha virt. eigenvalues --    7.53877   7.54964   7.56333   7.69471   7.72500
 Alpha virt. eigenvalues --    7.92649   8.36137  14.58791  15.44543  15.47655
 Alpha virt. eigenvalues --   16.74939  16.87973  17.21079  17.35132  17.37261
 Alpha virt. eigenvalues --   17.80978  18.55153  19.31815
  Beta  occ. eigenvalues --  -19.29295 -19.27562 -19.26815 -19.25867 -10.42322
  Beta  occ. eigenvalues --  -10.36127 -10.35929 -10.35036 -10.30944 -10.28934
  Beta  occ. eigenvalues --  -10.27926  -1.20177  -1.14608  -1.11430  -1.09569
  Beta  occ. eigenvalues --   -0.88113  -0.87638  -0.81342  -0.77925  -0.73647
  Beta  occ. eigenvalues --   -0.66918  -0.64172  -0.62017  -0.59004  -0.58302
  Beta  occ. eigenvalues --   -0.57520  -0.56367  -0.54565  -0.53696  -0.53418
  Beta  occ. eigenvalues --   -0.52494  -0.51890  -0.49658  -0.49259  -0.47775
  Beta  occ. eigenvalues --   -0.45768  -0.44795  -0.43380  -0.42394  -0.38438
  Beta  occ. eigenvalues --   -0.37167  -0.35801  -0.34862
  Beta virt. eigenvalues --   -0.09100  -0.07395   0.02802   0.03277   0.03492
  Beta virt. eigenvalues --    0.03724   0.04079   0.04698   0.05383   0.05641
  Beta virt. eigenvalues --    0.05851   0.06375   0.07233   0.07459   0.08191
  Beta virt. eigenvalues --    0.08489   0.08853   0.09175   0.10726   0.10999
  Beta virt. eigenvalues --    0.11539   0.11742   0.12126   0.12347   0.12890
  Beta virt. eigenvalues --    0.13063   0.13247   0.13414   0.13563   0.14165
  Beta virt. eigenvalues --    0.14309   0.14634   0.14880   0.15606   0.15865
  Beta virt. eigenvalues --    0.16171   0.16825   0.17239   0.17360   0.17972
  Beta virt. eigenvalues --    0.18812   0.18840   0.19535   0.19975   0.20551
  Beta virt. eigenvalues --    0.21505   0.21840   0.22070   0.23107   0.23306
  Beta virt. eigenvalues --    0.23598   0.23770   0.24025   0.24672   0.25097
  Beta virt. eigenvalues --    0.25309   0.25701   0.25936   0.26826   0.27144
  Beta virt. eigenvalues --    0.27322   0.27572   0.27815   0.28158   0.28457
  Beta virt. eigenvalues --    0.29069   0.29447   0.29713   0.30030   0.30502
  Beta virt. eigenvalues --    0.31240   0.31435   0.31993   0.32410   0.32596
  Beta virt. eigenvalues --    0.33322   0.33626   0.34182   0.34411   0.35002
  Beta virt. eigenvalues --    0.35277   0.35952   0.36229   0.36794   0.37187
  Beta virt. eigenvalues --    0.37315   0.37452   0.37635   0.38033   0.38517
  Beta virt. eigenvalues --    0.39027   0.39388   0.39575   0.39854   0.40559
  Beta virt. eigenvalues --    0.40791   0.41346   0.41893   0.42212   0.42496
  Beta virt. eigenvalues --    0.42654   0.43355   0.43546   0.44022   0.44241
  Beta virt. eigenvalues --    0.44792   0.44978   0.45496   0.45661   0.46085
  Beta virt. eigenvalues --    0.46229   0.46915   0.47204   0.47788   0.48187
  Beta virt. eigenvalues --    0.48905   0.49258   0.49645   0.50336   0.50450
  Beta virt. eigenvalues --    0.50501   0.50918   0.51246   0.51937   0.52650
  Beta virt. eigenvalues --    0.52876   0.52887   0.53757   0.54264   0.54947
  Beta virt. eigenvalues --    0.55044   0.55523   0.56119   0.56165   0.56714
  Beta virt. eigenvalues --    0.57145   0.57528   0.57730   0.58410   0.58827
  Beta virt. eigenvalues --    0.59022   0.60288   0.60574   0.61075   0.61583
  Beta virt. eigenvalues --    0.61845   0.62355   0.62479   0.63257   0.63816
  Beta virt. eigenvalues --    0.64005   0.64678   0.65118   0.65558   0.66059
  Beta virt. eigenvalues --    0.66844   0.67850   0.68388   0.69089   0.69727
  Beta virt. eigenvalues --    0.70324   0.71116   0.71360   0.72009   0.72759
  Beta virt. eigenvalues --    0.73300   0.73474   0.73792   0.74498   0.74900
  Beta virt. eigenvalues --    0.75984   0.76492   0.76850   0.77313   0.77839
  Beta virt. eigenvalues --    0.78506   0.79019   0.79391   0.79642   0.80379
  Beta virt. eigenvalues --    0.81326   0.82214   0.82683   0.83256   0.83978
  Beta virt. eigenvalues --    0.84260   0.84969   0.85653   0.85957   0.86456
  Beta virt. eigenvalues --    0.86616   0.87272   0.87361   0.88156   0.88774
  Beta virt. eigenvalues --    0.89079   0.89401   0.90007   0.90415   0.91085
  Beta virt. eigenvalues --    0.91785   0.92419   0.92784   0.92897   0.93566
  Beta virt. eigenvalues --    0.93873   0.94682   0.95129   0.95574   0.95981
  Beta virt. eigenvalues --    0.96849   0.97243   0.97271   0.97792   0.98538
  Beta virt. eigenvalues --    0.99123   0.99771   1.00205   1.00434   1.00882
  Beta virt. eigenvalues --    1.01315   1.02021   1.02342   1.02996   1.03662
  Beta virt. eigenvalues --    1.04487   1.04681   1.05251   1.05420   1.05823
  Beta virt. eigenvalues --    1.06511   1.06918   1.07289   1.07632   1.08790
  Beta virt. eigenvalues --    1.08882   1.09590   1.10362   1.10835   1.11199
  Beta virt. eigenvalues --    1.11773   1.11946   1.12142   1.13151   1.13209
  Beta virt. eigenvalues --    1.13436   1.14752   1.15020   1.15189   1.16381
  Beta virt. eigenvalues --    1.17088   1.17201   1.17951   1.19157   1.19909
  Beta virt. eigenvalues --    1.20055   1.20489   1.21236   1.21727   1.22032
  Beta virt. eigenvalues --    1.22286   1.22961   1.23249   1.24518   1.24955
  Beta virt. eigenvalues --    1.25524   1.26161   1.26517   1.27190   1.28353
  Beta virt. eigenvalues --    1.28823   1.29150   1.29860   1.30716   1.31078
  Beta virt. eigenvalues --    1.31750   1.32103   1.32698   1.33599   1.33912
  Beta virt. eigenvalues --    1.34369   1.35394   1.36062   1.36972   1.37441
  Beta virt. eigenvalues --    1.37688   1.38157   1.38945   1.39879   1.40111
  Beta virt. eigenvalues --    1.40725   1.41386   1.41837   1.42176   1.42639
  Beta virt. eigenvalues --    1.43151   1.45118   1.45725   1.45778   1.46779
  Beta virt. eigenvalues --    1.46938   1.48359   1.48704   1.49883   1.49953
  Beta virt. eigenvalues --    1.50268   1.50919   1.51408   1.52069   1.52899
  Beta virt. eigenvalues --    1.53612   1.54291   1.54570   1.55157   1.55727
  Beta virt. eigenvalues --    1.55871   1.57271   1.57753   1.58816   1.59408
  Beta virt. eigenvalues --    1.59833   1.60127   1.60933   1.61405   1.61792
  Beta virt. eigenvalues --    1.62282   1.63430   1.64084   1.64178   1.65455
  Beta virt. eigenvalues --    1.66069   1.66405   1.66916   1.66987   1.67477
  Beta virt. eigenvalues --    1.68057   1.68653   1.69607   1.69975   1.70163
  Beta virt. eigenvalues --    1.71363   1.71724   1.72704   1.73438   1.73890
  Beta virt. eigenvalues --    1.74702   1.75386   1.75623   1.76130   1.76789
  Beta virt. eigenvalues --    1.77538   1.79015   1.79136   1.79867   1.80005
  Beta virt. eigenvalues --    1.80975   1.81257   1.81817   1.82752   1.84202
  Beta virt. eigenvalues --    1.84390   1.85296   1.85606   1.86055   1.86862
  Beta virt. eigenvalues --    1.87651   1.88281   1.89419   1.90763   1.91401
  Beta virt. eigenvalues --    1.92030   1.93268   1.93678   1.94313   1.94702
  Beta virt. eigenvalues --    1.95391   1.96194   1.96865   1.97701   1.98013
  Beta virt. eigenvalues --    1.99151   1.99552   1.99970   2.01057   2.01829
  Beta virt. eigenvalues --    2.03206   2.03919   2.05436   2.05865   2.06997
  Beta virt. eigenvalues --    2.07883   2.08866   2.09793   2.10207   2.12038
  Beta virt. eigenvalues --    2.12273   2.13025   2.13598   2.13974   2.14953
  Beta virt. eigenvalues --    2.15314   2.15582   2.17292   2.18870   2.20270
  Beta virt. eigenvalues --    2.20835   2.22690   2.22934   2.24092   2.24888
  Beta virt. eigenvalues --    2.27177   2.28228   2.29146   2.29869   2.31685
  Beta virt. eigenvalues --    2.32560   2.33231   2.33448   2.34395   2.36034
  Beta virt. eigenvalues --    2.37282   2.38100   2.39195   2.40130   2.40759
  Beta virt. eigenvalues --    2.41931   2.42789   2.44565   2.44764   2.45507
  Beta virt. eigenvalues --    2.46163   2.47066   2.49450   2.49924   2.50219
  Beta virt. eigenvalues --    2.51737   2.52806   2.54597   2.55415   2.57787
  Beta virt. eigenvalues --    2.57936   2.59390   2.60267   2.60949   2.61246
  Beta virt. eigenvalues --    2.62769   2.64970   2.65755   2.67104   2.68536
  Beta virt. eigenvalues --    2.69006   2.70303   2.74031   2.75282   2.76110
  Beta virt. eigenvalues --    2.76825   2.77002   2.79347   2.80243   2.81772
  Beta virt. eigenvalues --    2.85313   2.85672   2.86903   2.87706   2.88232
  Beta virt. eigenvalues --    2.90013   2.91971   2.92934   2.93554   2.95205
  Beta virt. eigenvalues --    2.96320   2.96958   2.98450   3.01343   3.03406
  Beta virt. eigenvalues --    3.04045   3.05546   3.06276   3.08115   3.09807
  Beta virt. eigenvalues --    3.11619   3.14022   3.15221   3.16671   3.17152
  Beta virt. eigenvalues --    3.19055   3.21819   3.24625   3.25205   3.26022
  Beta virt. eigenvalues --    3.26521   3.27099   3.29068   3.30243   3.31467
  Beta virt. eigenvalues --    3.32373   3.34418   3.34901   3.35807   3.37390
  Beta virt. eigenvalues --    3.38169   3.38878   3.41565   3.42379   3.43142
  Beta virt. eigenvalues --    3.44229   3.45345   3.46742   3.47511   3.48345
  Beta virt. eigenvalues --    3.49117   3.49951   3.50862   3.51239   3.53052
  Beta virt. eigenvalues --    3.54613   3.55323   3.55524   3.57717   3.58795
  Beta virt. eigenvalues --    3.59131   3.60491   3.61052   3.61612   3.63432
  Beta virt. eigenvalues --    3.63855   3.65107   3.65597   3.66261   3.67119
  Beta virt. eigenvalues --    3.68295   3.70040   3.71084   3.71438   3.72552
  Beta virt. eigenvalues --    3.74430   3.75137   3.75713   3.76753   3.76789
  Beta virt. eigenvalues --    3.77470   3.78038   3.79050   3.79702   3.80855
  Beta virt. eigenvalues --    3.81852   3.82759   3.84208   3.85450   3.86916
  Beta virt. eigenvalues --    3.87169   3.88604   3.89297   3.90161   3.92024
  Beta virt. eigenvalues --    3.92915   3.93788   3.94463   3.95882   3.96063
  Beta virt. eigenvalues --    3.97017   3.98206   3.99498   3.99592   4.00562
  Beta virt. eigenvalues --    4.00985   4.01516   4.02812   4.05003   4.06047
  Beta virt. eigenvalues --    4.06780   4.06915   4.07662   4.08975   4.09104
  Beta virt. eigenvalues --    4.10515   4.11993   4.13397   4.14301   4.14634
  Beta virt. eigenvalues --    4.15770   4.17740   4.18201   4.19581   4.20836
  Beta virt. eigenvalues --    4.22104   4.24603   4.24673   4.25380   4.27104
  Beta virt. eigenvalues --    4.27679   4.28274   4.29945   4.30358   4.32516
  Beta virt. eigenvalues --    4.33843   4.34479   4.35549   4.37151   4.39259
  Beta virt. eigenvalues --    4.40289   4.40833   4.42566   4.43502   4.44995
  Beta virt. eigenvalues --    4.47227   4.47447   4.48602   4.49437   4.50682
  Beta virt. eigenvalues --    4.51776   4.52853   4.53968   4.54396   4.55955
  Beta virt. eigenvalues --    4.57145   4.59440   4.60381   4.61195   4.62135
  Beta virt. eigenvalues --    4.62644   4.64986   4.65571   4.65830   4.68485
  Beta virt. eigenvalues --    4.68938   4.70045   4.71751   4.72911   4.73768
  Beta virt. eigenvalues --    4.75417   4.76478   4.77485   4.79232   4.79852
  Beta virt. eigenvalues --    4.81592   4.82173   4.84586   4.86214   4.88087
  Beta virt. eigenvalues --    4.89330   4.90588   4.91739   4.93751   4.95943
  Beta virt. eigenvalues --    4.97089   4.98523   4.99874   5.00843   5.01541
  Beta virt. eigenvalues --    5.02531   5.05085   5.05307   5.06059   5.06964
  Beta virt. eigenvalues --    5.07037   5.08418   5.10864   5.12039   5.13275
  Beta virt. eigenvalues --    5.15578   5.16203   5.16765   5.16981   5.18503
  Beta virt. eigenvalues --    5.20938   5.21039   5.22055   5.23195   5.23891
  Beta virt. eigenvalues --    5.25017   5.25882   5.26325   5.29744   5.32161
  Beta virt. eigenvalues --    5.32797   5.33965   5.37231   5.39030   5.39306
  Beta virt. eigenvalues --    5.42155   5.42734   5.44063   5.44348   5.46470
  Beta virt. eigenvalues --    5.47804   5.48297   5.50129   5.52516   5.54977
  Beta virt. eigenvalues --    5.56574   5.57354   5.59266   5.61381   5.64968
  Beta virt. eigenvalues --    5.67936   5.72145   5.73058   5.74355   5.76570
  Beta virt. eigenvalues --    5.78595   5.85128   5.86030   5.89744   5.90850
  Beta virt. eigenvalues --    5.92361   5.92868   5.94756   5.97929   5.99367
  Beta virt. eigenvalues --    6.03594   6.04015   6.11124   6.14986   6.16589
  Beta virt. eigenvalues --    6.17645   6.28067   6.29535   6.35080   6.41161
  Beta virt. eigenvalues --    6.44384   6.46171   6.47989   6.50994   6.51938
  Beta virt. eigenvalues --    6.52272   6.56622   6.57181   6.60888   6.61269
  Beta virt. eigenvalues --    6.63841   6.64772   6.65833   6.69141   6.70209
  Beta virt. eigenvalues --    6.73511   6.74519   6.78246   6.81172   6.83028
  Beta virt. eigenvalues --    6.84266   6.85794   6.92799   6.93152   6.94329
  Beta virt. eigenvalues --    6.96846   6.98032   7.01540   7.05804   7.06955
  Beta virt. eigenvalues --    7.11484   7.13165   7.14196   7.17436   7.19377
  Beta virt. eigenvalues --    7.20137   7.22153   7.24563   7.25563   7.28552
  Beta virt. eigenvalues --    7.33484   7.35165   7.45757   7.47206   7.48594
  Beta virt. eigenvalues --    7.51369   7.54260   7.56132   7.56755   7.57731
  Beta virt. eigenvalues --    7.72129   7.74005   7.92811   8.36366  14.61078
  Beta virt. eigenvalues --   15.45025  15.50085  16.75203  16.88329  17.21217
  Beta virt. eigenvalues --   17.35219  17.37434  17.81257  18.55325  19.31954
          Condensed to atoms (all electrons):
               1          2          3          4          5          6
     1  H    0.858874   0.608407  -0.279036  -0.128818  -0.189389  -0.007171
     2  C    0.608407   6.115970  -0.169130   0.267757  -0.275982   0.108779
     3  H   -0.279036  -0.169130   0.837275   0.069114   0.151743  -0.005596
     4  H   -0.128818   0.267757   0.069114   0.421434   0.081879  -0.002218
     5  C   -0.189389  -0.275982   0.151743   0.081879   5.800977  -0.110878
     6  C   -0.007171   0.108779  -0.005596  -0.002218  -0.110878   5.657827
     7  H   -0.001174  -0.012500  -0.009250   0.001683  -0.026103   0.411585
     8  H    0.003632  -0.011988  -0.039870  -0.003447   0.156664   0.144543
     9  O   -0.001459   0.019840   0.031316  -0.009400  -0.364628  -0.062645
    10  O    0.012181   0.023720  -0.007716  -0.003656   0.014257   0.005576
    11  H   -0.000095  -0.000587  -0.006799   0.000016   0.006597  -0.000781
    12  C    0.001286  -0.000208  -0.019866  -0.000223   0.005425  -0.000983
    13  H    0.000018  -0.000122  -0.001902   0.000005   0.000334   0.000050
    14  H    0.000084  -0.000551   0.003146  -0.000157  -0.000776  -0.000142
    15  C    0.004354  -0.006807   0.021446  -0.004248   0.007638  -0.003872
    16  H   -0.001410   0.002390  -0.015564   0.002315   0.008367  -0.001340
    17  H    0.000178   0.001139   0.004921   0.000114  -0.000323  -0.000209
    18  C   -0.000716  -0.007201  -0.023142   0.000704  -0.016093   0.013668
    19  H    0.000202   0.002264   0.005100   0.000330  -0.001556   0.000777
    20  C   -0.004162  -0.001723   0.004951   0.004179   0.001294  -0.012358
    21  H   -0.000102  -0.000735  -0.001372   0.000075   0.001022  -0.000080
    22  H   -0.000054   0.003316  -0.003335   0.000617   0.000193  -0.003968
    23  O   -0.003662   0.004024   0.020789   0.004519  -0.002618   0.005626
    24  H    0.008358   0.013456  -0.034657  -0.007501   0.012392   0.004140
    25  O   -0.000740  -0.020050   0.013486  -0.000213   0.001248  -0.040935
               7          8          9         10         11         12
     1  H   -0.001174   0.003632  -0.001459   0.012181  -0.000095   0.001286
     2  C   -0.012500  -0.011988   0.019840   0.023720  -0.000587  -0.000208
     3  H   -0.009250  -0.039870   0.031316  -0.007716  -0.006799  -0.019866
     4  H    0.001683  -0.003447  -0.009400  -0.003656   0.000016  -0.000223
     5  C   -0.026103   0.156664  -0.364628   0.014257   0.006597   0.005425
     6  C    0.411585   0.144543  -0.062645   0.005576  -0.000781  -0.000983
     7  H    0.478320  -0.012447  -0.027497  -0.096166   0.000139  -0.000083
     8  H   -0.012447   0.444707   0.003675  -0.014395   0.000920   0.002040
     9  O   -0.027497   0.003675   9.235507   0.025073  -0.001307  -0.001009
    10  O   -0.096166  -0.014395   0.025073   8.863012  -0.000594   0.000339
    11  H    0.000139   0.000920  -0.001307  -0.000594   0.349865   0.336518
    12  C   -0.000083   0.002040  -0.001009   0.000339   0.336518   5.964275
    13  H    0.000015   0.000195  -0.000041  -0.000048   0.001317   0.409953
    14  H   -0.000045  -0.000002   0.000021   0.000163  -0.006724   0.448776
    15  C   -0.000301   0.001990  -0.000392  -0.004911   0.005304  -0.046791
    16  H    0.000638   0.001270  -0.002377  -0.003368  -0.004095   0.027452
    17  H   -0.000105   0.000616   0.000092   0.000833  -0.001451  -0.122817
    18  C    0.000959  -0.008053   0.001484   0.025312  -0.017640   0.038188
    19  H   -0.000155  -0.000176   0.000174   0.000210  -0.000154  -0.008689
    20  C    0.001748  -0.005740   0.000042  -0.004925  -0.000233  -0.014048
    21  H    0.000208  -0.000380  -0.000028  -0.003931   0.001083   0.008522
    22  H   -0.000012   0.004242   0.000040   0.024570  -0.000393  -0.002542
    23  O    0.000910  -0.002162  -0.000160  -0.069568  -0.000354  -0.008310
    24  H    0.002218   0.006905  -0.002580  -0.082348  -0.000116   0.004605
    25  O    0.003100  -0.042798   0.001025  -0.005664   0.007947   0.029137
              13         14         15         16         17         18
     1  H    0.000018   0.000084   0.004354  -0.001410   0.000178  -0.000716
     2  C   -0.000122  -0.000551  -0.006807   0.002390   0.001139  -0.007201
     3  H   -0.001902   0.003146   0.021446  -0.015564   0.004921  -0.023142
     4  H    0.000005  -0.000157  -0.004248   0.002315   0.000114   0.000704
     5  C    0.000334  -0.000776   0.007638   0.008367  -0.000323  -0.016093
     6  C    0.000050  -0.000142  -0.003872  -0.001340  -0.000209   0.013668
     7  H    0.000015  -0.000045  -0.000301   0.000638  -0.000105   0.000959
     8  H    0.000195  -0.000002   0.001990   0.001270   0.000616  -0.008053
     9  O   -0.000041   0.000021  -0.000392  -0.002377   0.000092   0.001484
    10  O   -0.000048   0.000163  -0.004911  -0.003368   0.000833   0.025312
    11  H    0.001317  -0.006724   0.005304  -0.004095  -0.001451  -0.017640
    12  C    0.409953   0.448776  -0.046791   0.027452  -0.122817   0.038188
    13  H    0.358564   0.000041   0.020371   0.005731  -0.014481   0.008158
    14  H    0.000041   0.370022  -0.027436  -0.006019  -0.002822  -0.006390
    15  C    0.020371  -0.027436   5.683054   0.323112   0.409145   0.069503
    16  H    0.005731  -0.006019   0.323112   0.488593  -0.085320   0.086317
    17  H   -0.014481  -0.002822   0.409145  -0.085320   0.552347  -0.076615
    18  C    0.008158  -0.006390   0.069503   0.086317  -0.076615   5.340433
    19  H   -0.007932  -0.001199  -0.085758   0.000439   0.008016   0.261175
    20  C    0.001672  -0.001625   0.085330  -0.010246  -0.001667  -0.073511
    21  H    0.001099  -0.000247  -0.008275   0.005827  -0.022067  -0.005292
    22  H   -0.000109  -0.000090   0.006882  -0.000841   0.004353  -0.003730
    23  O   -0.000610   0.000141   0.039714  -0.015177   0.016276   0.014931
    24  H    0.000029   0.000515  -0.020497  -0.006088  -0.001487   0.021680
    25  O   -0.008661   0.005114  -0.006158  -0.022897   0.003785  -0.137673
              19         20         21         22         23         24
     1  H    0.000202  -0.004162  -0.000102  -0.000054  -0.003662   0.008358
     2  C    0.002264  -0.001723  -0.000735   0.003316   0.004024   0.013456
     3  H    0.005100   0.004951  -0.001372  -0.003335   0.020789  -0.034657
     4  H    0.000330   0.004179   0.000075   0.000617   0.004519  -0.007501
     5  C   -0.001556   0.001294   0.001022   0.000193  -0.002618   0.012392
     6  C    0.000777  -0.012358  -0.000080  -0.003968   0.005626   0.004140
     7  H   -0.000155   0.001748   0.000208  -0.000012   0.000910   0.002218
     8  H   -0.000176  -0.005740  -0.000380   0.004242  -0.002162   0.006905
     9  O    0.000174   0.000042  -0.000028   0.000040  -0.000160  -0.002580
    10  O    0.000210  -0.004925  -0.003931   0.024570  -0.069568  -0.082348
    11  H   -0.000154  -0.000233   0.001083  -0.000393  -0.000354  -0.000116
    12  C   -0.008689  -0.014048   0.008522  -0.002542  -0.008310   0.004605
    13  H   -0.007932   0.001672   0.001099  -0.000109  -0.000610   0.000029
    14  H   -0.001199  -0.001625  -0.000247  -0.000090   0.000141   0.000515
    15  C   -0.085758   0.085330  -0.008275   0.006882   0.039714  -0.020497
    16  H    0.000439  -0.010246   0.005827  -0.000841  -0.015177  -0.006088
    17  H    0.008016  -0.001667  -0.022067   0.004353   0.016276  -0.001487
    18  C    0.261175  -0.073511  -0.005292  -0.003730   0.014931   0.021680
    19  H    0.479435  -0.034520   0.022561  -0.027833  -0.005043   0.002074
    20  C   -0.034520   5.479689   0.346819   0.400892  -0.060209   0.021056
    21  H    0.022561   0.346819   0.461726  -0.068524   0.026244  -0.010111
    22  H   -0.027833   0.400892  -0.068524   0.481468  -0.093256  -0.014897
    23  O   -0.005043  -0.060209   0.026244  -0.093256   8.957994  -0.025544
    24  H    0.002074   0.021056  -0.010111  -0.014897  -0.025544   0.634323
    25  O   -0.079995   0.045490  -0.011816   0.006716   0.010331   0.000766
              25
     1  H   -0.000740
     2  C   -0.020050
     3  H    0.013486
     4  H   -0.000213
     5  C    0.001248
     6  C   -0.040935
     7  H    0.003100
     8  H   -0.042798
     9  O    0.001025
    10  O   -0.005664
    11  H    0.007947
    12  C    0.029137
    13  H   -0.008661
    14  H    0.005114
    15  C   -0.006158
    16  H   -0.022897
    17  H    0.003785
    18  C   -0.137673
    19  H   -0.079995
    20  C    0.045490
    21  H   -0.011816
    22  H    0.006716
    23  O    0.010331
    24  H    0.000766
    25  O    9.034867
          Atomic-Atomic Spin Densities.
               1          2          3          4          5          6
     1  H    0.060661   0.010587  -0.039489  -0.025989   0.010416  -0.006734
     2  C    0.010587   0.075766  -0.031439  -0.016428   0.011010   0.000762
     3  H   -0.039489  -0.031439   0.048469   0.020395  -0.011486   0.018378
     4  H   -0.025989  -0.016428   0.020395   0.021409  -0.019650   0.007561
     5  C    0.010416   0.011010  -0.011486  -0.019650   0.272507  -0.079998
     6  C   -0.006734   0.000762   0.018378   0.007561  -0.079998   0.123708
     7  H   -0.000029  -0.000378  -0.000086  -0.000424   0.005368   0.002757
     8  H    0.004612  -0.001642  -0.009577  -0.004900   0.049502  -0.022626
     9  O   -0.000236  -0.002320   0.002811   0.004506  -0.081777   0.014025
    10  O   -0.006442  -0.002711   0.007581   0.013932  -0.015327  -0.113928
    11  H    0.000863   0.000548  -0.001532  -0.000269   0.000990  -0.000665
    12  C    0.000430   0.000117  -0.001282  -0.000149   0.000716  -0.000661
    13  H    0.000017   0.000013  -0.000106   0.000004   0.000031  -0.000030
    14  H   -0.000010  -0.000027   0.000152   0.000001  -0.000059   0.000024
    15  C    0.001734   0.000713  -0.004642  -0.001222   0.003660  -0.003392
    16  H    0.000805   0.001712  -0.002477  -0.000406   0.000599  -0.000459
    17  H   -0.000084  -0.000274   0.001062  -0.000018  -0.000228   0.000133
    18  C   -0.004543  -0.001706   0.011117   0.003145  -0.012060   0.011587
    19  H   -0.000226  -0.000104   0.000428   0.000184  -0.000430   0.000601
    20  C    0.001794   0.000733  -0.004423  -0.002007   0.005532  -0.004227
    21  H    0.000035  -0.000045  -0.000394   0.000023   0.000332  -0.000447
    22  H    0.000399   0.000182  -0.001345  -0.000329   0.002050  -0.004767
    23  O    0.000982   0.000135  -0.002393  -0.001338   0.003563  -0.003723
    24  H    0.000549   0.001027  -0.000180  -0.000444  -0.001389   0.001959
    25  O   -0.000542   0.000273   0.004411  -0.000333  -0.002031   0.002330
               7          8          9         10         11         12
     1  H   -0.000029   0.004612  -0.000236  -0.006442   0.000863   0.000430
     2  C   -0.000378  -0.001642  -0.002320  -0.002711   0.000548   0.000117
     3  H   -0.000086  -0.009577   0.002811   0.007581  -0.001532  -0.001282
     4  H   -0.000424  -0.004900   0.004506   0.013932  -0.000269  -0.000149
     5  C    0.005368   0.049502  -0.081777  -0.015327   0.000990   0.000716
     6  C    0.002757  -0.022626   0.014025  -0.113928  -0.000665  -0.000661
     7  H   -0.004383  -0.000743  -0.002524   0.002876  -0.000017  -0.000009
     8  H   -0.000743   0.058347  -0.011963  -0.002050   0.000324   0.000325
     9  O   -0.002524  -0.011963   0.204389   0.005552  -0.000132  -0.000058
    10  O    0.002876  -0.002050   0.005552   0.785742  -0.000051   0.000001
    11  H   -0.000017   0.000324  -0.000132  -0.000051   0.000867  -0.000766
    12  C   -0.000009   0.000325  -0.000058   0.000001  -0.000766   0.014608
    13  H   -0.000005   0.000046   0.000002   0.000002  -0.000813  -0.000327
    14  H    0.000004  -0.000024  -0.000004   0.000002   0.000084  -0.000071
    15  C    0.000008   0.001045  -0.000483   0.000088   0.001394   0.000745
    16  H   -0.000055   0.000507   0.000046   0.000156  -0.000183  -0.002100
    17  H    0.000027  -0.000074  -0.000019  -0.000063   0.000250   0.000106
    18  C   -0.000030  -0.004261   0.001566  -0.002282  -0.005926  -0.002099
    19  H    0.000025  -0.000228   0.000106  -0.000214   0.000472   0.000692
    20  C   -0.000115   0.002345  -0.000630   0.002892   0.000531   0.000459
    21  H   -0.000035  -0.000004  -0.000014   0.000271   0.000233   0.000657
    22  H   -0.000111   0.001476  -0.000273   0.002699   0.000106   0.000025
    23  O   -0.000223   0.001783  -0.000328   0.002019   0.000063   0.000224
    24  H    0.000070  -0.000832  -0.000189  -0.008695  -0.000095  -0.000192
    25  O    0.000101  -0.001357  -0.000022   0.002126   0.005260  -0.005174
              13         14         15         16         17         18
     1  H    0.000017  -0.000010   0.001734   0.000805  -0.000084  -0.004543
     2  C    0.000013  -0.000027   0.000713   0.001712  -0.000274  -0.001706
     3  H   -0.000106   0.000152  -0.004642  -0.002477   0.001062   0.011117
     4  H    0.000004   0.000001  -0.001222  -0.000406  -0.000018   0.003145
     5  C    0.000031  -0.000059   0.003660   0.000599  -0.000228  -0.012060
     6  C   -0.000030   0.000024  -0.003392  -0.000459   0.000133   0.011587
     7  H   -0.000005   0.000004   0.000008  -0.000055   0.000027  -0.000030
     8  H    0.000046  -0.000024   0.001045   0.000507  -0.000074  -0.004261
     9  O    0.000002  -0.000004  -0.000483   0.000046  -0.000019   0.001566
    10  O    0.000002   0.000002   0.000088   0.000156  -0.000063  -0.002282
    11  H   -0.000813   0.000084   0.001394  -0.000183   0.000250  -0.005926
    12  C   -0.000327  -0.000071   0.000745  -0.002100   0.000106  -0.002099
    13  H    0.000524   0.000624  -0.000734   0.000071  -0.000443   0.003673
    14  H    0.000624  -0.002148   0.001147   0.000249  -0.000005  -0.000624
    15  C   -0.000734   0.001147   0.033661  -0.004591  -0.002679  -0.008639
    16  H    0.000071   0.000249  -0.004591   0.011560  -0.004091   0.007058
    17  H   -0.000443  -0.000005  -0.002679  -0.004091   0.005427   0.001132
    18  C    0.003673  -0.000624  -0.008639   0.007058   0.001132   0.029344
    19  H   -0.000010  -0.000101  -0.006392  -0.000354  -0.000692   0.029354
    20  C   -0.000368  -0.000007   0.017317  -0.003767   0.001118  -0.033443
    21  H   -0.000088   0.000088  -0.001525  -0.000373  -0.000411   0.018493
    22  H   -0.000030   0.000016   0.003009  -0.000438   0.000269  -0.013598
    23  O    0.000111  -0.000141   0.001408   0.001718  -0.000879  -0.000738
    24  H   -0.000024  -0.000010   0.001836  -0.000255   0.000202  -0.002843
    25  O   -0.002335   0.000029   0.006133  -0.003112   0.001501  -0.132722
              19         20         21         22         23         24
     1  H   -0.000226   0.001794   0.000035   0.000399   0.000982   0.000549
     2  C   -0.000104   0.000733  -0.000045   0.000182   0.000135   0.001027
     3  H    0.000428  -0.004423  -0.000394  -0.001345  -0.002393  -0.000180
     4  H    0.000184  -0.002007   0.000023  -0.000329  -0.001338  -0.000444
     5  C   -0.000430   0.005532   0.000332   0.002050   0.003563  -0.001389
     6  C    0.000601  -0.004227  -0.000447  -0.004767  -0.003723   0.001959
     7  H    0.000025  -0.000115  -0.000035  -0.000111  -0.000223   0.000070
     8  H   -0.000228   0.002345  -0.000004   0.001476   0.001783  -0.000832
     9  O    0.000106  -0.000630  -0.000014  -0.000273  -0.000328  -0.000189
    10  O   -0.000214   0.002892   0.000271   0.002699   0.002019  -0.008695
    11  H    0.000472   0.000531   0.000233   0.000106   0.000063  -0.000095
    12  C    0.000692   0.000459   0.000657   0.000025   0.000224  -0.000192
    13  H   -0.000010  -0.000368  -0.000088  -0.000030   0.000111  -0.000024
    14  H   -0.000101  -0.000007   0.000088   0.000016  -0.000141  -0.000010
    15  C   -0.006392   0.017317  -0.001525   0.003009   0.001408   0.001836
    16  H   -0.000354  -0.003767  -0.000373  -0.000438   0.001718  -0.000255
    17  H   -0.000692   0.001118  -0.000411   0.000269  -0.000879   0.000202
    18  C    0.029354  -0.033443   0.018493  -0.013598  -0.000738  -0.002843
    19  H    0.006560  -0.006205   0.003460  -0.002554  -0.000208  -0.000516
    20  C   -0.006205   0.226815  -0.003477   0.009105  -0.014738   0.000059
    21  H    0.003460  -0.003477   0.002709  -0.000668   0.002218  -0.002110
    22  H   -0.002554   0.009105  -0.000668   0.002467   0.000256  -0.002319
    23  O   -0.000208  -0.014738   0.002218   0.000256   0.049820  -0.004238
    24  H   -0.000516   0.000059  -0.002110  -0.002319  -0.004238   0.008433
    25  O   -0.001198   0.010347  -0.007668   0.002603   0.000643   0.005895
              25
     1  H   -0.000542
     2  C    0.000273
     3  H    0.004411
     4  H   -0.000333
     5  C   -0.002031
     6  C    0.002330
     7  H    0.000101
     8  H   -0.001357
     9  O   -0.000022
    10  O    0.002126
    11  H    0.005260
    12  C   -0.005174
    13  H   -0.002335
    14  H    0.000029
    15  C    0.006133
    16  H   -0.003112
    17  H    0.001501
    18  C   -0.132722
    19  H   -0.001198
    20  C    0.010347
    21  H   -0.007668
    22  H    0.002603
    23  O    0.000643
    24  H    0.005895
    25  O    0.895586
 Mulliken charges and spin densities:
               1          2
     1  H    0.120414   0.009560
     2  C   -0.663477   0.046505
     3  H    0.453948   0.003954
     4  H    0.305141  -0.002748
     5  C    0.738317   0.141842
     6  C   -0.099396  -0.057833
     7  H    0.284316   0.002068
     8  H    0.370057   0.060029
     9  O   -0.844766   0.132035
    10  O   -0.697958   0.674179
    11  H    0.331619   0.001536
    12  C   -1.050951   0.006218
    13  H    0.226353  -0.000196
    14  H    0.226201  -0.000811
    15  C   -0.462397   0.039598
    16  H    0.222291   0.001819
    17  H    0.327551   0.001266
    18  C    0.493543  -0.109044
    19  H    0.470253   0.022450
    20  C   -0.168198   0.205642
    21  H    0.257773   0.011260
    22  H    0.286296  -0.001769
    23  O   -0.814828   0.035997
    24  H    0.473307  -0.004300
    25  O   -0.785410   0.780744
 Sum of Mulliken charges =   0.00000   2.00000
 Mulliken charges and spin densities with hydrogens summed into heavy atoms:
               1          2
     2  C    0.216026   0.057271
     5  C    0.738317   0.141842
     6  C    0.554977   0.004264
     9  O   -0.844766   0.132035
    10  O   -0.697958   0.674179
    12  C   -0.266778   0.006746
    15  C    0.087445   0.042684
    18  C    0.963796  -0.086594
    20  C    0.375871   0.215133
    23  O   -0.341521   0.031697
    25  O   -0.785410   0.780744
 Electronic spatial extent (au):  <R**2>=           2360.6979
 Charge=              0.0000 electrons
 Dipole moment (field-independent basis, Debye):
    X=             -2.0395    Y=             -0.3493    Z=             -0.0254  Tot=              2.0693
 Quadrupole moment (field-independent basis, Debye-Ang):
   XX=            -67.7515   YY=            -71.3445   ZZ=            -68.1212
   XY=              0.7997   XZ=              2.2625   YZ=             -6.1977
 Traceless Quadrupole moment (field-independent basis, Debye-Ang):
   XX=              1.3209   YY=             -2.2721   ZZ=              0.9512
   XY=              0.7997   XZ=              2.2625   YZ=             -6.1977
 Octapole moment (field-independent basis, Debye-Ang**2):
  XXX=            -32.3332  YYY=              2.5525  ZZZ=              0.7896  XYY=            -12.2713
  XXY=             21.6377  XXZ=              0.6043  XZZ=             12.0163  YZZ=             -1.4906
  YYZ=             -4.2281  XYZ=             -2.3615
 Hexadecapole moment (field-independent basis, Debye-Ang**3):
 XXXX=          -2058.0037 YYYY=           -774.5709 ZZZZ=           -308.8875 XXXY=             42.4871
 XXXZ=              8.7343 YYYX=            -22.8394 YYYZ=            -13.9967 ZZZX=              4.7367
 ZZZY=             -1.9903 XXYY=           -493.3946 XXZZ=           -366.8344 YYZZ=           -178.0612
 XXYZ=            -18.0410 YYXZ=              5.0807 ZZXY=              1.1483
 N-N= 6.538032205699D+02 E-N=-2.655256498471D+03  KE= 5.726472549445D+02
                          Isotropic Fermi Contact Couplings
        Atom                 a.u.       MegaHertz       Gauss      10(-4) cm-1
     1  H(1)               0.00010       0.22186       0.07917       0.07401
     2  C(13)              0.00896       5.03647       1.79714       1.67999
     3  H(1)              -0.00069      -1.54327      -0.55068      -0.51478
     4  H(1)              -0.00035      -0.79063      -0.28212      -0.26372
     5  C(13)              0.05985      33.64116      12.00400      11.22148
     6  C(13)             -0.03831     -21.53660      -7.68479      -7.18384
     7  H(1)              -0.00005      -0.10142      -0.03619      -0.03383
     8  H(1)               0.03218      71.92924      25.66614      23.99301
     9  O(17)              0.01248      -3.78159      -1.34937      -1.26140
    10  O(17)              0.03412     -10.34206      -3.69030      -3.44974
    11  H(1)               0.00011       0.23787       0.08488       0.07934
    12  C(13)             -0.00258      -1.45020      -0.51747      -0.48374
    13  H(1)               0.00012       0.27203       0.09707       0.09074
    14  H(1)               0.00007       0.16227       0.05790       0.05413
    15  C(13)              0.00523       2.94257       1.04998       0.98153
    16  H(1)              -0.00042      -0.94353      -0.33667      -0.31473
    17  H(1)              -0.00045      -0.99888      -0.35642      -0.33319
    18  C(13)             -0.03643     -20.47474      -7.30590      -6.82964
    19  H(1)               0.01234      27.57948       9.84104       9.19952
    20  C(13)              0.07321      41.14972      14.68324      13.72607
    21  H(1)               0.00864      19.31393       6.89169       6.44243
    22  H(1)              -0.00246      -5.48867      -1.95850      -1.83082
    23  O(17)              0.00149      -0.45090      -0.16089      -0.15040
    24  H(1)              -0.00045      -1.01296      -0.36145      -0.33789
    25  O(17)              0.03843     -11.64665      -4.15581      -3.88490
 --------------------------------------------------------
       Center         ----  Spin Dipole Couplings  ----
                      3XX-RR        3YY-RR        3ZZ-RR
 --------------------------------------------------------
     1   Atom       -0.004083      0.004081      0.000002
     2   Atom        0.000259     -0.029384      0.029125
     3   Atom        0.003925     -0.004563      0.000638
     4   Atom       -0.007997      0.001264      0.006732
     5   Atom       -0.111911      0.152015     -0.040103
     6   Atom       -0.029610      0.003839      0.025771
     7   Atom        0.009457     -0.008287     -0.001170
     8   Atom        0.016090     -0.007636     -0.008454
     9   Atom       -0.307416      0.339071     -0.031655
    10   Atom       -0.639611     -0.210576      0.850187
    11   Atom       -0.001221      0.006905     -0.005684
    12   Atom       -0.001081      0.008184     -0.007103
    13   Atom        0.003897     -0.000213     -0.003684
    14   Atom        0.000494      0.000683     -0.001177
    15   Atom       -0.002591     -0.008451      0.011043
    16   Atom       -0.002620     -0.004774      0.007395
    17   Atom        0.004716     -0.003394     -0.001322
    18   Atom        0.002605      0.037911     -0.040516
    19   Atom        0.014503     -0.006900     -0.007603
    20   Atom       -0.126939      0.208474     -0.081535
    21   Atom        0.016999     -0.002433     -0.014565
    22   Atom       -0.007605      0.015216     -0.007611
    23   Atom       -0.088224      0.174530     -0.086305
    24   Atom        0.024472     -0.014784     -0.009687
    25   Atom       -0.738469      1.741192     -1.002723
 --------------------------------------------------------
                        XY            XZ            YZ
 --------------------------------------------------------
     1   Atom       -0.001565     -0.001715     -0.007352
     2   Atom       -0.001887     -0.045228     -0.005987
     3   Atom       -0.000173      0.006601     -0.008772
     4   Atom        0.002649     -0.000653     -0.005623
     5   Atom       -0.028308      0.010510     -0.143314
     6   Atom       -0.056692      0.043340     -0.037617
     7   Atom       -0.000419     -0.012668     -0.000977
     8   Atom        0.016460      0.004306      0.014062
     9   Atom        0.080274     -0.058487     -0.434881
    10   Atom       -0.860718      1.212910     -1.572611
    11   Atom        0.007759     -0.003265     -0.004541
    12   Atom        0.001484     -0.004185     -0.001115
    13   Atom        0.005506     -0.000014      0.000217
    14   Atom        0.003076     -0.002596     -0.001953
    15   Atom        0.015826     -0.026026     -0.023373
    16   Atom        0.003134     -0.005017     -0.005491
    17   Atom        0.000842     -0.007396     -0.000842
    18   Atom        0.025289     -0.000824      0.054902
    19   Atom       -0.009337      0.009991     -0.005689
    20   Atom        0.010622      0.000760      0.135721
    21   Atom       -0.009293     -0.007674      0.006500
    22   Atom        0.002348     -0.007116     -0.008510
    23   Atom        0.048942      0.002518      0.053476
    24   Atom        0.001302     -0.012206      0.008195
    25   Atom        1.571226      0.617094      1.262261
 --------------------------------------------------------


 ---------------------------------------------------------------------------------
              Anisotropic Spin Dipole Couplings in Principal Axis System
 ---------------------------------------------------------------------------------

       Atom             a.u.   MegaHertz   Gauss  10(-4) cm-1        Axes

              Baa    -0.0073    -3.878    -1.384    -1.294  0.5877  0.4954  0.6396
     1 H(1)   Bbb    -0.0024    -1.284    -0.458    -0.428  0.8089 -0.3447 -0.4763
              Bcc     0.0097     5.162     1.842     1.722 -0.0155  0.7973 -0.6033
 
              Baa    -0.0365    -4.893    -1.746    -1.632  0.6394  0.5886  0.4946
     2 C(13)  Bbb    -0.0259    -3.469    -1.238    -1.157 -0.4958  0.8074 -0.3199
              Bcc     0.0623     8.363     2.984     2.789 -0.5877 -0.0407  0.8081
 
              Baa    -0.0121    -6.462    -2.306    -2.155 -0.2530  0.7309  0.6339
     3 H(1)   Bbb     0.0007     0.365     0.130     0.122  0.7470  0.5640 -0.3520
              Bcc     0.0114     6.097     2.176     2.034  0.6148 -0.3844  0.6887
 
              Baa    -0.0088    -4.670    -1.667    -1.558  0.9552 -0.2888 -0.0646
     4 H(1)   Bbb    -0.0017    -0.912    -0.325    -0.304  0.2759  0.7899  0.5476
              Bcc     0.0105     5.582     1.992     1.862 -0.1071 -0.5409  0.8342
 
              Baa    -0.1197   -16.064    -5.732    -5.359  0.6117  0.4180  0.6717
     5 C(13)  Bbb    -0.1114   -14.946    -5.333    -4.986  0.7863 -0.2279 -0.5742
              Bcc     0.2311    31.011    11.065    10.344 -0.0869  0.8794 -0.4681
 
              Baa    -0.0740    -9.932    -3.544    -3.313  0.8334  0.5282 -0.1628
     6 C(13)  Bbb    -0.0194    -2.598    -0.927    -0.867 -0.2444  0.6164  0.7485
              Bcc     0.0934    12.529     4.471     4.179  0.4957 -0.5840  0.6428
 
              Baa    -0.0102    -5.428    -1.937    -1.811  0.4815  0.4850  0.7301
     7 H(1)   Bbb    -0.0077    -4.113    -1.468    -1.372 -0.2740  0.8745 -0.4002
              Bcc     0.0179     9.541     3.404     3.183  0.8325  0.0073 -0.5539
 
              Baa    -0.0242   -12.931    -4.614    -4.313 -0.2438  0.7562 -0.6073
     8 H(1)   Bbb    -0.0034    -1.818    -0.649    -0.606 -0.5223  0.4252  0.7392
              Bcc     0.0276    14.749     5.263     4.920  0.8172  0.4974  0.2912
 
              Baa    -0.3230    23.371     8.339     7.796  0.6557  0.3573  0.6651
     9 O(17)  Bbb    -0.3139    22.712     8.104     7.576  0.7477 -0.4293 -0.5066
              Bcc     0.6369   -46.084   -16.444   -15.372  0.1045  0.8295 -0.5487
 
              Baa    -1.3418    97.088    34.644    32.385 -0.2233  0.7293  0.6468
    10 O(17)  Bbb    -1.3098    94.775    33.818    31.613  0.8835  0.4318 -0.1818
              Bcc     2.6515  -191.863   -68.461   -63.999  0.4118 -0.5308  0.7407
 
              Baa    -0.0074    -3.972    -1.417    -1.325  0.3691  0.0931  0.9247
    11 H(1)   Bbb    -0.0058    -3.094    -1.104    -1.032  0.7820 -0.5687 -0.2549
              Bcc     0.0132     7.066     2.521     2.357  0.5022  0.8172 -0.2827
 
              Baa    -0.0093    -1.242    -0.443    -0.414  0.4531  0.0184  0.8913
    12 C(13)  Bbb     0.0006     0.083     0.030     0.028  0.8685 -0.2348 -0.4366
              Bcc     0.0086     1.158     0.413     0.386  0.2012  0.9719 -0.1224
 
              Baa    -0.0041    -2.196    -0.784    -0.732 -0.5202  0.7561 -0.3971
    13 H(1)   Bbb    -0.0036    -1.923    -0.686    -0.641 -0.2339  0.3211  0.9177
              Bcc     0.0077     4.119     1.470     1.374  0.8214  0.5703  0.0098
 
              Baa    -0.0031    -1.658    -0.592    -0.553  0.6655 -0.1650  0.7279
    14 H(1)   Bbb    -0.0022    -1.154    -0.412    -0.385 -0.3786  0.7658  0.5198
              Bcc     0.0053     2.813     1.004     0.938  0.6432  0.6215 -0.4472
 
              Baa    -0.0245    -3.282    -1.171    -1.095  0.3152  0.6700  0.6722
    15 C(13)  Bbb    -0.0213    -2.861    -1.021    -0.954  0.7854 -0.5817  0.2115
              Bcc     0.0458     6.143     2.192     2.049 -0.5327 -0.4613  0.7095
 
              Baa    -0.0073    -3.921    -1.399    -1.308 -0.3779  0.9023  0.2074
    16 H(1)   Bbb    -0.0045    -2.400    -0.857    -0.801  0.8470  0.2464  0.4711
              Bcc     0.0118     6.322     2.256     2.109 -0.3739 -0.3537  0.8574
 
              Baa    -0.0063    -3.366    -1.201    -1.123  0.5510  0.0808  0.8306
    17 H(1)   Bbb    -0.0035    -1.856    -0.662    -0.619 -0.1183  0.9928 -0.0181
              Bcc     0.0098     5.223     1.864     1.742  0.8261  0.0883 -0.5566
 
              Baa    -0.0709    -9.519    -3.397    -3.175  0.1731 -0.4753  0.8626
    18 C(13)  Bbb    -0.0023    -0.304    -0.108    -0.101  0.9372 -0.1899 -0.2927
              Bcc     0.0732     9.822     3.505     3.276  0.3029  0.8591  0.4126
 
              Baa    -0.0130    -6.947    -2.479    -2.317 -0.0777  0.6126  0.7866
    19 H(1)   Bbb    -0.0093    -4.964    -1.771    -1.656  0.4905  0.7104 -0.5048
              Bcc     0.0223    11.911     4.250     3.973  0.8680 -0.3466  0.3556
 
              Baa    -0.1363   -18.286    -6.525    -6.099  0.3323 -0.3544  0.8741
    20 C(13)  Bbb    -0.1261   -16.918    -6.037    -5.643  0.9428  0.0992 -0.3182
              Bcc     0.2623    35.204    12.562    11.743  0.0261  0.9298  0.3670
 
              Baa    -0.0178    -9.495    -3.388    -3.167  0.1204 -0.3242  0.9383
    21 H(1)   Bbb    -0.0054    -2.864    -1.022    -0.955  0.4419  0.8639  0.2418
              Bcc     0.0232    12.359     4.410     4.122  0.8890 -0.3855 -0.2472
 
              Baa    -0.0154    -8.236    -2.939    -2.747  0.6370  0.1605  0.7540
    22 H(1)   Bbb    -0.0034    -1.812    -0.647    -0.604  0.7508 -0.3506 -0.5597
              Bcc     0.0188    10.048     3.585     3.352  0.1745  0.9226 -0.3439
 
              Baa    -0.1036     7.497     2.675     2.501  0.6905 -0.2519  0.6781
    23 O(17)  Bbb    -0.0898     6.499     2.319     2.168 -0.7031 -0.0136  0.7109
              Bcc     0.1934   -13.996    -4.994    -4.669  0.1698  0.9677  0.1865
 
              Baa    -0.0224   -11.969    -4.271    -3.992 -0.1904  0.7326 -0.6534
    24 H(1)   Bbb    -0.0060    -3.196    -1.141    -1.066  0.2475  0.6799  0.6902
              Bcc     0.0284    15.165     5.411     5.059  0.9500 -0.0303 -0.3108
 
              Baa    -1.5030   108.759    38.808    36.278  0.8304 -0.1998 -0.5201
    25 O(17)  Bbb    -1.4934   108.063    38.560    36.046  0.3753 -0.4895  0.7871
              Bcc     2.9965  -216.822   -77.368   -72.324  0.4119  0.8488  0.3315
 

 ---------------------------------------------------------------------------------

 Calling FoFJK, ICntrl=      2127 FMM=F ISym2X=0 I1Cent= 0 IOpClX= 1 NMat=1 NMatS=1 NMatT=0.
 ***** Axes restored to original set *****
 -------------------------------------------------------------------
 Center     Atomic                   Forces (Hartrees/Bohr)
 Number     Number              X              Y              Z
 -------------------------------------------------------------------
      1        1          -0.000002074    0.000003590   -0.000001625
      2        6           0.000004849    0.000003514   -0.000002423
      3        1           0.000003843   -0.000002915    0.000003108
      4        1          -0.000002139   -0.000001753   -0.000002919
      5        6           0.000002183   -0.000007749    0.000004946
      6        6           0.000000391    0.000013161    0.000002389
      7        1           0.000000201   -0.000000829    0.000000831
      8        1          -0.000000031    0.000000163    0.000000488
      9        8          -0.000008159    0.000004197    0.000001632
     10        8           0.000006317   -0.000010891   -0.000012952
     11        1           0.000002882   -0.000001572   -0.000000456
     12        6          -0.000002359    0.000000985    0.000000782
     13        1           0.000000834    0.000000523    0.000001250
     14        1          -0.000000084    0.000000506    0.000000726
     15        6          -0.000001613    0.000007885    0.000001221
     16        1           0.000002029   -0.000001175   -0.000000896
     17        1           0.000000835   -0.000003676   -0.000002156
     18        6           0.000006505   -0.000022159   -0.000021761
     19        1           0.000002294   -0.000001713    0.000005324
     20        6           0.000001794    0.000023285    0.000008645
     21        1           0.000003643   -0.000005671   -0.000000871
     22        1          -0.000000645   -0.000005911   -0.000000553
     23        8           0.000007272    0.000001789   -0.000006305
     24        1          -0.000017818   -0.000001499    0.000013047
     25        8          -0.000010949    0.000007917    0.000008530
 -------------------------------------------------------------------
 Cartesian Forces:  Max     0.000023285 RMS     0.000006825

 GradGradGradGradGradGradGradGradGradGradGradGradGradGradGradGradGradGrad
 Berny optimization.
 FormGI is forming the generalized inverse of G from B-inverse, IUseBI=4.
 Internal  Forces:  Max     0.000015531 RMS     0.000003903
 Search for a local minimum.
 Step number   1 out of a maximum of  123
 All quantities printed in internal units (Hartrees-Bohrs-Radians)
 Mixed Optimization -- En-DIIS/RFO-DIIS
 Second derivative matrix not updated -- first step.
 ITU=  0
     Eigenvalues ---    0.00230   0.00230   0.00230   0.00403   0.00461
     Eigenvalues ---    0.00599   0.00888   0.01376   0.01376   0.02041
     Eigenvalues ---    0.02840   0.03675   0.04826   0.04857   0.04901
     Eigenvalues ---    0.04953   0.05574   0.05605   0.06178   0.06363
     Eigenvalues ---    0.06540   0.07509   0.07875   0.08227   0.08276
     Eigenvalues ---    0.08685   0.11152   0.11517   0.12109   0.13997
     Eigenvalues ---    0.14052   0.16000   0.16000   0.16000   0.16000
     Eigenvalues ---    0.16000   0.16000   0.16000   0.16000   0.16154
     Eigenvalues ---    0.21903   0.21912   0.22222   0.22278   0.22707
     Eigenvalues ---    0.23570   0.24984   0.25000   0.29659   0.30077
     Eigenvalues ---    0.32874   0.33187   0.33369   0.34310   0.34514
     Eigenvalues ---    0.34644   0.34679   0.34703   0.34729   0.34770
     Eigenvalues ---    0.34777   0.34786   0.34864   0.35292   0.50293
     Eigenvalues ---    0.52627   0.59265   0.63660   1.12958
 RFO step:  Lambda=-3.37724821D-08 EMin= 2.30000000D-03
 Linear search not attempted -- first point.
 Iteration  1 RMS(Cart)=  0.00187410 RMS(Int)=  0.00000061
 Iteration  2 RMS(Cart)=  0.00000187 RMS(Int)=  0.00000000
 Iteration  3 RMS(Cart)=  0.00000000 RMS(Int)=  0.00000000
 Variable       Old X    -DE/DX   Delta X   Delta X   Delta X     New X
                                 (Linear)    (Quad)   (Total)
    R1        2.05204   0.00000   0.00000  -0.00001  -0.00001   2.05203
    R2        2.06118   0.00000   0.00000  -0.00001  -0.00001   2.06116
    R3        2.06050   0.00000   0.00000  -0.00001  -0.00001   2.06049
    R4        2.81708  -0.00001   0.00000  -0.00002  -0.00002   2.81706
    R5        3.07778   0.00000   0.00000   0.00001   0.00001   3.07779
    R6        2.23857  -0.00001   0.00000  -0.00001  -0.00001   2.23856
    R7        2.06811   0.00000   0.00000   0.00000   0.00000   2.06811
    R8        2.09273   0.00000   0.00000   0.00000   0.00000   2.09273
    R9        2.48156  -0.00001   0.00000  -0.00002  -0.00002   2.48155
   R10        3.39099   0.00001   0.00000   0.00013   0.00013   3.39112
   R11        2.06038   0.00000   0.00000   0.00001   0.00001   2.06039
   R12        2.06258   0.00000   0.00000   0.00000   0.00000   2.06257
   R13        2.05897   0.00000   0.00000   0.00000   0.00000   2.05897
   R14        2.87811   0.00000   0.00000  -0.00001  -0.00001   2.87810
   R15        2.06023   0.00000   0.00000   0.00000   0.00000   2.06023
   R16        2.06471   0.00000   0.00000  -0.00001  -0.00001   2.06470
   R17        2.88649   0.00000   0.00000  -0.00001  -0.00001   2.88648
   R18        2.08724  -0.00001   0.00000  -0.00002  -0.00002   2.08722
   R19        3.05424   0.00001   0.00000   0.00005   0.00005   3.05430
   R20        2.51527  -0.00002   0.00000  -0.00003  -0.00003   2.51524
   R21        2.06159  -0.00001   0.00000  -0.00002  -0.00002   2.06158
   R22        2.06199   0.00000   0.00000  -0.00001  -0.00001   2.06198
   R23        2.59571   0.00000   0.00000  -0.00001  -0.00001   2.59570
   R24        1.84004  -0.00001   0.00000  -0.00003  -0.00003   1.84002
    A1        1.94596   0.00000   0.00000  -0.00003  -0.00003   1.94594
    A2        1.93640   0.00000   0.00000   0.00001   0.00001   1.93641
    A3        1.92154   0.00000   0.00000   0.00000   0.00000   1.92154
    A4        1.87418   0.00000   0.00000   0.00000   0.00000   1.87418
    A5        1.89097   0.00000   0.00000   0.00001   0.00001   1.89098
    A6        1.89303   0.00000   0.00000   0.00001   0.00001   1.89304
    A7        2.00828   0.00000   0.00000   0.00000   0.00000   2.00829
    A8        2.22748   0.00000   0.00000   0.00000   0.00000   2.22748
    A9        2.04695   0.00000   0.00000   0.00000   0.00000   2.04695
   A10        1.84693   0.00000   0.00000   0.00000   0.00000   1.84694
   A11        1.68558   0.00000   0.00000  -0.00001  -0.00001   1.68557
   A12        1.93331   0.00000   0.00000  -0.00001  -0.00001   1.93331
   A13        1.95909   0.00000   0.00000   0.00000   0.00000   1.95910
   A14        2.02597   0.00000   0.00000   0.00002   0.00002   2.02599
   A15        1.97756   0.00000   0.00000  -0.00001  -0.00001   1.97754
   A16        2.15050   0.00000   0.00000   0.00000   0.00000   2.15051
   A17        1.88085   0.00000   0.00000   0.00001   0.00001   1.88086
   A18        1.88727   0.00000   0.00000   0.00000   0.00000   1.88727
   A19        1.93339   0.00000   0.00000   0.00000   0.00000   1.93340
   A20        1.88228   0.00000   0.00000   0.00000   0.00000   1.88228
   A21        1.94058   0.00000   0.00000  -0.00001  -0.00001   1.94057
   A22        1.93726   0.00000   0.00000  -0.00001  -0.00001   1.93725
   A23        1.93260   0.00000   0.00000  -0.00001  -0.00001   1.93259
   A24        1.92338   0.00000   0.00000  -0.00002  -0.00002   1.92336
   A25        1.95157   0.00000   0.00000   0.00000   0.00000   1.95158
   A26        1.86707   0.00000   0.00000   0.00002   0.00002   1.86709
   A27        1.89563   0.00000   0.00000  -0.00001  -0.00001   1.89562
   A28        1.89106   0.00000   0.00000   0.00001   0.00001   1.89108
   A29        1.94412   0.00000   0.00000   0.00001   0.00001   1.94413
   A30        1.91801   0.00000   0.00000  -0.00004  -0.00004   1.91797
   A31        2.00900   0.00000   0.00000   0.00000   0.00000   2.00900
   A32        1.78717   0.00000   0.00000   0.00002   0.00002   1.78719
   A33        1.95718   0.00000   0.00000   0.00003   0.00003   1.95721
   A34        1.83105   0.00000   0.00000  -0.00003  -0.00003   1.83102
   A35        1.80549   0.00000   0.00000   0.00001   0.00001   1.80550
   A36        1.86412   0.00000   0.00000  -0.00005  -0.00005   1.86407
   A37        1.98688  -0.00001   0.00000  -0.00004  -0.00004   1.98684
   A38        1.91956   0.00000   0.00000   0.00004   0.00004   1.91960
   A39        1.90307   0.00000   0.00000   0.00002   0.00002   1.90309
   A40        1.97666   0.00001   0.00000   0.00002   0.00002   1.97668
   A41        1.90190  -0.00001   0.00000  -0.00007  -0.00007   1.90183
   A42        3.18799   0.00000   0.00000  -0.00006  -0.00006   3.18793
   A43        3.22307   0.00001   0.00000   0.00100   0.00100   3.22407
    D1        3.04995   0.00000   0.00000   0.00006   0.00006   3.05001
    D2       -0.05776   0.00000   0.00000   0.00010   0.00010  -0.05766
    D3        0.91774   0.00000   0.00000   0.00008   0.00008   0.91782
    D4       -2.18997   0.00000   0.00000   0.00013   0.00013  -2.18985
    D5       -1.11148   0.00000   0.00000   0.00007   0.00007  -1.11140
    D6        2.06400   0.00000   0.00000   0.00012   0.00012   2.06412
    D7        2.83582   0.00000   0.00000  -0.00017  -0.00017   2.83565
    D8       -1.43341   0.00000   0.00000  -0.00017  -0.00017  -1.43358
    D9        0.62630   0.00000   0.00000  -0.00019  -0.00019   0.62611
   D10       -0.33596   0.00000   0.00000  -0.00022  -0.00022  -0.33618
   D11        1.67800   0.00000   0.00000  -0.00021  -0.00021   1.67778
   D12       -2.54548   0.00000   0.00000  -0.00024  -0.00024  -2.54571
   D13       -1.27767   0.00000   0.00000   0.00007   0.00007  -1.27759
   D14        2.89921   0.00000   0.00000   0.00006   0.00006   2.89927
   D15        0.59443   0.00000   0.00000   0.00005   0.00005   0.59448
   D16       -0.99531   0.00000   0.00000   0.00203   0.00203  -0.99328
   D17       -1.05576   0.00000   0.00000   0.00002   0.00002  -1.05573
   D18       -3.11799   0.00000   0.00000   0.00002   0.00002  -3.11797
   D19        1.06081   0.00000   0.00000   0.00001   0.00001   1.06081
   D20        3.13645   0.00000   0.00000   0.00002   0.00002   3.13647
   D21        1.07423   0.00000   0.00000   0.00001   0.00001   1.07424
   D22       -1.03017   0.00000   0.00000   0.00000   0.00000  -1.03016
   D23        1.04110   0.00000   0.00000   0.00003   0.00003   1.04113
   D24       -1.02113   0.00000   0.00000   0.00002   0.00002  -1.02111
   D25       -3.12552   0.00000   0.00000   0.00001   0.00001  -3.12551
   D26        1.17538   0.00000   0.00000   0.00003   0.00003   1.17542
   D27       -3.13969   0.00000   0.00000   0.00004   0.00004  -3.13965
   D28       -1.07759   0.00000   0.00000  -0.00002  -0.00002  -1.07762
   D29       -2.96998   0.00000   0.00000   0.00002   0.00002  -2.96997
   D30       -1.00188   0.00000   0.00000   0.00002   0.00002  -1.00185
   D31        1.06023   0.00000   0.00000  -0.00004  -0.00004   1.06018
   D32       -0.94774   0.00000   0.00000   0.00004   0.00004  -0.94770
   D33        1.02037   0.00000   0.00000   0.00005   0.00005   1.02042
   D34        3.08247   0.00000   0.00000  -0.00002  -0.00002   3.08246
   D35       -1.11302   0.00000   0.00000  -0.00014  -0.00014  -1.11316
   D36       -3.13859   0.00000   0.00000  -0.00017  -0.00017  -3.13876
   D37        0.94970   0.00000   0.00000  -0.00012  -0.00012   0.94958
   D38        0.95462   0.00000   0.00000  -0.00013  -0.00013   0.95449
   D39       -1.07095   0.00000   0.00000  -0.00016  -0.00016  -1.07111
   D40        3.01735   0.00000   0.00000  -0.00012  -0.00012   3.01723
   D41        3.00096   0.00000   0.00000  -0.00010  -0.00010   3.00086
   D42        0.97539   0.00000   0.00000  -0.00013  -0.00013   0.97526
   D43       -1.21950   0.00000   0.00000  -0.00008  -0.00008  -1.21959
   D44        1.50654  -0.00001   0.00000  -0.00022  -0.00022   1.50632
   D45       -2.77084  -0.00001   0.00000  -0.00021  -0.00021  -2.77105
   D46       -0.62752   0.00000   0.00000  -0.00013  -0.00013  -0.62765
         Item               Value     Threshold  Converged?
 Maximum Force            0.000016     0.000450     YES
 RMS     Force            0.000004     0.000300     YES
 Maximum Displacement     0.006055     0.001800     NO 
 RMS     Displacement     0.001874     0.001200     NO 
 Predicted change in Energy=-1.688622D-08
 GradGradGradGradGradGradGradGradGradGradGradGradGradGradGradGradGradGrad

                          Input orientation:                          
 ---------------------------------------------------------------------
 Center     Atomic      Atomic             Coordinates (Angstroms)
 Number     Number       Type             X           Y           Z
 ---------------------------------------------------------------------
      1          1           0        1.650906   -1.999339    1.588856
      2          6           0        1.489009   -1.011227    1.168646
      3          1           0        0.483124   -0.911067    0.758974
      4          1           0        1.609168   -0.239549    1.929547
      5          6           0        2.468807   -0.752774    0.075273
      6          6           0        2.249568    0.644917   -0.731600
      7          1           0        3.191444    0.838716   -1.254106
      8          1           0        1.459904    0.274820   -1.414129
      9          8           0        3.352638   -1.454621   -0.284617
     10          8           0        1.834057    1.590530    0.079327
     11          1           0       -2.054940   -2.502653   -0.403579
     12          6           0       -2.937632   -1.968503   -0.050995
     13          1           0       -3.647137   -1.914875   -0.878658
     14          1           0       -3.395279   -2.557073    0.743537
     15          6           0       -2.564992   -0.577749    0.445538
     16          1           0       -1.860378   -0.640139    1.275131
     17          1           0       -3.451936   -0.060113    0.818556
     18          6           0       -1.941905    0.271816   -0.660419
     19          1           0       -2.678580    0.511517   -1.447691
     20          6           0       -1.562538    1.733207   -0.083593
     21          1           0       -2.530153    2.158078    0.187250
     22          1           0       -1.126761    2.295517   -0.910953
     23          8           0       -0.760393    1.699026    1.030917
     24          1           0        0.170450    1.649901    0.749495
     25          8           0       -0.805310   -0.202923   -1.164759
 ---------------------------------------------------------------------
                    Distance matrix (angstroms):
                    1          2          3          4          5
     1  H    0.000000
     2  C    1.085888   0.000000
     3  H    1.799098   1.090719   0.000000
     4  H    1.792951   1.090365   1.757599   0.000000
     5  C    2.124575   1.490726   2.106048   2.107300   0.000000
     6  C    3.568614   2.632907   2.786257   2.876474   1.628696
     7  H    4.302354   3.491461   3.801214   3.715091   2.195972
     8  H    3.771763   2.885393   2.661354   3.386299   2.071751
     9  O    2.588921   2.404513   3.101394   3.068976   1.184596
    10  O    3.898638   2.841621   2.923171   2.612102   2.427756
    11  H    4.237501   4.154013   3.213479   4.898041   4.873978
    12  C    4.872858   4.690316   3.670939   5.252164   5.542881
    13  H    5.845085   5.602502   4.555055   6.190434   6.298034
    14  H    5.146806   5.140684   4.213263   5.641102   6.171675
    15  C    4.593679   4.140738   3.082264   4.443002   5.050431
    16  H    3.778222   3.371564   2.414917   3.553376   4.493794
    17  H    5.512981   5.043820   4.026459   5.184715   6.007283
    18  C    4.808916   4.094246   3.048713   4.424877   4.587527
    19  H    5.854013   5.150997   4.109682   5.509502   5.514839
    20  C    5.201462   4.290916   3.447729   4.243138   4.738890
    21  H    6.060518   5.211651   4.338936   5.090991   5.785776
    22  H    5.693002   4.701228   3.957597   4.688316   4.815894
    23  O    4.450119   3.524805   2.903941   3.190678   4.165610
    24  H    4.026566   2.999315   2.580003   2.651877   3.392620
    25  O    4.103962   3.370762   2.421214   3.925019   3.543989
                    6          7          8          9         10
     6  C    0.000000
     7  H    1.094395   0.000000
     8  H    1.107423   1.828064   0.000000
     9  O    2.413425   2.495053   2.801643   0.000000
    10  O    1.313178   2.045915   2.025214   3.422205   0.000000
    11  H    5.342620   6.277953   4.592352   5.509485   5.666714
    12  C    5.848097   6.847885   5.121421   6.315549   5.954218
    13  H    6.430031   7.381695   5.582415   7.039998   6.576403
    14  H    6.655304   7.675082   6.020626   6.914252   6.707439
    15  C    5.104954   6.166986   4.514977   6.026639   4.918045
    16  H    4.750790   5.839945   4.369616   5.501975   4.478245
    17  H    5.950396   7.017003   5.405852   7.033056   5.586842
    18  C    4.208648   5.198568   3.484306   5.581576   4.067446
    19  H    4.981689   5.882323   4.145384   6.449344   4.884664
    20  C    4.017019   4.977003   3.610038   5.861878   3.403492
    21  H    5.097027   6.046065   4.693787   6.919645   4.402282
    22  H    3.762479   4.570221   3.320729   5.875445   3.200641
    23  O    3.643828   4.645264   3.596711   5.347256   2.765586
    24  H    2.743423   3.714679   2.869635   4.564402   1.794502
    25  O    3.199804   4.131228   2.328437   4.430568   3.424979
                   11         12         13         14         15
    11  H    0.000000
    12  C    1.090311   0.000000
    13  H    1.762463   1.091466   0.000000
    14  H    1.765034   1.089558   1.762772   0.000000
    15  C    2.164812   1.523025   2.170815   2.167004   0.000000
    16  H    2.514932   2.164172   3.075104   2.512598   1.090228
    17  H    3.067771   2.159301   2.521663   2.498730   1.092593
    18  C    2.788624   2.526242   2.781557   3.476492   1.527461
    19  H    3.250280   2.858035   2.673814   3.838148   2.187171
    20  C    4.276373   3.949000   4.276235   4.738100   2.573987
    21  H    4.722005   4.153489   4.355773   4.826029   2.748213
    22  H    4.913389   4.711757   4.907213   5.606349   3.487726
    23  O    4.624688   4.400190   5.004003   5.013939   2.963603
    24  H    4.850324   4.836714   5.471058   5.514806   3.540827
    25  O    2.725753   2.984047   3.329957   3.986421   2.414545
                   16         17         18         19         20
    16  H    0.000000
    17  H    1.754408   0.000000
    18  C    2.141182   2.139565   0.000000
    19  H    3.067495   2.461852   1.104511   0.000000
    20  C    2.750929   2.756754   1.616265   2.144490   0.000000
    21  H    3.076053   2.483667   2.150015   2.325129   1.090940
    22  H    3.732993   3.734519   2.196041   2.424641   1.091155
    23  O    2.596401   3.222432   2.508688   3.351584   1.373586
    24  H    3.105614   4.006319   2.889467   3.773660   1.924636
    25  O    2.693954   3.310372   1.331008   2.024751   2.343270
                   21         22         23         24         25
    21  H    0.000000
    22  H    1.787302   0.000000
    23  O    2.013592   2.064192   0.000000
    24  H    2.804928   2.203784   0.973694   0.000000
    25  O    3.221388   2.531789   2.905240   2.837152   0.000000
 Stoichiometry    C7H14O4(3)
 Framework group  C1[X(C7H14O4)]
 Deg. of freedom    69
 Full point group                 C1      NOp   1
 Largest Abelian subgroup         C1      NOp   1
 Largest concise Abelian subgroup C1      NOp   1
                         Standard orientation:                         
 ---------------------------------------------------------------------
 Center     Atomic      Atomic             Coordinates (Angstroms)
 Number     Number       Type             X           Y           Z
 ---------------------------------------------------------------------
      1          1           0        1.650348   -1.998746    1.590203
      2          6           0        1.488645   -1.010794    1.169543
      3          1           0        0.482920   -0.910762    0.759445
      4          1           0        1.608537   -0.238821    1.930187
      5          6           0        2.468870   -0.752802    0.076445
      6          6           0        2.249987    0.644580   -0.731061
      7          1           0        3.192070    0.838143   -1.253281
      8          1           0        1.460573    0.274241   -1.413747
      9          8           0        3.352817   -1.454819   -0.282831
     10          8           0        1.834196    1.590524    0.079335
     11          1           0       -2.054749   -2.502721   -0.403457
     12          6           0       -2.937560   -1.968404   -0.051422
     13          1           0       -3.646745   -1.915077   -0.879377
     14          1           0       -3.395530   -2.556647    0.743165
     15          6           0       -2.565064   -0.577467    0.444709
     16          1           0       -1.860771   -0.639555    1.274597
     17          1           0       -3.452135   -0.059656    0.817184
     18          6           0       -1.941525    0.271643   -0.661342
     19          1           0       -2.677890    0.511060   -1.448990
     20          6           0       -1.562332    1.733248   -0.084944
     21          1           0       -2.530037    2.158257    0.185361
     22          1           0       -1.126219    2.295220   -0.912357
     23          8           0       -0.760616    1.699478    1.029887
     24          1           0        0.170334    1.650213    0.748841
     25          8           0       -0.804752   -0.203331   -1.165059
 ---------------------------------------------------------------------
 Rotational constants (GHZ):           1.4174660           0.6043931           0.4973161
 Standard basis: Aug-CC-pVTZ (5D, 7F)
 There are   955 symmetry adapted cartesian basis functions of A   symmetry.
 There are   828 symmetry adapted basis functions of A   symmetry.
   828 basis functions,  1170 primitive gaussians,   955 cartesian basis functions
    45 alpha electrons       43 beta electrons
       nuclear repulsion energy       653.9435985499 Hartrees.
 NAtoms=   25 NActive=   25 NUniq=   25 SFac= 1.00D+00 NAtFMM=   60 NAOKFM=F Big=F
 Integral buffers will be    131072 words long.
 Raffenetti 2 integral format.
 Two-electron integral symmetry is turned on.
 Nuclear repulsion after empirical dispersion term =      653.9274561026 Hartrees.
 One-electron integrals computed using PRISM.
 NBasis=   828 RedAO= T EigKep=  3.05D-06  NBF=   828
 NBsUse=   828 1.00D-06 EigRej= -1.00D+00 NBFU=   828
 Initial guess from the checkpoint file:  "11_14_2289-restart.chk"
 B after Tr=     0.000000    0.000000    0.000000
         Rot=    1.000000    0.000137    0.000145    0.000056 Ang=   0.02 deg.
 Initial guess <Sx>= 0.0000 <Sy>= 0.0000 <Sz>= 1.0000 <S**2>= 2.0136 S= 1.0045
 Requested convergence on RMS density matrix=1.00D-08 within 128 cycles.
 Requested convergence on MAX density matrix=1.00D-06.
 Requested convergence on             energy=1.00D-06.
 No special actions if energy rises.
 SCF Done:  E(UwB97XD) =  -575.966076867     A.U. after   15 cycles
            NFock= 15  Conv=0.41D-08     -V/T= 2.0058
 <Sx>= 0.0000 <Sy>= 0.0000 <Sz>= 1.0000 <S**2>= 2.0136 S= 1.0045
 <L.S>=  0.00000000000    
 Annihilation of the first spin contaminant:
 S**2 before annihilation     2.0136,   after     2.0001
 Calling FoFJK, ICntrl=      2127 FMM=F ISym2X=0 I1Cent= 0 IOpClX= 1 NMat=1 NMatS=1 NMatT=0.
 ***** Axes restored to original set *****
 -------------------------------------------------------------------
 Center     Atomic                   Forces (Hartrees/Bohr)
 Number     Number              X              Y              Z
 -------------------------------------------------------------------
      1        1           0.000005024   -0.000000073    0.000002429
      2        6           0.000009891    0.000000974    0.000020650
      3        1           0.000021507   -0.000008609   -0.000006304
      4        1           0.000005807    0.000000420    0.000001919
      5        6          -0.000018417   -0.000012806    0.000005666
      6        6           0.000008765    0.000016103   -0.000002185
      7        1           0.000004905    0.000001845    0.000003565
      8        1           0.000014634   -0.000004400    0.000006114
      9        8           0.000002611    0.000001818   -0.000003665
     10        8           0.000003632   -0.000000913   -0.000007711
     11        1           0.000000579   -0.000001124   -0.000000056
     12        6          -0.000000345   -0.000000728   -0.000000410
     13        1           0.000000622   -0.000001096   -0.000000058
     14        1           0.000000941    0.000000546   -0.000000133
     15        6          -0.000003441    0.000003351    0.000001228
     16        1          -0.000004181    0.000000691    0.000001343
     17        1           0.000001389   -0.000001334    0.000000669
     18        6           0.000004439   -0.000037454   -0.000017816
     19        1           0.000005780    0.000005878    0.000000479
     20        6           0.000015423    0.000032870    0.000019720
     21        1           0.000000619   -0.000005590    0.000001416
     22        1           0.000000121   -0.000002410   -0.000001074
     23        8          -0.000018447    0.000006085   -0.000011740
     24        1           0.000001696   -0.000002933    0.000002128
     25        8          -0.000063552    0.000008890   -0.000016176
 -------------------------------------------------------------------
 Cartesian Forces:  Max     0.000063552 RMS     0.000012097

 GradGradGradGradGradGradGradGradGradGradGradGradGradGradGradGradGradGrad
 Berny optimization.
 Using GEDIIS/GDIIS optimizer.
 FormGI is forming the generalized inverse of G from B-inverse, IUseBI=4.
 Internal  Forces:  Max     0.000194405 RMS     0.000040748
 Search for a local minimum.
 Step number   2 out of a maximum of  123
 All quantities printed in internal units (Hartrees-Bohrs-Radians)
 Mixed Optimization -- En-DIIS/RFO-DIIS
 Swapping is turned off.
 Update second derivatives using D2CorX and points    1    2
 DE=  2.07D-07 DEPred=-1.69D-08 R=-1.22D+01
 Trust test=-1.22D+01 RLast= 2.40D-03 DXMaxT set to 1.50D-01
 ITU= -1  0
     Eigenvalues ---    0.00200   0.00230   0.00402   0.00461   0.00516
     Eigenvalues ---    0.00613   0.00859   0.01161   0.01941   0.02502
     Eigenvalues ---    0.03673   0.04330   0.04810   0.04878   0.04913
     Eigenvalues ---    0.05518   0.05577   0.05605   0.06254   0.06403
     Eigenvalues ---    0.07483   0.07614   0.07907   0.08214   0.08375
     Eigenvalues ---    0.08751   0.11147   0.11372   0.12099   0.13956
     Eigenvalues ---    0.14081   0.15778   0.16000   0.16000   0.16000
     Eigenvalues ---    0.16000   0.16000   0.16000   0.16135   0.20062
     Eigenvalues ---    0.21760   0.21907   0.22197   0.22278   0.23512
     Eigenvalues ---    0.24720   0.24984   0.29620   0.30067   0.32831
     Eigenvalues ---    0.33001   0.33276   0.34307   0.34419   0.34558
     Eigenvalues ---    0.34644   0.34669   0.34688   0.34750   0.34775
     Eigenvalues ---    0.34786   0.34864   0.35261   0.45510   0.50814
     Eigenvalues ---    0.55270   0.61446   0.63858   1.12765
 En-DIIS/RFO-DIIS/Sim-DIIS IScMMF=       -3 using points:     2    1
 RFO step:  Lambda=-4.67715700D-07.
 DidBck=T Rises=T En-DIIS coefs:    0.29468    0.70532
 Iteration  1 RMS(Cart)=  0.00239308 RMS(Int)=  0.00000119
 Iteration  2 RMS(Cart)=  0.00000224 RMS(Int)=  0.00000000
 Iteration  3 RMS(Cart)=  0.00000000 RMS(Int)=  0.00000000
 Variable       Old X    -DE/DX   Delta X   Delta X   Delta X     New X
                                 (Linear)    (Quad)   (Total)
    R1        2.05203   0.00000   0.00001  -0.00002  -0.00001   2.05202
    R2        2.06116  -0.00002   0.00001  -0.00003  -0.00002   2.06114
    R3        2.06049   0.00000   0.00001  -0.00002  -0.00001   2.06048
    R4        2.81706  -0.00001   0.00001  -0.00003  -0.00002   2.81704
    R5        3.07779   0.00003  -0.00001   0.00003   0.00002   3.07781
    R6        2.23856   0.00000   0.00001  -0.00001  -0.00001   2.23856
    R7        2.06811   0.00000   0.00000   0.00000   0.00000   2.06811
    R8        2.09273  -0.00001   0.00000   0.00000   0.00000   2.09272
    R9        2.48155   0.00001   0.00001  -0.00003  -0.00001   2.48153
   R10        3.39112   0.00005  -0.00009   0.00025   0.00016   3.39128
   R11        2.06039   0.00000  -0.00001   0.00001   0.00001   2.06040
   R12        2.06257   0.00000   0.00000  -0.00001   0.00000   2.06257
   R13        2.05897   0.00000   0.00000   0.00000   0.00000   2.05897
   R14        2.87810   0.00000   0.00000  -0.00001  -0.00001   2.87809
   R15        2.06023   0.00000   0.00000   0.00000   0.00000   2.06023
   R16        2.06470   0.00000   0.00001  -0.00001  -0.00001   2.06469
   R17        2.88648   0.00000   0.00001  -0.00002  -0.00001   2.88647
   R18        2.08722   0.00000   0.00001  -0.00003  -0.00002   2.08721
   R19        3.05430   0.00004  -0.00004   0.00010   0.00006   3.05436
   R20        2.51524  -0.00005   0.00002  -0.00005  -0.00003   2.51521
   R21        2.06158   0.00000   0.00001  -0.00003  -0.00002   2.06156
   R22        2.06198   0.00000   0.00001  -0.00001  -0.00001   2.06198
   R23        2.59570   0.00003   0.00000  -0.00001   0.00000   2.59570
   R24        1.84002   0.00005   0.00002  -0.00003  -0.00002   1.84000
    A1        1.94594   0.00001   0.00002  -0.00004  -0.00002   1.94591
    A2        1.93641   0.00000   0.00000   0.00001   0.00001   1.93642
    A3        1.92154   0.00000   0.00000   0.00000   0.00000   1.92154
    A4        1.87418   0.00001   0.00000   0.00000   0.00000   1.87418
    A5        1.89098  -0.00002  -0.00001   0.00001   0.00000   1.89098
    A6        1.89304   0.00000  -0.00001   0.00002   0.00001   1.89306
    A7        2.00829   0.00006   0.00000   0.00002   0.00002   2.00831
    A8        2.22748  -0.00002   0.00000  -0.00001  -0.00001   2.22747
    A9        2.04695  -0.00003   0.00000  -0.00001  -0.00001   2.04694
   A10        1.84694  -0.00005   0.00000  -0.00002  -0.00002   1.84691
   A11        1.68557   0.00002   0.00001   0.00000   0.00001   1.68558
   A12        1.93331   0.00004   0.00001   0.00000   0.00000   1.93331
   A13        1.95910   0.00000   0.00000   0.00001   0.00000   1.95910
   A14        2.02599  -0.00001  -0.00001   0.00002   0.00000   2.02599
   A15        1.97754   0.00000   0.00001  -0.00001   0.00000   1.97754
   A16        2.15051   0.00016   0.00000   0.00007   0.00007   2.15058
   A17        1.88086   0.00000   0.00000   0.00001   0.00001   1.88086
   A18        1.88727   0.00000   0.00000   0.00001   0.00000   1.88728
   A19        1.93340   0.00000   0.00000   0.00000   0.00000   1.93340
   A20        1.88228   0.00000   0.00000   0.00000   0.00000   1.88229
   A21        1.94057   0.00000   0.00001  -0.00001  -0.00001   1.94056
   A22        1.93725   0.00000   0.00000  -0.00001  -0.00001   1.93724
   A23        1.93259   0.00000   0.00001  -0.00002  -0.00001   1.93258
   A24        1.92336   0.00000   0.00001  -0.00003  -0.00001   1.92335
   A25        1.95158   0.00000   0.00000   0.00000   0.00000   1.95158
   A26        1.86709   0.00000  -0.00001   0.00003   0.00002   1.86711
   A27        1.89562   0.00000   0.00001  -0.00001  -0.00001   1.89562
   A28        1.89108   0.00000  -0.00001   0.00002   0.00001   1.89109
   A29        1.94413   0.00001  -0.00001   0.00002   0.00001   1.94414
   A30        1.91797  -0.00001   0.00003  -0.00006  -0.00003   1.91794
   A31        2.00900   0.00000   0.00000   0.00001   0.00001   2.00901
   A32        1.78719  -0.00001  -0.00001   0.00002   0.00001   1.78719
   A33        1.95721  -0.00001  -0.00002   0.00004   0.00001   1.95723
   A34        1.83102   0.00003   0.00002  -0.00003  -0.00001   1.83101
   A35        1.80550  -0.00006  -0.00001  -0.00001  -0.00002   1.80548
   A36        1.86407  -0.00002   0.00003  -0.00007  -0.00003   1.86404
   A37        1.98684   0.00014   0.00003  -0.00002   0.00001   1.98685
   A38        1.91960   0.00001  -0.00003   0.00006   0.00003   1.91963
   A39        1.90309  -0.00004  -0.00002   0.00001  -0.00001   1.90308
   A40        1.97668  -0.00004  -0.00001   0.00004   0.00002   1.97670
   A41        1.90183   0.00019   0.00005  -0.00003   0.00002   1.90185
   A42        3.18793   0.00012   0.00004   0.00048   0.00052   3.18845
   A43        3.22407  -0.00014  -0.00070   0.00093   0.00022   3.22429
    D1        3.05001   0.00001  -0.00004   0.00018   0.00014   3.05015
    D2       -0.05766  -0.00001  -0.00007   0.00011   0.00004  -0.05762
    D3        0.91782   0.00001  -0.00006   0.00022   0.00016   0.91798
    D4       -2.18985   0.00000  -0.00009   0.00015   0.00006  -2.18979
    D5       -1.11140   0.00001  -0.00005   0.00020   0.00015  -1.11125
    D6        2.06412  -0.00001  -0.00008   0.00014   0.00005   2.06417
    D7        2.83565  -0.00002   0.00012  -0.00064  -0.00052   2.83513
    D8       -1.43358  -0.00002   0.00012  -0.00064  -0.00052  -1.43409
    D9        0.62611   0.00000   0.00014  -0.00065  -0.00051   0.62560
   D10       -0.33618  -0.00001   0.00015  -0.00058  -0.00043  -0.33660
   D11        1.67778  -0.00001   0.00015  -0.00058  -0.00042   1.67736
   D12       -2.54571   0.00001   0.00017  -0.00059  -0.00042  -2.54613
   D13       -1.27759  -0.00009  -0.00005  -0.00004  -0.00009  -1.27768
   D14        2.89927  -0.00005  -0.00004  -0.00002  -0.00007   2.89920
   D15        0.59448  -0.00004  -0.00003  -0.00004  -0.00008   0.59440
   D16       -0.99328  -0.00014  -0.00143  -0.00098  -0.00241  -0.99569
   D17       -1.05573   0.00000  -0.00002   0.00004   0.00002  -1.05571
   D18       -3.11797   0.00000  -0.00001   0.00003   0.00002  -3.11795
   D19        1.06081   0.00000   0.00000   0.00001   0.00001   1.06082
   D20        3.13647   0.00000  -0.00001   0.00003   0.00002   3.13649
   D21        1.07424   0.00000  -0.00001   0.00002   0.00001   1.07425
   D22       -1.03016   0.00000   0.00000   0.00001   0.00000  -1.03016
   D23        1.04113   0.00000  -0.00002   0.00004   0.00002   1.04115
   D24       -1.02111   0.00000  -0.00001   0.00003   0.00002  -1.02109
   D25       -3.12551   0.00000  -0.00001   0.00002   0.00001  -3.12550
   D26        1.17542   0.00000  -0.00002   0.00007   0.00004   1.17546
   D27       -3.13965  -0.00001  -0.00003   0.00007   0.00004  -3.13961
   D28       -1.07762   0.00001   0.00002  -0.00001   0.00001  -1.07761
   D29       -2.96997   0.00000  -0.00001   0.00004   0.00003  -2.96994
   D30       -1.00185  -0.00001  -0.00002   0.00004   0.00002  -1.00183
   D31        1.06018   0.00001   0.00003  -0.00004  -0.00001   1.06018
   D32       -0.94770   0.00000  -0.00003   0.00008   0.00005  -0.94764
   D33        1.02042  -0.00001  -0.00004   0.00008   0.00005   1.02047
   D34        3.08246   0.00001   0.00001   0.00000   0.00002   3.08247
   D35       -1.11316   0.00000   0.00010  -0.00038  -0.00028  -1.11344
   D36       -3.13876   0.00002   0.00012  -0.00041  -0.00029  -3.13905
   D37        0.94958  -0.00002   0.00009  -0.00039  -0.00030   0.94928
   D38        0.95449   0.00000   0.00009  -0.00037  -0.00028   0.95421
   D39       -1.07111   0.00002   0.00011  -0.00040  -0.00029  -1.07139
   D40        3.01723  -0.00002   0.00008  -0.00038  -0.00030   3.01693
   D41        3.00086  -0.00001   0.00007  -0.00033  -0.00026   3.00060
   D42        0.97526   0.00001   0.00009  -0.00036  -0.00027   0.97499
   D43       -1.21959  -0.00003   0.00006  -0.00034  -0.00029  -1.21987
   D44        1.50632   0.00006   0.00015  -0.00020  -0.00005   1.50628
   D45       -2.77105   0.00004   0.00015  -0.00022  -0.00007  -2.77112
   D46       -0.62765   0.00000   0.00009  -0.00012  -0.00003  -0.62767
         Item               Value     Threshold  Converged?
 Maximum Force            0.000194     0.000450     YES
 RMS     Force            0.000041     0.000300     YES
 Maximum Displacement     0.008478     0.001800     NO 
 RMS     Displacement     0.002393     0.001200     NO 
 Predicted change in Energy=-2.338594D-07
 GradGradGradGradGradGradGradGradGradGradGradGradGradGradGradGradGradGrad

                          Input orientation:                          
 ---------------------------------------------------------------------
 Center     Atomic      Atomic             Coordinates (Angstroms)
 Number     Number       Type             X           Y           Z
 ---------------------------------------------------------------------
      1          1           0        1.655392   -1.997699    1.592818
      2          6           0        1.492142   -1.010373    1.171299
      3          1           0        0.485614   -0.911658    0.762878
      4          1           0        1.612745   -0.237417    1.930825
      5          6           0        2.470202   -0.752868    0.076163
      6          6           0        2.248897    0.643493   -0.732471
      7          1           0        3.190098    0.837397   -1.256153
      8          1           0        1.458911    0.271720   -1.413712
      9          8           0        3.354046   -1.454611   -0.283885
     10          8           0        1.833315    1.589866    0.077519
     11          1           0       -2.056411   -2.502130   -0.406494
     12          6           0       -2.938772   -1.968165   -0.052789
     13          1           0       -3.648872   -1.913688   -0.879883
     14          1           0       -3.395927   -2.557374    0.741553
     15          6           0       -2.565571   -0.577911    0.444716
     16          1           0       -1.860347   -0.641154    1.273726
     17          1           0       -3.452172   -0.060502    0.818851
     18          6           0       -1.943178    0.272555   -0.660931
     19          1           0       -2.680396    0.513107   -1.447424
     20          6           0       -1.563140    1.733372   -0.083003
     21          1           0       -2.530515    2.158234    0.188679
     22          1           0       -1.127622    2.296259   -0.910102
     23          8           0       -0.760477    1.698018    1.031097
     24          1           0        0.170216    1.648850    0.749213
     25          8           0       -0.807038   -0.201882   -1.166538
 ---------------------------------------------------------------------
                    Distance matrix (angstroms):
                    1          2          3          4          5
     1  H    0.000000
     2  C    1.085883   0.000000
     3  H    1.799074   1.090711   0.000000
     4  H    1.792947   1.090360   1.757590   0.000000
     5  C    2.124562   1.490716   2.106034   2.107295   0.000000
     6  C    3.568629   2.632925   2.786347   2.876428   1.628708
     7  H    4.302294   3.491394   3.801303   3.714848   2.195965
     8  H    3.772015   2.885681   2.661810   3.386564   2.071767
     9  O    2.588897   2.404495   3.101357   3.068979   1.184592
    10  O    3.898514   2.841478   2.922950   2.611965   2.427763
    11  H    4.246078   4.160168   3.218529   4.904558   4.876792
    12  C    4.880086   4.695610   3.675315   5.257996   5.545320
    13  H    5.852908   5.608329   4.560341   6.196336   6.301158
    14  H    5.153029   5.145008   4.216065   5.646536   6.173366
    15  C    4.598964   4.144874   3.085830   4.447784   5.052272
    16  H    3.781859   3.374314   2.416128   3.557689   4.494473
    17  H    5.517152   5.047050   4.029114   5.188562   6.008783
    18  C    4.814888   4.099317   3.054280   4.429657   4.590503
    19  H    5.860570   5.156430   4.115703   5.514246   5.518393
    20  C    5.204634   4.293735   3.450955   4.245675   4.740735
    21  H    6.063432   5.214152   4.341771   5.093213   5.787430
    22  H    5.696302   4.704170   3.961328   4.690415   4.818115
    23  O    4.450874   3.525525   2.904323   3.191803   4.166056
    24  H    4.026753   2.999519   2.579896   2.652377   3.392814
    25  O    4.111273   3.377184   2.428452   3.930683   3.547984
                    6          7          8          9         10
     6  C    0.000000
     7  H    1.094395   0.000000
     8  H    1.107422   1.828065   0.000000
     9  O    2.413426   2.495093   2.801476   0.000000
    10  O    1.313170   2.045911   2.025206   3.422292   0.000000
    11  H    5.341993   6.276959   4.589796   5.512293   5.666451
    12  C    5.847618   6.847065   5.119454   6.317967   5.953938
    13  H    6.429976   7.381162   5.581257   7.043212   6.576160
    14  H    6.654498   7.674048   6.018172   6.915905   6.707124
    15  C    5.104577   6.166342   4.513544   6.028377   4.917752
    16  H    4.749846   5.838955   4.367280   5.502523   4.477890
    17  H    5.950160   7.016524   5.404947   7.034499   5.586561
    18  C    4.209063   5.198447   3.484378   5.584429   4.067249
    19  H    4.982579   5.882554   4.146476   6.452924   4.884511
    20  C    4.017620   4.977180   3.611094   5.863643   3.403272
    21  H    5.097621   6.046284   4.694902   6.921273   4.402091
    22  H    3.763519   4.570638   3.323031   5.877629   3.200239
    23  O    3.643971   4.645343   3.596817   5.347667   2.765639
    24  H    2.743547   3.714786   2.869750   4.564597   1.794589
    25  O    3.200283   4.131008   2.328072   4.434301   3.424836
                   11         12         13         14         15
    11  H    0.000000
    12  C    1.090315   0.000000
    13  H    1.762468   1.091464   0.000000
    14  H    1.765040   1.089558   1.762772   0.000000
    15  C    2.164815   1.523022   2.170807   2.166997   0.000000
    16  H    2.514918   2.164163   3.075092   2.512591   1.090229
    17  H    3.067763   2.159286   2.521643   2.498701   1.092589
    18  C    2.788627   2.526237   2.781545   3.476484   1.527456
    19  H    3.250315   2.858054   2.673833   3.838158   2.187166
    20  C    4.276382   3.949007   4.276254   4.738091   2.573983
    21  H    4.722076   4.153571   4.355812   4.826134   2.748322
    22  H    4.913330   4.711747   4.907267   5.606329   3.487704
    23  O    4.624647   4.400077   5.003908   5.013761   2.963454
    24  H    4.850172   4.836508   5.470929   5.514504   3.540581
    25  O    2.725755   2.984038   3.329936   3.986414   2.414534
                   16         17         18         19         20
    16  H    0.000000
    17  H    1.754416   0.000000
    18  C    2.141174   2.139567   0.000000
    19  H    3.067483   2.461842   1.104502   0.000000
    20  C    2.750895   2.756768   1.616297   2.144517   0.000000
    21  H    3.076203   2.483820   2.150020   2.325024   1.090932
    22  H    3.732879   3.734587   2.196041   2.424758   1.091151
    23  O    2.596211   3.222215   2.508722   3.351592   1.373585
    24  H    3.105225   4.006049   2.889486   3.773740   1.924642
    25  O    2.693939   3.310361   1.330993   2.024741   2.343277
                   21         22         23         24         25
    21  H    0.000000
    22  H    1.787310   0.000000
    23  O    2.013579   2.064205   0.000000
    24  H    2.804927   2.203825   0.973686   0.000000
    25  O    3.221356   2.531648   2.905406   2.837311   0.000000
 Stoichiometry    C7H14O4(3)
 Framework group  C1[X(C7H14O4)]
 Deg. of freedom    69
 Full point group                 C1      NOp   1
 Largest Abelian subgroup         C1      NOp   1
 Largest concise Abelian subgroup C1      NOp   1
                         Standard orientation:                         
 ---------------------------------------------------------------------
 Center     Atomic      Atomic             Coordinates (Angstroms)
 Number     Number       Type             X           Y           Z
 ---------------------------------------------------------------------
      1          1           0        1.656369   -1.996729    1.593292
      2          6           0        1.492750   -1.009551    1.171571
      3          1           0        0.486167   -0.911275    0.763181
      4          1           0        1.613122   -0.236391    1.930926
      5          6           0        2.470663   -0.751936    0.076329
      6          6           0        2.248827    0.644175   -0.732591
      7          1           0        3.189932    0.838297   -1.256363
      8          1           0        1.458936    0.271980   -1.413712
      9          8           0        3.354735   -1.453446   -0.283615
     10          8           0        1.832954    1.590575    0.077219
     11          1           0       -2.055360   -2.502889   -0.405720
     12          6           0       -2.937890   -1.969158   -0.052083
     13          1           0       -3.648053   -1.915106   -0.879152
     14          1           0       -3.394798   -2.558358    0.742407
     15          6           0       -2.565152   -0.578667    0.445105
     16          1           0       -1.859863   -0.641486    1.274093
     17          1           0       -3.451915   -0.061490    0.819176
     18          6           0       -1.943114    0.271782   -0.660755
     19          1           0       -2.680457    0.511907   -1.447260
     20          6           0       -1.563558    1.732855   -0.083158
     21          1           0       -2.531068    2.157436    0.188483
     22          1           0       -1.128281    2.295718   -0.910399
     23          8           0       -0.760825    1.698020    1.030908
     24          1           0        0.169869    1.649119    0.748986
     25          8           0       -0.806834   -0.202365   -1.166319
 ---------------------------------------------------------------------
 Rotational constants (GHZ):           1.4173985           0.6038473           0.4971136
 Standard basis: Aug-CC-pVTZ (5D, 7F)
 There are   955 symmetry adapted cartesian basis functions of A   symmetry.
 There are   828 symmetry adapted basis functions of A   symmetry.
   828 basis functions,  1170 primitive gaussians,   955 cartesian basis functions
    45 alpha electrons       43 beta electrons
       nuclear repulsion energy       653.8505931645 Hartrees.
 NAtoms=   25 NActive=   25 NUniq=   25 SFac= 1.00D+00 NAtFMM=   60 NAOKFM=F Big=F
 Integral buffers will be    131072 words long.
 Raffenetti 2 integral format.
 Two-electron integral symmetry is turned on.
 Nuclear repulsion after empirical dispersion term =      653.8344605023 Hartrees.
 One-electron integrals computed using PRISM.
 NBasis=   828 RedAO= T EigKep=  3.05D-06  NBF=   828
 NBsUse=   828 1.00D-06 EigRej= -1.00D+00 NBFU=   828
 Initial guess from the checkpoint file:  "11_14_2289-restart.chk"
 B after Tr=     0.000000    0.000000    0.000000
         Rot=    1.000000   -0.000067   -0.000190   -0.000198 Ang=  -0.03 deg.
 Initial guess <Sx>= 0.0000 <Sy>= 0.0000 <Sz>= 1.0000 <S**2>= 2.0136 S= 1.0045
 Requested convergence on RMS density matrix=1.00D-08 within 128 cycles.
 Requested convergence on MAX density matrix=1.00D-06.
 Requested convergence on             energy=1.00D-06.
 No special actions if energy rises.
 SCF Done:  E(UwB97XD) =  -575.966077036     A.U. after   14 cycles
            NFock= 14  Conv=0.65D-08     -V/T= 2.0058
 <Sx>= 0.0000 <Sy>= 0.0000 <Sz>= 1.0000 <S**2>= 2.0136 S= 1.0045
 <L.S>=  0.00000000000    
 Annihilation of the first spin contaminant:
 S**2 before annihilation     2.0136,   after     2.0001
 Calling FoFJK, ICntrl=      2127 FMM=F ISym2X=0 I1Cent= 0 IOpClX= 1 NMat=1 NMatS=1 NMatT=0.
 ***** Axes restored to original set *****
 -------------------------------------------------------------------
 Center     Atomic                   Forces (Hartrees/Bohr)
 Number     Number              X              Y              Z
 -------------------------------------------------------------------
      1        1          -0.000002559   -0.000003244    0.000001990
      2        6          -0.000006316   -0.000001743   -0.000001866
      3        1          -0.000002242    0.000001560    0.000002898
      4        1          -0.000001692    0.000001893    0.000000812
      5        6          -0.000004095    0.000023002   -0.000021904
      6        6           0.000018640   -0.000009792    0.000008800
      7        1           0.000003567    0.000002642   -0.000000204
      8        1           0.000004773    0.000000467    0.000006033
      9        8           0.000006484   -0.000009973    0.000001601
     10        8           0.000002709    0.000006887   -0.000003437
     11        1          -0.000002455    0.000001160    0.000001017
     12        6           0.000001652   -0.000003455   -0.000001885
     13        1          -0.000000407   -0.000001619   -0.000000864
     14        1           0.000000071   -0.000000442    0.000000062
     15        6           0.000001052   -0.000002509    0.000001663
     16        1          -0.000003089    0.000001612   -0.000000234
     17        1          -0.000000444    0.000002331    0.000002053
     18        6           0.000006938   -0.000011259   -0.000004458
     19        1          -0.000002610    0.000000720   -0.000002595
     20        6           0.000006178    0.000004418    0.000003809
     21        1          -0.000002149   -0.000000655    0.000002432
     22        1           0.000001027    0.000002605    0.000001590
     23        8          -0.000004120    0.000003061    0.000001153
     24        1          -0.000005785   -0.000000191   -0.000008182
     25        8          -0.000015132   -0.000007475    0.000009716
 -------------------------------------------------------------------
 Cartesian Forces:  Max     0.000023002 RMS     0.000006109

 GradGradGradGradGradGradGradGradGradGradGradGradGradGradGradGradGradGrad
 Berny optimization.
 Using GEDIIS/GDIIS optimizer.
 FormGI is forming the generalized inverse of G from B-inverse, IUseBI=4.
 Internal  Forces:  Max     0.000075558 RMS     0.000012999
 Search for a local minimum.
 Step number   3 out of a maximum of  123
 All quantities printed in internal units (Hartrees-Bohrs-Radians)
 Mixed Optimization -- En-DIIS/RFO-DIIS
 Swapping is turned off.
 Update second derivatives using D2CorX and points    1    2    3
 DE= -1.69D-07 DEPred=-2.34D-07 R= 7.21D-01
 Trust test= 7.21D-01 RLast= 2.89D-03 DXMaxT set to 1.50D-01
 ITU=  0 -1  0
     Eigenvalues ---    0.00157   0.00231   0.00402   0.00461   0.00588
     Eigenvalues ---    0.00751   0.00997   0.01772   0.01967   0.03670
     Eigenvalues ---    0.04173   0.04578   0.04848   0.04904   0.05164
     Eigenvalues ---    0.05574   0.05605   0.05698   0.06345   0.07472
     Eigenvalues ---    0.07534   0.07700   0.07982   0.08214   0.08439
     Eigenvalues ---    0.09094   0.11110   0.11254   0.12093   0.14025
     Eigenvalues ---    0.14975   0.15556   0.16000   0.16000   0.16000
     Eigenvalues ---    0.16000   0.16000   0.16036   0.16461   0.20746
     Eigenvalues ---    0.21239   0.21912   0.22231   0.22829   0.23494
     Eigenvalues ---    0.24948   0.25780   0.29614   0.30087   0.32785
     Eigenvalues ---    0.33017   0.33415   0.34297   0.34319   0.34544
     Eigenvalues ---    0.34644   0.34677   0.34688   0.34747   0.34779
     Eigenvalues ---    0.34792   0.34864   0.35252   0.45508   0.50818
     Eigenvalues ---    0.55209   0.61134   0.64391   1.12779
 En-DIIS/RFO-DIIS/Sim-DIIS IScMMF=       -3 using points:     3    2    1
 RFO step:  Lambda=-1.32986681D-07.
 DidBck=F Rises=F RFO-DIIS coefs:    0.82117    0.47658   -0.29775
 Iteration  1 RMS(Cart)=  0.00148817 RMS(Int)=  0.00000051
 Iteration  2 RMS(Cart)=  0.00000116 RMS(Int)=  0.00000000
 Iteration  3 RMS(Cart)=  0.00000000 RMS(Int)=  0.00000000
 Variable       Old X    -DE/DX   Delta X   Delta X   Delta X     New X
                                 (Linear)    (Quad)   (Total)
    R1        2.05202   0.00000   0.00000   0.00000   0.00000   2.05202
    R2        2.06114   0.00000   0.00000  -0.00001  -0.00001   2.06114
    R3        2.06048   0.00000   0.00000   0.00000  -0.00001   2.06048
    R4        2.81704   0.00001   0.00000  -0.00001  -0.00001   2.81704
    R5        3.07781  -0.00002   0.00000   0.00000   0.00000   3.07781
    R6        2.23856   0.00001   0.00000   0.00000   0.00000   2.23855
    R7        2.06811   0.00000   0.00000   0.00000   0.00000   2.06811
    R8        2.09272  -0.00001   0.00000  -0.00001   0.00000   2.09272
    R9        2.48153   0.00001   0.00000   0.00000  -0.00001   2.48153
   R10        3.39128   0.00002   0.00001   0.00013   0.00014   3.39142
   R11        2.06040   0.00000   0.00000   0.00000   0.00000   2.06040
   R12        2.06257   0.00000   0.00000   0.00000   0.00000   2.06257
   R13        2.05897   0.00000   0.00000   0.00000   0.00000   2.05897
   R14        2.87809   0.00000   0.00000   0.00000   0.00000   2.87809
   R15        2.06023   0.00000   0.00000   0.00000   0.00000   2.06023
   R16        2.06469   0.00000   0.00000   0.00000   0.00000   2.06469
   R17        2.88647   0.00000   0.00000   0.00000   0.00000   2.88647
   R18        2.08721   0.00000   0.00000  -0.00001  -0.00001   2.08720
   R19        3.05436   0.00002   0.00001   0.00004   0.00005   3.05441
   R20        2.51521  -0.00001   0.00000  -0.00002  -0.00002   2.51519
   R21        2.06156   0.00000   0.00000  -0.00001  -0.00001   2.06155
   R22        2.06198   0.00000   0.00000   0.00000   0.00000   2.06197
   R23        2.59570  -0.00001   0.00000   0.00000   0.00000   2.59570
   R24        1.84000   0.00002   0.00000   0.00000  -0.00001   1.83999
    A1        1.94591   0.00000   0.00000  -0.00001  -0.00002   1.94590
    A2        1.93642   0.00000   0.00000   0.00000   0.00000   1.93642
    A3        1.92154   0.00000   0.00000   0.00000   0.00000   1.92154
    A4        1.87418   0.00000   0.00000   0.00000   0.00000   1.87418
    A5        1.89098   0.00000   0.00000   0.00000   0.00000   1.89098
    A6        1.89306   0.00000   0.00000   0.00001   0.00001   1.89306
    A7        2.00831  -0.00001   0.00000   0.00001   0.00001   2.00831
    A8        2.22747   0.00000   0.00000  -0.00001  -0.00001   2.22746
    A9        2.04694   0.00001   0.00000   0.00000   0.00000   2.04695
   A10        1.84691   0.00001   0.00001   0.00000   0.00000   1.84692
   A11        1.68558  -0.00002  -0.00001  -0.00001  -0.00002   1.68556
   A12        1.93331   0.00001   0.00000   0.00001   0.00001   1.93332
   A13        1.95910   0.00000   0.00000   0.00000   0.00000   1.95910
   A14        2.02599  -0.00001   0.00000   0.00000   0.00000   2.02600
   A15        1.97754   0.00000   0.00000   0.00000   0.00000   1.97754
   A16        2.15058   0.00004  -0.00001   0.00008   0.00007   2.15065
   A17        1.88086   0.00000   0.00000   0.00000   0.00000   1.88086
   A18        1.88728   0.00000   0.00000   0.00000   0.00000   1.88728
   A19        1.93340   0.00000   0.00000   0.00000   0.00000   1.93340
   A20        1.88229   0.00000   0.00000   0.00000   0.00000   1.88229
   A21        1.94056   0.00000   0.00000   0.00000   0.00000   1.94056
   A22        1.93724   0.00000   0.00000   0.00000   0.00000   1.93724
   A23        1.93258   0.00000   0.00000   0.00000   0.00000   1.93258
   A24        1.92335   0.00000   0.00000  -0.00001  -0.00001   1.92334
   A25        1.95158   0.00000   0.00000   0.00000   0.00000   1.95158
   A26        1.86711   0.00000   0.00000   0.00000   0.00001   1.86711
   A27        1.89562   0.00000   0.00000   0.00000   0.00000   1.89561
   A28        1.89109   0.00000   0.00000   0.00000   0.00001   1.89110
   A29        1.94414   0.00000   0.00000   0.00000   0.00000   1.94414
   A30        1.91794   0.00000  -0.00001  -0.00001  -0.00002   1.91792
   A31        2.00901  -0.00001   0.00000   0.00000   0.00000   2.00901
   A32        1.78719   0.00000   0.00000   0.00000   0.00000   1.78719
   A33        1.95723   0.00000   0.00001   0.00001   0.00001   1.95724
   A34        1.83101   0.00001  -0.00001   0.00001   0.00001   1.83101
   A35        1.80548  -0.00002   0.00001  -0.00004  -0.00003   1.80544
   A36        1.86404   0.00002  -0.00001   0.00001   0.00000   1.86404
   A37        1.98685   0.00001  -0.00001   0.00002   0.00001   1.98686
   A38        1.91963   0.00000   0.00001   0.00001   0.00002   1.91964
   A39        1.90308   0.00000   0.00001  -0.00002  -0.00001   1.90307
   A40        1.97670  -0.00001   0.00000   0.00001   0.00002   1.97672
   A41        1.90185   0.00004  -0.00002   0.00007   0.00004   1.90190
   A42        3.18845   0.00002  -0.00011   0.00062   0.00051   3.18896
   A43        3.22429  -0.00008   0.00026  -0.00083  -0.00057   3.22372
    D1        3.05015   0.00000  -0.00001   0.00003   0.00002   3.05017
    D2       -0.05762   0.00000   0.00002   0.00003   0.00005  -0.05757
    D3        0.91798   0.00000  -0.00001   0.00004   0.00004   0.91802
    D4       -2.18979   0.00000   0.00003   0.00004   0.00007  -2.18972
    D5       -1.11125   0.00000  -0.00001   0.00004   0.00003  -1.11122
    D6        2.06417   0.00000   0.00003   0.00004   0.00006   2.06423
    D7        2.83513   0.00001   0.00004  -0.00014  -0.00010   2.83503
    D8       -1.43409   0.00001   0.00004  -0.00014  -0.00010  -1.43420
    D9        0.62560   0.00000   0.00003  -0.00015  -0.00011   0.62549
   D10       -0.33660   0.00000   0.00001  -0.00014  -0.00013  -0.33673
   D11        1.67736   0.00000   0.00001  -0.00014  -0.00013   1.67723
   D12       -2.54613   0.00000   0.00001  -0.00014  -0.00014  -2.54627
   D13       -1.27768   0.00003   0.00004   0.00002   0.00006  -1.27763
   D14        2.89920   0.00001   0.00003   0.00001   0.00004   2.89924
   D15        0.59440   0.00001   0.00003   0.00001   0.00004   0.59444
   D16       -0.99569   0.00004   0.00104   0.00022   0.00125  -0.99444
   D17       -1.05571   0.00000   0.00000   0.00001   0.00001  -1.05570
   D18       -3.11795   0.00000   0.00000   0.00001   0.00001  -3.11795
   D19        1.06082   0.00000   0.00000   0.00001   0.00001   1.06083
   D20        3.13649   0.00000   0.00000   0.00001   0.00001   3.13650
   D21        1.07425   0.00000   0.00000   0.00001   0.00001   1.07426
   D22       -1.03016   0.00000   0.00000   0.00000   0.00000  -1.03016
   D23        1.04115   0.00000   0.00000   0.00001   0.00001   1.04116
   D24       -1.02109   0.00000   0.00000   0.00001   0.00001  -1.02108
   D25       -3.12550   0.00000   0.00000   0.00001   0.00001  -3.12549
   D26        1.17546   0.00000   0.00000   0.00002   0.00002   1.17548
   D27       -3.13961   0.00000   0.00001   0.00000   0.00001  -3.13961
   D28       -1.07761   0.00000  -0.00001   0.00001   0.00000  -1.07761
   D29       -2.96994   0.00000   0.00000   0.00001   0.00001  -2.96993
   D30       -1.00183   0.00000   0.00000   0.00000   0.00000  -1.00183
   D31        1.06018   0.00000  -0.00001   0.00001  -0.00001   1.06017
   D32       -0.94764   0.00000   0.00000   0.00002   0.00002  -0.94762
   D33        1.02047  -0.00001   0.00001   0.00000   0.00001   1.02048
   D34        3.08247   0.00000  -0.00001   0.00001   0.00000   3.08248
   D35       -1.11344   0.00001   0.00001   0.00004   0.00005  -1.11339
   D36       -3.13905   0.00001   0.00000   0.00004   0.00004  -3.13900
   D37        0.94928   0.00000   0.00002   0.00000   0.00001   0.94929
   D38        0.95421   0.00000   0.00001   0.00002   0.00004   0.95425
   D39       -1.07139   0.00000   0.00000   0.00003   0.00003  -1.07136
   D40        3.01693   0.00000   0.00002  -0.00002   0.00000   3.01693
   D41        3.00060   0.00001   0.00002   0.00003   0.00005   3.00065
   D42        0.97499   0.00001   0.00001   0.00004   0.00005   0.97504
   D43       -1.21987   0.00000   0.00003  -0.00001   0.00002  -1.21985
   D44        1.50628   0.00004  -0.00006   0.00020   0.00014   1.50642
   D45       -2.77112   0.00002  -0.00005   0.00015   0.00010  -2.77102
   D46       -0.62767   0.00002  -0.00003   0.00016   0.00012  -0.62755
         Item               Value     Threshold  Converged?
 Maximum Force            0.000076     0.000450     YES
 RMS     Force            0.000013     0.000300     YES
 Maximum Displacement     0.004499     0.001800     NO 
 RMS     Displacement     0.001489     0.001200     NO 
 Predicted change in Energy=-6.641112D-08
 GradGradGradGradGradGradGradGradGradGradGradGradGradGradGradGradGradGrad

                          Input orientation:                          
 ---------------------------------------------------------------------
 Center     Atomic      Atomic             Coordinates (Angstroms)
 Number     Number       Type             X           Y           Z
 ---------------------------------------------------------------------
      1          1           0        1.654863   -1.998768    1.590438
      2          6           0        1.491923   -1.011023    1.169787
      3          1           0        0.485729   -0.911946    0.760646
      4          1           0        1.611863   -0.238833    1.930192
      5          6           0        2.470864   -0.752372    0.075715
      6          6           0        2.250195    0.644817   -0.731665
      7          1           0        3.191854    0.839331   -1.254296
      8          1           0        1.460853    0.273686   -1.413997
      9          8           0        3.354997   -1.453741   -0.284349
     10          8           0        1.833805    1.590321    0.078921
     11          1           0       -2.057384   -2.502635   -0.404655
     12          6           0       -2.939720   -1.968176   -0.051627
     13          1           0       -3.649489   -1.914009   -0.879025
     14          1           0       -3.397358   -2.556738    0.742916
     15          6           0       -2.566290   -0.577719    0.445134
     16          1           0       -1.861394   -0.640650    1.274447
     17          1           0       -3.452879   -0.059815    0.818606
     18          6           0       -1.943226    0.271857   -0.660816
     19          1           0       -2.680078    0.512143   -1.447727
     20          6           0       -1.562965    1.732938   -0.083633
     21          1           0       -2.530324    2.158206    0.187451
     22          1           0       -1.127003    2.295201   -0.910920
     23          8           0       -0.760723    1.698041    1.030783
     24          1           0        0.170075    1.648561    0.749313
     25          8           0       -0.807047   -0.203237   -1.165689
 ---------------------------------------------------------------------
                    Distance matrix (angstroms):
                    1          2          3          4          5
     1  H    0.000000
     2  C    1.085880   0.000000
     3  H    1.799058   1.090706   0.000000
     4  H    1.792945   1.090357   1.757583   0.000000
     5  C    2.124558   1.490712   2.106029   2.107295   0.000000
     6  C    3.568630   2.632926   2.786367   2.876419   1.628709
     7  H    4.302285   3.491383   3.801326   3.714805   2.195967
     8  H    3.772043   2.885720   2.661890   3.386603   2.071752
     9  O    2.588886   2.404486   3.101331   3.068991   1.184591
    10  O    3.898495   2.841454   2.922909   2.611947   2.427769
    11  H    4.244415   4.159490   3.218019   4.903029   4.878444
    12  C    4.879294   4.695472   3.675474   5.256914   5.546965
    13  H    5.851630   5.607774   4.559898   6.195138   6.302353
    14  H    5.153111   5.145534   4.217110   5.645760   6.175510
    15  C    4.598830   4.145114   3.086434   4.447157   5.053701
    16  H    3.782644   3.375332   2.417969   3.557383   4.496432
    17  H    5.517635   5.047692   4.030151   5.188380   6.010180
    18  C    4.813535   4.098431   3.053156   4.428633   4.590829
    19  H    5.858910   5.155289   4.114276   5.513171   5.518340
    20  C    5.204090   4.293335   3.450415   4.245339   4.740668
    21  H    6.063381   5.214160   4.341769   5.093197   5.787558
    22  H    5.695062   4.703109   3.959902   4.689844   4.817240
    23  O    4.451366   3.526012   2.904934   3.192112   4.166513
    24  H    4.026796   2.999577   2.579914   2.652448   3.392910
    25  O    4.108669   3.375238   2.425758   3.928979   3.547863
                    6          7          8          9         10
     6  C    0.000000
     7  H    1.094395   0.000000
     8  H    1.107419   1.828065   0.000000
     9  O    2.413426   2.495114   2.801409   0.000000
    10  O    1.313167   2.045911   2.025197   3.422324   0.000000
    11  H    5.344963   6.280536   4.593987   5.514392   5.668112
    12  C    5.850248   6.850161   5.123186   6.319989   5.955375
    13  H    6.432385   7.384150   5.584603   7.044736   6.577576
    14  H    6.657266   7.677229   6.022108   6.918538   6.708506
    15  C    5.106660   6.168656   4.516540   6.030025   4.918877
    16  H    4.752060   5.841250   4.370476   5.504697   4.478952
    17  H    5.951882   7.018395   5.407449   7.036101   5.587407
    18  C    4.210570   5.200316   3.486407   5.584853   4.068356
    19  H    4.983768   5.884220   4.147928   6.452928   4.885515
    20  C    4.017977   4.977679   3.611476   5.863579   3.403646
    21  H    5.097890   6.046602   4.695268   6.921399   4.402261
    22  H    3.763160   4.570557   3.322139   5.876690   3.200473
    23  O    3.644328   4.645625   3.597378   5.348125   2.765722
    24  H    2.743665   3.714896   2.869895   4.564697   1.794663
    25  O    3.202234   4.133522   2.330768   4.434312   3.426369
                   11         12         13         14         15
    11  H    0.000000
    12  C    1.090317   0.000000
    13  H    1.762471   1.091463   0.000000
    14  H    1.765043   1.089558   1.762772   0.000000
    15  C    2.164816   1.523021   2.170803   2.166994   0.000000
    16  H    2.514912   2.164159   3.075088   2.512589   1.090229
    17  H    3.067759   2.159278   2.521635   2.498686   1.092587
    18  C    2.788630   2.526235   2.781539   3.476480   1.527453
    19  H    3.250328   2.858057   2.673835   3.838155   2.187160
    20  C    4.276399   3.949016   4.276267   4.738091   2.573984
    21  H    4.722044   4.153527   4.355781   4.826073   2.748268
    22  H    4.913364   4.711763   4.907280   5.606335   3.487706
    23  O    4.624661   4.400090   5.003922   5.013766   2.963467
    24  H    4.850324   4.836643   5.471056   5.514631   3.540698
    25  O    2.725756   2.984031   3.329924   3.986408   2.414524
                   16         17         18         19         20
    16  H    0.000000
    17  H    1.754419   0.000000
    18  C    2.141170   2.139568   0.000000
    19  H    3.067475   2.461833   1.104498   0.000000
    20  C    2.750884   2.756770   1.616323   2.144536   0.000000
    21  H    3.076137   2.483763   2.150012   2.325028   1.090928
    22  H    3.732878   3.734576   2.196063   2.424768   1.091148
    23  O    2.596213   3.222233   2.508749   3.351610   1.373584
    24  H    3.105337   4.006139   2.889606   3.773831   1.924668
    25  O    2.693926   3.310352   1.330982   2.024737   2.343295
                   21         22         23         24         25
    21  H    0.000000
    22  H    1.787315   0.000000
    23  O    2.013567   2.064212   0.000000
    24  H    2.804922   2.203845   0.973683   0.000000
    25  O    3.221348   2.531694   2.905425   2.837456   0.000000
 Stoichiometry    C7H14O4(3)
 Framework group  C1[X(C7H14O4)]
 Deg. of freedom    69
 Full point group                 C1      NOp   1
 Largest Abelian subgroup         C1      NOp   1
 Largest concise Abelian subgroup C1      NOp   1
                         Standard orientation:                         
 ---------------------------------------------------------------------
 Center     Atomic      Atomic             Coordinates (Angstroms)
 Number     Number       Type             X           Y           Z
 ---------------------------------------------------------------------
      1          1           0        1.654742   -1.998373    1.591126
      2          6           0        1.491865   -1.010728    1.170217
      3          1           0        0.485717   -0.911732    0.760943
      4          1           0        1.611738   -0.238355    1.930447
      5          6           0        2.470930   -0.752361    0.076187
      6          6           0        2.250374    0.644634   -0.731556
      7          1           0        3.192093    0.839004   -1.254133
      8          1           0        1.461099    0.273352   -1.413883
      9          8           0        3.355089   -1.453835   -0.283609
     10          8           0        1.833914    1.590344    0.078754
     11          1           0       -2.057299   -2.502659   -0.404247
     12          6           0       -2.939663   -1.968098   -0.051445
     13          1           0       -3.649341   -1.914119   -0.878933
     14          1           0       -3.397397   -2.556457    0.743193
     15          6           0       -2.566261   -0.577526    0.445018
     16          1           0       -1.861456   -0.640268    1.274423
     17          1           0       -3.452881   -0.059515    0.818269
     18          6           0       -1.943061    0.271769   -0.661071
     19          1           0       -2.679824    0.511877   -1.448120
     20          6           0       -1.562836    1.732984   -0.084203
     21          1           0       -2.530217    2.158335    0.186673
     22          1           0       -1.126775    2.295037   -0.911579
     23          8           0       -0.760715    1.698343    1.030308
     24          1           0        0.170112    1.648777    0.748952
     25          8           0       -0.806836   -0.203469   -1.165705
 ---------------------------------------------------------------------
 Rotational constants (GHZ):           1.4177850           0.6036568           0.4969294
 Standard basis: Aug-CC-pVTZ (5D, 7F)
 There are   955 symmetry adapted cartesian basis functions of A   symmetry.
 There are   828 symmetry adapted basis functions of A   symmetry.
   828 basis functions,  1170 primitive gaussians,   955 cartesian basis functions
    45 alpha electrons       43 beta electrons
       nuclear repulsion energy       653.8224375204 Hartrees.
 NAtoms=   25 NActive=   25 NUniq=   25 SFac= 1.00D+00 NAtFMM=   60 NAOKFM=F Big=F
 Integral buffers will be    131072 words long.
 Raffenetti 2 integral format.
 Two-electron integral symmetry is turned on.
 Nuclear repulsion after empirical dispersion term =      653.8063064569 Hartrees.
 One-electron integrals computed using PRISM.
 NBasis=   828 RedAO= T EigKep=  3.05D-06  NBF=   828
 NBsUse=   828 1.00D-06 EigRej= -1.00D+00 NBFU=   828
 Initial guess from the checkpoint file:  "11_14_2289-restart.chk"
 B after Tr=     0.000000    0.000000    0.000000
         Rot=    1.000000    0.000003    0.000067    0.000141 Ang=   0.02 deg.
 Initial guess <Sx>= 0.0000 <Sy>= 0.0000 <Sz>= 1.0000 <S**2>= 2.0136 S= 1.0045
 Requested convergence on RMS density matrix=1.00D-08 within 128 cycles.
 Requested convergence on MAX density matrix=1.00D-06.
 Requested convergence on             energy=1.00D-06.
 No special actions if energy rises.
 SCF Done:  E(UwB97XD) =  -575.966077080     A.U. after   13 cycles
            NFock= 13  Conv=0.98D-08     -V/T= 2.0058
 <Sx>= 0.0000 <Sy>= 0.0000 <Sz>= 1.0000 <S**2>= 2.0136 S= 1.0045
 <L.S>=  0.00000000000    
 Annihilation of the first spin contaminant:
 S**2 before annihilation     2.0136,   after     2.0001
 Calling FoFJK, ICntrl=      2127 FMM=F ISym2X=0 I1Cent= 0 IOpClX= 1 NMat=1 NMatS=1 NMatT=0.
 ***** Axes restored to original set *****
 -------------------------------------------------------------------
 Center     Atomic                   Forces (Hartrees/Bohr)
 Number     Number              X              Y              Z
 -------------------------------------------------------------------
      1        1           0.000001278   -0.000004301    0.000002808
      2        6          -0.000001153    0.000000735    0.000005817
      3        1          -0.000009068   -0.000000754   -0.000007123
      4        1           0.000003074    0.000004654    0.000002996
      5        6          -0.000001819    0.000002139   -0.000003234
      6        6          -0.000001684    0.000002019    0.000004687
      7        1           0.000001181   -0.000000449   -0.000001574
      8        1           0.000000126   -0.000004751   -0.000001039
      9        8           0.000006379   -0.000003658   -0.000002950
     10        8           0.000003190    0.000001896   -0.000000354
     11        1          -0.000003596    0.000001737    0.000001388
     12        6           0.000002390   -0.000003699   -0.000002525
     13        1          -0.000000951   -0.000002281   -0.000001670
     14        1           0.000000311   -0.000000676   -0.000000129
     15        6           0.000001966   -0.000003909    0.000005087
     16        1          -0.000001025    0.000001216   -0.000001176
     17        1          -0.000001901    0.000003312    0.000002400
     18        6           0.000007580   -0.000012704    0.000001683
     19        1          -0.000003328    0.000004312   -0.000005219
     20        6           0.000007208   -0.000001059    0.000006966
     21        1          -0.000004122    0.000002158    0.000001655
     22        1           0.000002036    0.000003642    0.000000664
     23        8          -0.000004777   -0.000004344   -0.000004299
     24        1          -0.000004365    0.000011885   -0.000005647
     25        8           0.000001070    0.000002879    0.000000789
 -------------------------------------------------------------------
 Cartesian Forces:  Max     0.000012704 RMS     0.000003994

 GradGradGradGradGradGradGradGradGradGradGradGradGradGradGradGradGradGrad
 Berny optimization.
 Using GEDIIS/GDIIS optimizer.
 FormGI is forming the generalized inverse of G from B-inverse, IUseBI=4.
 Internal  Forces:  Max     0.000023778 RMS     0.000003996
 Search for a local minimum.
 Step number   4 out of a maximum of  123
 All quantities printed in internal units (Hartrees-Bohrs-Radians)
 Mixed Optimization -- En-DIIS/RFO-DIIS
 Swapping is turned off.
 Update second derivatives using D2CorX and points    1    2    3    4
 DE= -4.46D-08 DEPred=-6.64D-08 R= 6.72D-01
 Trust test= 6.72D-01 RLast= 1.53D-03 DXMaxT set to 1.50D-01
 ITU=  0  0 -1  0
     Eigenvalues ---    0.00214   0.00234   0.00406   0.00461   0.00592
     Eigenvalues ---    0.00791   0.01710   0.01915   0.01969   0.03663
     Eigenvalues ---    0.04052   0.04477   0.04880   0.04909   0.05111
     Eigenvalues ---    0.05578   0.05605   0.05675   0.06358   0.07462
     Eigenvalues ---    0.07651   0.07763   0.07987   0.08231   0.08423
     Eigenvalues ---    0.09329   0.11047   0.11459   0.12089   0.13995
     Eigenvalues ---    0.14983   0.15358   0.16000   0.16000   0.16000
     Eigenvalues ---    0.16000   0.16023   0.16150   0.16470   0.20783
     Eigenvalues ---    0.21154   0.21925   0.22241   0.22825   0.23817
     Eigenvalues ---    0.24970   0.25754   0.29699   0.30160   0.32865
     Eigenvalues ---    0.33217   0.33503   0.34313   0.34515   0.34596
     Eigenvalues ---    0.34644   0.34687   0.34728   0.34778   0.34785
     Eigenvalues ---    0.34864   0.35056   0.35453   0.45252   0.51332
     Eigenvalues ---    0.55279   0.61635   0.64441   1.12995
 En-DIIS/RFO-DIIS/Sim-DIIS IScMMF=       -3 using points:     4    3    2    1
 RFO step:  Lambda=-2.02888679D-08.
 DidBck=T Rises=F RFO-DIIS coefs:    0.54613    0.11588    0.00688    0.33112
 Iteration  1 RMS(Cart)=  0.00053266 RMS(Int)=  0.00000008
 Iteration  2 RMS(Cart)=  0.00000022 RMS(Int)=  0.00000000
 Variable       Old X    -DE/DX   Delta X   Delta X   Delta X     New X
                                 (Linear)    (Quad)   (Total)
    R1        2.05202   0.00001   0.00001   0.00000   0.00001   2.05203
    R2        2.06114   0.00001   0.00001   0.00000   0.00002   2.06115
    R3        2.06048   0.00001   0.00001   0.00000   0.00001   2.06048
    R4        2.81704   0.00001   0.00002   0.00000   0.00001   2.81705
    R5        3.07781   0.00000  -0.00001   0.00001   0.00000   3.07781
    R6        2.23855   0.00001   0.00001   0.00000   0.00000   2.23856
    R7        2.06811   0.00000   0.00000   0.00000   0.00000   2.06811
    R8        2.09272   0.00000   0.00000   0.00000   0.00000   2.09272
    R9        2.48153   0.00000   0.00001  -0.00001   0.00001   2.48153
   R10        3.39142   0.00000  -0.00016   0.00017   0.00001   3.39143
   R11        2.06040   0.00000  -0.00001   0.00000  -0.00001   2.06039
   R12        2.06257   0.00000   0.00000   0.00000   0.00000   2.06257
   R13        2.05897   0.00000   0.00000   0.00000   0.00000   2.05897
   R14        2.87809   0.00001   0.00000   0.00001   0.00001   2.87810
   R15        2.06023   0.00000   0.00000   0.00000   0.00000   2.06023
   R16        2.06469   0.00000   0.00001   0.00000   0.00001   2.06470
   R17        2.88647   0.00001   0.00001   0.00000   0.00001   2.88648
   R18        2.08720   0.00001   0.00001   0.00000   0.00001   2.08721
   R19        3.05441   0.00001  -0.00006   0.00007   0.00001   3.05441
   R20        2.51519   0.00000   0.00003  -0.00003   0.00000   2.51519
   R21        2.06155   0.00000   0.00001  -0.00001   0.00001   2.06156
   R22        2.06197   0.00000   0.00001   0.00000   0.00000   2.06198
   R23        2.59570  -0.00001   0.00000  -0.00001  -0.00001   2.59569
   R24        1.83999   0.00000   0.00002  -0.00001   0.00000   1.84000
    A1        1.94590   0.00000   0.00002  -0.00002   0.00000   1.94590
    A2        1.93642   0.00000  -0.00001   0.00001   0.00000   1.93642
    A3        1.92154   0.00000   0.00000   0.00000   0.00000   1.92154
    A4        1.87418   0.00000   0.00000   0.00001   0.00001   1.87419
    A5        1.89098   0.00000   0.00000  -0.00001  -0.00001   1.89097
    A6        1.89306   0.00000  -0.00001   0.00000  -0.00001   1.89305
    A7        2.00831   0.00000  -0.00001   0.00000  -0.00001   2.00830
    A8        2.22746   0.00000   0.00001   0.00000   0.00001   2.22747
    A9        2.04695   0.00000   0.00000   0.00000   0.00000   2.04695
   A10        1.84692   0.00000   0.00001   0.00000   0.00000   1.84692
   A11        1.68556  -0.00001   0.00001  -0.00003  -0.00002   1.68554
   A12        1.93332   0.00000   0.00000   0.00001   0.00001   1.93333
   A13        1.95910   0.00000   0.00000   0.00000   0.00000   1.95910
   A14        2.02600   0.00000  -0.00001   0.00001   0.00000   2.02599
   A15        1.97754   0.00000   0.00001   0.00001   0.00001   1.97755
   A16        2.15065   0.00000  -0.00006   0.00006   0.00000   2.15065
   A17        1.88086   0.00000   0.00000   0.00000  -0.00001   1.88086
   A18        1.88728   0.00000   0.00000   0.00000   0.00000   1.88727
   A19        1.93340   0.00000   0.00000   0.00000   0.00000   1.93340
   A20        1.88229   0.00000   0.00000   0.00000   0.00000   1.88228
   A21        1.94056   0.00000   0.00001   0.00000   0.00001   1.94057
   A22        1.93724   0.00000   0.00001   0.00000   0.00000   1.93724
   A23        1.93258   0.00000   0.00001   0.00000   0.00001   1.93259
   A24        1.92334   0.00000   0.00001  -0.00001   0.00001   1.92335
   A25        1.95158   0.00000   0.00000   0.00000   0.00000   1.95157
   A26        1.86711   0.00000  -0.00002   0.00001  -0.00001   1.86710
   A27        1.89561   0.00000   0.00001  -0.00001   0.00000   1.89561
   A28        1.89110   0.00000  -0.00001   0.00001  -0.00001   1.89109
   A29        1.94414   0.00000  -0.00001   0.00000   0.00000   1.94413
   A30        1.91792   0.00001   0.00003  -0.00001   0.00002   1.91794
   A31        2.00901   0.00000   0.00000   0.00001   0.00001   2.00901
   A32        1.78719   0.00000  -0.00001  -0.00002  -0.00003   1.78717
   A33        1.95724   0.00000  -0.00002   0.00002   0.00000   1.95724
   A34        1.83101   0.00000   0.00001  -0.00001   0.00000   1.83102
   A35        1.80544   0.00000   0.00002  -0.00001   0.00001   1.80545
   A36        1.86404   0.00000   0.00003  -0.00001   0.00002   1.86405
   A37        1.98686   0.00000   0.00001   0.00000   0.00001   1.98687
   A38        1.91964   0.00000  -0.00003   0.00002  -0.00001   1.91964
   A39        1.90307   0.00000   0.00000   0.00000   0.00000   1.90307
   A40        1.97672   0.00000  -0.00002   0.00000  -0.00002   1.97669
   A41        1.90190  -0.00001   0.00000   0.00000   0.00000   1.90189
   A42        3.18896  -0.00002  -0.00039  -0.00027  -0.00065   3.18831
   A43        3.22372   0.00001  -0.00014  -0.00010  -0.00025   3.22347
    D1        3.05017   0.00000  -0.00008   0.00009   0.00001   3.05018
    D2       -0.05757   0.00000  -0.00007   0.00010   0.00003  -0.05754
    D3        0.91802   0.00000  -0.00010   0.00011   0.00001   0.91803
    D4       -2.18972   0.00000  -0.00009   0.00012   0.00003  -2.18969
    D5       -1.11122   0.00000  -0.00009   0.00010   0.00001  -1.11121
    D6        2.06423   0.00000  -0.00009   0.00011   0.00003   2.06425
    D7        2.83503   0.00000   0.00028  -0.00002   0.00026   2.83529
    D8       -1.43420   0.00000   0.00028  -0.00003   0.00025  -1.43395
    D9        0.62549   0.00000   0.00029  -0.00003   0.00026   0.62574
   D10       -0.33673   0.00000   0.00027  -0.00003   0.00024  -0.33649
   D11        1.67723   0.00000   0.00027  -0.00004   0.00023   1.67746
   D12       -2.54627   0.00000   0.00028  -0.00004   0.00024  -2.54603
   D13       -1.27763   0.00000  -0.00002   0.00007   0.00005  -1.27758
   D14        2.89924   0.00000  -0.00002   0.00005   0.00004   2.89928
   D15        0.59444   0.00000  -0.00001   0.00004   0.00003   0.59447
   D16       -0.99444   0.00000  -0.00042  -0.00002  -0.00044  -0.99488
   D17       -1.05570   0.00000  -0.00002   0.00001  -0.00001  -1.05571
   D18       -3.11795   0.00000  -0.00001   0.00001  -0.00001  -3.11795
   D19        1.06083   0.00000  -0.00001   0.00000   0.00000   1.06082
   D20        3.13650   0.00000  -0.00002   0.00001  -0.00001   3.13650
   D21        1.07426   0.00000  -0.00001   0.00001  -0.00001   1.07425
   D22       -1.03016   0.00000   0.00000   0.00000   0.00000  -1.03016
   D23        1.04116   0.00000  -0.00002   0.00001  -0.00001   1.04115
   D24       -1.02108   0.00000  -0.00002   0.00001  -0.00001  -1.02109
   D25       -3.12549   0.00000  -0.00001   0.00000  -0.00001  -3.12550
   D26        1.17548   0.00000  -0.00003  -0.00003  -0.00007   1.17541
   D27       -3.13961   0.00000  -0.00003  -0.00006  -0.00009  -3.13969
   D28       -1.07761   0.00000   0.00001  -0.00007  -0.00007  -1.07767
   D29       -2.96993   0.00000  -0.00002  -0.00004  -0.00006  -2.96999
   D30       -1.00183   0.00000  -0.00002  -0.00006  -0.00008  -1.00191
   D31        1.06017   0.00000   0.00002  -0.00008  -0.00006   1.06011
   D32       -0.94762   0.00000  -0.00004  -0.00003  -0.00007  -0.94769
   D33        1.02048   0.00000  -0.00004  -0.00005  -0.00009   1.02039
   D34        3.08248   0.00000   0.00000  -0.00007  -0.00007   3.08241
   D35       -1.11339   0.00000   0.00012   0.00005   0.00017  -1.11322
   D36       -3.13900   0.00000   0.00013   0.00004   0.00017  -3.13884
   D37        0.94929   0.00000   0.00014   0.00004   0.00018   0.94947
   D38        0.95425   0.00000   0.00012   0.00004   0.00016   0.95441
   D39       -1.07136   0.00000   0.00014   0.00003   0.00016  -1.07120
   D40        3.01693   0.00000   0.00014   0.00003   0.00017   3.01711
   D41        3.00065   0.00000   0.00010   0.00005   0.00015   3.00080
   D42        0.97504   0.00000   0.00011   0.00004   0.00015   0.97519
   D43       -1.21985   0.00000   0.00012   0.00004   0.00016  -1.21969
   D44        1.50642  -0.00001   0.00002  -0.00002   0.00000   1.50642
   D45       -2.77102   0.00000   0.00005  -0.00004   0.00001  -2.77101
   D46       -0.62755  -0.00001   0.00000  -0.00001  -0.00001  -0.62757
         Item               Value     Threshold  Converged?
 Maximum Force            0.000024     0.000450     YES
 RMS     Force            0.000004     0.000300     YES
 Maximum Displacement     0.001422     0.001800     YES
 RMS     Displacement     0.000533     0.001200     YES
 Predicted change in Energy=-1.012051D-08
 Optimization completed.
    -- Stationary point found.
                           ----------------------------
                           !   Optimized Parameters   !
                           ! (Angstroms and Degrees)  !
 --------------------------                            --------------------------
 ! Name  Definition              Value          Derivative Info.                !
 --------------------------------------------------------------------------------
 ! R1    R(1,2)                  1.0859         -DE/DX =    0.0                 !
 ! R2    R(2,3)                  1.0907         -DE/DX =    0.0                 !
 ! R3    R(2,4)                  1.0904         -DE/DX =    0.0                 !
 ! R4    R(2,5)                  1.4907         -DE/DX =    0.0                 !
 ! R5    R(5,6)                  1.6287         -DE/DX =    0.0                 !
 ! R6    R(5,9)                  1.1846         -DE/DX =    0.0                 !
 ! R7    R(6,7)                  1.0944         -DE/DX =    0.0                 !
 ! R8    R(6,8)                  1.1074         -DE/DX =    0.0                 !
 ! R9    R(6,10)                 1.3132         -DE/DX =    0.0                 !
 ! R10   R(10,24)                1.7947         -DE/DX =    0.0                 !
 ! R11   R(11,12)                1.0903         -DE/DX =    0.0                 !
 ! R12   R(12,13)                1.0915         -DE/DX =    0.0                 !
 ! R13   R(12,14)                1.0896         -DE/DX =    0.0                 !
 ! R14   R(12,15)                1.523          -DE/DX =    0.0                 !
 ! R15   R(15,16)                1.0902         -DE/DX =    0.0                 !
 ! R16   R(15,17)                1.0926         -DE/DX =    0.0                 !
 ! R17   R(15,18)                1.5275         -DE/DX =    0.0                 !
 ! R18   R(18,19)                1.1045         -DE/DX =    0.0                 !
 ! R19   R(18,20)                1.6163         -DE/DX =    0.0                 !
 ! R20   R(18,25)                1.331          -DE/DX =    0.0                 !
 ! R21   R(20,21)                1.0909         -DE/DX =    0.0                 !
 ! R22   R(20,22)                1.0911         -DE/DX =    0.0                 !
 ! R23   R(20,23)                1.3736         -DE/DX =    0.0                 !
 ! R24   R(23,24)                0.9737         -DE/DX =    0.0                 !
 ! A1    A(1,2,3)              111.4918         -DE/DX =    0.0                 !
 ! A2    A(1,2,4)              110.9488         -DE/DX =    0.0                 !
 ! A3    A(1,2,5)              110.0963         -DE/DX =    0.0                 !
 ! A4    A(3,2,4)              107.3825         -DE/DX =    0.0                 !
 ! A5    A(3,2,5)              108.3452         -DE/DX =    0.0                 !
 ! A6    A(4,2,5)              108.4645         -DE/DX =    0.0                 !
 ! A7    A(2,5,6)              115.0678         -DE/DX =    0.0                 !
 ! A8    A(2,5,9)              127.6243         -DE/DX =    0.0                 !
 ! A9    A(6,5,9)              117.2813         -DE/DX =    0.0                 !
 ! A10   A(5,6,7)              105.8205         -DE/DX =    0.0                 !
 ! A11   A(5,6,8)               96.5756         -DE/DX =    0.0                 !
 ! A12   A(5,6,10)             110.7711         -DE/DX =    0.0                 !
 ! A13   A(7,6,8)              112.2484         -DE/DX =    0.0                 !
 ! A14   A(7,6,10)             116.0811         -DE/DX =    0.0                 !
 ! A15   A(8,6,10)             113.3046         -DE/DX =    0.0                 !
 ! A16   A(6,10,24)            123.2232         -DE/DX =    0.0                 !
 ! A17   A(11,12,13)           107.7656         -DE/DX =    0.0                 !
 ! A18   A(11,12,14)           108.1331         -DE/DX =    0.0                 !
 ! A19   A(11,12,15)           110.7756         -DE/DX =    0.0                 !
 ! A20   A(13,12,14)           107.8471         -DE/DX =    0.0                 !
 ! A21   A(13,12,15)           111.1857         -DE/DX =    0.0                 !
 ! A22   A(14,12,15)           110.9957         -DE/DX =    0.0                 !
 ! A23   A(12,15,16)           110.7285         -DE/DX =    0.0                 !
 ! A24   A(12,15,17)           110.1994         -DE/DX =    0.0                 !
 ! A25   A(12,15,18)           111.8172         -DE/DX =    0.0                 !
 ! A26   A(16,15,17)           106.9777         -DE/DX =    0.0                 !
 ! A27   A(16,15,18)           108.6106         -DE/DX =    0.0                 !
 ! A28   A(17,15,18)           108.3518         -DE/DX =    0.0                 !
 ! A29   A(15,18,19)           111.3907         -DE/DX =    0.0                 !
 ! A30   A(15,18,20)           109.8887         -DE/DX =    0.0                 !
 ! A31   A(15,18,25)           115.1076         -DE/DX =    0.0                 !
 ! A32   A(19,18,20)           102.3987         -DE/DX =    0.0                 !
 ! A33   A(19,18,25)           112.1416         -DE/DX =    0.0                 !
 ! A34   A(20,18,25)           104.9094         -DE/DX =    0.0                 !
 ! A35   A(18,20,21)           103.4443         -DE/DX =    0.0                 !
 ! A36   A(18,20,22)           106.8015         -DE/DX =    0.0                 !
 ! A37   A(18,20,23)           113.8384         -DE/DX =    0.0                 !
 ! A38   A(21,20,22)           109.9875         -DE/DX =    0.0                 !
 ! A39   A(21,20,23)           109.038          -DE/DX =    0.0                 !
 ! A40   A(22,20,23)           113.2575         -DE/DX =    0.0                 !
 ! A41   A(20,23,24)           108.9706         -DE/DX =    0.0                 !
 ! A42   L(10,24,23,1,-1)      182.714          -DE/DX =    0.0                 !
 ! A43   L(10,24,23,1,-2)      184.7056         -DE/DX =    0.0                 !
 ! D1    D(1,2,5,6)            174.7618         -DE/DX =    0.0                 !
 ! D2    D(1,2,5,9)             -3.2987         -DE/DX =    0.0                 !
 ! D3    D(3,2,5,6)             52.5987         -DE/DX =    0.0                 !
 ! D4    D(3,2,5,9)           -125.4617         -DE/DX =    0.0                 !
 ! D5    D(4,2,5,6)            -63.6679         -DE/DX =    0.0                 !
 ! D6    D(4,2,5,9)            118.2716         -DE/DX =    0.0                 !
 ! D7    D(2,5,6,7)            162.4352         -DE/DX =    0.0                 !
 ! D8    D(2,5,6,8)            -82.1734         -DE/DX =    0.0                 !
 ! D9    D(2,5,6,10)            35.8377         -DE/DX =    0.0                 !
 ! D10   D(9,5,6,7)            -19.2931         -DE/DX =    0.0                 !
 ! D11   D(9,5,6,8)             96.0982         -DE/DX =    0.0                 !
 ! D12   D(9,5,6,10)          -145.8907         -DE/DX =    0.0                 !
 ! D13   D(5,6,10,24)          -73.2026         -DE/DX =    0.0                 !
 ! D14   D(7,6,10,24)          166.1144         -DE/DX =    0.0                 !
 ! D15   D(8,6,10,24)           34.0591         -DE/DX =    0.0                 !
 ! D16   D(6,10,23,20)         -56.9771         -DE/DX =    0.0                 !
 ! D17   D(11,12,15,16)        -60.4873         -DE/DX =    0.0                 !
 ! D18   D(11,12,15,17)       -178.6451         -DE/DX =    0.0                 !
 ! D19   D(11,12,15,18)         60.7809         -DE/DX =    0.0                 !
 ! D20   D(13,12,15,16)        179.7083         -DE/DX =    0.0                 !
 ! D21   D(13,12,15,17)         61.5505         -DE/DX =    0.0                 !
 ! D22   D(13,12,15,18)        -59.0235         -DE/DX =    0.0                 !
 ! D23   D(14,12,15,16)         59.6543         -DE/DX =    0.0                 !
 ! D24   D(14,12,15,17)        -58.5035         -DE/DX =    0.0                 !
 ! D25   D(14,12,15,18)       -179.0775         -DE/DX =    0.0                 !
 ! D26   D(12,15,18,19)         67.35           -DE/DX =    0.0                 !
 ! D27   D(12,15,18,20)       -179.8862         -DE/DX =    0.0                 !
 ! D28   D(12,15,18,25)        -61.7424         -DE/DX =    0.0                 !
 ! D29   D(16,15,18,19)       -170.1644         -DE/DX =    0.0                 !
 ! D30   D(16,15,18,20)        -57.4006         -DE/DX =    0.0                 !
 ! D31   D(16,15,18,25)         60.7432         -DE/DX =    0.0                 !
 ! D32   D(17,15,18,19)        -54.2947         -DE/DX =    0.0                 !
 ! D33   D(17,15,18,20)         58.469          -DE/DX =    0.0                 !
 ! D34   D(17,15,18,25)        176.6129         -DE/DX =    0.0                 !
 ! D35   D(15,18,20,21)        -63.7927         -DE/DX =    0.0                 !
 ! D36   D(15,18,20,22)       -179.8517         -DE/DX =    0.0                 !
 ! D37   D(15,18,20,23)         54.3906         -DE/DX =    0.0                 !
 ! D38   D(19,18,20,21)         54.6744         -DE/DX =    0.0                 !
 ! D39   D(19,18,20,22)        -61.3846         -DE/DX =    0.0                 !
 ! D40   D(19,18,20,23)        172.8576         -DE/DX =    0.0                 !
 ! D41   D(25,18,20,21)        171.9245         -DE/DX =    0.0                 !
 ! D42   D(25,18,20,22)         55.8655         -DE/DX =    0.0                 !
 ! D43   D(25,18,20,23)        -69.8923         -DE/DX =    0.0                 !
 ! D44   D(18,20,23,24)         86.3114         -DE/DX =    0.0                 !
 ! D45   D(21,20,23,24)       -158.7679         -DE/DX =    0.0                 !
 ! D46   D(22,20,23,24)        -35.956          -DE/DX =    0.0                 !
 --------------------------------------------------------------------------------
 GradGradGradGradGradGradGradGradGradGradGradGradGradGradGradGradGradGrad

                          Input orientation:                          
 ---------------------------------------------------------------------
 Center     Atomic      Atomic             Coordinates (Angstroms)
 Number     Number       Type             X           Y           Z
 ---------------------------------------------------------------------
      1          1           0        1.654863   -1.998768    1.590438
      2          6           0        1.491923   -1.011023    1.169787
      3          1           0        0.485729   -0.911946    0.760646
      4          1           0        1.611863   -0.238833    1.930192
      5          6           0        2.470864   -0.752372    0.075715
      6          6           0        2.250195    0.644817   -0.731665
      7          1           0        3.191854    0.839331   -1.254296
      8          1           0        1.460853    0.273686   -1.413997
      9          8           0        3.354997   -1.453741   -0.284349
     10          8           0        1.833805    1.590321    0.078921
     11          1           0       -2.057384   -2.502635   -0.404655
     12          6           0       -2.939720   -1.968176   -0.051627
     13          1           0       -3.649489   -1.914009   -0.879025
     14          1           0       -3.397358   -2.556738    0.742916
     15          6           0       -2.566290   -0.577719    0.445134
     16          1           0       -1.861394   -0.640650    1.274447
     17          1           0       -3.452879   -0.059815    0.818606
     18          6           0       -1.943226    0.271857   -0.660816
     19          1           0       -2.680078    0.512143   -1.447727
     20          6           0       -1.562965    1.732938   -0.083633
     21          1           0       -2.530324    2.158206    0.187451
     22          1           0       -1.127003    2.295201   -0.910920
     23          8           0       -0.760723    1.698041    1.030783
     24          1           0        0.170075    1.648561    0.749313
     25          8           0       -0.807047   -0.203237   -1.165689
 ---------------------------------------------------------------------
                    Distance matrix (angstroms):
                    1          2          3          4          5
     1  H    0.000000
     2  C    1.085880   0.000000
     3  H    1.799058   1.090706   0.000000
     4  H    1.792945   1.090357   1.757583   0.000000
     5  C    2.124558   1.490712   2.106029   2.107295   0.000000
     6  C    3.568630   2.632926   2.786367   2.876419   1.628709
     7  H    4.302285   3.491383   3.801326   3.714805   2.195967
     8  H    3.772043   2.885720   2.661890   3.386603   2.071752
     9  O    2.588886   2.404486   3.101331   3.068991   1.184591
    10  O    3.898495   2.841454   2.922909   2.611947   2.427769
    11  H    4.244415   4.159490   3.218019   4.903029   4.878444
    12  C    4.879294   4.695472   3.675474   5.256914   5.546965
    13  H    5.851630   5.607774   4.559898   6.195138   6.302353
    14  H    5.153111   5.145534   4.217110   5.645760   6.175510
    15  C    4.598830   4.145114   3.086434   4.447157   5.053701
    16  H    3.782644   3.375332   2.417969   3.557383   4.496432
    17  H    5.517635   5.047692   4.030151   5.188380   6.010180
    18  C    4.813535   4.098431   3.053156   4.428633   4.590829
    19  H    5.858910   5.155289   4.114276   5.513171   5.518340
    20  C    5.204090   4.293335   3.450415   4.245339   4.740668
    21  H    6.063381   5.214160   4.341769   5.093197   5.787558
    22  H    5.695062   4.703109   3.959902   4.689844   4.817240
    23  O    4.451366   3.526012   2.904934   3.192112   4.166513
    24  H    4.026796   2.999577   2.579914   2.652448   3.392910
    25  O    4.108669   3.375238   2.425758   3.928979   3.547863
                    6          7          8          9         10
     6  C    0.000000
     7  H    1.094395   0.000000
     8  H    1.107419   1.828065   0.000000
     9  O    2.413426   2.495114   2.801409   0.000000
    10  O    1.313167   2.045911   2.025197   3.422324   0.000000
    11  H    5.344963   6.280536   4.593987   5.514392   5.668112
    12  C    5.850248   6.850161   5.123186   6.319989   5.955375
    13  H    6.432385   7.384150   5.584603   7.044736   6.577576
    14  H    6.657266   7.677229   6.022108   6.918538   6.708506
    15  C    5.106660   6.168656   4.516540   6.030025   4.918877
    16  H    4.752060   5.841250   4.370476   5.504697   4.478952
    17  H    5.951882   7.018395   5.407449   7.036101   5.587407
    18  C    4.210570   5.200316   3.486407   5.584853   4.068356
    19  H    4.983768   5.884220   4.147928   6.452928   4.885515
    20  C    4.017977   4.977679   3.611476   5.863579   3.403646
    21  H    5.097890   6.046602   4.695268   6.921399   4.402261
    22  H    3.763160   4.570557   3.322139   5.876690   3.200473
    23  O    3.644328   4.645625   3.597378   5.348125   2.765722
    24  H    2.743665   3.714896   2.869895   4.564697   1.794663
    25  O    3.202234   4.133522   2.330768   4.434312   3.426369
                   11         12         13         14         15
    11  H    0.000000
    12  C    1.090317   0.000000
    13  H    1.762471   1.091463   0.000000
    14  H    1.765043   1.089558   1.762772   0.000000
    15  C    2.164816   1.523021   2.170803   2.166994   0.000000
    16  H    2.514912   2.164159   3.075088   2.512589   1.090229
    17  H    3.067759   2.159278   2.521635   2.498686   1.092587
    18  C    2.788630   2.526235   2.781539   3.476480   1.527453
    19  H    3.250328   2.858057   2.673835   3.838155   2.187160
    20  C    4.276399   3.949016   4.276267   4.738091   2.573984
    21  H    4.722044   4.153527   4.355781   4.826073   2.748268
    22  H    4.913364   4.711763   4.907280   5.606335   3.487706
    23  O    4.624661   4.400090   5.003922   5.013766   2.963467
    24  H    4.850324   4.836643   5.471056   5.514631   3.540698
    25  O    2.725756   2.984031   3.329924   3.986408   2.414524
                   16         17         18         19         20
    16  H    0.000000
    17  H    1.754419   0.000000
    18  C    2.141170   2.139568   0.000000
    19  H    3.067475   2.461833   1.104498   0.000000
    20  C    2.750884   2.756770   1.616323   2.144536   0.000000
    21  H    3.076137   2.483763   2.150012   2.325028   1.090928
    22  H    3.732878   3.734576   2.196063   2.424768   1.091148
    23  O    2.596213   3.222233   2.508749   3.351610   1.373584
    24  H    3.105337   4.006139   2.889606   3.773831   1.924668
    25  O    2.693926   3.310352   1.330982   2.024737   2.343295
                   21         22         23         24         25
    21  H    0.000000
    22  H    1.787315   0.000000
    23  O    2.013567   2.064212   0.000000
    24  H    2.804922   2.203845   0.973683   0.000000
    25  O    3.221348   2.531694   2.905425   2.837456   0.000000
 Stoichiometry    C7H14O4(3)
 Framework group  C1[X(C7H14O4)]
 Deg. of freedom    69
 Full point group                 C1      NOp   1
 Largest Abelian subgroup         C1      NOp   1
 Largest concise Abelian subgroup C1      NOp   1
                         Standard orientation:                         
 ---------------------------------------------------------------------
 Center     Atomic      Atomic             Coordinates (Angstroms)
 Number     Number       Type             X           Y           Z
 ---------------------------------------------------------------------
      1          1           0        1.654742   -1.998373    1.591126
      2          6           0        1.491865   -1.010728    1.170217
      3          1           0        0.485717   -0.911732    0.760943
      4          1           0        1.611738   -0.238355    1.930447
      5          6           0        2.470930   -0.752361    0.076187
      6          6           0        2.250374    0.644634   -0.731556
      7          1           0        3.192093    0.839004   -1.254133
      8          1           0        1.461099    0.273352   -1.413883
      9          8           0        3.355089   -1.453835   -0.283609
     10          8           0        1.833914    1.590344    0.078754
     11          1           0       -2.057299   -2.502659   -0.404247
     12          6           0       -2.939663   -1.968098   -0.051445
     13          1           0       -3.649341   -1.914119   -0.878933
     14          1           0       -3.397397   -2.556457    0.743193
     15          6           0       -2.566261   -0.577526    0.445018
     16          1           0       -1.861456   -0.640268    1.274423
     17          1           0       -3.452881   -0.059515    0.818269
     18          6           0       -1.943061    0.271769   -0.661071
     19          1           0       -2.679824    0.511877   -1.448120
     20          6           0       -1.562836    1.732984   -0.084203
     21          1           0       -2.530217    2.158335    0.186673
     22          1           0       -1.126775    2.295037   -0.911579
     23          8           0       -0.760715    1.698343    1.030308
     24          1           0        0.170112    1.648777    0.748952
     25          8           0       -0.806836   -0.203469   -1.165705
 ---------------------------------------------------------------------
 Rotational constants (GHZ):           1.4177850           0.6036568           0.4969294

 **********************************************************************

            Population analysis using the SCF Density.

 **********************************************************************

 Orbital symmetries:
 Alpha Orbitals:
       Occupied  (A) (A) (A) (A) (A) (A) (A) (A) (A) (A) (A) (A)
                 (A) (A) (A) (A) (A) (A) (A) (A) (A) (A) (A) (A)
                 (A) (A) (A) (A) (A) (A) (A) (A) (A) (A) (A) (A)
                 (A) (A) (A) (A) (A) (A) (A) (A) (A)
       Virtual   (A) (A) (A) (A) (A) (A) (A) (A) (A) (A) (A) (A)
                 (A) (A) (A) (A) (A) (A) (A) (A) (A) (A) (A) (A)
                 (A) (A) (A) (A) (A) (A) (A) (A) (A) (A) (A) (A)
                 (A) (A) (A) (A) (A) (A) (A) (A) (A) (A) (A) (A)
                 (A) (A) (A) (A) (A) (A) (A) (A) (A) (A) (A) (A)
                 (A) (A) (A) (A) (A) (A) (A) (A) (A) (A) (A) (A)
                 (A) (A) (A) (A) (A) (A) (A) (A) (A) (A) (A) (A)
                 (A) (A) (A) (A) (A) (A) (A) (A) (A) (A) (A) (A)
                 (A) (A) (A) (A) (A) (A) (A) (A) (A) (A) (A) (A)
                 (A) (A) (A) (A) (A) (A) (A) (A) (A) (A) (A) (A)
                 (A) (A) (A) (A) (A) (A) (A) (A) (A) (A) (A) (A)
                 (A) (A) (A) (A) (A) (A) (A) (A) (A) (A) (A) (A)
                 (A) (A) (A) (A) (A) (A) (A) (A) (A) (A) (A) (A)
                 (A) (A) (A) (A) (A) (A) (A) (A) (A) (A) (A) (A)
                 (A) (A) (A) (A) (A) (A) (A) (A) (A) (A) (A) (A)
                 (A) (A) (A) (A) (A) (A) (A) (A) (A) (A) (A) (A)
                 (A) (A) (A) (A) (A) (A) (A) (A) (A) (A) (A) (A)
                 (A) (A) (A) (A) (A) (A) (A) (A) (A) (A) (A) (A)
                 (A) (A) (A) (A) (A) (A) (A) (A) (A) (A) (A) (A)
                 (A) (A) (A) (A) (A) (A) (A) (A) (A) (A) (A) (A)
                 (A) (A) (A) (A) (A) (A) (A) (A) (A) (A) (A) (A)
                 (A) (A) (A) (A) (A) (A) (A) (A) (A) (A) (A) (A)
                 (A) (A) (A) (A) (A) (A) (A) (A) (A) (A) (A) (A)
                 (A) (A) (A) (A) (A) (A) (A) (A) (A) (A) (A) (A)
                 (A) (A) (A) (A) (A) (A) (A) (A) (A) (A) (A) (A)
                 (A) (A) (A) (A) (A) (A) (A) (A) (A) (A) (A) (A)
                 (A) (A) (A) (A) (A) (A) (A) (A) (A) (A) (A) (A)
                 (A) (A) (A) (A) (A) (A) (A) (A) (A) (A) (A) (A)
                 (A) (A) (A) (A) (A) (A) (A) (A) (A) (A) (A) (A)
                 (A) (A) (A) (A) (A) (A) (A) (A) (A) (A) (A) (A)
                 (A) (A) (A) (A) (A) (A) (A) (A) (A) (A) (A) (A)
                 (A) (A) (A) (A) (A) (A) (A) (A) (A) (A) (A) (A)
                 (A) (A) (A) (A) (A) (A) (A) (A) (A) (A) (A) (A)
                 (A) (A) (A) (A) (A) (A) (A) (A) (A) (A) (A) (A)
                 (A) (A) (A) (A) (A) (A) (A) (A) (A) (A) (A) (A)
                 (A) (A) (A) (A) (A) (A) (A) (A) (A) (A) (A) (A)
                 (A) (A) (A) (A) (A) (A) (A) (A) (A) (A) (A) (A)
                 (A) (A) (A) (A) (A) (A) (A) (A) (A) (A) (A) (A)
                 (A) (A) (A) (A) (A) (A) (A) (A) (A) (A) (A) (A)
                 (A) (A) (A) (A) (A) (A) (A) (A) (A) (A) (A) (A)
                 (A) (A) (A) (A) (A) (A) (A) (A) (A) (A) (A) (A)
                 (A) (A) (A) (A) (A) (A) (A) (A) (A) (A) (A) (A)
                 (A) (A) (A) (A) (A) (A) (A) (A) (A) (A) (A) (A)
                 (A) (A) (A) (A) (A) (A) (A) (A) (A) (A) (A) (A)
                 (A) (A) (A) (A) (A) (A) (A) (A) (A) (A) (A) (A)
                 (A) (A) (A) (A) (A) (A) (A) (A) (A) (A) (A) (A)
                 (A) (A) (A) (A) (A) (A) (A) (A) (A) (A) (A) (A)
                 (A) (A) (A) (A) (A) (A) (A) (A) (A) (A) (A) (A)
                 (A) (A) (A) (A) (A) (A) (A) (A) (A) (A) (A) (A)
                 (A) (A) (A) (A) (A) (A) (A) (A) (A) (A) (A) (A)
                 (A) (A) (A) (A) (A) (A) (A) (A) (A) (A) (A) (A)
                 (A) (A) (A) (A) (A) (A) (A) (A) (A) (A) (A) (A)
                 (A) (A) (A) (A) (A) (A) (A) (A) (A) (A) (A) (A)
                 (A) (A) (A) (A) (A) (A) (A) (A) (A) (A) (A) (A)
                 (A) (A) (A) (A) (A) (A) (A) (A) (A) (A) (A) (A)
                 (A) (A) (A) (A) (A) (A) (A) (A) (A) (A) (A) (A)
                 (A) (A) (A) (A) (A) (A) (A) (A) (A) (A) (A) (A)
                 (A) (A) (A) (A) (A) (A) (A) (A) (A) (A) (A) (A)
                 (A) (A) (A) (A) (A) (A) (A) (A) (A) (A) (A) (A)
                 (A) (A) (A) (A) (A) (A) (A) (A) (A) (A) (A) (A)
                 (A) (A) (A) (A) (A) (A) (A) (A) (A) (A) (A) (A)
                 (A) (A) (A) (A) (A) (A) (A) (A) (A) (A) (A) (A)
                 (A) (A) (A) (A) (A) (A) (A) (A) (A) (A) (A) (A)
                 (A) (A) (A) (A) (A) (A) (A) (A) (A) (A) (A) (A)
                 (A) (A) (A) (A) (A) (A) (A) (A) (A) (A) (A) (A)
                 (A) (A) (A)
 Beta  Orbitals:
       Occupied  (A) (A) (A) (A) (A) (A) (A) (A) (A) (A) (A) (A)
                 (A) (A) (A) (A) (A) (A) (A) (A) (A) (A) (A) (A)
                 (A) (A) (A) (A) (A) (A) (A) (A) (A) (A) (A) (A)
                 (A) (A) (A) (A) (A) (A) (A)
       Virtual   (A) (A) (A) (A) (A) (A) (A) (A) (A) (A) (A) (A)
                 (A) (A) (A) (A) (A) (A) (A) (A) (A) (A) (A) (A)
                 (A) (A) (A) (A) (A) (A) (A) (A) (A) (A) (A) (A)
                 (A) (A) (A) (A) (A) (A) (A) (A) (A) (A) (A) (A)
                 (A) (A) (A) (A) (A) (A) (A) (A) (A) (A) (A) (A)
                 (A) (A) (A) (A) (A) (A) (A) (A) (A) (A) (A) (A)
                 (A) (A) (A) (A) (A) (A) (A) (A) (A) (A) (A) (A)
                 (A) (A) (A) (A) (A) (A) (A) (A) (A) (A) (A) (A)
                 (A) (A) (A) (A) (A) (A) (A) (A) (A) (A) (A) (A)
                 (A) (A) (A) (A) (A) (A) (A) (A) (A) (A) (A) (A)
                 (A) (A) (A) (A) (A) (A) (A) (A) (A) (A) (A) (A)
                 (A) (A) (A) (A) (A) (A) (A) (A) (A) (A) (A) (A)
                 (A) (A) (A) (A) (A) (A) (A) (A) (A) (A) (A) (A)
                 (A) (A) (A) (A) (A) (A) (A) (A) (A) (A) (A) (A)
                 (A) (A) (A) (A) (A) (A) (A) (A) (A) (A) (A) (A)
                 (A) (A) (A) (A) (A) (A) (A) (A) (A) (A) (A) (A)
                 (A) (A) (A) (A) (A) (A) (A) (A) (A) (A) (A) (A)
                 (A) (A) (A) (A) (A) (A) (A) (A) (A) (A) (A) (A)
                 (A) (A) (A) (A) (A) (A) (A) (A) (A) (A) (A) (A)
                 (A) (A) (A) (A) (A) (A) (A) (A) (A) (A) (A) (A)
                 (A) (A) (A) (A) (A) (A) (A) (A) (A) (A) (A) (A)
                 (A) (A) (A) (A) (A) (A) (A) (A) (A) (A) (A) (A)
                 (A) (A) (A) (A) (A) (A) (A) (A) (A) (A) (A) (A)
                 (A) (A) (A) (A) (A) (A) (A) (A) (A) (A) (A) (A)
                 (A) (A) (A) (A) (A) (A) (A) (A) (A) (A) (A) (A)
                 (A) (A) (A) (A) (A) (A) (A) (A) (A) (A) (A) (A)
                 (A) (A) (A) (A) (A) (A) (A) (A) (A) (A) (A) (A)
                 (A) (A) (A) (A) (A) (A) (A) (A) (A) (A) (A) (A)
                 (A) (A) (A) (A) (A) (A) (A) (A) (A) (A) (A) (A)
                 (A) (A) (A) (A) (A) (A) (A) (A) (A) (A) (A) (A)
                 (A) (A) (A) (A) (A) (A) (A) (A) (A) (A) (A) (A)
                 (A) (A) (A) (A) (A) (A) (A) (A) (A) (A) (A) (A)
                 (A) (A) (A) (A) (A) (A) (A) (A) (A) (A) (A) (A)
                 (A) (A) (A) (A) (A) (A) (A) (A) (A) (A) (A) (A)
                 (A) (A) (A) (A) (A) (A) (A) (A) (A) (A) (A) (A)
                 (A) (A) (A) (A) (A) (A) (A) (A) (A) (A) (A) (A)
                 (A) (A) (A) (A) (A) (A) (A) (A) (A) (A) (A) (A)
                 (A) (A) (A) (A) (A) (A) (A) (A) (A) (A) (A) (A)
                 (A) (A) (A) (A) (A) (A) (A) (A) (A) (A) (A) (A)
                 (A) (A) (A) (A) (A) (A) (A) (A) (A) (A) (A) (A)
                 (A) (A) (A) (A) (A) (A) (A) (A) (A) (A) (A) (A)
                 (A) (A) (A) (A) (A) (A) (A) (A) (A) (A) (A) (A)
                 (A) (A) (A) (A) (A) (A) (A) (A) (A) (A) (A) (A)
                 (A) (A) (A) (A) (A) (A) (A) (A) (A) (A) (A) (A)
                 (A) (A) (A) (A) (A) (A) (A) (A) (A) (A) (A) (A)
                 (A) (A) (A) (A) (A) (A) (A) (A) (A) (A) (A) (A)
                 (A) (A) (A) (A) (A) (A) (A) (A) (A) (A) (A) (A)
                 (A) (A) (A) (A) (A) (A) (A) (A) (A) (A) (A) (A)
                 (A) (A) (A) (A) (A) (A) (A) (A) (A) (A) (A) (A)
                 (A) (A) (A) (A) (A) (A) (A) (A) (A) (A) (A) (A)
                 (A) (A) (A) (A) (A) (A) (A) (A) (A) (A) (A) (A)
                 (A) (A) (A) (A) (A) (A) (A) (A) (A) (A) (A) (A)
                 (A) (A) (A) (A) (A) (A) (A) (A) (A) (A) (A) (A)
                 (A) (A) (A) (A) (A) (A) (A) (A) (A) (A) (A) (A)
                 (A) (A) (A) (A) (A) (A) (A) (A) (A) (A) (A) (A)
                 (A) (A) (A) (A) (A) (A) (A) (A) (A) (A) (A) (A)
                 (A) (A) (A) (A) (A) (A) (A) (A) (A) (A) (A) (A)
                 (A) (A) (A) (A) (A) (A) (A) (A) (A) (A) (A) (A)
                 (A) (A) (A) (A) (A) (A) (A) (A) (A) (A) (A) (A)
                 (A) (A) (A) (A) (A) (A) (A) (A) (A) (A) (A) (A)
                 (A) (A) (A) (A) (A) (A) (A) (A) (A) (A) (A) (A)
                 (A) (A) (A) (A) (A) (A) (A) (A) (A) (A) (A) (A)
                 (A) (A) (A) (A) (A) (A) (A) (A) (A) (A) (A) (A)
                 (A) (A) (A) (A) (A) (A) (A) (A) (A) (A) (A) (A)
                 (A) (A) (A) (A) (A) (A) (A) (A) (A) (A) (A) (A)
                 (A) (A) (A) (A) (A)
 The electronic state is 3-A.
 Alpha  occ. eigenvalues --  -19.29634 -19.29064 -19.28506 -19.25958 -10.42559
 Alpha  occ. eigenvalues --  -10.36232 -10.36142 -10.35027 -10.31008 -10.28968
 Alpha  occ. eigenvalues --  -10.27930  -1.20964  -1.15884  -1.14961  -1.13101
 Alpha  occ. eigenvalues --   -0.88763  -0.88262  -0.82509  -0.79793  -0.74017
 Alpha  occ. eigenvalues --   -0.67763  -0.65266  -0.62742  -0.60205  -0.59354
 Alpha  occ. eigenvalues --   -0.59239  -0.57588  -0.56219  -0.54282  -0.54174
 Alpha  occ. eigenvalues --   -0.53698  -0.52821  -0.50517  -0.50314  -0.48348
 Alpha  occ. eigenvalues --   -0.47178  -0.45644  -0.45121  -0.44017  -0.43692
 Alpha  occ. eigenvalues --   -0.41722  -0.37878  -0.36600  -0.35335  -0.34882
 Alpha virt. eigenvalues --    0.02674   0.02909   0.03259   0.03657   0.03981
 Alpha virt. eigenvalues --    0.04621   0.05302   0.05539   0.05787   0.06228
 Alpha virt. eigenvalues --    0.07135   0.07404   0.08036   0.08417   0.08762
 Alpha virt. eigenvalues --    0.09104   0.10612   0.10871   0.11465   0.11663
 Alpha virt. eigenvalues --    0.12012   0.12234   0.12775   0.13002   0.13136
 Alpha virt. eigenvalues --    0.13325   0.13465   0.14058   0.14211   0.14555
 Alpha virt. eigenvalues --    0.14759   0.15495   0.15713   0.16094   0.16727
 Alpha virt. eigenvalues --    0.17136   0.17287   0.17857   0.18654   0.18732
 Alpha virt. eigenvalues --    0.19367   0.19887   0.20457   0.21366   0.21639
 Alpha virt. eigenvalues --    0.21895   0.22604   0.23151   0.23520   0.23567
 Alpha virt. eigenvalues --    0.23751   0.24400   0.24874   0.25144   0.25560
 Alpha virt. eigenvalues --    0.25822   0.26700   0.26918   0.27062   0.27361
 Alpha virt. eigenvalues --    0.27616   0.28016   0.28271   0.28848   0.29201
 Alpha virt. eigenvalues --    0.29489   0.29838   0.30352   0.30987   0.31214
 Alpha virt. eigenvalues --    0.31871   0.32329   0.32517   0.33143   0.33443
 Alpha virt. eigenvalues --    0.33839   0.34331   0.34891   0.35090   0.35781
 Alpha virt. eigenvalues --    0.36144   0.36634   0.37049   0.37154   0.37296
 Alpha virt. eigenvalues --    0.37483   0.37922   0.38410   0.38859   0.39216
 Alpha virt. eigenvalues --    0.39462   0.39631   0.40383   0.40636   0.41145
 Alpha virt. eigenvalues --    0.41793   0.41951   0.42285   0.42422   0.43048
 Alpha virt. eigenvalues --    0.43309   0.43879   0.44110   0.44692   0.44840
 Alpha virt. eigenvalues --    0.45337   0.45374   0.45917   0.46102   0.46769
 Alpha virt. eigenvalues --    0.47116   0.47720   0.48059   0.48831   0.48990
 Alpha virt. eigenvalues --    0.49464   0.50254   0.50345   0.50392   0.50815
 Alpha virt. eigenvalues --    0.51151   0.51805   0.52423   0.52715   0.52746
 Alpha virt. eigenvalues --    0.53518   0.54111   0.54803   0.54935   0.55393
 Alpha virt. eigenvalues --    0.55992   0.56073   0.56529   0.57004   0.57378
 Alpha virt. eigenvalues --    0.57647   0.58309   0.58676   0.58891   0.60204
 Alpha virt. eigenvalues --    0.60465   0.60923   0.61428   0.61754   0.62252
 Alpha virt. eigenvalues --    0.62365   0.63127   0.63661   0.63876   0.64463
 Alpha virt. eigenvalues --    0.64959   0.65512   0.65917   0.66702   0.67556
 Alpha virt. eigenvalues --    0.68157   0.68960   0.69575   0.70164   0.70928
 Alpha virt. eigenvalues --    0.71253   0.71856   0.72482   0.73201   0.73308
 Alpha virt. eigenvalues --    0.73603   0.74332   0.74831   0.75854   0.76341
 Alpha virt. eigenvalues --    0.76731   0.77226   0.77699   0.78355   0.78925
 Alpha virt. eigenvalues --    0.79286   0.79538   0.80169   0.81195   0.82117
 Alpha virt. eigenvalues --    0.82518   0.83136   0.83843   0.84133   0.84896
 Alpha virt. eigenvalues --    0.85549   0.85874   0.86365   0.86456   0.87085
 Alpha virt. eigenvalues --    0.87235   0.88036   0.88668   0.88919   0.89293
 Alpha virt. eigenvalues --    0.89811   0.90234   0.90912   0.91661   0.92318
 Alpha virt. eigenvalues --    0.92712   0.92734   0.93411   0.93712   0.94559
 Alpha virt. eigenvalues --    0.94936   0.95457   0.95824   0.96725   0.97046
 Alpha virt. eigenvalues --    0.97165   0.97687   0.98414   0.99015   0.99584
 Alpha virt. eigenvalues --    1.00016   1.00229   1.00663   1.01177   1.01873
 Alpha virt. eigenvalues --    1.02254   1.02833   1.03542   1.04347   1.04629
 Alpha virt. eigenvalues --    1.05156   1.05316   1.05718   1.06401   1.06764
 Alpha virt. eigenvalues --    1.07185   1.07524   1.08583   1.08741   1.09303
 Alpha virt. eigenvalues --    1.10217   1.10753   1.10995   1.11653   1.11782
 Alpha virt. eigenvalues --    1.12044   1.13000   1.13117   1.13282   1.14623
 Alpha virt. eigenvalues --    1.14816   1.15018   1.16268   1.16934   1.17120
 Alpha virt. eigenvalues --    1.17846   1.19062   1.19774   1.19995   1.20390
 Alpha virt. eigenvalues --    1.21053   1.21609   1.21910   1.22198   1.22804
 Alpha virt. eigenvalues --    1.23147   1.24343   1.24820   1.25413   1.26104
 Alpha virt. eigenvalues --    1.26470   1.27088   1.28236   1.28750   1.28993
 Alpha virt. eigenvalues --    1.29703   1.30515   1.30959   1.31649   1.32019
 Alpha virt. eigenvalues --    1.32496   1.33501   1.33742   1.34289   1.35061
 Alpha virt. eigenvalues --    1.35879   1.36762   1.37250   1.37566   1.38025
 Alpha virt. eigenvalues --    1.38854   1.39753   1.39985   1.40513   1.41303
 Alpha virt. eigenvalues --    1.41588   1.42089   1.42517   1.42994   1.44948
 Alpha virt. eigenvalues --    1.45603   1.45654   1.46670   1.46802   1.48225
 Alpha virt. eigenvalues --    1.48596   1.49780   1.49843   1.50132   1.50790
 Alpha virt. eigenvalues --    1.51287   1.51920   1.52726   1.53227   1.54037
 Alpha virt. eigenvalues --    1.54414   1.55006   1.55460   1.55760   1.57105
 Alpha virt. eigenvalues --    1.57610   1.58663   1.59274   1.59688   1.59947
 Alpha virt. eigenvalues --    1.60771   1.61288   1.61666   1.62132   1.63271
 Alpha virt. eigenvalues --    1.63880   1.64043   1.65326   1.65794   1.66235
 Alpha virt. eigenvalues --    1.66745   1.66877   1.67358   1.67842   1.68434
 Alpha virt. eigenvalues --    1.69469   1.69774   1.69955   1.71263   1.71532
 Alpha virt. eigenvalues --    1.72578   1.73338   1.73779   1.74530   1.75247
 Alpha virt. eigenvalues --    1.75459   1.75826   1.76689   1.77338   1.78830
 Alpha virt. eigenvalues --    1.78945   1.79679   1.79861   1.80815   1.81110
 Alpha virt. eigenvalues --    1.81669   1.82567   1.83988   1.84177   1.85156
 Alpha virt. eigenvalues --    1.85447   1.85882   1.86776   1.87520   1.88094
 Alpha virt. eigenvalues --    1.89192   1.90596   1.91221   1.91781   1.93090
 Alpha virt. eigenvalues --    1.93446   1.94183   1.94428   1.95237   1.95917
 Alpha virt. eigenvalues --    1.96687   1.97536   1.97868   1.99009   1.99367
 Alpha virt. eigenvalues --    1.99774   2.00764   2.01593   2.02934   2.03695
 Alpha virt. eigenvalues --    2.05064   2.05692   2.06819   2.07659   2.08610
 Alpha virt. eigenvalues --    2.09573   2.10002   2.11723   2.12122   2.12886
 Alpha virt. eigenvalues --    2.13399   2.13833   2.14698   2.15139   2.15394
 Alpha virt. eigenvalues --    2.17030   2.18647   2.20074   2.20475   2.22368
 Alpha virt. eigenvalues --    2.22624   2.23850   2.24616   2.26958   2.27832
 Alpha virt. eigenvalues --    2.28688   2.29547   2.31428   2.32221   2.32659
 Alpha virt. eigenvalues --    2.33108   2.34155   2.35612   2.36878   2.37751
 Alpha virt. eigenvalues --    2.38785   2.39626   2.40060   2.41729   2.42136
 Alpha virt. eigenvalues --    2.44044   2.44291   2.44727   2.45849   2.46497
 Alpha virt. eigenvalues --    2.48946   2.49167   2.49824   2.51131   2.52121
 Alpha virt. eigenvalues --    2.54032   2.54877   2.57371   2.57396   2.58903
 Alpha virt. eigenvalues --    2.59731   2.60449   2.60561   2.62307   2.64535
 Alpha virt. eigenvalues --    2.65198   2.66609   2.68078   2.68555   2.69519
 Alpha virt. eigenvalues --    2.73463   2.74800   2.75665   2.76175   2.76380
 Alpha virt. eigenvalues --    2.78917   2.79559   2.81373   2.84690   2.85080
 Alpha virt. eigenvalues --    2.86485   2.87307   2.87449   2.89440   2.91322
 Alpha virt. eigenvalues --    2.92444   2.92471   2.94737   2.95838   2.96426
 Alpha virt. eigenvalues --    2.98025   3.00967   3.02964   3.03372   3.05231
 Alpha virt. eigenvalues --    3.05993   3.07531   3.09598   3.11039   3.13619
 Alpha virt. eigenvalues --    3.14831   3.16307   3.16847   3.18631   3.21560
 Alpha virt. eigenvalues --    3.24337   3.24805   3.25730   3.26198   3.26913
 Alpha virt. eigenvalues --    3.28744   3.29961   3.31233   3.32100   3.34149
 Alpha virt. eigenvalues --    3.34606   3.35466   3.37105   3.37782   3.38732
 Alpha virt. eigenvalues --    3.41303   3.42026   3.42891   3.43948   3.45096
 Alpha virt. eigenvalues --    3.46472   3.47146   3.47995   3.48962   3.49772
 Alpha virt. eigenvalues --    3.50577   3.51009   3.52683   3.54253   3.55118
 Alpha virt. eigenvalues --    3.55189   3.57445   3.58571   3.58873   3.60255
 Alpha virt. eigenvalues --    3.60741   3.61360   3.63206   3.63563   3.64808
 Alpha virt. eigenvalues --    3.65360   3.66069   3.66922   3.67920   3.69788
 Alpha virt. eigenvalues --    3.70637   3.71250   3.72289   3.74267   3.74913
 Alpha virt. eigenvalues --    3.75491   3.76547   3.76618   3.77175   3.77774
 Alpha virt. eigenvalues --    3.78775   3.79374   3.80618   3.81570   3.82526
 Alpha virt. eigenvalues --    3.83963   3.85176   3.86546   3.86856   3.88392
 Alpha virt. eigenvalues --    3.88953   3.89741   3.91685   3.92568   3.93322
 Alpha virt. eigenvalues --    3.94196   3.95650   3.95943   3.96699   3.98003
 Alpha virt. eigenvalues --    3.99222   3.99402   4.00292   4.00703   4.01217
 Alpha virt. eigenvalues --    4.02528   4.04799   4.05681   4.06515   4.06627
 Alpha virt. eigenvalues --    4.07426   4.08782   4.08939   4.10329   4.11726
 Alpha virt. eigenvalues --    4.13086   4.14063   4.14304   4.15490   4.17354
 Alpha virt. eigenvalues --    4.17777   4.19181   4.20529   4.21845   4.24195
 Alpha virt. eigenvalues --    4.24452   4.25142   4.26561   4.27246   4.28012
 Alpha virt. eigenvalues --    4.29486   4.30147   4.32219   4.33512   4.34267
 Alpha virt. eigenvalues --    4.35391   4.36823   4.38942   4.39842   4.40562
 Alpha virt. eigenvalues --    4.42374   4.43170   4.44705   4.46858   4.47234
 Alpha virt. eigenvalues --    4.48142   4.49194   4.50344   4.51504   4.52626
 Alpha virt. eigenvalues --    4.53576   4.54097   4.55708   4.56811   4.59060
 Alpha virt. eigenvalues --    4.60151   4.60893   4.61871   4.62574   4.64763
 Alpha virt. eigenvalues --    4.65151   4.65542   4.67976   4.68517   4.69570
 Alpha virt. eigenvalues --    4.71123   4.72468   4.73518   4.75182   4.76103
 Alpha virt. eigenvalues --    4.76807   4.78592   4.79099   4.81195   4.81816
 Alpha virt. eigenvalues --    4.83746   4.86012   4.87754   4.88958   4.90247
 Alpha virt. eigenvalues --    4.91418   4.93319   4.95546   4.96260   4.97959
 Alpha virt. eigenvalues --    4.99305   5.00033   5.01113   5.02236   5.04541
 Alpha virt. eigenvalues --    5.04811   5.05823   5.06729   5.06810   5.08190
 Alpha virt. eigenvalues --    5.10512   5.11751   5.12984   5.15312   5.15776
 Alpha virt. eigenvalues --    5.16362   5.16711   5.18260   5.20582   5.20717
 Alpha virt. eigenvalues --    5.21694   5.22850   5.23536   5.24721   5.25405
 Alpha virt. eigenvalues --    5.25825   5.29498   5.31851   5.32101   5.33606
 Alpha virt. eigenvalues --    5.37042   5.38571   5.39012   5.41983   5.42318
 Alpha virt. eigenvalues --    5.43829   5.44060   5.46331   5.47501   5.48025
 Alpha virt. eigenvalues --    5.49847   5.52294   5.54746   5.56042   5.57048
 Alpha virt. eigenvalues --    5.59068   5.60901   5.64629   5.67642   5.71828
 Alpha virt. eigenvalues --    5.72667   5.73828   5.76418   5.78297   5.84587
 Alpha virt. eigenvalues --    5.85897   5.89530   5.90619   5.92073   5.92724
 Alpha virt. eigenvalues --    5.94444   5.97688   5.99209   6.03463   6.03850
 Alpha virt. eigenvalues --    6.10380   6.13650   6.16022   6.16233   6.27769
 Alpha virt. eigenvalues --    6.28678   6.34252   6.40225   6.42862   6.44828
 Alpha virt. eigenvalues --    6.45325   6.49013   6.51302   6.51815   6.55374
 Alpha virt. eigenvalues --    6.56250   6.58812   6.59455   6.61696   6.63281
 Alpha virt. eigenvalues --    6.64388   6.68214   6.69473   6.70924   6.72901
 Alpha virt. eigenvalues --    6.76039   6.79023   6.80521   6.81621   6.85036
 Alpha virt. eigenvalues --    6.90218   6.91271   6.92750   6.94148   6.95430
 Alpha virt. eigenvalues --    6.99504   7.03260   7.04952   7.08370   7.11548
 Alpha virt. eigenvalues --    7.12522   7.15696   7.17293   7.18799   7.20937
 Alpha virt. eigenvalues --    7.22701   7.24808   7.26101   7.31896   7.34263
 Alpha virt. eigenvalues --    7.41933   7.45633   7.46802   7.49885   7.53105
 Alpha virt. eigenvalues --    7.53882   7.54965   7.56325   7.69484   7.72513
 Alpha virt. eigenvalues --    7.92642   8.36124  14.58821  15.44566  15.47684
 Alpha virt. eigenvalues --   16.74881  16.87969  17.21079  17.35142  17.37345
 Alpha virt. eigenvalues --   17.81047  18.55133  19.31842
  Beta  occ. eigenvalues --  -19.29294 -19.27561 -19.26813 -19.25869 -10.42322
  Beta  occ. eigenvalues --  -10.36127 -10.35930 -10.35036 -10.30943 -10.28933
  Beta  occ. eigenvalues --  -10.27925  -1.20178  -1.14610  -1.11431  -1.09570
  Beta  occ. eigenvalues --   -0.88112  -0.87638  -0.81341  -0.77925  -0.73646
  Beta  occ. eigenvalues --   -0.66918  -0.64172  -0.62018  -0.59004  -0.58303
  Beta  occ. eigenvalues --   -0.57520  -0.56367  -0.54564  -0.53696  -0.53418
  Beta  occ. eigenvalues --   -0.52493  -0.51891  -0.49658  -0.49259  -0.47775
  Beta  occ. eigenvalues --   -0.45768  -0.44793  -0.43380  -0.42394  -0.38438
  Beta  occ. eigenvalues --   -0.37168  -0.35800  -0.34862
  Beta virt. eigenvalues --   -0.09100  -0.07395   0.02802   0.03277   0.03492
  Beta virt. eigenvalues --    0.03723   0.04079   0.04698   0.05383   0.05641
  Beta virt. eigenvalues --    0.05851   0.06376   0.07233   0.07459   0.08192
  Beta virt. eigenvalues --    0.08489   0.08853   0.09175   0.10726   0.10999
  Beta virt. eigenvalues --    0.11538   0.11743   0.12126   0.12347   0.12889
  Beta virt. eigenvalues --    0.13062   0.13248   0.13414   0.13562   0.14164
  Beta virt. eigenvalues --    0.14309   0.14633   0.14880   0.15607   0.15866
  Beta virt. eigenvalues --    0.16171   0.16826   0.17238   0.17360   0.17973
  Beta virt. eigenvalues --    0.18811   0.18840   0.19536   0.19974   0.20548
  Beta virt. eigenvalues --    0.21504   0.21840   0.22070   0.23107   0.23306
  Beta virt. eigenvalues --    0.23597   0.23770   0.24026   0.24672   0.25094
  Beta virt. eigenvalues --    0.25307   0.25701   0.25935   0.26829   0.27146
  Beta virt. eigenvalues --    0.27322   0.27573   0.27815   0.28158   0.28457
  Beta virt. eigenvalues --    0.29071   0.29445   0.29715   0.30029   0.30502
  Beta virt. eigenvalues --    0.31240   0.31435   0.31992   0.32410   0.32594
  Beta virt. eigenvalues --    0.33323   0.33626   0.34185   0.34410   0.35003
  Beta virt. eigenvalues --    0.35276   0.35952   0.36230   0.36793   0.37186
  Beta virt. eigenvalues --    0.37316   0.37450   0.37634   0.38036   0.38518
  Beta virt. eigenvalues --    0.39023   0.39387   0.39577   0.39856   0.40558
  Beta virt. eigenvalues --    0.40792   0.41347   0.41891   0.42212   0.42496
  Beta virt. eigenvalues --    0.42655   0.43355   0.43547   0.44021   0.44242
  Beta virt. eigenvalues --    0.44793   0.44977   0.45497   0.45660   0.46083
  Beta virt. eigenvalues --    0.46229   0.46911   0.47206   0.47787   0.48186
  Beta virt. eigenvalues --    0.48905   0.49256   0.49646   0.50337   0.50449
  Beta virt. eigenvalues --    0.50502   0.50923   0.51246   0.51939   0.52648
  Beta virt. eigenvalues --    0.52877   0.52885   0.53756   0.54262   0.54945
  Beta virt. eigenvalues --    0.55042   0.55521   0.56117   0.56162   0.56714
  Beta virt. eigenvalues --    0.57141   0.57528   0.57728   0.58413   0.58825
  Beta virt. eigenvalues --    0.59017   0.60290   0.60580   0.61081   0.61579
  Beta virt. eigenvalues --    0.61844   0.62353   0.62479   0.63254   0.63817
  Beta virt. eigenvalues --    0.64003   0.64681   0.65118   0.65558   0.66054
  Beta virt. eigenvalues --    0.66843   0.67850   0.68387   0.69088   0.69726
  Beta virt. eigenvalues --    0.70322   0.71114   0.71357   0.72005   0.72756
  Beta virt. eigenvalues --    0.73295   0.73476   0.73791   0.74500   0.74901
  Beta virt. eigenvalues --    0.75986   0.76491   0.76849   0.77312   0.77838
  Beta virt. eigenvalues --    0.78508   0.79021   0.79389   0.79641   0.80377
  Beta virt. eigenvalues --    0.81327   0.82221   0.82676   0.83257   0.83977
  Beta virt. eigenvalues --    0.84264   0.84971   0.85651   0.85956   0.86455
  Beta virt. eigenvalues --    0.86617   0.87270   0.87362   0.88155   0.88774
  Beta virt. eigenvalues --    0.89083   0.89401   0.90004   0.90416   0.91082
  Beta virt. eigenvalues --    0.91784   0.92421   0.92785   0.92900   0.93567
  Beta virt. eigenvalues --    0.93881   0.94680   0.95124   0.95571   0.95979
  Beta virt. eigenvalues --    0.96845   0.97240   0.97270   0.97796   0.98539
  Beta virt. eigenvalues --    0.99125   0.99771   1.00205   1.00430   1.00880
  Beta virt. eigenvalues --    1.01319   1.02024   1.02342   1.02997   1.03658
  Beta virt. eigenvalues --    1.04482   1.04679   1.05251   1.05419   1.05819
  Beta virt. eigenvalues --    1.06510   1.06918   1.07291   1.07635   1.08787
  Beta virt. eigenvalues --    1.08877   1.09589   1.10359   1.10833   1.11193
  Beta virt. eigenvalues --    1.11771   1.11949   1.12147   1.13154   1.13213
  Beta virt. eigenvalues --    1.13435   1.14755   1.15018   1.15186   1.16381
  Beta virt. eigenvalues --    1.17088   1.17198   1.17942   1.19161   1.19909
  Beta virt. eigenvalues --    1.20057   1.20484   1.21234   1.21724   1.22031
  Beta virt. eigenvalues --    1.22277   1.22957   1.23252   1.24522   1.24958
  Beta virt. eigenvalues --    1.25524   1.26161   1.26519   1.27195   1.28348
  Beta virt. eigenvalues --    1.28821   1.29150   1.29859   1.30714   1.31073
  Beta virt. eigenvalues --    1.31748   1.32097   1.32702   1.33598   1.33904
  Beta virt. eigenvalues --    1.34372   1.35391   1.36061   1.36974   1.37432
  Beta virt. eigenvalues --    1.37685   1.38155   1.38941   1.39883   1.40111
  Beta virt. eigenvalues --    1.40715   1.41382   1.41838   1.42175   1.42633
  Beta virt. eigenvalues --    1.43150   1.45120   1.45723   1.45773   1.46782
  Beta virt. eigenvalues --    1.46944   1.48362   1.48710   1.49886   1.49953
  Beta virt. eigenvalues --    1.50268   1.50925   1.51405   1.52076   1.52899
  Beta virt. eigenvalues --    1.53615   1.54290   1.54564   1.55156   1.55723
  Beta virt. eigenvalues --    1.55868   1.57266   1.57747   1.58813   1.59407
  Beta virt. eigenvalues --    1.59829   1.60126   1.60928   1.61396   1.61785
  Beta virt. eigenvalues --    1.62282   1.63437   1.64084   1.64170   1.65453
  Beta virt. eigenvalues --    1.66061   1.66410   1.66920   1.66987   1.67475
  Beta virt. eigenvalues --    1.68055   1.68647   1.69611   1.69966   1.70158
  Beta virt. eigenvalues --    1.71366   1.71728   1.72700   1.73435   1.73891
  Beta virt. eigenvalues --    1.74700   1.75389   1.75624   1.76131   1.76791
  Beta virt. eigenvalues --    1.77539   1.79013   1.79137   1.79865   1.80004
  Beta virt. eigenvalues --    1.80972   1.81257   1.81812   1.82747   1.84199
  Beta virt. eigenvalues --    1.84390   1.85297   1.85603   1.86056   1.86870
  Beta virt. eigenvalues --    1.87649   1.88278   1.89408   1.90768   1.91389
  Beta virt. eigenvalues --    1.92032   1.93270   1.93681   1.94313   1.94700
  Beta virt. eigenvalues --    1.95388   1.96188   1.96862   1.97703   1.98012
  Beta virt. eigenvalues --    1.99152   1.99551   1.99975   2.01046   2.01827
  Beta virt. eigenvalues --    2.03207   2.03922   2.05435   2.05866   2.06993
  Beta virt. eigenvalues --    2.07881   2.08865   2.09790   2.10205   2.12025
  Beta virt. eigenvalues --    2.12273   2.13026   2.13593   2.13973   2.14948
  Beta virt. eigenvalues --    2.15308   2.15583   2.17296   2.18868   2.20263
  Beta virt. eigenvalues --    2.20831   2.22697   2.22935   2.24074   2.24888
  Beta virt. eigenvalues --    2.27174   2.28226   2.29147   2.29863   2.31690
  Beta virt. eigenvalues --    2.32558   2.33230   2.33447   2.34393   2.36044
  Beta virt. eigenvalues --    2.37282   2.38098   2.39192   2.40133   2.40762
  Beta virt. eigenvalues --    2.41923   2.42802   2.44565   2.44756   2.45509
  Beta virt. eigenvalues --    2.46164   2.47066   2.49453   2.49930   2.50218
  Beta virt. eigenvalues --    2.51732   2.52788   2.54610   2.55411   2.57791
  Beta virt. eigenvalues --    2.57928   2.59380   2.60275   2.60942   2.61239
  Beta virt. eigenvalues --    2.62757   2.64969   2.65762   2.67106   2.68542
  Beta virt. eigenvalues --    2.69008   2.70310   2.74028   2.75276   2.76119
  Beta virt. eigenvalues --    2.76818   2.77004   2.79347   2.80247   2.81772
  Beta virt. eigenvalues --    2.85315   2.85674   2.86909   2.87708   2.88229
  Beta virt. eigenvalues --    2.90013   2.91968   2.92925   2.93553   2.95206
  Beta virt. eigenvalues --    2.96321   2.96957   2.98449   3.01341   3.03397
  Beta virt. eigenvalues --    3.04049   3.05549   3.06269   3.08112   3.09805
  Beta virt. eigenvalues --    3.11623   3.14024   3.15218   3.16682   3.17153
  Beta virt. eigenvalues --    3.19050   3.21811   3.24619   3.25196   3.26023
  Beta virt. eigenvalues --    3.26511   3.27100   3.29055   3.30243   3.31463
  Beta virt. eigenvalues --    3.32365   3.34418   3.34903   3.35810   3.37390
  Beta virt. eigenvalues --    3.38174   3.38878   3.41564   3.42385   3.43148
  Beta virt. eigenvalues --    3.44236   3.45342   3.46748   3.47516   3.48346
  Beta virt. eigenvalues --    3.49117   3.49951   3.50862   3.51236   3.53046
  Beta virt. eigenvalues --    3.54618   3.55318   3.55529   3.57708   3.58791
  Beta virt. eigenvalues --    3.59130   3.60491   3.61053   3.61599   3.63430
  Beta virt. eigenvalues --    3.63848   3.65111   3.65596   3.66257   3.67114
  Beta virt. eigenvalues --    3.68295   3.70042   3.71083   3.71437   3.72559
  Beta virt. eigenvalues --    3.74426   3.75133   3.75712   3.76753   3.76793
  Beta virt. eigenvalues --    3.77468   3.78038   3.79034   3.79702   3.80853
  Beta virt. eigenvalues --    3.81851   3.82761   3.84214   3.85453   3.86909
  Beta virt. eigenvalues --    3.87166   3.88606   3.89303   3.90150   3.92031
  Beta virt. eigenvalues --    3.92910   3.93795   3.94458   3.95885   3.96063
  Beta virt. eigenvalues --    3.97013   3.98204   3.99493   3.99581   4.00561
  Beta virt. eigenvalues --    4.00990   4.01511   4.02810   4.05008   4.06047
  Beta virt. eigenvalues --    4.06782   4.06917   4.07673   4.08977   4.09106
  Beta virt. eigenvalues --    4.10513   4.11991   4.13402   4.14290   4.14622
  Beta virt. eigenvalues --    4.15766   4.17734   4.18201   4.19581   4.20830
  Beta virt. eigenvalues --    4.22103   4.24608   4.24679   4.25379   4.27096
  Beta virt. eigenvalues --    4.27675   4.28272   4.29938   4.30355   4.32512
  Beta virt. eigenvalues --    4.33849   4.34480   4.35546   4.37157   4.39263
  Beta virt. eigenvalues --    4.40301   4.40836   4.42569   4.43508   4.44999
  Beta virt. eigenvalues --    4.47232   4.47435   4.48608   4.49431   4.50680
  Beta virt. eigenvalues --    4.51780   4.52854   4.53959   4.54384   4.55952
  Beta virt. eigenvalues --    4.57146   4.59442   4.60381   4.61192   4.62132
  Beta virt. eigenvalues --    4.62645   4.64976   4.65572   4.65819   4.68482
  Beta virt. eigenvalues --    4.68942   4.70050   4.71752   4.72914   4.73774
  Beta virt. eigenvalues --    4.75417   4.76473   4.77477   4.79232   4.79854
  Beta virt. eigenvalues --    4.81592   4.82170   4.84585   4.86213   4.88091
  Beta virt. eigenvalues --    4.89326   4.90592   4.91733   4.93750   4.95952
  Beta virt. eigenvalues --    4.97097   4.98521   4.99873   5.00847   5.01541
  Beta virt. eigenvalues --    5.02533   5.05084   5.05307   5.06057   5.06970
  Beta virt. eigenvalues --    5.07036   5.08420   5.10862   5.12041   5.13270
  Beta virt. eigenvalues --    5.15581   5.16196   5.16764   5.16979   5.18500
  Beta virt. eigenvalues --    5.20935   5.21039   5.22058   5.23191   5.23895
  Beta virt. eigenvalues --    5.25027   5.25878   5.26324   5.29745   5.32159
  Beta virt. eigenvalues --    5.32799   5.33967   5.37228   5.39036   5.39303
  Beta virt. eigenvalues --    5.42162   5.42736   5.44066   5.44341   5.46472
  Beta virt. eigenvalues --    5.47801   5.48296   5.50132   5.52518   5.54973
  Beta virt. eigenvalues --    5.56569   5.57354   5.59262   5.61383   5.64968
  Beta virt. eigenvalues --    5.67938   5.72144   5.73053   5.74349   5.76573
  Beta virt. eigenvalues --    5.78592   5.85129   5.86037   5.89748   5.90842
  Beta virt. eigenvalues --    5.92365   5.92873   5.94755   5.97920   5.99365
  Beta virt. eigenvalues --    6.03595   6.04021   6.11127   6.14999   6.16593
  Beta virt. eigenvalues --    6.17643   6.28062   6.29541   6.35080   6.41162
  Beta virt. eigenvalues --    6.44393   6.46171   6.47999   6.50990   6.51934
  Beta virt. eigenvalues --    6.52275   6.56620   6.57173   6.60892   6.61264
  Beta virt. eigenvalues --    6.63844   6.64770   6.65842   6.69139   6.70208
  Beta virt. eigenvalues --    6.73515   6.74512   6.78251   6.81180   6.83025
  Beta virt. eigenvalues --    6.84280   6.85782   6.92804   6.93145   6.94343
  Beta virt. eigenvalues --    6.96858   6.98024   7.01530   7.05822   7.06953
  Beta virt. eigenvalues --    7.11487   7.13172   7.14207   7.17426   7.19385
  Beta virt. eigenvalues --    7.20143   7.22139   7.24574   7.25568   7.28561
  Beta virt. eigenvalues --    7.33495   7.35165   7.45764   7.47207   7.48602
  Beta virt. eigenvalues --    7.51372   7.54248   7.56140   7.56755   7.57725
  Beta virt. eigenvalues --    7.72138   7.74020   7.92804   8.36353  14.61108
  Beta virt. eigenvalues --   15.45049  15.50112  16.75145  16.88324  17.21217
  Beta virt. eigenvalues --   17.35229  17.37519  17.81327  18.55304  19.31982
          Condensed to atoms (all electrons):
               1          2          3          4          5          6
     1  H    0.858554   0.608461  -0.278957  -0.128646  -0.189542  -0.007136
     2  C    0.608461   6.116024  -0.169100   0.267901  -0.276342   0.108808
     3  H   -0.278957  -0.169100   0.837239   0.068972   0.151932  -0.005590
     4  H   -0.128646   0.267901   0.068972   0.421363   0.081900  -0.002226
     5  C   -0.189542  -0.276342   0.151932   0.081900   5.801141  -0.110712
     6  C   -0.007136   0.108808  -0.005590  -0.002226  -0.110712   5.657860
     7  H   -0.001168  -0.012482  -0.009250   0.001679  -0.026063   0.411547
     8  H    0.003632  -0.012145  -0.039884  -0.003434   0.156765   0.144401
     9  O   -0.001462   0.019962   0.031354  -0.009395  -0.364891  -0.062697
    10  O    0.012154   0.023713  -0.007632  -0.003640   0.014135   0.005608
    11  H   -0.000092  -0.000581  -0.006803   0.000016   0.006596  -0.000779
    12  C    0.001283  -0.000210  -0.019855  -0.000222   0.005427  -0.000978
    13  H    0.000019  -0.000122  -0.001896   0.000005   0.000333   0.000050
    14  H    0.000082  -0.000554   0.003151  -0.000157  -0.000778  -0.000142
    15  C    0.004352  -0.006772   0.021391  -0.004240   0.007648  -0.003874
    16  H   -0.001415   0.002350  -0.015534   0.002310   0.008392  -0.001350
    17  H    0.000178   0.001140   0.004930   0.000111  -0.000327  -0.000205
    18  C   -0.000705  -0.007216  -0.023216   0.000694  -0.016048   0.013667
    19  H    0.000200   0.002264   0.005115   0.000332  -0.001563   0.000779
    20  C   -0.004162  -0.001702   0.005019   0.004182   0.001236  -0.012404
    21  H   -0.000101  -0.000734  -0.001378   0.000076   0.001025  -0.000085
    22  H   -0.000053   0.003324  -0.003318   0.000615   0.000179  -0.003957
    23  O   -0.003668   0.004030   0.020748   0.004502  -0.002574   0.005591
    24  H    0.008363   0.013503  -0.034679  -0.007484   0.012358   0.004194
    25  O   -0.000723  -0.020003   0.013376  -0.000225   0.001275  -0.040989
               7          8          9         10         11         12
     1  H   -0.001168   0.003632  -0.001462   0.012154  -0.000092   0.001283
     2  C   -0.012482  -0.012145   0.019962   0.023713  -0.000581  -0.000210
     3  H   -0.009250  -0.039884   0.031354  -0.007632  -0.006803  -0.019855
     4  H    0.001679  -0.003434  -0.009395  -0.003640   0.000016  -0.000222
     5  C   -0.026063   0.156765  -0.364891   0.014135   0.006596   0.005427
     6  C    0.411547   0.144401  -0.062697   0.005608  -0.000779  -0.000978
     7  H    0.478153  -0.012452  -0.027498  -0.096105   0.000139  -0.000083
     8  H   -0.012452   0.445052   0.003688  -0.014439   0.000920   0.002043
     9  O   -0.027498   0.003688   9.235677   0.025095  -0.001308  -0.001008
    10  O   -0.096105  -0.014439   0.025095   8.863225  -0.000593   0.000339
    11  H    0.000139   0.000920  -0.001308  -0.000593   0.349900   0.336458
    12  C   -0.000083   0.002043  -0.001008   0.000339   0.336458   5.964350
    13  H    0.000015   0.000196  -0.000041  -0.000048   0.001287   0.409997
    14  H   -0.000045  -0.000002   0.000021   0.000163  -0.006725   0.448750
    15  C   -0.000302   0.001991  -0.000395  -0.004909   0.005301  -0.046758
    16  H    0.000637   0.001277  -0.002380  -0.003375  -0.004111   0.027401
    17  H   -0.000105   0.000613   0.000092   0.000828  -0.001434  -0.122737
    18  C    0.000956  -0.008042   0.001477   0.025354  -0.017627   0.038198
    19  H   -0.000154  -0.000173   0.000175   0.000211  -0.000151  -0.008707
    20  C    0.001751  -0.005783   0.000050  -0.004980  -0.000245  -0.014078
    21  H    0.000208  -0.000370  -0.000028  -0.003907   0.001083   0.008523
    22  H   -0.000012   0.004208   0.000041   0.024567  -0.000394  -0.002546
    23  O    0.000913  -0.002170  -0.000161  -0.069531  -0.000352  -0.008313
    24  H    0.002215   0.006935  -0.002583  -0.082447  -0.000117   0.004609
    25  O    0.003110  -0.042799   0.001023  -0.005665   0.007953   0.029127
              13         14         15         16         17         18
     1  H    0.000019   0.000082   0.004352  -0.001415   0.000178  -0.000705
     2  C   -0.000122  -0.000554  -0.006772   0.002350   0.001140  -0.007216
     3  H   -0.001896   0.003151   0.021391  -0.015534   0.004930  -0.023216
     4  H    0.000005  -0.000157  -0.004240   0.002310   0.000111   0.000694
     5  C    0.000333  -0.000778   0.007648   0.008392  -0.000327  -0.016048
     6  C    0.000050  -0.000142  -0.003874  -0.001350  -0.000205   0.013667
     7  H    0.000015  -0.000045  -0.000302   0.000637  -0.000105   0.000956
     8  H    0.000196  -0.000002   0.001991   0.001277   0.000613  -0.008042
     9  O   -0.000041   0.000021  -0.000395  -0.002380   0.000092   0.001477
    10  O   -0.000048   0.000163  -0.004909  -0.003375   0.000828   0.025354
    11  H    0.001287  -0.006725   0.005301  -0.004111  -0.001434  -0.017627
    12  C    0.409997   0.448750  -0.046758   0.027401  -0.122737   0.038198
    13  H    0.358560   0.000057   0.020365   0.005728  -0.014491   0.008165
    14  H    0.000057   0.369988  -0.027427  -0.006018  -0.002808  -0.006389
    15  C    0.020365  -0.027427   5.682751   0.323280   0.409079   0.069485
    16  H    0.005728  -0.006018   0.323280   0.488604  -0.085280   0.086270
    17  H   -0.014491  -0.002808   0.409079  -0.085280   0.552253  -0.076625
    18  C    0.008165  -0.006389   0.069485   0.086270  -0.076625   5.341016
    19  H   -0.007932  -0.001202  -0.085760   0.000402   0.008072   0.260916
    20  C    0.001669  -0.001622   0.085383  -0.010233  -0.001687  -0.073597
    21  H    0.001102  -0.000248  -0.008283   0.005809  -0.022049  -0.005376
    22  H   -0.000111  -0.000090   0.006888  -0.000843   0.004337  -0.003674
    23  O   -0.000611   0.000142   0.039701  -0.015147   0.016294   0.014946
    24  H    0.000029   0.000515  -0.020496  -0.006113  -0.001482   0.021671
    25  O   -0.008655   0.005110  -0.006121  -0.022813   0.003779  -0.137642
              19         20         21         22         23         24
     1  H    0.000200  -0.004162  -0.000101  -0.000053  -0.003668   0.008363
     2  C    0.002264  -0.001702  -0.000734   0.003324   0.004030   0.013503
     3  H    0.005115   0.005019  -0.001378  -0.003318   0.020748  -0.034679
     4  H    0.000332   0.004182   0.000076   0.000615   0.004502  -0.007484
     5  C   -0.001563   0.001236   0.001025   0.000179  -0.002574   0.012358
     6  C    0.000779  -0.012404  -0.000085  -0.003957   0.005591   0.004194
     7  H   -0.000154   0.001751   0.000208  -0.000012   0.000913   0.002215
     8  H   -0.000173  -0.005783  -0.000370   0.004208  -0.002170   0.006935
     9  O    0.000175   0.000050  -0.000028   0.000041  -0.000161  -0.002583
    10  O    0.000211  -0.004980  -0.003907   0.024567  -0.069531  -0.082447
    11  H   -0.000151  -0.000245   0.001083  -0.000394  -0.000352  -0.000117
    12  C   -0.008707  -0.014078   0.008523  -0.002546  -0.008313   0.004609
    13  H   -0.007932   0.001669   0.001102  -0.000111  -0.000611   0.000029
    14  H   -0.001202  -0.001622  -0.000248  -0.000090   0.000142   0.000515
    15  C   -0.085760   0.085383  -0.008283   0.006888   0.039701  -0.020496
    16  H    0.000402  -0.010233   0.005809  -0.000843  -0.015147  -0.006113
    17  H    0.008072  -0.001687  -0.022049   0.004337   0.016294  -0.001482
    18  C    0.260916  -0.073597  -0.005376  -0.003674   0.014946   0.021671
    19  H    0.479453  -0.034430   0.022537  -0.027819  -0.005030   0.002077
    20  C   -0.034430   5.479701   0.346831   0.400863  -0.060352   0.021076
    21  H    0.022537   0.346831   0.461905  -0.068458   0.026101  -0.010124
    22  H   -0.027819   0.400863  -0.068458   0.481283  -0.093247  -0.014801
    23  O   -0.005030  -0.060352   0.026101  -0.093247   8.958167  -0.025474
    24  H    0.002077   0.021076  -0.010124  -0.014801  -0.025474   0.634117
    25  O   -0.079956   0.045458  -0.011867   0.006746   0.010328   0.000783
              25
     1  H   -0.000723
     2  C   -0.020003
     3  H    0.013376
     4  H   -0.000225
     5  C    0.001275
     6  C   -0.040989
     7  H    0.003110
     8  H   -0.042799
     9  O    0.001023
    10  O   -0.005665
    11  H    0.007953
    12  C    0.029127
    13  H   -0.008655
    14  H    0.005110
    15  C   -0.006121
    16  H   -0.022813
    17  H    0.003779
    18  C   -0.137642
    19  H   -0.079956
    20  C    0.045458
    21  H   -0.011867
    22  H    0.006746
    23  O    0.010328
    24  H    0.000783
    25  O    9.034814
          Atomic-Atomic Spin Densities.
               1          2          3          4          5          6
     1  H    0.060579   0.010592  -0.039438  -0.025969   0.010399  -0.006728
     2  C    0.010592   0.075720  -0.031417  -0.016427   0.011017   0.000761
     3  H   -0.039438  -0.031417   0.048411   0.020385  -0.011456   0.018382
     4  H   -0.025969  -0.016427   0.020385   0.021396  -0.019637   0.007549
     5  C    0.010399   0.011017  -0.011456  -0.019637   0.272450  -0.079974
     6  C   -0.006728   0.000761   0.018382   0.007549  -0.079974   0.123702
     7  H   -0.000029  -0.000381  -0.000086  -0.000424   0.005369   0.002759
     8  H    0.004608  -0.001648  -0.009569  -0.004898   0.049510  -0.022652
     9  O   -0.000236  -0.002320   0.002807   0.004504  -0.081775   0.014033
    10  O   -0.006440  -0.002706   0.007571   0.013933  -0.015337  -0.113929
    11  H    0.000863   0.000548  -0.001533  -0.000270   0.000991  -0.000666
    12  C    0.000429   0.000117  -0.001282  -0.000149   0.000715  -0.000661
    13  H    0.000017   0.000013  -0.000108   0.000004   0.000031  -0.000031
    14  H   -0.000010  -0.000028   0.000154   0.000001  -0.000059   0.000024
    15  C    0.001739   0.000714  -0.004660  -0.001224   0.003676  -0.003403
    16  H    0.000806   0.001711  -0.002483  -0.000407   0.000607  -0.000464
    17  H   -0.000084  -0.000274   0.001063  -0.000019  -0.000228   0.000133
    18  C   -0.004539  -0.001700   0.011123   0.003140  -0.012065   0.011590
    19  H   -0.000226  -0.000104   0.000430   0.000184  -0.000433   0.000604
    20  C    0.001787   0.000732  -0.004414  -0.001999   0.005512  -0.004199
    21  H    0.000035  -0.000045  -0.000397   0.000023   0.000332  -0.000449
    22  H    0.000399   0.000182  -0.001341  -0.000329   0.002047  -0.004762
    23  O    0.000982   0.000136  -0.002396  -0.001336   0.003569  -0.003730
    24  H    0.000550   0.001029  -0.000186  -0.000445  -0.001383   0.001951
    25  O   -0.000541   0.000282   0.004399  -0.000332  -0.002029   0.002322
               7          8          9         10         11         12
     1  H   -0.000029   0.004608  -0.000236  -0.006440   0.000863   0.000429
     2  C   -0.000381  -0.001648  -0.002320  -0.002706   0.000548   0.000117
     3  H   -0.000086  -0.009569   0.002807   0.007571  -0.001533  -0.001282
     4  H   -0.000424  -0.004898   0.004504   0.013933  -0.000270  -0.000149
     5  C    0.005369   0.049510  -0.081775  -0.015337   0.000991   0.000715
     6  C    0.002759  -0.022652   0.014033  -0.113929  -0.000666  -0.000661
     7  H   -0.004375  -0.000752  -0.002521   0.002872  -0.000017  -0.000009
     8  H   -0.000752   0.058375  -0.011968  -0.002052   0.000324   0.000325
     9  O   -0.002521  -0.011968   0.204395   0.005551  -0.000132  -0.000058
    10  O    0.002872  -0.002052   0.005551   0.785755  -0.000051   0.000001
    11  H   -0.000017   0.000324  -0.000132  -0.000051   0.000867  -0.000767
    12  C   -0.000009   0.000325  -0.000058   0.000001  -0.000767   0.014618
    13  H   -0.000005   0.000046   0.000002   0.000002  -0.000813  -0.000325
    14  H    0.000004  -0.000024  -0.000004   0.000002   0.000083  -0.000072
    15  C    0.000008   0.001050  -0.000485   0.000087   0.001397   0.000749
    16  H   -0.000055   0.000510   0.000045   0.000156  -0.000182  -0.002096
    17  H    0.000027  -0.000074  -0.000019  -0.000063   0.000250   0.000099
    18  C   -0.000030  -0.004265   0.001567  -0.002278  -0.005930  -0.002107
    19  H    0.000026  -0.000229   0.000107  -0.000214   0.000471   0.000690
    20  C   -0.000114   0.002335  -0.000627   0.002888   0.000530   0.000460
    21  H   -0.000035  -0.000004  -0.000014   0.000271   0.000233   0.000658
    22  H   -0.000111   0.001472  -0.000274   0.002697   0.000106   0.000025
    23  O   -0.000222   0.001784  -0.000328   0.002017   0.000063   0.000225
    24  H    0.000070  -0.000825  -0.000189  -0.008690  -0.000095  -0.000193
    25  O    0.000102  -0.001344  -0.000022   0.002130   0.005267  -0.005174
              13         14         15         16         17         18
     1  H    0.000017  -0.000010   0.001739   0.000806  -0.000084  -0.004539
     2  C    0.000013  -0.000028   0.000714   0.001711  -0.000274  -0.001700
     3  H   -0.000108   0.000154  -0.004660  -0.002483   0.001063   0.011123
     4  H    0.000004   0.000001  -0.001224  -0.000407  -0.000019   0.003140
     5  C    0.000031  -0.000059   0.003676   0.000607  -0.000228  -0.012065
     6  C   -0.000031   0.000024  -0.003403  -0.000464   0.000133   0.011590
     7  H   -0.000005   0.000004   0.000008  -0.000055   0.000027  -0.000030
     8  H    0.000046  -0.000024   0.001050   0.000510  -0.000074  -0.004265
     9  O    0.000002  -0.000004  -0.000485   0.000045  -0.000019   0.001567
    10  O    0.000002   0.000002   0.000087   0.000156  -0.000063  -0.002278
    11  H   -0.000813   0.000083   0.001397  -0.000182   0.000250  -0.005930
    12  C   -0.000325  -0.000072   0.000749  -0.002096   0.000099  -0.002107
    13  H    0.000523   0.000624  -0.000733   0.000072  -0.000444   0.003666
    14  H    0.000624  -0.002146   0.001147   0.000247  -0.000005  -0.000620
    15  C   -0.000733   0.001147   0.033698  -0.004592  -0.002689  -0.008654
    16  H    0.000072   0.000247  -0.004592   0.011567  -0.004099   0.007054
    17  H   -0.000444  -0.000005  -0.002689  -0.004099   0.005444   0.001142
    18  C    0.003666  -0.000620  -0.008654   0.007054   0.001142   0.029328
    19  H   -0.000010  -0.000101  -0.006398  -0.000357  -0.000689   0.029368
    20  C   -0.000367  -0.000008   0.017328  -0.003762   0.001114  -0.033425
    21  H   -0.000088   0.000088  -0.001529  -0.000371  -0.000414   0.018479
    22  H   -0.000030   0.000016   0.003017  -0.000438   0.000269  -0.013593
    23  O    0.000111  -0.000141   0.001413   0.001718  -0.000878  -0.000731
    24  H   -0.000024  -0.000010   0.001834  -0.000257   0.000203  -0.002840
    25  O   -0.002332   0.000029   0.006125  -0.003110   0.001502  -0.132699
              19         20         21         22         23         24
     1  H   -0.000226   0.001787   0.000035   0.000399   0.000982   0.000550
     2  C   -0.000104   0.000732  -0.000045   0.000182   0.000136   0.001029
     3  H    0.000430  -0.004414  -0.000397  -0.001341  -0.002396  -0.000186
     4  H    0.000184  -0.001999   0.000023  -0.000329  -0.001336  -0.000445
     5  C   -0.000433   0.005512   0.000332   0.002047   0.003569  -0.001383
     6  C    0.000604  -0.004199  -0.000449  -0.004762  -0.003730   0.001951
     7  H    0.000026  -0.000114  -0.000035  -0.000111  -0.000222   0.000070
     8  H   -0.000229   0.002335  -0.000004   0.001472   0.001784  -0.000825
     9  O    0.000107  -0.000627  -0.000014  -0.000274  -0.000328  -0.000189
    10  O   -0.000214   0.002888   0.000271   0.002697   0.002017  -0.008690
    11  H    0.000471   0.000530   0.000233   0.000106   0.000063  -0.000095
    12  C    0.000690   0.000460   0.000658   0.000025   0.000225  -0.000193
    13  H   -0.000010  -0.000367  -0.000088  -0.000030   0.000111  -0.000024
    14  H   -0.000101  -0.000008   0.000088   0.000016  -0.000141  -0.000010
    15  C   -0.006398   0.017328  -0.001529   0.003017   0.001413   0.001834
    16  H   -0.000357  -0.003762  -0.000371  -0.000438   0.001718  -0.000257
    17  H   -0.000689   0.001114  -0.000414   0.000269  -0.000878   0.000203
    18  C    0.029368  -0.033425   0.018479  -0.013593  -0.000731  -0.002840
    19  H    0.006562  -0.006207   0.003458  -0.002554  -0.000208  -0.000516
    20  C   -0.006207   0.226837  -0.003438   0.009075  -0.014767   0.000068
    21  H    0.003458  -0.003438   0.002672  -0.000647   0.002227  -0.002118
    22  H   -0.002554   0.009075  -0.000647   0.002444   0.000248  -0.002307
    23  O   -0.000208  -0.014767   0.002227   0.000248   0.049876  -0.004240
    24  H   -0.000516   0.000068  -0.002118  -0.002307  -0.004240   0.008424
    25  O   -0.001207   0.010347  -0.007664   0.002610   0.000635   0.005890
              25
     1  H   -0.000541
     2  C    0.000282
     3  H    0.004399
     4  H   -0.000332
     5  C   -0.002029
     6  C    0.002322
     7  H    0.000102
     8  H   -0.001344
     9  O   -0.000022
    10  O    0.002130
    11  H    0.005267
    12  C   -0.005174
    13  H   -0.002332
    14  H    0.000029
    15  C    0.006125
    16  H   -0.003110
    17  H    0.001502
    18  C   -0.132699
    19  H   -0.001207
    20  C    0.010347
    21  H   -0.007664
    22  H    0.002610
    23  O    0.000635
    24  H    0.005890
    25  O    0.895442
 Mulliken charges and spin densities:
               1          2
     1  H    0.120554   0.009544
     2  C   -0.663520   0.046504
     3  H    0.453868   0.003959
     4  H    0.305013  -0.002744
     5  C    0.738498   0.141851
     6  C   -0.099382  -0.057838
     7  H    0.284396   0.002070
     8  H    0.369973   0.060036
     9  O   -0.844808   0.132038
    10  O   -0.698122   0.674172
    11  H    0.331660   0.001538
    12  C   -1.051009   0.006220
    13  H    0.226330  -0.000196
    14  H    0.226224  -0.000810
    15  C   -0.462277   0.039613
    16  H    0.222152   0.001820
    17  H    0.327524   0.001266
    18  C    0.493341  -0.109019
    19  H    0.470346   0.022447
    20  C   -0.167943   0.205688
    21  H    0.257811   0.011265
    22  H    0.286270  -0.001778
    23  O   -0.814831   0.036029
    24  H    0.473356  -0.004299
    25  O   -0.785423   0.780626
 Sum of Mulliken charges =   0.00000   2.00000
 Mulliken charges and spin densities with hydrogens summed into heavy atoms:
               1          2
     2  C    0.215914   0.057263
     5  C    0.738498   0.141851
     6  C    0.554987   0.004267
     9  O   -0.844808   0.132038
    10  O   -0.698122   0.674172
    12  C   -0.266796   0.006752
    15  C    0.087400   0.042699
    18  C    0.963688  -0.086572
    20  C    0.376137   0.215175
    23  O   -0.341476   0.031730
    25  O   -0.785423   0.780626
 Electronic spatial extent (au):  <R**2>=           2360.6725
 Charge=              0.0000 electrons
 Dipole moment (field-independent basis, Debye):
    X=             -2.0378    Y=             -0.3484    Z=             -0.0254  Tot=              2.0675
 Quadrupole moment (field-independent basis, Debye-Ang):
   XX=            -67.7479   YY=            -71.3493   ZZ=            -68.1175
   XY=              0.8025   XZ=              2.2716   YZ=             -6.2042
 Traceless Quadrupole moment (field-independent basis, Debye-Ang):
   XX=              1.3236   YY=             -2.2777   ZZ=              0.9541
   XY=              0.8025   XZ=              2.2716   YZ=             -6.2042
 Octapole moment (field-independent basis, Debye-Ang**2):
  XXX=            -32.3021  YYY=              2.5427  ZZZ=              0.7916  XYY=            -12.2624
  XXY=             21.6322  XXZ=              0.6093  XZZ=             12.0102  YZZ=             -1.4857
  YYZ=             -4.2312  XYZ=             -2.3648
 Hexadecapole moment (field-independent basis, Debye-Ang**3):
 XXXX=          -2057.8679 YYYY=           -774.6086 ZZZZ=           -308.8656 XXXY=             42.4695
 XXXZ=              8.7834 YYYX=            -22.8381 YYYZ=            -14.0036 ZZZX=              4.7520
 ZZZY=             -1.9808 XXYY=           -493.3861 XXZZ=           -366.8509 YYZZ=           -178.0656
 XXYZ=            -18.0838 YYXZ=              5.0966 ZZXY=              1.1583
 N-N= 6.538063064569D+02 E-N=-2.655262972707D+03  KE= 5.726475416499D+02
                          Isotropic Fermi Contact Couplings
        Atom                 a.u.       MegaHertz       Gauss      10(-4) cm-1
     1  H(1)               0.00010       0.21935       0.07827       0.07317
     2  C(13)              0.00896       5.03421       1.79633       1.67923
     3  H(1)              -0.00069      -1.54265      -0.55046      -0.51457
     4  H(1)              -0.00035      -0.79055      -0.28209      -0.26370
     5  C(13)              0.05985      33.64249      12.00448      11.22193
     6  C(13)             -0.03832     -21.53754      -7.68513      -7.18415
     7  H(1)              -0.00005      -0.10142      -0.03619      -0.03383
     8  H(1)               0.03218      71.92459      25.66448      23.99146
     9  O(17)              0.01247      -3.78069      -1.34904      -1.26110
    10  O(17)              0.03412     -10.34260      -3.69050      -3.44992
    11  H(1)               0.00011       0.23779       0.08485       0.07932
    12  C(13)             -0.00258      -1.45012      -0.51744      -0.48371
    13  H(1)               0.00012       0.27222       0.09714       0.09080
    14  H(1)               0.00007       0.16272       0.05806       0.05428
    15  C(13)              0.00523       2.94223       1.04986       0.98142
    16  H(1)              -0.00042      -0.94412      -0.33688      -0.31492
    17  H(1)              -0.00045      -0.99951      -0.35665      -0.33340
    18  C(13)             -0.03643     -20.47724      -7.30679      -6.83047
    19  H(1)               0.01234      27.57424       9.83917       9.19778
    20  C(13)              0.07321      41.14940      14.68313      13.72596
    21  H(1)               0.00864      19.31532       6.89219       6.44290
    22  H(1)              -0.00246      -5.48967      -1.95885      -1.83116
    23  O(17)              0.00150      -0.45319      -0.16171      -0.15117
    24  H(1)              -0.00045      -1.01344      -0.36162      -0.33805
    25  O(17)              0.03842     -11.64616      -4.15564      -3.88474
 --------------------------------------------------------
       Center         ----  Spin Dipole Couplings  ----
                      3XX-RR        3YY-RR        3ZZ-RR
 --------------------------------------------------------
     1   Atom       -0.004087      0.004083      0.000005
     2   Atom        0.000210     -0.029389      0.029179
     3   Atom        0.003920     -0.004566      0.000645
     4   Atom       -0.008003      0.001268      0.006735
     5   Atom       -0.111913      0.152110     -0.040197
     6   Atom       -0.029604      0.003851      0.025752
     7   Atom        0.009460     -0.008285     -0.001175
     8   Atom        0.016085     -0.007642     -0.008444
     9   Atom       -0.307383      0.339393     -0.032011
    10   Atom       -0.639688     -0.209639      0.849327
    11   Atom       -0.001216      0.006897     -0.005682
    12   Atom       -0.001079      0.008186     -0.007107
    13   Atom        0.003898     -0.000214     -0.003684
    14   Atom        0.000498      0.000680     -0.001177
    15   Atom       -0.002568     -0.008481      0.011048
    16   Atom       -0.002616     -0.004779      0.007395
    17   Atom        0.004725     -0.003396     -0.001329
    18   Atom        0.002605      0.037985     -0.040590
    19   Atom        0.014487     -0.006903     -0.007584
    20   Atom       -0.126977      0.208707     -0.081730
    21   Atom        0.017013     -0.002422     -0.014592
    22   Atom       -0.007585      0.015201     -0.007615
    23   Atom       -0.088264      0.174689     -0.086425
    24   Atom        0.024472     -0.014776     -0.009695
    25   Atom       -0.738781      1.742121     -1.003340
 --------------------------------------------------------
                        XY            XZ            YZ
 --------------------------------------------------------
     1   Atom       -0.001567     -0.001713     -0.007353
     2   Atom       -0.001891     -0.045225     -0.005981
     3   Atom       -0.000170      0.006599     -0.008770
     4   Atom        0.002648     -0.000644     -0.005627
     5   Atom       -0.028313      0.010505     -0.143255
     6   Atom       -0.056695      0.043308     -0.037613
     7   Atom       -0.000411     -0.012667     -0.000981
     8   Atom        0.016468      0.004304      0.014062
     9   Atom        0.080371     -0.058494     -0.434739
    10   Atom       -0.861011      1.212589     -1.572935
    11   Atom        0.007759     -0.003268     -0.004544
    12   Atom        0.001483     -0.004182     -0.001123
    13   Atom        0.005505     -0.000014      0.000218
    14   Atom        0.003076     -0.002598     -0.001952
    15   Atom        0.015823     -0.026046     -0.023357
    16   Atom        0.003135     -0.005025     -0.005482
    17   Atom        0.000838     -0.007394     -0.000839
    18   Atom        0.025271     -0.000805      0.054876
    19   Atom       -0.009329      0.010009     -0.005696
    20   Atom        0.010621      0.000754      0.135598
    21   Atom       -0.009309     -0.007642      0.006489
    22   Atom        0.002361     -0.007126     -0.008519
    23   Atom        0.049025      0.002510      0.053410
    24   Atom        0.001298     -0.012195      0.008193
    25   Atom        1.570923      0.616375      1.261341
 --------------------------------------------------------


 ---------------------------------------------------------------------------------
              Anisotropic Spin Dipole Couplings in Principal Axis System
 ---------------------------------------------------------------------------------

       Atom             a.u.   MegaHertz   Gauss  10(-4) cm-1        Axes

              Baa    -0.0073    -3.878    -1.384    -1.294  0.5882  0.4953  0.6393
     1 H(1)   Bbb    -0.0024    -1.285    -0.459    -0.429  0.8085 -0.3449 -0.4768
              Bcc     0.0097     5.163     1.842     1.722 -0.0157  0.7973 -0.6033
 
              Baa    -0.0365    -4.894    -1.746    -1.633  0.6399  0.5883  0.4944
     2 C(13)  Bbb    -0.0259    -3.470    -1.238    -1.158 -0.4957  0.8076 -0.3195
              Bcc     0.0623     8.365     2.985     2.790 -0.5873 -0.0406  0.8084
 
              Baa    -0.0121    -6.461    -2.305    -2.155 -0.2531  0.7310  0.6336
     3 H(1)   Bbb     0.0007     0.365     0.130     0.122  0.7472  0.5638 -0.3519
              Bcc     0.0114     6.096     2.175     2.033  0.6145 -0.3844  0.6889
 
              Baa    -0.0088    -4.674    -1.668    -1.559  0.9552 -0.2888 -0.0651
     4 H(1)   Bbb    -0.0017    -0.911    -0.325    -0.304  0.2761  0.7899  0.5476
              Bcc     0.0105     5.584     1.993     1.863 -0.1067 -0.5410  0.8342
 
              Baa    -0.1197   -16.065    -5.732    -5.359  0.6116  0.4178  0.6719
     5 C(13)  Bbb    -0.1114   -14.947    -5.333    -4.986  0.7864 -0.2277 -0.5742
              Bcc     0.2311    31.011    11.066    10.344 -0.0869  0.8795 -0.4678
 
              Baa    -0.0740    -9.930    -3.543    -3.312  0.8333  0.5283 -0.1626
     6 C(13)  Bbb    -0.0193    -2.596    -0.926    -0.866 -0.2446  0.6161  0.7487
              Bcc     0.0933    12.526     4.470     4.178  0.4957 -0.5841  0.6427
 
              Baa    -0.0102    -5.428    -1.937    -1.811  0.4815  0.4843  0.7305
     7 H(1)   Bbb    -0.0077    -4.113    -1.468    -1.372 -0.2738  0.8749 -0.3995
              Bcc     0.0179     9.541     3.405     3.183  0.8326  0.0077 -0.5538
 
              Baa    -0.0242   -12.933    -4.615    -4.314 -0.2441  0.7564 -0.6069
     8 H(1)   Bbb    -0.0034    -1.817    -0.648    -0.606 -0.5222  0.4248  0.7395
              Bcc     0.0276    14.750     5.263     4.920  0.8171  0.4974  0.2913
 
              Baa    -0.3230    23.371     8.339     7.796  0.6542  0.3579  0.6663
     9 O(17)  Bbb    -0.3139    22.713     8.105     7.576  0.7490 -0.4284 -0.5054
              Bcc     0.6369   -46.084   -16.444   -15.372  0.1046  0.8297 -0.5484
 
              Baa    -1.3417    97.087    34.643    32.385 -0.2234  0.7290  0.6470
    10 O(17)  Bbb    -1.3098    94.773    33.818    31.613  0.8835  0.4319 -0.1816
              Bcc     2.6515  -191.861   -68.461   -63.998  0.4118 -0.5310  0.7406
 
              Baa    -0.0074    -3.972    -1.417    -1.325  0.3688  0.0935  0.9248
    11 H(1)   Bbb    -0.0058    -3.094    -1.104    -1.032  0.7820 -0.5690 -0.2544
              Bcc     0.0132     7.066     2.521     2.357  0.5024  0.8170 -0.2830
 
              Baa    -0.0093    -1.242    -0.443    -0.414  0.4526  0.0189  0.8915
    12 C(13)  Bbb     0.0006     0.083     0.030     0.028  0.8687 -0.2350 -0.4361
              Bcc     0.0086     1.159     0.413     0.387  0.2013  0.9718 -0.1228
 
              Baa    -0.0041    -2.196    -0.784    -0.732 -0.5199  0.7558 -0.3980
    13 H(1)   Bbb    -0.0036    -1.923    -0.686    -0.641 -0.2344  0.3217  0.9173
              Bcc     0.0077     4.119     1.470     1.374  0.8214  0.5702  0.0099
 
              Baa    -0.0031    -1.659    -0.592    -0.553  0.6652 -0.1647  0.7283
    14 H(1)   Bbb    -0.0022    -1.154    -0.412    -0.385 -0.3787  0.7662  0.5192
              Bcc     0.0053     2.813     1.004     0.938  0.6435  0.6212 -0.4472
 
              Baa    -0.0245    -3.282    -1.171    -1.095  0.3150  0.6703  0.6719
    15 C(13)  Bbb    -0.0213    -2.861    -1.021    -0.954  0.7853 -0.5817  0.2121
              Bcc     0.0458     6.144     2.192     2.049 -0.5330 -0.4608  0.7096
 
              Baa    -0.0073    -3.921    -1.399    -1.308 -0.3783  0.9023  0.2065
    16 H(1)   Bbb    -0.0045    -2.401    -0.857    -0.801  0.8466  0.2470  0.4715
              Bcc     0.0118     6.322     2.256     2.109 -0.3744 -0.3532  0.8573
 
              Baa    -0.0063    -3.367    -1.201    -1.123  0.5505  0.0811  0.8309
    17 H(1)   Bbb    -0.0035    -1.857    -0.662    -0.619 -0.1181  0.9928 -0.0186
              Bcc     0.0098     5.223     1.864     1.742  0.8264  0.0879 -0.5562
 
              Baa    -0.0709    -9.520    -3.397    -3.175  0.1726 -0.4748  0.8630
    18 C(13)  Bbb    -0.0023    -0.305    -0.109    -0.102  0.9373 -0.1902 -0.2921
              Bcc     0.0732     9.825     3.506     3.277  0.3028  0.8593  0.4122
 
              Baa    -0.0130    -6.947    -2.479    -2.317 -0.0783  0.6128  0.7863
    19 H(1)   Bbb    -0.0093    -4.964    -1.771    -1.656  0.4908  0.7102 -0.5046
              Bcc     0.0223    11.910     4.250     3.973  0.8677 -0.3464  0.3564
 
              Baa    -0.1363   -18.293    -6.527    -6.102  0.3318 -0.3539  0.8745
    20 C(13)  Bbb    -0.1261   -16.924    -6.039    -5.645  0.9430  0.0988 -0.3178
              Bcc     0.2624    35.217    12.566    11.747  0.0261  0.9301  0.3665
 
              Baa    -0.0178    -9.498    -3.389    -3.168  0.1195 -0.3237  0.9386
    21 H(1)   Bbb    -0.0054    -2.864    -1.022    -0.955  0.4419  0.8639  0.2417
              Bcc     0.0232    12.362     4.411     4.124  0.8891 -0.3858 -0.2462
 
              Baa    -0.0154    -8.238    -2.939    -2.748  0.6363  0.1607  0.7545
    22 H(1)   Bbb    -0.0034    -1.809    -0.646    -0.603  0.7513 -0.3514 -0.5587
              Bcc     0.0188    10.047     3.585     3.351  0.1753  0.9223 -0.3443
 
              Baa    -0.1037     7.502     2.677     2.503  0.6899 -0.2517  0.6787
    23 O(17)  Bbb    -0.0899     6.504     2.321     2.170 -0.7036 -0.0130  0.7104
              Bcc     0.1936   -14.007    -4.998    -4.672  0.1700  0.9677  0.1861
 
              Baa    -0.0224   -11.965    -4.269    -3.991 -0.1903  0.7325 -0.6537
    24 H(1)   Bbb    -0.0060    -3.197    -1.141    -1.066  0.2473  0.6801  0.6901
              Bcc     0.0284    15.161     5.410     5.057  0.9501 -0.0303 -0.3105
 
              Baa    -1.5029   108.746    38.803    36.274  0.8315 -0.2012 -0.5179
    25 O(17)  Bbb    -1.4932   108.049    38.555    36.041  0.3730 -0.4886  0.7887
              Bcc     2.9961  -216.795   -77.358   -72.315  0.4117  0.8490  0.3312
 

 ---------------------------------------------------------------------------------

 1\1\GINC-R06C10\FOpt\UwB97XD\Aug-CC-pVTZ\C7H14O4(3)\HASANGAL\19-Apr-20
 21\0\\# wB97XD Aug-cc-pVTZ Opt Integral(Grid=SuperFineGrid) Freq MaxDi
 sk=32GB\\Title\\0,3\H,1.6548628253,-1.998767656,1.5904376736\C,1.49192
 28952,-1.011022786,1.1697874252\H,0.4857286262,-0.9119456036,0.7606460
 436\H,1.6118633246,-0.2388328378,1.9301920937\C,2.470864117,-0.7523715
 022,0.0757146907\C,2.2501950966,0.6448168152,-0.7316646311\H,3.1918538
 223,0.8393307675,-1.2542964166\H,1.4608527255,0.2736857428,-1.41399676
 07\O,3.354996555,-1.4537413982,-0.2843486154\O,1.8338052627,1.59032084
 64,0.0789207214\H,-2.0573844968,-2.502635069,-0.4046553154\C,-2.939720
 2459,-1.9681762142,-0.0516272989\H,-3.6494886476,-1.9140090065,-0.8790
 250714\H,-3.3973578518,-2.5567376804,0.7429164105\C,-2.5662902523,-0.5
 777186768,0.4451338394\H,-1.8613938982,-0.6406500183,1.2744465605\H,-3
 .4528793849,-0.0598151259,0.8186064589\C,-1.9432258511,0.2718569321,-0
 .6608163185\H,-2.6800779257,0.5121430771,-1.4477266592\C,-1.5629646088
 ,1.7329384787,-0.0836329452\H,-2.5303244963,2.1582056003,0.1874508116\
 H,-1.1270033657,2.295201066,-0.9109197654\O,-0.7607227086,1.6980406509
 ,1.0307828185\H,0.1700753175,1.6485607054,0.7493132722\O,-0.8070468344
 ,-0.2032371074,-1.1656890221\\Version=ES64L-G16RevB.01\State=3-A\HF=-5
 75.9660771\S2=2.01363\S2-1=0.\S2A=2.000102\RMSD=9.750e-09\RMSF=3.994e-
 06\Dipole=-0.8017201,-0.137072,-0.0099366\Quadrupole=0.9844323,-1.6911
 505,0.7067182,0.5957592,1.6890453,-4.6132783\PG=C01 [X(C7H14O4)]\\@


 IF IT HAPPENS, IT MUST BE POSSIBLE.

 -- THE UNNAMED LAW FROM PAUL DICKSON'S 
    "THE OFFICIAL RULES"
 Job cpu time:       4 days  7 hours 20 minutes 58.2 seconds.
 Elapsed time:       0 days 13 hours  4 minutes 10.3 seconds.
 File lengths (MBytes):  RWF=    730 Int=      0 D2E=      0 Chk=     65 Scr=      1
 Normal termination of Gaussian 16 at Mon Apr 19 05:01:27 2021.
 Link1:  Proceeding to internal job step number  2.
 ----------------------------------------------------------------------
 #N Geom=AllCheck Guess=TCheck SCRF=Check GenChk UwB97XD/Aug-CC-pVTZ Fr
 eq
 ----------------------------------------------------------------------
 1/10=4,29=7,30=1,38=1,40=1/1,3;
 2/12=2,40=1/2;
 3/5=16,6=1,7=10,11=2,14=-4,25=1,30=1,70=2,71=2,74=-58,75=-7,116=2,140=1/1,2,3;
 4/5=101/1;
 5/5=2,38=6,98=1/2;
 8/6=4,10=90,11=11/1;
 11/6=1,8=1,9=11,15=111,16=1/1,2,10;
 10/6=1/2;
 6/7=2,8=2,9=2,10=2,28=1/1;
 7/8=1,10=1,25=1/1,2,3,16;
 1/10=4,30=1/3;
 99//99;
 Structure from the checkpoint file:  "11_14_2289-restart.chk"
 -----
 Title
 -----
 Charge =  0 Multiplicity = 3
 Redundant internal coordinates found in file.  (old form).
 H,0,1.6548628253,-1.998767656,1.5904376736
 C,0,1.4919228952,-1.011022786,1.1697874252
 H,0,0.4857286262,-0.9119456036,0.7606460436
 H,0,1.6118633246,-0.2388328378,1.9301920937
 C,0,2.470864117,-0.7523715022,0.0757146907
 C,0,2.2501950966,0.6448168152,-0.7316646311
 H,0,3.1918538223,0.8393307675,-1.2542964166
 H,0,1.4608527255,0.2736857428,-1.4139967607
 O,0,3.354996555,-1.4537413982,-0.2843486154
 O,0,1.8338052627,1.5903208464,0.0789207214
 H,0,-2.0573844968,-2.502635069,-0.4046553154
 C,0,-2.9397202459,-1.9681762142,-0.0516272989
 H,0,-3.6494886476,-1.9140090065,-0.8790250714
 H,0,-3.3973578518,-2.5567376804,0.7429164105
 C,0,-2.5662902523,-0.5777186768,0.4451338394
 H,0,-1.8613938982,-0.6406500183,1.2744465605
 H,0,-3.4528793849,-0.0598151259,0.8186064589
 C,0,-1.9432258511,0.2718569321,-0.6608163185
 H,0,-2.6800779257,0.5121430771,-1.4477266592
 C,0,-1.5629646088,1.7329384787,-0.0836329452
 H,0,-2.5303244963,2.1582056003,0.1874508116
 H,0,-1.1270033657,2.295201066,-0.9109197654
 O,0,-0.7607227086,1.6980406509,1.0307828185
 H,0,0.1700753175,1.6485607054,0.7493132722
 O,0,-0.8070468344,-0.2032371074,-1.1656890221
 Recover connectivity data from disk.

 GradGradGradGradGradGradGradGradGradGradGradGradGradGradGradGradGradGrad
 Berny optimization.
 Initialization pass.
                           ----------------------------
                           !    Initial Parameters    !
                           ! (Angstroms and Degrees)  !
 --------------------------                            --------------------------
 ! Name  Definition              Value          Derivative Info.                !
 --------------------------------------------------------------------------------
 ! R1    R(1,2)                  1.0859         calculate D2E/DX2 analytically  !
 ! R2    R(2,3)                  1.0907         calculate D2E/DX2 analytically  !
 ! R3    R(2,4)                  1.0904         calculate D2E/DX2 analytically  !
 ! R4    R(2,5)                  1.4907         calculate D2E/DX2 analytically  !
 ! R5    R(5,6)                  1.6287         calculate D2E/DX2 analytically  !
 ! R6    R(5,9)                  1.1846         calculate D2E/DX2 analytically  !
 ! R7    R(6,7)                  1.0944         calculate D2E/DX2 analytically  !
 ! R8    R(6,8)                  1.1074         calculate D2E/DX2 analytically  !
 ! R9    R(6,10)                 1.3132         calculate D2E/DX2 analytically  !
 ! R10   R(10,24)                1.7947         calculate D2E/DX2 analytically  !
 ! R11   R(11,12)                1.0903         calculate D2E/DX2 analytically  !
 ! R12   R(12,13)                1.0915         calculate D2E/DX2 analytically  !
 ! R13   R(12,14)                1.0896         calculate D2E/DX2 analytically  !
 ! R14   R(12,15)                1.523          calculate D2E/DX2 analytically  !
 ! R15   R(15,16)                1.0902         calculate D2E/DX2 analytically  !
 ! R16   R(15,17)                1.0926         calculate D2E/DX2 analytically  !
 ! R17   R(15,18)                1.5275         calculate D2E/DX2 analytically  !
 ! R18   R(18,19)                1.1045         calculate D2E/DX2 analytically  !
 ! R19   R(18,20)                1.6163         calculate D2E/DX2 analytically  !
 ! R20   R(18,25)                1.331          calculate D2E/DX2 analytically  !
 ! R21   R(20,21)                1.0909         calculate D2E/DX2 analytically  !
 ! R22   R(20,22)                1.0911         calculate D2E/DX2 analytically  !
 ! R23   R(20,23)                1.3736         calculate D2E/DX2 analytically  !
 ! R24   R(23,24)                0.9737         calculate D2E/DX2 analytically  !
 ! A1    A(1,2,3)              111.4918         calculate D2E/DX2 analytically  !
 ! A2    A(1,2,4)              110.9488         calculate D2E/DX2 analytically  !
 ! A3    A(1,2,5)              110.0963         calculate D2E/DX2 analytically  !
 ! A4    A(3,2,4)              107.3825         calculate D2E/DX2 analytically  !
 ! A5    A(3,2,5)              108.3452         calculate D2E/DX2 analytically  !
 ! A6    A(4,2,5)              108.4645         calculate D2E/DX2 analytically  !
 ! A7    A(2,5,6)              115.0678         calculate D2E/DX2 analytically  !
 ! A8    A(2,5,9)              127.6243         calculate D2E/DX2 analytically  !
 ! A9    A(6,5,9)              117.2813         calculate D2E/DX2 analytically  !
 ! A10   A(5,6,7)              105.8205         calculate D2E/DX2 analytically  !
 ! A11   A(5,6,8)               96.5756         calculate D2E/DX2 analytically  !
 ! A12   A(5,6,10)             110.7711         calculate D2E/DX2 analytically  !
 ! A13   A(7,6,8)              112.2484         calculate D2E/DX2 analytically  !
 ! A14   A(7,6,10)             116.0811         calculate D2E/DX2 analytically  !
 ! A15   A(8,6,10)             113.3046         calculate D2E/DX2 analytically  !
 ! A16   A(6,10,24)            123.2232         calculate D2E/DX2 analytically  !
 ! A17   A(11,12,13)           107.7656         calculate D2E/DX2 analytically  !
 ! A18   A(11,12,14)           108.1331         calculate D2E/DX2 analytically  !
 ! A19   A(11,12,15)           110.7756         calculate D2E/DX2 analytically  !
 ! A20   A(13,12,14)           107.8471         calculate D2E/DX2 analytically  !
 ! A21   A(13,12,15)           111.1857         calculate D2E/DX2 analytically  !
 ! A22   A(14,12,15)           110.9957         calculate D2E/DX2 analytically  !
 ! A23   A(12,15,16)           110.7285         calculate D2E/DX2 analytically  !
 ! A24   A(12,15,17)           110.1994         calculate D2E/DX2 analytically  !
 ! A25   A(12,15,18)           111.8172         calculate D2E/DX2 analytically  !
 ! A26   A(16,15,17)           106.9777         calculate D2E/DX2 analytically  !
 ! A27   A(16,15,18)           108.6106         calculate D2E/DX2 analytically  !
 ! A28   A(17,15,18)           108.3518         calculate D2E/DX2 analytically  !
 ! A29   A(15,18,19)           111.3907         calculate D2E/DX2 analytically  !
 ! A30   A(15,18,20)           109.8887         calculate D2E/DX2 analytically  !
 ! A31   A(15,18,25)           115.1076         calculate D2E/DX2 analytically  !
 ! A32   A(19,18,20)           102.3987         calculate D2E/DX2 analytically  !
 ! A33   A(19,18,25)           112.1416         calculate D2E/DX2 analytically  !
 ! A34   A(20,18,25)           104.9094         calculate D2E/DX2 analytically  !
 ! A35   A(18,20,21)           103.4443         calculate D2E/DX2 analytically  !
 ! A36   A(18,20,22)           106.8015         calculate D2E/DX2 analytically  !
 ! A37   A(18,20,23)           113.8384         calculate D2E/DX2 analytically  !
 ! A38   A(21,20,22)           109.9875         calculate D2E/DX2 analytically  !
 ! A39   A(21,20,23)           109.038          calculate D2E/DX2 analytically  !
 ! A40   A(22,20,23)           113.2575         calculate D2E/DX2 analytically  !
 ! A41   A(20,23,24)           108.9706         calculate D2E/DX2 analytically  !
 ! A42   L(10,24,23,1,-1)      182.714          calculate D2E/DX2 analytically  !
 ! A43   L(10,24,23,1,-2)      184.7056         calculate D2E/DX2 analytically  !
 ! D1    D(1,2,5,6)            174.7618         calculate D2E/DX2 analytically  !
 ! D2    D(1,2,5,9)             -3.2987         calculate D2E/DX2 analytically  !
 ! D3    D(3,2,5,6)             52.5987         calculate D2E/DX2 analytically  !
 ! D4    D(3,2,5,9)           -125.4617         calculate D2E/DX2 analytically  !
 ! D5    D(4,2,5,6)            -63.6679         calculate D2E/DX2 analytically  !
 ! D6    D(4,2,5,9)            118.2716         calculate D2E/DX2 analytically  !
 ! D7    D(2,5,6,7)            162.4352         calculate D2E/DX2 analytically  !
 ! D8    D(2,5,6,8)            -82.1734         calculate D2E/DX2 analytically  !
 ! D9    D(2,5,6,10)            35.8377         calculate D2E/DX2 analytically  !
 ! D10   D(9,5,6,7)            -19.2931         calculate D2E/DX2 analytically  !
 ! D11   D(9,5,6,8)             96.0982         calculate D2E/DX2 analytically  !
 ! D12   D(9,5,6,10)          -145.8907         calculate D2E/DX2 analytically  !
 ! D13   D(5,6,10,24)          -73.2026         calculate D2E/DX2 analytically  !
 ! D14   D(7,6,10,24)          166.1144         calculate D2E/DX2 analytically  !
 ! D15   D(8,6,10,24)           34.0591         calculate D2E/DX2 analytically  !
 ! D16   D(6,10,23,20)         -56.9771         calculate D2E/DX2 analytically  !
 ! D17   D(11,12,15,16)        -60.4873         calculate D2E/DX2 analytically  !
 ! D18   D(11,12,15,17)       -178.6451         calculate D2E/DX2 analytically  !
 ! D19   D(11,12,15,18)         60.7809         calculate D2E/DX2 analytically  !
 ! D20   D(13,12,15,16)        179.7083         calculate D2E/DX2 analytically  !
 ! D21   D(13,12,15,17)         61.5505         calculate D2E/DX2 analytically  !
 ! D22   D(13,12,15,18)        -59.0235         calculate D2E/DX2 analytically  !
 ! D23   D(14,12,15,16)         59.6543         calculate D2E/DX2 analytically  !
 ! D24   D(14,12,15,17)        -58.5035         calculate D2E/DX2 analytically  !
 ! D25   D(14,12,15,18)       -179.0775         calculate D2E/DX2 analytically  !
 ! D26   D(12,15,18,19)         67.35           calculate D2E/DX2 analytically  !
 ! D27   D(12,15,18,20)       -179.8862         calculate D2E/DX2 analytically  !
 ! D28   D(12,15,18,25)        -61.7424         calculate D2E/DX2 analytically  !
 ! D29   D(16,15,18,19)       -170.1644         calculate D2E/DX2 analytically  !
 ! D30   D(16,15,18,20)        -57.4006         calculate D2E/DX2 analytically  !
 ! D31   D(16,15,18,25)         60.7432         calculate D2E/DX2 analytically  !
 ! D32   D(17,15,18,19)        -54.2947         calculate D2E/DX2 analytically  !
 ! D33   D(17,15,18,20)         58.469          calculate D2E/DX2 analytically  !
 ! D34   D(17,15,18,25)        176.6129         calculate D2E/DX2 analytically  !
 ! D35   D(15,18,20,21)        -63.7927         calculate D2E/DX2 analytically  !
 ! D36   D(15,18,20,22)       -179.8517         calculate D2E/DX2 analytically  !
 ! D37   D(15,18,20,23)         54.3906         calculate D2E/DX2 analytically  !
 ! D38   D(19,18,20,21)         54.6744         calculate D2E/DX2 analytically  !
 ! D39   D(19,18,20,22)        -61.3846         calculate D2E/DX2 analytically  !
 ! D40   D(19,18,20,23)        172.8576         calculate D2E/DX2 analytically  !
 ! D41   D(25,18,20,21)        171.9245         calculate D2E/DX2 analytically  !
 ! D42   D(25,18,20,22)         55.8655         calculate D2E/DX2 analytically  !
 ! D43   D(25,18,20,23)        -69.8923         calculate D2E/DX2 analytically  !
 ! D44   D(18,20,23,24)         86.3114         calculate D2E/DX2 analytically  !
 ! D45   D(21,20,23,24)       -158.7679         calculate D2E/DX2 analytically  !
 ! D46   D(22,20,23,24)        -35.956          calculate D2E/DX2 analytically  !
 --------------------------------------------------------------------------------
 Trust Radius=3.00D-01 FncErr=1.00D-07 GrdErr=1.00D-07 EigMax=2.50D+02 EigMin=1.00D-04
 Number of steps in this run=      2 maximum allowed number of steps=      2.
 GradGradGradGradGradGradGradGradGradGradGradGradGradGradGradGradGradGrad

                          Input orientation:                          
 ---------------------------------------------------------------------
 Center     Atomic      Atomic             Coordinates (Angstroms)
 Number     Number       Type             X           Y           Z
 ---------------------------------------------------------------------
      1          1           0        1.654863   -1.998768    1.590438
      2          6           0        1.491923   -1.011023    1.169787
      3          1           0        0.485729   -0.911946    0.760646
      4          1           0        1.611863   -0.238833    1.930192
      5          6           0        2.470864   -0.752372    0.075715
      6          6           0        2.250195    0.644817   -0.731665
      7          1           0        3.191854    0.839331   -1.254296
      8          1           0        1.460853    0.273686   -1.413997
      9          8           0        3.354997   -1.453741   -0.284349
     10          8           0        1.833805    1.590321    0.078921
     11          1           0       -2.057384   -2.502635   -0.404655
     12          6           0       -2.939720   -1.968176   -0.051627
     13          1           0       -3.649489   -1.914009   -0.879025
     14          1           0       -3.397358   -2.556738    0.742916
     15          6           0       -2.566290   -0.577719    0.445134
     16          1           0       -1.861394   -0.640650    1.274447
     17          1           0       -3.452879   -0.059815    0.818606
     18          6           0       -1.943226    0.271857   -0.660816
     19          1           0       -2.680078    0.512143   -1.447727
     20          6           0       -1.562965    1.732938   -0.083633
     21          1           0       -2.530324    2.158206    0.187451
     22          1           0       -1.127003    2.295201   -0.910920
     23          8           0       -0.760723    1.698041    1.030783
     24          1           0        0.170075    1.648561    0.749313
     25          8           0       -0.807047   -0.203237   -1.165689
 ---------------------------------------------------------------------
                    Distance matrix (angstroms):
                    1          2          3          4          5
     1  H    0.000000
     2  C    1.085880   0.000000
     3  H    1.799058   1.090706   0.000000
     4  H    1.792945   1.090357   1.757583   0.000000
     5  C    2.124558   1.490712   2.106029   2.107295   0.000000
     6  C    3.568630   2.632926   2.786367   2.876419   1.628709
     7  H    4.302285   3.491383   3.801326   3.714805   2.195967
     8  H    3.772043   2.885720   2.661890   3.386603   2.071752
     9  O    2.588886   2.404486   3.101331   3.068991   1.184591
    10  O    3.898495   2.841454   2.922909   2.611947   2.427769
    11  H    4.244415   4.159490   3.218019   4.903029   4.878444
    12  C    4.879294   4.695472   3.675474   5.256914   5.546965
    13  H    5.851630   5.607774   4.559898   6.195138   6.302353
    14  H    5.153111   5.145534   4.217110   5.645760   6.175510
    15  C    4.598830   4.145114   3.086434   4.447157   5.053701
    16  H    3.782644   3.375332   2.417969   3.557383   4.496432
    17  H    5.517635   5.047692   4.030151   5.188380   6.010180
    18  C    4.813535   4.098431   3.053156   4.428633   4.590829
    19  H    5.858910   5.155289   4.114276   5.513171   5.518340
    20  C    5.204090   4.293335   3.450415   4.245339   4.740668
    21  H    6.063381   5.214160   4.341769   5.093197   5.787558
    22  H    5.695062   4.703109   3.959902   4.689844   4.817240
    23  O    4.451366   3.526012   2.904934   3.192112   4.166513
    24  H    4.026796   2.999577   2.579914   2.652448   3.392910
    25  O    4.108669   3.375238   2.425758   3.928979   3.547863
                    6          7          8          9         10
     6  C    0.000000
     7  H    1.094395   0.000000
     8  H    1.107419   1.828065   0.000000
     9  O    2.413426   2.495114   2.801409   0.000000
    10  O    1.313167   2.045911   2.025197   3.422324   0.000000
    11  H    5.344963   6.280536   4.593987   5.514392   5.668112
    12  C    5.850248   6.850161   5.123186   6.319989   5.955375
    13  H    6.432385   7.384150   5.584603   7.044736   6.577576
    14  H    6.657266   7.677229   6.022108   6.918538   6.708506
    15  C    5.106660   6.168656   4.516540   6.030025   4.918877
    16  H    4.752060   5.841250   4.370476   5.504697   4.478952
    17  H    5.951882   7.018395   5.407449   7.036101   5.587407
    18  C    4.210570   5.200316   3.486407   5.584853   4.068356
    19  H    4.983768   5.884220   4.147928   6.452928   4.885515
    20  C    4.017977   4.977679   3.611476   5.863579   3.403646
    21  H    5.097890   6.046602   4.695268   6.921399   4.402261
    22  H    3.763160   4.570557   3.322139   5.876690   3.200473
    23  O    3.644328   4.645625   3.597378   5.348125   2.765722
    24  H    2.743665   3.714896   2.869895   4.564697   1.794663
    25  O    3.202234   4.133522   2.330768   4.434312   3.426369
                   11         12         13         14         15
    11  H    0.000000
    12  C    1.090317   0.000000
    13  H    1.762471   1.091463   0.000000
    14  H    1.765043   1.089558   1.762772   0.000000
    15  C    2.164816   1.523021   2.170803   2.166994   0.000000
    16  H    2.514912   2.164159   3.075088   2.512589   1.090229
    17  H    3.067759   2.159278   2.521635   2.498686   1.092587
    18  C    2.788630   2.526235   2.781539   3.476480   1.527453
    19  H    3.250328   2.858057   2.673835   3.838155   2.187160
    20  C    4.276399   3.949016   4.276267   4.738091   2.573984
    21  H    4.722044   4.153527   4.355781   4.826073   2.748268
    22  H    4.913364   4.711763   4.907280   5.606335   3.487706
    23  O    4.624661   4.400090   5.003922   5.013766   2.963467
    24  H    4.850324   4.836643   5.471056   5.514631   3.540698
    25  O    2.725756   2.984031   3.329924   3.986408   2.414524
                   16         17         18         19         20
    16  H    0.000000
    17  H    1.754419   0.000000
    18  C    2.141170   2.139568   0.000000
    19  H    3.067475   2.461833   1.104498   0.000000
    20  C    2.750884   2.756770   1.616323   2.144536   0.000000
    21  H    3.076137   2.483763   2.150012   2.325028   1.090928
    22  H    3.732878   3.734576   2.196063   2.424768   1.091148
    23  O    2.596213   3.222233   2.508749   3.351610   1.373584
    24  H    3.105337   4.006139   2.889606   3.773831   1.924668
    25  O    2.693926   3.310352   1.330982   2.024737   2.343295
                   21         22         23         24         25
    21  H    0.000000
    22  H    1.787315   0.000000
    23  O    2.013567   2.064212   0.000000
    24  H    2.804922   2.203845   0.973683   0.000000
    25  O    3.221348   2.531694   2.905425   2.837456   0.000000
 Stoichiometry    C7H14O4(3)
 Framework group  C1[X(C7H14O4)]
 Deg. of freedom    69
 Full point group                 C1      NOp   1
 Largest Abelian subgroup         C1      NOp   1
 Largest concise Abelian subgroup C1      NOp   1
                         Standard orientation:                         
 ---------------------------------------------------------------------
 Center     Atomic      Atomic             Coordinates (Angstroms)
 Number     Number       Type             X           Y           Z
 ---------------------------------------------------------------------
      1          1           0        1.654742   -1.998373    1.591126
      2          6           0        1.491865   -1.010728    1.170217
      3          1           0        0.485717   -0.911732    0.760943
      4          1           0        1.611738   -0.238355    1.930447
      5          6           0        2.470930   -0.752361    0.076187
      6          6           0        2.250374    0.644634   -0.731556
      7          1           0        3.192093    0.839004   -1.254133
      8          1           0        1.461099    0.273352   -1.413883
      9          8           0        3.355089   -1.453835   -0.283609
     10          8           0        1.833914    1.590344    0.078754
     11          1           0       -2.057299   -2.502659   -0.404247
     12          6           0       -2.939663   -1.968098   -0.051445
     13          1           0       -3.649341   -1.914119   -0.878933
     14          1           0       -3.397397   -2.556457    0.743193
     15          6           0       -2.566261   -0.577526    0.445018
     16          1           0       -1.861456   -0.640268    1.274423
     17          1           0       -3.452881   -0.059515    0.818269
     18          6           0       -1.943061    0.271769   -0.661071
     19          1           0       -2.679824    0.511877   -1.448120
     20          6           0       -1.562836    1.732984   -0.084203
     21          1           0       -2.530217    2.158335    0.186673
     22          1           0       -1.126775    2.295037   -0.911579
     23          8           0       -0.760715    1.698343    1.030308
     24          1           0        0.170112    1.648777    0.748952
     25          8           0       -0.806836   -0.203469   -1.165705
 ---------------------------------------------------------------------
 Rotational constants (GHZ):           1.4177850           0.6036568           0.4969294
 Standard basis: Aug-CC-pVTZ (5D, 7F)
 There are   955 symmetry adapted cartesian basis functions of A   symmetry.
 There are   828 symmetry adapted basis functions of A   symmetry.
   828 basis functions,  1170 primitive gaussians,   955 cartesian basis functions
    45 alpha electrons       43 beta electrons
       nuclear repulsion energy       653.8224375204 Hartrees.
 NAtoms=   25 NActive=   25 NUniq=   25 SFac= 1.00D+00 NAtFMM=   60 NAOKFM=F Big=F
 Integral buffers will be    131072 words long.
 Raffenetti 2 integral format.
 Two-electron integral symmetry is turned on.
 Nuclear repulsion after empirical dispersion term =      653.8063064569 Hartrees.
 One-electron integrals computed using PRISM.
 NBasis=   828 RedAO= T EigKep=  3.05D-06  NBF=   828
 NBsUse=   828 1.00D-06 EigRej= -1.00D+00 NBFU=   828
 Initial guess from the checkpoint file:  "11_14_2289-restart.chk"
 B after Tr=     0.000000    0.000000    0.000000
         Rot=    1.000000    0.000000    0.000000    0.000000 Ang=   0.00 deg.
 Initial guess <Sx>= 0.0000 <Sy>= 0.0000 <Sz>= 1.0000 <S**2>= 2.0136 S= 1.0045
 Requested convergence on RMS density matrix=1.00D-08 within 128 cycles.
 Requested convergence on MAX density matrix=1.00D-06.
 Requested convergence on             energy=1.00D-06.
 No special actions if energy rises.
 SCF Done:  E(UwB97XD) =  -575.966077080     A.U. after    1 cycles
            NFock=  1  Conv=0.22D-08     -V/T= 2.0058
 <Sx>= 0.0000 <Sy>= 0.0000 <Sz>= 1.0000 <S**2>= 2.0136 S= 1.0045
 <L.S>=  0.00000000000    
 Annihilation of the first spin contaminant:
 S**2 before annihilation     2.0136,   after     2.0001
 DoSCS=F DFT=T ScalE2(SS,OS)=  1.000000  1.000000
 Range of M.O.s used for correlation:     1   828
 NBasis=   828 NAE=    45 NBE=    43 NFC=     0 NFV=     0
 NROrb=    828 NOA=    45 NOB=    43 NVA=   783 NVB=   785

 **** Warning!!: The largest alpha MO coefficient is  0.65207300D+02


 **** Warning!!: The largest beta MO coefficient is  0.67513035D+02

 Symmetrizing basis deriv contribution to polar:
 IMax=3 JMax=2 DiffMx= 0.00D+00
 G2DrvN: will do    13 centers at a time, making    2 passes.
 Calling FoFCou, ICntrl=  3107 FMM=F I1Cent=   0 AccDes= 0.00D+00.
 Calling FoFCou, ICntrl=  3107 FMM=F I1Cent=   0 AccDes= 0.00D+00.
 End of G2Drv F.D. properties file   721 does not exist.
 End of G2Drv F.D. properties file   722 does not exist.
 End of G2Drv F.D. properties file   788 does not exist.
          IDoAtm=1111111111111111111111111
          Differentiating once with respect to electric field.
                with respect to dipole field.
          Differentiating once with respect to nuclear coordinates.
 CalDSu exits because no D1Ps are significant.
          There are    78 degrees of freedom in the 1st order CPHF.  IDoFFX=6 NUNeed=     3.
     75 vectors produced by pass  0 Test12= 8.84D-14 1.28D-09 XBig12= 1.15D+02 4.74D+00.
 AX will form    24 AO Fock derivatives at one time.
     75 vectors produced by pass  1 Test12= 8.84D-14 1.28D-09 XBig12= 1.28D+01 3.86D-01.
     75 vectors produced by pass  2 Test12= 8.84D-14 1.28D-09 XBig12= 6.46D-01 1.58D-01.
     75 vectors produced by pass  3 Test12= 8.84D-14 1.28D-09 XBig12= 1.54D-02 2.07D-02.
     75 vectors produced by pass  4 Test12= 8.84D-14 1.28D-09 XBig12= 2.72D-04 2.10D-03.
     75 vectors produced by pass  5 Test12= 8.84D-14 1.28D-09 XBig12= 3.82D-06 1.67D-04.
     75 vectors produced by pass  6 Test12= 8.84D-14 1.28D-09 XBig12= 4.61D-08 2.79D-05.
     65 vectors produced by pass  7 Test12= 8.84D-14 1.28D-09 XBig12= 5.30D-10 1.85D-06.
     11 vectors produced by pass  8 Test12= 8.84D-14 1.28D-09 XBig12= 4.90D-12 1.40D-07.
      3 vectors produced by pass  9 Test12= 8.84D-14 1.28D-09 XBig12= 4.55D-14 1.48D-08.
      1 vectors produced by pass 10 Test12= 8.84D-14 1.28D-09 XBig12= 4.12D-16 1.37D-09.
 InvSVY:  IOpt=1 It=  1 EMax= 1.60D-14
 Solved reduced A of dimension   605 with    78 vectors.
 Isotropic polarizability for W=    0.000000      115.47 Bohr**3.
 End of Minotr F.D. properties file   721 does not exist.
 End of Minotr F.D. properties file   722 does not exist.
 End of Minotr F.D. properties file   788 does not exist.

 **********************************************************************

            Population analysis using the SCF Density.

 **********************************************************************

 Orbital symmetries:
 Alpha Orbitals:
       Occupied  (A) (A) (A) (A) (A) (A) (A) (A) (A) (A) (A) (A)
                 (A) (A) (A) (A) (A) (A) (A) (A) (A) (A) (A) (A)
                 (A) (A) (A) (A) (A) (A) (A) (A) (A) (A) (A) (A)
                 (A) (A) (A) (A) (A) (A) (A) (A) (A)
       Virtual   (A) (A) (A) (A) (A) (A) (A) (A) (A) (A) (A) (A)
                 (A) (A) (A) (A) (A) (A) (A) (A) (A) (A) (A) (A)
                 (A) (A) (A) (A) (A) (A) (A) (A) (A) (A) (A) (A)
                 (A) (A) (A) (A) (A) (A) (A) (A) (A) (A) (A) (A)
                 (A) (A) (A) (A) (A) (A) (A) (A) (A) (A) (A) (A)
                 (A) (A) (A) (A) (A) (A) (A) (A) (A) (A) (A) (A)
                 (A) (A) (A) (A) (A) (A) (A) (A) (A) (A) (A) (A)
                 (A) (A) (A) (A) (A) (A) (A) (A) (A) (A) (A) (A)
                 (A) (A) (A) (A) (A) (A) (A) (A) (A) (A) (A) (A)
                 (A) (A) (A) (A) (A) (A) (A) (A) (A) (A) (A) (A)
                 (A) (A) (A) (A) (A) (A) (A) (A) (A) (A) (A) (A)
                 (A) (A) (A) (A) (A) (A) (A) (A) (A) (A) (A) (A)
                 (A) (A) (A) (A) (A) (A) (A) (A) (A) (A) (A) (A)
                 (A) (A) (A) (A) (A) (A) (A) (A) (A) (A) (A) (A)
                 (A) (A) (A) (A) (A) (A) (A) (A) (A) (A) (A) (A)
                 (A) (A) (A) (A) (A) (A) (A) (A) (A) (A) (A) (A)
                 (A) (A) (A) (A) (A) (A) (A) (A) (A) (A) (A) (A)
                 (A) (A) (A) (A) (A) (A) (A) (A) (A) (A) (A) (A)
                 (A) (A) (A) (A) (A) (A) (A) (A) (A) (A) (A) (A)
                 (A) (A) (A) (A) (A) (A) (A) (A) (A) (A) (A) (A)
                 (A) (A) (A) (A) (A) (A) (A) (A) (A) (A) (A) (A)
                 (A) (A) (A) (A) (A) (A) (A) (A) (A) (A) (A) (A)
                 (A) (A) (A) (A) (A) (A) (A) (A) (A) (A) (A) (A)
                 (A) (A) (A) (A) (A) (A) (A) (A) (A) (A) (A) (A)
                 (A) (A) (A) (A) (A) (A) (A) (A) (A) (A) (A) (A)
                 (A) (A) (A) (A) (A) (A) (A) (A) (A) (A) (A) (A)
                 (A) (A) (A) (A) (A) (A) (A) (A) (A) (A) (A) (A)
                 (A) (A) (A) (A) (A) (A) (A) (A) (A) (A) (A) (A)
                 (A) (A) (A) (A) (A) (A) (A) (A) (A) (A) (A) (A)
                 (A) (A) (A) (A) (A) (A) (A) (A) (A) (A) (A) (A)
                 (A) (A) (A) (A) (A) (A) (A) (A) (A) (A) (A) (A)
                 (A) (A) (A) (A) (A) (A) (A) (A) (A) (A) (A) (A)
                 (A) (A) (A) (A) (A) (A) (A) (A) (A) (A) (A) (A)
                 (A) (A) (A) (A) (A) (A) (A) (A) (A) (A) (A) (A)
                 (A) (A) (A) (A) (A) (A) (A) (A) (A) (A) (A) (A)
                 (A) (A) (A) (A) (A) (A) (A) (A) (A) (A) (A) (A)
                 (A) (A) (A) (A) (A) (A) (A) (A) (A) (A) (A) (A)
                 (A) (A) (A) (A) (A) (A) (A) (A) (A) (A) (A) (A)
                 (A) (A) (A) (A) (A) (A) (A) (A) (A) (A) (A) (A)
                 (A) (A) (A) (A) (A) (A) (A) (A) (A) (A) (A) (A)
                 (A) (A) (A) (A) (A) (A) (A) (A) (A) (A) (A) (A)
                 (A) (A) (A) (A) (A) (A) (A) (A) (A) (A) (A) (A)
                 (A) (A) (A) (A) (A) (A) (A) (A) (A) (A) (A) (A)
                 (A) (A) (A) (A) (A) (A) (A) (A) (A) (A) (A) (A)
                 (A) (A) (A) (A) (A) (A) (A) (A) (A) (A) (A) (A)
                 (A) (A) (A) (A) (A) (A) (A) (A) (A) (A) (A) (A)
                 (A) (A) (A) (A) (A) (A) (A) (A) (A) (A) (A) (A)
                 (A) (A) (A) (A) (A) (A) (A) (A) (A) (A) (A) (A)
                 (A) (A) (A) (A) (A) (A) (A) (A) (A) (A) (A) (A)
                 (A) (A) (A) (A) (A) (A) (A) (A) (A) (A) (A) (A)
                 (A) (A) (A) (A) (A) (A) (A) (A) (A) (A) (A) (A)
                 (A) (A) (A) (A) (A) (A) (A) (A) (A) (A) (A) (A)
                 (A) (A) (A) (A) (A) (A) (A) (A) (A) (A) (A) (A)
                 (A) (A) (A) (A) (A) (A) (A) (A) (A) (A) (A) (A)
                 (A) (A) (A) (A) (A) (A) (A) (A) (A) (A) (A) (A)
                 (A) (A) (A) (A) (A) (A) (A) (A) (A) (A) (A) (A)
                 (A) (A) (A) (A) (A) (A) (A) (A) (A) (A) (A) (A)
                 (A) (A) (A) (A) (A) (A) (A) (A) (A) (A) (A) (A)
                 (A) (A) (A) (A) (A) (A) (A) (A) (A) (A) (A) (A)
                 (A) (A) (A) (A) (A) (A) (A) (A) (A) (A) (A) (A)
                 (A) (A) (A) (A) (A) (A) (A) (A) (A) (A) (A) (A)
                 (A) (A) (A) (A) (A) (A) (A) (A) (A) (A) (A) (A)
                 (A) (A) (A) (A) (A) (A) (A) (A) (A) (A) (A) (A)
                 (A) (A) (A) (A) (A) (A) (A) (A) (A) (A) (A) (A)
                 (A) (A) (A) (A) (A) (A) (A) (A) (A) (A) (A) (A)
                 (A) (A) (A)
 Beta  Orbitals:
       Occupied  (A) (A) (A) (A) (A) (A) (A) (A) (A) (A) (A) (A)
                 (A) (A) (A) (A) (A) (A) (A) (A) (A) (A) (A) (A)
                 (A) (A) (A) (A) (A) (A) (A) (A) (A) (A) (A) (A)
                 (A) (A) (A) (A) (A) (A) (A)
       Virtual   (A) (A) (A) (A) (A) (A) (A) (A) (A) (A) (A) (A)
                 (A) (A) (A) (A) (A) (A) (A) (A) (A) (A) (A) (A)
                 (A) (A) (A) (A) (A) (A) (A) (A) (A) (A) (A) (A)
                 (A) (A) (A) (A) (A) (A) (A) (A) (A) (A) (A) (A)
                 (A) (A) (A) (A) (A) (A) (A) (A) (A) (A) (A) (A)
                 (A) (A) (A) (A) (A) (A) (A) (A) (A) (A) (A) (A)
                 (A) (A) (A) (A) (A) (A) (A) (A) (A) (A) (A) (A)
                 (A) (A) (A) (A) (A) (A) (A) (A) (A) (A) (A) (A)
                 (A) (A) (A) (A) (A) (A) (A) (A) (A) (A) (A) (A)
                 (A) (A) (A) (A) (A) (A) (A) (A) (A) (A) (A) (A)
                 (A) (A) (A) (A) (A) (A) (A) (A) (A) (A) (A) (A)
                 (A) (A) (A) (A) (A) (A) (A) (A) (A) (A) (A) (A)
                 (A) (A) (A) (A) (A) (A) (A) (A) (A) (A) (A) (A)
                 (A) (A) (A) (A) (A) (A) (A) (A) (A) (A) (A) (A)
                 (A) (A) (A) (A) (A) (A) (A) (A) (A) (A) (A) (A)
                 (A) (A) (A) (A) (A) (A) (A) (A) (A) (A) (A) (A)
                 (A) (A) (A) (A) (A) (A) (A) (A) (A) (A) (A) (A)
                 (A) (A) (A) (A) (A) (A) (A) (A) (A) (A) (A) (A)
                 (A) (A) (A) (A) (A) (A) (A) (A) (A) (A) (A) (A)
                 (A) (A) (A) (A) (A) (A) (A) (A) (A) (A) (A) (A)
                 (A) (A) (A) (A) (A) (A) (A) (A) (A) (A) (A) (A)
                 (A) (A) (A) (A) (A) (A) (A) (A) (A) (A) (A) (A)
                 (A) (A) (A) (A) (A) (A) (A) (A) (A) (A) (A) (A)
                 (A) (A) (A) (A) (A) (A) (A) (A) (A) (A) (A) (A)
                 (A) (A) (A) (A) (A) (A) (A) (A) (A) (A) (A) (A)
                 (A) (A) (A) (A) (A) (A) (A) (A) (A) (A) (A) (A)
                 (A) (A) (A) (A) (A) (A) (A) (A) (A) (A) (A) (A)
                 (A) (A) (A) (A) (A) (A) (A) (A) (A) (A) (A) (A)
                 (A) (A) (A) (A) (A) (A) (A) (A) (A) (A) (A) (A)
                 (A) (A) (A) (A) (A) (A) (A) (A) (A) (A) (A) (A)
                 (A) (A) (A) (A) (A) (A) (A) (A) (A) (A) (A) (A)
                 (A) (A) (A) (A) (A) (A) (A) (A) (A) (A) (A) (A)
                 (A) (A) (A) (A) (A) (A) (A) (A) (A) (A) (A) (A)
                 (A) (A) (A) (A) (A) (A) (A) (A) (A) (A) (A) (A)
                 (A) (A) (A) (A) (A) (A) (A) (A) (A) (A) (A) (A)
                 (A) (A) (A) (A) (A) (A) (A) (A) (A) (A) (A) (A)
                 (A) (A) (A) (A) (A) (A) (A) (A) (A) (A) (A) (A)
                 (A) (A) (A) (A) (A) (A) (A) (A) (A) (A) (A) (A)
                 (A) (A) (A) (A) (A) (A) (A) (A) (A) (A) (A) (A)
                 (A) (A) (A) (A) (A) (A) (A) (A) (A) (A) (A) (A)
                 (A) (A) (A) (A) (A) (A) (A) (A) (A) (A) (A) (A)
                 (A) (A) (A) (A) (A) (A) (A) (A) (A) (A) (A) (A)
                 (A) (A) (A) (A) (A) (A) (A) (A) (A) (A) (A) (A)
                 (A) (A) (A) (A) (A) (A) (A) (A) (A) (A) (A) (A)
                 (A) (A) (A) (A) (A) (A) (A) (A) (A) (A) (A) (A)
                 (A) (A) (A) (A) (A) (A) (A) (A) (A) (A) (A) (A)
                 (A) (A) (A) (A) (A) (A) (A) (A) (A) (A) (A) (A)
                 (A) (A) (A) (A) (A) (A) (A) (A) (A) (A) (A) (A)
                 (A) (A) (A) (A) (A) (A) (A) (A) (A) (A) (A) (A)
                 (A) (A) (A) (A) (A) (A) (A) (A) (A) (A) (A) (A)
                 (A) (A) (A) (A) (A) (A) (A) (A) (A) (A) (A) (A)
                 (A) (A) (A) (A) (A) (A) (A) (A) (A) (A) (A) (A)
                 (A) (A) (A) (A) (A) (A) (A) (A) (A) (A) (A) (A)
                 (A) (A) (A) (A) (A) (A) (A) (A) (A) (A) (A) (A)
                 (A) (A) (A) (A) (A) (A) (A) (A) (A) (A) (A) (A)
                 (A) (A) (A) (A) (A) (A) (A) (A) (A) (A) (A) (A)
                 (A) (A) (A) (A) (A) (A) (A) (A) (A) (A) (A) (A)
                 (A) (A) (A) (A) (A) (A) (A) (A) (A) (A) (A) (A)
                 (A) (A) (A) (A) (A) (A) (A) (A) (A) (A) (A) (A)
                 (A) (A) (A) (A) (A) (A) (A) (A) (A) (A) (A) (A)
                 (A) (A) (A) (A) (A) (A) (A) (A) (A) (A) (A) (A)
                 (A) (A) (A) (A) (A) (A) (A) (A) (A) (A) (A) (A)
                 (A) (A) (A) (A) (A) (A) (A) (A) (A) (A) (A) (A)
                 (A) (A) (A) (A) (A) (A) (A) (A) (A) (A) (A) (A)
                 (A) (A) (A) (A) (A) (A) (A) (A) (A) (A) (A) (A)
                 (A) (A) (A) (A) (A)
 The electronic state is 3-A.
 Alpha  occ. eigenvalues --  -19.29634 -19.29064 -19.28506 -19.25958 -10.42559
 Alpha  occ. eigenvalues --  -10.36232 -10.36142 -10.35027 -10.31008 -10.28968
 Alpha  occ. eigenvalues --  -10.27930  -1.20964  -1.15884  -1.14961  -1.13101
 Alpha  occ. eigenvalues --   -0.88763  -0.88262  -0.82509  -0.79793  -0.74017
 Alpha  occ. eigenvalues --   -0.67763  -0.65266  -0.62742  -0.60205  -0.59354
 Alpha  occ. eigenvalues --   -0.59239  -0.57588  -0.56219  -0.54282  -0.54174
 Alpha  occ. eigenvalues --   -0.53698  -0.52821  -0.50517  -0.50314  -0.48348
 Alpha  occ. eigenvalues --   -0.47178  -0.45644  -0.45121  -0.44017  -0.43692
 Alpha  occ. eigenvalues --   -0.41722  -0.37878  -0.36600  -0.35335  -0.34882
 Alpha virt. eigenvalues --    0.02674   0.02909   0.03259   0.03657   0.03981
 Alpha virt. eigenvalues --    0.04621   0.05302   0.05539   0.05787   0.06228
 Alpha virt. eigenvalues --    0.07135   0.07404   0.08036   0.08417   0.08762
 Alpha virt. eigenvalues --    0.09104   0.10612   0.10871   0.11465   0.11663
 Alpha virt. eigenvalues --    0.12012   0.12234   0.12775   0.13002   0.13136
 Alpha virt. eigenvalues --    0.13325   0.13465   0.14058   0.14211   0.14555
 Alpha virt. eigenvalues --    0.14759   0.15495   0.15713   0.16094   0.16727
 Alpha virt. eigenvalues --    0.17136   0.17287   0.17857   0.18654   0.18732
 Alpha virt. eigenvalues --    0.19367   0.19887   0.20457   0.21366   0.21639
 Alpha virt. eigenvalues --    0.21895   0.22604   0.23151   0.23520   0.23567
 Alpha virt. eigenvalues --    0.23751   0.24400   0.24874   0.25144   0.25560
 Alpha virt. eigenvalues --    0.25822   0.26700   0.26918   0.27062   0.27361
 Alpha virt. eigenvalues --    0.27616   0.28016   0.28271   0.28848   0.29201
 Alpha virt. eigenvalues --    0.29489   0.29838   0.30352   0.30987   0.31214
 Alpha virt. eigenvalues --    0.31871   0.32329   0.32517   0.33143   0.33443
 Alpha virt. eigenvalues --    0.33839   0.34331   0.34891   0.35090   0.35781
 Alpha virt. eigenvalues --    0.36144   0.36634   0.37049   0.37154   0.37296
 Alpha virt. eigenvalues --    0.37483   0.37922   0.38410   0.38859   0.39216
 Alpha virt. eigenvalues --    0.39462   0.39631   0.40383   0.40636   0.41145
 Alpha virt. eigenvalues --    0.41793   0.41951   0.42285   0.42422   0.43048
 Alpha virt. eigenvalues --    0.43309   0.43879   0.44110   0.44692   0.44840
 Alpha virt. eigenvalues --    0.45337   0.45374   0.45917   0.46102   0.46769
 Alpha virt. eigenvalues --    0.47116   0.47720   0.48059   0.48831   0.48990
 Alpha virt. eigenvalues --    0.49464   0.50254   0.50345   0.50392   0.50815
 Alpha virt. eigenvalues --    0.51151   0.51805   0.52423   0.52715   0.52746
 Alpha virt. eigenvalues --    0.53518   0.54111   0.54803   0.54935   0.55393
 Alpha virt. eigenvalues --    0.55992   0.56073   0.56529   0.57004   0.57378
 Alpha virt. eigenvalues --    0.57647   0.58309   0.58676   0.58891   0.60204
 Alpha virt. eigenvalues --    0.60465   0.60923   0.61428   0.61754   0.62252
 Alpha virt. eigenvalues --    0.62365   0.63127   0.63661   0.63876   0.64463
 Alpha virt. eigenvalues --    0.64959   0.65512   0.65917   0.66702   0.67556
 Alpha virt. eigenvalues --    0.68157   0.68960   0.69575   0.70164   0.70928
 Alpha virt. eigenvalues --    0.71253   0.71856   0.72482   0.73201   0.73308
 Alpha virt. eigenvalues --    0.73603   0.74332   0.74831   0.75854   0.76341
 Alpha virt. eigenvalues --    0.76731   0.77226   0.77699   0.78355   0.78925
 Alpha virt. eigenvalues --    0.79286   0.79538   0.80169   0.81195   0.82117
 Alpha virt. eigenvalues --    0.82518   0.83136   0.83843   0.84133   0.84896
 Alpha virt. eigenvalues --    0.85549   0.85874   0.86365   0.86456   0.87085
 Alpha virt. eigenvalues --    0.87235   0.88036   0.88668   0.88919   0.89293
 Alpha virt. eigenvalues --    0.89811   0.90234   0.90912   0.91661   0.92318
 Alpha virt. eigenvalues --    0.92712   0.92734   0.93411   0.93712   0.94559
 Alpha virt. eigenvalues --    0.94936   0.95457   0.95824   0.96725   0.97046
 Alpha virt. eigenvalues --    0.97165   0.97687   0.98414   0.99015   0.99584
 Alpha virt. eigenvalues --    1.00016   1.00229   1.00663   1.01177   1.01873
 Alpha virt. eigenvalues --    1.02254   1.02833   1.03542   1.04347   1.04629
 Alpha virt. eigenvalues --    1.05156   1.05316   1.05718   1.06401   1.06764
 Alpha virt. eigenvalues --    1.07185   1.07524   1.08583   1.08741   1.09303
 Alpha virt. eigenvalues --    1.10217   1.10753   1.10995   1.11653   1.11782
 Alpha virt. eigenvalues --    1.12044   1.13000   1.13117   1.13282   1.14623
 Alpha virt. eigenvalues --    1.14816   1.15018   1.16268   1.16934   1.17120
 Alpha virt. eigenvalues --    1.17846   1.19062   1.19774   1.19995   1.20390
 Alpha virt. eigenvalues --    1.21053   1.21609   1.21910   1.22198   1.22804
 Alpha virt. eigenvalues --    1.23147   1.24343   1.24820   1.25413   1.26104
 Alpha virt. eigenvalues --    1.26470   1.27088   1.28236   1.28750   1.28993
 Alpha virt. eigenvalues --    1.29703   1.30515   1.30959   1.31649   1.32019
 Alpha virt. eigenvalues --    1.32496   1.33501   1.33742   1.34289   1.35061
 Alpha virt. eigenvalues --    1.35879   1.36762   1.37250   1.37566   1.38025
 Alpha virt. eigenvalues --    1.38854   1.39753   1.39985   1.40513   1.41303
 Alpha virt. eigenvalues --    1.41588   1.42089   1.42517   1.42994   1.44948
 Alpha virt. eigenvalues --    1.45603   1.45654   1.46670   1.46802   1.48225
 Alpha virt. eigenvalues --    1.48596   1.49780   1.49843   1.50132   1.50790
 Alpha virt. eigenvalues --    1.51287   1.51920   1.52726   1.53227   1.54037
 Alpha virt. eigenvalues --    1.54414   1.55006   1.55460   1.55760   1.57105
 Alpha virt. eigenvalues --    1.57610   1.58663   1.59274   1.59688   1.59947
 Alpha virt. eigenvalues --    1.60771   1.61288   1.61666   1.62132   1.63271
 Alpha virt. eigenvalues --    1.63880   1.64043   1.65326   1.65794   1.66235
 Alpha virt. eigenvalues --    1.66745   1.66877   1.67358   1.67842   1.68434
 Alpha virt. eigenvalues --    1.69469   1.69774   1.69955   1.71263   1.71532
 Alpha virt. eigenvalues --    1.72578   1.73338   1.73779   1.74530   1.75247
 Alpha virt. eigenvalues --    1.75459   1.75826   1.76689   1.77338   1.78830
 Alpha virt. eigenvalues --    1.78945   1.79679   1.79861   1.80815   1.81110
 Alpha virt. eigenvalues --    1.81669   1.82567   1.83988   1.84177   1.85156
 Alpha virt. eigenvalues --    1.85447   1.85882   1.86776   1.87520   1.88094
 Alpha virt. eigenvalues --    1.89192   1.90596   1.91221   1.91781   1.93090
 Alpha virt. eigenvalues --    1.93446   1.94183   1.94428   1.95237   1.95917
 Alpha virt. eigenvalues --    1.96687   1.97536   1.97868   1.99009   1.99367
 Alpha virt. eigenvalues --    1.99774   2.00764   2.01593   2.02934   2.03695
 Alpha virt. eigenvalues --    2.05064   2.05692   2.06819   2.07659   2.08610
 Alpha virt. eigenvalues --    2.09573   2.10002   2.11723   2.12122   2.12886
 Alpha virt. eigenvalues --    2.13399   2.13833   2.14698   2.15139   2.15394
 Alpha virt. eigenvalues --    2.17030   2.18647   2.20074   2.20475   2.22368
 Alpha virt. eigenvalues --    2.22624   2.23850   2.24616   2.26958   2.27832
 Alpha virt. eigenvalues --    2.28688   2.29547   2.31428   2.32221   2.32659
 Alpha virt. eigenvalues --    2.33108   2.34155   2.35612   2.36878   2.37751
 Alpha virt. eigenvalues --    2.38785   2.39626   2.40060   2.41729   2.42136
 Alpha virt. eigenvalues --    2.44044   2.44291   2.44727   2.45849   2.46497
 Alpha virt. eigenvalues --    2.48946   2.49167   2.49824   2.51131   2.52121
 Alpha virt. eigenvalues --    2.54032   2.54877   2.57371   2.57396   2.58903
 Alpha virt. eigenvalues --    2.59731   2.60449   2.60561   2.62307   2.64535
 Alpha virt. eigenvalues --    2.65198   2.66609   2.68078   2.68555   2.69519
 Alpha virt. eigenvalues --    2.73463   2.74800   2.75665   2.76175   2.76380
 Alpha virt. eigenvalues --    2.78917   2.79559   2.81373   2.84690   2.85080
 Alpha virt. eigenvalues --    2.86485   2.87307   2.87449   2.89440   2.91322
 Alpha virt. eigenvalues --    2.92444   2.92471   2.94737   2.95838   2.96426
 Alpha virt. eigenvalues --    2.98025   3.00967   3.02964   3.03372   3.05231
 Alpha virt. eigenvalues --    3.05993   3.07531   3.09598   3.11039   3.13619
 Alpha virt. eigenvalues --    3.14831   3.16307   3.16847   3.18631   3.21560
 Alpha virt. eigenvalues --    3.24337   3.24805   3.25730   3.26198   3.26913
 Alpha virt. eigenvalues --    3.28744   3.29961   3.31233   3.32100   3.34149
 Alpha virt. eigenvalues --    3.34606   3.35466   3.37105   3.37782   3.38732
 Alpha virt. eigenvalues --    3.41303   3.42026   3.42891   3.43948   3.45096
 Alpha virt. eigenvalues --    3.46472   3.47146   3.47995   3.48962   3.49772
 Alpha virt. eigenvalues --    3.50577   3.51009   3.52683   3.54253   3.55118
 Alpha virt. eigenvalues --    3.55189   3.57445   3.58571   3.58873   3.60255
 Alpha virt. eigenvalues --    3.60741   3.61360   3.63206   3.63563   3.64808
 Alpha virt. eigenvalues --    3.65360   3.66069   3.66922   3.67920   3.69788
 Alpha virt. eigenvalues --    3.70637   3.71250   3.72289   3.74267   3.74913
 Alpha virt. eigenvalues --    3.75491   3.76547   3.76618   3.77175   3.77774
 Alpha virt. eigenvalues --    3.78775   3.79374   3.80618   3.81570   3.82526
 Alpha virt. eigenvalues --    3.83963   3.85176   3.86546   3.86856   3.88392
 Alpha virt. eigenvalues --    3.88953   3.89741   3.91685   3.92568   3.93322
 Alpha virt. eigenvalues --    3.94196   3.95650   3.95943   3.96699   3.98003
 Alpha virt. eigenvalues --    3.99222   3.99402   4.00292   4.00703   4.01217
 Alpha virt. eigenvalues --    4.02528   4.04799   4.05681   4.06515   4.06627
 Alpha virt. eigenvalues --    4.07426   4.08782   4.08939   4.10329   4.11726
 Alpha virt. eigenvalues --    4.13086   4.14063   4.14304   4.15490   4.17354
 Alpha virt. eigenvalues --    4.17777   4.19181   4.20529   4.21845   4.24195
 Alpha virt. eigenvalues --    4.24452   4.25142   4.26561   4.27246   4.28012
 Alpha virt. eigenvalues --    4.29486   4.30147   4.32219   4.33512   4.34267
 Alpha virt. eigenvalues --    4.35391   4.36823   4.38942   4.39842   4.40562
 Alpha virt. eigenvalues --    4.42374   4.43170   4.44705   4.46858   4.47234
 Alpha virt. eigenvalues --    4.48142   4.49194   4.50344   4.51504   4.52626
 Alpha virt. eigenvalues --    4.53576   4.54097   4.55708   4.56811   4.59060
 Alpha virt. eigenvalues --    4.60151   4.60893   4.61871   4.62574   4.64763
 Alpha virt. eigenvalues --    4.65151   4.65542   4.67976   4.68517   4.69570
 Alpha virt. eigenvalues --    4.71123   4.72468   4.73518   4.75182   4.76103
 Alpha virt. eigenvalues --    4.76807   4.78592   4.79099   4.81195   4.81816
 Alpha virt. eigenvalues --    4.83746   4.86012   4.87754   4.88958   4.90247
 Alpha virt. eigenvalues --    4.91418   4.93319   4.95546   4.96260   4.97959
 Alpha virt. eigenvalues --    4.99305   5.00033   5.01113   5.02236   5.04541
 Alpha virt. eigenvalues --    5.04811   5.05823   5.06729   5.06810   5.08190
 Alpha virt. eigenvalues --    5.10512   5.11751   5.12984   5.15312   5.15776
 Alpha virt. eigenvalues --    5.16362   5.16711   5.18260   5.20582   5.20717
 Alpha virt. eigenvalues --    5.21694   5.22850   5.23536   5.24721   5.25405
 Alpha virt. eigenvalues --    5.25825   5.29498   5.31851   5.32101   5.33606
 Alpha virt. eigenvalues --    5.37042   5.38571   5.39012   5.41983   5.42318
 Alpha virt. eigenvalues --    5.43829   5.44060   5.46331   5.47501   5.48025
 Alpha virt. eigenvalues --    5.49847   5.52294   5.54746   5.56042   5.57048
 Alpha virt. eigenvalues --    5.59068   5.60901   5.64629   5.67642   5.71828
 Alpha virt. eigenvalues --    5.72667   5.73828   5.76418   5.78297   5.84588
 Alpha virt. eigenvalues --    5.85897   5.89530   5.90619   5.92073   5.92724
 Alpha virt. eigenvalues --    5.94444   5.97688   5.99209   6.03463   6.03850
 Alpha virt. eigenvalues --    6.10380   6.13650   6.16022   6.16233   6.27769
 Alpha virt. eigenvalues --    6.28678   6.34252   6.40225   6.42862   6.44828
 Alpha virt. eigenvalues --    6.45325   6.49013   6.51302   6.51815   6.55374
 Alpha virt. eigenvalues --    6.56250   6.58812   6.59455   6.61696   6.63281
 Alpha virt. eigenvalues --    6.64388   6.68214   6.69473   6.70924   6.72901
 Alpha virt. eigenvalues --    6.76039   6.79023   6.80521   6.81621   6.85036
 Alpha virt. eigenvalues --    6.90218   6.91271   6.92750   6.94148   6.95430
 Alpha virt. eigenvalues --    6.99504   7.03260   7.04952   7.08370   7.11548
 Alpha virt. eigenvalues --    7.12522   7.15696   7.17293   7.18799   7.20937
 Alpha virt. eigenvalues --    7.22701   7.24808   7.26101   7.31896   7.34263
 Alpha virt. eigenvalues --    7.41933   7.45633   7.46802   7.49885   7.53105
 Alpha virt. eigenvalues --    7.53882   7.54965   7.56325   7.69484   7.72513
 Alpha virt. eigenvalues --    7.92642   8.36124  14.58821  15.44566  15.47683
 Alpha virt. eigenvalues --   16.74881  16.87969  17.21079  17.35142  17.37345
 Alpha virt. eigenvalues --   17.81047  18.55133  19.31842
  Beta  occ. eigenvalues --  -19.29294 -19.27561 -19.26813 -19.25868 -10.42322
  Beta  occ. eigenvalues --  -10.36127 -10.35930 -10.35036 -10.30943 -10.28933
  Beta  occ. eigenvalues --  -10.27925  -1.20178  -1.14610  -1.11431  -1.09570
  Beta  occ. eigenvalues --   -0.88112  -0.87638  -0.81341  -0.77925  -0.73646
  Beta  occ. eigenvalues --   -0.66918  -0.64172  -0.62018  -0.59004  -0.58303
  Beta  occ. eigenvalues --   -0.57520  -0.56367  -0.54564  -0.53696  -0.53418
  Beta  occ. eigenvalues --   -0.52493  -0.51891  -0.49658  -0.49259  -0.47775
  Beta  occ. eigenvalues --   -0.45768  -0.44793  -0.43380  -0.42394  -0.38438
  Beta  occ. eigenvalues --   -0.37168  -0.35800  -0.34862
  Beta virt. eigenvalues --   -0.09100  -0.07395   0.02802   0.03277   0.03492
  Beta virt. eigenvalues --    0.03723   0.04079   0.04698   0.05383   0.05641
  Beta virt. eigenvalues --    0.05851   0.06376   0.07233   0.07459   0.08192
  Beta virt. eigenvalues --    0.08489   0.08853   0.09175   0.10726   0.10999
  Beta virt. eigenvalues --    0.11538   0.11743   0.12126   0.12347   0.12889
  Beta virt. eigenvalues --    0.13062   0.13248   0.13414   0.13562   0.14164
  Beta virt. eigenvalues --    0.14309   0.14633   0.14880   0.15607   0.15866
  Beta virt. eigenvalues --    0.16171   0.16826   0.17238   0.17360   0.17973
  Beta virt. eigenvalues --    0.18811   0.18840   0.19536   0.19974   0.20548
  Beta virt. eigenvalues --    0.21504   0.21840   0.22070   0.23107   0.23306
  Beta virt. eigenvalues --    0.23597   0.23770   0.24026   0.24672   0.25094
  Beta virt. eigenvalues --    0.25307   0.25701   0.25935   0.26829   0.27146
  Beta virt. eigenvalues --    0.27322   0.27573   0.27815   0.28158   0.28457
  Beta virt. eigenvalues --    0.29071   0.29445   0.29715   0.30029   0.30502
  Beta virt. eigenvalues --    0.31240   0.31435   0.31992   0.32410   0.32594
  Beta virt. eigenvalues --    0.33323   0.33626   0.34185   0.34410   0.35003
  Beta virt. eigenvalues --    0.35276   0.35952   0.36230   0.36793   0.37186
  Beta virt. eigenvalues --    0.37316   0.37450   0.37634   0.38036   0.38518
  Beta virt. eigenvalues --    0.39023   0.39387   0.39577   0.39856   0.40558
  Beta virt. eigenvalues --    0.40792   0.41347   0.41891   0.42212   0.42496
  Beta virt. eigenvalues --    0.42655   0.43355   0.43547   0.44021   0.44242
  Beta virt. eigenvalues --    0.44793   0.44977   0.45497   0.45660   0.46083
  Beta virt. eigenvalues --    0.46229   0.46911   0.47206   0.47787   0.48186
  Beta virt. eigenvalues --    0.48905   0.49256   0.49646   0.50337   0.50449
  Beta virt. eigenvalues --    0.50502   0.50923   0.51246   0.51939   0.52648
  Beta virt. eigenvalues --    0.52877   0.52885   0.53756   0.54262   0.54945
  Beta virt. eigenvalues --    0.55042   0.55521   0.56117   0.56162   0.56714
  Beta virt. eigenvalues --    0.57141   0.57528   0.57728   0.58413   0.58825
  Beta virt. eigenvalues --    0.59017   0.60290   0.60580   0.61081   0.61579
  Beta virt. eigenvalues --    0.61844   0.62353   0.62479   0.63254   0.63817
  Beta virt. eigenvalues --    0.64003   0.64681   0.65118   0.65558   0.66054
  Beta virt. eigenvalues --    0.66843   0.67850   0.68387   0.69088   0.69726
  Beta virt. eigenvalues --    0.70322   0.71114   0.71357   0.72005   0.72756
  Beta virt. eigenvalues --    0.73295   0.73476   0.73791   0.74500   0.74901
  Beta virt. eigenvalues --    0.75986   0.76491   0.76849   0.77312   0.77838
  Beta virt. eigenvalues --    0.78508   0.79021   0.79389   0.79641   0.80377
  Beta virt. eigenvalues --    0.81327   0.82221   0.82676   0.83257   0.83977
  Beta virt. eigenvalues --    0.84264   0.84971   0.85651   0.85956   0.86455
  Beta virt. eigenvalues --    0.86617   0.87270   0.87362   0.88155   0.88774
  Beta virt. eigenvalues --    0.89083   0.89401   0.90004   0.90416   0.91082
  Beta virt. eigenvalues --    0.91784   0.92421   0.92785   0.92900   0.93567
  Beta virt. eigenvalues --    0.93881   0.94680   0.95124   0.95571   0.95979
  Beta virt. eigenvalues --    0.96845   0.97240   0.97270   0.97796   0.98539
  Beta virt. eigenvalues --    0.99125   0.99771   1.00205   1.00430   1.00880
  Beta virt. eigenvalues --    1.01319   1.02024   1.02342   1.02997   1.03658
  Beta virt. eigenvalues --    1.04482   1.04679   1.05251   1.05419   1.05819
  Beta virt. eigenvalues --    1.06510   1.06918   1.07291   1.07635   1.08787
  Beta virt. eigenvalues --    1.08877   1.09589   1.10359   1.10833   1.11193
  Beta virt. eigenvalues --    1.11771   1.11949   1.12147   1.13154   1.13213
  Beta virt. eigenvalues --    1.13435   1.14755   1.15018   1.15186   1.16381
  Beta virt. eigenvalues --    1.17088   1.17198   1.17942   1.19161   1.19909
  Beta virt. eigenvalues --    1.20057   1.20484   1.21234   1.21724   1.22031
  Beta virt. eigenvalues --    1.22277   1.22957   1.23252   1.24522   1.24958
  Beta virt. eigenvalues --    1.25524   1.26161   1.26519   1.27195   1.28348
  Beta virt. eigenvalues --    1.28821   1.29150   1.29859   1.30714   1.31073
  Beta virt. eigenvalues --    1.31748   1.32097   1.32702   1.33598   1.33904
  Beta virt. eigenvalues --    1.34372   1.35391   1.36061   1.36974   1.37432
  Beta virt. eigenvalues --    1.37685   1.38155   1.38941   1.39883   1.40111
  Beta virt. eigenvalues --    1.40715   1.41382   1.41838   1.42175   1.42633
  Beta virt. eigenvalues --    1.43150   1.45120   1.45723   1.45773   1.46782
  Beta virt. eigenvalues --    1.46944   1.48362   1.48710   1.49886   1.49953
  Beta virt. eigenvalues --    1.50268   1.50925   1.51405   1.52076   1.52899
  Beta virt. eigenvalues --    1.53615   1.54290   1.54564   1.55156   1.55723
  Beta virt. eigenvalues --    1.55868   1.57266   1.57747   1.58813   1.59407
  Beta virt. eigenvalues --    1.59829   1.60126   1.60928   1.61396   1.61785
  Beta virt. eigenvalues --    1.62282   1.63437   1.64084   1.64170   1.65453
  Beta virt. eigenvalues --    1.66061   1.66410   1.66920   1.66987   1.67475
  Beta virt. eigenvalues --    1.68055   1.68647   1.69611   1.69966   1.70158
  Beta virt. eigenvalues --    1.71366   1.71728   1.72700   1.73435   1.73891
  Beta virt. eigenvalues --    1.74700   1.75389   1.75624   1.76131   1.76791
  Beta virt. eigenvalues --    1.77539   1.79013   1.79137   1.79865   1.80004
  Beta virt. eigenvalues --    1.80972   1.81257   1.81812   1.82747   1.84199
  Beta virt. eigenvalues --    1.84390   1.85297   1.85603   1.86056   1.86870
  Beta virt. eigenvalues --    1.87649   1.88278   1.89408   1.90768   1.91389
  Beta virt. eigenvalues --    1.92032   1.93270   1.93681   1.94313   1.94700
  Beta virt. eigenvalues --    1.95388   1.96188   1.96862   1.97703   1.98012
  Beta virt. eigenvalues --    1.99152   1.99551   1.99975   2.01046   2.01827
  Beta virt. eigenvalues --    2.03207   2.03922   2.05435   2.05866   2.06993
  Beta virt. eigenvalues --    2.07881   2.08865   2.09790   2.10205   2.12025
  Beta virt. eigenvalues --    2.12273   2.13026   2.13593   2.13973   2.14948
  Beta virt. eigenvalues --    2.15308   2.15583   2.17296   2.18868   2.20263
  Beta virt. eigenvalues --    2.20831   2.22697   2.22935   2.24074   2.24888
  Beta virt. eigenvalues --    2.27174   2.28226   2.29147   2.29863   2.31690
  Beta virt. eigenvalues --    2.32558   2.33230   2.33447   2.34393   2.36044
  Beta virt. eigenvalues --    2.37282   2.38098   2.39192   2.40133   2.40762
  Beta virt. eigenvalues --    2.41923   2.42802   2.44565   2.44756   2.45509
  Beta virt. eigenvalues --    2.46164   2.47066   2.49453   2.49930   2.50218
  Beta virt. eigenvalues --    2.51732   2.52788   2.54610   2.55411   2.57791
  Beta virt. eigenvalues --    2.57928   2.59380   2.60275   2.60942   2.61239
  Beta virt. eigenvalues --    2.62757   2.64969   2.65762   2.67106   2.68542
  Beta virt. eigenvalues --    2.69008   2.70310   2.74028   2.75276   2.76119
  Beta virt. eigenvalues --    2.76818   2.77004   2.79347   2.80247   2.81772
  Beta virt. eigenvalues --    2.85315   2.85674   2.86909   2.87708   2.88229
  Beta virt. eigenvalues --    2.90013   2.91968   2.92925   2.93553   2.95206
  Beta virt. eigenvalues --    2.96321   2.96957   2.98449   3.01341   3.03397
  Beta virt. eigenvalues --    3.04049   3.05549   3.06269   3.08112   3.09805
  Beta virt. eigenvalues --    3.11623   3.14024   3.15218   3.16682   3.17153
  Beta virt. eigenvalues --    3.19050   3.21811   3.24619   3.25196   3.26023
  Beta virt. eigenvalues --    3.26511   3.27100   3.29055   3.30243   3.31463
  Beta virt. eigenvalues --    3.32365   3.34418   3.34903   3.35810   3.37390
  Beta virt. eigenvalues --    3.38174   3.38878   3.41564   3.42385   3.43148
  Beta virt. eigenvalues --    3.44236   3.45342   3.46748   3.47516   3.48346
  Beta virt. eigenvalues --    3.49117   3.49951   3.50862   3.51236   3.53046
  Beta virt. eigenvalues --    3.54618   3.55318   3.55529   3.57708   3.58791
  Beta virt. eigenvalues --    3.59130   3.60491   3.61053   3.61599   3.63430
  Beta virt. eigenvalues --    3.63848   3.65111   3.65596   3.66257   3.67114
  Beta virt. eigenvalues --    3.68295   3.70042   3.71083   3.71437   3.72559
  Beta virt. eigenvalues --    3.74426   3.75133   3.75712   3.76753   3.76793
  Beta virt. eigenvalues --    3.77468   3.78038   3.79034   3.79702   3.80853
  Beta virt. eigenvalues --    3.81851   3.82761   3.84214   3.85453   3.86909
  Beta virt. eigenvalues --    3.87166   3.88606   3.89303   3.90150   3.92031
  Beta virt. eigenvalues --    3.92910   3.93795   3.94458   3.95885   3.96063
  Beta virt. eigenvalues --    3.97013   3.98204   3.99493   3.99581   4.00561
  Beta virt. eigenvalues --    4.00990   4.01511   4.02810   4.05008   4.06047
  Beta virt. eigenvalues --    4.06782   4.06917   4.07673   4.08977   4.09106
  Beta virt. eigenvalues --    4.10513   4.11991   4.13402   4.14290   4.14622
  Beta virt. eigenvalues --    4.15766   4.17734   4.18201   4.19581   4.20830
  Beta virt. eigenvalues --    4.22103   4.24608   4.24679   4.25379   4.27096
  Beta virt. eigenvalues --    4.27675   4.28272   4.29938   4.30355   4.32512
  Beta virt. eigenvalues --    4.33849   4.34480   4.35546   4.37157   4.39263
  Beta virt. eigenvalues --    4.40301   4.40836   4.42569   4.43508   4.44999
  Beta virt. eigenvalues --    4.47232   4.47435   4.48608   4.49431   4.50680
  Beta virt. eigenvalues --    4.51780   4.52854   4.53959   4.54384   4.55952
  Beta virt. eigenvalues --    4.57145   4.59442   4.60381   4.61192   4.62132
  Beta virt. eigenvalues --    4.62645   4.64976   4.65572   4.65819   4.68482
  Beta virt. eigenvalues --    4.68942   4.70050   4.71752   4.72914   4.73774
  Beta virt. eigenvalues --    4.75417   4.76473   4.77477   4.79232   4.79854
  Beta virt. eigenvalues --    4.81592   4.82170   4.84585   4.86213   4.88091
  Beta virt. eigenvalues --    4.89326   4.90592   4.91733   4.93750   4.95952
  Beta virt. eigenvalues --    4.97097   4.98521   4.99873   5.00847   5.01541
  Beta virt. eigenvalues --    5.02533   5.05084   5.05307   5.06057   5.06970
  Beta virt. eigenvalues --    5.07036   5.08420   5.10862   5.12041   5.13270
  Beta virt. eigenvalues --    5.15581   5.16196   5.16764   5.16979   5.18500
  Beta virt. eigenvalues --    5.20935   5.21039   5.22058   5.23191   5.23895
  Beta virt. eigenvalues --    5.25027   5.25878   5.26324   5.29745   5.32159
  Beta virt. eigenvalues --    5.32799   5.33967   5.37228   5.39036   5.39303
  Beta virt. eigenvalues --    5.42162   5.42736   5.44066   5.44341   5.46472
  Beta virt. eigenvalues --    5.47801   5.48296   5.50132   5.52518   5.54973
  Beta virt. eigenvalues --    5.56569   5.57354   5.59262   5.61383   5.64968
  Beta virt. eigenvalues --    5.67938   5.72144   5.73053   5.74349   5.76573
  Beta virt. eigenvalues --    5.78592   5.85129   5.86037   5.89748   5.90842
  Beta virt. eigenvalues --    5.92365   5.92873   5.94755   5.97920   5.99365
  Beta virt. eigenvalues --    6.03595   6.04021   6.11127   6.14999   6.16593
  Beta virt. eigenvalues --    6.17643   6.28062   6.29541   6.35080   6.41162
  Beta virt. eigenvalues --    6.44393   6.46171   6.47999   6.50990   6.51934
  Beta virt. eigenvalues --    6.52275   6.56620   6.57173   6.60892   6.61264
  Beta virt. eigenvalues --    6.63844   6.64770   6.65842   6.69139   6.70208
  Beta virt. eigenvalues --    6.73515   6.74512   6.78251   6.81180   6.83025
  Beta virt. eigenvalues --    6.84280   6.85782   6.92804   6.93145   6.94343
  Beta virt. eigenvalues --    6.96858   6.98024   7.01530   7.05822   7.06953
  Beta virt. eigenvalues --    7.11487   7.13172   7.14207   7.17426   7.19385
  Beta virt. eigenvalues --    7.20143   7.22139   7.24574   7.25568   7.28561
  Beta virt. eigenvalues --    7.33495   7.35165   7.45764   7.47207   7.48602
  Beta virt. eigenvalues --    7.51372   7.54248   7.56140   7.56755   7.57724
  Beta virt. eigenvalues --    7.72138   7.74020   7.92804   8.36353  14.61108
  Beta virt. eigenvalues --   15.45049  15.50112  16.75145  16.88324  17.21217
  Beta virt. eigenvalues --   17.35229  17.37519  17.81327  18.55304  19.31982
          Condensed to atoms (all electrons):
               1          2          3          4          5          6
     1  H    0.858554   0.608461  -0.278957  -0.128646  -0.189542  -0.007136
     2  C    0.608461   6.116025  -0.169100   0.267901  -0.276342   0.108808
     3  H   -0.278957  -0.169100   0.837239   0.068972   0.151932  -0.005590
     4  H   -0.128646   0.267901   0.068972   0.421363   0.081900  -0.002226
     5  C   -0.189542  -0.276342   0.151932   0.081900   5.801142  -0.110712
     6  C   -0.007136   0.108808  -0.005590  -0.002226  -0.110712   5.657859
     7  H   -0.001168  -0.012482  -0.009250   0.001679  -0.026063   0.411547
     8  H    0.003632  -0.012145  -0.039884  -0.003434   0.156765   0.144401
     9  O   -0.001462   0.019962   0.031354  -0.009395  -0.364890  -0.062697
    10  O    0.012154   0.023713  -0.007632  -0.003640   0.014135   0.005608
    11  H   -0.000092  -0.000581  -0.006803   0.000016   0.006596  -0.000779
    12  C    0.001283  -0.000210  -0.019855  -0.000222   0.005427  -0.000978
    13  H    0.000019  -0.000122  -0.001896   0.000005   0.000333   0.000050
    14  H    0.000082  -0.000554   0.003151  -0.000157  -0.000778  -0.000142
    15  C    0.004352  -0.006772   0.021391  -0.004240   0.007648  -0.003874
    16  H   -0.001415   0.002350  -0.015534   0.002310   0.008392  -0.001350
    17  H    0.000178   0.001140   0.004930   0.000111  -0.000327  -0.000205
    18  C   -0.000705  -0.007216  -0.023216   0.000694  -0.016048   0.013667
    19  H    0.000200   0.002264   0.005115   0.000332  -0.001563   0.000779
    20  C   -0.004162  -0.001702   0.005019   0.004182   0.001236  -0.012404
    21  H   -0.000101  -0.000734  -0.001378   0.000076   0.001025  -0.000085
    22  H   -0.000053   0.003324  -0.003318   0.000615   0.000179  -0.003957
    23  O   -0.003668   0.004030   0.020748   0.004502  -0.002574   0.005591
    24  H    0.008363   0.013503  -0.034679  -0.007484   0.012358   0.004194
    25  O   -0.000723  -0.020003   0.013376  -0.000225   0.001275  -0.040989
               7          8          9         10         11         12
     1  H   -0.001168   0.003632  -0.001462   0.012154  -0.000092   0.001283
     2  C   -0.012482  -0.012145   0.019962   0.023713  -0.000581  -0.000210
     3  H   -0.009250  -0.039884   0.031354  -0.007632  -0.006803  -0.019855
     4  H    0.001679  -0.003434  -0.009395  -0.003640   0.000016  -0.000222
     5  C   -0.026063   0.156765  -0.364890   0.014135   0.006596   0.005427
     6  C    0.411547   0.144401  -0.062697   0.005608  -0.000779  -0.000978
     7  H    0.478153  -0.012452  -0.027498  -0.096105   0.000139  -0.000083
     8  H   -0.012452   0.445052   0.003688  -0.014439   0.000920   0.002043
     9  O   -0.027498   0.003688   9.235677   0.025095  -0.001308  -0.001008
    10  O   -0.096105  -0.014439   0.025095   8.863225  -0.000593   0.000339
    11  H    0.000139   0.000920  -0.001308  -0.000593   0.349900   0.336458
    12  C   -0.000083   0.002043  -0.001008   0.000339   0.336458   5.964350
    13  H    0.000015   0.000196  -0.000041  -0.000048   0.001287   0.409997
    14  H   -0.000045  -0.000002   0.000021   0.000163  -0.006725   0.448750
    15  C   -0.000302   0.001991  -0.000395  -0.004909   0.005301  -0.046758
    16  H    0.000637   0.001277  -0.002380  -0.003375  -0.004111   0.027401
    17  H   -0.000105   0.000613   0.000092   0.000828  -0.001434  -0.122737
    18  C    0.000956  -0.008042   0.001477   0.025354  -0.017627   0.038198
    19  H   -0.000154  -0.000173   0.000175   0.000211  -0.000151  -0.008707
    20  C    0.001751  -0.005783   0.000050  -0.004980  -0.000245  -0.014078
    21  H    0.000208  -0.000370  -0.000028  -0.003907   0.001083   0.008523
    22  H   -0.000012   0.004208   0.000041   0.024567  -0.000394  -0.002546
    23  O    0.000913  -0.002170  -0.000161  -0.069531  -0.000352  -0.008313
    24  H    0.002215   0.006935  -0.002583  -0.082447  -0.000117   0.004609
    25  O    0.003110  -0.042799   0.001023  -0.005665   0.007953   0.029127
              13         14         15         16         17         18
     1  H    0.000019   0.000082   0.004352  -0.001415   0.000178  -0.000705
     2  C   -0.000122  -0.000554  -0.006772   0.002350   0.001140  -0.007216
     3  H   -0.001896   0.003151   0.021391  -0.015534   0.004930  -0.023216
     4  H    0.000005  -0.000157  -0.004240   0.002310   0.000111   0.000694
     5  C    0.000333  -0.000778   0.007648   0.008392  -0.000327  -0.016048
     6  C    0.000050  -0.000142  -0.003874  -0.001350  -0.000205   0.013667
     7  H    0.000015  -0.000045  -0.000302   0.000637  -0.000105   0.000956
     8  H    0.000196  -0.000002   0.001991   0.001277   0.000613  -0.008042
     9  O   -0.000041   0.000021  -0.000395  -0.002380   0.000092   0.001477
    10  O   -0.000048   0.000163  -0.004909  -0.003375   0.000828   0.025354
    11  H    0.001287  -0.006725   0.005301  -0.004111  -0.001434  -0.017627
    12  C    0.409997   0.448750  -0.046758   0.027401  -0.122737   0.038198
    13  H    0.358560   0.000057   0.020365   0.005728  -0.014491   0.008165
    14  H    0.000057   0.369988  -0.027427  -0.006018  -0.002808  -0.006389
    15  C    0.020365  -0.027427   5.682751   0.323280   0.409079   0.069485
    16  H    0.005728  -0.006018   0.323280   0.488604  -0.085280   0.086270
    17  H   -0.014491  -0.002808   0.409079  -0.085280   0.552253  -0.076625
    18  C    0.008165  -0.006389   0.069485   0.086270  -0.076625   5.341016
    19  H   -0.007932  -0.001202  -0.085760   0.000402   0.008072   0.260916
    20  C    0.001669  -0.001622   0.085383  -0.010233  -0.001687  -0.073597
    21  H    0.001102  -0.000248  -0.008283   0.005809  -0.022049  -0.005376
    22  H   -0.000111  -0.000090   0.006888  -0.000843   0.004337  -0.003674
    23  O   -0.000611   0.000142   0.039702  -0.015147   0.016294   0.014946
    24  H    0.000029   0.000515  -0.020496  -0.006113  -0.001482   0.021671
    25  O   -0.008655   0.005110  -0.006121  -0.022813   0.003779  -0.137642
              19         20         21         22         23         24
     1  H    0.000200  -0.004162  -0.000101  -0.000053  -0.003668   0.008363
     2  C    0.002264  -0.001702  -0.000734   0.003324   0.004030   0.013503
     3  H    0.005115   0.005019  -0.001378  -0.003318   0.020748  -0.034679
     4  H    0.000332   0.004182   0.000076   0.000615   0.004502  -0.007484
     5  C   -0.001563   0.001236   0.001025   0.000179  -0.002574   0.012358
     6  C    0.000779  -0.012404  -0.000085  -0.003957   0.005591   0.004194
     7  H   -0.000154   0.001751   0.000208  -0.000012   0.000913   0.002215
     8  H   -0.000173  -0.005783  -0.000370   0.004208  -0.002170   0.006935
     9  O    0.000175   0.000050  -0.000028   0.000041  -0.000161  -0.002583
    10  O    0.000211  -0.004980  -0.003907   0.024567  -0.069531  -0.082447
    11  H   -0.000151  -0.000245   0.001083  -0.000394  -0.000352  -0.000117
    12  C   -0.008707  -0.014078   0.008523  -0.002546  -0.008313   0.004609
    13  H   -0.007932   0.001669   0.001102  -0.000111  -0.000611   0.000029
    14  H   -0.001202  -0.001622  -0.000248  -0.000090   0.000142   0.000515
    15  C   -0.085760   0.085383  -0.008283   0.006888   0.039702  -0.020496
    16  H    0.000402  -0.010233   0.005809  -0.000843  -0.015147  -0.006113
    17  H    0.008072  -0.001687  -0.022049   0.004337   0.016294  -0.001482
    18  C    0.260916  -0.073597  -0.005376  -0.003674   0.014946   0.021671
    19  H    0.479453  -0.034430   0.022537  -0.027819  -0.005030   0.002077
    20  C   -0.034430   5.479701   0.346831   0.400863  -0.060352   0.021077
    21  H    0.022537   0.346831   0.461905  -0.068458   0.026101  -0.010124
    22  H   -0.027819   0.400863  -0.068458   0.481283  -0.093247  -0.014801
    23  O   -0.005030  -0.060352   0.026101  -0.093247   8.958167  -0.025474
    24  H    0.002077   0.021077  -0.010124  -0.014801  -0.025474   0.634117
    25  O   -0.079956   0.045457  -0.011867   0.006746   0.010328   0.000783
              25
     1  H   -0.000723
     2  C   -0.020003
     3  H    0.013376
     4  H   -0.000225
     5  C    0.001275
     6  C   -0.040989
     7  H    0.003110
     8  H   -0.042799
     9  O    0.001023
    10  O   -0.005665
    11  H    0.007953
    12  C    0.029127
    13  H   -0.008655
    14  H    0.005110
    15  C   -0.006121
    16  H   -0.022813
    17  H    0.003779
    18  C   -0.137642
    19  H   -0.079956
    20  C    0.045457
    21  H   -0.011867
    22  H    0.006746
    23  O    0.010328
    24  H    0.000783
    25  O    9.034815
          Atomic-Atomic Spin Densities.
               1          2          3          4          5          6
     1  H    0.060579   0.010592  -0.039438  -0.025969   0.010399  -0.006728
     2  C    0.010592   0.075720  -0.031417  -0.016427   0.011017   0.000761
     3  H   -0.039438  -0.031417   0.048411   0.020385  -0.011456   0.018382
     4  H   -0.025969  -0.016427   0.020385   0.021396  -0.019637   0.007549
     5  C    0.010399   0.011017  -0.011456  -0.019637   0.272450  -0.079974
     6  C   -0.006728   0.000761   0.018382   0.007549  -0.079974   0.123702
     7  H   -0.000029  -0.000381  -0.000086  -0.000424   0.005369   0.002759
     8  H    0.004608  -0.001648  -0.009569  -0.004898   0.049511  -0.022652
     9  O   -0.000236  -0.002320   0.002807   0.004504  -0.081775   0.014033
    10  O   -0.006440  -0.002706   0.007571   0.013933  -0.015337  -0.113929
    11  H    0.000863   0.000548  -0.001533  -0.000270   0.000991  -0.000666
    12  C    0.000429   0.000117  -0.001282  -0.000149   0.000715  -0.000661
    13  H    0.000017   0.000013  -0.000108   0.000004   0.000031  -0.000031
    14  H   -0.000010  -0.000028   0.000154   0.000001  -0.000059   0.000024
    15  C    0.001739   0.000714  -0.004660  -0.001224   0.003676  -0.003403
    16  H    0.000806   0.001711  -0.002483  -0.000407   0.000607  -0.000464
    17  H   -0.000084  -0.000274   0.001063  -0.000019  -0.000228   0.000133
    18  C   -0.004539  -0.001700   0.011123   0.003140  -0.012065   0.011590
    19  H   -0.000226  -0.000104   0.000430   0.000184  -0.000433   0.000604
    20  C    0.001787   0.000733  -0.004414  -0.001999   0.005512  -0.004199
    21  H    0.000035  -0.000045  -0.000397   0.000023   0.000332  -0.000449
    22  H    0.000399   0.000182  -0.001341  -0.000329   0.002047  -0.004762
    23  O    0.000982   0.000136  -0.002396  -0.001336   0.003569  -0.003730
    24  H    0.000550   0.001029  -0.000186  -0.000445  -0.001383   0.001951
    25  O   -0.000541   0.000282   0.004399  -0.000332  -0.002029   0.002322
               7          8          9         10         11         12
     1  H   -0.000029   0.004608  -0.000236  -0.006440   0.000863   0.000429
     2  C   -0.000381  -0.001648  -0.002320  -0.002706   0.000548   0.000117
     3  H   -0.000086  -0.009569   0.002807   0.007571  -0.001533  -0.001282
     4  H   -0.000424  -0.004898   0.004504   0.013933  -0.000270  -0.000149
     5  C    0.005369   0.049511  -0.081775  -0.015337   0.000991   0.000715
     6  C    0.002759  -0.022652   0.014033  -0.113929  -0.000666  -0.000661
     7  H   -0.004375  -0.000752  -0.002521   0.002872  -0.000017  -0.000009
     8  H   -0.000752   0.058375  -0.011968  -0.002052   0.000324   0.000325
     9  O   -0.002521  -0.011968   0.204395   0.005551  -0.000132  -0.000058
    10  O    0.002872  -0.002052   0.005551   0.785755  -0.000051   0.000001
    11  H   -0.000017   0.000324  -0.000132  -0.000051   0.000867  -0.000767
    12  C   -0.000009   0.000325  -0.000058   0.000001  -0.000767   0.014619
    13  H   -0.000005   0.000046   0.000002   0.000002  -0.000813  -0.000325
    14  H    0.000004  -0.000024  -0.000004   0.000002   0.000083  -0.000072
    15  C    0.000008   0.001050  -0.000485   0.000087   0.001397   0.000749
    16  H   -0.000055   0.000510   0.000045   0.000156  -0.000182  -0.002096
    17  H    0.000027  -0.000074  -0.000019  -0.000063   0.000250   0.000099
    18  C   -0.000030  -0.004265   0.001567  -0.002278  -0.005930  -0.002107
    19  H    0.000026  -0.000229   0.000107  -0.000214   0.000471   0.000690
    20  C   -0.000114   0.002335  -0.000627   0.002888   0.000530   0.000460
    21  H   -0.000035  -0.000004  -0.000014   0.000271   0.000233   0.000658
    22  H   -0.000111   0.001472  -0.000274   0.002697   0.000106   0.000025
    23  O   -0.000222   0.001784  -0.000328   0.002017   0.000063   0.000225
    24  H    0.000070  -0.000825  -0.000189  -0.008690  -0.000095  -0.000193
    25  O    0.000102  -0.001344  -0.000022   0.002130   0.005267  -0.005174
              13         14         15         16         17         18
     1  H    0.000017  -0.000010   0.001739   0.000806  -0.000084  -0.004539
     2  C    0.000013  -0.000028   0.000714   0.001711  -0.000274  -0.001700
     3  H   -0.000108   0.000154  -0.004660  -0.002483   0.001063   0.011123
     4  H    0.000004   0.000001  -0.001224  -0.000407  -0.000019   0.003140
     5  C    0.000031  -0.000059   0.003676   0.000607  -0.000228  -0.012065
     6  C   -0.000031   0.000024  -0.003403  -0.000464   0.000133   0.011590
     7  H   -0.000005   0.000004   0.000008  -0.000055   0.000027  -0.000030
     8  H    0.000046  -0.000024   0.001050   0.000510  -0.000074  -0.004265
     9  O    0.000002  -0.000004  -0.000485   0.000045  -0.000019   0.001567
    10  O    0.000002   0.000002   0.000087   0.000156  -0.000063  -0.002278
    11  H   -0.000813   0.000083   0.001397  -0.000182   0.000250  -0.005930
    12  C   -0.000325  -0.000072   0.000749  -0.002096   0.000099  -0.002107
    13  H    0.000523   0.000624  -0.000733   0.000072  -0.000444   0.003666
    14  H    0.000624  -0.002146   0.001147   0.000247  -0.000005  -0.000620
    15  C   -0.000733   0.001147   0.033698  -0.004592  -0.002689  -0.008654
    16  H    0.000072   0.000247  -0.004592   0.011567  -0.004099   0.007054
    17  H   -0.000444  -0.000005  -0.002689  -0.004099   0.005444   0.001142
    18  C    0.003666  -0.000620  -0.008654   0.007054   0.001142   0.029329
    19  H   -0.000010  -0.000101  -0.006398  -0.000357  -0.000689   0.029367
    20  C   -0.000367  -0.000008   0.017328  -0.003762   0.001114  -0.033425
    21  H   -0.000088   0.000088  -0.001529  -0.000371  -0.000414   0.018479
    22  H   -0.000030   0.000016   0.003017  -0.000438   0.000269  -0.013593
    23  O    0.000111  -0.000141   0.001413   0.001718  -0.000878  -0.000731
    24  H   -0.000024  -0.000010   0.001834  -0.000257   0.000203  -0.002840
    25  O   -0.002332   0.000029   0.006125  -0.003110   0.001501  -0.132699
              19         20         21         22         23         24
     1  H   -0.000226   0.001787   0.000035   0.000399   0.000982   0.000550
     2  C   -0.000104   0.000733  -0.000045   0.000182   0.000136   0.001029
     3  H    0.000430  -0.004414  -0.000397  -0.001341  -0.002396  -0.000186
     4  H    0.000184  -0.001999   0.000023  -0.000329  -0.001336  -0.000445
     5  C   -0.000433   0.005512   0.000332   0.002047   0.003569  -0.001383
     6  C    0.000604  -0.004199  -0.000449  -0.004762  -0.003730   0.001951
     7  H    0.000026  -0.000114  -0.000035  -0.000111  -0.000222   0.000070
     8  H   -0.000229   0.002335  -0.000004   0.001472   0.001784  -0.000825
     9  O    0.000107  -0.000627  -0.000014  -0.000274  -0.000328  -0.000189
    10  O   -0.000214   0.002888   0.000271   0.002697   0.002017  -0.008690
    11  H    0.000471   0.000530   0.000233   0.000106   0.000063  -0.000095
    12  C    0.000690   0.000460   0.000658   0.000025   0.000225  -0.000193
    13  H   -0.000010  -0.000367  -0.000088  -0.000030   0.000111  -0.000024
    14  H   -0.000101  -0.000008   0.000088   0.000016  -0.000141  -0.000010
    15  C   -0.006398   0.017328  -0.001529   0.003017   0.001413   0.001834
    16  H   -0.000357  -0.003762  -0.000371  -0.000438   0.001718  -0.000257
    17  H   -0.000689   0.001114  -0.000414   0.000269  -0.000878   0.000203
    18  C    0.029367  -0.033425   0.018479  -0.013593  -0.000731  -0.002840
    19  H    0.006562  -0.006207   0.003458  -0.002554  -0.000208  -0.000516
    20  C   -0.006207   0.226837  -0.003438   0.009075  -0.014767   0.000068
    21  H    0.003458  -0.003438   0.002672  -0.000647   0.002227  -0.002118
    22  H   -0.002554   0.009075  -0.000647   0.002444   0.000248  -0.002307
    23  O   -0.000208  -0.014767   0.002227   0.000248   0.049876  -0.004240
    24  H   -0.000516   0.000068  -0.002118  -0.002307  -0.004240   0.008424
    25  O   -0.001207   0.010347  -0.007664   0.002610   0.000635   0.005890
              25
     1  H   -0.000541
     2  C    0.000282
     3  H    0.004399
     4  H   -0.000332
     5  C   -0.002029
     6  C    0.002322
     7  H    0.000102
     8  H   -0.001344
     9  O   -0.000022
    10  O    0.002130
    11  H    0.005267
    12  C   -0.005174
    13  H   -0.002332
    14  H    0.000029
    15  C    0.006125
    16  H   -0.003110
    17  H    0.001501
    18  C   -0.132699
    19  H   -0.001207
    20  C    0.010347
    21  H   -0.007664
    22  H    0.002610
    23  O    0.000635
    24  H    0.005890
    25  O    0.895442
 Mulliken charges and spin densities:
               1          2
     1  H    0.120554   0.009544
     2  C   -0.663520   0.046504
     3  H    0.453868   0.003959
     4  H    0.305013  -0.002744
     5  C    0.738498   0.141851
     6  C   -0.099382  -0.057838
     7  H    0.284396   0.002070
     8  H    0.369973   0.060036
     9  O   -0.844808   0.132037
    10  O   -0.698122   0.674172
    11  H    0.331660   0.001538
    12  C   -1.051009   0.006220
    13  H    0.226330  -0.000196
    14  H    0.226224  -0.000810
    15  C   -0.462277   0.039613
    16  H    0.222152   0.001820
    17  H    0.327524   0.001266
    18  C    0.493341  -0.109019
    19  H    0.470346   0.022447
    20  C   -0.167943   0.205688
    21  H    0.257811   0.011265
    22  H    0.286270  -0.001778
    23  O   -0.814831   0.036029
    24  H    0.473356  -0.004299
    25  O   -0.785423   0.780626
 Sum of Mulliken charges =   0.00000   2.00000
 Mulliken charges and spin densities with hydrogens summed into heavy atoms:
               1          2
     2  C    0.215914   0.057263
     5  C    0.738498   0.141851
     6  C    0.554987   0.004267
     9  O   -0.844808   0.132037
    10  O   -0.698122   0.674172
    12  C   -0.266795   0.006752
    15  C    0.087400   0.042699
    18  C    0.963688  -0.086572
    20  C    0.376137   0.215175
    23  O   -0.341475   0.031730
    25  O   -0.785423   0.780626
 APT charges:
               1
     1  H    0.027563
     2  C   -0.143199
     3  H    0.083311
     4  H    0.053233
     5  C    1.163077
     6  C   -0.302253
     7  H    0.021222
     8  H    0.151943
     9  O   -0.793900
    10  O   -0.270625
    11  H   -0.001585
    12  C    0.052239
    13  H   -0.019097
    14  H   -0.017797
    15  C    0.105908
    16  H   -0.012511
    17  H   -0.037898
    18  C   -0.048910
    19  H   -0.028790
    20  C    0.725774
    21  H   -0.024520
    22  H   -0.049129
    23  O   -0.758238
    24  H    0.439585
    25  O   -0.315404
 Sum of APT charges =   0.00000
 APT charges with hydrogens summed into heavy atoms:
               1
     2  C    0.020908
     5  C    1.163077
     6  C   -0.129088
     9  O   -0.793900
    10  O   -0.270625
    12  C    0.013760
    15  C    0.055499
    18  C   -0.077699
    20  C    0.652125
    23  O   -0.318653
    25  O   -0.315404
 Electronic spatial extent (au):  <R**2>=           2360.6725
 Charge=              0.0000 electrons
 Dipole moment (field-independent basis, Debye):
    X=             -2.0378    Y=             -0.3484    Z=             -0.0254  Tot=              2.0675
 Quadrupole moment (field-independent basis, Debye-Ang):
   XX=            -67.7479   YY=            -71.3493   ZZ=            -68.1175
   XY=              0.8025   XZ=              2.2715   YZ=             -6.2042
 Traceless Quadrupole moment (field-independent basis, Debye-Ang):
   XX=              1.3236   YY=             -2.2777   ZZ=              0.9541
   XY=              0.8025   XZ=              2.2715   YZ=             -6.2042
 Octapole moment (field-independent basis, Debye-Ang**2):
  XXX=            -32.3021  YYY=              2.5427  ZZZ=              0.7916  XYY=            -12.2624
  XXY=             21.6322  XXZ=              0.6093  XZZ=             12.0102  YZZ=             -1.4857
  YYZ=             -4.2312  XYZ=             -2.3648
 Hexadecapole moment (field-independent basis, Debye-Ang**3):
 XXXX=          -2057.8679 YYYY=           -774.6086 ZZZZ=           -308.8656 XXXY=             42.4695
 XXXZ=              8.7833 YYYX=            -22.8381 YYYZ=            -14.0036 ZZZX=              4.7520
 ZZZY=             -1.9808 XXYY=           -493.3861 XXZZ=           -366.8509 YYZZ=           -178.0655
 XXYZ=            -18.0838 YYXZ=              5.0966 ZZXY=              1.1583
 N-N= 6.538063064569D+02 E-N=-2.655262975896D+03  KE= 5.726475430361D+02
  Exact polarizability: 119.506 -12.399 130.161  -4.697   0.118  96.739
 Approx polarizability: 118.026 -16.350 133.571  -6.048   7.072 109.839
                          Isotropic Fermi Contact Couplings
        Atom                 a.u.       MegaHertz       Gauss      10(-4) cm-1
     1  H(1)               0.00010       0.21935       0.07827       0.07317
     2  C(13)              0.00896       5.03419       1.79632       1.67923
     3  H(1)              -0.00069      -1.54267      -0.55046      -0.51458
     4  H(1)              -0.00035      -0.79051      -0.28207      -0.26369
     5  C(13)              0.05985      33.64249      12.00448      11.22193
     6  C(13)             -0.03832     -21.53753      -7.68513      -7.18415
     7  H(1)              -0.00005      -0.10144      -0.03620      -0.03384
     8  H(1)               0.03218      71.92462      25.66449      23.99147
     9  O(17)              0.01247      -3.78067      -1.34904      -1.26110
    10  O(17)              0.03412     -10.34260      -3.69050      -3.44992
    11  H(1)               0.00011       0.23779       0.08485       0.07932
    12  C(13)             -0.00258      -1.45012      -0.51744      -0.48371
    13  H(1)               0.00012       0.27222       0.09714       0.09080
    14  H(1)               0.00007       0.16272       0.05806       0.05428
    15  C(13)              0.00523       2.94226       1.04987       0.98143
    16  H(1)              -0.00042      -0.94412      -0.33688      -0.31492
    17  H(1)              -0.00045      -0.99950      -0.35665      -0.33340
    18  C(13)             -0.03643     -20.47724      -7.30679      -6.83047
    19  H(1)               0.01234      27.57401       9.83909       9.19770
    20  C(13)              0.07321      41.14939      14.68313      13.72596
    21  H(1)               0.00864      19.31536       6.89220       6.44291
    22  H(1)              -0.00246      -5.48968      -1.95885      -1.83116
    23  O(17)              0.00150      -0.45319      -0.16171      -0.15117
    24  H(1)              -0.00045      -1.01344      -0.36162      -0.33805
    25  O(17)              0.03842     -11.64615      -4.15564      -3.88474
 --------------------------------------------------------
       Center         ----  Spin Dipole Couplings  ----
                      3XX-RR        3YY-RR        3ZZ-RR
 --------------------------------------------------------
     1   Atom       -0.004087      0.004083      0.000005
     2   Atom        0.000210     -0.029389      0.029179
     3   Atom        0.003920     -0.004566      0.000645
     4   Atom       -0.008003      0.001268      0.006735
     5   Atom       -0.111913      0.152110     -0.040196
     6   Atom       -0.029604      0.003851      0.025752
     7   Atom        0.009460     -0.008285     -0.001175
     8   Atom        0.016085     -0.007642     -0.008444
     9   Atom       -0.307383      0.339392     -0.032009
    10   Atom       -0.639689     -0.209639      0.849327
    11   Atom       -0.001216      0.006897     -0.005682
    12   Atom       -0.001079      0.008186     -0.007107
    13   Atom        0.003898     -0.000214     -0.003684
    14   Atom        0.000498      0.000680     -0.001177
    15   Atom       -0.002568     -0.008481      0.011049
    16   Atom       -0.002616     -0.004779      0.007395
    17   Atom        0.004725     -0.003396     -0.001329
    18   Atom        0.002605      0.037986     -0.040590
    19   Atom        0.014487     -0.006903     -0.007584
    20   Atom       -0.126977      0.208707     -0.081730
    21   Atom        0.017013     -0.002422     -0.014592
    22   Atom       -0.007585      0.015201     -0.007615
    23   Atom       -0.088265      0.174689     -0.086425
    24   Atom        0.024472     -0.014776     -0.009695
    25   Atom       -0.738784      1.742129     -1.003345
 --------------------------------------------------------
                        XY            XZ            YZ
 --------------------------------------------------------
     1   Atom       -0.001567     -0.001713     -0.007353
     2   Atom       -0.001891     -0.045225     -0.005981
     3   Atom       -0.000170      0.006599     -0.008770
     4   Atom        0.002648     -0.000645     -0.005627
     5   Atom       -0.028313      0.010505     -0.143255
     6   Atom       -0.056695      0.043308     -0.037613
     7   Atom       -0.000411     -0.012667     -0.000981
     8   Atom        0.016468      0.004304      0.014062
     9   Atom        0.080369     -0.058494     -0.434740
    10   Atom       -0.861011      1.212589     -1.572936
    11   Atom        0.007759     -0.003268     -0.004544
    12   Atom        0.001483     -0.004182     -0.001123
    13   Atom        0.005505     -0.000014      0.000218
    14   Atom        0.003076     -0.002598     -0.001952
    15   Atom        0.015823     -0.026046     -0.023357
    16   Atom        0.003135     -0.005025     -0.005482
    17   Atom        0.000838     -0.007394     -0.000839
    18   Atom        0.025271     -0.000805      0.054876
    19   Atom       -0.009329      0.010009     -0.005696
    20   Atom        0.010621      0.000754      0.135598
    21   Atom       -0.009309     -0.007642      0.006489
    22   Atom        0.002361     -0.007126     -0.008519
    23   Atom        0.049025      0.002510      0.053410
    24   Atom        0.001298     -0.012195      0.008193
    25   Atom        1.570922      0.616370      1.261336
 --------------------------------------------------------


 ---------------------------------------------------------------------------------
              Anisotropic Spin Dipole Couplings in Principal Axis System
 ---------------------------------------------------------------------------------

       Atom             a.u.   MegaHertz   Gauss  10(-4) cm-1        Axes

              Baa    -0.0073    -3.878    -1.384    -1.294  0.5882  0.4953  0.6393
     1 H(1)   Bbb    -0.0024    -1.285    -0.459    -0.429  0.8085 -0.3449 -0.4768
              Bcc     0.0097     5.163     1.842     1.722 -0.0157  0.7973 -0.6033
 
              Baa    -0.0365    -4.894    -1.746    -1.633  0.6399  0.5883  0.4944
     2 C(13)  Bbb    -0.0259    -3.470    -1.238    -1.158 -0.4957  0.8076 -0.3195
              Bcc     0.0623     8.365     2.985     2.790 -0.5873 -0.0406  0.8084
 
              Baa    -0.0121    -6.461    -2.305    -2.155 -0.2531  0.7310  0.6336
     3 H(1)   Bbb     0.0007     0.365     0.130     0.122  0.7472  0.5638 -0.3519
              Bcc     0.0114     6.096     2.175     2.033  0.6145 -0.3844  0.6889
 
              Baa    -0.0088    -4.674    -1.668    -1.559  0.9552 -0.2888 -0.0651
     4 H(1)   Bbb    -0.0017    -0.911    -0.325    -0.304  0.2761  0.7899  0.5476
              Bcc     0.0105     5.584     1.993     1.863 -0.1067 -0.5410  0.8342
 
              Baa    -0.1197   -16.065    -5.732    -5.359  0.6116  0.4178  0.6719
     5 C(13)  Bbb    -0.1114   -14.947    -5.333    -4.986  0.7864 -0.2277 -0.5742
              Bcc     0.2311    31.011    11.066    10.344 -0.0869  0.8795 -0.4678
 
              Baa    -0.0740    -9.930    -3.543    -3.312  0.8333  0.5283 -0.1626
     6 C(13)  Bbb    -0.0193    -2.596    -0.926    -0.866 -0.2446  0.6161  0.7487
              Bcc     0.0933    12.526     4.470     4.178  0.4957 -0.5841  0.6427
 
              Baa    -0.0102    -5.428    -1.937    -1.811  0.4815  0.4843  0.7305
     7 H(1)   Bbb    -0.0077    -4.113    -1.468    -1.372 -0.2738  0.8749 -0.3995
              Bcc     0.0179     9.541     3.405     3.183  0.8326  0.0077 -0.5538
 
              Baa    -0.0242   -12.933    -4.615    -4.314 -0.2441  0.7564 -0.6069
     8 H(1)   Bbb    -0.0034    -1.817    -0.648    -0.606 -0.5222  0.4248  0.7395
              Bcc     0.0276    14.750     5.263     4.920  0.8171  0.4974  0.2913
 
              Baa    -0.3230    23.371     8.339     7.796  0.6543  0.3579  0.6662
     9 O(17)  Bbb    -0.3139    22.713     8.105     7.576  0.7490 -0.4285 -0.5054
              Bcc     0.6369   -46.084   -16.444   -15.372  0.1046  0.8297 -0.5484
 
              Baa    -1.3417    97.087    34.643    32.385 -0.2234  0.7290  0.6470
    10 O(17)  Bbb    -1.3098    94.773    33.818    31.613  0.8835  0.4319 -0.1816
              Bcc     2.6515  -191.861   -68.461   -63.998  0.4118 -0.5310  0.7406
 
              Baa    -0.0074    -3.972    -1.417    -1.325  0.3688  0.0935  0.9248
    11 H(1)   Bbb    -0.0058    -3.094    -1.104    -1.032  0.7820 -0.5690 -0.2544
              Bcc     0.0132     7.066     2.521     2.357  0.5024  0.8170 -0.2830
 
              Baa    -0.0093    -1.242    -0.443    -0.414  0.4526  0.0189  0.8915
    12 C(13)  Bbb     0.0006     0.083     0.030     0.028  0.8687 -0.2350 -0.4361
              Bcc     0.0086     1.159     0.413     0.387  0.2013  0.9718 -0.1228
 
              Baa    -0.0041    -2.196    -0.784    -0.732 -0.5199  0.7558 -0.3980
    13 H(1)   Bbb    -0.0036    -1.923    -0.686    -0.641 -0.2344  0.3217  0.9173
              Bcc     0.0077     4.119     1.470     1.374  0.8214  0.5702  0.0099
 
              Baa    -0.0031    -1.659    -0.592    -0.553  0.6652 -0.1647  0.7283
    14 H(1)   Bbb    -0.0022    -1.154    -0.412    -0.385 -0.3787  0.7662  0.5192
              Bcc     0.0053     2.813     1.004     0.938  0.6435  0.6212 -0.4472
 
              Baa    -0.0245    -3.282    -1.171    -1.095  0.3150  0.6703  0.6719
    15 C(13)  Bbb    -0.0213    -2.861    -1.021    -0.954  0.7853 -0.5817  0.2121
              Bcc     0.0458     6.144     2.192     2.049 -0.5330 -0.4608  0.7096
 
              Baa    -0.0073    -3.921    -1.399    -1.308 -0.3783  0.9023  0.2065
    16 H(1)   Bbb    -0.0045    -2.401    -0.857    -0.801  0.8466  0.2470  0.4715
              Bcc     0.0118     6.322     2.256     2.109 -0.3744 -0.3532  0.8573
 
              Baa    -0.0063    -3.367    -1.201    -1.123  0.5505  0.0811  0.8309
    17 H(1)   Bbb    -0.0035    -1.857    -0.662    -0.619 -0.1181  0.9928 -0.0186
              Bcc     0.0098     5.223     1.864     1.742  0.8264  0.0879 -0.5562
 
              Baa    -0.0709    -9.520    -3.397    -3.175  0.1726 -0.4748  0.8630
    18 C(13)  Bbb    -0.0023    -0.305    -0.109    -0.102  0.9373 -0.1902 -0.2921
              Bcc     0.0732     9.825     3.506     3.277  0.3028  0.8593  0.4122
 
              Baa    -0.0130    -6.947    -2.479    -2.317 -0.0783  0.6128  0.7863
    19 H(1)   Bbb    -0.0093    -4.964    -1.771    -1.656  0.4908  0.7102 -0.5046
              Bcc     0.0223    11.910     4.250     3.973  0.8677 -0.3464  0.3564
 
              Baa    -0.1363   -18.293    -6.527    -6.102  0.3318 -0.3539  0.8745
    20 C(13)  Bbb    -0.1261   -16.924    -6.039    -5.645  0.9430  0.0988 -0.3178
              Bcc     0.2624    35.217    12.566    11.747  0.0261  0.9301  0.3665
 
              Baa    -0.0178    -9.498    -3.389    -3.168  0.1195 -0.3237  0.9386
    21 H(1)   Bbb    -0.0054    -2.864    -1.022    -0.955  0.4419  0.8639  0.2417
              Bcc     0.0232    12.362     4.411     4.124  0.8891 -0.3858 -0.2462
 
              Baa    -0.0154    -8.238    -2.939    -2.748  0.6363  0.1607  0.7545
    22 H(1)   Bbb    -0.0034    -1.809    -0.646    -0.603  0.7513 -0.3514 -0.5587
              Bcc     0.0188    10.047     3.585     3.351  0.1753  0.9223 -0.3443
 
              Baa    -0.1037     7.502     2.677     2.503  0.6899 -0.2517  0.6787
    23 O(17)  Bbb    -0.0899     6.504     2.321     2.170 -0.7036 -0.0130  0.7104
              Bcc     0.1936   -14.007    -4.998    -4.672  0.1700  0.9677  0.1861
 
              Baa    -0.0224   -11.965    -4.269    -3.991 -0.1903  0.7325 -0.6537
    24 H(1)   Bbb    -0.0060    -3.197    -1.141    -1.066  0.2473  0.6801  0.6901
              Bcc     0.0284    15.161     5.410     5.057  0.9501 -0.0303 -0.3105
 
              Baa    -1.5029   108.746    38.803    36.274  0.8315 -0.2012 -0.5179
    25 O(17)  Bbb    -1.4932   108.049    38.555    36.041  0.3730 -0.4886  0.7887
              Bcc     2.9961  -216.795   -77.358   -72.315  0.4117  0.8490  0.3312
 

 ---------------------------------------------------------------------------------

 Calling FoFJK, ICntrl=    100127 FMM=F ISym2X=0 I1Cent= 0 IOpClX= 1 NMat=1 NMatS=1 NMatT=0.
 Full mass-weighted force constant matrix:
 Low frequencies ---   -5.0763   -3.2354    0.0006    0.0008    0.0008    0.6084
 Low frequencies ---   31.7905   35.8409   43.2415
 Diagonal vibrational polarizability:
       68.8625159      65.5787005      46.6143224
 Harmonic frequencies (cm**-1), IR intensities (KM/Mole), Raman scattering
 activities (A**4/AMU), depolarization ratios for plane and unpolarized
 incident light, reduced masses (AMU), force constants (mDyne/A),
 and normal coordinates:
                      1                      2                      3
                      A                      A                      A
 Frequencies --     31.7652                35.8183                43.2063
 Red. masses --      4.1167                 5.8960                 3.8492
 Frc consts  --      0.0024                 0.0045                 0.0042
 IR Inten    --      1.0455                 1.0814                 1.4812
  Atom  AN      X      Y      Z        X      Y      Z        X      Y      Z
     1   1    -0.18  -0.03  -0.03     0.05  -0.10  -0.12    -0.09  -0.22  -0.26
     2   6    -0.15  -0.04  -0.07    -0.01  -0.12  -0.15    -0.10  -0.19  -0.18
     3   1    -0.11  -0.06  -0.18     0.04  -0.25  -0.32    -0.06  -0.21  -0.30
     4   1    -0.25  -0.03  -0.07    -0.25  -0.11  -0.13    -0.24  -0.25  -0.10
     5   6    -0.04  -0.05   0.03     0.14   0.02   0.02     0.00  -0.03  -0.05
     6   6     0.01  -0.09  -0.04     0.03  -0.06  -0.08     0.04   0.08   0.10
     7   1     0.04  -0.11   0.00     0.01  -0.01  -0.09     0.08   0.13   0.18
     8   1     0.04  -0.10  -0.07     0.05  -0.15  -0.05     0.08   0.15   0.01
     9   8     0.02  -0.04   0.14     0.34   0.17   0.21     0.05   0.04  -0.06
    10   8    -0.02  -0.05  -0.10    -0.03  -0.05  -0.11     0.00  -0.03   0.20
    11   1     0.32   0.05  -0.05    -0.30   0.02  -0.09     0.08  -0.01   0.24
    12   6     0.27  -0.07   0.01    -0.23   0.08  -0.02     0.06   0.00   0.17
    13   1     0.22  -0.14   0.05    -0.27   0.18   0.02     0.07  -0.10   0.16
    14   1     0.38  -0.15   0.02    -0.24   0.09  -0.02     0.06   0.07   0.23
    15   6     0.12  -0.04   0.03    -0.08   0.03   0.02     0.01   0.06   0.04
    16   1     0.16   0.03   0.00    -0.05  -0.07  -0.02     0.00   0.16   0.06
    17   1     0.07  -0.16   0.09    -0.02   0.09   0.09    -0.01   0.07  -0.02
    18   6    -0.05   0.07   0.03    -0.07   0.02   0.03     0.01  -0.03  -0.03
    19   1    -0.14   0.06   0.11    -0.07   0.07   0.05     0.01  -0.09  -0.05
    20   6    -0.10   0.06   0.08     0.00   0.00   0.05    -0.01   0.02  -0.13
    21   1    -0.10  -0.02   0.19     0.02   0.03   0.08    -0.02   0.06  -0.22
    22   1    -0.21   0.14   0.07     0.00   0.00   0.05     0.04  -0.05  -0.15
    23   8     0.01   0.05   0.00     0.03  -0.06   0.03    -0.07   0.11  -0.08
    24   1    -0.02   0.03  -0.08     0.01  -0.08   0.00    -0.06   0.04  -0.01
    25   8    -0.06   0.19  -0.10    -0.10  -0.02   0.00     0.01  -0.05   0.02
                      4                      5                      6
                      A                      A                      A
 Frequencies --     76.6118                96.1137               112.3939
 Red. masses --      4.4804                 2.9406                 3.5552
 Frc consts  --      0.0155                 0.0160                 0.0265
 IR Inten    --      0.2813                 3.5811                 1.3916
  Atom  AN      X      Y      Z        X      Y      Z        X      Y      Z
     1   1     0.25  -0.10   0.05    -0.12   0.03  -0.05    -0.07   0.02  -0.02
     2   6     0.22  -0.08   0.09    -0.14   0.01  -0.09    -0.08   0.00  -0.06
     3   1     0.17  -0.04   0.22    -0.11  -0.06  -0.18    -0.05  -0.05  -0.14
     4   1     0.34  -0.11   0.10    -0.25   0.04  -0.11    -0.16   0.03  -0.09
     5   6     0.10  -0.06  -0.02    -0.07   0.02  -0.03    -0.03  -0.01  -0.02
     6   6    -0.05  -0.11  -0.02    -0.03   0.01  -0.06     0.04   0.00  -0.02
     7   1    -0.08  -0.01  -0.04    -0.01  -0.01  -0.04     0.10   0.03   0.10
     8   1    -0.02  -0.19  -0.01    -0.01   0.01  -0.07     0.14  -0.02  -0.12
     9   8     0.11  -0.03  -0.07    -0.04   0.03   0.04    -0.04  -0.03   0.00
    10   8    -0.15  -0.14  -0.04    -0.03   0.03  -0.10    -0.10  -0.01  -0.08
    11   1     0.20   0.06   0.14     0.23   0.01   0.28    -0.26  -0.06  -0.31
    12   6     0.09   0.01  -0.04     0.10  -0.02  -0.02    -0.12   0.02  -0.08
    13   1     0.22  -0.10  -0.16     0.32  -0.15  -0.21    -0.25   0.25   0.04
    14   1     0.01   0.02  -0.08    -0.08   0.03  -0.08    -0.08  -0.03  -0.10
    15   6    -0.10   0.07  -0.06    -0.12   0.06  -0.05     0.15  -0.10   0.05
    16   1    -0.21   0.17   0.05    -0.31   0.18   0.12     0.26  -0.30  -0.05
    17   1    -0.20   0.02  -0.22    -0.24   0.03  -0.31     0.28  -0.02   0.24
    18   6    -0.01   0.06  -0.01     0.07   0.00   0.01     0.13  -0.07   0.06
    19   1     0.08   0.01  -0.10     0.18   0.05  -0.08     0.14  -0.15   0.03
    20   6    -0.10   0.08  -0.02     0.10  -0.01   0.05    -0.04   0.01   0.00
    21   1    -0.13   0.05  -0.07     0.09   0.02   0.00    -0.09  -0.08  -0.05
    22   1    -0.07   0.08   0.00     0.16  -0.02   0.07    -0.07   0.00  -0.02
    23   8    -0.16   0.13   0.03     0.05  -0.05   0.08    -0.07   0.16   0.03
    24   1    -0.16   0.00   0.07     0.05  -0.02   0.09    -0.07   0.10   0.04
    25   8     0.06   0.07   0.13     0.10  -0.08   0.16     0.18   0.01   0.12
                      7                      8                      9
                      A                      A                      A
 Frequencies --    115.3964               163.8561               187.9914
 Red. masses --      3.6502                 3.2658                 1.0973
 Frc consts  --      0.0286                 0.0517                 0.0228
 IR Inten    --      1.3308                14.2267                 0.3354
  Atom  AN      X      Y      Z        X      Y      Z        X      Y      Z
     1   1    -0.11   0.07  -0.05     0.17  -0.03   0.10    -0.37  -0.19  -0.36
     2   6     0.00   0.09  -0.06     0.00  -0.08   0.03    -0.03   0.01  -0.02
     3   1     0.04   0.18  -0.12    -0.02  -0.29   0.02    -0.04   0.57   0.17
     4   1     0.03   0.08  -0.06    -0.14  -0.01  -0.03     0.42  -0.31   0.24
     5   6     0.08  -0.01  -0.01    -0.05  -0.01   0.00    -0.02   0.00  -0.02
     6   6     0.26   0.05   0.02    -0.18  -0.04  -0.03    -0.02  -0.01  -0.02
     7   1     0.36   0.04   0.19    -0.30  -0.15  -0.29    -0.04  -0.01  -0.05
     8   1     0.37   0.11  -0.13    -0.40   0.00   0.21    -0.05   0.00   0.00
     9   8     0.00  -0.11  -0.01     0.01   0.07   0.00     0.02   0.03   0.03
    10   8     0.15   0.03  -0.01     0.15   0.02   0.07     0.01  -0.01   0.01
    11   1     0.01  -0.03   0.05     0.04   0.01  -0.13     0.00  -0.01  -0.01
    12   6    -0.04  -0.06  -0.04     0.01  -0.04  -0.12     0.00  -0.01  -0.01
    13   1     0.05  -0.09  -0.12     0.06   0.04  -0.16     0.01   0.01  -0.02
    14   1    -0.11  -0.08  -0.10    -0.03  -0.12  -0.21    -0.01  -0.01  -0.02
    15   6    -0.15  -0.05   0.00    -0.03  -0.07   0.02     0.00  -0.01   0.01
    16   1    -0.22  -0.02   0.06    -0.06  -0.12   0.04     0.00  -0.02   0.01
    17   1    -0.21  -0.09  -0.09    -0.06  -0.12   0.02     0.00  -0.01   0.01
    18   6    -0.10  -0.02   0.05    -0.01  -0.03   0.07     0.01  -0.01   0.01
    19   1    -0.05  -0.04   0.00     0.00  -0.02   0.06     0.00  -0.01   0.01
    20   6    -0.16  -0.01   0.04    -0.03   0.03   0.00     0.01   0.00   0.00
    21   1    -0.16  -0.09   0.18    -0.03  -0.05   0.13     0.01   0.00  -0.01
    22   1    -0.32   0.05   0.00    -0.21   0.02  -0.09     0.00  -0.01  -0.01
    23   8    -0.01   0.05  -0.06     0.12   0.15  -0.11     0.01   0.02  -0.01
    24   1    -0.04   0.06  -0.16     0.11   0.13  -0.18     0.01   0.02   0.00
    25   8    -0.04   0.02   0.12    -0.01  -0.02   0.09     0.00  -0.01   0.01
                     10                     11                     12
                      A                      A                      A
 Frequencies --    225.5408               227.5238               238.5797
 Red. masses --      2.4668                 4.0284                 1.3559
 Frc consts  --      0.0739                 0.1229                 0.0455
 IR Inten    --     11.5302                33.5501                 0.6752
  Atom  AN      X      Y      Z        X      Y      Z        X      Y      Z
     1   1     0.01  -0.05  -0.02     0.01   0.09   0.03     0.00  -0.04  -0.03
     2   6    -0.01  -0.04   0.01    -0.02   0.06  -0.04     0.00  -0.03   0.01
     3   1    -0.02  -0.03   0.04    -0.02  -0.01  -0.05    -0.01  -0.01   0.03
     4   1     0.00  -0.06   0.03    -0.05   0.10  -0.09     0.01  -0.05   0.03
     5   6    -0.02   0.00   0.00    -0.01   0.01  -0.05    -0.01   0.00   0.01
     6   6    -0.04  -0.02  -0.01    -0.03  -0.07  -0.10    -0.01   0.01   0.01
     7   1    -0.08  -0.06  -0.09    -0.16  -0.20  -0.37     0.00   0.00   0.02
     8   1    -0.11   0.00   0.06    -0.27   0.04   0.12     0.00   0.00   0.00
     9   8     0.00   0.02   0.00     0.02  -0.01   0.04    -0.01   0.01   0.00
    10   8     0.05   0.02   0.00     0.29   0.01   0.01    -0.02   0.01  -0.01
    11   1    -0.12  -0.28   0.45    -0.03   0.08  -0.18    -0.06   0.21  -0.44
    12   6    -0.09  -0.03   0.12     0.01   0.00   0.03     0.00  -0.01   0.02
    13   1     0.10  -0.08  -0.05    -0.19  -0.05   0.19    -0.42  -0.10   0.38
    14   1    -0.39   0.24   0.15     0.24  -0.05   0.12     0.52  -0.16   0.21
    15   6     0.03   0.00  -0.07     0.01   0.02  -0.03    -0.05   0.03  -0.04
    16   1     0.01   0.04  -0.05     0.03   0.04  -0.04    -0.05   0.08  -0.03
    17   1     0.05   0.08  -0.11     0.02   0.02  -0.01    -0.06   0.02  -0.07
    18   6     0.05  -0.02  -0.09     0.00   0.01  -0.03     0.00   0.01  -0.03
    19   1     0.07  -0.06  -0.11     0.03  -0.03  -0.07     0.06   0.00  -0.09
    20   6    -0.11  -0.02   0.06    -0.03  -0.01  -0.04    -0.02   0.00   0.00
    21   1    -0.15  -0.21   0.23    -0.05   0.07  -0.25    -0.02  -0.04   0.08
    22   1    -0.29   0.16   0.08     0.18  -0.05   0.05    -0.07   0.05   0.01
    23   8     0.02  -0.08  -0.04    -0.26  -0.01   0.15     0.04  -0.06  -0.05
    24   1     0.00  -0.01  -0.13    -0.21   0.04   0.34     0.03  -0.04  -0.09
    25   8     0.14   0.15  -0.01     0.03   0.00   0.01     0.05   0.03   0.08
                     13                     14                     15
                      A                      A                      A
 Frequencies --    267.8047               301.6770               344.0942
 Red. masses --      4.3617                 4.1247                 3.0498
 Frc consts  --      0.1843                 0.2212                 0.2128
 IR Inten    --      4.5619                 3.2143                 2.5773
  Atom  AN      X      Y      Z        X      Y      Z        X      Y      Z
     1   1     0.10  -0.39  -0.21     0.00  -0.01   0.00     0.02   0.01   0.01
     2   6     0.03  -0.28   0.08     0.01   0.00   0.00     0.00   0.00   0.00
     3   1     0.00  -0.23   0.16     0.01   0.00   0.00     0.00  -0.02   0.00
     4   1     0.01  -0.50   0.31     0.01  -0.01   0.01    -0.02   0.01   0.00
     5   6    -0.02   0.00   0.10     0.01   0.00   0.01    -0.01   0.01   0.00
     6   6     0.08   0.00   0.11     0.01   0.00   0.01     0.00  -0.01   0.00
     7   1     0.08  -0.14   0.04     0.01   0.01   0.02     0.00   0.00   0.00
     8   1     0.07  -0.07   0.15     0.02  -0.02   0.01     0.00   0.00   0.00
     9   8    -0.05   0.01  -0.04     0.00  -0.01  -0.01     0.00   0.01   0.00
    10   8     0.05   0.28  -0.22    -0.02   0.01  -0.01    -0.01   0.00   0.00
    11   1     0.02   0.01   0.02    -0.14  -0.19   0.01    -0.07  -0.19   0.07
    12   6     0.01   0.01  -0.02    -0.10  -0.18   0.08    -0.06  -0.15   0.02
    13   1     0.06   0.04  -0.05    -0.28  -0.38   0.23    -0.05  -0.18   0.00
    14   1    -0.04   0.00  -0.05     0.11  -0.05   0.30    -0.09  -0.10   0.04
    15   6     0.01   0.00   0.02    -0.10  -0.07  -0.15    -0.06  -0.12   0.01
    16   1     0.02  -0.01   0.01    -0.23   0.00  -0.03    -0.06  -0.14   0.01
    17   1     0.01  -0.01   0.04    -0.14  -0.03  -0.31    -0.07  -0.15   0.05
    18   6    -0.02   0.01   0.01     0.07  -0.03  -0.05    -0.09   0.00   0.06
    19   1    -0.04  -0.01   0.02     0.10   0.24  -0.01    -0.10  -0.02   0.06
    20   6     0.00   0.00  -0.02     0.08   0.04   0.13     0.17   0.02  -0.13
    21   1     0.00   0.05  -0.09     0.02  -0.08   0.11     0.25   0.37  -0.36
    22   1     0.07  -0.04  -0.01     0.02   0.04   0.09     0.45  -0.28  -0.18
    23   8    -0.06   0.01   0.03     0.06   0.26   0.13     0.01  -0.02  -0.02
    24   1    -0.05   0.09   0.08     0.06   0.19   0.14     0.04  -0.09   0.09
    25   8    -0.03  -0.02  -0.01    -0.02  -0.05  -0.17     0.02   0.24   0.07
                     16                     17                     18
                      A                      A                      A
 Frequencies --    404.1423               465.1835               479.0012
 Red. masses --      2.6778                 5.2013                 2.6892
 Frc consts  --      0.2577                 0.6631                 0.3635
 IR Inten    --      3.7563                29.3590                 4.9188
  Atom  AN      X      Y      Z        X      Y      Z        X      Y      Z
     1   1     0.32  -0.05   0.03     0.31  -0.05   0.02    -0.02   0.00   0.00
     2   6     0.01  -0.08   0.09     0.11  -0.10  -0.02    -0.01   0.00   0.01
     3   1    -0.12  -0.24   0.39     0.00  -0.16   0.24     0.00   0.01  -0.01
     4   1     0.12  -0.08   0.09     0.31  -0.02  -0.13    -0.02  -0.01   0.02
     5   6    -0.18   0.06  -0.07    -0.03  -0.15  -0.13     0.00   0.01   0.01
     6   6     0.12  -0.01  -0.11    -0.12   0.32  -0.20     0.01  -0.01   0.00
     7   1     0.32  -0.05   0.23     0.02   0.29   0.04     0.02  -0.02   0.02
     8   1     0.28   0.26  -0.44    -0.05   0.41  -0.30     0.02  -0.01  -0.01
     9   8    -0.06   0.16   0.04     0.03  -0.22   0.23    -0.01   0.02  -0.01
    10   8     0.05  -0.13   0.00    -0.03   0.12   0.04     0.01  -0.01   0.00
    11   1     0.00   0.01   0.00    -0.01  -0.03   0.01    -0.06  -0.26   0.14
    12   6     0.00   0.00   0.00     0.00  -0.01   0.00     0.00  -0.08   0.01
    13   1     0.00   0.00   0.00     0.00  -0.02   0.00     0.01  -0.18   0.00
    14   1     0.00   0.00   0.00    -0.01   0.01   0.01    -0.08   0.15   0.13
    15   6     0.00   0.00   0.00     0.01  -0.01  -0.01     0.11  -0.03  -0.14
    16   1    -0.02   0.00   0.02     0.04  -0.01  -0.04     0.45  -0.09  -0.43
    17   1    -0.01   0.00  -0.01     0.02  -0.02   0.03     0.24  -0.13   0.30
    18   6     0.00   0.01   0.01    -0.01   0.01  -0.01    -0.09   0.11  -0.12
    19   1     0.00   0.00   0.01     0.00   0.02  -0.01     0.00   0.16  -0.19
    20   6    -0.01  -0.01   0.00     0.00   0.02   0.00     0.01   0.14   0.02
    21   1     0.00   0.00   0.00     0.00   0.03  -0.02     0.03   0.17   0.04
    22   1    -0.01  -0.01   0.00     0.03   0.00   0.01     0.05   0.14   0.05
    23   8     0.00   0.01   0.01    -0.01  -0.01   0.00     0.01  -0.01   0.01
    24   1    -0.01  -0.07   0.00     0.00   0.08  -0.02     0.01  -0.06  -0.01
    25   8     0.00  -0.01  -0.02    -0.01   0.00   0.01    -0.08  -0.10   0.16
                     19                     20                     21
                      A                      A                      A
 Frequencies --    535.4824               581.4665               614.6244
 Red. masses --      2.8318                 4.4626                 4.2872
 Frc consts  --      0.4784                 0.8890                 0.9542
 IR Inten    --     29.8890               129.6105                 6.4033
  Atom  AN      X      Y      Z        X      Y      Z        X      Y      Z
     1   1     0.24  -0.17  -0.47    -0.46  -0.12   0.17     0.00   0.00  -0.01
     2   6     0.08  -0.02  -0.06    -0.12  -0.05   0.18     0.00   0.00   0.00
     3   1     0.13  -0.16  -0.22     0.08   0.11  -0.27    -0.01   0.00   0.01
     4   1    -0.27  -0.33   0.30    -0.35  -0.08   0.24     0.01   0.00   0.00
     5   6     0.12   0.26   0.07     0.13  -0.10   0.27     0.00   0.00   0.00
     6   6     0.02   0.01  -0.10    -0.07   0.22  -0.25     0.00  -0.01   0.01
     7   1    -0.13   0.18  -0.30     0.16   0.04   0.08    -0.01   0.00  -0.02
     8   1    -0.06  -0.11   0.06     0.14  -0.06  -0.29    -0.01  -0.01   0.02
     9   8    -0.15  -0.08   0.07     0.02   0.04  -0.14     0.00   0.00   0.00
    10   8    -0.01  -0.08   0.03     0.06  -0.09  -0.01     0.00   0.01   0.00
    11   1     0.00   0.01   0.00     0.00   0.00  -0.01    -0.10  -0.19  -0.02
    12   6     0.00   0.00   0.00     0.00   0.00   0.00    -0.04  -0.11  -0.01
    13   1     0.00   0.00   0.00     0.00   0.00   0.00    -0.10  -0.12   0.04
    14   1     0.00   0.00   0.00     0.00  -0.01   0.00    -0.03  -0.05   0.05
    15   6     0.00   0.00   0.00     0.00   0.00   0.00    -0.01  -0.06   0.05
    16   1     0.00   0.00   0.00    -0.02   0.00   0.02    -0.29  -0.15   0.29
    17   1     0.00   0.00   0.00    -0.01   0.00  -0.02    -0.12  -0.10  -0.16
    18   6     0.00   0.00   0.00     0.01   0.00   0.01     0.20   0.18   0.21
    19   1     0.00   0.00   0.00     0.00  -0.01   0.01     0.21   0.15   0.19
    20   6     0.00   0.00   0.00     0.00   0.00   0.00    -0.07   0.29  -0.05
    21   1     0.00  -0.01   0.02    -0.01   0.02  -0.05    -0.02   0.35   0.02
    22   1    -0.02   0.01  -0.01     0.04  -0.02   0.01    -0.03   0.35   0.00
    23   8     0.01   0.01  -0.01    -0.02  -0.01   0.01    -0.06  -0.13  -0.09
    24   1     0.00  -0.14   0.01    -0.02   0.14  -0.03    -0.07  -0.17  -0.10
    25   8     0.00   0.00   0.00     0.01   0.01  -0.01     0.03  -0.10  -0.08
                     22                     23                     24
                      A                      A                      A
 Frequencies --    666.4378               771.9526               788.3793
 Red. masses --      5.5004                 1.1500                 1.2712
 Frc consts  --      1.4393                 0.4038                 0.4655
 IR Inten    --     88.7428                77.8324                 2.8101
  Atom  AN      X      Y      Z        X      Y      Z        X      Y      Z
     1   1     0.00   0.00   0.02     0.04  -0.01  -0.06    -0.01   0.00   0.01
     2   6     0.00   0.00   0.01     0.05   0.00  -0.03    -0.01   0.00   0.01
     3   1     0.00  -0.01   0.00     0.07   0.04  -0.08    -0.01  -0.01   0.01
     4   1     0.03   0.00   0.01    -0.01   0.01  -0.03     0.00   0.00   0.01
     5   6    -0.01  -0.01   0.00     0.00   0.02   0.02     0.00   0.00   0.00
     6   6     0.02   0.01  -0.01    -0.04  -0.04   0.00     0.00   0.00   0.00
     7   1     0.02   0.01  -0.01     0.08  -0.10   0.19    -0.01   0.02  -0.03
     8   1     0.00  -0.01   0.02     0.05   0.05  -0.12    -0.01   0.00   0.02
     9   8     0.00   0.01   0.00    -0.02   0.01   0.01     0.00   0.00   0.00
    10   8     0.02   0.00  -0.01     0.00  -0.01   0.00     0.00   0.00   0.00
    11   1     0.09   0.23  -0.10     0.03   0.04   0.01     0.25   0.34   0.19
    12   6     0.00   0.01   0.01    -0.01  -0.01   0.00    -0.04  -0.01   0.00
    13   1     0.11   0.20  -0.07     0.02  -0.03  -0.02     0.10  -0.35  -0.14
    14   1    -0.04  -0.28  -0.23     0.00  -0.06  -0.02     0.13  -0.19  -0.03
    15   6    -0.05  -0.02   0.15    -0.02   0.00   0.02    -0.12   0.02   0.03
    16   1    -0.02   0.04   0.13     0.02  -0.03  -0.01     0.20  -0.32  -0.25
    17   1    -0.04   0.07   0.04     0.00   0.01   0.07     0.17   0.15   0.51
    18   6    -0.01  -0.38  -0.24     0.00   0.00  -0.02     0.02   0.03   0.00
    19   1    -0.11  -0.25  -0.12     0.00  -0.01  -0.02     0.11   0.09  -0.06
    20   6     0.07   0.40   0.10     0.01   0.03  -0.01     0.00  -0.01  -0.01
    21   1    -0.04   0.10   0.12    -0.03  -0.04  -0.04     0.00  -0.03   0.02
    22   1     0.13   0.27   0.06     0.02   0.08   0.04    -0.03   0.04   0.01
    23   8    -0.02  -0.03   0.00     0.00  -0.04   0.00     0.00   0.01   0.00
    24   1    -0.01  -0.30   0.01     0.05   0.93   0.00    -0.01  -0.12   0.00
    25   8    -0.01   0.02   0.00     0.00   0.00   0.00     0.05  -0.01  -0.04
                     25                     26                     27
                      A                      A                      A
 Frequencies --    834.3987               874.4645               930.1455
 Red. masses --      1.4591                 2.2913                 2.0415
 Frc consts  --      0.5985                 1.0323                 1.0406
 IR Inten    --      8.2793                42.5838               145.7241
  Atom  AN      X      Y      Z        X      Y      Z        X      Y      Z
     1   1    -0.10  -0.02  -0.06    -0.02   0.00   0.00    -0.07  -0.04  -0.06
     2   6     0.09   0.01  -0.05     0.00   0.00   0.00    -0.09   0.04   0.12
     3   1     0.19   0.10  -0.29     0.01   0.01  -0.02    -0.07  -0.12   0.04
     4   1    -0.05   0.01  -0.03    -0.02   0.00   0.00    -0.31  -0.16   0.36
     5   6     0.00   0.01   0.05     0.00   0.00   0.00     0.05   0.05  -0.11
     6   6    -0.12  -0.09  -0.01    -0.01  -0.01   0.00     0.00  -0.10  -0.03
     7   1     0.19  -0.28   0.49     0.00  -0.01   0.03    -0.02   0.09   0.02
     8   1     0.07   0.33  -0.40     0.01   0.05  -0.05    -0.06   0.47  -0.24
     9   8    -0.02   0.00   0.01     0.00   0.00   0.00     0.08  -0.06  -0.03
    10   8     0.02   0.05   0.01     0.00   0.01   0.00    -0.03   0.05   0.03
    11   1     0.01   0.01   0.01    -0.11  -0.11  -0.22    -0.01  -0.03   0.00
    12   6     0.00   0.01   0.00    -0.02  -0.12   0.04     0.00  -0.01  -0.01
    13   1     0.00  -0.02   0.00     0.05   0.35   0.00    -0.02  -0.03   0.00
    14   1     0.01   0.03   0.02    -0.21  -0.41  -0.29     0.00   0.02   0.02
    15   6     0.00   0.00  -0.01    -0.03   0.00   0.16     0.01   0.01   0.01
    16   1     0.00  -0.01  -0.01     0.04   0.33   0.12    -0.02  -0.03   0.02
    17   1     0.01   0.02  -0.01    -0.14  -0.15   0.11    -0.01  -0.01   0.00
    18   6     0.00  -0.01   0.01    -0.06   0.18  -0.14     0.04  -0.01   0.00
    19   1     0.01   0.01   0.01     0.00  -0.13  -0.27     0.00   0.17   0.08
    20   6    -0.01   0.00   0.01     0.01  -0.04  -0.06     0.09  -0.01  -0.04
    21   1     0.02   0.07   0.00     0.02  -0.08   0.06    -0.05  -0.41   0.11
    22   1     0.02  -0.07  -0.02    -0.07   0.27   0.11    -0.16   0.26   0.01
    23   8     0.00   0.02   0.00     0.03   0.03   0.05    -0.03  -0.01  -0.02
    24   1    -0.03  -0.41  -0.05     0.02  -0.14   0.06     0.01   0.04   0.15
    25   8     0.00   0.00  -0.01     0.08  -0.04  -0.02    -0.05   0.02   0.03
                     28                     29                     30
                      A                      A                      A
 Frequencies --    937.5626               987.8521              1026.2331
 Red. masses --      1.8146                 1.3598                 1.7793
 Frc consts  --      0.9398                 0.7819                 1.1040
 IR Inten    --     63.9181                42.9781                 4.5821
  Atom  AN      X      Y      Z        X      Y      Z        X      Y      Z
     1   1     0.00  -0.02  -0.05     0.01   0.00  -0.02     0.01   0.00   0.00
     2   6    -0.06   0.02   0.07     0.00   0.01   0.00    -0.01   0.00   0.00
     3   1    -0.07  -0.08   0.08    -0.01  -0.02   0.01    -0.01   0.00   0.02
     4   1    -0.18  -0.10   0.21     0.00  -0.01   0.03     0.00   0.00   0.00
     5   6     0.04   0.03  -0.07     0.00   0.00  -0.01     0.00   0.00   0.00
     6   6     0.00  -0.06  -0.01     0.00   0.00   0.00     0.00   0.00   0.00
     7   1    -0.03   0.07  -0.02     0.00   0.00   0.00     0.00   0.00   0.01
     8   1    -0.04   0.22  -0.10    -0.01  -0.01   0.01     0.00   0.00  -0.01
     9   8     0.05  -0.04  -0.02     0.00   0.00   0.00     0.00   0.00   0.00
    10   8    -0.02   0.03   0.02     0.00   0.00   0.00     0.00   0.00   0.00
    11   1     0.01   0.04   0.00    -0.01   0.06  -0.13     0.08   0.10   0.02
    12   6     0.00   0.02   0.01    -0.01  -0.06   0.05    -0.09  -0.13  -0.05
    13   1     0.02   0.04   0.00     0.09   0.24  -0.02     0.02  -0.34  -0.16
    14   1     0.00   0.00  -0.01    -0.12  -0.31  -0.20     0.06  -0.32  -0.10
    15   6    -0.01  -0.01  -0.02     0.01   0.03  -0.01     0.12   0.15   0.00
    16   1     0.02   0.04  -0.04     0.12   0.24  -0.08    -0.02   0.14   0.12
    17   1     0.00   0.00  -0.01     0.05   0.09   0.01     0.24   0.56  -0.28
    18   6    -0.06   0.00   0.01     0.08  -0.01  -0.01     0.00   0.00   0.02
    19   1    -0.01  -0.29  -0.11     0.24   0.62   0.02    -0.20  -0.32   0.11
    20   6    -0.13   0.02   0.05    -0.02  -0.03   0.09    -0.02  -0.01  -0.01
    21   1     0.08   0.63  -0.15    -0.01   0.09  -0.10    -0.01   0.03  -0.02
    22   1     0.21  -0.36  -0.02     0.13  -0.37  -0.06    -0.01   0.01   0.00
    23   8     0.06   0.00   0.03    -0.04  -0.01  -0.06     0.02   0.00   0.02
    24   1     0.00   0.16  -0.18    -0.04   0.04  -0.11     0.01  -0.01  -0.01
    25   8     0.07  -0.04  -0.04    -0.04   0.02   0.02    -0.04   0.01   0.02
                     31                     32                     33
                      A                      A                      A
 Frequencies --   1047.1599              1069.6004              1102.2623
 Red. masses --      1.7615                 1.4770                 1.9526
 Frc consts  --      1.1380                 0.9956                 1.3978
 IR Inten    --     11.7513                99.9075                11.5942
  Atom  AN      X      Y      Z        X      Y      Z        X      Y      Z
     1   1     0.32   0.13   0.14    -0.43   0.01   0.51    -0.01   0.00   0.02
     2   6    -0.14  -0.03  -0.08     0.02  -0.14   0.01     0.00  -0.01   0.00
     3   1    -0.37  -0.07   0.55     0.08   0.27  -0.05     0.00   0.01   0.00
     4   1     0.44   0.03  -0.20     0.14   0.20  -0.34     0.02   0.01  -0.01
     5   6     0.13   0.09   0.07     0.03   0.08   0.01     0.00   0.01   0.00
     6   6    -0.07  -0.04  -0.03     0.07  -0.06  -0.05     0.00   0.00   0.00
     7   1     0.08  -0.05   0.24    -0.11   0.18  -0.28     0.00   0.01  -0.01
     8   1     0.11  -0.11  -0.16    -0.10   0.35  -0.06    -0.01   0.01   0.00
     9   8     0.01  -0.03  -0.03    -0.03   0.00   0.01     0.00   0.00   0.00
    10   8     0.01   0.02   0.02    -0.03   0.02   0.02     0.00   0.00   0.00
    11   1     0.00   0.01   0.00     0.00   0.02  -0.01    -0.18  -0.55   0.00
    12   6     0.00   0.01   0.00     0.00   0.00   0.01     0.05  -0.08  -0.15
    13   1     0.00   0.01   0.00     0.01   0.02   0.00    -0.24  -0.27   0.09
    14   1     0.00   0.00   0.00    -0.01  -0.02  -0.01    -0.01   0.42   0.20
    15   6     0.00  -0.01   0.00     0.00   0.00  -0.01    -0.04   0.17   0.13
    16   1    -0.01  -0.02   0.01     0.01   0.01  -0.01     0.08   0.10   0.02
    17   1     0.00  -0.01   0.01     0.00   0.01  -0.01    -0.11  -0.11   0.34
    18   6     0.01   0.00  -0.01     0.00   0.00   0.00     0.02  -0.04  -0.03
    19   1     0.00   0.02   0.00     0.01   0.02   0.00     0.05   0.07  -0.02
    20   6     0.01   0.00   0.00     0.00   0.00   0.00    -0.01  -0.02   0.06
    21   1     0.00  -0.02   0.00     0.01   0.03   0.01    -0.03   0.00  -0.08
    22   1     0.00   0.01   0.01    -0.01  -0.02  -0.01     0.11  -0.16   0.03
    23   8     0.00   0.00   0.00     0.00   0.00   0.00    -0.01   0.00  -0.03
    24   1    -0.01  -0.04  -0.02     0.01   0.05   0.03    -0.03   0.00  -0.10
    25   8     0.00   0.00   0.00     0.00   0.00   0.00     0.02   0.00  -0.02
                     34                     35                     36
                      A                      A                      A
 Frequencies --   1123.9682              1193.9202              1195.3239
 Red. masses --      2.1541                 3.4127                 1.7345
 Frc consts  --      1.6033                 2.8662                 1.4601
 IR Inten    --     10.3005                65.3969                11.6855
  Atom  AN      X      Y      Z        X      Y      Z        X      Y      Z
     1   1     0.02   0.01  -0.01    -0.05  -0.01   0.02     0.35   0.05  -0.23
     2   6     0.00   0.00  -0.01     0.00  -0.01   0.01    -0.01   0.06  -0.07
     3   1    -0.01  -0.02   0.01     0.00   0.02   0.02    -0.06  -0.09   0.04
     4   1     0.02  -0.01   0.00    -0.04   0.01  -0.01     0.15  -0.07   0.03
     5   6     0.00   0.00   0.01     0.00   0.01  -0.02    -0.03  -0.11   0.17
     6   6    -0.01   0.00   0.00     0.00   0.01   0.01     0.08  -0.03  -0.03
     7   1     0.01  -0.01   0.02     0.00  -0.01   0.01    -0.08  -0.01  -0.32
     8   1     0.01  -0.01  -0.01     0.00  -0.03   0.01    -0.30   0.72   0.03
     9   8     0.00   0.00   0.00     0.00   0.00   0.00     0.00   0.02  -0.03
    10   8     0.00   0.00   0.00     0.00   0.00   0.00    -0.04   0.00   0.00
    11   1    -0.11  -0.16  -0.19    -0.01  -0.05   0.02     0.00   0.00   0.01
    12   6     0.05  -0.06   0.03     0.01   0.01  -0.01     0.00   0.00   0.00
    13   1     0.03   0.28   0.06    -0.03  -0.02   0.02     0.00  -0.01   0.00
    14   1    -0.17  -0.07  -0.12     0.01   0.06   0.03     0.01   0.01   0.00
    15   6    -0.07   0.10  -0.11    -0.01  -0.02   0.04     0.00   0.00   0.00
    16   1     0.32   0.41  -0.41    -0.03  -0.07   0.05    -0.01  -0.01   0.01
    17   1     0.03   0.02   0.23     0.00   0.00   0.03     0.00   0.00   0.00
    18   6    -0.05  -0.11   0.18     0.15  -0.05  -0.06     0.01   0.00  -0.01
    19   1     0.12  -0.09   0.04     0.37   0.23  -0.22     0.02   0.02  -0.01
    20   6     0.00   0.05  -0.10    -0.18   0.03  -0.21    -0.01   0.00  -0.01
    21   1     0.04  -0.04   0.19    -0.35  -0.19  -0.53    -0.01   0.01  -0.02
    22   1    -0.24   0.15  -0.16    -0.02  -0.02  -0.15    -0.01  -0.01  -0.02
    23   8     0.02  -0.02   0.06     0.15  -0.02   0.20     0.01   0.00   0.01
    24   1     0.05   0.00   0.16     0.02  -0.07  -0.28     0.01   0.02   0.01
    25   8     0.03   0.00  -0.04    -0.13   0.05   0.04     0.00   0.00   0.00
                     37                     38                     39
                      A                      A                      A
 Frequencies --   1238.2284              1256.9281              1274.1198
 Red. masses --      1.2855                 1.5340                 1.2557
 Frc consts  --      1.1612                 1.4279                 1.2010
 IR Inten    --      9.1859                 3.0243                15.3636
  Atom  AN      X      Y      Z        X      Y      Z        X      Y      Z
     1   1     0.00   0.00   0.01     0.07  -0.01  -0.11     0.00  -0.01  -0.01
     2   6     0.00   0.00   0.00     0.02   0.02  -0.01     0.00   0.00   0.00
     3   1     0.00   0.00  -0.01     0.03  -0.03  -0.06     0.00   0.00   0.00
     4   1     0.01   0.00   0.00     0.02   0.00   0.00     0.00   0.01  -0.01
     5   6     0.00   0.00   0.00    -0.05  -0.07   0.05     0.00   0.00   0.00
     6   6    -0.01   0.01   0.01     0.01  -0.12  -0.07     0.01  -0.01  -0.01
     7   1     0.00   0.02   0.03    -0.21   0.63  -0.15    -0.01   0.01  -0.02
     8   1     0.02  -0.02  -0.02     0.40  -0.43  -0.35     0.01  -0.02   0.00
     9   8     0.00   0.00   0.00     0.00   0.02   0.00     0.00   0.00   0.00
    10   8     0.00   0.00  -0.01     0.01   0.09   0.07     0.00   0.01   0.01
    11   1     0.05   0.06   0.13     0.00  -0.01  -0.01     0.07   0.15   0.12
    12   6    -0.04   0.02  -0.04     0.00   0.00   0.00    -0.07   0.02  -0.02
    13   1    -0.03  -0.21  -0.06     0.00   0.01   0.00     0.02  -0.17  -0.10
    14   1     0.12   0.04   0.07    -0.01   0.00   0.00     0.12  -0.03   0.04
    15   6     0.06  -0.02   0.06     0.00   0.00   0.00     0.05  -0.02   0.00
    16   1    -0.01   0.18   0.13     0.00  -0.02   0.00     0.13   0.43  -0.03
    17   1    -0.05  -0.09  -0.09     0.00   0.01   0.01    -0.13  -0.29  -0.04
    18   6    -0.06  -0.02  -0.03     0.01   0.00   0.00    -0.08  -0.03   0.05
    19   1     0.05   0.47   0.02     0.01  -0.02  -0.02    -0.12   0.29   0.20
    20   6    -0.02   0.02  -0.06     0.00   0.00   0.00     0.00   0.01   0.00
    21   1     0.19   0.20   0.39     0.00   0.00   0.01    -0.19  -0.19  -0.35
    22   1    -0.32  -0.19  -0.37    -0.01  -0.02  -0.03     0.20   0.24   0.26
    23   8     0.01  -0.01   0.03     0.00   0.00   0.00     0.01   0.00   0.00
    24   1     0.08   0.05   0.29     0.01   0.00   0.03    -0.07  -0.04  -0.28
    25   8     0.04  -0.01   0.00    -0.01   0.00   0.00     0.06  -0.02  -0.01
                     40                     41                     42
                      A                      A                      A
 Frequencies --   1298.8061              1304.5912              1333.8638
 Red. masses --      1.2452                 1.8243                 1.2206
 Frc consts  --      1.2376                 1.8294                 1.2796
 IR Inten    --     14.3619                 9.3489                10.3764
  Atom  AN      X      Y      Z        X      Y      Z        X      Y      Z
     1   1     0.01   0.00   0.00     0.02   0.01   0.02     0.00   0.00  -0.01
     2   6     0.00   0.00   0.00    -0.01   0.00   0.00     0.00   0.00   0.00
     3   1     0.00   0.02   0.01     0.00   0.01  -0.01     0.00   0.00   0.01
     4   1    -0.03   0.00   0.00     0.04   0.00  -0.01    -0.01   0.00   0.00
     5   6     0.00   0.00   0.00     0.02   0.01   0.01     0.00   0.00   0.00
     6   6     0.00   0.00   0.01    -0.09   0.03   0.15     0.00   0.00   0.00
     7   1    -0.02   0.04   0.00    -0.24   0.83   0.16     0.00  -0.01  -0.01
     8   1     0.00   0.01  -0.01     0.00   0.36  -0.16     0.01  -0.02   0.00
     9   8     0.00   0.00   0.00    -0.01   0.00   0.00     0.00   0.00   0.00
    10   8     0.00   0.00   0.00     0.08  -0.10  -0.12     0.00   0.00   0.00
    11   1    -0.06  -0.13  -0.11     0.00   0.01   0.01     0.01  -0.08   0.06
    12   6     0.06  -0.02   0.02     0.00   0.00   0.00     0.03   0.00  -0.04
    13   1    -0.01   0.16   0.09     0.00  -0.01  -0.01    -0.08   0.03   0.06
    14   1    -0.10   0.04  -0.03     0.01   0.00   0.00     0.02   0.15   0.06
    15   6    -0.03   0.02  -0.01     0.00   0.00   0.00    -0.03  -0.08   0.04
    16   1    -0.14  -0.40   0.05     0.01   0.03  -0.01     0.07   0.17  -0.02
    17   1     0.15   0.34  -0.03    -0.01  -0.03   0.00     0.22   0.49  -0.14
    18   6    -0.06  -0.01  -0.03     0.00   0.00   0.00    -0.03  -0.04   0.02
    19   1    -0.43   0.43   0.43     0.02  -0.02  -0.02     0.26   0.18  -0.19
    20   6    -0.02   0.01  -0.03     0.00   0.00   0.01    -0.01  -0.05  -0.03
    21   1    -0.06  -0.01  -0.13    -0.01   0.00  -0.03     0.17   0.30   0.10
    22   1    -0.04   0.06  -0.01     0.04   0.03   0.05     0.13   0.42   0.36
    23   8     0.02   0.00   0.03     0.00   0.00  -0.01    -0.01   0.01  -0.02
    24   1    -0.02  -0.01  -0.09     0.00  -0.01   0.01    -0.02   0.01  -0.03
    25   8     0.07  -0.03   0.00     0.00   0.00   0.00    -0.01   0.01   0.00
                     43                     44                     45
                      A                      A                      A
 Frequencies --   1371.4977              1382.5295              1409.8101
 Red. masses --      1.3922                 1.2736                 1.4533
 Frc consts  --      1.5429                 1.4342                 1.7019
[truncated: 96,732 more chars]
