# Supplementary material for: Computational Investigation of Substituent Effects on the Alcohol + Carbonyl Channel of Peroxy Radical Self- and Cross-Reactions
Source: J Phys Chem A. 2023 Feb 8;127(7):1686–96. doi: 10.1021/acs.jpca.2c08927 (PMC9969516; doi:10.1021/acs.jpca.2c08927)
Supplement: Supplementary file 2 — jp2c08927_si_002.zip [file jp2c08927_si_002.zip › AceO-OBuOH/aceo-obuoh-dimer-complex-F12.out]

 Primary working directories    : /run/nvme/job_5715311/data/5715311/molpro.VrlPRrxpEj
 Secondary working directories  : /run/nvme/job_5715311/data/5715311/molpro.VrlPRrxpEj
 Wavefunction directory         : /scratch/kurten/scratch_galib/third-paper/aceo-o-buoh/SYS_1A_1B/ccsdt/aceo-buoh_2289-restart-F12/
 Main file repository           : /run/nvme/job_5715311/data/5715311/

 id        : cs

 Nodes       nprocs
 r05c53.bullx    8

 Using customized tuning parameters: mindgm=1; mindgv=20; mindgc=4; mindgr=1; noblas=0; minvec=7
 default implementation of scratch files=sf  


 Variables initialized (934), CPU time= 0.02 sec
 ***,SCI
 memory,2800,m
 geomtyp=xyz
 NOSYM
 geometry={
 25
 aceo-buoh_2289-restart.log,Energy: -361424.1671905
 H          1.65474       -1.99837        1.59113
 C          1.49186       -1.01073        1.17022
 H          0.48572       -0.91173        0.76094
 H          1.61174       -0.23836        1.93045
 C          2.47093       -0.75236        0.07619
 C          2.25037        0.64463       -0.73156
 H          3.19209        0.83900       -1.25413
 H          1.46110        0.27335       -1.41388
 O          3.35509       -1.45383       -0.28361
 O          1.83391        1.59034        0.07875
 H         -2.05730       -2.50266       -0.40425
 C         -2.93966       -1.96810       -0.05144
 H         -3.64934       -1.91412       -0.87893
 H         -3.39740       -2.55646        0.74319
 C         -2.56626       -0.57753        0.44502
 H         -1.86146       -0.64027        1.27442
 H         -3.45288       -0.05951        0.81827
 C         -1.94306        0.27177       -0.66107
 H         -2.67982        0.51188       -1.44812
 C         -1.56284        1.73298       -0.08420
 H         -2.53022        2.15834        0.18667
 H         -1.12678        2.29504       -0.91158
 O         -0.76072        1.69834        1.03031
 H          0.17011        1.64878        0.74895
 O         -0.80684       -0.20347       -1.16570
 }
 BASIS=MINAO
 END
 {rhf;
 wf,charge=0,spin=2}
 BASIS=VDZ-F12
 END
 {rhf;
 wf,charge=0,spin=2}
 rccsd(t)-f12a,gem_beta=0.9
 
 
 Commands  initialized (763), CPU time= 0.01 sec, 617 directives.
 Default parameters read. Elapsed time= 2.18 sec

 Checking input...
 Passed
1


                                         ***  PROGRAM SYSTEM MOLPRO  ***
                                       Copyright, TTI GmbH Stuttgart, 2015
                                    Version 2019.2 linked Sep 26 2019 14:26:04


 **********************************************************************************************************************************
 LABEL *   SCI                                                                           
  64 bit mpp version                                                                     DATE: 04-May-21          TIME: 21:29:49  
 **********************************************************************************************************************************

 SHA1:             be6ab392da7e353d2966a12a05a6c018082442e1
 **********************************************************************************************************************************
 SETTING GEOMTYP        =    XYZ

 Variable memory set to 2800000000 words,  buffer space 

 ZSYMEL=NOSYM

 SETTING BASIS          =    MINAO


 Recomputing integrals since basis changed


 Using spherical harmonics

 Library entry H      S MINAO                selected for orbital group  1
 Library entry C      S MINAO                selected for orbital group  2
 Library entry C      P MINAO                selected for orbital group  2
 Library entry O      S MINAO                selected for orbital group  6
 Library entry O      P MINAO                selected for orbital group  6


 PROGRAM * SEWARD (Integral evaluation for generally contracted gaussian basis sets)     Author: Roland Lindh, 1990

 Geometry written to block  1 of record 700


 Point group  C1  


 ATOMIC COORDINATES

 NR  ATOM    CHARGE       X              Y              Z

   1  H       1.00    3.127005407   -3.776371996    3.006799929
   2  C       6.00    2.819206816   -1.910002886    2.211395305
   3  H       1.00    0.917877773   -1.722920000    1.437968197
   4  H       1.00    3.045747184   -0.450435119    3.648021797
   5  C       6.00    4.669380973   -1.421754347    0.143978233
   6  C       6.00    4.252582979    1.218174152   -1.382448044
   7  H       1.00    6.032175865    1.585480219   -2.369962225
   8  H       1.00    2.761078841    0.516556636   -2.671845973
   9  O       8.00    6.340201223   -2.747340532   -0.535945226
  10  O       8.00    3.465587637    3.005307045    0.148815932
  11  H       1.00   -3.887733556   -4.729341983   -0.763921786
  12  C       6.00   -5.555152299   -3.719169986   -0.097207512
  13  H       1.00   -6.896253135   -3.617162570   -1.660936983
  14  H       1.00   -6.420155536   -4.831009248    1.404425559
  15  C       6.00   -4.849528564   -1.091373529    0.840965920
  16  H       1.00   -3.517649592   -1.209934946    2.408304768
  17  H       1.00   -6.524997541   -0.112457602    1.546306196
  18  C       6.00   -3.671851244    0.513570869   -1.249241249
  19  H       1.00   -5.064125863    0.967313009   -2.736550196
  20  C       6.00   -2.953339577    3.274857579   -0.159114940
  21  H       1.00   -4.781422835    4.078671484    0.352755176
  22  H       1.00   -2.129305603    4.336997045   -1.722636541
  23  O       8.00   -1.437552457    3.209397466    1.947003723
  24  H       1.00    0.321461311    3.115742640    1.415310381
  25  O       8.00   -1.524706626   -0.384502575   -2.202853743

 Bond lengths in Bohr (Angstrom)

 1-2  2.052009294  2-3  2.061126301  2-4  2.060474285  2-5  2.817045331  5-6  3.077810947
     ( 1.085876555)     ( 1.090701067)     ( 1.090356036)     ( 1.490716191)     ( 1.628707413)

  5- 9  2.238551977   6- 7  2.068102716   6- 8  2.092701305   6-10  2.481526750  11-12  2.060398178
       ( 1.184590692)       ( 1.094392827)       ( 1.107409840)       ( 1.313167404)       ( 1.090315761)

 12-13  2.062572865  12-14  2.058960666  12-15  2.878087640  15-16  2.060220734  15-17  2.064697941
       ( 1.091466556)       ( 1.089555062)       ( 1.523018390)       ( 1.090221862)       ( 1.092591098)

 15-18  2.886474736  18-19  2.087198708  18-20  3.054396615  18-25  2.515182440  20-21  2.061556744
       ( 1.527456650)       ( 1.104497991)       ( 1.616317082)       ( 1.330977229)       ( 1.090928848)

 20-22  2.061982549  20-23  2.595694789  23-24  1.839999586
       ( 1.091154174)       ( 1.373582529)       ( 0.973685849)

 Bond angles

  1-2-3  111.49244191   1-2-4  110.94839371   1-2-5  110.09624008   2-5-6  115.06790945

  2-5-9  127.62454981   3-2-4  107.38300442   3-2-5  108.34491042   4-2-5  108.46415890

  5- 6- 7  105.82032370   5- 6- 8   96.57585426   5- 6-10  110.77087061   6- 5- 9  117.28102567

  7- 6- 8  112.24883262   7- 6-10  116.08086444   8- 6-10  113.30457032  11-12-13  107.76518479

 11-12-14  108.13350652  11-12-15  110.77584929  12-15-16  110.72849399  12-15-17  110.19978386

 12-15-18  111.81737545  13-12-14  107.84667751  13-12-15  111.18558856  14-12-15  110.99606690

 15-18-19  111.39091861  15-18-20  109.88867447  15-18-25  115.10732911  16-15-17  106.97753618

 16-15-18  108.61061784  17-15-18  108.35127682  18-20-21  103.44482411  18-20-22  106.80150910

 18-20-23  113.83848137  19-18-20  102.39854452  19-18-25  112.14162645  20-18-25  104.90972418

 20-23-24  108.97047988  21-20-22  109.98664441  21-20-23  109.03819352  22-20-23  113.25758632

 NUCLEAR CHARGE:                   88
 NUMBER OF PRIMITIVE AOS:         345
 NUMBER OF SYMMETRY AOS:          345
 NUMBER OF CONTRACTIONS:           69   (   69A   )
 NUMBER OF CORE ORBITALS:          11   (   11A   )
 NUMBER OF VALENCE ORBITALS:       58   (   58A   )


 NUCLEAR REPULSION ENERGY  653.82277385

 Eigenvalues of metric

         1 0.175E+00 0.181E+00 0.186E+00 0.196E+00 0.202E+00 0.206E+00 0.222E+00 0.237E+00


 Contracted 2-electron integrals neglected if value below      1.0D-11
 AO integral compression algorithm  1   Integral accuracy      1.0D-11

     17.039 MB (compressed) written to integral file ( 67.5%)

     Node minimum: 1.311 MB, node maximum: 7.602 MB


 NUMBER OF SORTED TWO-ELECTRON INTEGRALS:     363608.     BUFFER LENGTH:  32768
 NUMBER OF SEGMENTS:   1  SEGMENT LENGTH:     363608      RECORD LENGTH: 524288

 Memory used in sort:       0.92 MW

 SORT1 READ     3150604. AND WROTE      346648. INTEGRALS IN      1 RECORDS. CPU TIME:     0.08 SEC, REAL TIME:     0.09 SEC
 SORT2 READ     2783579. AND WROTE     2917320. INTEGRALS IN     40 RECORDS. CPU TIME:     0.01 SEC, REAL TIME:     0.01 SEC

 Node minimum:      363608.  Node maximum:      365722. integrals

 OPERATOR DM      FOR CENTER  0  COORDINATES:    0.000000    0.000000    0.000000


 **********************************************************************************************************************************
 DATASETS  * FILE   NREC   LENGTH (MB)   RECORD NAMES
              1      18       30.60       500      610      700      900      950      970     1000      129      960     1100   
                                          VAR    BASINP    GEOM    SYMINP    ZMAT    AOBASIS   BASIS     P2S    ABASIS      S 
                                         1400     1410     1200     1210     1080     1600     1650     1700   
                                           T        V       H0       H01     AOSYM     SMH    MOLCAS    OPER   

 PROGRAMS   *        TOTAL       INT
 CPU TIMES  *         4.07      3.89
 REAL TIME  *        10.17 SEC
 DISK USED  *        31.33 MB (local),      296.74 MB (total)
 GA USED    *         0.00 MB       (max)       0.00 MB       (current)
 **********************************************************************************************************************************


 PROGRAM * RHF-SCF (OPEN SHELL)       Authors: W. Meyer, H.-J. Werner


 NUMBER OF ELECTRONS:      45+   43-    SPACE SYMMETRY=1    SPIN SYMMETRY: Triplet 
 CONVERGENCE THRESHOLDS:    1.00E-05 (Density)    1.00E-07 (Energy)
 MAX. NUMBER OF ITERATIONS:       60
 INTERPOLATION TYPE:            DIIS
 INTERPOLATION STEPS:              2 (START)      1 (STEP)
 LEVEL SHIFTS:                 -0.60 (CLOSED) -0.30 (OPEN) 


 Orbital guess generated from atomic densities. Full valence occupancy:   44

 Molecular orbital dump at record        2100.2

 Initial alpha occupancy:  45
 Initial beta  occupancy:  43
 Wave function symmetry:    1

 ITERATION    DDIFF          GRAD             ENERGY        2-EL.EN.            DIPOLE MOMENTS         DIIS   ORB.
    1      0.000D+00      0.000D+00      -571.06486723   1696.717561   -1.33316   -0.23927    0.41604    0    start
    2      0.000D+00      0.128D-01      -571.40045137   1696.335996   -0.42150   -0.24991    0.09690    1    diag,B
    3      0.223D-01      0.315D-02      -571.44843686   1695.501854   -0.46601   -0.09931   -0.00256    2    diag,B
    4      0.530D-02      0.243D-02      -571.50033912   1694.877439   -0.49335    0.00594   -0.11121    3    diag,B
    5      0.685D-02      0.172D-02      -571.53775694   1694.490956   -0.52210    0.09148   -0.17651    4    diag,B
    6      0.741D-02      0.855D-03      -571.54555352   1694.353708   -0.52722    0.11606   -0.22720    5    diag,B
    7      0.357D-02      0.364D-03      -571.54649671   1694.318473   -0.52063    0.11583   -0.24348    6    fixocc
    8      0.166D-02      0.188D-03      -571.54662802   1694.315799   -0.52478    0.13759   -0.24661    7    diag,B
    9      0.839D-03      0.136D-03      -571.54675826   1694.320199   -0.51625    0.12806   -0.25519    8    diag,B
   10      0.579D-03      0.581D-04      -571.54680219   1694.320234   -0.51311    0.12835   -0.25584    9    orth
   11      0.207D-03      0.422D-04      -571.54684060   1694.316318   -0.51226    0.12966   -0.25588    9    diag,B
   12      0.215D-03      0.352D-04      -571.54687026   1694.316369   -0.51270    0.12902   -0.25533    9    diag,B
   13      0.174D-03      0.324D-04      -571.54690528   1694.317888   -0.51398    0.12903   -0.25521    9    diag,B
   14      0.216D-03      0.313D-04      -571.54695443   1694.319395   -0.51558    0.12902   -0.25616    9    diag,B
   15      0.312D-03      0.299D-04      -571.54707112   1694.321583   -0.52027    0.13105   -0.25874    9    diag,B
   16      0.798D-03      0.272D-04      -571.54730801   1694.332037   -0.53207    0.13802   -0.26665    9    diag,B
   17      0.209D-02      0.211D-04      -571.54739101   1694.339806   -0.53758    0.14179   -0.27132    9    diag,B
   18      0.106D-02      0.163D-04      -571.54747866   1694.354840   -0.54812    0.15157   -0.27976    9    diag,B
   19      0.204D-02      0.157D-04      -571.54747865   1694.355662   -0.54759    0.15051   -0.28021    9    diag,B
   20      0.451D-04      0.103D-04      -571.54748938   1694.363497   -0.55139    0.15406   -0.28448    9    orth
   21      0.809D-03      0.628D-05      -571.54748991   1694.365809   -0.55176    0.15369   -0.28583    9    diag,B
   22      0.124D-03      0.192D-05      -571.54748998   1694.366086   -0.55214    0.15409   -0.28596    9    diag,B
   23      0.498D-04      0.112D-05      -571.54749000   1694.366147   -0.55222    0.15416   -0.28596    9    diag,B
   24      0.558D-05      0.962D-06      -571.54749003   1694.366287   -0.55221    0.15412   -0.28603    0    orth

 Final alpha occupancy:  45
 Final beta  occupancy:  43

 !RHF STATE  1.1 Energy              -571.547490026568
 Nuclear energy                       653.82277385
 One-electron energy                -2072.55340728
 Two-electron energy                  847.18314340
 Virial quotient                       -1.00288180
 !RHF STATE  1.1 Dipole moment         -0.55221419     0.15411720    -0.28603063
 Dipole moment /Debye                  -1.40349655     0.39170120    -0.72696974

 Orbital energies:

         1.1          2.1          3.1          4.1          5.1          6.1          7.1          8.1          9.1         10.1
    -20.651544   -20.643837   -20.598190   -20.537012   -11.575590   -11.494920   -11.473383   -11.472786   -11.421973   -11.399809

        11.1         12.1         13.1         14.1         15.1         16.1         17.1         18.1         19.1         20.1
    -11.393173    -1.510326    -1.448374    -1.429668    -1.399838    -1.127254    -1.109993    -1.030852    -0.998579    -0.934713

        21.1         22.1         23.1         24.1         25.1         26.1         27.1         28.1         29.1         30.1
     -0.839021    -0.811238    -0.764231    -0.740622    -0.737126    -0.721947    -0.704506    -0.695961    -0.677928    -0.670437

        31.1         32.1         33.1         34.1         35.1         36.1         37.1         38.1         39.1         40.1
     -0.662493    -0.659952    -0.630806    -0.625851    -0.596955    -0.586421    -0.577505    -0.557005    -0.548817    -0.521964

        41.1         42.1         43.1         44.1         45.1         46.1         47.1
     -0.499903    -0.490172    -0.486255    -0.647281    -0.622046     0.106991     0.310837


 HOMO     45.1    -0.622046 =     -16.9267eV
 LUMO     46.1     0.106991 =       2.9114eV
 LUMO-HOMO         0.729037 =      19.8381eV


 **********************************************************************************************************************************
 DATASETS  * FILE   NREC   LENGTH (MB)   RECORD NAMES
              1      18       30.60       500      610      700      900      950      970     1000      129      960     1100   
                                          VAR    BASINP    GEOM    SYMINP    ZMAT    AOBASIS   BASIS     P2S    ABASIS      S 
                                         1400     1410     1200     1210     1080     1600     1650     1700   
                                           T        V       H0       H01     AOSYM     SMH    MOLCAS    OPER   

              2       4        3.31       700     1000      520     2100   
                                         GEOM     BASIS   MCVARS     RHF  

 PROGRAMS   *        TOTAL   RHF-SCF       INT
 CPU TIMES  *         4.54      0.47      3.89
 REAL TIME  *        12.06 SEC
 DISK USED  *        34.68 MB (local),      323.55 MB (total)
 SF USED    *         0.02 MB
 GA USED    *         0.00 MB       (max)       0.00 MB       (current)
 **********************************************************************************************************************************
 SETTING BASIS          =    VDZ-F12


 Recomputing integrals since basis changed


 Using spherical harmonics

 Library entry H      S cc-pVDZ-F12          selected for orbital group  1
 Library entry H      P cc-pVDZ-F12          selected for orbital group  1
 Library entry C      S cc-pVDZ-F12          selected for orbital group  2
 Library entry C      P cc-pVDZ-F12          selected for orbital group  2
 Library entry C      D cc-pVDZ-F12          selected for orbital group  2
 Library entry O      S cc-pVDZ-F12          selected for orbital group  6
 Library entry O      P cc-pVDZ-F12          selected for orbital group  6
 Library entry O      D cc-pVDZ-F12          selected for orbital group  6


 PROGRAM * SEWARD (Integral evaluation for generally contracted gaussian basis sets)     Author: Roland Lindh, 1990

 Geometry written to block  1 of record 700


 Point group  C1  


 ATOMIC COORDINATES

 NR  ATOM    CHARGE       X              Y              Z

   1  H       1.00    3.127005407   -3.776371996    3.006799929
   2  C       6.00    2.819206816   -1.910002886    2.211395305
   3  H       1.00    0.917877773   -1.722920000    1.437968197
   4  H       1.00    3.045747184   -0.450435119    3.648021797
   5  C       6.00    4.669380973   -1.421754347    0.143978233
   6  C       6.00    4.252582979    1.218174152   -1.382448044
   7  H       1.00    6.032175865    1.585480219   -2.369962225
   8  H       1.00    2.761078841    0.516556636   -2.671845973
   9  O       8.00    6.340201223   -2.747340532   -0.535945226
  10  O       8.00    3.465587637    3.005307045    0.148815932
  11  H       1.00   -3.887733556   -4.729341983   -0.763921786
  12  C       6.00   -5.555152299   -3.719169986   -0.097207512
  13  H       1.00   -6.896253135   -3.617162570   -1.660936983
  14  H       1.00   -6.420155536   -4.831009248    1.404425559
  15  C       6.00   -4.849528564   -1.091373529    0.840965920
  16  H       1.00   -3.517649592   -1.209934946    2.408304768
  17  H       1.00   -6.524997541   -0.112457602    1.546306196
  18  C       6.00   -3.671851244    0.513570869   -1.249241249
  19  H       1.00   -5.064125863    0.967313009   -2.736550196
  20  C       6.00   -2.953339577    3.274857579   -0.159114940
  21  H       1.00   -4.781422835    4.078671484    0.352755176
  22  H       1.00   -2.129305603    4.336997045   -1.722636541
  23  O       8.00   -1.437552457    3.209397466    1.947003723
  24  H       1.00    0.321461311    3.115742640    1.415310381
  25  O       8.00   -1.524706626   -0.384502575   -2.202853743

 Bond lengths in Bohr (Angstrom)

 1-2  2.052009294  2-3  2.061126301  2-4  2.060474285  2-5  2.817045331  5-6  3.077810947
     ( 1.085876555)     ( 1.090701067)     ( 1.090356036)     ( 1.490716191)     ( 1.628707413)

  5- 9  2.238551977   6- 7  2.068102716   6- 8  2.092701305   6-10  2.481526750  11-12  2.060398178
       ( 1.184590692)       ( 1.094392827)       ( 1.107409840)       ( 1.313167404)       ( 1.090315761)

 12-13  2.062572865  12-14  2.058960666  12-15  2.878087640  15-16  2.060220734  15-17  2.064697941
       ( 1.091466556)       ( 1.089555062)       ( 1.523018390)       ( 1.090221862)       ( 1.092591098)

 15-18  2.886474736  18-19  2.087198708  18-20  3.054396615  18-25  2.515182440  20-21  2.061556744
       ( 1.527456650)       ( 1.104497991)       ( 1.616317082)       ( 1.330977229)       ( 1.090928848)

 20-22  2.061982549  20-23  2.595694789  23-24  1.839999586
       ( 1.091154174)       ( 1.373582529)       ( 0.973685849)

 Bond angles

  1-2-3  111.49244191   1-2-4  110.94839371   1-2-5  110.09624008   2-5-6  115.06790945

  2-5-9  127.62454981   3-2-4  107.38300442   3-2-5  108.34491042   4-2-5  108.46415890

  5- 6- 7  105.82032370   5- 6- 8   96.57585426   5- 6-10  110.77087061   6- 5- 9  117.28102567

  7- 6- 8  112.24883262   7- 6-10  116.08086444   8- 6-10  113.30457032  11-12-13  107.76518479

 11-12-14  108.13350652  11-12-15  110.77584929  12-15-16  110.72849399  12-15-17  110.19978386

 12-15-18  111.81737545  13-12-14  107.84667751  13-12-15  111.18558856  14-12-15  110.99606690

 15-18-19  111.39091861  15-18-20  109.88867447  15-18-25  115.10732911  16-15-17  106.97753618

 16-15-18  108.61061784  17-15-18  108.35127682  18-20-21  103.44482411  18-20-22  106.80150910

 18-20-23  113.83848137  19-18-20  102.39854452  19-18-25  112.14162645  20-18-25  104.90972418

 20-23-24  108.97047988  21-20-22  109.98664441  21-20-23  109.03819352  22-20-23  113.25758632

 NUCLEAR CHARGE:                   88
 NUMBER OF PRIMITIVE AOS:         605
 NUMBER OF SYMMETRY AOS:          583
 NUMBER OF CONTRACTIONS:          456   (  456A   )
 NUMBER OF CORE ORBITALS:          11   (   11A   )
 NUMBER OF VALENCE ORBITALS:       58   (   58A   )


 NUCLEAR REPULSION ENERGY  653.82277385


 Eigenvalues of metric

         1 0.559E-04 0.787E-04 0.109E-03 0.140E-03 0.176E-03 0.320E-03 0.337E-03 0.410E-03


 Contracted 2-electron integrals neglected if value below      1.0D-11
 AO integral compression algorithm  1   Integral accuracy      1.0D-11

     15014.298 MB (compressed) written to integral file ( 32.7%)

     Node minimum: 966.263 MB, node maximum: 7460.880 MB


 NUMBER OF SORTED TWO-ELECTRON INTEGRALS:  678550400.     BUFFER LENGTH:  32768
 NUMBER OF SEGMENTS:  22  SEGMENT LENGTH:   31996696      RECORD LENGTH: 524288

 Memory used in sort:      32.55 MW

 SORT1 READ  5738380664. AND WROTE   493371421. INTEGRALS IN   1425 RECORDS. CPU TIME:    82.29 SEC, REAL TIME:    88.51 SEC
 SORT2 READ  3946406228. AND WROTE  5428455306. INTEGRALS IN  32280 RECORDS. CPU TIME:     7.76 SEC, REAL TIME:    11.59 SEC

 Node minimum:   678511328.  Node maximum:   678602500. integrals

 OPERATOR DM      FOR CENTER  0  COORDINATES:    0.000000    0.000000    0.000000


 **********************************************************************************************************************************
 DATASETS  * FILE   NREC   LENGTH (MB)   RECORD NAMES
              1      18       38.04       500      610      700      900      950      970     1001      129      960     1100   
                                          VAR    BASINP    GEOM    SYMINP    ZMAT    AOBASIS   BASIS     P2S    ABASIS      S 
                                         1400     1410     1200     1210     1080     1600     1650     1700   
                                           T        V       H0       H01     AOSYM     SMH    MOLCAS    OPER   

              2       5        3.45       700     1000      520     2100     1001   
                                         GEOM     BASIS   MCVARS     RHF     BASIS   

 PROGRAMS   *        TOTAL       INT   RHF-SCF       INT
 CPU TIMES  *       188.86    184.31      0.47      3.89
 REAL TIME  *       212.97 SEC
 DISK USED  *        41.59 MB (local),       67.36 GB (total)
 SF USED    *         0.02 MB
 GA USED    *         0.00 MB       (max)       0.00 MB       (current)
 **********************************************************************************************************************************


 PROGRAM * RHF-SCF (OPEN SHELL)       Authors: W. Meyer, H.-J. Werner


 NUMBER OF ELECTRONS:      45+   43-    SPACE SYMMETRY=1    SPIN SYMMETRY: Triplet 
 CONVERGENCE THRESHOLDS:    1.00E-05 (Density)    1.00E-07 (Energy)
 MAX. NUMBER OF ITERATIONS:       60
 INTERPOLATION TYPE:            DIIS
 INTERPOLATION STEPS:              2 (START)      1 (STEP)
 LEVEL SHIFTS:                 -0.60 (CLOSED) -0.30 (OPEN) 


 Molecular orbitals read from record     2100.2  Type=RHF/CANONICAL (state 1.1)

 Present basis size:      456
 Previous basis size:      69
 Previous occupation:      45
 Previous closed-shells:   43
 Previous core-orbitals:   11
 Present occupation:       45
 Present closed-shells:    43
 Present core-orbitals:    11
 Wavefunction symmetry:    1   Triplet 

 Orbital overlap <old|new>:  < 1.1| 1.1> = 1.000000   < 2.1| 2.1> = 1.000000   < 3.1| 3.1> = 1.000000   < 4.1| 4.1> = 1.000000
                             < 5.1| 5.1> = 1.000000   < 6.1| 6.1> = 1.000000   < 7.1| 7.1> = 1.000000   < 8.1| 8.1> = 1.000000
                             < 9.1| 9.1> = 1.000000   <10.1|10.1> = 1.000000   <11.1|11.1> = 1.000000   <12.1|12.1> = 1.000000
                             <13.1|13.1> = 1.000000   <14.1|14.1> = 1.000000   <15.1|15.1> = 1.000000   <16.1|16.1> = 1.000000
                             <17.1|17.1> = 1.000000   <18.1|18.1> = 1.000000   <19.1|19.1> = 1.000000   <20.1|20.1> = 1.000000
                             <21.1|21.1> = 1.000000   <22.1|22.1> = 1.000000   <23.1|23.1> = 1.000000   <24.1|24.1> = 1.000000
                             <25.1|25.1> = 1.000000   <26.1|26.1> = 1.000000   <27.1|27.1> = 1.000000   <28.1|28.1> = 1.000000
                             <29.1|29.1> = 1.000000   <30.1|30.1> = 1.000000   <31.1|31.1> = 1.000000   <32.1|32.1> = 1.000000
                             <33.1|33.1> = 1.000000   <34.1|34.1> = 1.000000   <35.1|35.1> = 1.000000   <36.1|36.1> = 1.000000
                             <37.1|37.1> = 1.000000   <38.1|38.1> = 1.000000   <39.1|39.1> = 1.000000   <40.1|40.1> = 1.000000
                             <41.1|41.1> = 1.000000   <42.1|42.1> = 1.000000   <43.1|43.1> = 1.000000   <44.1|44.1> = 1.000000
                             <45.1|45.1> = 1.000000


 Molecular orbital dump at record        2101.2

 ITERATION    DDIFF          GRAD             ENERGY        2-EL.EN.            DIPOLE MOMENTS         DIIS   ORB.
    1      0.000D+00      0.000D+00      -571.54749003   1694.366287   -0.55221    0.15412   -0.28603    0    start
    2      0.000D+00      0.808D-02      -572.56562400   1708.375177   -0.49413    0.13952   -0.10443    1    diag,B
    3      0.116D-01      0.245D-02      -572.71486763   1708.963333   -0.71783    0.22252   -0.16264    2    diag,B
    4      0.432D-02      0.844D-03      -572.74085515   1709.086325   -0.83387    0.24715   -0.18544    3    diag,B
    5      0.152D-02      0.338D-03      -572.74655480   1709.187530   -0.94425    0.27704   -0.19441    4    diag,B
    6      0.794D-03      0.146D-03      -572.74781078   1709.116199   -0.99824    0.28685   -0.19825    5    diag,B
    7      0.446D-03      0.618D-04      -572.74809076   1709.091625   -1.02628    0.29431   -0.19741    6    diag,B
    8      0.217D-03      0.268D-04      -572.74815202   1709.085467   -1.03516    0.29721   -0.19628    7    orth
    9      0.815D-04      0.135D-04      -572.74817584   1709.080821   -1.03825    0.29894   -0.19461    8    diag,B
   10      0.500D-04      0.802D-05      -572.74819010   1709.081353   -1.03916    0.29942   -0.19356    9    diag,B
   11      0.266D-04      0.647D-05      -572.74820316   1709.080787   -1.03923    0.29923   -0.19276    9    diag,B
   12      0.194D-04      0.605D-05      -572.74821966   1709.080232   -1.03893    0.29855   -0.19200    9    diag,B
   13      0.211D-04      0.582D-05      -572.74825313   1709.078600   -1.03795    0.29688   -0.19055    9    diag,B
   14      0.434D-04      0.545D-05      -572.74831733   1709.075451   -1.03565    0.29339   -0.18755    9    diag,B
   15      0.926D-04      0.480D-05      -572.74838731   1709.072155   -1.03232    0.28895   -0.18353    9    diag,B
   16      0.125D-03      0.395D-05      -572.74844024   1709.068696   -1.02874    0.28466   -0.17915    9    diag,B
   17      0.132D-03      0.290D-05      -572.74846977   1709.065927   -1.02534    0.28068   -0.17490    9    diag,B
   18      0.126D-03      0.183D-05      -572.74847629   1709.064680   -1.02399    0.27881   -0.17286    9    orth
   19      0.580D-04      0.114D-05      -572.74847774   1709.063775   -1.02343    0.27790   -0.17195    9    diag,B
   20      0.265D-04      0.942D-06      -572.74847811   1709.064032   -1.02339    0.27762   -0.17171    9    diag,B
   21      0.638D-05      0.857D-06      -572.74847836   1709.063880   -1.02336    0.27745   -0.17157    9    diag,B
   22      0.379D-05      0.817D-06      -572.74847873   1709.063894   -1.02338    0.27733   -0.17146    9    diag,B
   23      0.360D-05      0.787D-06      -572.74847959   1709.063643   -1.02346    0.27719   -0.17123    9    diag,B
   24      0.823D-05      0.729D-06      -572.74848137   1709.063190   -1.02389    0.27711   -0.17077    9    diag,B
   25      0.198D-04      0.580D-06      -572.74848304   1709.062500   -1.02474    0.27724   -0.17023    9    diag,B
   26      0.290D-04      0.363D-06      -572.74848351   1709.062036   -1.02532    0.27735   -0.16991    9    diag,B
   27      0.175D-04      0.229D-06      -572.74848361   1709.061892   -1.02551    0.27732   -0.16978    9    diag,B
   28      0.632D-05      0.167D-06      -572.74848362   1709.061870   -1.02551    0.27729   -0.16975    0    orth

 Final alpha occupancy:  45
 Final beta  occupancy:  43

 !RHF STATE  1.1 Energy              -572.748483617061
 Nuclear energy                       653.82277385
 One-electron energy                -2081.10219246
 Two-electron energy                  854.53093499
 Virial quotient                       -1.00063024
 !RHF STATE  1.1 Dipole moment         -1.02551498     0.27728593    -0.16975013
 Dipole moment /Debye                  -2.60642837     0.70474438    -0.43143354

 Orbital energies:

         1.1          2.1          3.1          4.1          5.1          6.1          7.1          8.1          9.1         10.1
    -20.639436   -20.613035   -20.568459   -20.557442   -11.356770   -11.303767   -11.296067   -11.289638   -11.240695   -11.228906

        11.1         12.1         13.1         14.1         15.1         16.1         17.1         18.1         19.1         20.1
    -11.220922    -1.428417    -1.404429    -1.388526    -1.364208    -1.058207    -1.035410    -0.970139    -0.938394    -0.873932

        21.1         22.1         23.1         24.1         25.1         26.1         27.1         28.1         29.1         30.1
     -0.796750    -0.755931    -0.726833    -0.691656    -0.684569    -0.676436    -0.659123    -0.632786    -0.627789    -0.626674

        31.1         32.1         33.1         34.1         35.1         36.1         37.1         38.1         39.1         40.1
     -0.612454    -0.605577    -0.587305    -0.561369    -0.538941    -0.524523    -0.516005    -0.513311    -0.494632    -0.485567

        41.1         42.1         43.1         44.1         45.1         46.1         47.1
     -0.449710    -0.443288    -0.433564    -0.606866    -0.590257     0.047064     0.049347


 HOMO     45.1    -0.590257 =     -16.0617eV
 LUMO     46.1     0.047064 =       1.2807eV
 LUMO-HOMO         0.637320 =      17.3424eV


 **********************************************************************************************************************************
 DATASETS  * FILE   NREC   LENGTH (MB)   RECORD NAMES
              1      18       38.04       500      610      700      900      950      970     1001      129      960     1100   
                                          VAR    BASINP    GEOM    SYMINP    ZMAT    AOBASIS   BASIS     P2S    ABASIS      S 
                                         1400     1410     1200     1210     1080     1600     1650     1700   
                                           T        V       H0       H01     AOSYM     SMH    MOLCAS    OPER   

              2       6       11.78       700     1000      520     2100     1001     2101   
                                         GEOM     BASIS   MCVARS     RHF     BASIS     RHF  

 PROGRAMS   *        TOTAL   RHF-SCF       INT   RHF-SCF       INT
 CPU TIMES  *       456.81    267.95    184.31      0.47      3.89
 REAL TIME  *       493.00 SEC
 DISK USED  *        79.93 MB (local),       67.67 GB (total)
 SF USED    *         0.83 MB
 GA USED    *         0.00 MB       (max)       0.00 MB       (current)
 **********************************************************************************************************************************


 PROGRAM * CCSD (Restricted open-shell coupled cluster)     Authors: C. Hampel, H.-J. Werner, 1991, M. Deegan, P.J. Knowles, 1992

                   Density fitting integral evaluation by F.R. Manby, 2003,2007, G. Knizia, 2010


 Basis set AUG-CC-PVDZ/JKFIT generated.  Number of basis functions:   1394 
 Basis set CC-PVDZ-F12/OPTRI generated.  Number of basis functions:   1034 
 Basis set AUG-CC-PVDZ/MP2FIT generated. Number of basis functions:   1114 

 Convergence thresholds:  THRVAR = 1.00D-08  THRDEN = 1.00D-06

 CCSD(T)     terms to be evaluated (factor= 1.000)


 Number of core orbitals:          11 (  11 )
 Number of closed-shell orbitals:  32 (  32 )
 Number of active  orbitals:        2 (   2 )
 Number of external orbitals:     411 ( 411 )

 For full I/O caching in triples, increase memory by 1056.11 Mwords to 3856.16 Mwords.

 Number of N-1 electron functions:              66
 Number of N-2 electron functions:            2145
 Number of singly external CSFs:             27258
 Number of doubly external CSFs:         275506518
 Total number of CSFs:                   275533776

 Molecular orbitals read from record     2101.2  Type=RHF/CANONICAL (state 1.1)

 Integral transformation finished. Total CPU: 456.17 sec, npass=  1  Memory used:1862.65 MW

 Geminal basis:    OPTFULL  GEM_TYPE=SLATER  BETA=0.9  NGEM=6

 Optimizing Gaussian exponents for each gem_beta

 Geminal optimization for beta= 0.9000
 Weight function:   m=0, omega= 1.3652

 Augmented Hessian optimization of geminal fit. Trust ratio= 0.40000
 Convergence reached after  14 iterations. Final gradient= 9.47D-17, Step= 1.60D-08, Delta= 1.32D-09

 Alpha:                 0.16713     0.72638     2.57315     8.59263    32.33955   179.26007
 Coeff:                 0.29008     0.30523     0.17630     0.10448     0.06448     0.03994


 WFN_F12=FIX,EG    DECOUPLE_EXPL=F   HYBRID=0    NOX=F   SEMIINT_F12=T   CORE_SINGLES=F

 AO(A)-basis ORBITAL           loaded. Number of functions:     456
 RI(R)-basis CC-PVDZ-F12/OPTRI loaded. Number of functions:    1034
 DF-basis AUG-CC-PVDZ/JKFIT    loaded. Number of functions:    1394

 Screening thresholds:   THRAO=  1.00D-10  THRMO=  1.00D-09  THRPROD=  1.00D-09
                         THRSW=  1.00D-05  THROV=  1.00D-12  THRAOF12= 1.00D-08

 CPU time for one-electron matrices              35.24 sec

 Construction of ABS:
 Pseudo-inverse stability          1.66E-11
 Smallest eigenvalue of S          3.06E-05  (threshold= 1.00E-08)
 Ratio eigmin/eigmax               3.44E-06  (threshold= 1.00E-09)
 Smallest eigenvalue of S kept     3.06E-05  (threshold= 3.06E-05, 0 functions deleted, 1034 kept)

 Construction of CABS:
 Pseudo-inverse stability          1.71E-10
 Smallest eigenvalue of S          1.57E-06  (threshold= 1.00E-08)
 Ratio eigmin/eigmax               1.57E-06  (threshold= 1.00E-09)
 Smallest eigenvalue of S kept     1.57E-06  (threshold= 1.57E-06, 0 functions deleted, 1034 kept)

 CPU time for basis constructions                 0.61 sec
 Fock operators(MO) rebuilt from dump record.
 CPU time for fock operators                      0.81 sec

                                      TOTAL          ALPHA          BETA    
  Singles Contributions MO        -0.008008104   -0.003999819   -0.004008285
  Singles Contributions CABS      -0.026681175   -0.013920248   -0.012760927
  Pure DF-RHF relaxation          -0.026097175

 CPU time for singles                             2.66 sec

 AO(A)-basis ORBITAL           loaded. Number of functions:     456
 RI(R)-basis CC-PVDZ-F12/OPTRI loaded. Number of functions:    1034
 DF-basis AUG-CC-PVDZ/MP2FIT   loaded. Number of functions:    1114

 Screening thresholds:   THRAO=  1.00D-10  THRMO=  1.00D-09  THRPROD=  1.00D-09
                         THRSW=  1.00D-05  THROV=  1.00D-12  THRAOF12= 1.00D-08

 CPU time for transformed integrals             661.83 sec
 CPU time for F12 matrices                      232.73 sec

 Diagonal F12 ansatz with fixed amplitudes:   TS= 0.5000  TT= 0.2500  TN= 0.3750

 ITER.     SQ.NORM      CORR.ENERGY   TOTAL ENERGY  ENERGY CHANGE      VAR         CPU   MICRO    DIIS
   1      1.55301682    -2.29960919  -575.07418998    -2.3257E+00   5.49E-01      9.95  1  1  1   0  0
   2      1.55421087    -2.29967082  -575.07425161    -6.1631E-05   3.56E-04     60.08  0  0  0   1  1
   3      1.55497121    -2.30056366  -575.07514445    -8.9283E-04   3.90E-06    117.23  0  0  0   2  2
   4      1.55499441    -2.30057137  -575.07515216    -7.7158E-06   4.01E-08    179.82  0  0  0   3  3
   5      1.55499763    -2.30057145  -575.07515224    -7.5162E-08   5.86E-10    254.84  0  0  0   4  4

 - - Continuing with F12/conv. amplitude coupling turned on.

   6      1.55872691    -2.31240201  -575.08698280    -1.1831E-02   5.17E-04    312.20  1  1  1   1  1
   7      1.55872223    -2.31240551  -575.08698630    -3.5070E-06   4.85E-08    381.37  1  1  1   2  2
   8      1.55872328    -2.31240479  -575.08698559     7.1902E-07   1.59E-10    449.76  1  1  1   3  3

 CPU time for iterative RMP2-F12                449.76 sec


 DF-RMP2-F12 doubles corrections:
 - - - - - - - - - - - - - - - - 
  Approx.                             TOTAL           A-B            A-A            B-B    
  RMP2-F12/3C(FIX)                -0.403000471   -0.353194798   -0.027410250   -0.022395423
  RMP2-F12/3*C(FIX)               -0.391167124   -0.344711187   -0.025618345   -0.020837592
  RMP2-F12/3*C(DX)                -0.395519834   -0.348939550   -0.025703627   -0.020876657
  RMP2-F12/3*C(FIX,DX)            -0.432797820   -0.384899637   -0.026580778   -0.021317405

 DF-RMP2-F12 doubles energies:
 - - - - - - - - - - - - - - -
  Approx.                             TOTAL           A-B            A-A            B-B    
  RMP2                            -1.901396219   -1.426920475   -0.249572943   -0.224902800
  RMP2-F12/3C(FIX)                -2.304396689   -1.780115273   -0.276983193   -0.247298223
  RMP2-F12/3*C(FIX)               -2.292563343   -1.771631662   -0.275191288   -0.245740392
  RMP2-F12/3*C(DX)                -2.296916053   -1.775860025   -0.275276570   -0.245779458
  RMP2-F12/3*C(FIX,DX)            -2.334194039   -1.811820112   -0.276153721   -0.246220206


  Reference energy                   -572.748483617063
  CABS relaxation correction to RHF    -0.026097174995
  New reference energy               -572.774580792057

  RMP2-F12 singles (MO) energy         -0.008008104066
  RMP2-F12 pair energy                 -2.304396689366
  RMP2-F12 correlation energy          -2.312404793432

 !RMP2-F12/3C(FIX) energy            -575.086985585490

 Starting RMP2 calculation, locsing= 0

 Wavefunction is spin-projected

 ITER.      SQ.NORM     CORR.ENERGY   TOTAL ENERGY   ENERGY CHANGE        DEN1      VAR(S)    VAR(P)  DIIS     TIME
   1      1.54767002    -1.90189832  -574.65038193    -1.90189832    -0.00694345  0.49D-04  0.26D-02  1  1  1945.18
   2      1.55391909    -1.90940590  -574.65788952    -0.00750758    -0.00001658  0.20D-05  0.67D-05  2  2  2019.29
   3      1.55411761    -1.90953044  -574.65801406    -0.00012454    -0.00000021  0.13D-06  0.55D-07  3  3  2096.41
   4      1.55412414    -1.90953195  -574.65801556    -0.00000150    -0.00000001  0.49D-08  0.98D-09  4  4  2175.58
   5      1.55412442    -1.90953182  -574.65801544     0.00000012    -0.00000000  0.17D-09  0.18D-10  5  5  2255.86

 Norm of t1 vector:      0.05417906      S-energy:    -0.00684979      T1 diagnostic:  0.00074209
 Norm of t2 vector:      0.74242107      P-energy:    -1.90268203
                                         Alpha-Beta:  -1.42897411
                                         Alpha-Alpha: -0.24955936
                                         Beta-Beta:   -0.22414856

 Spin contamination <S**2-Sz**2-Sz>     0.00000000
  Reference energy                   -572.748483617062
  CABS singles correction              -0.026097174995
  New reference energy               -572.774580792057
  RHF-RMP2 correlation energy          -1.909531821203
 !RHF-RMP2 energy                    -574.684112613260

  F12/3C(FIX) correction               -0.403000470717
  RHF-RMP2-F12 correlation energy      -2.312532291920
 !RHF-RMP2-F12 total energy          -575.087113083977
 (NB above energy spin projected)

 Starting RCCSD calculation

 ITER.      SQ.NORM     CORR.ENERGY   TOTAL ENERGY   ENERGY CHANGE        DEN1      VAR(S)    VAR(P)  DIIS     TIME
   1      1.55986330    -1.89276799  -574.64125161    -1.89276799    -0.05442623  0.14D-01  0.93D-02  0  0  5458.20
   2      1.60746931    -1.93872351  -574.68720713    -0.04595552    -0.00642976  0.13D-02  0.18D-02  1  1  8582.90
   3      1.63940006    -1.95119547  -574.69967908    -0.01247195    -0.00180600  0.17D-02  0.16D-03  2  2 11730.89
   4      1.66006578    -1.95817372  -574.70665734    -0.00697826    -0.00070159  0.63D-03  0.88D-04  3  3 14862.99
   5      1.68691040    -1.96146427  -574.70994788    -0.00329054    -0.00030108  0.33D-03  0.24D-04  4  4 18017.30
   6      1.70989604    -1.96290816  -574.71139178    -0.00144389    -0.00008935  0.83D-04  0.11D-04  5  5 21157.33
   7      1.72981206    -1.96431899  -574.71280261    -0.00141083    -0.00001784  0.16D-04  0.23D-05  6  6 24311.26
   8      1.73369198    -1.96452385  -574.71300747    -0.00020486    -0.00000602  0.54D-05  0.71D-06  6  1 27431.96
   9      1.73613778    -1.96461220  -574.71309582    -0.00008835    -0.00000268  0.25D-05  0.26D-06  6  3 30569.43
  10      1.73688307    -1.96464285  -574.71312647    -0.00003065    -0.00000122  0.12D-05  0.96D-07  6  2 33690.68
  11      1.73716891    -1.96463642  -574.71312004     0.00000643    -0.00000081  0.86D-06  0.48D-07  6  5 36842.20
  12      1.73769302    -1.96466031  -574.71314393    -0.00002389    -0.00000056  0.61D-06  0.29D-07  6  4 39968.42
  13      1.73799603    -1.96466235  -574.71314596    -0.00000203    -0.00000040  0.42D-06  0.24D-07  6  6 43114.54
  14      1.73863489    -1.96468112  -574.71316473    -0.00001877    -0.00000021  0.21D-06  0.16D-07  6  1 46273.03
  15      1.73869164    -1.96466965  -574.71315327     0.00001146    -0.00000009  0.77D-07  0.93D-08  6  2 49421.71
  16      1.73878841    -1.96466222  -574.71314584     0.00000743    -0.00000003  0.20D-07  0.32D-08  6  3 52583.87
  17      1.73874582    -1.96465681  -574.71314043     0.00000542    -0.00000001  0.90D-08  0.14D-08  6  4 55715.95
  18      1.73876352    -1.96465693  -574.71314055    -0.00000012    -0.00000000  0.39D-08  0.66D-09  6  3 58854.94

 Norm of t1 vector:      0.33550363      S-energy:    -0.00858731      T1 diagnostic:  0.02834437
                                                                       D1 diagnostic:  0.16600305
 Norm of t2 vector:      0.79132852      P-energy:    -1.95606962
                                         Alpha-Beta:  -1.51830098
                                         Alpha-Alpha: -0.22740720
                                         Beta-Beta:   -0.21036144

 Singles amplitudes (print threshold =  0.500E-01):

         I         SYM. A    A   T(IA) [Beta-Beta]

        16         1         1      0.05533549
        29         1         1     -0.05960682
        30         1         2     -0.08192719
        31         1         2      0.12351023
        32         1         1      0.20221198

 Spin contamination <S**2-Sz**2-Sz>     0.00000000

 For full I/O caching in triples, increase memory by 1471.37 Mwords to 4271.42 Mwords.


 RESULTS
 =======

  Reference energy                   -572.748483617062
  CABS relaxation correction to RHF    -0.026097174995
  New reference energy               -572.774580792057

  F12 corrections for ansatz 3C(FIX) added to RCCSD energy. Coupling mode:  7

  RCCSD-F12a singles energy            -0.008587310153
  RCCSD-F12a pair energy               -2.346187486302
  RCCSD-F12a correlation energy        -2.354774796455
  Triples (T) contribution             -0.079254242357
  Total correlation energy             -2.434029038812

  RHF-RCCSD-F12a energy              -575.129355588512
  RHF-RCCSD[T]-F12a energy           -575.214627706172
  RHF-RCCSD-T-F12a energy            -575.207552850937
 !RHF-RCCSD(T)-F12a energy           -575.208609830869

 Program statistics:

 Available memory in ccsd:              2799990367
 Min. memory needed in ccsd:             752372614
 Max. memory used in ccsd:              1111201379
 Max. memory used in cckext:             908576778 (18 integral passes)
 Max. memory used in cckint:            1862651960 ( 1 integral passes)


 **********************************************************************************************************************************
 DATASETS  * FILE   NREC   LENGTH (MB)   RECORD NAMES
              1      19       38.08       500      610      700      900      950      970     1001      129      960     1100   
                                          VAR    BASINP    GEOM    SYMINP    ZMAT    AOBASIS   BASIS     P2S    ABASIS      S 
                                         1400     1410     1200     1210     1080     1600     1650     1700      960(1)
                                           T        V       H0       H01     AOSYM     SMH    MOLCAS    OPER    ABASIS    

              2       7       14.28       700     1000      520     2100     1001     2101     7360   
                                         GEOM     BASIS   MCVARS     RHF     BASIS     RHF    F12ABS    

 PROGRAMS   *        TOTAL  RCCSD(T)   RHF-SCF       INT   RHF-SCF       INT
 CPU TIMES  *    224958.89 224502.07    267.95    184.31      0.47      3.89
 REAL TIME  *    233859.75 SEC
 DISK USED  *        35.18 GB (local),      348.46 GB (total)
 SF USED    *       245.38 GB
 GA USED    *         4.87 MB       (max)       0.00 MB       (current)
 **********************************************************************************************************************************
 Molecular orbitals read from record     2101.2  Type=RHF/CANONICAL (state 1.1)
 Occupation numbers read from record     2101.2  Type=RHF/RHF (state 1.1)
 Orbital energies read from record       2101.2  Type=RHF/CANONICAL (state 1.1)
 Redundancy group numbers read from rec  2101.2  Type=RHF/RHF (state 1.1)

 RCCSD(T)-F12A/cc-pVDZ-F12 energy=   -575.208609830869

   RCCSD(T)-F12A         RHF-SCF         RHF-SCF
   -575.20860983   -572.74848362   -571.54749003
 **********************************************************************************************************************************
 Molpro calculation terminated
