# Supplementary material for: Computational Investigation of Substituent Effects on the Alcohol + Carbonyl Channel of Peroxy Radical Self- and Cross-Reactions
Source: J Phys Chem A. 2023 Feb 8;127(7):1686–96. doi: 10.1021/acs.jpca.2c08927 (PMC9969516; doi:10.1021/acs.jpca.2c08927)
Supplement: Supplementary file 2 — jp2c08927_si_002.zip [file jp2c08927_si_002.zip › AceO-OBuOH/1-2-butanediol_sing.log]

 Entering Gaussian System, Link 0=/appl/chem/G09RevD.01/g09/g09
 Initial command:
 /appl/chem/G09RevD.01/g09/l1.exe "/wrk/hasangal/39005375.GAUSS_SCRDIR/Gau-618.inp" -scrdir="/wrk/hasangal/39005375.GAUSS_SCRDIR/"
 Entering Link 1 = /appl/chem/G09RevD.01/g09/l1.exe PID=       620.
  
 Copyright (c) 1988,1990,1992,1993,1995,1998,2003,2009,2013,
            Gaussian, Inc.  All Rights Reserved.
  
 This is part of the Gaussian(R) 09 program.  It is based on
 the Gaussian(R) 03 system (copyright 2003, Gaussian, Inc.),
 the Gaussian(R) 98 system (copyright 1998, Gaussian, Inc.),
 the Gaussian(R) 94 system (copyright 1995, Gaussian, Inc.),
 the Gaussian 92(TM) system (copyright 1992, Gaussian, Inc.),
 the Gaussian 90(TM) system (copyright 1990, Gaussian, Inc.),
 the Gaussian 88(TM) system (copyright 1988, Gaussian, Inc.),
 the Gaussian 86(TM) system (copyright 1986, Carnegie Mellon
 University), and the Gaussian 82(TM) system (copyright 1983,
 Carnegie Mellon University). Gaussian is a federally registered
 trademark of Gaussian, Inc.
  
 This software contains proprietary and confidential information,
 including trade secrets, belonging to Gaussian, Inc.
  
 This software is provided under written license and may be
 used, copied, transmitted, or stored only in accord with that
 written license.
  
 The following legend is applicable only to US Government
 contracts under FAR:
  
                    RESTRICTED RIGHTS LEGEND
  
 Use, reproduction and disclosure by the US Government is
 subject to restrictions as set forth in subparagraphs (a)
 and (c) of the Commercial Computer Software - Restricted
 Rights clause in FAR 52.227-19.
  
 Gaussian, Inc.
 340 Quinnipiac St., Bldg. 40, Wallingford CT 06492
  
  
 ---------------------------------------------------------------
 Warning -- This program may not be used in any manner that
 competes with the business of Gaussian, Inc. or will provide
 assistance to any competitor of Gaussian, Inc.  The licensee
 of this program is prohibited from giving any competitor of
 Gaussian, Inc. access to this program.  By using this program,
 the user acknowledges that Gaussian, Inc. is engaged in the
 business of creating and licensing software in the field of
 computational chemistry and represents and warrants to the
 licensee that it is not a competitor of Gaussian, Inc. and that
 it will not use this program in any manner prohibited above.
 ---------------------------------------------------------------
  

 Cite this work as:
 Gaussian 09, Revision D.01,
 M. J. Frisch, G. W. Trucks, H. B. Schlegel, G. E. Scuseria, 
 M. A. Robb, J. R. Cheeseman, G. Scalmani, V. Barone, B. Mennucci, 
 G. A. Petersson, H. Nakatsuji, M. Caricato, X. Li, H. P. Hratchian, 
 A. F. Izmaylov, J. Bloino, G. Zheng, J. L. Sonnenberg, M. Hada, 
 M. Ehara, K. Toyota, R. Fukuda, J. Hasegawa, M. Ishida, T. Nakajima, 
 Y. Honda, O. Kitao, H. Nakai, T. Vreven, J. A. Montgomery, Jr., 
 J. E. Peralta, F. Ogliaro, M. Bearpark, J. J. Heyd, E. Brothers, 
 K. N. Kudin, V. N. Staroverov, T. Keith, R. Kobayashi, J. Normand, 
 K. Raghavachari, A. Rendell, J. C. Burant, S. S. Iyengar, J. Tomasi, 
 M. Cossi, N. Rega, J. M. Millam, M. Klene, J. E. Knox, J. B. Cross, 
 V. Bakken, C. Adamo, J. Jaramillo, R. Gomperts, R. E. Stratmann, 
 O. Yazyev, A. J. Austin, R. Cammi, C. Pomelli, J. W. Ochterski, 
 R. L. Martin, K. Morokuma, V. G. Zakrzewski, G. A. Voth, 
 P. Salvador, J. J. Dannenberg, S. Dapprich, A. D. Daniels, 
 O. Farkas, J. B. Foresman, J. V. Ortiz, J. Cioslowski, 
 and D. J. Fox, Gaussian, Inc., Wallingford CT, 2013.
 
 ******************************************
 Gaussian 09:  ES64L-G09RevD.01 24-Apr-2013
                16-Feb-2019 
 ******************************************
 %mem=12GB
 %NProcShared=8
 Will use up to    8 processors via shared memory.
 %chk=1-2-butanediol_Conf-wb97-opt
 ----------------------------------------------------------------------
 #wB97XD aug-cc-pVTZ Opt=verytight SCF=QC Integral(Grid=SuperFineGrid) 
 Freq MaxDisk=32GB
 ----------------------------------------------------------------------
 1/7=1,14=-1,18=20,19=15,26=5,38=1/1,3;
 2/9=110,12=2,17=6,18=5,40=1/2;
 3/5=16,6=1,7=10,11=2,16=1,25=1,30=1,71=1,74=-58,75=-7/1,2,3;
 4//1;
 5/5=2,8=3,38=5/8;
 6/7=2,8=2,9=2,10=2,28=1/1;
 7//1,2,3,16;
 1/7=1,14=-1,18=20,19=15,26=5/3(2);
 2/9=110/2;
 99//99;
 2/9=110/2;
 3/5=16,6=1,7=10,11=2,16=1,25=1,30=1,71=1,74=-58,75=-7/1,2,3;
 4/5=5,16=3,69=1/1;
 5/5=2,8=3,38=5/8;
 7//1,2,3,16;
 1/7=1,14=-1,18=20,19=15,26=5/3(-5);
 2/9=110/2;
 6/7=2,8=2,9=2,10=2,19=2,28=1/1;
 99/9=1/99;
 -----
 Title
 -----
 Symbolic Z-matrix:
 Charge =  0 Multiplicity = 1
 C                    -1.9285    0.8763    0.0999 
 H                    -2.4505    0.009     0.5162 
 H                    -2.0911    0.892    -0.982 
 H                    -2.3849    1.7794    0.5177 
 C                    -0.4449    0.8353    0.4405 
 H                    -0.3315    0.9301    1.5267 
 H                     0.036     1.7066   -0.0203 
 C                     0.237    -0.4474   -0.0375 
 H                    -0.2862   -1.3363    0.334 
 O                     0.2285   -0.5196   -1.4694 
 H                    -0.6938   -0.6552   -1.7479 
 C                     1.7011   -0.4979    0.4129 
 H                     2.2708    0.3434    0.0045 
 H                     1.7855   -0.4894    1.5034 
 O                     2.3018   -1.6968   -0.077 
 H                     2.0505   -1.7294   -1.0217 
 

 GradGradGradGradGradGradGradGradGradGradGradGradGradGradGradGradGradGrad
 Berny optimization.
 Initialization pass.
                           ----------------------------
                           !    Initial Parameters    !
                           ! (Angstroms and Degrees)  !
 --------------------------                            --------------------------
 ! Name  Definition              Value          Derivative Info.                !
 --------------------------------------------------------------------------------
 ! R1    R(1,2)                  1.0945         estimate D2E/DX2                !
 ! R2    R(1,3)                  1.0942         estimate D2E/DX2                !
 ! R3    R(1,4)                  1.0947         estimate D2E/DX2                !
 ! R4    R(1,5)                  1.5227         estimate D2E/DX2                !
 ! R5    R(5,6)                  1.0962         estimate D2E/DX2                !
 ! R6    R(5,7)                  1.0967         estimate D2E/DX2                !
 ! R7    R(5,8)                  1.5293         estimate D2E/DX2                !
 ! R8    R(8,9)                  1.0963         estimate D2E/DX2                !
 ! R9    R(8,10)                 1.4337         estimate D2E/DX2                !
 ! R10   R(8,12)                 1.5326         estimate D2E/DX2                !
 ! R11   R(10,11)                0.9729         estimate D2E/DX2                !
 ! R12   R(12,13)                1.095          estimate D2E/DX2                !
 ! R13   R(12,14)                1.0938         estimate D2E/DX2                !
 ! R14   R(12,15)                1.4277         estimate D2E/DX2                !
 ! R15   R(15,16)                0.9781         estimate D2E/DX2                !
 ! A1    A(2,1,3)              108.4562         estimate D2E/DX2                !
 ! A2    A(2,1,4)              108.0411         estimate D2E/DX2                !
 ! A3    A(2,1,5)              110.9926         estimate D2E/DX2                !
 ! A4    A(3,1,4)              107.6725         estimate D2E/DX2                !
 ! A5    A(3,1,5)              111.4901         estimate D2E/DX2                !
 ! A6    A(4,1,5)              110.0618         estimate D2E/DX2                !
 ! A7    A(1,5,6)              108.6685         estimate D2E/DX2                !
 ! A8    A(1,5,7)              108.1708         estimate D2E/DX2                !
 ! A9    A(1,5,8)              112.7739         estimate D2E/DX2                !
 ! A10   A(6,5,7)              107.5936         estimate D2E/DX2                !
 ! A11   A(6,5,8)              109.6403         estimate D2E/DX2                !
 ! A12   A(7,5,8)              109.847          estimate D2E/DX2                !
 ! A13   A(5,8,9)              111.1834         estimate D2E/DX2                !
 ! A14   A(5,8,10)             110.5944         estimate D2E/DX2                !
 ! A15   A(5,8,12)             111.2065         estimate D2E/DX2                !
 ! A16   A(9,8,10)             107.1437         estimate D2E/DX2                !
 ! A17   A(9,8,12)             109.2442         estimate D2E/DX2                !
 ! A18   A(10,8,12)            107.3073         estimate D2E/DX2                !
 ! A19   A(8,10,11)            107.3687         estimate D2E/DX2                !
 ! A20   A(8,12,13)            111.2273         estimate D2E/DX2                !
 ! A21   A(8,12,14)            111.4963         estimate D2E/DX2                !
 ! A22   A(8,12,15)            109.1941         estimate D2E/DX2                !
 ! A23   A(13,12,14)           109.0088         estimate D2E/DX2                !
 ! A24   A(13,12,15)           107.3552         estimate D2E/DX2                !
 ! A25   A(14,12,15)           108.4318         estimate D2E/DX2                !
 ! A26   A(12,15,16)           104.5555         estimate D2E/DX2                !
 ! D1    D(2,1,5,6)            -65.009          estimate D2E/DX2                !
 ! D2    D(2,1,5,7)            178.4595         estimate D2E/DX2                !
 ! D3    D(2,1,5,8)             56.7685         estimate D2E/DX2                !
 ! D4    D(3,1,5,6)            173.9606         estimate D2E/DX2                !
 ! D5    D(3,1,5,7)             57.4291         estimate D2E/DX2                !
 ! D6    D(3,1,5,8)            -64.2619         estimate D2E/DX2                !
 ! D7    D(4,1,5,6)             54.5469         estimate D2E/DX2                !
 ! D8    D(4,1,5,7)            -61.9846         estimate D2E/DX2                !
 ! D9    D(4,1,5,8)            176.3245         estimate D2E/DX2                !
 ! D10   D(1,5,8,9)            -53.8449         estimate D2E/DX2                !
 ! D11   D(1,5,8,10)            65.0586         estimate D2E/DX2                !
 ! D12   D(1,5,8,12)          -175.8182         estimate D2E/DX2                !
 ! D13   D(6,5,8,9)             67.3818         estimate D2E/DX2                !
 ! D14   D(6,5,8,10)          -173.7147         estimate D2E/DX2                !
 ! D15   D(6,5,8,12)           -54.5914         estimate D2E/DX2                !
 ! D16   D(7,5,8,9)           -174.5828         estimate D2E/DX2                !
 ! D17   D(7,5,8,10)           -55.6793         estimate D2E/DX2                !
 ! D18   D(7,5,8,12)            63.4439         estimate D2E/DX2                !
 ! D19   D(5,8,10,11)          -68.9209         estimate D2E/DX2                !
 ! D20   D(9,8,10,11)           52.4037         estimate D2E/DX2                !
 ! D21   D(12,8,10,11)         169.6233         estimate D2E/DX2                !
 ! D22   D(5,8,12,13)          -60.5844         estimate D2E/DX2                !
 ! D23   D(5,8,12,14)           61.321          estimate D2E/DX2                !
 ! D24   D(5,8,12,15)         -178.8827         estimate D2E/DX2                !
 ! D25   D(9,8,12,13)          176.3229         estimate D2E/DX2                !
 ! D26   D(9,8,12,14)          -61.7716         estimate D2E/DX2                !
 ! D27   D(9,8,12,15)           58.0246         estimate D2E/DX2                !
 ! D28   D(10,8,12,13)          60.4865         estimate D2E/DX2                !
 ! D29   D(10,8,12,14)        -177.6081         estimate D2E/DX2                !
 ! D30   D(10,8,12,15)         -57.8118         estimate D2E/DX2                !
 ! D31   D(8,12,15,16)          48.0716         estimate D2E/DX2                !
 ! D32   D(13,12,15,16)        -72.6231         estimate D2E/DX2                !
 ! D33   D(14,12,15,16)        169.7406         estimate D2E/DX2                !
 --------------------------------------------------------------------------------
 Trust Radius=3.00D-01 FncErr=1.00D-07 GrdErr=1.00D-07
 Number of steps in this run=     84 maximum allowed number of steps=    100.
 GradGradGradGradGradGradGradGradGradGradGradGradGradGradGradGradGradGrad

                          Input orientation:                          
 ---------------------------------------------------------------------
 Center     Atomic      Atomic             Coordinates (Angstroms)
 Number     Number       Type             X           Y           Z
 ---------------------------------------------------------------------
      1          6           0       -1.928500    0.876300    0.099900
      2          1           0       -2.450500    0.009000    0.516200
      3          1           0       -2.091100    0.892000   -0.982000
      4          1           0       -2.384900    1.779400    0.517700
      5          6           0       -0.444900    0.835300    0.440500
      6          1           0       -0.331500    0.930100    1.526700
      7          1           0        0.036000    1.706600   -0.020300
      8          6           0        0.237000   -0.447400   -0.037500
      9          1           0       -0.286200   -1.336300    0.334000
     10          8           0        0.228500   -0.519600   -1.469400
     11          1           0       -0.693800   -0.655200   -1.747900
     12          6           0        1.701100   -0.497900    0.412900
     13          1           0        2.270800    0.343400    0.004500
     14          1           0        1.785500   -0.489400    1.503400
     15          8           0        2.301800   -1.696800   -0.077000
     16          1           0        2.050500   -1.729400   -1.021700
 ---------------------------------------------------------------------
                    Distance matrix (angstroms):
                    1          2          3          4          5
     1  C    0.000000
     2  H    1.094531   0.000000
     3  H    1.094163   1.775799   0.000000
     4  H    1.094736   1.771616   1.767172   0.000000
     5  C    1.522747   2.170469   2.176395   2.158908   0.000000
     6  H    2.142210   2.521844   3.064510   2.440460   1.096210
     7  H    2.136143   3.058163   2.472447   2.481028   1.096706
     8  C    2.541742   2.781644   2.847125   3.484429   1.529311
     9  H    2.765421   2.554843   3.155129   3.761100   2.179994
    10  O    3.010629   3.376250   2.758753   4.007970   2.436584
    11  H    2.698952   2.941650   2.221008   3.730957   2.659443
    12  C    3.893635   4.183707   4.272979   4.678939   2.526559
    13  H    4.234053   4.760707   4.505587   4.899083   2.794117
    14  H    4.198660   4.377975   4.807651   4.848845   2.803439
    15  O    4.954551   5.083896   5.178656   5.865389   3.771432
    16  H    4.886727   5.064205   4.901649   5.861246   3.865584
                    6          7          8          9         10
     6  H    0.000000
     7  H    1.769525   0.000000
     8  C    2.160421   2.163426   0.000000
     9  H    2.561475   3.080354   1.096309   0.000000
    10  O    3.375181   2.663252   1.433744   2.045524   0.000000
    11  H    3.656151   3.015843   1.958325   2.228080   0.972927
    12  C    2.722351   2.796434   1.532645   2.158356   2.389995
    13  H    3.071364   2.617873   2.182538   3.077046   2.662356
    14  H    2.548963   3.194500   2.184946   2.525208   3.355995
    15  O    4.050522   4.089034   2.413702   2.645113   2.761005
    16  H    4.386480   4.106959   2.429188   2.729948   2.232428
                   11         12         13         14         15
    11  H    0.000000
    12  C    3.229450   0.000000
    13  H    3.585660   1.095050   0.000000
    14  H    4.092111   1.093794   1.782070   0.000000
    15  O    3.584753   1.427657   2.042063   2.054761   0.000000
    16  H    3.035203   1.922693   2.323385   2.825589   0.978096
                   16
    16  H    0.000000
 Stoichiometry    C4H10O2
 Framework group  C1[X(C4H10O2)]
 Deg. of freedom    42
 Full point group                 C1      NOp   1
 Largest Abelian subgroup         C1      NOp   1
 Largest concise Abelian subgroup C1      NOp   1
                         Standard orientation:                         
 ---------------------------------------------------------------------
 Center     Atomic      Atomic             Coordinates (Angstroms)
 Number     Number       Type             X           Y           Z
 ---------------------------------------------------------------------
      1          6           0        2.499190   -0.018869    0.224300
      2          1           0        2.521591    0.045853    1.316687
      3          1           0        2.598853    0.991091   -0.184651
      4          1           0        3.371457   -0.595938   -0.099101
      5          6           0        1.220399   -0.691597   -0.256209
      6          1           0        1.219691   -1.731728    0.089918
      7          1           0        1.233338   -0.707131   -1.352729
      8          6           0       -0.042282    0.015517    0.238178
      9          1           0       -0.031888    0.128477    1.328603
     10          8           0       -0.135306    1.331926   -0.322209
     11          1           0        0.574273    1.866969    0.073788
     12          6           0       -1.304345   -0.747689   -0.178609
     13          1           0       -1.380628   -0.822600   -1.268427
     14          1           0       -1.324150   -1.753852    0.249912
     15          8           0       -2.454997   -0.038551    0.281096
     16          1           0       -2.297880    0.887689    0.008945
 ---------------------------------------------------------------------
 Rotational constants (GHZ):      7.6255917      1.9514904      1.6821424
 Standard basis: Aug-CC-pVTZ (5D, 7F)
 There are   580 symmetry adapted cartesian basis functions of A   symmetry.
 There are   506 symmetry adapted basis functions of A   symmetry.
   506 basis functions,   702 primitive gaussians,   580 cartesian basis functions
    25 alpha electrons       25 beta electrons
       nuclear repulsion energy       259.9520174619 Hartrees.
 NAtoms=   16 NActive=   16 NUniq=   16 SFac= 1.00D+00 NAtFMM=   60 NAOKFM=F Big=F
 Integral buffers will be    131072 words long.
 Raffenetti 2 integral format.
 Two-electron integral symmetry is turned on.
 Nuclear repulsion after empirical dispersion term =      259.9437957799 Hartrees.
 One-electron integrals computed using PRISM.
 NBasis=   506 RedAO= T EigKep=  6.37D-06  NBF=   506
 NBsUse=   506 1.00D-06 EigRej= -1.00D+00 NBFU=   506
 ExpMin= 2.53D-02 ExpMax= 1.53D+04 ExpMxC= 5.22D+02 IAcc=3 IRadAn=         7 AccDes= 0.00D+00
 Harris functional with IExCor= 4639 and IRadAn=       7 diagonalized for initial guess.
 HarFok:  IExCor= 4639 AccDes= 0.00D+00 IRadAn=         7 IDoV= 1 UseB2=F ITyADJ=14
 ICtDFT=  3500011 ScaDFX=  1.000000  1.000000  1.000000  1.000000
 FoFCou: FMM=F IPFlag=           0 FMFlag=      100000 FMFlg1=           0
         NFxFlg=           0 DoJE=T BraDBF=F KetDBF=T FulRan=T
         wScrn=  0.000000 ICntrl=     500 IOpCl=  0 I1Cent=   200000004 NGrid=           0
         NMat0=    1 NMatS0=      1 NMatT0=    0 NMatD0=    1 NMtDS0=    0 NMtDT0=    0
 Petite list used in FoFCou.
 Gradient too large for Newton-Raphson -- use scaled steepest descent instead.
     Minimum is close to point  3 DX= -4.23D-03 DF= -4.11D-06 DXR=  7.10D-03 DFR=  4.99D-05 which will be used.
 Gradient too large for Newton-Raphson -- use scaled steepest descent instead.
     Accept linear search using points  2 and  3.
 Gradient too large for Newton-Raphson -- use scaled steepest descent instead.
     Minimum is close to point  2 DX=  4.82D-02 DF= -9.58D-06 DXR=  7.44D-02 DFR=  5.57D-03 which will be used.
 Gradient too large for Newton-Raphson -- use scaled steepest descent instead.
 Gradient too large for Newton-Raphson -- use scaled steepest descent instead.
     Accept linear search using points  1 and  2.
 LinEq1:  Iter=  0 NonCon=     1 RMS=2.87D-05 Max=5.40D-04 NDo=     1
 AX will form     1 AO Fock derivatives at one time.
 LinEq1:  Iter=  1 NonCon=     1 RMS=1.21D-05 Max=1.70D-04 NDo=     1
 LinEq1:  Iter=  2 NonCon=     1 RMS=2.73D-06 Max=4.38D-05 NDo=     1
 LinEq1:  Iter=  3 NonCon=     1 RMS=3.81D-07 Max=4.94D-06 NDo=     1
 LinEq1:  Iter=  4 NonCon=     1 RMS=1.53D-07 Max=2.01D-06 NDo=     1
 LinEq1:  Iter=  5 NonCon=     1 RMS=6.47D-08 Max=9.34D-07 NDo=     1
 LinEq1:  Iter=  6 NonCon=     1 RMS=1.90D-08 Max=1.85D-07 NDo=     1
 LinEq1:  Iter=  7 NonCon=     0 RMS=8.93D-09 Max=1.31D-07 NDo=     1
 Linear equations converged to 1.551D-08 1.551D-07 after     7 iterations.
     Accept linear search using points  1 and  2.
     Minimum is close to point  2 DX= -3.35D-04 DF= -2.44D-12 DXR=  3.35D-04 DFR=  1.11D-07 which will be used.
 LinEq1:  Iter=  0 NonCon=     1 RMS=3.42D-08 Max=3.68D-07 NDo=     1
 LinEq1:  Iter=  1 NonCon=     1 RMS=2.10D-08 Max=3.66D-07 NDo=     1
 LinEq1:  Iter=  2 NonCon=     1 RMS=8.11D-09 Max=1.00D-07 NDo=     1
 LinEq1:  Iter=  3 NonCon=     1 RMS=2.43D-09 Max=3.57D-08 NDo=     1
 LinEq1:  Iter=  4 NonCon=     1 RMS=6.68D-10 Max=5.85D-09 NDo=     1
 LinEq1:  Iter=  5 NonCon=     1 RMS=2.54D-10 Max=3.28D-09 NDo=     1
 LinEq1:  Iter=  6 NonCon=     1 RMS=9.43D-11 Max=1.11D-09 NDo=     1
 LinEq1:  Iter=  7 NonCon=     1 RMS=4.67D-11 Max=6.46D-10 NDo=     1
 LinEq1:  Iter=  8 NonCon=     0 RMS=2.00D-11 Max=2.42D-10 NDo=     1
 Linear equations converged to 5.879D-11 5.879D-10 after     8 iterations.
 SCF Done:  E(RwB97XD) =  -308.914475641     a.u. after    8 cycles
            Convg  =    0.9139D-09                    31 Fock formations.
              S**2 =  0.0000                  -V/T =  2.0066

 **********************************************************************

            Population analysis using the SCF density.

 **********************************************************************

 Orbital symmetries:
       Occupied  (A) (A) (A) (A) (A) (A) (A) (A) (A) (A) (A) (A)
                 (A) (A) (A) (A) (A) (A) (A) (A) (A) (A) (A) (A)
                 (A)
       Virtual   (A) (A) (A) (A) (A) (A) (A) (A) (A) (A) (A) (A)
                 (A) (A) (A) (A) (A) (A) (A) (A) (A) (A) (A) (A)
                 (A) (A) (A) (A) (A) (A) (A) (A) (A) (A) (A) (A)
                 (A) (A) (A) (A) (A) (A) (A) (A) (A) (A) (A) (A)
                 (A) (A) (A) (A) (A) (A) (A) (A) (A) (A) (A) (A)
                 (A) (A) (A) (A) (A) (A) (A) (A) (A) (A) (A) (A)
                 (A) (A) (A) (A) (A) (A) (A) (A) (A) (A) (A) (A)
                 (A) (A) (A) (A) (A) (A) (A) (A) (A) (A) (A) (A)
                 (A) (A) (A) (A) (A) (A) (A) (A) (A) (A) (A) (A)
                 (A) (A) (A) (A) (A) (A) (A) (A) (A) (A) (A) (A)
                 (A) (A) (A) (A) (A) (A) (A) (A) (A) (A) (A) (A)
                 (A) (A) (A) (A) (A) (A) (A) (A) (A) (A) (A) (A)
                 (A) (A) (A) (A) (A) (A) (A) (A) (A) (A) (A) (A)
                 (A) (A) (A) (A) (A) (A) (A) (A) (A) (A) (A) (A)
                 (A) (A) (A) (A) (A) (A) (A) (A) (A) (A) (A) (A)
                 (A) (A) (A) (A) (A) (A) (A) (A) (A) (A) (A) (A)
                 (A) (A) (A) (A) (A) (A) (A) (A) (A) (A) (A) (A)
                 (A) (A) (A) (A) (A) (A) (A) (A) (A) (A) (A) (A)
                 (A) (A) (A) (A) (A) (A) (A) (A) (A) (A) (A) (A)
                 (A) (A) (A) (A) (A) (A) (A) (A) (A) (A) (A) (A)
                 (A) (A) (A) (A) (A) (A) (A) (A) (A) (A) (A) (A)
                 (A) (A) (A) (A) (A) (A) (A) (A) (A) (A) (A) (A)
                 (A) (A) (A) (A) (A) (A) (A) (A) (A) (A) (A) (A)
                 (A) (A) (A) (A) (A) (A) (A) (A) (A) (A) (A) (A)
                 (A) (A) (A) (A) (A) (A) (A) (A) (A) (A) (A) (A)
                 (A) (A) (A) (A) (A) (A) (A) (A) (A) (A) (A) (A)
                 (A) (A) (A) (A) (A) (A) (A) (A) (A) (A) (A) (A)
                 (A) (A) (A) (A) (A) (A) (A) (A) (A) (A) (A) (A)
                 (A) (A) (A) (A) (A) (A) (A) (A) (A) (A) (A) (A)
                 (A) (A) (A) (A) (A) (A) (A) (A) (A) (A) (A) (A)
                 (A) (A) (A) (A) (A) (A) (A) (A) (A) (A) (A) (A)
                 (A) (A) (A) (A) (A) (A) (A) (A) (A) (A) (A) (A)
                 (A) (A) (A) (A) (A) (A) (A) (A) (A) (A) (A) (A)
                 (A) (A) (A) (A) (A) (A) (A) (A) (A) (A) (A) (A)
                 (A) (A) (A) (A) (A) (A) (A) (A) (A) (A) (A) (A)
                 (A) (A) (A) (A) (A) (A) (A) (A) (A) (A) (A) (A)
                 (A) (A) (A) (A) (A) (A) (A) (A) (A) (A) (A) (A)
                 (A) (A) (A) (A) (A) (A) (A) (A) (A) (A) (A) (A)
                 (A) (A) (A) (A) (A) (A) (A) (A) (A) (A) (A) (A)
                 (A) (A) (A) (A) (A) (A) (A) (A) (A) (A) (A) (A)
                 (A)
 The electronic state is 1-A.
 Alpha  occ. eigenvalues --  -19.26660 -19.24283 -10.34338 -10.32997 -10.29099
 Alpha  occ. eigenvalues --  -10.28640  -1.14066  -1.10632  -0.89440  -0.82288
 Alpha  occ. eigenvalues --   -0.72985  -0.68914  -0.62861  -0.57394  -0.56485
 Alpha  occ. eigenvalues --   -0.53291  -0.51447  -0.49827  -0.47833  -0.45118
 Alpha  occ. eigenvalues --   -0.44824  -0.43095  -0.40720  -0.37299  -0.35205
 Alpha virt. eigenvalues --    0.02723   0.03669   0.04081   0.04226   0.05722
 Alpha virt. eigenvalues --    0.05853   0.06150   0.06292   0.08028   0.08458
 Alpha virt. eigenvalues --    0.09707   0.10161   0.11234   0.12059   0.12368
 Alpha virt. eigenvalues --    0.12591   0.13094   0.13496   0.14341   0.14743
 Alpha virt. eigenvalues --    0.15106   0.15707   0.16466   0.17495   0.17872
 Alpha virt. eigenvalues --    0.18553   0.19106   0.20226   0.21042   0.21759
 Alpha virt. eigenvalues --    0.21956   0.22712   0.23176   0.24130   0.24247
 Alpha virt. eigenvalues --    0.25033   0.25582   0.26686   0.27373   0.27979
 Alpha virt. eigenvalues --    0.28712   0.29379   0.30327   0.30771   0.31671
 Alpha virt. eigenvalues --    0.32717   0.33086   0.33260   0.33434   0.34393
 Alpha virt. eigenvalues --    0.35239   0.35759   0.36334   0.36522   0.36929
 Alpha virt. eigenvalues --    0.37281   0.38019   0.38419   0.38683   0.39703
 Alpha virt. eigenvalues --    0.40047   0.40618   0.41239   0.41697   0.42154
 Alpha virt. eigenvalues --    0.42769   0.43409   0.44034   0.44578   0.44787
 Alpha virt. eigenvalues --    0.45304   0.45639   0.46503   0.47434   0.47706
 Alpha virt. eigenvalues --    0.48656   0.49508   0.50106   0.51103   0.51897
 Alpha virt. eigenvalues --    0.52091   0.52900   0.53358   0.53769   0.54576
 Alpha virt. eigenvalues --    0.55720   0.55952   0.57510   0.57711   0.58587
 Alpha virt. eigenvalues --    0.60243   0.60608   0.60946   0.61609   0.61791
 Alpha virt. eigenvalues --    0.63432   0.65173   0.65941   0.66805   0.68398
 Alpha virt. eigenvalues --    0.69199   0.70158   0.71196   0.72439   0.72770
 Alpha virt. eigenvalues --    0.73548   0.75151   0.75553   0.76312   0.76863
 Alpha virt. eigenvalues --    0.77204   0.77979   0.78804   0.79781   0.80579
 Alpha virt. eigenvalues --    0.80782   0.82569   0.83214   0.84181   0.84894
 Alpha virt. eigenvalues --    0.85304   0.86449   0.86910   0.87261   0.89350
 Alpha virt. eigenvalues --    0.89485   0.90375   0.90868   0.91797   0.92471
 Alpha virt. eigenvalues --    0.94330   0.94955   0.95829   0.96279   0.97269
 Alpha virt. eigenvalues --    0.97484   0.98290   0.98669   0.99320   1.01072
 Alpha virt. eigenvalues --    1.01667   1.03408   1.03872   1.04573   1.05030
 Alpha virt. eigenvalues --    1.05783   1.06886   1.07941   1.08351   1.09021
 Alpha virt. eigenvalues --    1.09798   1.10503   1.11484   1.12253   1.13909
 Alpha virt. eigenvalues --    1.14593   1.15115   1.15462   1.16830   1.17476
 Alpha virt. eigenvalues --    1.17994   1.19834   1.20618   1.22018   1.22796
 Alpha virt. eigenvalues --    1.22982   1.24276   1.25010   1.25533   1.27202
 Alpha virt. eigenvalues --    1.27946   1.28894   1.30341   1.32278   1.32725
 Alpha virt. eigenvalues --    1.33305   1.34372   1.35639   1.37286   1.38228
 Alpha virt. eigenvalues --    1.39021   1.40039   1.40552   1.41962   1.43037
 Alpha virt. eigenvalues --    1.43664   1.44637   1.45762   1.46805   1.47749
 Alpha virt. eigenvalues --    1.48244   1.49592   1.50183   1.50408   1.51792
 Alpha virt. eigenvalues --    1.52930   1.53749   1.54848   1.56008   1.57021
 Alpha virt. eigenvalues --    1.57567   1.58409   1.58711   1.59540   1.60499
 Alpha virt. eigenvalues --    1.61299   1.61581   1.63365   1.64227   1.64551
 Alpha virt. eigenvalues --    1.66232   1.67210   1.67560   1.69047   1.70870
 Alpha virt. eigenvalues --    1.71341   1.71667   1.72131   1.73682   1.74260
 Alpha virt. eigenvalues --    1.75064   1.76476   1.76884   1.77952   1.80184
 Alpha virt. eigenvalues --    1.80874   1.81833   1.82115   1.84003   1.86538
 Alpha virt. eigenvalues --    1.87568   1.89023   1.89899   1.91036   1.92232
 Alpha virt. eigenvalues --    1.93622   1.95875   1.97019   1.98049   1.99371
 Alpha virt. eigenvalues --    1.99605   2.02042   2.03029   2.04885   2.05035
 Alpha virt. eigenvalues --    2.07617   2.08047   2.10557   2.12115   2.13691
 Alpha virt. eigenvalues --    2.14498   2.15108   2.17274   2.18183   2.20368
 Alpha virt. eigenvalues --    2.22367   2.23948   2.25680   2.28740   2.30678
 Alpha virt. eigenvalues --    2.31955   2.34749   2.35546   2.36387   2.38752
 Alpha virt. eigenvalues --    2.42760   2.44910   2.46514   2.48103   2.50718
 Alpha virt. eigenvalues --    2.53305   2.55112   2.58590   2.59581   2.62723
 Alpha virt. eigenvalues --    2.65915   2.66550   2.67920   2.70608   2.73775
 Alpha virt. eigenvalues --    2.75408   2.79329   2.81573   2.82237   2.84870
 Alpha virt. eigenvalues --    2.86412   2.90419   2.90950   2.92561   2.94657
 Alpha virt. eigenvalues --    2.97627   2.98733   3.02610   3.05121   3.06343
 Alpha virt. eigenvalues --    3.10759   3.14236   3.18339   3.19836   3.23308
 Alpha virt. eigenvalues --    3.27028   3.27562   3.30742   3.30851   3.33066
 Alpha virt. eigenvalues --    3.35183   3.36803   3.41525   3.42007   3.43627
 Alpha virt. eigenvalues --    3.45105   3.46059   3.49327   3.50943   3.52190
 Alpha virt. eigenvalues --    3.53243   3.54566   3.56392   3.58147   3.58593
 Alpha virt. eigenvalues --    3.60311   3.61610   3.61790   3.63517   3.65858
 Alpha virt. eigenvalues --    3.67405   3.69576   3.70251   3.73107   3.74441
 Alpha virt. eigenvalues --    3.75549   3.76065   3.76476   3.79127   3.81344
 Alpha virt. eigenvalues --    3.82107   3.85521   3.86437   3.87476   3.90809
 Alpha virt. eigenvalues --    3.91582   3.94345   3.95444   3.97463   3.99415
 Alpha virt. eigenvalues --    4.00269   4.01171   4.03537   4.03767   4.04158
 Alpha virt. eigenvalues --    4.06739   4.09034   4.11465   4.12652   4.13448
 Alpha virt. eigenvalues --    4.14388   4.16533   4.18927   4.21347   4.24340
 Alpha virt. eigenvalues --    4.27041   4.27624   4.28691   4.31441   4.32093
 Alpha virt. eigenvalues --    4.33518   4.36005   4.38301   4.40933   4.41971
 Alpha virt. eigenvalues --    4.44031   4.45252   4.46503   4.50077   4.51289
 Alpha virt. eigenvalues --    4.52681   4.54132   4.56451   4.57614   4.59655
 Alpha virt. eigenvalues --    4.60905   4.62323   4.63973   4.66551   4.70718
 Alpha virt. eigenvalues --    4.70923   4.72410   4.74994   4.77624   4.80262
 Alpha virt. eigenvalues --    4.83274   4.85121   4.85925   4.88107   4.90597
 Alpha virt. eigenvalues --    4.91204   4.92203   4.94919   4.96556   4.98742
 Alpha virt. eigenvalues --    5.00936   5.01406   5.03898   5.04663   5.07876
 Alpha virt. eigenvalues --    5.09593   5.12350   5.13325   5.15014   5.15620
 Alpha virt. eigenvalues --    5.17312   5.18085   5.21870   5.22359   5.23936
 Alpha virt. eigenvalues --    5.26088   5.29159   5.30499   5.32497   5.35018
 Alpha virt. eigenvalues --    5.38322   5.39938   5.44579   5.45523   5.46821
 Alpha virt. eigenvalues --    5.48641   5.52306   5.54261   5.56190   5.60749
 Alpha virt. eigenvalues --    5.67890   5.70009   5.73477   5.75886   5.82436
 Alpha virt. eigenvalues --    5.84827   5.87498   5.89156   5.92065   5.95981
 Alpha virt. eigenvalues --    5.97220   6.04800   6.10256   6.22795   6.31981
 Alpha virt. eigenvalues --    6.37758   6.38740   6.46314   6.53692   6.56019
 Alpha virt. eigenvalues --    6.60393   6.63036   6.63770   6.64971   6.68274
 Alpha virt. eigenvalues --    6.76002   6.78282   6.92912   6.95985   6.98565
 Alpha virt. eigenvalues --    7.02124   7.07805   7.13739   7.15513   7.19870
 Alpha virt. eigenvalues --    7.26941   7.28779   7.43151   7.45247   7.58341
 Alpha virt. eigenvalues --    7.61997   7.81101   7.87168   8.15982   8.23466
 Alpha virt. eigenvalues --   15.32806  15.67685  17.11464  17.33341  17.44168
 Alpha virt. eigenvalues --   18.38799
          Condensed to atoms (all electrons):
               1          2          3          4          5          6
     1  C    5.815883   0.362039   0.366775   0.469646   0.004499  -0.021944
     2  H    0.362039   0.343849   0.010632   0.000348   0.012082  -0.004573
     3  H    0.366775   0.010632   0.362167  -0.001686  -0.002270   0.002160
     4  H    0.469646   0.000348  -0.001686   0.352857  -0.038084  -0.003635
     5  C    0.004499   0.012082  -0.002270  -0.038084   5.608777   0.415601
     6  H   -0.021944  -0.004573   0.002160  -0.003635   0.415601   0.397190
     7  H   -0.048363   0.000846  -0.017028  -0.001033   0.422695  -0.037284
     8  C    0.000408   0.000531  -0.012926   0.001356   0.038585  -0.017202
     9  H    0.001835  -0.008308  -0.007905   0.000799  -0.031230   0.001413
    10  O    0.012925   0.000671   0.011792  -0.000560   0.085052  -0.000976
    11  H   -0.004909  -0.002305  -0.015713   0.002418  -0.020241  -0.004123
    12  C    0.003701   0.004311   0.006397  -0.000136   0.032038   0.010180
    13  H    0.008044  -0.000398   0.001186   0.000285  -0.001977   0.006127
    14  H   -0.003006   0.001139   0.000254  -0.000268   0.005643  -0.005721
    15  O   -0.006812  -0.000221  -0.000621  -0.000107  -0.007752  -0.000510
    16  H    0.000610   0.000142   0.000201  -0.000098   0.004200   0.000450
               7          8          9         10         11         12
     1  C   -0.048363   0.000408   0.001835   0.012925  -0.004909   0.003701
     2  H    0.000846   0.000531  -0.008308   0.000671  -0.002305   0.004311
     3  H   -0.017028  -0.012926  -0.007905   0.011792  -0.015713   0.006397
     4  H   -0.001033   0.001356   0.000799  -0.000560   0.002418  -0.000136
     5  C    0.422695   0.038585  -0.031230   0.085052  -0.020241   0.032038
     6  H   -0.037284  -0.017202   0.001413  -0.000976  -0.004123   0.010180
     7  H    0.497672  -0.035201   0.007979  -0.011062   0.018126  -0.034510
     8  C   -0.035201   5.081174   0.441765  -0.153711   0.039796  -0.067743
     9  H    0.007979   0.441765   0.440287  -0.070133   0.043011  -0.110717
    10  O   -0.011062  -0.153711  -0.070133   8.583271   0.150548   0.026183
    11  H    0.018126   0.039796   0.043011   0.150548   0.716378  -0.023379
    12  C   -0.034510  -0.067743  -0.110717   0.026183  -0.023379   5.783244
    13  H   -0.024418   0.024337   0.000007  -0.006704  -0.004582   0.344854
    14  H    0.001343  -0.038704  -0.023414   0.010413  -0.001889   0.428623
    15  O    0.003351   0.039500   0.012243  -0.011721   0.005492  -0.122443
    16  H    0.000289  -0.039473   0.000743   0.023535  -0.009249   0.066396
              13         14         15         16
     1  C    0.008044  -0.003006  -0.006812   0.000610
     2  H   -0.000398   0.001139  -0.000221   0.000142
     3  H    0.001186   0.000254  -0.000621   0.000201
     4  H    0.000285  -0.000268  -0.000107  -0.000098
     5  C   -0.001977   0.005643  -0.007752   0.004200
     6  H    0.006127  -0.005721  -0.000510   0.000450
     7  H   -0.024418   0.001343   0.003351   0.000289
     8  C    0.024337  -0.038704   0.039500  -0.039473
     9  H    0.000007  -0.023414   0.012243   0.000743
    10  O   -0.006704   0.010413  -0.011721   0.023535
    11  H   -0.004582  -0.001889   0.005492  -0.009249
    12  C    0.344854   0.428623  -0.122443   0.066396
    13  H    0.461046  -0.057937  -0.006811   0.028211
    14  H   -0.057937   0.401271   0.013776  -0.018292
    15  O   -0.006811   0.013776   8.544092   0.177598
    16  H    0.028211  -0.018292   0.177598   0.578612
 Mulliken charges:
               1
     1  C   -0.961333
     2  H    0.279216
     3  H    0.296586
     4  H    0.217897
     5  C   -0.527618
     6  H    0.262847
     7  H    0.256600
     8  C    0.697509
     9  H    0.301627
    10  O   -0.649524
    11  H    0.110621
    12  C   -0.347000
    13  H    0.228732
    14  H    0.286769
    15  O   -0.639056
    16  H    0.186126
 Sum of Mulliken charges =   0.00000
 Mulliken charges with hydrogens summed into heavy atoms:
               1
     1  C   -0.167633
     5  C   -0.008171
     8  C    0.999136
    10  O   -0.538903
    12  C    0.168500
    15  O   -0.452930
 Electronic spatial extent (au):  <R**2>=            748.0620
 Charge=              0.0000 electrons
 Dipole moment (field-independent basis, Debye):
    X=              2.8700    Y=              0.0040    Z=              0.1985  Tot=              2.8769
 Quadrupole moment (field-independent basis, Debye-Ang):
   XX=            -44.1123   YY=            -35.2618   ZZ=            -39.1035
   XY=             -0.0858   XZ=              2.0524   YZ=              1.4017
 Traceless Quadrupole moment (field-independent basis, Debye-Ang):
   XX=             -4.6197   YY=              4.2307   ZZ=              0.3890
   XY=             -0.0858   XZ=              2.0524   YZ=              1.4017
 Octapole moment (field-independent basis, Debye-Ang**2):
  XXX=             13.0399  YYY=              8.8304  ZZZ=             -0.1923  XYY=             -2.9614
  XXY=              7.4711  XXZ=             -6.6100  XZZ=             -1.6473  YZZ=              0.5764
  YYZ=              3.0205  XYZ=              0.2524
 Hexadecapole moment (field-independent basis, Debye-Ang**3):
 XXXX=           -766.9024 YYYY=           -164.6000 ZZZZ=            -81.7290 XXXY=            -24.7458
 XXXZ=              6.5976 YYYX=              8.0658 YYYZ=             -0.8570 ZZZX=              1.3556
 ZZZY=              0.6915 XXYY=           -132.6937 XXZZ=           -133.9987 YYZZ=            -46.7833
 XXYZ=             -0.3260 YYXZ=             -1.7642 ZZXY=              0.3691
 N-N= 2.599437957799D+02 E-N=-1.241984886626D+03  KE= 3.069006776637D+02
 Calling FoFJK, ICntrl=      2127 FMM=F ISym2X=0 I1Cent= 0 IOpClX= 0 NMat=1 NMatS=1 NMatT=0.
 ***** Axes restored to original set *****
 -------------------------------------------------------------------
 Center     Atomic                   Forces (Hartrees/Bohr)
 Number     Number              X              Y              Z
 -------------------------------------------------------------------
      1        6          -0.002600441    0.001347988    0.002006616
      2        1           0.000075386    0.001757367   -0.000872743
      3        1          -0.000613001    0.000593422    0.002006019
      4        1          -0.000272707   -0.003197770   -0.002602437
      5        6          -0.003434917   -0.000635270    0.000664477
      6        1           0.001629214   -0.001254227   -0.002442368
      7        1           0.002590824   -0.004437324    0.001871232
      8        6           0.003872907    0.012992227    0.001435334
      9        1           0.001688792    0.001885992    0.005011377
     10        8          -0.010631705   -0.002002393    0.000710167
     11        1           0.016081095    0.001427305    0.002607858
     12        6           0.000156311   -0.015023284   -0.015465988
     13        1          -0.005373582    0.005190310    0.002260775
     14        1          -0.001968276   -0.001635200   -0.003647279
     15        8          -0.006483641    0.004400999   -0.009532843
     16        1           0.005283740   -0.001410142    0.015989804
 -------------------------------------------------------------------
 Cartesian Forces:  Max     0.016081095 RMS     0.005910711

 GradGradGradGradGradGradGradGradGradGradGradGradGradGradGradGradGradGrad
 Berny optimization.
 FormGI is forming the generalized inverse of G from B-inverse, IUseBI=4.
 GSVD:  received Info=                   1 from GESDD.
 Internal  Forces:  Max     0.016754388 RMS     0.004193435
 Search for a local minimum.
 Step number   1 out of a maximum of   84
 All quantities printed in internal units (Hartrees-Bohrs-Radians)
 Mixed Optimization -- RFO/linear search
 Second derivative matrix not updated -- first step.
 ITU=  0
     Eigenvalues ---    0.00334   0.00378   0.00465   0.01245   0.01326
     Eigenvalues ---    0.03606   0.04298   0.04895   0.04905   0.05157
     Eigenvalues ---    0.05532   0.05567   0.05700   0.07367   0.08349
     Eigenvalues ---    0.11472   0.12203   0.13719   0.16000   0.16000
     Eigenvalues ---    0.16000   0.16000   0.16000   0.16398   0.19629
     Eigenvalues ---    0.21952   0.22018   0.29181   0.29487   0.30104
     Eigenvalues ---    0.34049   0.34094   0.34105   0.34236   0.34271
     Eigenvalues ---    0.34294   0.34336   0.34378   0.40456   0.41328
     Eigenvalues ---    0.51756   0.52783
 RFO step:  Lambda=-5.87838243D-03 EMin= 3.34123041D-03
 Linear search not attempted -- first point.
 Iteration  1 RMS(Cart)=  0.04059015 RMS(Int)=  0.00107486
 Iteration  2 RMS(Cart)=  0.00125656 RMS(Int)=  0.00051329
 Iteration  3 RMS(Cart)=  0.00000130 RMS(Int)=  0.00051329
 Iteration  4 RMS(Cart)=  0.00000000 RMS(Int)=  0.00051329
 Variable       Old X    -DE/DX   Delta X   Delta X   Delta X     New X
                                 (Linear)    (Quad)   (Total)
    R1        2.06836  -0.00176   0.00000  -0.00505  -0.00505   2.06332
    R2        2.06767  -0.00188   0.00000  -0.00539  -0.00539   2.06227
    R3        2.06875  -0.00352   0.00000  -0.01009  -0.01009   2.05866
    R4        2.87757   0.00322   0.00000   0.01048   0.01048   2.88805
    R5        2.07154  -0.00236   0.00000  -0.00680  -0.00680   2.06473
    R6        2.07247  -0.00318   0.00000  -0.00917  -0.00917   2.06331
    R7        2.88998  -0.00352   0.00000  -0.01170  -0.01170   2.87828
    R8        2.07172  -0.00064   0.00000  -0.00184  -0.00184   2.06989
    R9        2.70938  -0.00332   0.00000  -0.00808  -0.00808   2.70130
   R10        2.89628  -0.01079   0.00000  -0.03623  -0.03623   2.86005
   R11        1.83857  -0.01619   0.00000  -0.03033  -0.03033   1.80823
   R12        2.06934   0.00035   0.00000   0.00100   0.00100   2.07035
   R13        2.06697  -0.00380   0.00000  -0.01087  -0.01087   2.05610
   R14        2.69788  -0.00523   0.00000  -0.01248  -0.01248   2.68540
   R15        1.84833  -0.01675   0.00000  -0.03201  -0.03201   1.81633
    A1        1.89292  -0.00069   0.00000  -0.00442  -0.00443   1.88849
    A2        1.88567  -0.00142   0.00000  -0.00645  -0.00652   1.87915
    A3        1.93719   0.00067   0.00000   0.00499   0.00495   1.94213
    A4        1.87924  -0.00189   0.00000  -0.01327  -0.01328   1.86596
    A5        1.94587   0.00056   0.00000   0.00228   0.00227   1.94814
    A6        1.92094   0.00260   0.00000   0.01581   0.01576   1.93670
    A7        1.89662   0.00009   0.00000   0.01038   0.01049   1.90711
    A8        1.88794   0.00205   0.00000   0.02839   0.02856   1.91650
    A9        1.96828   0.00309   0.00000   0.01639   0.01648   1.98476
   A10        1.87786   0.00028   0.00000  -0.00657  -0.00732   1.87054
   A11        1.91358  -0.00195   0.00000  -0.01919  -0.01945   1.89413
   A12        1.91719  -0.00359   0.00000  -0.02951  -0.02991   1.88728
   A13        1.94052  -0.00358   0.00000  -0.01879  -0.01910   1.92141
   A14        1.93024   0.00373   0.00000   0.02948   0.02963   1.95986
   A15        1.94092   0.00548   0.00000   0.01966   0.01992   1.96084
   A16        1.87001   0.00341   0.00000   0.03858   0.03803   1.90804
   A17        1.90667  -0.00128   0.00000  -0.02470  -0.02453   1.88214
   A18        1.87287  -0.00802   0.00000  -0.04493  -0.04508   1.82779
   A19        1.87394   0.00397   0.00000   0.02394   0.02394   1.89788
   A20        1.94128  -0.00689   0.00000  -0.03638  -0.03852   1.90277
   A21        1.94598  -0.00337   0.00000  -0.03690  -0.03736   1.90862
   A22        1.90580   0.00941   0.00000   0.04860   0.04845   1.95425
   A23        1.90256   0.00217   0.00000  -0.00686  -0.00824   1.89432
   A24        1.87370   0.00345   0.00000   0.06532   0.06543   1.93914
   A25        1.89249  -0.00450   0.00000  -0.02990  -0.02906   1.86343
   A26        1.82484   0.00407   0.00000   0.02453   0.02453   1.84937
    D1       -1.13462   0.00052   0.00000   0.00678   0.00677  -1.12786
    D2        3.11471  -0.00097   0.00000  -0.00638  -0.00634   3.10836
    D3        0.99080   0.00014   0.00000   0.00052   0.00044   0.99124
    D4        3.03619   0.00056   0.00000   0.00742   0.00742   3.04361
    D5        1.00233  -0.00093   0.00000  -0.00575  -0.00568   0.99664
    D6       -1.12158   0.00018   0.00000   0.00116   0.00110  -1.12048
    D7        0.95202   0.00086   0.00000   0.01216   0.01219   0.96421
    D8       -1.08184  -0.00063   0.00000  -0.00100  -0.00092  -1.08276
    D9        3.07744   0.00048   0.00000   0.00591   0.00586   3.08330
   D10       -0.93977  -0.00126   0.00000  -0.03858  -0.03850  -0.97828
   D11        1.13549   0.00312   0.00000   0.01673   0.01648   1.15197
   D12       -3.06861  -0.00094   0.00000  -0.00756  -0.00755  -3.07616
   D13        1.17603  -0.00045   0.00000  -0.02790  -0.02800   1.14803
   D14       -3.03189   0.00393   0.00000   0.02742   0.02698  -3.00491
   D15       -0.95280  -0.00013   0.00000   0.00312   0.00295  -0.94985
   D16       -3.04705  -0.00342   0.00000  -0.06500  -0.06457  -3.11162
   D17       -0.97179   0.00096   0.00000  -0.00968  -0.00959  -0.98138
   D18        1.10730  -0.00310   0.00000  -0.03398  -0.03363   1.07368
   D19       -1.20290   0.00082   0.00000  -0.02789  -0.02862  -1.23151
   D20        0.91462   0.00079   0.00000  -0.00923  -0.00830   0.90632
   D21        2.96048  -0.00304   0.00000  -0.04112  -0.04132   2.91916
   D22       -1.05740   0.00207   0.00000   0.04200   0.04131  -1.01608
   D23        1.07025  -0.00238   0.00000  -0.01841  -0.01772   1.05254
   D24       -3.12209  -0.00394   0.00000  -0.04699  -0.04686   3.11423
   D25        3.07742   0.00381   0.00000   0.06966   0.06920  -3.13657
   D26       -1.07812  -0.00063   0.00000   0.00925   0.01017  -1.06795
   D27        1.01272  -0.00219   0.00000  -0.01933  -0.01897   0.99375
   D28        1.05569   0.00478   0.00000   0.06116   0.06010   1.11579
   D29       -3.09985   0.00034   0.00000   0.00074   0.00107  -3.09878
   D30       -1.00901  -0.00122   0.00000  -0.02784  -0.02807  -1.03708
   D31        0.83901   0.00001   0.00000   0.01410   0.01556   0.85457
   D32       -1.26751   0.00088   0.00000  -0.00842  -0.01014  -1.27765
   D33        2.96253  -0.00116   0.00000  -0.01982  -0.01956   2.94297
         Item               Value     Threshold  Converged?
 Maximum Force            0.016754     0.000002     NO 
 RMS     Force            0.004193     0.000001     NO 
 Maximum Displacement     0.128535     0.000006     NO 
 RMS     Displacement     0.040391     0.000004     NO 
 Predicted change in Energy=-3.065558D-03
 GradGradGradGradGradGradGradGradGradGradGradGradGradGradGradGradGradGrad

                          Input orientation:                          
 ---------------------------------------------------------------------
 Center     Atomic      Atomic             Coordinates (Angstroms)
 Number     Number       Type             X           Y           Z
 ---------------------------------------------------------------------
      1          6           0       -1.944310    0.890960    0.117775
      2          1           0       -2.472369    0.026064    0.524306
      3          1           0       -2.119158    0.921956   -0.958989
      4          1           0       -2.401618    1.785527    0.538970
      5          6           0       -0.452463    0.833815    0.444588
      6          1           0       -0.317361    0.904999    1.526474
      7          1           0        0.056989    1.690588   -0.000997
      8          6           0        0.234174   -0.433968   -0.046482
      9          1           0       -0.272094   -1.316938    0.358266
     10          8           0        0.262464   -0.517443   -1.473229
     11          1           0       -0.625782   -0.680962   -1.789284
     12          6           0        1.687231   -0.500306    0.371632
     13          1           0        2.211802    0.378396   -0.019526
     14          1           0        1.750968   -0.486158    1.457713
     15          8           0        2.310294   -1.702351   -0.059954
     16          1           0        2.091035   -1.794081   -0.991263
 ---------------------------------------------------------------------
                    Distance matrix (angstroms):
                    1          2          3          4          5
     1  C    0.000000
     2  H    1.091861   0.000000
     3  H    1.091308   1.768487   0.000000
     4  H    1.089396   1.760946   1.751976   0.000000
     5  C    1.528293   2.176887   2.180749   2.171144   0.000000
     6  H    2.152114   2.533955   3.069900   2.468728   1.092610
     7  H    2.158404   3.073148   2.498831   2.518993   1.091855
     8  C    2.555035   2.804069   2.865199   3.495183   1.523120
     9  H    2.780101   2.583106   3.187390   3.767335   2.160029
    10  O    3.063453   3.429994   2.829917   4.055853   2.452558
    11  H    2.801130   3.043430   2.342841   3.828566   2.704583
    12  C    3.897198   4.195551   4.275742   4.687399   2.522596
    13  H    4.189849   4.728779   4.464892   4.855469   2.742466
    14  H    4.164969   4.355479   4.775050   4.821681   2.761134
    15  O    4.985830   5.118852   5.226403   5.892886   3.784115
    16  H    4.972265   5.141453   5.010351   5.944673   3.928981
                    6          7          8          9         10
     6  H    0.000000
     7  H    1.757969   0.000000
     8  C    2.138040   2.132417   0.000000
     9  H    2.510730   3.046732   1.095337   0.000000
    10  O    3.370128   2.661783   1.429467   2.068652   0.000000
    11  H    3.688448   3.047687   1.959053   2.267494   0.956875
    12  C    2.706831   2.756185   1.513471   2.122738   2.331044
    13  H    3.010663   2.522977   2.138148   3.030944   2.591467
    14  H    2.493599   3.120196   2.136818   2.447807   3.287407
    15  O    4.027357   4.073437   2.432951   2.644272   2.755896
    16  H    4.407314   4.154623   2.488062   2.762837   2.281616
                   11         12         13         14         15
    11  H    0.000000
    12  C    3.170524   0.000000
    13  H    3.508014   1.095580   0.000000
    14  H    4.028632   1.088042   1.772584   0.000000
    15  O    3.557296   1.421051   2.083469   2.023681   0.000000
    16  H    3.042526   1.922081   2.382964   2.797105   0.961158
                   16
    16  H    0.000000
 Stoichiometry    C4H10O2
 Framework group  C1[X(C4H10O2)]
 Deg. of freedom    42
 Full point group                 C1      NOp   1
 Largest Abelian subgroup         C1      NOp   1
 Largest concise Abelian subgroup C1      NOp   1
                         Standard orientation:                         
 ---------------------------------------------------------------------
 Center     Atomic      Atomic             Coordinates (Angstroms)
 Number     Number       Type             X           Y           Z
 ---------------------------------------------------------------------
      1          6           0        2.522094   -0.015112    0.229003
      2          1           0        2.550305    0.043292    1.318936
      3          1           0        2.630558    0.995054   -0.169438
      4          1           0        3.396231   -0.578975   -0.094614
      5          6           0        1.233444   -0.677056   -0.257711
      6          1           0        1.211860   -1.715908    0.080103
      7          1           0        1.214903   -0.692551   -1.349299
      8          6           0       -0.032749    0.016218    0.228108
      9          1           0       -0.032584    0.076681    1.321775
     10          8           0       -0.175595    1.329432   -0.318189
     11          1           0        0.483539    1.899916    0.076399
     12          6           0       -1.288096   -0.715336   -0.195596
     13          1           0       -1.305400   -0.791403   -1.288395
     14          1           0       -1.277752   -1.720419    0.220981
     15          8           0       -2.462896   -0.081611    0.291871
     16          1           0       -2.371889    0.849454    0.071277
 ---------------------------------------------------------------------
 Rotational constants (GHZ):      7.7318219      1.9325636      1.6744569
 Standard basis: Aug-CC-pVTZ (5D, 7F)
 There are   580 symmetry adapted cartesian basis functions of A   symmetry.
 There are   506 symmetry adapted basis functions of A   symmetry.
   506 basis functions,   702 primitive gaussians,   580 cartesian basis functions
    25 alpha electrons       25 beta electrons
       nuclear repulsion energy       260.3516387361 Hartrees.
 NAtoms=   16 NActive=   16 NUniq=   16 SFac= 1.00D+00 NAtFMM=   60 NAOKFM=F Big=F
 Integral buffers will be    131072 words long.
 Raffenetti 2 integral format.
 Two-electron integral symmetry is turned on.
 Nuclear repulsion after empirical dispersion term =      260.3433860444 Hartrees.
 One-electron integrals computed using PRISM.
 NBasis=   506 RedAO= T EigKep=  6.09D-06  NBF=   506
 NBsUse=   506 1.00D-06 EigRej= -1.00D+00 NBFU=   506
 Initial guess from the checkpoint file:  "1-2-butanediol_Conf-wb97-opt.chk"
 B after Tr=     0.000000    0.000000    0.000000
         Rot=    0.999968   -0.006283   -0.000324   -0.005036 Ang=  -0.92 deg.
 ExpMin= 2.53D-02 ExpMax= 1.53D+04 ExpMxC= 5.22D+02 IAcc=3 IRadAn=         5 AccDes= 0.00D+00
 Harris functional with IExCor= 4639 and IRadAn=       5 diagonalized for initial guess.
 HarFok:  IExCor= 4639 AccDes= 0.00D+00 IRadAn=         5 IDoV= 1 UseB2=F ITyADJ=14
 ICtDFT=  3500011 ScaDFX=  1.000000  1.000000  1.000000  1.000000
 FoFCou: FMM=F IPFlag=           0 FMFlag=      100000 FMFlg1=           0
         NFxFlg=           0 DoJE=T BraDBF=F KetDBF=T FulRan=T
         wScrn=  0.000000 ICntrl=     500 IOpCl=  0 I1Cent=   200000004 NGrid=           0
         NMat0=    1 NMatS0=      1 NMatT0=    0 NMatD0=    1 NMtDS0=    0 NMtDT0=    0
 Petite list used in FoFCou.
 Gradient too large for Newton-Raphson -- use scaled steepest descent instead.
     Accept linear search using points  3 and  4.
 Gradient too large for Newton-Raphson -- use scaled steepest descent instead.
     Accept linear search using points  1 and  2.
 Gradient too large for Newton-Raphson -- use scaled steepest descent instead.
     Accept linear search using points  1 and  2.
 Gradient too large for Newton-Raphson -- use scaled steepest descent instead.
     Accept linear search using points  1 and  2.
 Gradient too large for Newton-Raphson -- use scaled steepest descent instead.
     Accept linear search using points  1 and  2.
     Minimum is close to point  2 DX= -4.18D-03 DF= -1.05D-09 DXR=  6.00D-03 DFR=  1.28D-05 which will be used.
 Gradient too large for Newton-Raphson -- use scaled steepest descent instead.
     Accept linear search using points  1 and  2.
 Gradient too large for Newton-Raphson -- use scaled steepest descent instead.
 Gradient too large for Newton-Raphson -- use scaled steepest descent instead.
 Restarting incremental Fock formation.
 LinEq1:  Iter=  0 NonCon=     1 RMS=2.60D-05 Max=3.30D-04 NDo=     1
 AX will form     1 AO Fock derivatives at one time.
 LinEq1:  Iter=  1 NonCon=     1 RMS=2.88D-06 Max=4.38D-05 NDo=     1
 LinEq1:  Iter=  2 NonCon=     1 RMS=1.96D-06 Max=2.53D-05 NDo=     1
 LinEq1:  Iter=  3 NonCon=     1 RMS=5.11D-07 Max=7.05D-06 NDo=     1
 LinEq1:  Iter=  4 NonCon=     1 RMS=2.37D-07 Max=3.52D-06 NDo=     1
 LinEq1:  Iter=  5 NonCon=     1 RMS=7.00D-08 Max=1.08D-06 NDo=     1
 LinEq1:  Iter=  6 NonCon=     1 RMS=2.18D-08 Max=3.63D-07 NDo=     1
 LinEq1:  Iter=  7 NonCon=     1 RMS=1.06D-08 Max=1.90D-07 NDo=     1
 LinEq1:  Iter=  8 NonCon=     0 RMS=3.74D-09 Max=4.35D-08 NDo=     1
 Linear equations converged to 1.551D-08 1.551D-07 after     8 iterations.
     Accept linear search using points  1 and  2.
     Minimum is close to point  2 DX= -4.39D-05 DF= -5.68D-14 DXR=  4.40D-05 DFR=  2.96D-09 which will be used.
 LinEq1:  Iter=  0 NonCon=     1 RMS=2.85D-08 Max=4.93D-07 NDo=     1
 LinEq1:  Iter=  1 NonCon=     1 RMS=8.38D-09 Max=8.95D-08 NDo=     1
 LinEq1:  Iter=  2 NonCon=     1 RMS=2.21D-09 Max=2.37D-08 NDo=     1
 LinEq1:  Iter=  3 NonCon=     1 RMS=8.21D-10 Max=1.16D-08 NDo=     1
 LinEq1:  Iter=  4 NonCon=     1 RMS=3.12D-10 Max=5.35D-09 NDo=     1
 LinEq1:  Iter=  5 NonCon=     1 RMS=9.93D-11 Max=1.65D-09 NDo=     1
 LinEq1:  Iter=  6 NonCon=     1 RMS=5.65D-11 Max=8.99D-10 NDo=     1
 LinEq1:  Iter=  7 NonCon=     0 RMS=1.95D-11 Max=2.81D-10 NDo=     1
 Linear equations converged to 4.793D-11 4.793D-10 after     7 iterations.
 SCF Done:  E(RwB97XD) =  -308.917236140     a.u. after   11 cycles
            Convg  =    0.1034D-08                    38 Fock formations.
              S**2 =  0.0000                  -V/T =  2.0061
 Calling FoFJK, ICntrl=      2127 FMM=F ISym2X=0 I1Cent= 0 IOpClX= 0 NMat=1 NMatS=1 NMatT=0.
 ***** Axes restored to original set *****
 -------------------------------------------------------------------
 Center     Atomic                   Forces (Hartrees/Bohr)
 Number     Number              X              Y              Z
 -------------------------------------------------------------------
      1        6           0.001926320   -0.000236990    0.000160816
      2        1           0.000360437   -0.000002206   -0.000016464
      3        1           0.000258187   -0.000325116   -0.000191874
      4        1           0.000220606    0.000009857   -0.000008440
      5        6          -0.001836329   -0.000211855   -0.000939839
      6        1           0.000258538   -0.000521853    0.000009883
      7        1           0.000114472    0.000501536    0.000300917
      8        6           0.001591288    0.000525219   -0.002772008
      9        1          -0.001314433   -0.000533525    0.000068058
     10        8          -0.003572807    0.000184526    0.002049377
     11        1           0.000514022   -0.000222911   -0.001132539
     12        6           0.003371796   -0.006786977    0.000402475
     13        1           0.000695827    0.000083738   -0.000437606
     14        1           0.000995578    0.000323795    0.001110797
     15        8          -0.004314086    0.007567757    0.000642260
     16        1           0.000730585   -0.000354993    0.000754187
 -------------------------------------------------------------------
 Cartesian Forces:  Max     0.007567757 RMS     0.001927921

 GradGradGradGradGradGradGradGradGradGradGradGradGradGradGradGradGradGrad
 Berny optimization.
 Using GEDIIS/GDIIS optimizer.
 FormGI is forming the generalized inverse of G from B-inverse, IUseBI=4.
 GSVD:  received Info=                   1 from GESDD.
 Internal  Forces:  Max     0.008096416 RMS     0.001227212
 Search for a local minimum.
 Step number   2 out of a maximum of   84
 All quantities printed in internal units (Hartrees-Bohrs-Radians)
 Mixed Optimization -- RFO/linear search
 Update second derivatives using D2CorX and points    1    2
 DE= -2.76D-03 DEPred=-3.07D-03 R= 9.00D-01
 TightC=F SS=  1.41D+00  RLast= 2.25D-01 DXNew= 5.0454D-01 6.7594D-01
 Trust test= 9.00D-01 RLast= 2.25D-01 DXMaxT set to 5.05D-01
 ITU=  1  0
 Use linear search instead of GDIIS.
     Eigenvalues ---    0.00334   0.00377   0.00465   0.01245   0.01327
     Eigenvalues ---    0.03507   0.04313   0.04834   0.04870   0.05228
     Eigenvalues ---    0.05486   0.05590   0.05872   0.07529   0.08432
     Eigenvalues ---    0.11588   0.12378   0.13688   0.15508   0.16000
     Eigenvalues ---    0.16000   0.16000   0.16038   0.16879   0.20208
     Eigenvalues ---    0.21833   0.22492   0.29079   0.29589   0.30805
     Eigenvalues ---    0.33976   0.34083   0.34142   0.34201   0.34259
     Eigenvalues ---    0.34290   0.34335   0.34564   0.40131   0.41173
     Eigenvalues ---    0.51488   0.52906
 RFO step:  Lambda=-4.21924541D-04 EMin= 3.34099753D-03
 Quartic linear search produced a step of -0.06391.
 Iteration  1 RMS(Cart)=  0.02497180 RMS(Int)=  0.00019377
 Iteration  2 RMS(Cart)=  0.00026505 RMS(Int)=  0.00003410
 Iteration  3 RMS(Cart)=  0.00000002 RMS(Int)=  0.00003410
 Variable       Old X    -DE/DX   Delta X   Delta X   Delta X     New X
                                 (Linear)    (Quad)   (Total)
    R1        2.06332  -0.00018   0.00032  -0.00116  -0.00083   2.06248
    R2        2.06227   0.00014   0.00034  -0.00034   0.00001   2.06228
    R3        2.05866  -0.00009   0.00064  -0.00158  -0.00093   2.05773
    R4        2.88805  -0.00271  -0.00067  -0.00701  -0.00768   2.88037
    R5        2.06473   0.00001   0.00043  -0.00088  -0.00045   2.06429
    R6        2.06331   0.00032   0.00059  -0.00033   0.00026   2.06357
    R7        2.87828  -0.00146   0.00075  -0.00619  -0.00544   2.87284
    R8        2.06989   0.00106   0.00012   0.00267   0.00279   2.07267
    R9        2.70130  -0.00097   0.00052  -0.00332  -0.00280   2.69850
   R10        2.86005   0.00207   0.00232   0.00180   0.00412   2.86416
   R11        1.80823  -0.00006   0.00194  -0.00412  -0.00218   1.80605
   R12        2.07035   0.00056  -0.00006   0.00165   0.00159   2.07193
   R13        2.05610   0.00117   0.00069   0.00174   0.00244   2.05854
   R14        2.68540  -0.00810   0.00080  -0.01996  -0.01916   2.66624
   R15        1.81633  -0.00086   0.00205  -0.00578  -0.00374   1.81259
    A1        1.88849   0.00021   0.00028  -0.00072  -0.00045   1.88804
    A2        1.87915   0.00029   0.00042   0.00133   0.00175   1.88090
    A3        1.94213  -0.00036  -0.00032  -0.00190  -0.00222   1.93991
    A4        1.86596   0.00032   0.00085   0.00095   0.00180   1.86776
    A5        1.94814  -0.00033  -0.00015  -0.00189  -0.00203   1.94611
    A6        1.93670  -0.00008  -0.00101   0.00239   0.00139   1.93809
    A7        1.90711   0.00090  -0.00067   0.00601   0.00531   1.91242
    A8        1.91650   0.00024  -0.00183   0.00487   0.00303   1.91952
    A9        1.98476  -0.00160  -0.00105  -0.00518  -0.00624   1.97851
   A10        1.87054  -0.00028   0.00047  -0.00051  -0.00001   1.87053
   A11        1.89413   0.00000   0.00124  -0.00556  -0.00429   1.88984
   A12        1.88728   0.00081   0.00191   0.00044   0.00238   1.88967
   A13        1.92141   0.00023   0.00122  -0.00777  -0.00654   1.91487
   A14        1.95986  -0.00093  -0.00189  -0.00121  -0.00314   1.95673
   A15        1.96084  -0.00119  -0.00127  -0.00039  -0.00168   1.95916
   A16        1.90804  -0.00060  -0.00243  -0.00169  -0.00415   1.90389
   A17        1.88214   0.00043   0.00157   0.00281   0.00436   1.88649
   A18        1.82779   0.00217   0.00288   0.00914   0.01203   1.83982
   A19        1.89788   0.00224  -0.00153   0.01629   0.01476   1.91264
   A20        1.90277   0.00033   0.00246  -0.00516  -0.00256   1.90020
   A21        1.90862   0.00106   0.00239   0.00525   0.00766   1.91628
   A22        1.95425  -0.00054  -0.00310   0.00398   0.00088   1.95513
   A23        1.89432  -0.00041   0.00053  -0.00317  -0.00255   1.89177
   A24        1.93914  -0.00047  -0.00418   0.00026  -0.00393   1.93521
   A25        1.86343   0.00004   0.00186  -0.00113   0.00066   1.86409
   A26        1.84937   0.00119  -0.00157   0.01022   0.00866   1.85803
    D1       -1.12786   0.00022  -0.00043   0.01458   0.01416  -1.11370
    D2        3.10836  -0.00010   0.00041   0.00886   0.00926   3.11762
    D3        0.99124  -0.00021  -0.00003   0.00830   0.00827   0.99951
    D4        3.04361   0.00043  -0.00047   0.01814   0.01767   3.06128
    D5        0.99664   0.00011   0.00036   0.01242   0.01277   1.00941
    D6       -1.12048   0.00000  -0.00007   0.01185   0.01178  -1.10870
    D7        0.96421   0.00029  -0.00078   0.01659   0.01582   0.98003
    D8       -1.08276  -0.00002   0.00006   0.01087   0.01092  -1.07184
    D9        3.08330  -0.00014  -0.00037   0.01030   0.00993   3.09323
   D10       -0.97828   0.00014   0.00246  -0.03677  -0.03433  -1.01260
   D11        1.15197  -0.00111  -0.00105  -0.04531  -0.04634   1.10563
   D12       -3.07616   0.00023   0.00048  -0.03472  -0.03426  -3.11042
   D13        1.14803   0.00022   0.00179  -0.03657  -0.03477   1.11326
   D14       -3.00491  -0.00103  -0.00172  -0.04510  -0.04678  -3.05169
   D15       -0.94985   0.00031  -0.00019  -0.03452  -0.03470  -0.98455
   D16       -3.11162   0.00031   0.00413  -0.03987  -0.03577   3.13579
   D17       -0.98138  -0.00093   0.00061  -0.04840  -0.04779  -1.02916
   D18        1.07368   0.00040   0.00215  -0.03782  -0.03570   1.03798
   D19       -1.23151  -0.00007   0.00183  -0.00860  -0.00673  -1.23824
   D20        0.90632  -0.00083   0.00053  -0.02052  -0.02003   0.88629
   D21        2.91916   0.00050   0.00264  -0.01337  -0.01072   2.90844
   D22       -1.01608  -0.00023  -0.00264   0.01056   0.00796  -1.00813
   D23        1.05254   0.00009   0.00113   0.00675   0.00782   1.06036
   D24        3.11423   0.00050   0.00299   0.01118   0.01417   3.12840
   D25       -3.13657  -0.00005  -0.00442   0.01861   0.01424  -3.12233
   D26       -1.06795   0.00026  -0.00065   0.01481   0.01411  -1.05384
   D27        0.99375   0.00067   0.00121   0.01924   0.02045   1.01420
   D28        1.11579  -0.00062  -0.00384   0.01480   0.01102   1.12681
   D29       -3.09878  -0.00031  -0.00007   0.01099   0.01089  -3.08789
   D30       -1.03708   0.00010   0.00179   0.01543   0.01723  -1.01984
   D31        0.85457  -0.00030  -0.00099   0.00463   0.00354   0.85811
   D32       -1.27765  -0.00001   0.00065   0.00828   0.00904  -1.26862
   D33        2.94297   0.00072   0.00125   0.01263   0.01386   2.95683
         Item               Value     Threshold  Converged?
 Maximum Force            0.008096     0.000002     NO 
 RMS     Force            0.001227     0.000001     NO 
 Maximum Displacement     0.067422     0.000006     NO 
 RMS     Displacement     0.025003     0.000004     NO 
 Predicted change in Energy=-2.269485D-04
 GradGradGradGradGradGradGradGradGradGradGradGradGradGradGradGradGradGrad

                          Input orientation:                          
 ---------------------------------------------------------------------
 Center     Atomic      Atomic             Coordinates (Angstroms)
 Number     Number       Type             X           Y           Z
 ---------------------------------------------------------------------
      1          6           0       -1.932671    0.895030    0.101750
      2          1           0       -2.471550    0.031749    0.496151
      3          1           0       -2.083479    0.925981   -0.978648
      4          1           0       -2.393966    1.791267    0.513668
      5          6           0       -0.452039    0.828589    0.457538
      6          1           0       -0.333563    0.881471    1.542180
      7          1           0        0.072485    1.687444    0.033638
      8          6           0        0.230177   -0.437360   -0.035502
      9          1           0       -0.275388   -1.316670    0.381887
     10          8           0        0.227034   -0.529567   -1.460504
     11          1           0       -0.660476   -0.705799   -1.768191
     12          6           0        1.689649   -0.497572    0.368863
     13          1           0        2.203739    0.386902   -0.025543
     14          1           0        1.772249   -0.487273    1.455009
     15          8           0        2.313531   -1.682116   -0.076447
     16          1           0        2.094068   -1.771975   -1.005848
 ---------------------------------------------------------------------
                    Distance matrix (angstroms):
                    1          2          3          4          5
     1  C    0.000000
     2  H    1.091420   0.000000
     3  H    1.091312   1.767847   0.000000
     4  H    1.088903   1.761316   1.752750   0.000000
     5  C    1.524228   2.171375   2.175710   2.168175   0.000000
     6  H    2.152248   2.527290   3.069001   2.476051   1.092375
     7  H    2.157130   3.070400   2.500546   2.514874   1.091993
     8  C    2.544015   2.793214   2.846266   3.486330   1.520242
     9  H    2.777892   2.579616   3.185865   3.763644   2.153849
    10  O    3.022324   3.380226   2.772955   4.019113   2.446347
    11  H    2.770887   2.991857   2.304565   3.800949   2.711395
    12  C    3.889974   4.196661   4.251916   4.683553   2.520594
    13  H    4.169447   4.717693   4.424845   4.837550   2.735254
    14  H    4.179534   4.381623   4.773533   4.840994   2.770181
    15  O    4.970279   5.114900   5.191324   5.879895   3.773216
    16  H    4.955232   5.133642   4.973088   5.928582   3.922639
                    6          7          8          9         10
     6  H    0.000000
     7  H    1.757887   0.000000
     8  C    2.132182   2.131769   0.000000
     9  H    2.486260   3.044173   1.096811   0.000000
    10  O    3.364730   2.677962   1.427985   2.065518   0.000000
    11  H    3.685764   3.084060   1.966604   2.268103   0.955721
    12  C    2.715110   2.738957   1.515650   2.128958   2.342402
    13  H    3.023286   2.497430   2.138797   3.035494   2.608905
    14  H    2.513066   3.104655   2.145251   2.456076   3.299954
    15  O    4.024803   4.048252   2.427233   2.654454   2.756348
    16  H    4.407564   4.139433   2.489349   2.783421   2.288253
                   11         12         13         14         15
    11  H    0.000000
    12  C    3.183307   0.000000
    13  H    3.526264   1.096420   0.000000
    14  H    4.044122   1.089331   1.772682   0.000000
    15  O    3.558077   1.410913   2.072554   2.016431   0.000000
    16  H    3.050477   1.917678   2.373558   2.794610   0.959180
                   16
    16  H    0.000000
 Stoichiometry    C4H10O2
 Framework group  C1[X(C4H10O2)]
 Deg. of freedom    42
 Full point group                 C1      NOp   1
 Largest Abelian subgroup         C1      NOp   1
 Largest concise Abelian subgroup C1      NOp   1
                         Standard orientation:                         
 ---------------------------------------------------------------------
 Center     Atomic      Atomic             Coordinates (Angstroms)
 Number     Number       Type             X           Y           Z
 ---------------------------------------------------------------------
      1          6           0        2.510303   -0.009531    0.208468
      2          1           0        2.550242    0.080491    1.295436
      3          1           0        2.600218    0.990339   -0.219478
      4          1           0        3.385929   -0.572659   -0.110714
      5          6           0        1.225086   -0.695578   -0.239669
      6          1           0        1.206048   -1.720152    0.138706
      7          1           0        1.193677   -0.753758   -1.329658
      8          6           0       -0.033469    0.011978    0.236292
      9          1           0       -0.029126    0.078193    1.331094
     10          8           0       -0.150853    1.325905   -0.310479
     11          1           0        0.504022    1.897759    0.086415
     12          6           0       -1.294872   -0.714347   -0.186216
     13          1           0       -1.302704   -0.805273   -1.278832
     14          1           0       -1.304888   -1.715901    0.242073
     15          8           0       -2.459277   -0.062888    0.272517
     16          1           0       -2.364667    0.861695    0.035408
 ---------------------------------------------------------------------
 Rotational constants (GHZ):      7.7713445      1.9469424      1.6811702
 Standard basis: Aug-CC-pVTZ (5D, 7F)
 There are   580 symmetry adapted cartesian basis functions of A   symmetry.
 There are   506 symmetry adapted basis functions of A   symmetry.
   506 basis functions,   702 primitive gaussians,   580 cartesian basis functions
    25 alpha electrons       25 beta electrons
       nuclear repulsion energy       260.8416775015 Hartrees.
 NAtoms=   16 NActive=   16 NUniq=   16 SFac= 1.00D+00 NAtFMM=   60 NAOKFM=F Big=F
 Integral buffers will be    131072 words long.
 Raffenetti 2 integral format.
 Two-electron integral symmetry is turned on.
 Nuclear repulsion after empirical dispersion term =      260.8334156191 Hartrees.
 One-electron integrals computed using PRISM.
 NBasis=   506 RedAO= T EigKep=  6.08D-06  NBF=   506
 NBsUse=   506 1.00D-06 EigRej= -1.00D+00 NBFU=   506
 Initial guess from the checkpoint file:  "1-2-butanediol_Conf-wb97-opt.chk"
 B after Tr=     0.000000    0.000000    0.000000
         Rot=    0.999982    0.005441    0.000123    0.002370 Ang=   0.68 deg.
 ExpMin= 2.53D-02 ExpMax= 1.53D+04 ExpMxC= 5.22D+02 IAcc=3 IRadAn=         5 AccDes= 0.00D+00
 Harris functional with IExCor= 4639 and IRadAn=       5 diagonalized for initial guess.
 HarFok:  IExCor= 4639 AccDes= 0.00D+00 IRadAn=         5 IDoV= 1 UseB2=F ITyADJ=14
 ICtDFT=  3500011 ScaDFX=  1.000000  1.000000  1.000000  1.000000
 FoFCou: FMM=F IPFlag=           0 FMFlag=      100000 FMFlg1=           0
         NFxFlg=           0 DoJE=T BraDBF=F KetDBF=T FulRan=T
         wScrn=  0.000000 ICntrl=     500 IOpCl=  0 I1Cent=   200000004 NGrid=           0
         NMat0=    1 NMatS0=      1 NMatT0=    0 NMatD0=    1 NMtDS0=    0 NMtDT0=    0
 Petite list used in FoFCou.
 Gradient too large for Newton-Raphson -- use scaled steepest descent instead.
     Minimum is close to point  4 DX=  2.46D-02 DF= -2.83D-07 DXR=  2.01D-02 DFR=  4.04D-04 which will be used.
 Gradient too large for Newton-Raphson -- use scaled steepest descent instead.
     Accept linear search using points  1 and  2.
 Gradient too large for Newton-Raphson -- use scaled steepest descent instead.
     Accept linear search using points  1 and  2.
 Gradient too large for Newton-Raphson -- use scaled steepest descent instead.
 Gradient too large for Newton-Raphson -- use scaled steepest descent instead.
     Accept linear search using points  1 and  2.
 LinEq1:  Iter=  0 NonCon=     1 RMS=5.14D-05 Max=7.32D-04 NDo=     1
 AX will form     1 AO Fock derivatives at one time.
 LinEq1:  Iter=  1 NonCon=     1 RMS=3.97D-06 Max=5.64D-05 NDo=     1
 LinEq1:  Iter=  2 NonCon=     1 RMS=1.85D-06 Max=2.13D-05 NDo=     1
 LinEq1:  Iter=  3 NonCon=     1 RMS=6.42D-07 Max=8.11D-06 NDo=     1
 LinEq1:  Iter=  4 NonCon=     1 RMS=3.12D-07 Max=5.15D-06 NDo=     1
 LinEq1:  Iter=  5 NonCon=     1 RMS=1.05D-07 Max=1.36D-06 NDo=     1
 LinEq1:  Iter=  6 NonCon=     1 RMS=2.93D-08 Max=7.85D-07 NDo=     1
 LinEq1:  Iter=  7 NonCon=     1 RMS=1.41D-08 Max=2.38D-07 NDo=     1
 LinEq1:  Iter=  8 NonCon=     0 RMS=5.85D-09 Max=1.11D-07 NDo=     1
 Linear equations converged to 1.551D-08 1.551D-07 after     8 iterations.
     Accept linear search using points  1 and  2.
     Minimum is close to point  2 DX= -3.89D-05 DF= -1.14D-13 DXR=  3.89D-05 DFR=  1.39D-09 which will be used.
 LinEq1:  Iter=  0 NonCon=     1 RMS=4.31D-08 Max=7.22D-07 NDo=     1
 LinEq1:  Iter=  1 NonCon=     1 RMS=1.59D-08 Max=1.31D-07 NDo=     1
 LinEq1:  Iter=  2 NonCon=     1 RMS=6.08D-09 Max=8.01D-08 NDo=     1
 LinEq1:  Iter=  3 NonCon=     1 RMS=2.20D-09 Max=2.84D-08 NDo=     1
 LinEq1:  Iter=  4 NonCon=     1 RMS=6.25D-10 Max=5.74D-09 NDo=     1
 LinEq1:  Iter=  5 NonCon=     1 RMS=2.62D-10 Max=2.83D-09 NDo=     1
 LinEq1:  Iter=  6 NonCon=     1 RMS=1.24D-10 Max=1.40D-09 NDo=     1
 LinEq1:  Iter=  7 NonCon=     0 RMS=4.22D-11 Max=5.63D-10 NDo=     1
 Linear equations converged to 7.902D-11 7.902D-10 after     7 iterations.
 SCF Done:  E(RwB97XD) =  -308.917478142     a.u. after    8 cycles
            Convg  =    0.1514D-08                    31 Fock formations.
              S**2 =  0.0000                  -V/T =  2.0060
 Calling FoFJK, ICntrl=      2127 FMM=F ISym2X=0 I1Cent= 0 IOpClX= 0 NMat=1 NMatS=1 NMatT=0.
 ***** Axes restored to original set *****
 -------------------------------------------------------------------
 Center     Atomic                   Forces (Hartrees/Bohr)
 Number     Number              X              Y              Z
 -------------------------------------------------------------------
      1        6           0.000599524    0.000129809    0.000052221
      2        1          -0.000089399   -0.000167813    0.000147124
      3        1           0.000097165   -0.000004240   -0.000041560
      4        1          -0.000129015    0.000154111    0.000081446
      5        6          -0.000430323    0.000425697   -0.000320715
      6        1          -0.000026700   -0.000063460    0.000243281
      7        1          -0.000103764    0.000560411    0.000146208
      8        6          -0.000876551   -0.000992880   -0.001446479
      9        1          -0.000255921   -0.000202793    0.000075374
     10        8           0.001157007    0.000501419    0.001235678
     11        1          -0.000601627   -0.000413704    0.000072796
     12        6           0.001537578   -0.002513300   -0.000628042
     13        1           0.000224418    0.000513521   -0.000040614
     14        1          -0.000189042    0.000608979    0.000329497
     15        8          -0.000956143    0.001813821    0.001038384
     16        1           0.000042791   -0.000349578   -0.000944598
 -------------------------------------------------------------------
 Cartesian Forces:  Max     0.002513300 RMS     0.000724474

 GradGradGradGradGradGradGradGradGradGradGradGradGradGradGradGradGradGrad
 Berny optimization.
 Using GEDIIS/GDIIS optimizer.
 FormGI is forming the generalized inverse of G from B-inverse, IUseBI=4.
 GSVD:  received Info=                   1 from GESDD.
 Internal  Forces:  Max     0.001662780 RMS     0.000375213
 Search for a local minimum.
 Step number   3 out of a maximum of   84
 All quantities printed in internal units (Hartrees-Bohrs-Radians)
 Mixed Optimization -- En-DIIS/RFO-DIIS
 Update second derivatives using D2CorX and points    1    2    3
 DE= -2.42D-04 DEPred=-2.27D-04 R= 1.07D+00
 TightC=F SS=  1.41D+00  RLast= 1.38D-01 DXNew= 8.4853D-01 4.1523D-01
 Trust test= 1.07D+00 RLast= 1.38D-01 DXMaxT set to 5.05D-01
 ITU=  1  1  0
 Use linear search instead of GDIIS.
     Eigenvalues ---    0.00338   0.00370   0.00464   0.01199   0.01324
     Eigenvalues ---    0.03509   0.04347   0.04857   0.04889   0.05195
     Eigenvalues ---    0.05495   0.05585   0.05775   0.07581   0.08508
     Eigenvalues ---    0.11618   0.12229   0.13891   0.14947   0.16000
     Eigenvalues ---    0.16000   0.16026   0.16175   0.17818   0.20333
     Eigenvalues ---    0.21903   0.22589   0.29358   0.29739   0.30967
     Eigenvalues ---    0.33315   0.34066   0.34126   0.34165   0.34284
     Eigenvalues ---    0.34333   0.34399   0.34488   0.35925   0.41916
     Eigenvalues ---    0.52217   0.53093
 RFO step:  Lambda=-5.98349119D-05 EMin= 3.37913741D-03
 Quartic linear search produced a step of  0.08236.
 Iteration  1 RMS(Cart)=  0.00933285 RMS(Int)=  0.00005157
 Iteration  2 RMS(Cart)=  0.00005855 RMS(Int)=  0.00000237
 Iteration  3 RMS(Cart)=  0.00000000 RMS(Int)=  0.00000237
 Variable       Old X    -DE/DX   Delta X   Delta X   Delta X     New X
                                 (Linear)    (Quad)   (Total)
    R1        2.06248   0.00023  -0.00007   0.00061   0.00054   2.06302
    R2        2.06228   0.00003   0.00000   0.00001   0.00001   2.06229
    R3        2.05773   0.00021  -0.00008   0.00047   0.00039   2.05812
    R4        2.88037  -0.00052  -0.00063  -0.00213  -0.00276   2.87761
    R5        2.06429   0.00024  -0.00004   0.00062   0.00059   2.06488
    R6        2.06357   0.00033   0.00002   0.00094   0.00096   2.06453
    R7        2.87284   0.00100  -0.00045   0.00319   0.00274   2.87558
    R8        2.07267   0.00031   0.00023   0.00111   0.00134   2.07401
    R9        2.69850  -0.00131  -0.00023  -0.00379  -0.00402   2.69448
   R10        2.86416   0.00057   0.00034   0.00180   0.00214   2.86630
   R11        1.80605   0.00061  -0.00018   0.00069   0.00051   1.80656
   R12        2.07193   0.00053   0.00013   0.00179   0.00192   2.07386
   R13        2.05854   0.00032   0.00020   0.00098   0.00119   2.05972
   R14        2.66624  -0.00166  -0.00158  -0.00561  -0.00719   2.65905
   R15        1.81259   0.00094  -0.00031   0.00129   0.00098   1.81357
    A1        1.88804   0.00009  -0.00004   0.00046   0.00043   1.88847
    A2        1.88090  -0.00002   0.00014  -0.00018  -0.00004   1.88086
    A3        1.93991  -0.00005  -0.00018  -0.00041  -0.00059   1.93932
    A4        1.86776   0.00004   0.00015   0.00025   0.00040   1.86816
    A5        1.94611  -0.00014  -0.00017  -0.00103  -0.00119   1.94491
    A6        1.93809   0.00009   0.00011   0.00095   0.00106   1.93915
    A7        1.91242   0.00000   0.00044  -0.00126  -0.00083   1.91159
    A8        1.91952  -0.00024   0.00025  -0.00049  -0.00025   1.91927
    A9        1.97851   0.00002  -0.00051   0.00029  -0.00023   1.97829
   A10        1.87053  -0.00004   0.00000  -0.00118  -0.00118   1.86935
   A11        1.88984  -0.00012  -0.00035  -0.00233  -0.00269   1.88716
   A12        1.88967   0.00037   0.00020   0.00492   0.00512   1.89478
   A13        1.91487  -0.00006  -0.00054  -0.00002  -0.00056   1.91432
   A14        1.95673   0.00042  -0.00026   0.00233   0.00206   1.95879
   A15        1.95916  -0.00021  -0.00014  -0.00169  -0.00182   1.95734
   A16        1.90389  -0.00002  -0.00034   0.00109   0.00075   1.90464
   A17        1.88649   0.00024   0.00036   0.00167   0.00203   1.88853
   A18        1.83982  -0.00036   0.00099  -0.00342  -0.00243   1.83739
   A19        1.91264  -0.00048   0.00122  -0.00206  -0.00085   1.91179
   A20        1.90020   0.00005  -0.00021  -0.00137  -0.00158   1.89862
   A21        1.91628  -0.00030   0.00063  -0.00259  -0.00197   1.91431
   A22        1.95513  -0.00010   0.00007   0.00104   0.00111   1.95624
   A23        1.89177  -0.00014  -0.00021  -0.00337  -0.00359   1.88818
   A24        1.93521   0.00004  -0.00032   0.00143   0.00111   1.93632
   A25        1.86409   0.00044   0.00005   0.00473   0.00479   1.86887
   A26        1.85803   0.00065   0.00071   0.00525   0.00597   1.86400
    D1       -1.11370  -0.00001   0.00117   0.00266   0.00383  -1.10987
    D2        3.11762   0.00018   0.00076   0.00514   0.00590   3.12353
    D3        0.99951  -0.00015   0.00068  -0.00104  -0.00036   0.99915
    D4        3.06128   0.00000   0.00146   0.00305   0.00451   3.06579
    D5        1.00941   0.00019   0.00105   0.00554   0.00659   1.01600
    D6       -1.10870  -0.00014   0.00097  -0.00065   0.00032  -1.10838
    D7        0.98003  -0.00001   0.00130   0.00279   0.00409   0.98412
    D8       -1.07184   0.00017   0.00090   0.00527   0.00617  -1.06567
    D9        3.09323  -0.00015   0.00082  -0.00091  -0.00009   3.09314
   D10       -1.01260  -0.00004  -0.00283  -0.00709  -0.00992  -1.02252
   D11        1.10563   0.00017  -0.00382  -0.00417  -0.00798   1.09765
   D12       -3.11042  -0.00015  -0.00282  -0.00809  -0.01091  -3.12133
   D13        1.11326  -0.00010  -0.00286  -0.01017  -0.01303   1.10023
   D14       -3.05169   0.00010  -0.00385  -0.00724  -0.01109  -3.06279
   D15       -0.98455  -0.00022  -0.00286  -0.01117  -0.01403  -0.99858
   D16        3.13579  -0.00002  -0.00295  -0.01020  -0.01315   3.12264
   D17       -1.02916   0.00019  -0.00394  -0.00727  -0.01121  -1.04037
   D18        1.03798  -0.00014  -0.00294  -0.01120  -0.01414   1.02383
   D19       -1.23824  -0.00032  -0.00055  -0.01790  -0.01846  -1.25670
   D20        0.88629  -0.00014  -0.00165  -0.01564  -0.01728   0.86900
   D21        2.90844  -0.00007  -0.00088  -0.01495  -0.01583   2.89261
   D22       -1.00813   0.00001   0.00066  -0.00777  -0.00712  -1.01524
   D23        1.06036  -0.00031   0.00064  -0.01418  -0.01354   1.04682
   D24        3.12840  -0.00002   0.00117  -0.00932  -0.00815   3.12025
   D25       -3.12233   0.00006   0.00117  -0.00782  -0.00664  -3.12897
   D26       -1.05384  -0.00025   0.00116  -0.01423  -0.01307  -1.06691
   D27        1.01420   0.00004   0.00168  -0.00937  -0.00768   1.00652
   D28        1.12681   0.00016   0.00091  -0.00814  -0.00724   1.11957
   D29       -3.08789  -0.00015   0.00090  -0.01456  -0.01366  -3.10155
   D30       -1.01984   0.00014   0.00142  -0.00970  -0.00828  -1.02812
   D31        0.85811   0.00010   0.00029   0.00408   0.00437   0.86249
   D32       -1.26862   0.00008   0.00074   0.00409   0.00484  -1.26378
   D33        2.95683  -0.00004   0.00114   0.00456   0.00570   2.96254
         Item               Value     Threshold  Converged?
 Maximum Force            0.001663     0.000002     NO 
 RMS     Force            0.000375     0.000001     NO 
 Maximum Displacement     0.033644     0.000006     NO 
 RMS     Displacement     0.009336     0.000004     NO 
 Predicted change in Energy=-3.155896D-05
 GradGradGradGradGradGradGradGradGradGradGradGradGradGradGradGradGradGrad

                          Input orientation:                          
 ---------------------------------------------------------------------
 Center     Atomic      Atomic             Coordinates (Angstroms)
 Number     Number       Type             X           Y           Z
 ---------------------------------------------------------------------
      1          6           0       -1.930877    0.898859    0.099933
      2          1           0       -2.473190    0.033708    0.486234
      3          1           0       -2.075022    0.936640   -0.981163
      4          1           0       -2.393259    1.793350    0.514966
      5          6           0       -0.453587    0.826790    0.462199
      6          1           0       -0.341453    0.868287    1.548323
      7          1           0        0.073834    1.690889    0.051441
      8          6           0        0.228496   -0.438901   -0.036139
      9          1           0       -0.275704   -1.319600    0.381837
     10          8           0        0.224185   -0.529523   -1.459108
     11          1           0       -0.661033   -0.721956   -1.764523
     12          6           0        1.690588   -0.495781    0.363462
     13          1           0        2.201561    0.388111   -0.039045
     14          1           0        1.775403   -0.472423    1.449865
     15          8           0        2.313000   -1.679395   -0.074278
     16          1           0        2.096858   -1.778954   -1.004003
 ---------------------------------------------------------------------
                    Distance matrix (angstroms):
                    1          2          3          4          5
     1  C    0.000000
     2  H    1.091704   0.000000
     3  H    1.091317   1.768354   0.000000
     4  H    1.089112   1.761691   1.753177   0.000000
     5  C    1.522766   2.169874   2.173571   2.167798   0.000000
     6  H    2.150590   2.523659   3.067284   2.476585   1.092685
     7  H    2.156045   3.069630   2.500549   2.512350   1.092503
     8  C    2.543817   2.792013   2.844534   3.487156   1.521694
     9  H    2.782198   2.582883   3.191540   3.767256   2.155247
    10  O    3.019134   3.373042   2.768468   4.017925   2.447525
    11  H    2.777721   2.986778   2.316021   3.810963   2.720283
    12  C    3.889662   4.199104   4.247312   4.684109   2.521195
    13  H    4.166200   4.717501   4.413347   4.836734   2.737425
    14  H    4.176032   4.385806   4.766668   4.835856   2.762577
    15  O    4.968725   5.114343   5.188527   5.878438   3.771309
    16  H    4.961048   5.137303   4.977906   5.935467   3.929939
                    6          7          8          9         10
     6  H    0.000000
     7  H    1.757781   0.000000
     8  C    2.131690   2.137194   0.000000
     9  H    2.480295   3.048670   1.097521   0.000000
    10  O    3.364292   2.689720   1.425858   2.064749   0.000000
    11  H    3.688624   3.107986   1.964355   2.261087   0.955991
    12  C    2.719148   2.737293   1.516783   2.131976   2.339496
    13  H    3.035989   2.496526   2.139380   3.038135   2.601663
    14  H    2.507644   3.087207   2.145287   2.462810   3.297221
    15  O    4.021149   4.048269   2.425992   2.653089   2.757374
    16  H    4.412212   4.152878   2.494650   2.785787   2.296759
                   11         12         13         14         15
    11  H    0.000000
    12  C    3.179559   0.000000
    13  H    3.521926   1.097438   0.000000
    14  H    4.041135   1.089959   1.771717   0.000000
    15  O    3.552251   1.407109   2.070807   2.017127   0.000000
    16  H    3.049852   1.918737   2.374506   2.798540   0.959697
                   16
    16  H    0.000000
 Stoichiometry    C4H10O2
 Framework group  C1[X(C4H10O2)]
 Deg. of freedom    42
 Full point group                 C1      NOp   1
 Largest Abelian subgroup         C1      NOp   1
 Largest concise Abelian subgroup C1      NOp   1
                         Standard orientation:                         
 ---------------------------------------------------------------------
 Center     Atomic      Atomic             Coordinates (Angstroms)
 Number     Number       Type             X           Y           Z
 ---------------------------------------------------------------------
      1          6           0        2.509865   -0.008089    0.204048
      2          1           0        2.551354    0.093492    1.290224
      3          1           0        2.597179    0.987199   -0.234986
      4          1           0        3.385882   -0.573599   -0.110530
      5          6           0        1.225198   -0.698647   -0.233645
      6          1           0        1.206202   -1.717921    0.159648
      7          1           0        1.194677   -0.773964   -1.323122
      8          6           0       -0.033625    0.014354    0.238104
      9          1           0       -0.031144    0.082900    1.333480
     10          8           0       -0.149554    1.324800   -0.311772
     11          1           0        0.494977    1.900932    0.096358
     12          6           0       -1.295562   -0.711052   -0.188430
     13          1           0       -1.301417   -0.796400   -1.282529
     14          1           0       -1.300419   -1.716958    0.231259
     15          8           0       -2.458063   -0.065592    0.271927
     16          1           0       -2.371612    0.861261    0.038500
 ---------------------------------------------------------------------
 Rotational constants (GHZ):      7.7781091      1.9479553      1.6818518
 Standard basis: Aug-CC-pVTZ (5D, 7F)
 There are   580 symmetry adapted cartesian basis functions of A   symmetry.
 There are   506 symmetry adapted basis functions of A   symmetry.
   506 basis functions,   702 primitive gaussians,   580 cartesian basis functions
    25 alpha electrons       25 beta electrons
       nuclear repulsion energy       260.9078580351 Hartrees.
 NAtoms=   16 NActive=   16 NUniq=   16 SFac= 1.00D+00 NAtFMM=   60 NAOKFM=F Big=F
 Integral buffers will be    131072 words long.
 Raffenetti 2 integral format.
 Two-electron integral symmetry is turned on.
 Nuclear repulsion after empirical dispersion term =      260.8995931287 Hartrees.
 One-electron integrals computed using PRISM.
 NBasis=   506 RedAO= T EigKep=  6.10D-06  NBF=   506
 NBsUse=   506 1.00D-06 EigRej= -1.00D+00 NBFU=   506
 Initial guess from the checkpoint file:  "1-2-butanediol_Conf-wb97-opt.chk"
 B after Tr=     0.000000    0.000000    0.000000
         Rot=    0.999999    0.001001    0.000028   -0.000116 Ang=   0.12 deg.
 ExpMin= 2.53D-02 ExpMax= 1.53D+04 ExpMxC= 5.22D+02 IAcc=3 IRadAn=         5 AccDes= 0.00D+00
 Harris functional with IExCor= 4639 and IRadAn=       5 diagonalized for initial guess.
 HarFok:  IExCor= 4639 AccDes= 0.00D+00 IRadAn=         5 IDoV= 1 UseB2=F ITyADJ=14
 ICtDFT=  3500011 ScaDFX=  1.000000  1.000000  1.000000  1.000000
 FoFCou: FMM=F IPFlag=           0 FMFlag=      100000 FMFlg1=           0
         NFxFlg=           0 DoJE=T BraDBF=F KetDBF=T FulRan=T
         wScrn=  0.000000 ICntrl=     500 IOpCl=  0 I1Cent=   200000004 NGrid=           0
         NMat0=    1 NMatS0=      1 NMatT0=    0 NMatD0=    1 NMtDS0=    0 NMtDT0=    0
 Petite list used in FoFCou.
 Gradient too large for Newton-Raphson -- use scaled steepest descent instead.
     Accept linear search using points  3 and  4.
 Gradient too large for Newton-Raphson -- use scaled steepest descent instead.
     Accept linear search using points  1 and  2.
 LinEq1:  Iter=  0 NonCon=     1 RMS=3.51D-05 Max=4.54D-04 NDo=     1
 AX will form     1 AO Fock derivatives at one time.
 LinEq1:  Iter=  1 NonCon=     1 RMS=3.54D-06 Max=5.04D-05 NDo=     1
 LinEq1:  Iter=  2 NonCon=     1 RMS=2.24D-06 Max=3.09D-05 NDo=     1
 LinEq1:  Iter=  3 NonCon=     1 RMS=6.77D-07 Max=1.28D-05 NDo=     1
 LinEq1:  Iter=  4 NonCon=     1 RMS=2.93D-07 Max=5.76D-06 NDo=     1
 LinEq1:  Iter=  5 NonCon=     1 RMS=9.51D-08 Max=1.69D-06 NDo=     1
 LinEq1:  Iter=  6 NonCon=     1 RMS=3.14D-08 Max=6.87D-07 NDo=     1
 LinEq1:  Iter=  7 NonCon=     1 RMS=9.87D-09 Max=1.85D-07 NDo=     1
 LinEq1:  Iter=  8 NonCon=     0 RMS=4.90D-09 Max=8.61D-08 NDo=     1
 Linear equations converged to 1.551D-08 1.551D-07 after     8 iterations.
     Accept linear search using points  1 and  2.
     Minimum is close to point  2 DX= -2.87D-05 DF= -5.68D-14 DXR=  2.87D-05 DFR=  1.39D-09 which will be used.
 LinEq1:  Iter=  0 NonCon=     1 RMS=2.79D-08 Max=3.55D-07 NDo=     1
 LinEq1:  Iter=  1 NonCon=     1 RMS=1.05D-08 Max=1.11D-07 NDo=     1
 LinEq1:  Iter=  2 NonCon=     1 RMS=3.27D-09 Max=4.76D-08 NDo=     1
 LinEq1:  Iter=  3 NonCon=     1 RMS=1.33D-09 Max=1.41D-08 NDo=     1
 LinEq1:  Iter=  4 NonCon=     1 RMS=4.08D-10 Max=4.52D-09 NDo=     1
 LinEq1:  Iter=  5 NonCon=     1 RMS=1.59D-10 Max=2.14D-09 NDo=     1
 LinEq1:  Iter=  6 NonCon=     1 RMS=8.24D-11 Max=1.08D-09 NDo=     1
 LinEq1:  Iter=  7 NonCon=     0 RMS=2.67D-11 Max=4.60D-10 NDo=     1
 Linear equations converged to 5.129D-11 5.129D-10 after     7 iterations.
 QCLLim is confused:  Bigger=T Turned=T
 NLin=  4 IMin12=  1  3 I12=  0  2 IX=  1 XLMin= 0.000D+00 XLMax= 0.000D+00
 X = 0.000D+00 1.000D+00 2.000D+00 4.000D+00
 DE= 0.000D+00 1.955D-11 3.638D-12 6.776D-11
 QCLLim is confused:  Bigger=T Turned=T
 NLin=  5 IMin12=  1  3 I12=  0  2 IX=  1 XLMin= 0.000D+00 XLMax= 0.000D+00
 X = 0.000D+00 1.000D+00 2.000D+00 4.000D+00 8.000D+00
 DE= 0.000D+00 1.955D-11 3.638D-12 6.776D-11 4.819D-10
 QCLLim is confused:  Bigger=T Turned=T
 NLin=  6 IMin12=  1  3 I12=  0  2 IX=  1 XLMin= 0.000D+00 XLMax= 0.000D+00
 X = 0.000D+00 1.000D+00 2.000D+00 4.000D+00 8.000D+00 1.600D+01
 DE= 0.000D+00 1.955D-11 3.638D-12 6.776D-11 4.819D-10 2.323D-09
 QCLLim is confused:  Bigger=T Turned=T
 NLin=  7 IMin12=  1  3 I12=  0  2 IX=  1 XLMin= 0.000D+00 XLMax= 0.000D+00
 X = 0.000D+00 1.000D+00 2.000D+00 4.000D+00 8.000D+00 1.600D+01 3.200D+01
 DE= 0.000D+00 1.955D-11 3.638D-12 6.776D-11 4.819D-10 2.323D-09 9.911D-09
 QCLLim is confused:  Bigger=T Turned=T
 NLin=  8 IMin12=  1  3 I12=  0  2 IX=  1 XLMin= 0.000D+00 XLMax= 0.000D+00
 X = 0.000D+00 1.000D+00 2.000D+00 4.000D+00 8.000D+00 1.600D+01 3.200D+01 6.400D+01
 DE= 0.000D+00 1.955D-11 3.638D-12 6.776D-11 4.819D-10 2.323D-09 9.911D-09 4.090D-08
 Restarting incremental Fock formation.
 Search did not lower the energy significantly.
 No lower point found -- using Newton-Raphson step.
 SCF Done:  E(RwB97XD) =  -308.917512336     a.u. after    5 cycles
            Convg  =    0.3207D-07                    39 Fock formations.
              S**2 =  0.0000                  -V/T =  2.0060
 Calling FoFJK, ICntrl=      2127 FMM=F ISym2X=0 I1Cent= 0 IOpClX= 0 NMat=1 NMatS=1 NMatT=0.
 ***** Axes restored to original set *****
 -------------------------------------------------------------------
 Center     Atomic                   Forces (Hartrees/Bohr)
 Number     Number              X              Y              Z
 -------------------------------------------------------------------
      1        6          -0.000091925    0.000043372   -0.000163921
      2        1          -0.000108417   -0.000030445    0.000045483
      3        1          -0.000000992   -0.000019616   -0.000021621
      4        1          -0.000056002    0.000040109    0.000060090
      5        6           0.000177995    0.000119688    0.000160713
      6        1           0.000015001    0.000003240    0.000101569
      7        1          -0.000033035   -0.000003624    0.000004397
      8        6          -0.000142669   -0.000158218   -0.000358935
      9        1           0.000058156    0.000187322    0.000071229
     10        8           0.000280446    0.000267437   -0.000048985
     11        1          -0.000312076   -0.000264230   -0.000044679
     12        6           0.000225914   -0.000201730    0.000103870
     13        1          -0.000144268    0.000133623    0.000020995
     14        1           0.000028194    0.000086739    0.000004111
     15        8           0.000152719   -0.000358616    0.000317083
     16        1          -0.000049040    0.000154951   -0.000251399
 -------------------------------------------------------------------
 Cartesian Forces:  Max     0.000358935 RMS     0.000156543

 GradGradGradGradGradGradGradGradGradGradGradGradGradGradGradGradGradGrad
 Berny optimization.
 Using GEDIIS/GDIIS optimizer.
 FormGI is forming the generalized inverse of G from B-inverse, IUseBI=4.
 GSVD:  received Info=                   1 from GESDD.
 Internal  Forces:  Max     0.000356470 RMS     0.000100806
 Search for a local minimum.
 Step number   4 out of a maximum of   84
 All quantities printed in internal units (Hartrees-Bohrs-Radians)
 Mixed Optimization -- En-DIIS/RFO-DIIS
 Swapping is turned off.
 Update second derivatives using D2CorX and points    1    2    3    4
 DE= -3.42D-05 DEPred=-3.16D-05 R= 1.08D+00
 TightC=F SS=  1.41D+00  RLast= 5.93D-02 DXNew= 8.4853D-01 1.7800D-01
 Trust test= 1.08D+00 RLast= 5.93D-02 DXMaxT set to 5.05D-01
 ITU=  1  1  1  0
     Eigenvalues ---    0.00337   0.00356   0.00461   0.01001   0.01322
     Eigenvalues ---    0.03544   0.04360   0.04861   0.04914   0.05177
     Eigenvalues ---    0.05511   0.05576   0.05695   0.07575   0.08498
     Eigenvalues ---    0.11502   0.12264   0.13889   0.15833   0.16000
     Eigenvalues ---    0.16002   0.16088   0.16486   0.17918   0.20415
     Eigenvalues ---    0.21870   0.22586   0.28862   0.30260   0.31077
     Eigenvalues ---    0.33917   0.34067   0.34122   0.34263   0.34285
     Eigenvalues ---    0.34329   0.34336   0.34571   0.38652   0.41926
     Eigenvalues ---    0.51818   0.52685
 En-DIIS/RFO-DIIS IScMMF=        0 using points:     4    3
 RFO step:  Lambda=-1.92329251D-06.
 DidBck=F Rises=F RFO-DIIS coefs:    1.09643   -0.09643
 Iteration  1 RMS(Cart)=  0.00410862 RMS(Int)=  0.00001584
 Iteration  2 RMS(Cart)=  0.00001571 RMS(Int)=  0.00000060
 Iteration  3 RMS(Cart)=  0.00000000 RMS(Int)=  0.00000060
 Variable       Old X    -DE/DX   Delta X   Delta X   Delta X     New X
                                 (Linear)    (Quad)   (Total)
    R1        2.06302   0.00009   0.00005   0.00028   0.00034   2.06336
    R2        2.06229   0.00002   0.00000   0.00006   0.00006   2.06235
    R3        2.05812   0.00008   0.00004   0.00023   0.00026   2.05839
    R4        2.87761   0.00027  -0.00027   0.00069   0.00042   2.87803
    R5        2.06488   0.00010   0.00006   0.00032   0.00038   2.06526
    R6        2.06453  -0.00002   0.00009  -0.00004   0.00005   2.06458
    R7        2.87558   0.00023   0.00026   0.00076   0.00102   2.87661
    R8        2.07401  -0.00015   0.00013  -0.00036  -0.00023   2.07378
    R9        2.69448   0.00009  -0.00039   0.00005  -0.00033   2.69415
   R10        2.86630   0.00026   0.00021   0.00112   0.00133   2.86763
   R11        1.80656   0.00036   0.00005   0.00065   0.00070   1.80726
   R12        2.07386   0.00003   0.00019   0.00020   0.00039   2.07425
   R13        2.05972   0.00001   0.00011   0.00012   0.00023   2.05995
   R14        2.65905   0.00020  -0.00069  -0.00024  -0.00094   2.65811
   R15        1.81357   0.00024   0.00009   0.00039   0.00048   1.81405
    A1        1.88847  -0.00003   0.00004  -0.00006  -0.00002   1.88845
    A2        1.88086  -0.00006   0.00000  -0.00059  -0.00059   1.88027
    A3        1.93932   0.00008  -0.00006   0.00045   0.00039   1.93971
    A4        1.86816   0.00001   0.00004   0.00021   0.00025   1.86841
    A5        1.94491  -0.00001  -0.00012  -0.00007  -0.00019   1.94473
    A6        1.93915   0.00000   0.00010   0.00003   0.00014   1.93929
    A7        1.91159   0.00000  -0.00008   0.00039   0.00031   1.91190
    A8        1.91927  -0.00004  -0.00002  -0.00043  -0.00045   1.91882
    A9        1.97829   0.00005  -0.00002   0.00009   0.00006   1.97835
   A10        1.86935   0.00001  -0.00011  -0.00006  -0.00018   1.86918
   A11        1.88716  -0.00001  -0.00026  -0.00006  -0.00032   1.88683
   A12        1.89478   0.00000   0.00049   0.00007   0.00057   1.89535
   A13        1.91432  -0.00002  -0.00005  -0.00132  -0.00137   1.91295
   A14        1.95879   0.00003   0.00020   0.00085   0.00105   1.95984
   A15        1.95734  -0.00006  -0.00018  -0.00032  -0.00050   1.95684
   A16        1.90464   0.00000   0.00007   0.00047   0.00054   1.90518
   A17        1.88853  -0.00004   0.00020  -0.00107  -0.00087   1.88765
   A18        1.83739   0.00009  -0.00023   0.00145   0.00122   1.83861
   A19        1.91179  -0.00011  -0.00008  -0.00031  -0.00039   1.91139
   A20        1.89862  -0.00018  -0.00015  -0.00166  -0.00181   1.89681
   A21        1.91431  -0.00001  -0.00019  -0.00002  -0.00021   1.91410
   A22        1.95624   0.00008   0.00011   0.00075   0.00085   1.95709
   A23        1.88818  -0.00001  -0.00035  -0.00092  -0.00127   1.88691
   A24        1.93632   0.00011   0.00011   0.00125   0.00136   1.93767
   A25        1.86887   0.00000   0.00046   0.00058   0.00104   1.86992
   A26        1.86400  -0.00027   0.00058  -0.00140  -0.00083   1.86317
    D1       -1.10987   0.00001   0.00037   0.00159   0.00196  -1.10791
    D2        3.12353   0.00002   0.00057   0.00169   0.00226   3.12578
    D3        0.99915   0.00002  -0.00003   0.00185   0.00181   1.00096
    D4        3.06579  -0.00001   0.00043   0.00141   0.00185   3.06764
    D5        1.01600   0.00001   0.00064   0.00151   0.00215   1.01814
    D6       -1.10838   0.00001   0.00003   0.00167   0.00170  -1.10668
    D7        0.98412  -0.00002   0.00039   0.00117   0.00156   0.98568
    D8       -1.06567   0.00000   0.00060   0.00127   0.00186  -1.06381
    D9        3.09314   0.00000  -0.00001   0.00143   0.00142   3.09455
   D10       -1.02252  -0.00006  -0.00096  -0.00467  -0.00563  -1.02815
   D11        1.09765  -0.00005  -0.00077  -0.00443  -0.00520   1.09245
   D12       -3.12133   0.00004  -0.00105  -0.00222  -0.00327  -3.12460
   D13        1.10023  -0.00004  -0.00126  -0.00416  -0.00542   1.09481
   D14       -3.06279  -0.00003  -0.00107  -0.00392  -0.00499  -3.06778
   D15       -0.99858   0.00007  -0.00135  -0.00171  -0.00306  -1.00164
   D16        3.12264  -0.00004  -0.00127  -0.00423  -0.00550   3.11714
   D17       -1.04037  -0.00003  -0.00108  -0.00399  -0.00507  -1.04544
   D18        1.02383   0.00007  -0.00136  -0.00178  -0.00314   1.02069
   D19       -1.25670  -0.00011  -0.00178  -0.00997  -0.01175  -1.26845
   D20        0.86900  -0.00011  -0.00167  -0.01075  -0.01241   0.85659
   D21        2.89261  -0.00011  -0.00153  -0.01101  -0.01254   2.88007
   D22       -1.01524   0.00001  -0.00069   0.00132   0.00063  -1.01461
   D23        1.04682  -0.00010  -0.00131  -0.00078  -0.00209   1.04473
   D24        3.12025  -0.00006  -0.00079   0.00040  -0.00038   3.11987
   D25       -3.12897   0.00011  -0.00064   0.00389   0.00325  -3.12573
   D26       -1.06691  -0.00001  -0.00126   0.00179   0.00053  -1.06638
   D27        1.00652   0.00004  -0.00074   0.00297   0.00223   1.00875
   D28        1.11957   0.00008  -0.00070   0.00312   0.00242   1.12199
   D29       -3.10155  -0.00004  -0.00132   0.00102  -0.00030  -3.10185
   D30       -1.02812   0.00001  -0.00080   0.00220   0.00141  -1.02672
   D31        0.86249   0.00002   0.00042   0.00473   0.00516   0.86764
   D32       -1.26378   0.00011   0.00047   0.00545   0.00592  -1.25786
   D33        2.96254   0.00006   0.00055   0.00553   0.00608   2.96862
         Item               Value     Threshold  Converged?
 Maximum Force            0.000356     0.000002     NO 
 RMS     Force            0.000101     0.000001     NO 
 Maximum Displacement     0.023251     0.000006     NO 
 RMS     Displacement     0.004107     0.000004     NO 
 Predicted change in Energy=-4.488271D-06
 GradGradGradGradGradGradGradGradGradGradGradGradGradGradGradGradGradGrad

                          Input orientation:                          
 ---------------------------------------------------------------------
 Center     Atomic      Atomic             Coordinates (Angstroms)
 Number     Number       Type             X           Y           Z
 ---------------------------------------------------------------------
      1          6           0       -1.930529    0.901245    0.098870
      2          1           0       -2.475516    0.036677    0.483209
      3          1           0       -2.072320    0.940389   -0.982521
      4          1           0       -2.392462    1.796012    0.514176
      5          6           0       -0.453849    0.826294    0.463971
      6          1           0       -0.343506    0.864556    1.550599
      7          1           0        0.075010    1.691241    0.056788
      8          6           0        0.227945   -0.439347   -0.036540
      9          1           0       -0.275512   -1.319427    0.383307
     10          8           0        0.221164   -0.530765   -1.459271
     11          1           0       -0.662864   -0.734260   -1.762116
     12          6           0        1.690906   -0.496290    0.362545
     13          1           0        2.199710    0.389295   -0.039549
     14          1           0        1.776071   -0.471936    1.449022
     15          8           0        2.314135   -1.678707   -0.075678
     16          1           0        2.101417   -1.774876   -1.006811
 ---------------------------------------------------------------------
                    Distance matrix (angstroms):
                    1          2          3          4          5
     1  C    0.000000
     2  H    1.091882   0.000000
     3  H    1.091350   1.768510   0.000000
     4  H    1.089252   1.761567   1.753478   0.000000
     5  C    1.522990   2.170484   2.173662   2.168200   0.000000
     6  H    2.151164   2.523920   3.067776   2.477902   1.092886
     7  H    2.155934   3.069951   2.500994   2.511692   1.092531
     8  C    2.544510   2.793822   2.844253   3.488073   1.522236
     9  H    2.784128   2.586313   3.193865   3.768894   2.154630
    10  O    3.017986   3.371543   2.766162   4.017390   2.448696
    11  H    2.783005   2.986894   2.323528   3.817760   2.726624
    12  C    3.890684   4.202105   4.246778   4.685246   2.521803
    13  H    4.164147   4.717558   4.409438   4.834615   2.736033
    14  H    4.177010   4.389472   4.766254   4.836754   2.761932
    15  O    4.970291   5.118168   5.188739   5.879936   3.772000
    16  H    4.963944   5.142975   4.979291   5.937979   3.931752
                    6          7          8          9         10
     6  H    0.000000
     7  H    1.757850   0.000000
     8  C    2.132071   2.138108   0.000000
     9  H    2.477291   3.048541   1.097397   0.000000
    10  O    3.365277   2.693902   1.425681   2.064889   0.000000
    11  H    3.692192   3.120244   1.964211   2.257278   0.956363
    12  C    2.720699   2.736768   1.517487   2.131850   2.341014
    13  H    3.036839   2.493731   2.138811   3.037311   2.603222
    14  H    2.507815   3.084033   2.145844   2.462311   3.298387
    15  O    4.021942   4.048182   2.426877   2.654434   2.759099
    16  H    4.414136   4.153497   2.496990   2.790995   2.299539
                   11         12         13         14         15
    11  H    0.000000
    12  C    3.179787   0.000000
    13  H    3.524761   1.097644   0.000000
    14  H    4.040868   1.090081   1.771167   0.000000
    15  O    3.549447   1.406614   2.071480   2.017552   0.000000
    16  H    3.048707   1.917926   2.372529   2.799039   0.959952
                   16
    16  H    0.000000
 Stoichiometry    C4H10O2
 Framework group  C1[X(C4H10O2)]
 Deg. of freedom    42
 Full point group                 C1      NOp   1
 Largest Abelian subgroup         C1      NOp   1
 Largest concise Abelian subgroup C1      NOp   1
                         Standard orientation:                         
 ---------------------------------------------------------------------
 Center     Atomic      Atomic             Coordinates (Angstroms)
 Number     Number       Type             X           Y           Z
 ---------------------------------------------------------------------
      1          6           0        2.510508   -0.007532    0.201543
      2          1           0        2.554480    0.097870    1.287436
      3          1           0        2.596255    0.986309   -0.241145
      4          1           0        3.386417   -0.573752   -0.112537
      5          6           0        1.225182   -0.700365   -0.231376
      6          1           0        1.206326   -1.717916    0.166912
      7          1           0        1.194048   -0.781129   -1.320473
      8          6           0       -0.033634    0.015029    0.238513
      9          1           0       -0.031375    0.083041    1.333798
     10          8           0       -0.148147    1.325388   -0.311410
     11          1           0        0.489704    1.903536    0.105148
     12          6           0       -1.296218   -0.711014   -0.187528
     13          1           0       -1.299323   -0.798315   -1.281690
     14          1           0       -1.300625   -1.716833    0.232693
     15          8           0       -2.458969   -0.065369    0.270418
     16          1           0       -2.374003    0.860328    0.030888
 ---------------------------------------------------------------------
 Rotational constants (GHZ):      7.7753687      1.9473005      1.6806601
 Standard basis: Aug-CC-pVTZ (5D, 7F)
 There are   580 symmetry adapted cartesian basis functions of A   symmetry.
 There are   506 symmetry adapted basis functions of A   symmetry.
   506 basis functions,   702 primitive gaussians,   580 cartesian basis functions
    25 alpha electrons       25 beta electrons
       nuclear repulsion energy       260.8534866297 Hartrees.
 NAtoms=   16 NActive=   16 NUniq=   16 SFac= 1.00D+00 NAtFMM=   60 NAOKFM=F Big=F
 Integral buffers will be    131072 words long.
 Raffenetti 2 integral format.
 Two-electron integral symmetry is turned on.
 Nuclear repulsion after empirical dispersion term =      260.8452214004 Hartrees.
 One-electron integrals computed using PRISM.
 NBasis=   506 RedAO= T EigKep=  6.12D-06  NBF=   506
 NBsUse=   506 1.00D-06 EigRej= -1.00D+00 NBFU=   506
 Initial guess from the checkpoint file:  "1-2-butanediol_Conf-wb97-opt.chk"
 B after Tr=     0.000000    0.000000    0.000000
         Rot=    1.000000    0.000502    0.000017    0.000024 Ang=   0.06 deg.
 ExpMin= 2.53D-02 ExpMax= 1.53D+04 ExpMxC= 5.22D+02 IAcc=3 IRadAn=         5 AccDes= 0.00D+00
 Harris functional with IExCor= 4639 and IRadAn=       5 diagonalized for initial guess.
 HarFok:  IExCor= 4639 AccDes= 0.00D+00 IRadAn=         5 IDoV= 1 UseB2=F ITyADJ=14
 ICtDFT=  3500011 ScaDFX=  1.000000  1.000000  1.000000  1.000000
 FoFCou: FMM=F IPFlag=           0 FMFlag=      100000 FMFlg1=           0
         NFxFlg=           0 DoJE=T BraDBF=F KetDBF=T FulRan=T
         wScrn=  0.000000 ICntrl=     500 IOpCl=  0 I1Cent=   200000004 NGrid=           0
         NMat0=    1 NMatS0=      1 NMatT0=    0 NMatD0=    1 NMtDS0=    0 NMtDT0=    0
 Petite list used in FoFCou.
 Gradient too large for Newton-Raphson -- use scaled steepest descent instead.
     Accept linear search using points  3 and  4.
 LinEq1:  Iter=  0 NonCon=     1 RMS=1.86D-05 Max=2.42D-04 NDo=     1
 AX will form     1 AO Fock derivatives at one time.
 LinEq1:  Iter=  1 NonCon=     1 RMS=3.71D-06 Max=4.75D-05 NDo=     1
 LinEq1:  Iter=  2 NonCon=     1 RMS=2.11D-06 Max=4.70D-05 NDo=     1
 LinEq1:  Iter=  3 NonCon=     1 RMS=4.06D-07 Max=1.03D-05 NDo=     1
 LinEq1:  Iter=  4 NonCon=     1 RMS=1.51D-07 Max=3.45D-06 NDo=     1
 LinEq1:  Iter=  5 NonCon=     1 RMS=5.86D-08 Max=1.07D-06 NDo=     1
 LinEq1:  Iter=  6 NonCon=     1 RMS=2.76D-08 Max=5.46D-07 NDo=     1
 LinEq1:  Iter=  7 NonCon=     1 RMS=1.34D-08 Max=2.32D-07 NDo=     1
 LinEq1:  Iter=  8 NonCon=     0 RMS=4.03D-09 Max=4.45D-08 NDo=     1
 Linear equations converged to 1.551D-08 1.551D-07 after     8 iterations.
     Accept linear search using points  1 and  2.
     Minimum is close to point  2 DX= -6.34D-05 DF= -5.68D-14 DXR=  6.34D-05 DFR=  4.37D-09 which will be used.
 LinEq1:  Iter=  0 NonCon=     1 RMS=1.52D-08 Max=2.05D-07 NDo=     1
 LinEq1:  Iter=  1 NonCon=     1 RMS=6.32D-09 Max=7.05D-08 NDo=     1
 LinEq1:  Iter=  2 NonCon=     1 RMS=2.23D-09 Max=3.33D-08 NDo=     1
 LinEq1:  Iter=  3 NonCon=     1 RMS=9.11D-10 Max=1.34D-08 NDo=     1
 LinEq1:  Iter=  4 NonCon=     1 RMS=2.97D-10 Max=6.28D-09 NDo=     1
 LinEq1:  Iter=  5 NonCon=     1 RMS=9.45D-11 Max=2.39D-09 NDo=     1
 LinEq1:  Iter=  6 NonCon=     1 RMS=5.20D-11 Max=1.10D-09 NDo=     1
 LinEq1:  Iter=  7 NonCon=     1 RMS=2.05D-11 Max=5.00D-10 NDo=     1
 LinEq1:  Iter=  8 NonCon=     0 RMS=8.36D-12 Max=1.63D-10 NDo=     1
 Linear equations converged to 2.750D-11 2.750D-10 after     8 iterations.
 QCLLim is confused:  Bigger=T Turned=T
 NLin=  3 IMin12=  1  2 I12=  0  2 IX=  1 XLMin= 0.000D+00 XLMax= 0.000D+00
 X = 0.000D+00 1.000D+00 2.000D+00
 DE= 0.000D+00 9.095D-13 1.046D-11
 LinEq1:  Iter=  0 NonCon=     1 RMS=9.20D-09 Max=1.24D-07 NDo=     1
 LinEq1:  Iter=  1 NonCon=     1 RMS=3.83D-09 Max=4.27D-08 NDo=     1
 LinEq1:  Iter=  2 NonCon=     1 RMS=1.35D-09 Max=2.02D-08 NDo=     1
 LinEq1:  Iter=  3 NonCon=     1 RMS=5.51D-10 Max=8.13D-09 NDo=     1
 LinEq1:  Iter=  4 NonCon=     1 RMS=1.80D-10 Max=3.81D-09 NDo=     1
 LinEq1:  Iter=  5 NonCon=     1 RMS=5.72D-11 Max=1.45D-09 NDo=     1
 LinEq1:  Iter=  6 NonCon=     1 RMS=3.15D-11 Max=6.65D-10 NDo=     1
 LinEq1:  Iter=  7 NonCon=     1 RMS=1.26D-11 Max=3.01D-10 NDo=     1
 LinEq1:  Iter=  8 NonCon=     0 RMS=5.84D-12 Max=9.60D-11 NDo=     1
 Linear equations converged to 1.664D-11 1.664D-10 after     8 iterations.
 SCF Done:  E(RwB97XD) =  -308.917517945     a.u. after    5 cycles
            Convg  =    0.4153D-09                    34 Fock formations.
              S**2 =  0.0000                  -V/T =  2.0061
 Calling FoFJK, ICntrl=      2127 FMM=F ISym2X=0 I1Cent= 0 IOpClX= 0 NMat=1 NMatS=1 NMatT=0.
 ***** Axes restored to original set *****
 -------------------------------------------------------------------
 Center     Atomic                   Forces (Hartrees/Bohr)
 Number     Number              X              Y              Z
 -------------------------------------------------------------------
      1        6          -0.000118058   -0.000001232   -0.000083336
      2        1          -0.000017297    0.000014202    0.000005648
      3        1           0.000033737   -0.000019733    0.000028031
      4        1           0.000014488   -0.000011718    0.000029875
      5        6           0.000184374    0.000034553    0.000038599
      6        1          -0.000003671   -0.000006345   -0.000034708
      7        1          -0.000021698   -0.000028859   -0.000024031
      8        6          -0.000065506   -0.000210399    0.000141613
      9        1          -0.000000849    0.000072522   -0.000021117
     10        8          -0.000030276    0.000246719   -0.000105071
     11        1           0.000073486   -0.000128424    0.000063197
     12        6          -0.000173835    0.000441873    0.000094999
     13        1          -0.000009481   -0.000038562   -0.000013639
     14        1           0.000003116   -0.000036739   -0.000075083
     15        8           0.000124231   -0.000392502   -0.000045144
     16        1           0.000007238    0.000064643    0.000000165
 -------------------------------------------------------------------
 Cartesian Forces:  Max     0.000441873 RMS     0.000116979

 GradGradGradGradGradGradGradGradGradGradGradGradGradGradGradGradGradGrad
 Berny optimization.
 Using GEDIIS/GDIIS optimizer.
 FormGI is forming the generalized inverse of G from B-inverse, IUseBI=4.
 GSVD:  received Info=                   1 from GESDD.
 Internal  Forces:  Max     0.000347952 RMS     0.000053660
 Search for a local minimum.
 Step number   5 out of a maximum of   84
 All quantities printed in internal units (Hartrees-Bohrs-Radians)
 Mixed Optimization -- En-DIIS/RFO-DIIS
 Swapping is turned off.
 Update second derivatives using D2CorX and points    1    2    3    4    5
 DE= -5.61D-06 DEPred=-4.49D-06 R= 1.25D+00
 TightC=F SS=  1.41D+00  RLast= 2.88D-02 DXNew= 8.4853D-01 8.6346D-02
 Trust test= 1.25D+00 RLast= 2.88D-02 DXMaxT set to 5.05D-01
 ITU=  1  1  1  1  0
     Eigenvalues ---    0.00297   0.00386   0.00451   0.00617   0.01332
     Eigenvalues ---    0.03562   0.04612   0.04897   0.04957   0.05358
     Eigenvalues ---    0.05517   0.05581   0.06078   0.07560   0.08497
     Eigenvalues ---    0.11723   0.12273   0.13995   0.15453   0.15926
     Eigenvalues ---    0.16001   0.16076   0.16423   0.18130   0.20482
     Eigenvalues ---    0.22019   0.22695   0.29798   0.30526   0.31189
     Eigenvalues ---    0.33969   0.34108   0.34184   0.34213   0.34295
     Eigenvalues ---    0.34333   0.34418   0.34849   0.38434   0.42092
     Eigenvalues ---    0.52298   0.54866
 En-DIIS/RFO-DIIS IScMMF=        0 using points:     5    4    3
 RFO step:  Lambda=-6.07540784D-07.
 DidBck=F Rises=F RFO-DIIS coefs:    1.30126   -0.26365   -0.03760
 Iteration  1 RMS(Cart)=  0.00256005 RMS(Int)=  0.00001640
 Iteration  2 RMS(Cart)=  0.00001673 RMS(Int)=  0.00000026
 Iteration  3 RMS(Cart)=  0.00000000 RMS(Int)=  0.00000026
 Variable       Old X    -DE/DX   Delta X   Delta X   Delta X     New X
                                 (Linear)    (Quad)   (Total)
    R1        2.06336   0.00000   0.00012   0.00001   0.00014   2.06349
    R2        2.06235  -0.00003   0.00002  -0.00011  -0.00009   2.06226
    R3        2.05839   0.00000   0.00009   0.00000   0.00010   2.05848
    R4        2.87803   0.00009   0.00002   0.00023   0.00025   2.87829
    R5        2.06526  -0.00004   0.00014  -0.00010   0.00004   2.06529
    R6        2.06458  -0.00002   0.00005  -0.00006  -0.00001   2.06458
    R7        2.87661  -0.00006   0.00041  -0.00024   0.00017   2.87678
    R8        2.07378  -0.00007  -0.00002  -0.00019  -0.00021   2.07357
    R9        2.69415   0.00003  -0.00025   0.00002  -0.00024   2.69391
   R10        2.86763  -0.00006   0.00048  -0.00005   0.00043   2.86807
   R11        1.80726  -0.00006   0.00023  -0.00009   0.00014   1.80740
   R12        2.07425  -0.00003   0.00019  -0.00005   0.00014   2.07439
   R13        2.05995  -0.00008   0.00011  -0.00020  -0.00008   2.05987
   R14        2.65811   0.00035  -0.00055   0.00065   0.00010   2.65821
   R15        1.81405  -0.00001   0.00018   0.00000   0.00018   1.81423
    A1        1.88845   0.00001   0.00001   0.00008   0.00009   1.88854
    A2        1.88027  -0.00001  -0.00018  -0.00016  -0.00034   1.87993
    A3        1.93971   0.00003   0.00009   0.00020   0.00030   1.94001
    A4        1.86841   0.00004   0.00009   0.00042   0.00052   1.86892
    A5        1.94473  -0.00004  -0.00010  -0.00031  -0.00041   1.94432
    A6        1.93929  -0.00003   0.00008  -0.00022  -0.00014   1.93915
    A7        1.91190   0.00000   0.00006   0.00019   0.00025   1.91215
    A8        1.91882   0.00000  -0.00015  -0.00018  -0.00033   1.91849
    A9        1.97835  -0.00001   0.00001  -0.00023  -0.00022   1.97813
   A10        1.86918   0.00001  -0.00010   0.00026   0.00016   1.86934
   A11        1.88683   0.00001  -0.00020   0.00006  -0.00014   1.88670
   A12        1.89535  -0.00001   0.00036  -0.00006   0.00030   1.89566
   A13        1.91295   0.00001  -0.00043   0.00017  -0.00026   1.91269
   A14        1.95984  -0.00004   0.00039  -0.00062  -0.00023   1.95961
   A15        1.95684   0.00000  -0.00022  -0.00032  -0.00054   1.95630
   A16        1.90518   0.00003   0.00019   0.00055   0.00074   1.90592
   A17        1.88765   0.00000  -0.00019   0.00029   0.00011   1.88776
   A18        1.83861   0.00000   0.00028  -0.00003   0.00024   1.83886
   A19        1.91139  -0.00007  -0.00015  -0.00036  -0.00051   1.91088
   A20        1.89681   0.00003  -0.00061   0.00033  -0.00028   1.89653
   A21        1.91410   0.00001  -0.00014   0.00006  -0.00008   1.91402
   A22        1.95709  -0.00005   0.00030  -0.00037  -0.00007   1.95702
   A23        1.88691   0.00001  -0.00052   0.00025  -0.00027   1.88664
   A24        1.93767   0.00002   0.00045   0.00014   0.00059   1.93826
   A25        1.86992  -0.00001   0.00049  -0.00039   0.00010   1.87002
   A26        1.86317  -0.00009  -0.00002  -0.00060  -0.00062   1.86255
    D1       -1.10791   0.00001   0.00073   0.00079   0.00152  -1.10639
    D2        3.12578   0.00000   0.00090   0.00047   0.00137   3.12716
    D3        1.00096   0.00001   0.00053   0.00084   0.00137   1.00233
    D4        3.06764   0.00000   0.00073   0.00076   0.00148   3.06912
    D5        1.01814  -0.00001   0.00089   0.00044   0.00133   1.01948
    D6       -1.10668   0.00001   0.00052   0.00081   0.00134  -1.10534
    D7        0.98568   0.00000   0.00063   0.00057   0.00120   0.98688
    D8       -1.06381  -0.00001   0.00079   0.00025   0.00105  -1.06276
    D9        3.09455   0.00000   0.00042   0.00063   0.00105   3.09560
   D10       -1.02815   0.00000  -0.00207   0.00046  -0.00161  -1.02976
   D11        1.09245   0.00002  -0.00187   0.00086  -0.00100   1.09144
   D12       -3.12460  -0.00001  -0.00140   0.00018  -0.00122  -3.12582
   D13        1.09481   0.00000  -0.00212   0.00058  -0.00154   1.09327
   D14       -3.06778   0.00002  -0.00192   0.00099  -0.00093  -3.06871
   D15       -1.00164  -0.00001  -0.00145   0.00030  -0.00115  -1.00279
   D16        3.11714   0.00001  -0.00215   0.00089  -0.00126   3.11588
   D17       -1.04544   0.00003  -0.00195   0.00130  -0.00065  -1.04610
   D18        1.02069   0.00000  -0.00148   0.00061  -0.00087   1.01982
   D19       -1.26845  -0.00009  -0.00423  -0.00934  -0.01357  -1.28202
   D20        0.85659  -0.00008  -0.00439  -0.00914  -0.01353   0.84305
   D21        2.88007  -0.00007  -0.00437  -0.00856  -0.01293   2.86713
   D22       -1.01461   0.00001  -0.00008  -0.00256  -0.00264  -1.01725
   D23        1.04473   0.00004  -0.00114  -0.00203  -0.00317   1.04156
   D24        3.11987   0.00000  -0.00042  -0.00272  -0.00314   3.11672
   D25       -3.12573  -0.00001   0.00073  -0.00277  -0.00204  -3.12777
   D26       -1.06638   0.00002  -0.00033  -0.00225  -0.00258  -1.06896
   D27        1.00875  -0.00002   0.00038  -0.00293  -0.00255   1.00620
   D28        1.12199  -0.00005   0.00046  -0.00353  -0.00307   1.11892
   D29       -3.10185  -0.00001  -0.00060  -0.00300  -0.00361  -3.10545
   D30       -1.02672  -0.00005   0.00011  -0.00369  -0.00357  -1.03029
   D31        0.86764   0.00004   0.00172   0.00282   0.00454   0.87218
   D32       -1.25786   0.00002   0.00197   0.00256   0.00452  -1.25334
   D33        2.96862   0.00001   0.00205   0.00242   0.00446   2.97308
         Item               Value     Threshold  Converged?
 Maximum Force            0.000348     0.000002     NO 
 RMS     Force            0.000054     0.000001     NO 
 Maximum Displacement     0.015955     0.000006     NO 
 RMS     Displacement     0.002560     0.000004     NO 
 Predicted change in Energy=-2.085645D-06
 GradGradGradGradGradGradGradGradGradGradGradGradGradGradGradGradGradGrad

                          Input orientation:                          
 ---------------------------------------------------------------------
 Center     Atomic      Atomic             Coordinates (Angstroms)
 Number     Number       Type             X           Y           Z
 ---------------------------------------------------------------------
      1          6           0       -1.930523    0.902281    0.099023
      2          1           0       -2.476678    0.037917    0.482364
      3          1           0       -2.071044    0.942155   -0.982460
      4          1           0       -2.392132    1.797033    0.514855
      5          6           0       -0.454034    0.826137    0.465201
      6          1           0       -0.344291    0.862125    1.551987
      7          1           0        0.075133    1.691797    0.059949
      8          6           0        0.227489   -0.438956   -0.037337
      9          1           0       -0.275825   -1.319296    0.381842
     10          8           0        0.220344   -0.527942   -1.460095
     11          1           0       -0.661451   -0.742703   -1.761900
     12          6           0        1.690712   -0.495924    0.361652
     13          1           0        2.199539    0.389124   -0.041794
     14          1           0        1.775992   -0.469672    1.448032
     15          8           0        2.313225   -1.679486   -0.074661
     16          1           0        2.103344   -1.774492   -1.006658
 ---------------------------------------------------------------------
                    Distance matrix (angstroms):
                    1          2          3          4          5
     1  C    0.000000
     2  H    1.091953   0.000000
     3  H    1.091303   1.768586   0.000000
     4  H    1.089302   1.761447   1.753815   0.000000
     5  C    1.523123   2.170870   2.173454   2.168254   0.000000
     6  H    2.151476   2.523983   3.067818   2.478578   1.092906
     7  H    2.155810   3.070097   2.500931   2.511057   1.092526
     8  C    2.544509   2.794641   2.843234   3.488119   1.522327
     9  H    2.784496   2.587641   3.193476   3.769344   2.154435
    10  O    3.017055   3.371539   2.764015   4.016338   2.448486
    11  H    2.789185   2.990174   2.330928   3.824805   2.732080
    12  C    3.890668   4.203178   4.245647   4.685162   2.521608
    13  H    4.164201   4.718590   4.407786   4.834822   2.736690
    14  H    4.176162   4.390372   4.764476   4.835496   2.760089
    15  O    4.970421   5.118880   5.188345   5.879975   3.771913
    16  H    4.965856   5.145738   4.980589   5.939705   3.933169
                    6          7          8          9         10
     6  H    0.000000
     7  H    1.757968   0.000000
     8  C    2.132064   2.138408   0.000000
     9  H    2.476394   3.048519   1.097284   0.000000
    10  O    3.365077   2.694228   1.425557   2.065225   0.000000
    11  H    3.695661   3.128655   1.963822   2.253175   0.956437
    12  C    2.720741   2.736283   1.517715   2.132045   2.341318
    13  H    3.038904   2.494075   2.138859   3.037366   2.601884
    14  H    2.506011   3.080851   2.145955   2.463447   3.298581
    15  O    4.020966   4.048794   2.427057   2.653547   2.761455
    16  H    4.414672   4.155292   2.498414   2.792056   2.303298
                   11         12         13         14         15
    11  H    0.000000
    12  C    3.178529   0.000000
    13  H    3.524920   1.097718   0.000000
    14  H    4.039720   1.090038   1.771017   0.000000
    15  O    3.545848   1.406666   2.071993   2.017638   0.000000
    16  H    3.046157   1.917621   2.370960   2.799145   0.960049
                   16
    16  H    0.000000
 Stoichiometry    C4H10O2
 Framework group  C1[X(C4H10O2)]
 Deg. of freedom    42
 Full point group                 C1      NOp   1
 Largest Abelian subgroup         C1      NOp   1
 Largest concise Abelian subgroup C1      NOp   1
                         Standard orientation:                         
 ---------------------------------------------------------------------
 Center     Atomic      Atomic             Coordinates (Angstroms)
 Number     Number       Type             X           Y           Z
 ---------------------------------------------------------------------
      1          6           0        2.510497   -0.007744    0.201463
      2          1           0        2.555311    0.098225    1.287338
      3          1           0        2.595476    0.985829   -0.241858
      4          1           0        3.386280   -0.574236   -0.112654
      5          6           0        1.224949   -0.701012   -0.230566
      6          1           0        1.205510   -1.717956    0.169298
      7          1           0        1.194227   -0.783273   -1.319558
      8          6           0       -0.033639    0.015666    0.238270
      9          1           0       -0.031879    0.083756    1.333439
     10          8           0       -0.146666    1.325562   -0.312738
     11          1           0        0.483398    1.906026    0.112530
     12          6           0       -1.296291   -0.710292   -0.188523
     13          1           0       -1.299548   -0.795622   -1.282914
     14          1           0       -1.299775   -1.716946    0.229589
     15          8           0       -2.459087   -0.066161    0.271599
     16          1           0       -2.376077    0.859284    0.030030
 ---------------------------------------------------------------------
 Rotational constants (GHZ):      7.7709007      1.9471543      1.6805780
 Standard basis: Aug-CC-pVTZ (5D, 7F)
 There are   580 symmetry adapted cartesian basis functions of A   symmetry.
 There are   506 symmetry adapted basis functions of A   symmetry.
   506 basis functions,   702 primitive gaussians,   580 cartesian basis functions
    25 alpha electrons       25 beta electrons
       nuclear repulsion energy       260.8350439196 Hartrees.
 NAtoms=   16 NActive=   16 NUniq=   16 SFac= 1.00D+00 NAtFMM=   60 NAOKFM=F Big=F
 Integral buffers will be    131072 words long.
 Raffenetti 2 integral format.
 Two-electron integral symmetry is turned on.
 Nuclear repulsion after empirical dispersion term =      260.8267777245 Hartrees.
 One-electron integrals computed using PRISM.
 NBasis=   506 RedAO= T EigKep=  6.13D-06  NBF=   506
 NBsUse=   506 1.00D-06 EigRej= -1.00D+00 NBFU=   506
 Initial guess from the checkpoint file:  "1-2-butanediol_Conf-wb97-opt.chk"
 B after Tr=     0.000000    0.000000    0.000000
         Rot=    1.000000   -0.000006    0.000024    0.000015 Ang=   0.00 deg.
 LinEq1:  Iter=  0 NonCon=     1 RMS=3.01D-05 Max=4.20D-04 NDo=     1
 AX will form     1 AO Fock derivatives at one time.
 LinEq1:  Iter=  1 NonCon=     1 RMS=5.48D-06 Max=6.88D-05 NDo=     1
 LinEq1:  Iter=  2 NonCon=     1 RMS=3.31D-06 Max=4.26D-05 NDo=     1
 LinEq1:  Iter=  3 NonCon=     1 RMS=1.25D-06 Max=2.98D-05 NDo=     1
 LinEq1:  Iter=  4 NonCon=     1 RMS=4.07D-07 Max=8.65D-06 NDo=     1
 LinEq1:  Iter=  5 NonCon=     1 RMS=1.74D-07 Max=4.71D-06 NDo=     1
 LinEq1:  Iter=  6 NonCon=     1 RMS=5.68D-08 Max=1.18D-06 NDo=     1
 LinEq1:  Iter=  7 NonCon=     1 RMS=2.07D-08 Max=4.32D-07 NDo=     1
 LinEq1:  Iter=  8 NonCon=     1 RMS=1.10D-08 Max=1.76D-07 NDo=     1
 LinEq1:  Iter=  9 NonCon=     0 RMS=3.49D-09 Max=4.17D-08 NDo=     1
 Linear equations converged to 1.551D-08 1.551D-07 after     9 iterations.
     Minimum is close to point  2 DX=  1.42D-04 DF= -7.39D-13 DXR=  1.42D-04 DFR=  2.10D-08 which will be used.
 LinEq1:  Iter=  0 NonCon=     1 RMS=4.06D-08 Max=4.46D-07 NDo=     1
 LinEq1:  Iter=  1 NonCon=     1 RMS=2.04D-08 Max=2.83D-07 NDo=     1
 LinEq1:  Iter=  2 NonCon=     1 RMS=6.86D-09 Max=9.22D-08 NDo=     1
 LinEq1:  Iter=  3 NonCon=     1 RMS=2.65D-09 Max=2.47D-08 NDo=     1
 LinEq1:  Iter=  4 NonCon=     1 RMS=9.34D-10 Max=1.22D-08 NDo=     1
 LinEq1:  Iter=  5 NonCon=     1 RMS=2.57D-10 Max=2.80D-09 NDo=     1
 LinEq1:  Iter=  6 NonCon=     1 RMS=1.02D-10 Max=1.08D-09 NDo=     1
 LinEq1:  Iter=  7 NonCon=     0 RMS=4.70D-11 Max=4.84D-10 NDo=     1
 Linear equations converged to 7.803D-11 7.803D-10 after     7 iterations.
 SCF Done:  E(RwB97XD) =  -308.917520792     a.u. after    3 cycles
            Convg  =    0.1967D-08                    20 Fock formations.
              S**2 =  0.0000                  -V/T =  2.0061
 Calling FoFJK, ICntrl=      2127 FMM=F ISym2X=0 I1Cent= 0 IOpClX= 0 NMat=1 NMatS=1 NMatT=0.
 ***** Axes restored to original set *****
 -------------------------------------------------------------------
 Center     Atomic                   Forces (Hartrees/Bohr)
 Number     Number              X              Y              Z
 -------------------------------------------------------------------
      1        6          -0.000090751    0.000012067   -0.000004679
      2        1           0.000032567    0.000021282   -0.000011343
      3        1           0.000026803   -0.000011193    0.000029131
      4        1           0.000022586   -0.000024451   -0.000003871
      5        6           0.000047362   -0.000017617    0.000005672
      6        1          -0.000017340    0.000017716   -0.000048962
      7        1           0.000001128   -0.000045223   -0.000026248
      8        6           0.000145503    0.000010907    0.000308115
      9        1           0.000006549    0.000009704   -0.000052876
     10        8          -0.000186449    0.000086223   -0.000179520
     11        1           0.000164545   -0.000051922    0.000035098
     12        6          -0.000314759    0.000437137    0.000131163
     13        1          -0.000001709   -0.000114068   -0.000022301
     14        1           0.000018743   -0.000071608   -0.000050658
     15        8           0.000103160   -0.000273219   -0.000203026
     16        1           0.000042061    0.000014264    0.000094305
 -------------------------------------------------------------------
 Cartesian Forces:  Max     0.000437137 RMS     0.000121799

 GradGradGradGradGradGradGradGradGradGradGradGradGradGradGradGradGradGrad
 Berny optimization.
 Using GEDIIS/GDIIS optimizer.
 FormGI is forming the generalized inverse of G from B-inverse, IUseBI=4.
 GSVD:  received Info=                   1 from GESDD.
 Internal  Forces:  Max     0.000315989 RMS     0.000057623
 Search for a local minimum.
 Step number   6 out of a maximum of   84
 All quantities printed in internal units (Hartrees-Bohrs-Radians)
 Mixed Optimization -- En-DIIS/RFO-DIIS
 Swapping is turned off.
 Update second derivatives using D2CorX and points    1    2    3    4    5
                                                      6
 DE= -2.85D-06 DEPred=-2.09D-06 R= 1.37D+00
 TightC=F SS=  1.41D+00  RLast= 2.66D-02 DXNew= 8.4853D-01 7.9742D-02
 Trust test= 1.37D+00 RLast= 2.66D-02 DXMaxT set to 5.05D-01
 ITU=  1  1  1  1  1  0
     Eigenvalues ---    0.00251   0.00382   0.00393   0.00482   0.01334
     Eigenvalues ---    0.03541   0.04698   0.04893   0.04969   0.05442
     Eigenvalues ---    0.05507   0.05583   0.06193   0.07627   0.08517
     Eigenvalues ---    0.11796   0.12335   0.13944   0.15572   0.15922
     Eigenvalues ---    0.16020   0.16097   0.16741   0.18572   0.20578
     Eigenvalues ---    0.21971   0.22702   0.30124   0.30575   0.31990
     Eigenvalues ---    0.33811   0.34116   0.34156   0.34237   0.34290
     Eigenvalues ---    0.34328   0.34488   0.35676   0.36840   0.42276
     Eigenvalues ---    0.52428   0.58545
 En-DIIS/RFO-DIIS IScMMF=        0 using points:     6    5    4    3
 RFO step:  Lambda=-5.41603652D-07.
 DidBck=F Rises=F RFO-DIIS coefs:    1.79840   -0.78293   -0.08558    0.07011
 Iteration  1 RMS(Cart)=  0.00305854 RMS(Int)=  0.00002372
 Iteration  2 RMS(Cart)=  0.00002343 RMS(Int)=  0.00000024
 Iteration  3 RMS(Cart)=  0.00000000 RMS(Int)=  0.00000024
 Variable       Old X    -DE/DX   Delta X   Delta X   Delta X     New X
                                 (Linear)    (Quad)   (Total)
    R1        2.06349  -0.00004   0.00008  -0.00006   0.00001   2.06350
    R2        2.06226  -0.00003  -0.00007  -0.00009  -0.00016   2.06210
    R3        2.05848  -0.00003   0.00005  -0.00004   0.00001   2.05849
    R4        2.87829   0.00001   0.00040  -0.00020   0.00020   2.87848
    R5        2.06529  -0.00005  -0.00001  -0.00007  -0.00007   2.06522
    R6        2.06458  -0.00003  -0.00007   0.00001  -0.00006   2.06451
    R7        2.87678  -0.00007  -0.00004   0.00019   0.00015   2.87693
    R8        2.07357  -0.00003  -0.00027  -0.00001  -0.00028   2.07329
    R9        2.69391   0.00014   0.00009   0.00020   0.00029   2.69420
   R10        2.86807  -0.00016   0.00021  -0.00042  -0.00021   2.86786
   R11        1.80740  -0.00015   0.00009  -0.00019  -0.00011   1.80730
   R12        2.07439  -0.00008  -0.00002  -0.00017  -0.00018   2.07420
   R13        2.05987  -0.00005  -0.00014  -0.00002  -0.00016   2.05971
   R14        2.65821   0.00032   0.00057   0.00037   0.00094   2.65915
   R15        1.81423  -0.00010   0.00009  -0.00006   0.00002   1.81425
    A1        1.88854   0.00002   0.00004   0.00009   0.00013   1.88866
    A2        1.87993   0.00001  -0.00028   0.00015  -0.00013   1.87980
    A3        1.94001  -0.00002   0.00029  -0.00026   0.00003   1.94004
    A4        1.86892   0.00002   0.00039   0.00022   0.00060   1.86953
    A5        1.94432  -0.00003  -0.00024  -0.00032  -0.00057   1.94375
    A6        1.93915  -0.00001  -0.00019   0.00015  -0.00003   1.93912
    A7        1.91215  -0.00002   0.00026  -0.00018   0.00009   1.91223
    A8        1.91849   0.00002  -0.00025  -0.00008  -0.00033   1.91816
    A9        1.97813   0.00000  -0.00016   0.00000  -0.00016   1.97797
   A10        1.86934   0.00001   0.00021   0.00002   0.00023   1.86957
   A11        1.88670   0.00003   0.00007   0.00033   0.00040   1.88710
   A12        1.89566  -0.00003  -0.00011  -0.00009  -0.00020   1.89546
   A13        1.91269   0.00002  -0.00019   0.00052   0.00033   1.91302
   A14        1.95961  -0.00006  -0.00031  -0.00021  -0.00052   1.95909
   A15        1.95630   0.00007  -0.00031   0.00047   0.00016   1.95645
   A16        1.90592   0.00001   0.00055  -0.00049   0.00005   1.90597
   A17        1.88776  -0.00003  -0.00007  -0.00009  -0.00016   1.88760
   A18        1.83886  -0.00001   0.00038  -0.00025   0.00013   1.83899
   A19        1.91088   0.00003  -0.00035   0.00020  -0.00015   1.91073
   A20        1.89653   0.00004  -0.00014   0.00010  -0.00004   1.89649
   A21        1.91402   0.00003   0.00007   0.00035   0.00042   1.91444
   A22        1.95702  -0.00002  -0.00012  -0.00011  -0.00023   1.95680
   A23        1.88664   0.00002   0.00001   0.00033   0.00035   1.88698
   A24        1.93826  -0.00004   0.00041  -0.00079  -0.00038   1.93789
   A25        1.87002  -0.00003  -0.00024   0.00015  -0.00009   1.86993
   A26        1.86255   0.00001  -0.00093   0.00065  -0.00028   1.86226
    D1       -1.10639  -0.00001   0.00098   0.00007   0.00105  -1.10534
    D2        3.12716  -0.00002   0.00072   0.00019   0.00091   3.12806
    D3        1.00233   0.00001   0.00115   0.00037   0.00152   1.00385
    D4        3.06912   0.00000   0.00090   0.00035   0.00125   3.07037
    D5        1.01948  -0.00001   0.00064   0.00047   0.00111   1.02059
    D6       -1.10534   0.00002   0.00107   0.00065   0.00172  -1.10363
    D7        0.98688   0.00000   0.00069   0.00019   0.00088   0.98776
    D8       -1.06276  -0.00001   0.00043   0.00031   0.00074  -1.06202
    D9        3.09560   0.00002   0.00087   0.00048   0.00135   3.09696
   D10       -1.02976   0.00002  -0.00068   0.00116   0.00049  -1.02927
   D11        1.09144   0.00000  -0.00032   0.00076   0.00044   1.09188
   D12       -3.12582   0.00000  -0.00026   0.00062   0.00036  -3.12546
   D13        1.09327   0.00001  -0.00040   0.00118   0.00078   1.09405
   D14       -3.06871   0.00000  -0.00004   0.00077   0.00073  -3.06798
   D15       -1.00279   0.00000   0.00002   0.00063   0.00065  -1.00214
   D16        3.11588   0.00002  -0.00017   0.00133   0.00116   3.11704
   D17       -1.04610   0.00000   0.00018   0.00093   0.00111  -1.04499
   D18        1.01982   0.00000   0.00025   0.00078   0.00103   1.02086
   D19       -1.28202  -0.00003  -0.00972  -0.00670  -0.01642  -1.29844
   D20        0.84305  -0.00004  -0.00979  -0.00652  -0.01631   0.82674
   D21        2.86713  -0.00008  -0.00941  -0.00699  -0.01640   2.85074
   D22       -1.01725   0.00000  -0.00160   0.00167   0.00007  -1.01718
   D23        1.04156   0.00006  -0.00162   0.00232   0.00071   1.04227
   D24        3.11672   0.00004  -0.00194   0.00268   0.00073   3.11746
   D25       -3.12777  -0.00005  -0.00112   0.00078  -0.00033  -3.12811
   D26       -1.06896   0.00001  -0.00113   0.00143   0.00030  -1.06866
   D27        1.00620  -0.00001  -0.00146   0.00179   0.00033   1.00653
   D28        1.11892  -0.00004  -0.00191   0.00152  -0.00039   1.11854
   D29       -3.10545   0.00003  -0.00193   0.00217   0.00025  -3.10521
   D30       -1.03029   0.00000  -0.00225   0.00253   0.00027  -1.03002
   D31        0.87218   0.00001   0.00339   0.00147   0.00486   0.87704
   D32       -1.25334   0.00000   0.00336   0.00199   0.00535  -1.24799
   D33        2.97308   0.00002   0.00326   0.00193   0.00519   2.97827
         Item               Value     Threshold  Converged?
 Maximum Force            0.000316     0.000002     NO 
 RMS     Force            0.000058     0.000001     NO 
 Maximum Displacement     0.020840     0.000006     NO 
 RMS     Displacement     0.003059     0.000004     NO 
 Predicted change in Energy=-1.571672D-06
 GradGradGradGradGradGradGradGradGradGradGradGradGradGradGradGradGradGrad

                          Input orientation:                          
 ---------------------------------------------------------------------
 Center     Atomic      Atomic             Coordinates (Angstroms)
 Number     Number       Type             X           Y           Z
 ---------------------------------------------------------------------
      1          6           0       -1.930755    0.903501    0.099493
      2          1           0       -2.477451    0.039786    0.483544
      3          1           0       -2.070545    0.942256   -0.982037
      4          1           0       -2.391921    1.798805    0.514643
      5          6           0       -0.454238    0.826867    0.465895
      6          1           0       -0.344546    0.862681    1.552652
      7          1           0        0.074945    1.692445    0.060575
      8          6           0        0.226958   -0.438199   -0.037389
      9          1           0       -0.276687   -1.318744    0.380572
     10          8           0        0.220055   -0.525387   -1.460412
     11          1           0       -0.658457   -0.753731   -1.761641
     12          6           0        1.689917   -0.496330    0.361979
     13          1           0        2.199278    0.388729   -0.040504
     14          1           0        1.775289   -0.471763    1.448305
     15          8           0        2.312071   -1.679978   -0.076214
     16          1           0        2.105887   -1.770837   -1.009460
 ---------------------------------------------------------------------
                    Distance matrix (angstroms):
                    1          2          3          4          5
     1  C    0.000000
     2  H    1.091960   0.000000
     3  H    1.091216   1.768602   0.000000
     4  H    1.089308   1.761372   1.754140   0.000000
     5  C    1.523229   2.170991   2.173079   2.168330   0.000000
     6  H    2.151603   2.523773   3.067581   2.479019   1.092866
     7  H    2.155639   3.070002   2.500591   2.510561   1.092494
     8  C    2.544527   2.795294   2.841925   3.488187   1.522404
     9  H    2.784478   2.588352   3.191669   3.769787   2.154635
    10  O    3.016788   3.372673   2.762185   4.015610   2.448248
    11  H    2.798031   2.996542   2.340544   3.834293   2.738961
    12  C    3.890719   4.203470   4.244642   4.685334   2.521716
    13  H    4.164344   4.718918   4.407297   4.834833   2.736704
    14  H    4.176770   4.390700   4.764080   4.836615   2.760862
    15  O    4.970594   5.119613   5.186902   5.880356   3.772349
    16  H    4.967529   5.149214   4.980383   5.941002   3.934333
                    6          7          8          9         10
     6  H    0.000000
     7  H    1.758060   0.000000
     8  C    2.132402   2.138305   0.000000
     9  H    2.477296   3.048492   1.097137   0.000000
    10  O    3.365125   2.693184   1.425708   2.065282   0.000000
    11  H    3.700793   3.137216   1.963813   2.248125   0.956380
    12  C    2.720966   2.736734   1.517605   2.131723   2.341463
    13  H    3.038720   2.494530   2.138661   3.036968   2.601745
    14  H    2.507057   3.082330   2.146100   2.463339   3.298828
    15  O    4.021932   4.049281   2.427183   2.653453   2.761452
    16  H    4.416386   4.155000   2.500244   2.795217   2.304532
                   11         12         13         14         15
    11  H    0.000000
    12  C    3.176614   0.000000
    13  H    3.526213   1.097621   0.000000
    14  H    4.038116   1.089952   1.771092   0.000000
    15  O    3.538734   1.407164   2.072088   2.017938   0.000000
    16  H    3.040046   1.917875   2.368824   2.799553   0.960060
                   16
    16  H    0.000000
 Stoichiometry    C4H10O2
 Framework group  C1[X(C4H10O2)]
 Deg. of freedom    42
 Full point group                 C1      NOp   1
 Largest Abelian subgroup         C1      NOp   1
 Largest concise Abelian subgroup C1      NOp   1
                         Standard orientation:                         
 ---------------------------------------------------------------------
 Center     Atomic      Atomic             Coordinates (Angstroms)
 Number     Number       Type             X           Y           Z
 ---------------------------------------------------------------------
      1          6           0        2.510744   -0.007069    0.201378
      2          1           0        2.556207    0.097735    1.287345
      3          1           0        2.593945    0.986991   -0.240972
      4          1           0        3.386785   -0.572575   -0.113817
      5          6           0        1.225415   -0.700993   -0.230623
      6          1           0        1.206525   -1.718021    0.168944
      7          1           0        1.194803   -0.782716   -1.319626
      8          6           0       -0.033418    0.015440    0.238183
      9          1           0       -0.031705    0.084309    1.333155
     10          8           0       -0.146506    1.325043   -0.313900
     11          1           0        0.473397    1.909113    0.121122
     12          6           0       -1.295919   -0.710987   -0.187869
     13          1           0       -1.299405   -0.796855   -1.282120
     14          1           0       -1.299762   -1.717207    0.231062
     15          8           0       -2.459003   -0.065972    0.271808
     16          1           0       -2.377654    0.858308    0.025222
 ---------------------------------------------------------------------
 Rotational constants (GHZ):      7.7695796      1.9469990      1.6804929
 Standard basis: Aug-CC-pVTZ (5D, 7F)
 There are   580 symmetry adapted cartesian basis functions of A   symmetry.
 There are   506 symmetry adapted basis functions of A   symmetry.
   506 basis functions,   702 primitive gaussians,   580 cartesian basis functions
    25 alpha electrons       25 beta electrons
       nuclear repulsion energy       260.8191845565 Hartrees.
 NAtoms=   16 NActive=   16 NUniq=   16 SFac= 1.00D+00 NAtFMM=   60 NAOKFM=F Big=F
 Integral buffers will be    131072 words long.
 Raffenetti 2 integral format.
 Two-electron integral symmetry is turned on.
 Nuclear repulsion after empirical dispersion term =      260.8109186816 Hartrees.
 One-electron integrals computed using PRISM.
 NBasis=   506 RedAO= T EigKep=  6.13D-06  NBF=   506
 NBsUse=   506 1.00D-06 EigRej= -1.00D+00 NBFU=   506
 Initial guess from the checkpoint file:  "1-2-butanediol_Conf-wb97-opt.chk"
 B after Tr=     0.000000    0.000000    0.000000
         Rot=    1.000000    0.000087    0.000006   -0.000150 Ang=   0.02 deg.
 LinEq1:  Iter=  0 NonCon=     1 RMS=3.53D-05 Max=5.18D-04 NDo=     1
 AX will form     1 AO Fock derivatives at one time.
 LinEq1:  Iter=  1 NonCon=     1 RMS=6.40D-06 Max=8.13D-05 NDo=     1
 LinEq1:  Iter=  2 NonCon=     1 RMS=3.78D-06 Max=5.62D-05 NDo=     1
 LinEq1:  Iter=  3 NonCon=     1 RMS=1.56D-06 Max=3.71D-05 NDo=     1
 LinEq1:  Iter=  4 NonCon=     1 RMS=5.27D-07 Max=1.13D-05 NDo=     1
 LinEq1:  Iter=  5 NonCon=     1 RMS=2.28D-07 Max=6.27D-06 NDo=     1
 LinEq1:  Iter=  6 NonCon=     1 RMS=6.55D-08 Max=1.46D-06 NDo=     1
 LinEq1:  Iter=  7 NonCon=     1 RMS=2.17D-08 Max=4.35D-07 NDo=     1
 LinEq1:  Iter=  8 NonCon=     0 RMS=1.06D-08 Max=1.33D-07 NDo=     1
 Linear equations converged to 1.551D-08 1.551D-07 after     8 iterations.
     Minimum is close to point  2 DX=  1.11D-04 DF= -6.25D-13 DXR=  1.11D-04 DFR=  1.29D-08 which will be used.
 LinEq1:  Iter=  0 NonCon=     1 RMS=5.99D-08 Max=6.75D-07 NDo=     1
 LinEq1:  Iter=  1 NonCon=     1 RMS=2.97D-08 Max=4.10D-07 NDo=     1
 LinEq1:  Iter=  2 NonCon=     1 RMS=1.04D-08 Max=1.30D-07 NDo=     1
 LinEq1:  Iter=  3 NonCon=     1 RMS=4.03D-09 Max=3.80D-08 NDo=     1
 LinEq1:  Iter=  4 NonCon=     1 RMS=1.38D-09 Max=1.76D-08 NDo=     1
 LinEq1:  Iter=  5 NonCon=     1 RMS=3.81D-10 Max=3.89D-09 NDo=     1
 LinEq1:  Iter=  6 NonCon=     1 RMS=1.46D-10 Max=1.44D-09 NDo=     1
 LinEq1:  Iter=  7 NonCon=     0 RMS=6.23D-11 Max=8.47D-10 NDo=     1
 Linear equations converged to 1.152D-10 1.152D-09 after     7 iterations.
 SCF Done:  E(RwB97XD) =  -308.917522748     a.u. after    3 cycles
            Convg  =    0.2758D-08                    19 Fock formations.
              S**2 =  0.0000                  -V/T =  2.0061
 Calling FoFJK, ICntrl=      2127 FMM=F ISym2X=0 I1Cent= 0 IOpClX= 0 NMat=1 NMatS=1 NMatT=0.
 ***** Axes restored to original set *****
 -------------------------------------------------------------------
 Center     Atomic                   Forces (Hartrees/Bohr)
 Number     Number              X              Y              Z
 -------------------------------------------------------------------
      1        6          -0.000017724   -0.000007746    0.000041180
      2        1           0.000038746    0.000011907   -0.000017359
      3        1           0.000006399   -0.000006021    0.000007846
      4        1           0.000023026   -0.000019208   -0.000020110
      5        6          -0.000049541   -0.000066286   -0.000055979
      6        1           0.000008447    0.000015278   -0.000025109
      7        1           0.000029455   -0.000034654   -0.000011323
      8        6           0.000139094    0.000048352    0.000265402
      9        1          -0.000031935   -0.000024965   -0.000034481
     10        8          -0.000202020    0.000036190   -0.000154550
     11        1           0.000132536    0.000012571    0.000009449
     12        6          -0.000137786    0.000179718   -0.000027300
     13        1           0.000029439   -0.000065883    0.000003845
     14        1           0.000024824   -0.000069095   -0.000021310
     15        8           0.000011319   -0.000013701   -0.000085851
     16        1          -0.000004279    0.000003542    0.000125650
 -------------------------------------------------------------------
 Cartesian Forces:  Max     0.000265402 RMS     0.000076913

 GradGradGradGradGradGradGradGradGradGradGradGradGradGradGradGradGradGrad
 Berny optimization.
 Using GEDIIS/GDIIS optimizer.
 FormGI is forming the generalized inverse of G from B-inverse, IUseBI=4.
 GSVD:  received Info=                   1 from GESDD.
 Internal  Forces:  Max     0.000142139 RMS     0.000041737
 Search for a local minimum.
 Step number   7 out of a maximum of   84
 All quantities printed in internal units (Hartrees-Bohrs-Radians)
 Mixed Optimization -- En-DIIS/RFO-DIIS
 Swapping is turned off.
 Update second derivatives using D2CorX and points    1    2    3    4    5
                                                      6    7
 DE= -1.96D-06 DEPred=-1.57D-06 R= 1.24D+00
 TightC=F SS=  1.41D+00  RLast= 3.01D-02 DXNew= 8.4853D-01 9.0389D-02
 Trust test= 1.24D+00 RLast= 3.01D-02 DXMaxT set to 5.05D-01
 ITU=  1  1  1  1  1  1  0
     Eigenvalues ---    0.00209   0.00358   0.00425   0.00481   0.01379
     Eigenvalues ---    0.03499   0.04699   0.04893   0.05006   0.05510
     Eigenvalues ---    0.05539   0.05610   0.05817   0.07643   0.08555
     Eigenvalues ---    0.11634   0.12262   0.13967   0.15761   0.15934
     Eigenvalues ---    0.16051   0.16106   0.17249   0.18305   0.20605
     Eigenvalues ---    0.22013   0.22678   0.29463   0.30776   0.31921
     Eigenvalues ---    0.33468   0.34086   0.34159   0.34256   0.34285
     Eigenvalues ---    0.34332   0.34500   0.34885   0.37478   0.43746
     Eigenvalues ---    0.52470   0.56817
 En-DIIS/RFO-DIIS IScMMF=        0 using points:     7    6    5    4    3
 RFO step:  Lambda=-2.52393720D-07.
 DidBck=F Rises=F RFO-DIIS coefs:    1.08308    0.28208   -0.60520    0.19068    0.04934
 Iteration  1 RMS(Cart)=  0.00129210 RMS(Int)=  0.00000191
 Iteration  2 RMS(Cart)=  0.00000221 RMS(Int)=  0.00000021
 Iteration  3 RMS(Cart)=  0.00000000 RMS(Int)=  0.00000021
 Variable       Old X    -DE/DX   Delta X   Delta X   Delta X     New X
                                 (Linear)    (Quad)   (Total)
    R1        2.06350  -0.00003  -0.00006  -0.00002  -0.00008   2.06343
    R2        2.06210  -0.00001  -0.00006   0.00001  -0.00005   2.06205
    R3        2.05849  -0.00003  -0.00005  -0.00003  -0.00007   2.05842
    R4        2.87848  -0.00005   0.00014  -0.00019  -0.00004   2.87844
    R5        2.06522  -0.00002  -0.00011   0.00006  -0.00006   2.06516
    R6        2.06451  -0.00001  -0.00007   0.00003  -0.00004   2.06448
    R7        2.87693  -0.00013  -0.00031   0.00001  -0.00030   2.87663
    R8        2.07329   0.00002  -0.00011   0.00008  -0.00004   2.07325
    R9        2.69420   0.00014   0.00022   0.00026   0.00048   2.69468
   R10        2.86786  -0.00008  -0.00028   0.00000  -0.00029   2.86757
   R11        1.80730  -0.00013  -0.00015  -0.00005  -0.00020   1.80710
   R12        2.07420  -0.00004  -0.00015  -0.00002  -0.00018   2.07403
   R13        2.05971  -0.00002  -0.00016   0.00006  -0.00010   2.05961
   R14        2.65915   0.00000   0.00069  -0.00033   0.00036   2.65951
   R15        1.81425  -0.00012  -0.00009  -0.00007  -0.00017   1.81408
    A1        1.88866   0.00001   0.00003  -0.00003   0.00000   1.88866
    A2        1.87980   0.00002   0.00001   0.00015   0.00016   1.87995
    A3        1.94004  -0.00003   0.00005  -0.00021  -0.00016   1.93988
    A4        1.86953   0.00000   0.00016  -0.00001   0.00015   1.86967
    A5        1.94375   0.00000  -0.00009  -0.00008  -0.00017   1.94359
    A6        1.93912   0.00000  -0.00014   0.00018   0.00004   1.93916
    A7        1.91223   0.00000   0.00006   0.00003   0.00010   1.91233
    A8        1.91816   0.00004  -0.00003   0.00018   0.00016   1.91832
    A9        1.97797  -0.00003  -0.00010  -0.00002  -0.00012   1.97784
   A10        1.86957  -0.00001   0.00018  -0.00015   0.00003   1.86960
   A11        1.88710   0.00002   0.00019   0.00015   0.00034   1.88745
   A12        1.89546  -0.00003  -0.00029  -0.00020  -0.00050   1.89496
   A13        1.91302   0.00002   0.00029  -0.00004   0.00025   1.91327
   A14        1.95909  -0.00009  -0.00048  -0.00022  -0.00070   1.95840
   A15        1.95645   0.00003   0.00003   0.00028   0.00030   1.95676
   A16        1.90597   0.00001   0.00011  -0.00027  -0.00016   1.90581
   A17        1.88760  -0.00001   0.00014  -0.00004   0.00010   1.88770
   A18        1.83899   0.00004  -0.00007   0.00029   0.00022   1.83920
   A19        1.91073   0.00006  -0.00006   0.00029   0.00023   1.91096
   A20        1.89649   0.00005   0.00041   0.00005   0.00046   1.89695
   A21        1.91444   0.00004   0.00015   0.00016   0.00031   1.91476
   A22        1.95680  -0.00002  -0.00030   0.00010  -0.00020   1.95660
   A23        1.88698   0.00000   0.00041  -0.00005   0.00036   1.88734
   A24        1.93789  -0.00002  -0.00020  -0.00003  -0.00023   1.93765
   A25        1.86993  -0.00005  -0.00046  -0.00023  -0.00069   1.86925
   A26        1.86226  -0.00002  -0.00035   0.00005  -0.00029   1.86197
    D1       -1.10534   0.00000  -0.00002   0.00012   0.00010  -1.10524
    D2        3.12806  -0.00002  -0.00026   0.00018  -0.00008   3.12798
    D3        1.00385   0.00001   0.00021   0.00032   0.00053   1.00438
    D4        3.07037   0.00001  -0.00002   0.00035   0.00033   3.07070
    D5        1.02059  -0.00001  -0.00026   0.00041   0.00015   1.02073
    D6       -1.10363   0.00002   0.00021   0.00055   0.00076  -1.10287
    D7        0.98776   0.00001  -0.00007   0.00029   0.00022   0.98799
    D8       -1.06202  -0.00001  -0.00031   0.00035   0.00004  -1.06198
    D9        3.09696   0.00002   0.00016   0.00049   0.00065   3.09761
   D10       -1.02927   0.00003   0.00129   0.00078   0.00207  -1.02720
   D11        1.09188  -0.00001   0.00131   0.00026   0.00157   1.09346
   D12       -3.12546   0.00001   0.00091   0.00067   0.00158  -3.12388
   D13        1.09405   0.00003   0.00145   0.00092   0.00236   1.09641
   D14       -3.06798  -0.00001   0.00147   0.00040   0.00186  -3.06612
   D15       -1.00214   0.00001   0.00106   0.00081   0.00187  -1.00027
   D16        3.11704   0.00002   0.00161   0.00071   0.00231   3.11936
   D17       -1.04499  -0.00002   0.00162   0.00019   0.00181  -1.04317
   D18        1.02086   0.00000   0.00122   0.00060   0.00182   1.02268
   D19       -1.29844   0.00001  -0.00259  -0.00199  -0.00458  -1.30302
   D20        0.82674  -0.00003  -0.00246  -0.00238  -0.00484   0.82190
   D21        2.85074  -0.00001  -0.00229  -0.00240  -0.00469   2.84604
   D22       -1.01718   0.00000  -0.00076  -0.00049  -0.00125  -1.01842
   D23        1.04227   0.00006   0.00007  -0.00043  -0.00036   1.04190
   D24        3.11746   0.00001  -0.00059  -0.00055  -0.00114   3.11632
   D25       -3.12811  -0.00003  -0.00123  -0.00059  -0.00182  -3.12992
   D26       -1.06866   0.00002  -0.00040  -0.00053  -0.00093  -1.06960
   D27        1.00653  -0.00002  -0.00106  -0.00065  -0.00171   1.00482
   D28        1.11854  -0.00005  -0.00138  -0.00041  -0.00178   1.11676
   D29       -3.10521   0.00000  -0.00055  -0.00035  -0.00090  -3.10611
   D30       -1.03002  -0.00005  -0.00121  -0.00047  -0.00168  -1.03169
   D31        0.87704  -0.00001   0.00061  -0.00057   0.00004   0.87708
   D32       -1.24799  -0.00004   0.00044  -0.00069  -0.00025  -1.24824
   D33        2.97827   0.00000   0.00032  -0.00046  -0.00014   2.97813
         Item               Value     Threshold  Converged?
 Maximum Force            0.000142     0.000002     NO 
 RMS     Force            0.000042     0.000001     NO 
 Maximum Displacement     0.004883     0.000006     NO 
 RMS     Displacement     0.001293     0.000004     NO 
 Predicted change in Energy=-4.291446D-07
 GradGradGradGradGradGradGradGradGradGradGradGradGradGradGradGradGradGrad

                          Input orientation:                          
 ---------------------------------------------------------------------
 Center     Atomic      Atomic             Coordinates (Angstroms)
 Number     Number       Type             X           Y           Z
 ---------------------------------------------------------------------
      1          6           0       -1.931011    0.903123    0.100234
      2          1           0       -2.476939    0.039394    0.485228
      3          1           0       -2.071327    0.940904   -0.981235
      4          1           0       -2.392281    1.798514    0.514978
      5          6           0       -0.454253    0.827328    0.465743
      6          1           0       -0.343791    0.863755    1.552372
      7          1           0        0.074468    1.692753    0.059551
      8          6           0        0.227089   -0.437352   -0.037835
      9          1           0       -0.277033   -1.318273    0.378707
     10          8           0        0.220611   -0.522803   -1.461221
     11          1           0       -0.656697   -0.754661   -1.762938
     12          6           0        1.689678   -0.496261    0.362196
     13          1           0        2.200211    0.388022   -0.040257
     14          1           0        1.774859   -0.472130    1.448495
     15          8           0        2.311113   -1.680730   -0.075409
     16          1           0        2.105104   -1.771482   -1.008612
 ---------------------------------------------------------------------
                    Distance matrix (angstroms):
                    1          2          3          4          5
     1  C    0.000000
     2  H    1.091918   0.000000
     3  H    1.091188   1.768546   0.000000
     4  H    1.089270   1.761407   1.754184   0.000000
     5  C    1.523206   2.170824   2.172918   2.168312   0.000000
     6  H    2.151633   2.523626   3.067491   2.479168   1.092837
     7  H    2.155718   3.069930   2.500590   2.510667   1.092473
     8  C    2.544275   2.795112   2.841181   3.487951   1.522247
     9  H    2.783485   2.587314   3.189485   3.769245   2.154666
    10  O    3.016767   3.373648   2.761486   4.015107   2.447751
    11  H    2.800631   2.999676   2.342473   3.836647   2.740564
    12  C    3.890539   4.202709   4.244456   4.685267   2.521716
    13  H    4.165581   4.719471   4.408759   4.836192   2.737737
    14  H    4.176434   4.389456   4.763759   4.836562   2.761039
    15  O    4.970188   5.118455   5.186450   5.880103   3.772327
    16  H    4.967220   5.148393   4.979996   5.940764   3.934189
                    6          7          8          9         10
     6  H    0.000000
     7  H    1.758036   0.000000
     8  C    2.132497   2.137785   0.000000
     9  H    2.478547   3.048228   1.097118   0.000000
    10  O    3.364942   2.691244   1.425963   2.065371   0.000000
    11  H    3.702494   3.137818   1.964113   2.246875   0.956274
    12  C    2.720507   2.737203   1.517452   2.131650   2.341733
    13  H    3.038870   2.496211   2.138798   3.037056   2.601453
    14  H    2.506802   3.083377   2.146154   2.463872   3.299197
    15  O    4.021516   4.049837   2.427047   2.652565   2.762511
    16  H    4.415903   4.155163   2.499850   2.793677   2.305508
                   11         12         13         14         15
    11  H    0.000000
    12  C    3.176230   0.000000
    13  H    3.526368   1.097528   0.000000
    14  H    4.038018   1.089901   1.771205   0.000000
    15  O    3.537408   1.407354   2.072020   2.017565   0.000000
    16  H    3.038170   1.917781   2.368589   2.799063   0.959971
                   16
    16  H    0.000000
 Stoichiometry    C4H10O2
 Framework group  C1[X(C4H10O2)]
 Deg. of freedom    42
 Full point group                 C1      NOp   1
 Largest Abelian subgroup         C1      NOp   1
 Largest concise Abelian subgroup C1      NOp   1
                         Standard orientation:                         
 ---------------------------------------------------------------------
 Center     Atomic      Atomic             Coordinates (Angstroms)
 Number     Number       Type             X           Y           Z
 ---------------------------------------------------------------------
      1          6           0        2.510520   -0.007601    0.202616
      2          1           0        2.555240    0.094985    1.288783
      3          1           0        2.593718    0.987364   -0.237628
      4          1           0        3.386714   -0.572398   -0.113289
      5          6           0        1.225423   -0.700623   -0.231437
      6          1           0        1.206142   -1.718388    0.166151
      7          1           0        1.195209   -0.780211   -1.320589
      8          6           0       -0.033412    0.015383    0.237502
      9          1           0       -0.031685    0.084601    1.332433
     10          8           0       -0.145938    1.325183   -0.314886
     11          1           0        0.471050    1.910142    0.122845
     12          6           0       -1.295905   -0.710816   -0.188418
     13          1           0       -1.300666   -0.795566   -1.282659
     14          1           0       -1.299851   -1.717261    0.229838
     15          8           0       -2.458822   -0.066356    0.273039
     16          1           0       -2.377544    0.858068    0.027319
 ---------------------------------------------------------------------
 Rotational constants (GHZ):      7.7660666      1.9470262      1.6807056
 Standard basis: Aug-CC-pVTZ (5D, 7F)
 There are   580 symmetry adapted cartesian basis functions of A   symmetry.
 There are   506 symmetry adapted basis functions of A   symmetry.
   506 basis functions,   702 primitive gaussians,   580 cartesian basis functions
    25 alpha electrons       25 beta electrons
       nuclear repulsion energy       260.8174041589 Hartrees.
 NAtoms=   16 NActive=   16 NUniq=   16 SFac= 1.00D+00 NAtFMM=   60 NAOKFM=F Big=F
 Integral buffers will be    131072 words long.
 Raffenetti 2 integral format.
 Two-electron integral symmetry is turned on.
 Nuclear repulsion after empirical dispersion term =      260.8091381689 Hartrees.
 One-electron integrals computed using PRISM.
 NBasis=   506 RedAO= T EigKep=  6.13D-06  NBF=   506
 NBsUse=   506 1.00D-06 EigRej= -1.00D+00 NBFU=   506
 Initial guess from the checkpoint file:  "1-2-butanediol_Conf-wb97-opt.chk"
 B after Tr=     0.000000    0.000000    0.000000
         Rot=    0.983881    0.107660   -0.000791    0.142784 Ang=  20.60 deg.
 Gradient too large for Newton-Raphson -- use scaled steepest descent instead.
     Minimum is close to point  5 DX=  4.57D-03 DF= -7.88D-05 DXR=  5.68D-03 DFR=  3.35D-05 which will be used.
 Gradient too large for Newton-Raphson -- use scaled steepest descent instead.
     Accept linear search using points  1 and  2.
 Gradient too large for Newton-Raphson -- use scaled steepest descent instead.
     Accept linear search using points  2 and  3.
 Gradient too large for Newton-Raphson -- use scaled steepest descent instead.
     Accept linear search using points  1 and  2.
 Gradient too large for Newton-Raphson -- use scaled steepest descent instead.
 Gradient too large for Newton-Raphson -- use scaled steepest descent instead.
     Accept linear search using points  1 and  2.
 Gradient too large for Newton-Raphson -- use scaled steepest descent instead.
 Restarting incremental Fock formation.
     Accept linear search using points  3 and  4.
 Gradient too large for Newton-Raphson -- use scaled steepest descent instead.
 Gradient too large for Newton-Raphson -- use scaled steepest descent instead.
     Accept linear search using points  1 and  2.
 Gradient too large for Newton-Raphson -- use scaled steepest descent instead.
     Minimum is close to point  3 DX=  1.32D-02 DF= -5.42D-05 DXR=  6.17D-02 DFR=  3.82D-03 which will be used.
 Gradient too large for Newton-Raphson -- use scaled steepest descent instead.
 Gradient too large for Newton-Raphson -- use scaled steepest descent instead.
 Gradient too large for Newton-Raphson -- use scaled steepest descent instead.
 Gradient too large for Newton-Raphson -- use scaled steepest descent instead.
     Minimum is close to point  2 DX= -5.33D-04 DF= -3.01D-09 DXR=  1.78D-03 DFR=  3.16D-06 which will be used.
 Gradient too large for Newton-Raphson -- use scaled steepest descent instead.
 Restarting incremental Fock formation.
 Gradient too large for Newton-Raphson -- use scaled steepest descent instead.
     Accept linear search using points  1 and  2.
 Gradient too large for Newton-Raphson -- use scaled steepest descent instead.
     Accept linear search using points  4 and  5.
 Gradient too large for Newton-Raphson -- use scaled steepest descent instead.
     Minimum is close to point  3 DX= -5.40D-03 DF= -6.43D-07 DXR=  2.77D-02 DFR=  7.70D-04 which will be used.
 Gradient too large for Newton-Raphson -- use scaled steepest descent instead.
 Gradient too large for Newton-Raphson -- use scaled steepest descent instead.
 Gradient too large for Newton-Raphson -- use scaled steepest descent instead.
     Accept linear search using points  1 and  2.
 Gradient too large for Newton-Raphson -- use scaled steepest descent instead.
 Restarting incremental Fock formation.
 Gradient too large for Newton-Raphson -- use scaled steepest descent instead.
     Accept linear search using points  1 and  2.
     Minimum is close to point  2 DX= -1.96D-02 DF= -1.41D-08 DXR=  1.81D-02 DFR=  3.90D-04 which will be used.
 Gradient too large for Newton-Raphson -- use scaled steepest descent instead.
     Minimum is close to point  3 DX=  2.20D-02 DF= -2.95D-07 DXR=  9.90D-02 DFR=  9.89D-03 which will be used.
 LinEq1:  Iter=  0 NonCon=     1 RMS=8.51D-05 Max=1.78D-03 NDo=     1
 AX will form     1 AO Fock derivatives at one time.
 LinEq1:  Iter=  1 NonCon=     1 RMS=5.22D-06 Max=1.41D-04 NDo=     1
 LinEq1:  Iter=  2 NonCon=     1 RMS=1.52D-06 Max=1.89D-05 NDo=     1
 LinEq1:  Iter=  3 NonCon=     1 RMS=6.54D-07 Max=1.16D-05 NDo=     1
 LinEq1:  Iter=  4 NonCon=     1 RMS=2.75D-07 Max=3.99D-06 NDo=     1
 LinEq1:  Iter=  5 NonCon=     1 RMS=9.11D-08 Max=1.66D-06 NDo=     1
 LinEq1:  Iter=  6 NonCon=     1 RMS=3.16D-08 Max=6.04D-07 NDo=     1
 LinEq1:  Iter=  7 NonCon=     0 RMS=9.95D-09 Max=1.48D-07 NDo=     1
 Linear equations converged to 1.551D-08 1.551D-07 after     7 iterations.
     Minimum is close to point  2 DX=  3.45D-04 DF= -1.59D-11 DXR=  3.45D-04 DFR=  1.19D-07 which will be used.
 LinEq1:  Iter=  0 NonCon=     1 RMS=5.01D-07 Max=6.40D-06 NDo=     1
 LinEq1:  Iter=  1 NonCon=     1 RMS=1.86D-07 Max=3.60D-06 NDo=     1
 LinEq1:  Iter=  2 NonCon=     1 RMS=8.62D-08 Max=1.37D-06 NDo=     1
 LinEq1:  Iter=  3 NonCon=     1 RMS=2.00D-08 Max=5.14D-07 NDo=     1
 LinEq1:  Iter=  4 NonCon=     1 RMS=6.40D-09 Max=1.20D-07 NDo=     1
 LinEq1:  Iter=  5 NonCon=     1 RMS=2.69D-09 Max=5.98D-08 NDo=     1
 LinEq1:  Iter=  6 NonCon=     1 RMS=7.71D-10 Max=1.18D-08 NDo=     1
 LinEq1:  Iter=  7 NonCon=     0 RMS=2.08D-10 Max=3.45D-09 NDo=     1
 Linear equations converged to 7.631D-10 7.631D-09 after     7 iterations.
 SCF Done:  E(RwB97XD) =  -308.917523299     a.u. after   27 cycles
            Convg  =    0.1197D-07                    83 Fock formations.
              S**2 =  0.0000                  -V/T =  2.0061
 Calling FoFJK, ICntrl=      2127 FMM=F ISym2X=0 I1Cent= 0 IOpClX= 0 NMat=1 NMatS=1 NMatT=0.
 ***** Axes restored to original set *****
 -------------------------------------------------------------------
 Center     Atomic                   Forces (Hartrees/Bohr)
 Number     Number              X              Y              Z
 -------------------------------------------------------------------
      1        6           0.000021417   -0.000005972    0.000025792
      2        1           0.000014464    0.000000504   -0.000006109
      3        1          -0.000003440   -0.000001047   -0.000003212
      4        1           0.000007338   -0.000004216   -0.000011227
      5        6          -0.000045805   -0.000022495   -0.000034892
      6        1           0.000006948    0.000007190   -0.000004948
      7        1           0.000016233   -0.000002985    0.000000855
      8        6           0.000044684    0.000039501    0.000110318
      9        1          -0.000011642   -0.000019531   -0.000011669
     10        8          -0.000037897   -0.000000075   -0.000051370
     11        1           0.000031936    0.000003502    0.000008450
     12        6          -0.000032528   -0.000024831   -0.000017335
     13        1           0.000016044   -0.000009024    0.000004515
     14        1          -0.000009090   -0.000001762    0.000009355
     15        8          -0.000018159    0.000063850   -0.000040396
     16        1          -0.000000502   -0.000022609    0.000021874
 -------------------------------------------------------------------
 Cartesian Forces:  Max     0.000110318 RMS     0.000027742

 GradGradGradGradGradGradGradGradGradGradGradGradGradGradGradGradGradGrad
 Berny optimization.
 Using GEDIIS/GDIIS optimizer.
 FormGI is forming the generalized inverse of G from B-inverse, IUseBI=4.
 Internal  Forces:  Max     0.000048817 RMS     0.000015285
 Search for a local minimum.
 Step number   8 out of a maximum of   84
 All quantities printed in internal units (Hartrees-Bohrs-Radians)
 Mixed Optimization -- En-DIIS/RFO-DIIS
 Swapping is turned off.
 Update second derivatives using D2CorX and points    1    2    3    4    5
                                                      6    7    8
 DE= -5.51D-07 DEPred=-4.29D-07 R= 1.28D+00
 Trust test= 1.28D+00 RLast= 1.10D-02 DXMaxT set to 5.05D-01
 ITU=  0  1  1  1  1  1  1  0
     Eigenvalues ---    0.00220   0.00333   0.00459   0.00482   0.01306
     Eigenvalues ---    0.03473   0.04488   0.04903   0.05048   0.05518
     Eigenvalues ---    0.05576   0.05720   0.05761   0.07727   0.08522
     Eigenvalues ---    0.11489   0.12206   0.13976   0.15769   0.15946
     Eigenvalues ---    0.16043   0.16120   0.16925   0.18063   0.20849
     Eigenvalues ---    0.22072   0.22572   0.28699   0.31099   0.31414
     Eigenvalues ---    0.33958   0.34097   0.34174   0.34271   0.34300
     Eigenvalues ---    0.34340   0.34467   0.34740   0.38597   0.42974
     Eigenvalues ---    0.52136   0.53343
 En-DIIS/RFO-DIIS IScMMF=        0 using points:     8    7    6    5    4
 RFO step:  Lambda=-4.02240583D-08.
 DidBck=F Rises=F RFO-DIIS coefs:    1.11238    0.00778   -0.26182    0.10145    0.04021
 Iteration  1 RMS(Cart)=  0.00068426 RMS(Int)=  0.00000024
 Iteration  2 RMS(Cart)=  0.00000031 RMS(Int)=  0.00000004
 Variable       Old X    -DE/DX   Delta X   Delta X   Delta X     New X
                                 (Linear)    (Quad)   (Total)
    R1        2.06343  -0.00001  -0.00004   0.00001  -0.00003   2.06339
    R2        2.06205   0.00000  -0.00002   0.00002   0.00001   2.06205
    R3        2.05842  -0.00001  -0.00003  -0.00001  -0.00004   2.05838
    R4        2.87844  -0.00004  -0.00003  -0.00008  -0.00011   2.87833
    R5        2.06516   0.00000  -0.00004   0.00002  -0.00001   2.06515
    R6        2.06448   0.00001  -0.00001   0.00002   0.00001   2.06448
    R7        2.87663  -0.00004  -0.00008  -0.00010  -0.00018   2.87645
    R8        2.07325   0.00002   0.00000   0.00003   0.00003   2.07329
    R9        2.69468   0.00004   0.00014   0.00006   0.00020   2.69488
   R10        2.86757  -0.00005  -0.00017  -0.00004  -0.00021   2.86736
   R11        1.80710  -0.00003  -0.00008   0.00001  -0.00008   1.80702
   R12        2.07403   0.00000  -0.00008   0.00005  -0.00003   2.07400
   R13        2.05961   0.00001  -0.00003   0.00003   0.00001   2.05962
   R14        2.65951  -0.00004   0.00018  -0.00017   0.00000   2.65952
   R15        1.81408  -0.00002  -0.00006   0.00001  -0.00005   1.81403
    A1        1.88866   0.00000   0.00000  -0.00003  -0.00003   1.88863
    A2        1.87995   0.00001   0.00007   0.00004   0.00011   1.88007
    A3        1.93988  -0.00001  -0.00007  -0.00003  -0.00010   1.93978
    A4        1.86967   0.00000   0.00001  -0.00002  -0.00001   1.86967
    A5        1.94359   0.00000  -0.00002   0.00002   0.00000   1.94359
    A6        1.93916   0.00000   0.00002   0.00002   0.00003   1.93919
    A7        1.91233   0.00001  -0.00003   0.00011   0.00008   1.91242
    A8        1.91832   0.00002   0.00004   0.00012   0.00016   1.91848
    A9        1.97784  -0.00002   0.00000  -0.00009  -0.00009   1.97775
   A10        1.86960  -0.00001   0.00001  -0.00007  -0.00006   1.86954
   A11        1.88745   0.00001   0.00012   0.00000   0.00012   1.88756
   A12        1.89496  -0.00001  -0.00015  -0.00006  -0.00021   1.89475
   A13        1.91327   0.00001   0.00016   0.00004   0.00020   1.91347
   A14        1.95840  -0.00002  -0.00015  -0.00014  -0.00029   1.95811
   A15        1.95676   0.00002   0.00015   0.00003   0.00018   1.95694
   A16        1.90581   0.00000  -0.00014   0.00000  -0.00014   1.90567
   A17        1.88770   0.00000   0.00001   0.00008   0.00009   1.88779
   A18        1.83920   0.00000  -0.00004   0.00000  -0.00004   1.83916
   A19        1.91096   0.00000   0.00010  -0.00008   0.00001   1.91097
   A20        1.89695   0.00002   0.00016   0.00001   0.00017   1.89712
   A21        1.91476   0.00000   0.00011  -0.00009   0.00002   1.91477
   A22        1.95660  -0.00002  -0.00007  -0.00003  -0.00011   1.95649
   A23        1.88734   0.00000   0.00017  -0.00010   0.00007   1.88741
   A24        1.93765  -0.00001  -0.00021   0.00007  -0.00014   1.93751
   A25        1.86925   0.00001  -0.00014   0.00015   0.00000   1.86925
   A26        1.86197   0.00003   0.00005   0.00005   0.00010   1.86207
    D1       -1.10524   0.00000  -0.00016   0.00023   0.00007  -1.10517
    D2        3.12798  -0.00001  -0.00018   0.00018   0.00000   3.12798
    D3        1.00438   0.00000  -0.00003   0.00024   0.00022   1.00460
    D4        3.07070   0.00000  -0.00010   0.00027   0.00018   3.07087
    D5        1.02073   0.00000  -0.00013   0.00023   0.00011   1.02084
    D6       -1.10287   0.00001   0.00003   0.00029   0.00032  -1.10255
    D7        0.98799   0.00000  -0.00010   0.00027   0.00017   0.98815
    D8       -1.06198   0.00000  -0.00013   0.00022   0.00009  -1.06188
    D9        3.09761   0.00001   0.00003   0.00028   0.00031   3.09792
   D10       -1.02720   0.00001   0.00075   0.00021   0.00096  -1.02624
   D11        1.09346   0.00000   0.00058   0.00015   0.00073   1.09419
   D12       -3.12388   0.00000   0.00052   0.00007   0.00060  -3.12328
   D13        1.09641   0.00001   0.00079   0.00029   0.00108   1.09750
   D14       -3.06612   0.00000   0.00063   0.00023   0.00086  -3.06526
   D15       -1.00027   0.00000   0.00057   0.00015   0.00072  -0.99954
   D16        3.11936   0.00001   0.00080   0.00017   0.00097   3.12032
   D17       -1.04317   0.00000   0.00063   0.00011   0.00074  -1.04243
   D18        1.02268  -0.00001   0.00058   0.00003   0.00061   1.02329
   D19       -1.30302   0.00000  -0.00009  -0.00085  -0.00094  -1.30396
   D20        0.82190   0.00000  -0.00009  -0.00089  -0.00098   0.82093
   D21        2.84604  -0.00001  -0.00016  -0.00080  -0.00096   2.84508
   D22       -1.01842   0.00001   0.00022   0.00069   0.00091  -1.01751
   D23        1.04190   0.00002   0.00058   0.00052   0.00110   1.04300
   D24        3.11632   0.00002   0.00042   0.00062   0.00104   3.11736
   D25       -3.12992  -0.00001  -0.00009   0.00057   0.00049  -3.12943
   D26       -1.06960   0.00000   0.00028   0.00040   0.00068  -1.06892
   D27        1.00482   0.00000   0.00012   0.00051   0.00062   1.00544
   D28        1.11676  -0.00001   0.00009   0.00054   0.00063   1.11738
   D29       -3.10611   0.00000   0.00045   0.00037   0.00082  -3.10529
   D30       -1.03169   0.00001   0.00029   0.00047   0.00076  -1.03093
   D31        0.87708  -0.00001  -0.00026  -0.00055  -0.00081   0.87627
   D32       -1.24824  -0.00001  -0.00026  -0.00059  -0.00085  -1.24909
   D33        2.97813  -0.00001  -0.00027  -0.00059  -0.00086   2.97727
         Item               Value     Threshold  Converged?
 Maximum Force            0.000049     0.000002     NO 
 RMS     Force            0.000015     0.000001     NO 
 Maximum Displacement     0.002235     0.000006     NO 
 RMS     Displacement     0.000684     0.000004     NO 
 Predicted change in Energy=-8.188131D-08
 GradGradGradGradGradGradGradGradGradGradGradGradGradGradGradGradGradGrad

                          Input orientation:                          
 ---------------------------------------------------------------------
 Center     Atomic      Atomic             Coordinates (Angstroms)
 Number     Number       Type             X           Y           Z
 ---------------------------------------------------------------------
      1          6           0       -1.930974    0.902939    0.100360
      2          1           0       -2.476598    0.039374    0.486096
      3          1           0       -2.071570    0.939881   -0.981105
      4          1           0       -2.392250    1.798570    0.514526
      5          6           0       -0.454173    0.827572    0.465538
      6          1           0       -0.343359    0.864652    1.552103
      7          1           0        0.074491    1.692738    0.058709
      8          6           0        0.227104   -0.437179   -0.037657
      9          1           0       -0.277295   -1.318132    0.378527
     10          8           0        0.220875   -0.522421   -1.461163
     11          1           0       -0.656170   -0.754910   -1.763025
     12          6           0        1.689518   -0.496405    0.362543
     13          1           0        2.200283    0.388104   -0.039074
     14          1           0        1.774527   -0.473294    1.448881
     15          8           0        2.310924   -1.680518   -0.076071
     16          1           0        2.104466   -1.770871   -1.009187
 ---------------------------------------------------------------------
                    Distance matrix (angstroms):
                    1          2          3          4          5
     1  C    0.000000
     2  H    1.091899   0.000000
     3  H    1.091192   1.768514   0.000000
     4  H    1.089249   1.761447   1.754164   0.000000
     5  C    1.523147   2.170687   2.172870   2.168267   0.000000
     6  H    2.151637   2.523522   3.067493   2.479259   1.092831
     7  H    2.155784   3.069906   2.500717   2.510733   1.092477
     8  C    2.544065   2.794892   2.840826   3.487764   1.522149
     9  H    2.783018   2.586760   3.188518   3.769000   2.154740
    10  O    3.016697   3.373987   2.761176   4.014819   2.447518
    11  H    2.801034   3.000565   2.342451   3.836857   2.740720
    12  C    3.890356   4.202243   4.244302   4.685173   2.521693
    13  H    4.165546   4.719176   4.409150   4.836036   2.737498
    14  H    4.176513   4.388832   4.763860   4.836985   2.761579
    15  O    4.969816   5.118049   5.185734   5.879856   3.772216
    16  H    4.966400   5.147718   4.978780   5.939955   3.933618
                    6          7          8          9         10
     6  H    0.000000
     7  H    1.757996   0.000000
     8  C    2.132494   2.137551   0.000000
     9  H    2.479152   3.048176   1.097135   0.000000
    10  O    3.364833   2.690422   1.426069   2.065378   0.000000
    11  H    3.702824   3.137446   1.964185   2.246556   0.956233
    12  C    2.720316   2.737330   1.517341   2.131630   2.341685
    13  H    3.037936   2.496121   2.138815   3.037108   2.601816
    14  H    2.507229   3.084541   2.146071   2.463612   3.299182
    15  O    4.021699   4.049525   2.426865   2.652708   2.761878
    16  H    4.415658   4.154250   2.499418   2.793476   2.304522
                   11         12         13         14         15
    11  H    0.000000
    12  C    3.176023   0.000000
    13  H    3.526729   1.097512   0.000000
    14  H    4.037814   1.089904   1.771238   0.000000
    15  O    3.536413   1.407356   2.071909   2.017570   0.000000
    16  H    3.036703   1.917834   2.368855   2.799047   0.959945
                   16
    16  H    0.000000
 Stoichiometry    C4H10O2
 Framework group  C1[X(C4H10O2)]
 Deg. of freedom    42
 Full point group                 C1      NOp   1
 Largest Abelian subgroup         C1      NOp   1
 Largest concise Abelian subgroup C1      NOp   1
                         Standard orientation:                         
 ---------------------------------------------------------------------
 Center     Atomic      Atomic             Coordinates (Angstroms)
 Number     Number       Type             X           Y           Z
 ---------------------------------------------------------------------
      1          6           0        2.510370   -0.007454    0.202785
      2          1           0        2.554989    0.094201    1.289026
      3          1           0        2.593270    0.987936   -0.236561
      4          1           0        3.386702   -0.571697   -0.113661
      5          6           0        1.225485   -0.700407   -0.231795
      6          1           0        1.206344   -1.718486    0.164978
      7          1           0        1.195116   -0.779189   -1.321005
      8          6           0       -0.033357    0.015125    0.237534
      9          1           0       -0.031388    0.084619    1.332464
     10          8           0       -0.146139    1.324949   -0.315019
     11          1           0        0.470258    1.910196    0.123070
     12          6           0       -1.295805   -0.711133   -0.188021
     13          1           0       -1.300642   -0.796644   -1.282186
     14          1           0       -1.300015   -1.717259    0.231007
     15          8           0       -2.458607   -0.066046    0.272855
     16          1           0       -2.376830    0.858315    0.027166
 ---------------------------------------------------------------------
 Rotational constants (GHZ):      7.7668181      1.9472683      1.6809355
 Standard basis: Aug-CC-pVTZ (5D, 7F)
 There are   580 symmetry adapted cartesian basis functions of A   symmetry.
 There are   506 symmetry adapted basis functions of A   symmetry.
   506 basis functions,   702 primitive gaussians,   580 cartesian basis functions
    25 alpha electrons       25 beta electrons
       nuclear repulsion energy       260.8280704131 Hartrees.
 NAtoms=   16 NActive=   16 NUniq=   16 SFac= 1.00D+00 NAtFMM=   60 NAOKFM=F Big=F
 Integral buffers will be    131072 words long.
 Raffenetti 2 integral format.
 Two-electron integral symmetry is turned on.
 Nuclear repulsion after empirical dispersion term =      260.8198045220 Hartrees.
 One-electron integrals computed using PRISM.
 NBasis=   506 RedAO= T EigKep=  6.13D-06  NBF=   506
 NBsUse=   506 1.00D-06 EigRej= -1.00D+00 NBFU=   506
 Initial guess from the checkpoint file:  "1-2-butanediol_Conf-wb97-opt.chk"
 B after Tr=     0.000000    0.000000    0.000000
         Rot=    1.000000   -0.000001   -0.000006   -0.000024 Ang=   0.00 deg.
 LinEq1:  Iter=  0 NonCon=     1 RMS=5.43D-06 Max=6.83D-05 NDo=     1
 AX will form     1 AO Fock derivatives at one time.
 LinEq1:  Iter=  1 NonCon=     1 RMS=7.47D-07 Max=8.52D-06 NDo=     1
 LinEq1:  Iter=  2 NonCon=     1 RMS=3.25D-07 Max=3.28D-06 NDo=     1
 LinEq1:  Iter=  3 NonCon=     1 RMS=1.31D-07 Max=1.38D-06 NDo=     1
 LinEq1:  Iter=  4 NonCon=     1 RMS=4.93D-08 Max=6.79D-07 NDo=     1
 LinEq1:  Iter=  5 NonCon=     1 RMS=2.74D-08 Max=4.08D-07 NDo=     1
 LinEq1:  Iter=  6 NonCon=     0 RMS=6.49D-09 Max=1.45D-07 NDo=     1
 Linear equations converged to 1.551D-08 1.551D-07 after     6 iterations.
     Accept linear search using points  1 and  2.
     Minimum is close to point  2 DX= -8.57D-05 DF=  0.00D+00 DXR=  8.57D-05 DFR=  0.00D+00 which will be used.
 SCF Done:  E(RwB97XD) =  -308.917523394     a.u. after    2 cycles
            Convg  =    0.1354D-05                     8 Fock formations.
              S**2 =  0.0000                  -V/T =  2.0061
 Calling FoFJK, ICntrl=      2127 FMM=F ISym2X=0 I1Cent= 0 IOpClX= 0 NMat=1 NMatS=1 NMatT=0.
 ***** Axes restored to original set *****
 -------------------------------------------------------------------
 Center     Atomic                   Forces (Hartrees/Bohr)
 Number     Number              X              Y              Z
 -------------------------------------------------------------------
      1        6           0.000012866    0.000000996    0.000010827
      2        1           0.000000296   -0.000001036    0.000000086
      3        1          -0.000001744    0.000000867   -0.000001301
      4        1          -0.000003113    0.000001701   -0.000003043
      5        6          -0.000018309   -0.000002169   -0.000011320
      6        1           0.000000570    0.000003383    0.000003672
      7        1           0.000001939    0.000001975    0.000002535
      8        6          -0.000001652    0.000007314    0.000016609
      9        1          -0.000002710   -0.000002597   -0.000003881
     10        8           0.000004176   -0.000000802   -0.000015065
     11        1          -0.000004262   -0.000003676   -0.000001275
     12        6           0.000023204   -0.000054425   -0.000020343
     13        1           0.000007433    0.000008628    0.000006490
     14        1          -0.000006210    0.000005968    0.000007954
     15        8           0.000001027    0.000041712    0.000012719
     16        1          -0.000013510   -0.000007836   -0.000004663
 -------------------------------------------------------------------
 Cartesian Forces:  Max     0.000054425 RMS     0.000012789

 GradGradGradGradGradGradGradGradGradGradGradGradGradGradGradGradGradGrad
 Berny optimization.
 Using GEDIIS/GDIIS optimizer.
 FormGI is forming the generalized inverse of G from B-inverse, IUseBI=4.
 GSVD:  received Info=                   1 from GESDD.
 Internal  Forces:  Max     0.000036428 RMS     0.000005995
 Search for a local minimum.
 Step number   9 out of a maximum of   84
 All quantities printed in internal units (Hartrees-Bohrs-Radians)
 Mixed Optimization -- En-DIIS/RFO-DIIS
 Swapping is turned off.
 Update second derivatives using D2CorX and points    1    2    3    4    5
                                                      6    7    8    9
 DE= -9.53D-08 DEPred=-8.19D-08 R= 1.16D+00
 Trust test= 1.16D+00 RLast= 4.21D-03 DXMaxT set to 5.05D-01
 ITU=  0  0  1  1  1  1  1  1  0
     Eigenvalues ---    0.00218   0.00299   0.00471   0.00484   0.01053
     Eigenvalues ---    0.03534   0.04473   0.04899   0.05112   0.05506
     Eigenvalues ---    0.05571   0.05778   0.05959   0.07741   0.08561
     Eigenvalues ---    0.11609   0.12151   0.13936   0.15698   0.15935
     Eigenvalues ---    0.15981   0.16130   0.17056   0.18188   0.20770
     Eigenvalues ---    0.22094   0.22944   0.30539   0.30722   0.32042
     Eigenvalues ---    0.33829   0.34125   0.34172   0.34288   0.34304
     Eigenvalues ---    0.34368   0.34492   0.34980   0.36809   0.41160
     Eigenvalues ---    0.52562   0.55237
 En-DIIS/RFO-DIIS IScMMF=        0 using points:     9    8    7    6    5
 RFO step:  Lambda=-6.71686568D-09.
 DidBck=F Rises=F RFO-DIIS coefs:    1.30373   -0.28655   -0.06138    0.06037   -0.01617
 Iteration  1 RMS(Cart)=  0.00032725 RMS(Int)=  0.00000006
 Iteration  2 RMS(Cart)=  0.00000008 RMS(Int)=  0.00000000
 Variable       Old X    -DE/DX   Delta X   Delta X   Delta X     New X
                                 (Linear)    (Quad)   (Total)
    R1        2.06339   0.00000  -0.00001   0.00000  -0.00001   2.06338
    R2        2.06205   0.00000   0.00001   0.00000   0.00000   2.06206
    R3        2.05838   0.00000  -0.00001   0.00001  -0.00001   2.05838
    R4        2.87833  -0.00001  -0.00004  -0.00002  -0.00006   2.87827
    R5        2.06515   0.00000   0.00000   0.00001   0.00001   2.06516
    R6        2.06448   0.00000   0.00000   0.00000   0.00000   2.06449
    R7        2.87645   0.00001  -0.00006   0.00005  -0.00001   2.87643
    R8        2.07329   0.00000   0.00002  -0.00001   0.00001   2.07330
    R9        2.69488   0.00002   0.00005   0.00005   0.00010   2.69498
   R10        2.86736   0.00001  -0.00005   0.00006   0.00000   2.86736
   R11        1.80702   0.00001  -0.00002   0.00001  -0.00001   1.80701
   R12        2.07400   0.00001   0.00000   0.00002   0.00002   2.07401
   R13        2.05962   0.00001   0.00001   0.00002   0.00002   2.05964
   R14        2.65952  -0.00004  -0.00003  -0.00007  -0.00010   2.65942
   R15        1.81403   0.00001  -0.00002   0.00001   0.00000   1.81403
    A1        1.88863   0.00000  -0.00001   0.00000  -0.00001   1.88862
    A2        1.88007   0.00000   0.00004  -0.00001   0.00003   1.88010
    A3        1.93978   0.00000  -0.00003   0.00000  -0.00003   1.93975
    A4        1.86967   0.00000  -0.00002  -0.00001  -0.00003   1.86963
    A5        1.94359   0.00000   0.00002  -0.00001   0.00000   1.94359
    A6        1.93919   0.00000   0.00001   0.00004   0.00005   1.93924
    A7        1.91242   0.00000   0.00003  -0.00004  -0.00001   1.91240
    A8        1.91848   0.00000   0.00006   0.00000   0.00006   1.91854
    A9        1.97775   0.00000  -0.00003   0.00005   0.00002   1.97777
   A10        1.86954   0.00000  -0.00003  -0.00003  -0.00005   1.86948
   A11        1.88756   0.00000   0.00002   0.00001   0.00004   1.88760
   A12        1.89475   0.00000  -0.00006   0.00000  -0.00006   1.89470
   A13        1.91347   0.00000   0.00005   0.00000   0.00005   1.91352
   A14        1.95811   0.00000  -0.00008   0.00003  -0.00005   1.95805
   A15        1.95694   0.00000   0.00004   0.00003   0.00007   1.95701
   A16        1.90567   0.00000  -0.00003  -0.00006  -0.00009   1.90558
   A17        1.88779   0.00000   0.00004  -0.00002   0.00002   1.88781
   A18        1.83916   0.00000  -0.00001   0.00001   0.00000   1.83916
   A19        1.91097   0.00000   0.00001   0.00001   0.00002   1.91099
   A20        1.89712   0.00000   0.00006   0.00000   0.00006   1.89718
   A21        1.91477  -0.00001  -0.00001  -0.00003  -0.00004   1.91473
   A22        1.95649   0.00000  -0.00003   0.00003   0.00001   1.95649
   A23        1.88741   0.00000   0.00001  -0.00006  -0.00005   1.88736
   A24        1.93751   0.00000  -0.00002   0.00000  -0.00002   1.93749
   A25        1.86925   0.00001  -0.00001   0.00005   0.00004   1.86929
   A26        1.86207   0.00000   0.00003  -0.00002   0.00000   1.86208
    D1       -1.10517   0.00000   0.00000   0.00005   0.00006  -1.10511
    D2        3.12798   0.00000  -0.00002   0.00011   0.00009   3.12808
    D3        1.00460   0.00000   0.00003   0.00008   0.00011   1.00471
    D4        3.07087   0.00000   0.00003   0.00007   0.00009   3.07097
    D5        1.02084   0.00000   0.00001   0.00012   0.00013   1.02097
    D6       -1.10255   0.00000   0.00006   0.00009   0.00014  -1.10240
    D7        0.98815   0.00000   0.00003   0.00007   0.00010   0.98825
    D8       -1.06188   0.00000   0.00001   0.00013   0.00014  -1.06174
    D9        3.09792   0.00000   0.00006   0.00009   0.00015   3.09807
   D10       -1.02624   0.00000   0.00028   0.00023   0.00051  -1.02573
   D11        1.09419   0.00000   0.00021   0.00018   0.00040   1.09458
   D12       -3.12328   0.00000   0.00017   0.00024   0.00041  -3.12287
   D13        1.09750   0.00000   0.00031   0.00023   0.00054   1.09804
   D14       -3.06526   0.00000   0.00025   0.00018   0.00042  -3.06484
   D15       -0.99954   0.00000   0.00020   0.00023   0.00043  -0.99911
   D16        3.12032   0.00000   0.00026   0.00020   0.00047   3.12079
   D17       -1.04243   0.00000   0.00020   0.00015   0.00035  -1.04208
   D18        1.02329   0.00000   0.00016   0.00020   0.00036   1.02365
   D19       -1.30396   0.00000   0.00014  -0.00045  -0.00031  -1.30427
   D20        0.82093   0.00000   0.00012  -0.00047  -0.00034   0.82058
   D21        2.84508   0.00000   0.00014  -0.00051  -0.00036   2.84472
   D22       -1.01751   0.00000   0.00021   0.00017   0.00038  -1.01713
   D23        1.04300   0.00000   0.00024   0.00008   0.00033   1.04333
   D24        3.11736   0.00000   0.00021   0.00014   0.00036   3.11772
   D25       -3.12943   0.00000   0.00010   0.00016   0.00026  -3.12917
   D26       -1.06892   0.00000   0.00014   0.00007   0.00021  -1.06871
   D27        1.00544   0.00000   0.00010   0.00013   0.00024   1.00568
   D28        1.11738   0.00000   0.00013   0.00022   0.00035   1.11774
   D29       -3.10529   0.00000   0.00016   0.00014   0.00030  -3.10499
   D30       -1.03093   0.00000   0.00013   0.00020   0.00033  -1.03060
   D31        0.87627  -0.00001  -0.00039  -0.00053  -0.00092   0.87535
   D32       -1.24909  -0.00001  -0.00043  -0.00056  -0.00098  -1.25008
   D33        2.97727  -0.00001  -0.00042  -0.00052  -0.00094   2.97633
         Item               Value     Threshold  Converged?
 Maximum Force            0.000036     0.000002     NO 
 RMS     Force            0.000006     0.000001     NO 
 Maximum Displacement     0.001077     0.000006     NO 
 RMS     Displacement     0.000327     0.000004     NO 
 Predicted change in Energy=-1.890851D-08
 GradGradGradGradGradGradGradGradGradGradGradGradGradGradGradGradGradGrad

                          Input orientation:                          
 ---------------------------------------------------------------------
 Center     Atomic      Atomic             Coordinates (Angstroms)
 Number     Number       Type             X           Y           Z
 ---------------------------------------------------------------------
      1          6           0       -1.930992    0.902862    0.100490
      2          1           0       -2.476463    0.039365    0.486584
      3          1           0       -2.071807    0.939459   -0.980961
      4          1           0       -2.392267    1.798592    0.514437
      5          6           0       -0.454146    0.827677    0.465391
      6          1           0       -0.343137    0.865007    1.551931
      7          1           0        0.074430    1.692786    0.058324
      8          6           0        0.227157   -0.437093   -0.037700
      9          1           0       -0.277378   -1.318066    0.378291
     10          8           0        0.221099   -0.522271   -1.461262
     11          1           0       -0.655841   -0.754980   -1.763241
     12          6           0        1.689517   -0.496474    0.362680
     13          1           0        2.200394    0.388179   -0.038504
     14          1           0        1.774336   -0.473728    1.449053
     15          8           0        2.310961   -1.680382   -0.076266
     16          1           0        2.103938   -1.770835   -1.009246
 ---------------------------------------------------------------------
                    Distance matrix (angstroms):
                    1          2          3          4          5
     1  C    0.000000
     2  H    1.091895   0.000000
     3  H    1.091194   1.768503   0.000000
     4  H    1.089246   1.761460   1.754143   0.000000
     5  C    1.523115   2.170634   2.172845   2.168270   0.000000
     6  H    2.151604   2.523436   3.067472   2.479296   1.092834
     7  H    2.155800   3.069896   2.500789   2.510742   1.092479
     8  C    2.544049   2.794897   2.840752   3.487768   1.522142
     9  H    2.782829   2.586566   3.188097   3.768932   2.154773
    10  O    3.016882   3.374372   2.761298   4.014907   2.447511
    11  H    2.801418   3.001227   2.342658   3.837150   2.740854
    12  C    3.890370   4.202127   4.244389   4.685224   2.521749
    13  H    4.165642   4.719150   4.409517   4.836067   2.737453
    14  H    4.176491   4.388497   4.763914   4.837099   2.761771
    15  O    4.969764   5.117984   5.185624   5.879842   3.772210
    16  H    4.965968   5.147272   4.978287   5.939552   3.933270
                    6          7          8          9         10
     6  H    0.000000
     7  H    1.757966   0.000000
     8  C    2.132517   2.137505   0.000000
     9  H    2.479429   3.048176   1.097141   0.000000
    10  O    3.364854   2.690192   1.426121   2.065364   0.000000
    11  H    3.703041   3.137348   1.964238   2.246433   0.956226
    12  C    2.720227   2.737517   1.517342   2.131651   2.341726
    13  H    3.037499   2.496217   2.138863   3.037160   2.602070
    14  H    2.507287   3.085059   2.146052   2.463527   3.299217
    15  O    4.021724   4.049499   2.426828   2.652808   2.761694
    16  H    4.415368   4.153947   2.499015   2.793014   2.303978
                   11         12         13         14         15
    11  H    0.000000
    12  C    3.176015   0.000000
    13  H    3.526982   1.097521   0.000000
    14  H    4.037783   1.089917   1.771224   0.000000
    15  O    3.536123   1.407303   2.071858   2.017567   0.000000
    16  H    3.035927   1.917791   2.369174   2.798992   0.959944
                   16
    16  H    0.000000
 Stoichiometry    C4H10O2
 Framework group  C1[X(C4H10O2)]
 Deg. of freedom    42
 Full point group                 C1      NOp   1
 Largest Abelian subgroup         C1      NOp   1
 Largest concise Abelian subgroup C1      NOp   1
                         Standard orientation:                         
 ---------------------------------------------------------------------
 Center     Atomic      Atomic             Coordinates (Angstroms)
 Number     Number       Type             X           Y           Z
 ---------------------------------------------------------------------
      1          6           0        2.510375   -0.007477    0.202903
      2          1           0        2.554946    0.093698    1.289187
      3          1           0        2.593239    0.988121   -0.235983
      4          1           0        3.386753   -0.571501   -0.113792
      5          6           0        1.225539   -0.700262   -0.231984
      6          1           0        1.206404   -1.718493    0.164406
      7          1           0        1.195175   -0.778690   -1.321221
      8          6           0       -0.033338    0.015094    0.237494
      9          1           0       -0.031244    0.084707    1.332423
     10          8           0       -0.146297    1.324946   -0.315089
     11          1           0        0.469885    1.910328    0.123109
     12          6           0       -1.295800   -0.711260   -0.187863
     13          1           0       -1.300666   -0.797144   -1.282008
     14          1           0       -1.299986   -1.717276    0.231461
     15          8           0       -2.458553   -0.066037    0.272783
     16          1           0       -2.376375    0.858412    0.027561
 ---------------------------------------------------------------------
 Rotational constants (GHZ):      7.7666435      1.9472923      1.6809559
 Standard basis: Aug-CC-pVTZ (5D, 7F)
 There are   580 symmetry adapted cartesian basis functions of A   symmetry.
 There are   506 symmetry adapted basis functions of A   symmetry.
   506 basis functions,   702 primitive gaussians,   580 cartesian basis functions
    25 alpha electrons       25 beta electrons
       nuclear repulsion energy       260.8290222748 Hartrees.
 NAtoms=   16 NActive=   16 NUniq=   16 SFac= 1.00D+00 NAtFMM=   60 NAOKFM=F Big=F
 Integral buffers will be    131072 words long.
 Raffenetti 2 integral format.
 Two-electron integral symmetry is turned on.
 Nuclear repulsion after empirical dispersion term =      260.8207564685 Hartrees.
 One-electron integrals computed using PRISM.
 NBasis=   506 RedAO= T EigKep=  6.13D-06  NBF=   506
 NBsUse=   506 1.00D-06 EigRej= -1.00D+00 NBFU=   506
 Initial guess from the checkpoint file:  "1-2-butanediol_Conf-wb97-opt.chk"
 B after Tr=     0.000000    0.000000    0.000000
         Rot=    1.000000   -0.000017   -0.000004   -0.000014 Ang=   0.00 deg.
 LinEq1:  Iter=  0 NonCon=     1 RMS=2.64D-06 Max=3.81D-05 NDo=     1
 AX will form     1 AO Fock derivatives at one time.
 LinEq1:  Iter=  1 NonCon=     1 RMS=3.44D-07 Max=5.23D-06 NDo=     1
 LinEq1:  Iter=  2 NonCon=     1 RMS=1.46D-07 Max=1.38D-06 NDo=     1
 LinEq1:  Iter=  3 NonCon=     1 RMS=5.76D-08 Max=5.35D-07 NDo=     1
 LinEq1:  Iter=  4 NonCon=     1 RMS=2.25D-08 Max=2.77D-07 NDo=     1
 LinEq1:  Iter=  5 NonCon=     1 RMS=1.25D-08 Max=1.37D-07 NDo=     1
 LinEq1:  Iter=  6 NonCon=     0 RMS=3.14D-09 Max=5.56D-08 NDo=     1
 Linear equations converged to 7.891D-09 7.891D-08 after     6 iterations.
     Accept linear search using points  1 and  2.
     Minimum is close to point  2 DX= -4.36D-05 DF=  0.00D+00 DXR=  4.36D-05 DFR=  0.00D+00 which will be used.
 SCF Done:  E(RwB97XD) =  -308.917523420     a.u. after    2 cycles
            Convg  =    0.5514D-06                     8 Fock formations.
              S**2 =  0.0000                  -V/T =  2.0061
 Calling FoFJK, ICntrl=      2127 FMM=F ISym2X=0 I1Cent= 0 IOpClX= 0 NMat=1 NMatS=1 NMatT=0.
 ***** Axes restored to original set *****
 -------------------------------------------------------------------
 Center     Atomic                   Forces (Hartrees/Bohr)
 Number     Number              X              Y              Z
 -------------------------------------------------------------------
      1        6           0.000002991   -0.000000556   -0.000002698
      2        1          -0.000003674   -0.000000795    0.000001191
      3        1          -0.000001204   -0.000000363   -0.000001738
      4        1          -0.000001979    0.000002085    0.000001416
      5        6           0.000003843    0.000003015    0.000001502
      6        1           0.000000924   -0.000001041    0.000003410
      7        1          -0.000001832    0.000001593    0.000000694
      8        6          -0.000014052   -0.000004064   -0.000012753
      9        1           0.000000915    0.000003418    0.000001811
     10        8           0.000015631    0.000002692    0.000004656
     11        1          -0.000010999   -0.000004064   -0.000000031
     12        6           0.000018642   -0.000022734   -0.000005251
     13        1           0.000000206    0.000008052    0.000003751
     14        1          -0.000006282    0.000005347    0.000002943
     15        8           0.000006411    0.000009951    0.000012107
     16        1          -0.000009543   -0.000002536   -0.000011010
 -------------------------------------------------------------------
 Cartesian Forces:  Max     0.000022734 RMS     0.000007143

 GradGradGradGradGradGradGradGradGradGradGradGradGradGradGradGradGradGrad
 Berny optimization.
 Using GEDIIS/GDIIS optimizer.
 FormGI is forming the generalized inverse of G from B-inverse, IUseBI=4.
 GSVD:  received Info=                   1 from GESDD.
 Internal  Forces:  Max     0.000013066 RMS     0.000003539
 Search for a local minimum.
 Step number  10 out of a maximum of   84
 All quantities printed in internal units (Hartrees-Bohrs-Radians)
 Mixed Optimization -- En-DIIS/RFO-DIIS
 Swapping is turned off.
 Update second derivatives using D2CorX and points    1    2    3    4    5
                                                      6    7    8    9   10
 DE= -2.54D-08 DEPred=-1.89D-08 R= 1.34D+00
 Trust test= 1.34D+00 RLast= 2.41D-03 DXMaxT set to 5.05D-01
 ITU=  0  0  0  1  1  1  1  1  1  0
     Eigenvalues ---    0.00220   0.00272   0.00442   0.00482   0.00838
     Eigenvalues ---    0.03497   0.04630   0.04902   0.05134   0.05499
     Eigenvalues ---    0.05570   0.05656   0.05884   0.07767   0.08584
     Eigenvalues ---    0.11692   0.12182   0.13875   0.15758   0.15954
     Eigenvalues ---    0.16062   0.16176   0.17629   0.18118   0.20894
     Eigenvalues ---    0.22106   0.22927   0.30087   0.31510   0.31994
     Eigenvalues ---    0.33463   0.34087   0.34182   0.34285   0.34303
     Eigenvalues ---    0.34343   0.34515   0.35145   0.37637   0.42251
     Eigenvalues ---    0.52582   0.55411
 En-DIIS/RFO-DIIS IScMMF=        0 using points:    10    9    8    7    6
 RFO step:  Lambda=-2.28402937D-09.
 DidBck=F Rises=F RFO-DIIS coefs:    1.60776   -0.65146   -0.01990    0.07240   -0.00879
 Iteration  1 RMS(Cart)=  0.00017993 RMS(Int)=  0.00000004
 Iteration  2 RMS(Cart)=  0.00000004 RMS(Int)=  0.00000001
 Variable       Old X    -DE/DX   Delta X   Delta X   Delta X     New X
                                 (Linear)    (Quad)   (Total)
    R1        2.06338   0.00000   0.00000   0.00000   0.00001   2.06339
    R2        2.06206   0.00000   0.00000   0.00000   0.00001   2.06207
    R3        2.05838   0.00000   0.00000   0.00000   0.00001   2.05838
    R4        2.87827   0.00000  -0.00003   0.00002  -0.00001   2.87826
    R5        2.06516   0.00000   0.00001   0.00001   0.00001   2.06517
    R6        2.06449   0.00000   0.00000   0.00000   0.00000   2.06449
    R7        2.87643   0.00001   0.00002  -0.00002   0.00000   2.87643
    R8        2.07330   0.00000   0.00000  -0.00001   0.00000   2.07329
    R9        2.69498   0.00000   0.00002  -0.00001   0.00001   2.69499
   R10        2.86736   0.00001   0.00003   0.00001   0.00004   2.86740
   R11        1.80701   0.00001   0.00001   0.00001   0.00002   1.80702
   R12        2.07401   0.00001   0.00002   0.00000   0.00002   2.07404
   R13        2.05964   0.00000   0.00002   0.00000   0.00002   2.05966
   R14        2.65942  -0.00001  -0.00007   0.00001  -0.00006   2.65936
   R15        1.81403   0.00001   0.00001   0.00001   0.00003   1.81406
    A1        1.88862   0.00000  -0.00001   0.00000  -0.00001   1.88861
    A2        1.88010   0.00000   0.00000  -0.00001  -0.00001   1.88009
    A3        1.93975   0.00000   0.00000   0.00002   0.00001   1.93976
    A4        1.86963   0.00000  -0.00002   0.00001  -0.00001   1.86962
    A5        1.94359   0.00000   0.00001   0.00000   0.00001   1.94360
    A6        1.93924   0.00000   0.00002  -0.00002   0.00000   1.93924
    A7        1.91240   0.00000  -0.00002   0.00003   0.00002   1.91242
    A8        1.91854   0.00000   0.00002  -0.00001   0.00000   1.91854
    A9        1.97777   0.00000   0.00002  -0.00002   0.00000   1.97777
   A10        1.86948   0.00000  -0.00003   0.00002  -0.00001   1.86947
   A11        1.88760   0.00000   0.00000   0.00000  -0.00001   1.88759
   A12        1.89470   0.00000   0.00001  -0.00001   0.00000   1.89470
   A13        1.91352   0.00000   0.00001  -0.00001   0.00000   1.91352
   A14        1.95805   0.00000   0.00002  -0.00001   0.00001   1.95806
   A15        1.95701   0.00000   0.00002  -0.00003  -0.00001   1.95700
   A16        1.90558   0.00000  -0.00004   0.00003  -0.00001   1.90558
   A17        1.88781   0.00000   0.00000   0.00001   0.00001   1.88782
   A18        1.83916   0.00000  -0.00001   0.00001   0.00000   1.83915
   A19        1.91099  -0.00001  -0.00001  -0.00003  -0.00004   1.91095
   A20        1.89718   0.00000   0.00000   0.00000  -0.00001   1.89717
   A21        1.91473  -0.00001  -0.00004  -0.00003  -0.00007   1.91466
   A22        1.95649   0.00000   0.00002  -0.00002   0.00000   1.95649
   A23        1.88736   0.00000  -0.00005   0.00000  -0.00005   1.88731
   A24        1.93749   0.00000   0.00001   0.00003   0.00004   1.93753
   A25        1.86929   0.00001   0.00007   0.00002   0.00009   1.86938
   A26        1.86208   0.00000   0.00001  -0.00004  -0.00003   1.86205
    D1       -1.10511   0.00000   0.00003   0.00009   0.00012  -1.10499
    D2        3.12808   0.00000   0.00007   0.00006   0.00013   3.12820
    D3        1.00471   0.00000   0.00003   0.00009   0.00012   1.00483
    D4        3.07097   0.00000   0.00004   0.00008   0.00012   3.07108
    D5        1.02097   0.00000   0.00007   0.00005   0.00012   1.02109
    D6       -1.10240   0.00000   0.00004   0.00008   0.00012  -1.10228
    D7        0.98825   0.00000   0.00005   0.00007   0.00012   0.98837
    D8       -1.06174   0.00000   0.00008   0.00004   0.00013  -1.06162
    D9        3.09807   0.00000   0.00005   0.00007   0.00012   3.09819
   D10       -1.02573   0.00000   0.00014  -0.00007   0.00008  -1.02565
   D11        1.09458   0.00000   0.00011  -0.00004   0.00007   1.09465
   D12       -3.12287   0.00000   0.00012  -0.00006   0.00007  -3.12281
   D13        1.09804   0.00000   0.00014  -0.00004   0.00009   1.09813
   D14       -3.06484   0.00000   0.00011  -0.00002   0.00009  -3.06475
   D15       -0.99911   0.00000   0.00012  -0.00004   0.00008  -0.99903
   D16        3.12079   0.00000   0.00010  -0.00003   0.00007   3.12086
   D17       -1.04208   0.00000   0.00007  -0.00001   0.00007  -1.04201
   D18        1.02365   0.00000   0.00009  -0.00002   0.00006   1.02371
   D19       -1.30427   0.00000   0.00000  -0.00017  -0.00017  -1.30444
   D20        0.82058   0.00000   0.00000  -0.00016  -0.00017   0.82042
   D21        2.84472   0.00000  -0.00002  -0.00013  -0.00016   2.84456
   D22       -1.01713   0.00000   0.00027   0.00008   0.00035  -1.01678
   D23        1.04333   0.00000   0.00018   0.00006   0.00024   1.04357
   D24        3.11772   0.00000   0.00025   0.00006   0.00031   3.11803
   D25       -3.12917   0.00000   0.00025   0.00010   0.00035  -3.12882
   D26       -1.06871   0.00000   0.00016   0.00008   0.00024  -1.06847
   D27        1.00568   0.00000   0.00023   0.00007   0.00030   1.00598
   D28        1.11774   0.00000   0.00030   0.00006   0.00035   1.11809
   D29       -3.10499   0.00000   0.00021   0.00004   0.00024  -3.10474
   D30       -1.03060   0.00000   0.00028   0.00003   0.00031  -1.03029
   D31        0.87535   0.00000  -0.00048  -0.00022  -0.00070   0.87464
   D32       -1.25008   0.00000  -0.00050  -0.00023  -0.00072  -1.25080
   D33        2.97633  -0.00001  -0.00048  -0.00025  -0.00073   2.97560
         Item               Value     Threshold  Converged?
 Maximum Force            0.000013     0.000002     NO 
 RMS     Force            0.000004     0.000001     NO 
 Maximum Displacement     0.000728     0.000006     NO 
 RMS     Displacement     0.000180     0.000004     NO 
 Predicted change in Energy=-6.377205D-09
 GradGradGradGradGradGradGradGradGradGradGradGradGradGradGradGradGradGrad

                          Input orientation:                          
 ---------------------------------------------------------------------
 Center     Atomic      Atomic             Coordinates (Angstroms)
 Number     Number       Type             X           Y           Z
 ---------------------------------------------------------------------
      1          6           0       -1.930967    0.902853    0.100490
      2          1           0       -2.476463    0.039439    0.486741
      3          1           0       -2.071830    0.939278   -0.980965
      4          1           0       -2.392207    1.798667    0.514304
      5          6           0       -0.454115    0.827686    0.465353
      6          1           0       -0.343059    0.865071    1.551894
      7          1           0        0.074450    1.692779    0.058233
      8          6           0        0.227179   -0.437102   -0.037696
      9          1           0       -0.277389   -1.318059    0.378287
     10          8           0        0.221171   -0.522308   -1.461264
     11          1           0       -0.655747   -0.755153   -1.763228
     12          6           0        1.689544   -0.496491    0.362737
     13          1           0        2.200365    0.388345   -0.038146
     14          1           0        1.774239   -0.473972    1.449133
     15          8           0        2.311077   -1.680205   -0.076498
     16          1           0        2.103553   -1.770729   -1.009375
 ---------------------------------------------------------------------
                    Distance matrix (angstroms):
                    1          2          3          4          5
     1  C    0.000000
     2  H    1.091898   0.000000
     3  H    1.091198   1.768502   0.000000
     4  H    1.089250   1.761460   1.754143   0.000000
     5  C    1.523111   2.170641   2.172853   2.168271   0.000000
     6  H    2.151616   2.523417   3.067495   2.479355   1.092841
     7  H    2.155798   3.069904   2.500843   2.510699   1.092480
     8  C    2.544046   2.794961   2.840708   3.487772   1.522140
     9  H    2.782795   2.586599   3.187971   3.768944   2.154771
    10  O    3.016929   3.374539   2.761300   4.014914   2.447519
    11  H    2.801538   3.001457   2.342717   3.837244   2.740914
    12  C    3.890378   4.202168   4.244397   4.685234   2.521755
    13  H    4.165555   4.719106   4.409545   4.835900   2.737297
    14  H    4.176487   4.388423   4.763916   4.837155   2.761829
    15  O    4.969754   5.118100   5.185521   5.879837   3.772189
    16  H    4.965601   5.147001   4.977828   5.939196   3.932970
                    6          7          8          9         10
     6  H    0.000000
     7  H    1.757963   0.000000
     8  C    2.132515   2.137503   0.000000
     9  H    2.479461   3.048175   1.097140   0.000000
    10  O    3.364861   2.690168   1.426128   2.065364   0.000000
    11  H    3.703097   3.137400   1.964224   2.246353   0.956235
    12  C    2.720188   2.737545   1.517361   2.131675   2.341744
    13  H    3.037186   2.496067   2.138884   3.037185   2.602260
    14  H    2.507299   3.085238   2.146023   2.463407   3.299207
    15  O    4.021757   4.049404   2.426817   2.652948   2.761523
    16  H    4.415139   4.153665   2.498700   2.792740   2.303502
                   11         12         13         14         15
    11  H    0.000000
    12  C    3.176008   0.000000
    13  H    3.527162   1.097534   0.000000
    14  H    4.037717   1.089925   1.771207   0.000000
    15  O    3.535933   1.407270   2.071866   2.017608   0.000000
    16  H    3.035363   1.917753   2.369442   2.798980   0.959958
                   16
    16  H    0.000000
 Stoichiometry    C4H10O2
 Framework group  C1[X(C4H10O2)]
 Deg. of freedom    42
 Full point group                 C1      NOp   1
 Largest Abelian subgroup         C1      NOp   1
 Largest concise Abelian subgroup C1      NOp   1
                         Standard orientation:                         
 ---------------------------------------------------------------------
 Center     Atomic      Atomic             Coordinates (Angstroms)
 Number     Number       Type             X           Y           Z
 ---------------------------------------------------------------------
      1          6           0        2.510381   -0.007434    0.202855
      2          1           0        2.555059    0.093613    1.289149
      3          1           0        2.593162    0.988229   -0.235912
      4          1           0        3.386766   -0.571369   -0.113992
      5          6           0        1.225547   -0.700233   -0.231999
      6          1           0        1.206434   -1.718484    0.164362
      7          1           0        1.195144   -0.778641   -1.321237
      8          6           0       -0.033329    0.015083    0.237537
      9          1           0       -0.031162    0.084742    1.332461
     10          8           0       -0.146391    1.324916   -0.315088
     11          1           0        0.469706    1.910354    0.123174
     12          6           0       -1.295796   -0.711357   -0.187725
     13          1           0       -1.300541   -0.797595   -1.281856
     14          1           0       -1.299956   -1.717268    0.231873
     15          8           0       -2.458538   -0.065975    0.272622
     16          1           0       -2.375990    0.858532    0.027689
 ---------------------------------------------------------------------
 Rotational constants (GHZ):      7.7668026      1.9473267      1.6809660
 Standard basis: Aug-CC-pVTZ (5D, 7F)
 There are   580 symmetry adapted cartesian basis functions of A   symmetry.
 There are   506 symmetry adapted basis functions of A   symmetry.
   506 basis functions,   702 primitive gaussians,   580 cartesian basis functions
    25 alpha electrons       25 beta electrons
       nuclear repulsion energy       260.8301369150 Hartrees.
 NAtoms=   16 NActive=   16 NUniq=   16 SFac= 1.00D+00 NAtFMM=   60 NAOKFM=F Big=F
 Integral buffers will be    131072 words long.
 Raffenetti 2 integral format.
 Two-electron integral symmetry is turned on.
 Nuclear repulsion after empirical dispersion term =      260.8218711218 Hartrees.
 One-electron integrals computed using PRISM.
 NBasis=   506 RedAO= T EigKep=  6.13D-06  NBF=   506
 NBsUse=   506 1.00D-06 EigRej= -1.00D+00 NBFU=   506
 Initial guess from the checkpoint file:  "1-2-butanediol_Conf-wb97-opt.chk"
 B after Tr=     0.000000    0.000000    0.000000
         Rot=    1.000000    0.000017   -0.000003   -0.000007 Ang=   0.00 deg.
 LinEq1:  Iter=  0 NonCon=     1 RMS=1.68D-06 Max=3.15D-05 NDo=     1
 AX will form     1 AO Fock derivatives at one time.
 LinEq1:  Iter=  1 NonCon=     1 RMS=2.41D-07 Max=4.27D-06 NDo=     1
 LinEq1:  Iter=  2 NonCon=     1 RMS=1.07D-07 Max=1.41D-06 NDo=     1
 LinEq1:  Iter=  3 NonCon=     1 RMS=5.28D-08 Max=6.88D-07 NDo=     1
 LinEq1:  Iter=  4 NonCon=     1 RMS=1.80D-08 Max=2.09D-07 NDo=     1
 LinEq1:  Iter=  5 NonCon=     1 RMS=8.73D-09 Max=1.13D-07 NDo=     1
 LinEq1:  Iter=  6 NonCon=     0 RMS=2.24D-09 Max=4.01D-08 NDo=     1
 Linear equations converged to 4.762D-09 4.762D-08 after     6 iterations.
     Minimum is close to point  2 DX=  1.63D-05 DF=  0.00D+00 DXR=  1.63D-05 DFR=  0.00D+00 which will be used.
 SCF Done:  E(RwB97XD) =  -308.917523428     a.u. after    2 cycles
            Convg  =    0.3097D-06                     9 Fock formations.
              S**2 =  0.0000                  -V/T =  2.0061
 Calling FoFJK, ICntrl=      2127 FMM=F ISym2X=0 I1Cent= 0 IOpClX= 0 NMat=1 NMatS=1 NMatT=0.
 ***** Axes restored to original set *****
 -------------------------------------------------------------------
 Center     Atomic                   Forces (Hartrees/Bohr)
 Number     Number              X              Y              Z
 -------------------------------------------------------------------
      1        6          -0.000003312    0.000000561   -0.000002789
      2        1          -0.000001655    0.000000133    0.000000623
      3        1           0.000000808   -0.000000140    0.000000678
      4        1          -0.000000579    0.000000148    0.000001022
      5        6           0.000005987    0.000003118    0.000003948
      6        1          -0.000001109   -0.000001222   -0.000000274
      7        1          -0.000002024    0.000000194   -0.000000086
      8        6          -0.000003907   -0.000002876   -0.000012475
      9        1           0.000001056    0.000002289    0.000001482
     10        8           0.000002374   -0.000000230    0.000005779
     11        1          -0.000001766   -0.000001063   -0.000000806
     12        6           0.000002716    0.000002542    0.000003061
     13        1          -0.000000766    0.000000311    0.000000364
     14        1          -0.000001223   -0.000000252   -0.000000495
     15        8           0.000006215   -0.000004412    0.000001687
     16        1          -0.000002816    0.000000900   -0.000001717
 -------------------------------------------------------------------
 Cartesian Forces:  Max     0.000012475 RMS     0.000002969

 GradGradGradGradGradGradGradGradGradGradGradGradGradGradGradGradGradGrad
 Berny optimization.
 Using GEDIIS/GDIIS optimizer.
 FormGI is forming the generalized inverse of G from B-inverse, IUseBI=4.
 GSVD:  received Info=                   1 from GESDD.
 Internal  Forces:  Max     0.000004923 RMS     0.000001622
 Search for a local minimum.
 Step number  11 out of a maximum of   84
 All quantities printed in internal units (Hartrees-Bohrs-Radians)
 Mixed Optimization -- En-DIIS/RFO-DIIS
 Swapping is turned off.
 Update second derivatives using D2CorX and points    1    2    3    4    5
                                                      6    7    8    9   10
                                                     11
 DE= -8.58D-09 DEPred=-6.38D-09 R= 1.35D+00
 Trust test= 1.35D+00 RLast= 1.64D-03 DXMaxT set to 5.05D-01
 ITU=  0  0  0  0  1  1  1  1  1  1  0
     Eigenvalues ---    0.00220   0.00266   0.00401   0.00484   0.00789
     Eigenvalues ---    0.03500   0.04509   0.04924   0.05151   0.05520
     Eigenvalues ---    0.05576   0.05669   0.05889   0.07782   0.08584
     Eigenvalues ---    0.11406   0.12213   0.13831   0.15808   0.15964
     Eigenvalues ---    0.16117   0.16241   0.16915   0.18127   0.21190
     Eigenvalues ---    0.22118   0.22980   0.29885   0.31191   0.31913
     Eigenvalues ---    0.33917   0.34087   0.34196   0.34280   0.34313
     Eigenvalues ---    0.34391   0.34483   0.34963   0.38282   0.43145
     Eigenvalues ---    0.51997   0.53457
 En-DIIS/RFO-DIIS IScMMF=        0 using points:    11   10    9    8    7
 RFO step:  Lambda=-4.20205389D-10.
 DidBck=F Rises=F RFO-DIIS coefs:    1.28252   -0.31962   -0.01568    0.05857   -0.00578
 Iteration  1 RMS(Cart)=  0.00004613 RMS(Int)=  0.00000000
 Iteration  2 RMS(Cart)=  0.00000000 RMS(Int)=  0.00000000
 Variable       Old X    -DE/DX   Delta X   Delta X   Delta X     New X
                                 (Linear)    (Quad)   (Total)
    R1        2.06339   0.00000   0.00000   0.00000   0.00000   2.06339
    R2        2.06207   0.00000   0.00000   0.00000   0.00000   2.06206
    R3        2.05838   0.00000   0.00000   0.00000   0.00000   2.05839
    R4        2.87826   0.00000   0.00001   0.00001   0.00001   2.87828
    R5        2.06517   0.00000   0.00000   0.00000   0.00000   2.06517
    R6        2.06449   0.00000   0.00000   0.00000   0.00000   2.06449
    R7        2.87643   0.00000   0.00001   0.00001   0.00001   2.87644
    R8        2.07329   0.00000   0.00000   0.00000   0.00000   2.07329
    R9        2.69499   0.00000  -0.00001  -0.00001  -0.00001   2.69498
   R10        2.86740   0.00000   0.00002   0.00000   0.00002   2.86742
   R11        1.80702   0.00000   0.00001   0.00000   0.00000   1.80703
   R12        2.07404   0.00000   0.00001   0.00000   0.00000   2.07404
   R13        2.05966   0.00000   0.00000   0.00000   0.00000   2.05966
   R14        2.65936   0.00000  -0.00001   0.00001   0.00000   2.65936
   R15        1.81406   0.00000   0.00001   0.00000   0.00001   1.81407
    A1        1.88861   0.00000   0.00000   0.00000   0.00000   1.88861
    A2        1.88009   0.00000  -0.00001   0.00000  -0.00001   1.88008
    A3        1.93976   0.00000   0.00001   0.00000   0.00001   1.93977
    A4        1.86962   0.00000   0.00000   0.00001   0.00000   1.86963
    A5        1.94360   0.00000   0.00000  -0.00001  -0.00001   1.94359
    A6        1.93924   0.00000   0.00000   0.00000   0.00000   1.93924
    A7        1.91242   0.00000   0.00000  -0.00001  -0.00001   1.91241
    A8        1.91854   0.00000  -0.00001  -0.00001  -0.00001   1.91853
    A9        1.97777   0.00000   0.00000   0.00000   0.00001   1.97778
   A10        1.86947   0.00000   0.00000   0.00001   0.00001   1.86948
   A11        1.88759   0.00000  -0.00001   0.00000  -0.00001   1.88758
   A12        1.89470   0.00000   0.00001   0.00001   0.00002   1.89471
   A13        1.91352   0.00000  -0.00001  -0.00001  -0.00002   1.91350
   A14        1.95806   0.00000   0.00001   0.00001   0.00002   1.95808
   A15        1.95700   0.00000  -0.00001   0.00000  -0.00002   1.95698
   A16        1.90558   0.00000   0.00001   0.00000   0.00001   1.90558
   A17        1.88782   0.00000   0.00000  -0.00001  -0.00001   1.88781
   A18        1.83915   0.00000   0.00000   0.00000   0.00001   1.83916
   A19        1.91095   0.00000  -0.00001   0.00001   0.00000   1.91095
   A20        1.89717   0.00000  -0.00001   0.00000  -0.00001   1.89716
   A21        1.91466   0.00000  -0.00002   0.00000  -0.00001   1.91465
   A22        1.95649   0.00000   0.00000   0.00000   0.00000   1.95650
   A23        1.88731   0.00000  -0.00001   0.00001   0.00000   1.88730
   A24        1.93753   0.00000   0.00002  -0.00002   0.00000   1.93753
   A25        1.86938   0.00000   0.00002  -0.00001   0.00001   1.86939
   A26        1.86205   0.00000  -0.00002  -0.00001  -0.00003   1.86203
    D1       -1.10499   0.00000   0.00003   0.00001   0.00003  -1.10496
    D2        3.12820   0.00000   0.00003   0.00001   0.00004   3.12824
    D3        1.00483   0.00000   0.00002   0.00000   0.00002   1.00485
    D4        3.07108   0.00000   0.00002   0.00000   0.00003   3.07111
    D5        1.02109   0.00000   0.00003   0.00000   0.00003   1.02112
    D6       -1.10228   0.00000   0.00002   0.00000   0.00001  -1.10227
    D7        0.98837   0.00000   0.00002   0.00000   0.00003   0.98840
    D8       -1.06162   0.00000   0.00003   0.00000   0.00003  -1.06159
    D9        3.09819   0.00000   0.00002   0.00000   0.00001   3.09821
   D10       -1.02565   0.00000  -0.00004  -0.00001  -0.00004  -1.02570
   D11        1.09465   0.00000  -0.00002   0.00000  -0.00003   1.09463
   D12       -3.12281   0.00000  -0.00002   0.00001  -0.00001  -3.12282
   D13        1.09813   0.00000  -0.00004  -0.00002  -0.00005   1.09807
   D14       -3.06475   0.00000  -0.00003  -0.00001  -0.00004  -3.06479
   D15       -0.99903   0.00000  -0.00002   0.00000  -0.00002  -0.99905
   D16        3.12086   0.00000  -0.00003  -0.00001  -0.00004   3.12082
   D17       -1.04201   0.00000  -0.00002   0.00000  -0.00003  -1.04204
   D18        1.02371   0.00000  -0.00002   0.00001  -0.00001   1.02370
   D19       -1.30444   0.00000  -0.00001  -0.00005  -0.00006  -1.30450
   D20        0.82042   0.00000  -0.00001  -0.00005  -0.00006   0.82036
   D21        2.84456   0.00000  -0.00001  -0.00005  -0.00006   2.84450
   D22       -1.01678   0.00000   0.00003   0.00003   0.00006  -1.01672
   D23        1.04357   0.00000   0.00000   0.00005   0.00005   1.04362
   D24        3.11803   0.00000   0.00001   0.00005   0.00006   3.11808
   D25       -3.12882   0.00000   0.00005   0.00004   0.00009  -3.12873
   D26       -1.06847   0.00000   0.00002   0.00006   0.00008  -1.06839
   D27        1.00598   0.00000   0.00003   0.00006   0.00009   1.00608
   D28        1.11809   0.00000   0.00004   0.00004   0.00008   1.11817
   D29       -3.10474   0.00000   0.00001   0.00006   0.00007  -3.10467
   D30       -1.03029   0.00000   0.00002   0.00006   0.00008  -1.03021
   D31        0.87464   0.00000  -0.00012  -0.00005  -0.00017   0.87447
   D32       -1.25080   0.00000  -0.00012  -0.00005  -0.00017  -1.25097
   D33        2.97560   0.00000  -0.00013  -0.00005  -0.00018   2.97542
         Item               Value     Threshold  Converged?
 Maximum Force            0.000005     0.000002     NO 
 RMS     Force            0.000002     0.000001     NO 
 Maximum Displacement     0.000205     0.000006     NO 
 RMS     Displacement     0.000046     0.000004     NO 
 Predicted change in Energy=-7.242338D-10
 GradGradGradGradGradGradGradGradGradGradGradGradGradGradGradGradGradGrad

                          Input orientation:                          
 ---------------------------------------------------------------------
 Center     Atomic      Atomic             Coordinates (Angstroms)
 Number     Number       Type             X           Y           Z
 ---------------------------------------------------------------------
      1          6           0       -1.930967    0.902872    0.100482
      2          1           0       -2.476493    0.039475    0.486735
      3          1           0       -2.071818    0.939298   -0.980973
      4          1           0       -2.392190    1.798696    0.514295
      5          6           0       -0.454111    0.827681    0.465353
      6          1           0       -0.343069    0.865040    1.551895
      7          1           0        0.074450    1.692784    0.058252
      8          6           0        0.227184   -0.437112   -0.037704
      9          1           0       -0.277375   -1.318058    0.378308
     10          8           0        0.221174   -0.522351   -1.461262
     11          1           0       -0.655734   -0.755261   -1.763217
     12          6           0        1.689558   -0.496486    0.362741
     13          1           0        2.200353    0.388390   -0.038090
     14          1           0        1.774229   -0.474012    1.449140
     15          8           0        2.311131   -1.680158   -0.076553
     16          1           0        2.103475   -1.770698   -1.009402
 ---------------------------------------------------------------------
                    Distance matrix (angstroms):
                    1          2          3          4          5
     1  C    0.000000
     2  H    1.091899   0.000000
     3  H    1.091197   1.768505   0.000000
     4  H    1.089252   1.761456   1.754147   0.000000
     5  C    1.523118   2.170658   2.172853   2.168275   0.000000
     6  H    2.151615   2.523414   3.067491   2.479359   1.092840
     7  H    2.155792   3.069908   2.500839   2.510678   1.092479
     8  C    2.544065   2.795003   2.840716   3.487788   1.522147
     9  H    2.782819   2.586652   3.187996   3.768964   2.154764
    10  O    3.016955   3.374573   2.761323   4.014942   2.447538
    11  H    2.801607   3.001509   2.342804   3.837322   2.740964
    12  C    3.890396   4.202214   4.244406   4.685242   2.521758
    13  H    4.165537   4.719118   4.409532   4.835861   2.737263
    14  H    4.176501   4.388454   4.763923   4.837167   2.761837
    15  O    4.969786   5.118181   5.185534   5.879860   3.772198
    16  H    4.965535   5.146966   4.977746   5.939127   3.932903
                    6          7          8          9         10
     6  H    0.000000
     7  H    1.757968   0.000000
     8  C    2.132514   2.137520   0.000000
     9  H    2.479423   3.048177   1.097138   0.000000
    10  O    3.364869   2.690219   1.426120   2.065362   0.000000
    11  H    3.703121   3.137490   1.964219   2.246336   0.956237
    12  C    2.720186   2.737552   1.517372   2.131677   2.341754
    13  H    3.037145   2.496035   2.138890   3.037184   2.602311
    14  H    2.507304   3.085259   2.146023   2.463366   3.299206
    15  O    4.021773   4.049401   2.426831   2.652994   2.761496
    16  H    4.415081   4.153617   2.498623   2.792682   2.303390
                   11         12         13         14         15
    11  H    0.000000
    12  C    3.176013   0.000000
    13  H    3.527213   1.097535   0.000000
    14  H    4.037704   1.089925   1.771207   0.000000
    15  O    3.535896   1.407271   2.071869   2.017619   0.000000
    16  H    3.035224   1.917739   2.369492   2.798969   0.959962
                   16
    16  H    0.000000
 Stoichiometry    C4H10O2
 Framework group  C1[X(C4H10O2)]
 Deg. of freedom    42
 Full point group                 C1      NOp   1
 Largest Abelian subgroup         C1      NOp   1
 Largest concise Abelian subgroup C1      NOp   1
                         Standard orientation:                         
 ---------------------------------------------------------------------
 Center     Atomic      Atomic             Coordinates (Angstroms)
 Number     Number       Type             X           Y           Z
 ---------------------------------------------------------------------
      1          6           0        2.510400   -0.007420    0.202823
      2          1           0        2.555123    0.093654    1.289114
      3          1           0        2.593162    0.988229   -0.235976
      4          1           0        3.386776   -0.571366   -0.114035
      5          6           0        1.225550   -0.700236   -0.231981
      6          1           0        1.206446   -1.718466    0.164431
      7          1           0        1.195147   -0.778691   -1.321215
      8          6           0       -0.033329    0.015094    0.237549
      9          1           0       -0.031151    0.084747    1.332471
     10          8           0       -0.146417    1.324917   -0.315076
     11          1           0        0.469639    1.910380    0.123215
     12          6           0       -1.295794   -0.711383   -0.187694
     13          1           0       -1.300504   -0.797702   -1.281819
     14          1           0       -1.299948   -1.717263    0.231977
     15          8           0       -2.458552   -0.065967    0.272571
     16          1           0       -2.375904    0.858551    0.027698
 ---------------------------------------------------------------------
 Rotational constants (GHZ):      7.7668245      1.9473173      1.6809492
 Standard basis: Aug-CC-pVTZ (5D, 7F)
 There are   580 symmetry adapted cartesian basis functions of A   symmetry.
 There are   506 symmetry adapted basis functions of A   symmetry.
   506 basis functions,   702 primitive gaussians,   580 cartesian basis functions
    25 alpha electrons       25 beta electrons
       nuclear repulsion energy       260.8296258022 Hartrees.
 NAtoms=   16 NActive=   16 NUniq=   16 SFac= 1.00D+00 NAtFMM=   60 NAOKFM=F Big=F
 Integral buffers will be    131072 words long.
 Raffenetti 2 integral format.
 Two-electron integral symmetry is turned on.
 Nuclear repulsion after empirical dispersion term =      260.8213600129 Hartrees.
 One-electron integrals computed using PRISM.
 NBasis=   506 RedAO= T EigKep=  6.13D-06  NBF=   506
 NBsUse=   506 1.00D-06 EigRej= -1.00D+00 NBFU=   506
 Initial guess from the checkpoint file:  "1-2-butanediol_Conf-wb97-opt.chk"
 B after Tr=     0.000000    0.000000    0.000000
         Rot=    1.000000    0.000008   -0.000001   -0.000002 Ang=   0.00 deg.
 LinEq1:  Iter=  0 NonCon=     1 RMS=4.28D-07 Max=7.03D-06 NDo=     1
 AX will form     1 AO Fock derivatives at one time.
 LinEq1:  Iter=  1 NonCon=     1 RMS=6.19D-08 Max=8.83D-07 NDo=     1
 LinEq1:  Iter=  2 NonCon=     1 RMS=2.93D-08 Max=3.34D-07 NDo=     1
 LinEq1:  Iter=  3 NonCon=     1 RMS=1.56D-08 Max=2.14D-07 NDo=     1
 LinEq1:  Iter=  4 NonCon=     1 RMS=4.28D-09 Max=7.37D-08 NDo=     1
 LinEq1:  Iter=  5 NonCon=     1 RMS=1.94D-09 Max=3.25D-08 NDo=     1
 LinEq1:  Iter=  6 NonCon=     1 RMS=5.99D-10 Max=1.40D-08 NDo=     1
 LinEq1:  Iter=  7 NonCon=     0 RMS=1.58D-10 Max=3.99D-09 NDo=     1
 Linear equations converged to 1.229D-09 1.229D-08 after     7 iterations.
 SCF Done:  E(RwB97XD) =  -308.917523429     a.u. after    2 cycles
            Convg  =    0.2751D-07                     9 Fock formations.
              S**2 =  0.0000                  -V/T =  2.0061
 Calling FoFJK, ICntrl=      2127 FMM=F ISym2X=0 I1Cent= 0 IOpClX= 0 NMat=1 NMatS=1 NMatT=0.
 ***** Axes restored to original set *****
 -------------------------------------------------------------------
 Center     Atomic                   Forces (Hartrees/Bohr)
 Number     Number              X              Y              Z
 -------------------------------------------------------------------
      1        6          -0.000001580   -0.000000055   -0.000001276
      2        1          -0.000000023    0.000000083    0.000000005
      3        1           0.000000282   -0.000000194    0.000000060
      4        1           0.000000176   -0.000000196    0.000000280
      5        6           0.000001953    0.000000575    0.000001409
      6        1          -0.000000081   -0.000000524   -0.000000173
      7        1          -0.000000552   -0.000000258   -0.000000117
      8        6           0.000000059   -0.000001000   -0.000004362
      9        1          -0.000000096    0.000000454    0.000000656
     10        8          -0.000000706    0.000000307    0.000002908
     11        1           0.000000526   -0.000000020   -0.000000189
     12        6          -0.000000962    0.000004490    0.000001752
     13        1          -0.000000229   -0.000000531    0.000000033
     14        1          -0.000000268   -0.000000609   -0.000000466
     15        8           0.000001826   -0.000002718   -0.000000770
     16        1          -0.000000326    0.000000194    0.000000250
 -------------------------------------------------------------------
 Cartesian Forces:  Max     0.000004490 RMS     0.000001274

 GradGradGradGradGradGradGradGradGradGradGradGradGradGradGradGradGradGrad
 Berny optimization.
 Using GEDIIS/GDIIS optimizer.
 FormGI is forming the generalized inverse of G from B-inverse, IUseBI=4.
 Internal  Forces:  Max     0.000003043 RMS     0.000000559
 Search for a local minimum.
 Step number  12 out of a maximum of   84
 All quantities printed in internal units (Hartrees-Bohrs-Radians)
 Mixed Optimization -- En-DIIS/RFO-DIIS
 Swapping is turned off.
 Update second derivatives using D2CorX and points    1    2    3    4    5
                                                      6    7    8    9   10
                                                     11   12
 DE= -9.69D-10 DEPred=-7.24D-10 R= 1.34D+00
 Trust test= 1.34D+00 RLast= 4.18D-04 DXMaxT set to 5.05D-01
 ITU=  0  0  0  0  0  1  1  1  1  1  1  0
     Eigenvalues ---    0.00221   0.00270   0.00368   0.00483   0.00766
     Eigenvalues ---    0.03511   0.04244   0.04903   0.05152   0.05503
     Eigenvalues ---    0.05575   0.05813   0.05925   0.07801   0.08608
     Eigenvalues ---    0.11427   0.12132   0.13807   0.15720   0.15803
     Eigenvalues ---    0.15994   0.16204   0.16809   0.18220   0.20733
     Eigenvalues ---    0.22157   0.23225   0.29437   0.30607   0.32401
     Eigenvalues ---    0.33740   0.34118   0.34191   0.34264   0.34290
     Eigenvalues ---    0.34403   0.34470   0.34704   0.36900   0.41867
     Eigenvalues ---    0.52434   0.54791
 En-DIIS/RFO-DIIS IScMMF=        0 using points:    12   11   10    9    8
 RFO step:  Lambda=-4.74510387D-11.
 DidBck=F Rises=F RFO-DIIS coefs:    1.32118   -0.33919   -0.02713    0.06086   -0.01572
 Iteration  1 RMS(Cart)=  0.00001546 RMS(Int)=  0.00000000
 Iteration  2 RMS(Cart)=  0.00000000 RMS(Int)=  0.00000000
 Variable       Old X    -DE/DX   Delta X   Delta X   Delta X     New X
                                 (Linear)    (Quad)   (Total)
    R1        2.06339   0.00000   0.00000   0.00000   0.00000   2.06339
    R2        2.06206   0.00000   0.00000   0.00000   0.00000   2.06206
    R3        2.05839   0.00000   0.00000   0.00000   0.00000   2.05839
    R4        2.87828   0.00000   0.00001   0.00000   0.00001   2.87828
    R5        2.06517   0.00000   0.00000   0.00000   0.00000   2.06517
    R6        2.06449   0.00000   0.00000   0.00000   0.00000   2.06448
    R7        2.87644   0.00000   0.00000   0.00000   0.00000   2.87644
    R8        2.07329   0.00000   0.00000   0.00000   0.00000   2.07329
    R9        2.69498   0.00000  -0.00001   0.00000  -0.00001   2.69497
   R10        2.86742   0.00000   0.00000   0.00000   0.00000   2.86742
   R11        1.80703   0.00000   0.00000   0.00000   0.00000   1.80703
   R12        2.07404   0.00000   0.00000   0.00000   0.00000   2.07404
   R13        2.05966   0.00000   0.00000   0.00000   0.00000   2.05966
   R14        2.65936   0.00000   0.00001   0.00000   0.00001   2.65937
   R15        1.81407   0.00000   0.00000   0.00000   0.00000   1.81407
    A1        1.88861   0.00000   0.00000   0.00000   0.00000   1.88861
    A2        1.88008   0.00000   0.00000   0.00000   0.00000   1.88007
    A3        1.93977   0.00000   0.00000   0.00000   0.00000   1.93977
    A4        1.86963   0.00000   0.00000   0.00000   0.00000   1.86963
    A5        1.94359   0.00000   0.00000   0.00000   0.00000   1.94359
    A6        1.93924   0.00000   0.00000   0.00000   0.00000   1.93923
    A7        1.91241   0.00000   0.00000   0.00000   0.00000   1.91241
    A8        1.91853   0.00000   0.00000   0.00000  -0.00001   1.91852
    A9        1.97778   0.00000   0.00000   0.00000   0.00000   1.97778
   A10        1.86948   0.00000   0.00000   0.00000   0.00001   1.86948
   A11        1.88758   0.00000   0.00000   0.00000   0.00000   1.88758
   A12        1.89471   0.00000   0.00000   0.00000   0.00000   1.89472
   A13        1.91350   0.00000   0.00000   0.00000  -0.00001   1.91349
   A14        1.95808   0.00000   0.00001   0.00000   0.00000   1.95809
   A15        1.95698   0.00000  -0.00001   0.00000  -0.00001   1.95698
   A16        1.90558   0.00000   0.00000   0.00000   0.00001   1.90559
   A17        1.88781   0.00000   0.00000   0.00000   0.00000   1.88781
   A18        1.83916   0.00000   0.00000   0.00000   0.00000   1.83917
   A19        1.91095   0.00000   0.00000   0.00000   0.00000   1.91095
   A20        1.89716   0.00000   0.00000   0.00000   0.00000   1.89717
   A21        1.91465   0.00000   0.00000   0.00000   0.00000   1.91465
   A22        1.95650   0.00000   0.00000   0.00000   0.00000   1.95649
   A23        1.88730   0.00000   0.00000   0.00000   0.00001   1.88731
   A24        1.93753   0.00000   0.00000   0.00000   0.00000   1.93753
   A25        1.86939   0.00000   0.00000   0.00000   0.00000   1.86939
   A26        1.86203   0.00000  -0.00001   0.00000  -0.00001   1.86202
    D1       -1.10496   0.00000   0.00001   0.00000   0.00001  -1.10495
    D2        3.12824   0.00000   0.00001   0.00000   0.00000   3.12824
    D3        1.00485   0.00000   0.00000   0.00000   0.00000   1.00486
    D4        3.07111   0.00000   0.00000   0.00000   0.00001   3.07111
    D5        1.02112   0.00000   0.00000   0.00000   0.00000   1.02112
    D6       -1.10227   0.00000   0.00000   0.00000   0.00000  -1.10227
    D7        0.98840   0.00000   0.00000   0.00000   0.00000   0.98840
    D8       -1.06159   0.00000   0.00000   0.00000   0.00000  -1.06159
    D9        3.09821   0.00000   0.00000   0.00000   0.00000   3.09821
   D10       -1.02570   0.00000  -0.00002  -0.00001  -0.00003  -1.02573
   D11        1.09463   0.00000  -0.00002  -0.00001  -0.00003   1.09460
   D12       -3.12282   0.00000  -0.00001  -0.00001  -0.00002  -3.12284
   D13        1.09807   0.00000  -0.00003  -0.00001  -0.00003   1.09804
   D14       -3.06479   0.00000  -0.00002  -0.00001  -0.00003  -3.06481
   D15       -0.99905   0.00000  -0.00002   0.00000  -0.00002  -0.99907
   D16        3.12082   0.00000  -0.00002  -0.00001  -0.00003   3.12080
   D17       -1.04204   0.00000  -0.00001  -0.00001  -0.00002  -1.04206
   D18        1.02370   0.00000  -0.00001   0.00000  -0.00001   1.02368
   D19       -1.30450   0.00000  -0.00002   0.00000  -0.00002  -1.30452
   D20        0.82036   0.00000  -0.00002  -0.00001  -0.00002   0.82034
   D21        2.84450   0.00000  -0.00002   0.00000  -0.00002   2.84448
   D22       -1.01672   0.00000   0.00001  -0.00001   0.00000  -1.01673
   D23        1.04362   0.00000   0.00001  -0.00001   0.00000   1.04362
   D24        3.11808   0.00000   0.00001  -0.00002   0.00000   3.11808
   D25       -3.12873   0.00000   0.00002  -0.00001   0.00001  -3.12872
   D26       -1.06839   0.00000   0.00002  -0.00001   0.00002  -1.06837
   D27        1.00608   0.00000   0.00002  -0.00001   0.00001   1.00609
   D28        1.11817   0.00000   0.00001  -0.00001   0.00000   1.11817
   D29       -3.10467   0.00000   0.00002  -0.00001   0.00001  -3.10466
   D30       -1.03021   0.00000   0.00002  -0.00002   0.00000  -1.03020
   D31        0.87447   0.00000  -0.00001  -0.00002  -0.00003   0.87444
   D32       -1.25097   0.00000  -0.00001  -0.00002  -0.00003  -1.25100
   D33        2.97542   0.00000  -0.00001  -0.00002  -0.00004   2.97539
         Item               Value     Threshold  Converged?
 Maximum Force            0.000003     0.000002     NO 
 RMS     Force            0.000001     0.000001     YES
 Maximum Displacement     0.000051     0.000006     NO 
 RMS     Displacement     0.000015     0.000004     NO 
 Predicted change in Energy=-6.958546D-11
 GradGradGradGradGradGradGradGradGradGradGradGradGradGradGradGradGradGrad

                          Input orientation:                          
 ---------------------------------------------------------------------
 Center     Atomic      Atomic             Coordinates (Angstroms)
 Number     Number       Type             X           Y           Z
 ---------------------------------------------------------------------
      1          6           0       -1.930964    0.902876    0.100474
      2          1           0       -2.476499    0.039479    0.486713
      3          1           0       -2.071800    0.939313   -0.980983
      4          1           0       -2.392186    1.798699    0.514293
      5          6           0       -0.454110    0.827677    0.465362
      6          1           0       -0.343079    0.865019    1.551905
      7          1           0        0.074453    1.692784    0.058275
      8          6           0        0.227185   -0.437114   -0.037704
      9          1           0       -0.277367   -1.318056    0.378321
     10          8           0        0.221163   -0.522357   -1.461257
     11          1           0       -0.655740   -0.755288   -1.763206
     12          6           0        1.689562   -0.496476    0.362737
     13          1           0        2.200351    0.388400   -0.038098
     14          1           0        1.774235   -0.474007    1.449134
     15          8           0        2.311142   -1.680149   -0.076562
     16          1           0        2.103455   -1.770700   -1.009404
 ---------------------------------------------------------------------
                    Distance matrix (angstroms):
                    1          2          3          4          5
     1  C    0.000000
     2  H    1.091899   0.000000
     3  H    1.091197   1.768506   0.000000
     4  H    1.089252   1.761455   1.754149   0.000000
     5  C    1.523121   2.170661   2.172854   2.168275   0.000000
     6  H    2.151619   2.523416   3.067493   2.479362   1.092840
     7  H    2.155790   3.069907   2.500834   2.510672   1.092478
     8  C    2.544066   2.795007   2.840714   3.487788   1.522148
     9  H    2.782826   2.586664   3.188010   3.768966   2.154759
    10  O    3.016943   3.374556   2.761308   4.014933   2.447538
    11  H    2.801608   3.001492   2.342813   3.837329   2.740975
    12  C    3.890395   4.202223   4.244398   4.685239   2.521754
    13  H    4.165531   4.719120   4.409513   4.835853   2.737261
    14  H    4.176505   4.388469   4.763919   4.837166   2.761831
    15  O    4.969791   5.118193   5.185531   5.879862   3.772199
    16  H    4.965519   5.146950   4.977724   5.939112   3.932892
                    6          7          8          9         10
     6  H    0.000000
     7  H    1.757970   0.000000
     8  C    2.132512   2.137523   0.000000
     9  H    2.479402   3.048175   1.097137   0.000000
    10  O    3.364866   2.690232   1.426115   2.065361   0.000000
    11  H    3.703122   3.137520   1.964217   2.246333   0.956237
    12  C    2.720188   2.737542   1.517373   2.131677   2.341755
    13  H    3.037155   2.496027   2.138891   3.037184   2.602315
    14  H    2.507304   3.085245   2.146022   2.463358   3.299203
    15  O    4.021775   4.049400   2.426834   2.653000   2.761498
    16  H    4.415071   4.153615   2.498609   2.792667   2.303379
                   11         12         13         14         15
    11  H    0.000000
    12  C    3.176012   0.000000
    13  H    3.527219   1.097534   0.000000
    14  H    4.037700   1.089924   1.771209   0.000000
    15  O    3.535890   1.407276   2.071871   2.017622   0.000000
    16  H    3.035200   1.917740   2.369502   2.798966   0.959962
                   16
    16  H    0.000000
 Stoichiometry    C4H10O2
 Framework group  C1[X(C4H10O2)]
 Deg. of freedom    42
 Full point group                 C1      NOp   1
 Largest Abelian subgroup         C1      NOp   1
 Largest concise Abelian subgroup C1      NOp   1
                         Standard orientation:                         
 ---------------------------------------------------------------------
 Center     Atomic      Atomic             Coordinates (Angstroms)
 Number     Number       Type             X           Y           Z
 ---------------------------------------------------------------------
      1          6           0        2.510400   -0.007414    0.202812
      2          1           0        2.555131    0.093685    1.289100
      3          1           0        2.593154    0.988224   -0.236012
      4          1           0        3.386774   -0.571369   -0.114038
      5          6           0        1.225547   -0.700246   -0.231968
      6          1           0        1.206444   -1.718464    0.164473
      7          1           0        1.195144   -0.778725   -1.321200
      8          6           0       -0.033330    0.015096    0.237551
      9          1           0       -0.031154    0.084745    1.332473
     10          8           0       -0.146410    1.324913   -0.315075
     11          1           0        0.469632    1.910382    0.123228
     12          6           0       -1.295793   -0.711384   -0.187695
     13          1           0       -1.300500   -0.797709   -1.281818
     14          1           0       -1.299950   -1.717259    0.231988
     15          8           0       -2.458556   -0.065961    0.272562
     16          1           0       -2.375888    0.858560    0.027706
 ---------------------------------------------------------------------
 Rotational constants (GHZ):      7.7668409      1.9473184      1.6809482
 Standard basis: Aug-CC-pVTZ (5D, 7F)
 There are   580 symmetry adapted cartesian basis functions of A   symmetry.
 There are   506 symmetry adapted basis functions of A   symmetry.
   506 basis functions,   702 primitive gaussians,   580 cartesian basis functions
    25 alpha electrons       25 beta electrons
       nuclear repulsion energy       260.8296270702 Hartrees.
 NAtoms=   16 NActive=   16 NUniq=   16 SFac= 1.00D+00 NAtFMM=   60 NAOKFM=F Big=F
 Integral buffers will be    131072 words long.
 Raffenetti 2 integral format.
 Two-electron integral symmetry is turned on.
 Nuclear repulsion after empirical dispersion term =      260.8213612715 Hartrees.
 One-electron integrals computed using PRISM.
 NBasis=   506 RedAO= T EigKep=  6.13D-06  NBF=   506
 NBsUse=   506 1.00D-06 EigRej= -1.00D+00 NBFU=   506
 Initial guess from the checkpoint file:  "1-2-butanediol_Conf-wb97-opt.chk"
 B after Tr=     0.000000    0.000000    0.000000
         Rot=    1.000000    0.000003    0.000000    0.000000 Ang=   0.00 deg.
 LinEq1:  Iter=  0 NonCon=     1 RMS=1.26D-07 Max=1.31D-06 NDo=     1
 AX will form     1 AO Fock derivatives at one time.
 LinEq1:  Iter=  1 NonCon=     1 RMS=1.69D-08 Max=1.69D-07 NDo=     1
 LinEq1:  Iter=  2 NonCon=     1 RMS=8.52D-09 Max=1.21D-07 NDo=     1
 LinEq1:  Iter=  3 NonCon=     1 RMS=4.20D-09 Max=5.83D-08 NDo=     1
 LinEq1:  Iter=  4 NonCon=     1 RMS=1.29D-09 Max=1.89D-08 NDo=     1
 LinEq1:  Iter=  5 NonCon=     1 RMS=5.27D-10 Max=9.19D-09 NDo=     1
 LinEq1:  Iter=  6 NonCon=     0 RMS=1.66D-10 Max=3.21D-09 NDo=     1
 Linear equations converged to 3.880D-10 3.880D-09 after     6 iterations.
 SCF Done:  E(RwB97XD) =  -308.917523429     a.u. after    2 cycles
            Convg  =    0.2355D-07                     8 Fock formations.
              S**2 =  0.0000                  -V/T =  2.0061
 Calling FoFJK, ICntrl=      2127 FMM=F ISym2X=0 I1Cent= 0 IOpClX= 0 NMat=1 NMatS=1 NMatT=0.
 ***** Axes restored to original set *****
 -------------------------------------------------------------------
 Center     Atomic                   Forces (Hartrees/Bohr)
 Number     Number              X              Y              Z
 -------------------------------------------------------------------
      1        6          -0.000000267   -0.000000062   -0.000000081
      2        1           0.000000059   -0.000000089   -0.000000097
      3        1           0.000000117   -0.000000046    0.000000042
      4        1           0.000000009   -0.000000172   -0.000000063
      5        6          -0.000000033    0.000000153    0.000000096
      6        1          -0.000000101   -0.000000088   -0.000000154
      7        1           0.000000002    0.000000022    0.000000034
      8        6           0.000000501   -0.000000191   -0.000000778
      9        1          -0.000000053   -0.000000100    0.000000136
     10        8          -0.000000433    0.000000035    0.000000647
     11        1           0.000000470    0.000000095   -0.000000033
     12        6          -0.000000732    0.000001031    0.000000233
     13        1           0.000000063   -0.000000264    0.000000018
     14        1           0.000000024   -0.000000224   -0.000000059
     15        8           0.000000249   -0.000000262   -0.000000369
     16        1           0.000000125    0.000000162    0.000000430
 -------------------------------------------------------------------
 Cartesian Forces:  Max     0.000001031 RMS     0.000000298

 GradGradGradGradGradGradGradGradGradGradGradGradGradGradGradGradGradGrad
 Berny optimization.
 Using GEDIIS/GDIIS optimizer.
 FormGI is forming the generalized inverse of G from B-inverse, IUseBI=4.
 GSVD:  received Info=                   1 from GESDD.
 Internal  Forces:  Max     0.000000654 RMS     0.000000139
 Search for a local minimum.
 Step number  13 out of a maximum of   84
 All quantities printed in internal units (Hartrees-Bohrs-Radians)
 Mixed Optimization -- En-DIIS/RFO-DIIS
 Swapping is turned off.
 Update second derivatives using D2CorX and points    1    2    3    4    5
                                                      6    7    8    9   10
                                                     11   12   13
 DE= -1.14D-10 DEPred=-6.96D-11 R= 1.64D+00
 Trust test= 1.64D+00 RLast= 1.06D-04 DXMaxT set to 5.05D-01
 ITU=  0  0  0  0  0  0  1  1  1  1  1  1  0
     Eigenvalues ---    0.00222   0.00267   0.00367   0.00481   0.00769
     Eigenvalues ---    0.03478   0.04128   0.04877   0.05150   0.05424
     Eigenvalues ---    0.05548   0.05600   0.05937   0.07742   0.08643
     Eigenvalues ---    0.11576   0.11961   0.13791   0.15493   0.15812
     Eigenvalues ---    0.15989   0.16193   0.17128   0.17972   0.20296
     Eigenvalues ---    0.22069   0.23243   0.30089   0.30353   0.32077
     Eigenvalues ---    0.33272   0.34084   0.34200   0.34283   0.34341
     Eigenvalues ---    0.34370   0.34524   0.34646   0.37782   0.39549
     Eigenvalues ---    0.52389   0.54125
 En-DIIS/RFO-DIIS IScMMF=        0 using points:    13   12   11   10    9
 RFO step:  Lambda=-2.97364306D-12.
 DidBck=F Rises=F RFO-DIIS coefs:    1.20809   -0.21025   -0.01922    0.03067   -0.00930
 Iteration  1 RMS(Cart)=  0.00000256 RMS(Int)=  0.00000000
 Iteration  2 RMS(Cart)=  0.00000000 RMS(Int)=  0.00000000
 Variable       Old X    -DE/DX   Delta X   Delta X   Delta X     New X
                                 (Linear)    (Quad)   (Total)
    R1        2.06339   0.00000   0.00000   0.00000   0.00000   2.06339
    R2        2.06206   0.00000   0.00000   0.00000   0.00000   2.06206
    R3        2.05839   0.00000   0.00000   0.00000   0.00000   2.05839
    R4        2.87828   0.00000   0.00000   0.00000   0.00000   2.87828
    R5        2.06517   0.00000   0.00000   0.00000   0.00000   2.06517
    R6        2.06448   0.00000   0.00000   0.00000   0.00000   2.06448
    R7        2.87644   0.00000   0.00000   0.00000   0.00000   2.87644
    R8        2.07329   0.00000   0.00000   0.00000   0.00000   2.07329
    R9        2.69497   0.00000   0.00000   0.00000   0.00000   2.69496
   R10        2.86742   0.00000   0.00000   0.00000   0.00000   2.86742
   R11        1.80703   0.00000   0.00000   0.00000   0.00000   1.80703
   R12        2.07404   0.00000   0.00000   0.00000   0.00000   2.07404
   R13        2.05966   0.00000   0.00000   0.00000   0.00000   2.05966
   R14        2.65937   0.00000   0.00000   0.00000   0.00000   2.65937
   R15        1.81407   0.00000   0.00000   0.00000   0.00000   1.81407
    A1        1.88861   0.00000   0.00000   0.00000   0.00000   1.88861
    A2        1.88007   0.00000   0.00000   0.00000   0.00000   1.88007
    A3        1.93977   0.00000   0.00000   0.00000   0.00000   1.93977
    A4        1.86963   0.00000   0.00000   0.00000   0.00000   1.86963
    A5        1.94359   0.00000   0.00000   0.00000   0.00000   1.94359
    A6        1.93923   0.00000   0.00000   0.00000   0.00000   1.93923
    A7        1.91241   0.00000   0.00000   0.00000   0.00000   1.91241
    A8        1.91852   0.00000   0.00000   0.00000   0.00000   1.91852
    A9        1.97778   0.00000   0.00000   0.00000   0.00000   1.97778
   A10        1.86948   0.00000   0.00000   0.00000   0.00000   1.86949
   A11        1.88758   0.00000   0.00000   0.00000   0.00000   1.88758
   A12        1.89472   0.00000   0.00000   0.00000   0.00000   1.89472
   A13        1.91349   0.00000   0.00000   0.00000   0.00000   1.91349
   A14        1.95809   0.00000   0.00000   0.00000   0.00000   1.95809
   A15        1.95698   0.00000   0.00000   0.00000   0.00000   1.95698
   A16        1.90559   0.00000   0.00000   0.00000   0.00000   1.90559
   A17        1.88781   0.00000   0.00000   0.00000   0.00000   1.88781
   A18        1.83917   0.00000   0.00000   0.00000   0.00000   1.83917
   A19        1.91095   0.00000   0.00000   0.00000   0.00000   1.91095
   A20        1.89717   0.00000   0.00000   0.00000   0.00000   1.89717
   A21        1.91465   0.00000   0.00000   0.00000   0.00000   1.91465
   A22        1.95649   0.00000   0.00000   0.00000   0.00000   1.95649
   A23        1.88731   0.00000   0.00000   0.00000   0.00000   1.88731
   A24        1.93753   0.00000   0.00000   0.00000   0.00000   1.93753
   A25        1.86939   0.00000   0.00000   0.00000   0.00000   1.86939
   A26        1.86202   0.00000   0.00000   0.00000   0.00000   1.86202
    D1       -1.10495   0.00000   0.00000   0.00000   0.00000  -1.10495
    D2        3.12824   0.00000   0.00000   0.00000   0.00000   3.12824
    D3        1.00486   0.00000   0.00000   0.00000   0.00000   1.00485
    D4        3.07111   0.00000   0.00000   0.00000   0.00000   3.07111
    D5        1.02112   0.00000   0.00000   0.00000   0.00000   1.02112
    D6       -1.10227   0.00000   0.00000   0.00000   0.00000  -1.10227
    D7        0.98840   0.00000   0.00000   0.00000   0.00000   0.98840
    D8       -1.06159   0.00000   0.00000   0.00000   0.00000  -1.06159
    D9        3.09821   0.00000   0.00000   0.00000   0.00000   3.09820
   D10       -1.02573   0.00000   0.00000   0.00000   0.00000  -1.02573
   D11        1.09460   0.00000   0.00000   0.00000   0.00000   1.09460
   D12       -3.12284   0.00000   0.00000   0.00000   0.00000  -3.12284
   D13        1.09804   0.00000   0.00000   0.00000  -0.00001   1.09804
   D14       -3.06481   0.00000   0.00000   0.00000   0.00000  -3.06482
   D15       -0.99907   0.00000   0.00000   0.00000   0.00000  -0.99908
   D16        3.12080   0.00000   0.00000   0.00000   0.00000   3.12079
   D17       -1.04206   0.00000   0.00000   0.00000   0.00000  -1.04206
   D18        1.02368   0.00000   0.00000   0.00000   0.00000   1.02368
   D19       -1.30452   0.00000   0.00000   0.00000   0.00000  -1.30452
   D20        0.82034   0.00000   0.00000   0.00000   0.00000   0.82034
   D21        2.84448   0.00000   0.00000   0.00000   0.00000   2.84448
   D22       -1.01673   0.00000  -0.00001   0.00000   0.00000  -1.01673
   D23        1.04362   0.00000   0.00000   0.00000   0.00000   1.04362
   D24        3.11808   0.00000   0.00000   0.00000   0.00000   3.11808
   D25       -3.12872   0.00000   0.00000   0.00000   0.00000  -3.12872
   D26       -1.06837   0.00000   0.00000   0.00000   0.00000  -1.06837
   D27        1.00609   0.00000   0.00000   0.00000   0.00000   1.00609
   D28        1.11817   0.00000   0.00000   0.00000   0.00000   1.11817
   D29       -3.10466   0.00000   0.00000   0.00000   0.00000  -3.10466
   D30       -1.03020   0.00000   0.00000   0.00000   0.00000  -1.03020
   D31        0.87444   0.00000   0.00000   0.00000   0.00000   0.87444
   D32       -1.25100   0.00000   0.00000   0.00000   0.00000  -1.25100
   D33        2.97539   0.00000   0.00000   0.00000   0.00000   2.97539
         Item               Value     Threshold  Converged?
 Maximum Force            0.000001     0.000002     YES
 RMS     Force            0.000000     0.000001     YES
 Maximum Displacement     0.000010     0.000006     NO 
 RMS     Displacement     0.000003     0.000004     YES
 Predicted change in Energy=-3.987944D-12
 GradGradGradGradGradGradGradGradGradGradGradGradGradGradGradGradGradGrad

                          Input orientation:                          
 ---------------------------------------------------------------------
 Center     Atomic      Atomic             Coordinates (Angstroms)
 Number     Number       Type             X           Y           Z
 ---------------------------------------------------------------------
      1          6           0       -1.930964    0.902876    0.100472
      2          1           0       -2.476498    0.039477    0.486707
      3          1           0       -2.071797    0.939317   -0.980984
      4          1           0       -2.392187    1.798696    0.514295
      5          6           0       -0.454110    0.827678    0.465362
      6          1           0       -0.343081    0.865018    1.551906
      7          1           0        0.074453    1.692785    0.058277
      8          6           0        0.227185   -0.437113   -0.037704
      9          1           0       -0.277367   -1.318055    0.378325
     10          8           0        0.221162   -0.522358   -1.461255
     11          1           0       -0.655741   -0.755291   -1.763204
     12          6           0        1.689561   -0.496475    0.362736
     13          1           0        2.200352    0.388400   -0.038101
     14          1           0        1.774236   -0.474007    1.449133
     15          8           0        2.311141   -1.680149   -0.076562
     16          1           0        2.103453   -1.770700   -1.009404
 ---------------------------------------------------------------------
                    Distance matrix (angstroms):
                    1          2          3          4          5
     1  C    0.000000
     2  H    1.091899   0.000000
     3  H    1.091196   1.768506   0.000000
     4  H    1.089252   1.761455   1.754150   0.000000
     5  C    1.523121   2.170661   2.172853   2.168275   0.000000
     6  H    2.151619   2.523417   3.067492   2.479360   1.092840
     7  H    2.155791   3.069908   2.500833   2.510674   1.092478
     8  C    2.544066   2.795004   2.840714   3.487787   1.522148
     9  H    2.782826   2.586661   3.188013   3.768965   2.154758
    10  O    3.016940   3.374549   2.761306   4.014932   2.447538
    11  H    2.801607   3.001485   2.342814   3.837329   2.740976
    12  C    3.890394   4.202221   4.244396   4.685237   2.521753
    13  H    4.165532   4.719120   4.409511   4.835854   2.737262
    14  H    4.176505   4.388469   4.763918   4.837166   2.761831
    15  O    4.969790   5.118190   5.185530   5.879862   3.772200
    16  H    4.965517   5.146945   4.977722   5.939110   3.932891
                    6          7          8          9         10
     6  H    0.000000
     7  H    1.757971   0.000000
     8  C    2.132512   2.137524   0.000000
     9  H    2.479399   3.048175   1.097138   0.000000
    10  O    3.364865   2.690234   1.426114   2.065361   0.000000
    11  H    3.703121   3.137523   1.964216   2.246334   0.956237
    12  C    2.720187   2.737541   1.517373   2.131676   2.341754
    13  H    3.037158   2.496028   2.138892   3.037184   2.602314
    14  H    2.507305   3.085244   2.146022   2.463356   3.299202
    15  O    4.021775   4.049400   2.426833   2.653000   2.761498
    16  H    4.415070   4.153615   2.498607   2.792666   2.303378
                   11         12         13         14         15
    11  H    0.000000
    12  C    3.176012   0.000000
    13  H    3.527219   1.097533   0.000000
    14  H    4.037700   1.089924   1.771210   0.000000
    15  O    3.535889   1.407277   2.071870   2.017621   0.000000
    16  H    3.035198   1.917740   2.369501   2.798965   0.959962
                   16
    16  H    0.000000
 Stoichiometry    C4H10O2
 Framework group  C1[X(C4H10O2)]
 Deg. of freedom    42
 Full point group                 C1      NOp   1
 Largest Abelian subgroup         C1      NOp   1
 Largest concise Abelian subgroup C1      NOp   1
                         Standard orientation:                         
 ---------------------------------------------------------------------
 Center     Atomic      Atomic             Coordinates (Angstroms)
 Number     Number       Type             X           Y           Z
 ---------------------------------------------------------------------
      1          6           0        2.510399   -0.007413    0.202811
      2          1           0        2.555128    0.093692    1.289099
      3          1           0        2.593153    0.988222   -0.236018
      4          1           0        3.386773   -0.571370   -0.114034
      5          6           0        1.225547   -0.700247   -0.231968
      6          1           0        1.206444   -1.718463    0.164477
      7          1           0        1.195144   -0.778730   -1.321199
      8          6           0       -0.033330    0.015096    0.237551
      9          1           0       -0.031154    0.084743    1.332474
     10          8           0       -0.146409    1.324912   -0.315075
     11          1           0        0.469632    1.910381    0.123227
     12          6           0       -1.295793   -0.711384   -0.187695
     13          1           0       -1.300501   -0.797708   -1.281818
     14          1           0       -1.299952   -1.717257    0.231989
     15          8           0       -2.458557   -0.065960    0.272562
     16          1           0       -2.375886    0.858560    0.027706
 ---------------------------------------------------------------------
 Rotational constants (GHZ):      7.7668465      1.9473191      1.6809489
 Standard basis: Aug-CC-pVTZ (5D, 7F)
 There are   580 symmetry adapted cartesian basis functions of A   symmetry.
 There are   506 symmetry adapted basis functions of A   symmetry.
   506 basis functions,   702 primitive gaussians,   580 cartesian basis functions
    25 alpha electrons       25 beta electrons
       nuclear repulsion energy       260.8296756471 Hartrees.
 NAtoms=   16 NActive=   16 NUniq=   16 SFac= 1.00D+00 NAtFMM=   60 NAOKFM=F Big=F
 Integral buffers will be    131072 words long.
 Raffenetti 2 integral format.
 Two-electron integral symmetry is turned on.
 Nuclear repulsion after empirical dispersion term =      260.8214098463 Hartrees.
 One-electron integrals computed using PRISM.
 NBasis=   506 RedAO= T EigKep=  6.13D-06  NBF=   506
 NBsUse=   506 1.00D-06 EigRej= -1.00D+00 NBFU=   506
 Initial guess from the checkpoint file:  "1-2-butanediol_Conf-wb97-opt.chk"
 B after Tr=     0.000000    0.000000    0.000000
         Rot=    1.000000    0.000001    0.000000    0.000000 Ang=   0.00 deg.
 LinEq1:  Iter=  0 NonCon=     1 RMS=2.06D-08 Max=2.76D-07 NDo=     1
 AX will form     1 AO Fock derivatives at one time.
 LinEq1:  Iter=  1 NonCon=     1 RMS=3.20D-09 Max=3.53D-08 NDo=     1
 LinEq1:  Iter=  2 NonCon=     1 RMS=1.64D-09 Max=1.73D-08 NDo=     1
 LinEq1:  Iter=  3 NonCon=     1 RMS=6.58D-10 Max=6.79D-09 NDo=     1
 LinEq1:  Iter=  4 NonCon=     1 RMS=2.79D-10 Max=3.05D-09 NDo=     1
 LinEq1:  Iter=  5 NonCon=     1 RMS=7.79D-11 Max=1.01D-09 NDo=     1
 LinEq1:  Iter=  6 NonCon=     0 RMS=2.08D-11 Max=4.01D-10 NDo=     1
 Linear equations converged to 5.830D-11 5.830D-10 after     6 iterations.
 SCF Done:  E(RwB97XD) =  -308.917523429     a.u. after    2 cycles
            Convg  =    0.3445D-08                     8 Fock formations.
              S**2 =  0.0000                  -V/T =  2.0061
 Calling FoFJK, ICntrl=      2127 FMM=F ISym2X=0 I1Cent= 0 IOpClX= 0 NMat=1 NMatS=1 NMatT=0.
 ***** Axes restored to original set *****
 -------------------------------------------------------------------
 Center     Atomic                   Forces (Hartrees/Bohr)
 Number     Number              X              Y              Z
 -------------------------------------------------------------------
      1        6           0.000000017   -0.000000049   -0.000000029
      2        1           0.000000014   -0.000000090   -0.000000091
      3        1          -0.000000005   -0.000000040   -0.000000063
      4        1          -0.000000082   -0.000000095   -0.000000063
      5        6          -0.000000173   -0.000000018    0.000000008
      6        1          -0.000000057   -0.000000013    0.000000013
      7        1          -0.000000032   -0.000000021    0.000000035
      8        6           0.000000151   -0.000000001   -0.000000066
      9        1          -0.000000007   -0.000000033   -0.000000026
     10        8          -0.000000018    0.000000028    0.000000065
     11        1           0.000000119    0.000000017   -0.000000054
     12        6          -0.000000067    0.000000105    0.000000103
     13        1           0.000000016    0.000000067    0.000000091
     14        1          -0.000000035    0.000000054    0.000000070
     15        8           0.000000045    0.000000066   -0.000000017
     16        1           0.000000114    0.000000022    0.000000024
 -------------------------------------------------------------------
 Cartesian Forces:  Max     0.000000173 RMS     0.000000065

 GradGradGradGradGradGradGradGradGradGradGradGradGradGradGradGradGradGrad
 Berny optimization.
 Using GEDIIS/GDIIS optimizer.
 FormGI is forming the generalized inverse of G from B-inverse, IUseBI=4.
 Internal  Forces:  Max     0.000000117 RMS     0.000000026
 Search for a local minimum.
 Step number  14 out of a maximum of   84
 All quantities printed in internal units (Hartrees-Bohrs-Radians)
 Mixed Optimization -- En-DIIS/RFO-DIIS
 Swapping is turned off.
 Update second derivatives using D2CorX and points    1    2    3    4    5
                                                      6    7    8    9   10
                                                     11   12   13   14
 DE=  1.48D-11 DEPred=-3.99D-12 R=-3.71D+00
 Trust test=-3.71D+00 RLast= 1.73D-05 DXMaxT set to 2.52D-01
 ITU= -1  0  0  0  0  0  0  1  1  1  1  1  1  0
     Eigenvalues ---    0.00222   0.00269   0.00368   0.00468   0.00762
     Eigenvalues ---    0.03538   0.04108   0.04895   0.05118   0.05492
     Eigenvalues ---    0.05549   0.05606   0.05941   0.07692   0.08579
     Eigenvalues ---    0.11339   0.12040   0.13803   0.15558   0.15859
     Eigenvalues ---    0.15973   0.16063   0.16781   0.18155   0.20322
     Eigenvalues ---    0.21924   0.23259   0.29688   0.30739   0.32399
     Eigenvalues ---    0.33011   0.34051   0.34191   0.34276   0.34316
     Eigenvalues ---    0.34369   0.34542   0.34636   0.37434   0.38088
     Eigenvalues ---    0.52462   0.53136
 En-DIIS/RFO-DIIS IScMMF=        0 using points:    14   13   12   11   10
 RFO step:  Lambda=-1.13344678D-13.
 DidBck=F Rises=F RFO-DIIS coefs:    1.01203    0.01499   -0.04007    0.01434   -0.00130
 Iteration  1 RMS(Cart)=  0.00000068 RMS(Int)=  0.00000000
 Variable       Old X    -DE/DX   Delta X   Delta X   Delta X     New X
                                 (Linear)    (Quad)   (Total)
    R1        2.06339   0.00000   0.00000   0.00000   0.00000   2.06339
    R2        2.06206   0.00000   0.00000   0.00000   0.00000   2.06206
    R3        2.05839   0.00000   0.00000   0.00000   0.00000   2.05839
    R4        2.87828   0.00000   0.00000   0.00000   0.00000   2.87828
    R5        2.06517   0.00000   0.00000   0.00000   0.00000   2.06517
    R6        2.06448   0.00000   0.00000   0.00000   0.00000   2.06448
    R7        2.87644   0.00000   0.00000   0.00000   0.00000   2.87644
    R8        2.07329   0.00000   0.00000   0.00000   0.00000   2.07329
    R9        2.69496   0.00000   0.00000   0.00000   0.00000   2.69496
   R10        2.86742   0.00000   0.00000   0.00000   0.00000   2.86742
   R11        1.80703   0.00000   0.00000   0.00000   0.00000   1.80703
   R12        2.07404   0.00000   0.00000   0.00000   0.00000   2.07404
   R13        2.05966   0.00000   0.00000   0.00000   0.00000   2.05966
   R14        2.65937   0.00000   0.00000   0.00000   0.00000   2.65937
   R15        1.81407   0.00000   0.00000   0.00000   0.00000   1.81407
    A1        1.88861   0.00000   0.00000   0.00000   0.00000   1.88861
    A2        1.88007   0.00000   0.00000   0.00000   0.00000   1.88007
    A3        1.93977   0.00000   0.00000   0.00000   0.00000   1.93977
    A4        1.86963   0.00000   0.00000   0.00000   0.00000   1.86963
    A5        1.94359   0.00000   0.00000   0.00000   0.00000   1.94359
    A6        1.93923   0.00000   0.00000   0.00000   0.00000   1.93923
    A7        1.91241   0.00000   0.00000   0.00000   0.00000   1.91241
    A8        1.91852   0.00000   0.00000   0.00000   0.00000   1.91852
    A9        1.97778   0.00000   0.00000   0.00000   0.00000   1.97778
   A10        1.86949   0.00000   0.00000   0.00000   0.00000   1.86948
   A11        1.88758   0.00000   0.00000   0.00000   0.00000   1.88758
   A12        1.89472   0.00000   0.00000   0.00000   0.00000   1.89472
   A13        1.91349   0.00000   0.00000   0.00000   0.00000   1.91349
   A14        1.95809   0.00000   0.00000   0.00000   0.00000   1.95809
   A15        1.95698   0.00000   0.00000   0.00000   0.00000   1.95698
   A16        1.90559   0.00000   0.00000   0.00000   0.00000   1.90559
   A17        1.88781   0.00000   0.00000   0.00000   0.00000   1.88781
   A18        1.83917   0.00000   0.00000   0.00000   0.00000   1.83917
   A19        1.91095   0.00000   0.00000   0.00000   0.00000   1.91095
   A20        1.89717   0.00000   0.00000   0.00000   0.00000   1.89717
   A21        1.91465   0.00000   0.00000   0.00000   0.00000   1.91465
   A22        1.95649   0.00000   0.00000   0.00000   0.00000   1.95649
   A23        1.88731   0.00000   0.00000   0.00000   0.00000   1.88731
   A24        1.93753   0.00000   0.00000   0.00000   0.00000   1.93753
   A25        1.86939   0.00000   0.00000   0.00000   0.00000   1.86939
   A26        1.86202   0.00000   0.00000   0.00000   0.00000   1.86202
    D1       -1.10495   0.00000   0.00000   0.00000   0.00000  -1.10495
    D2        3.12824   0.00000   0.00000   0.00000   0.00000   3.12824
    D3        1.00485   0.00000   0.00000   0.00000   0.00000   1.00485
    D4        3.07111   0.00000   0.00000   0.00000   0.00000   3.07111
    D5        1.02112   0.00000   0.00000   0.00000   0.00000   1.02112
    D6       -1.10227   0.00000   0.00000   0.00000   0.00000  -1.10227
    D7        0.98840   0.00000   0.00000   0.00000   0.00000   0.98840
    D8       -1.06159   0.00000   0.00000   0.00000   0.00000  -1.06159
    D9        3.09820   0.00000   0.00000   0.00000   0.00000   3.09820
   D10       -1.02573   0.00000   0.00000   0.00000   0.00000  -1.02573
   D11        1.09460   0.00000   0.00000   0.00000   0.00000   1.09460
   D12       -3.12284   0.00000   0.00000   0.00000   0.00000  -3.12284
   D13        1.09804   0.00000   0.00000   0.00000   0.00000   1.09804
   D14       -3.06482   0.00000   0.00000   0.00000   0.00000  -3.06482
   D15       -0.99908   0.00000   0.00000   0.00000   0.00000  -0.99908
   D16        3.12079   0.00000   0.00000   0.00000   0.00000   3.12079
   D17       -1.04206   0.00000   0.00000   0.00000   0.00000  -1.04206
   D18        1.02368   0.00000   0.00000   0.00000   0.00000   1.02368
   D19       -1.30452   0.00000   0.00000   0.00000   0.00000  -1.30452
   D20        0.82034   0.00000   0.00000   0.00000   0.00000   0.82034
   D21        2.84448   0.00000   0.00000   0.00000   0.00000   2.84448
   D22       -1.01673   0.00000   0.00000   0.00000   0.00000  -1.01673
   D23        1.04362   0.00000   0.00000   0.00000   0.00000   1.04362
   D24        3.11808   0.00000   0.00000   0.00000   0.00000   3.11808
   D25       -3.12872   0.00000   0.00000   0.00000   0.00000  -3.12872
   D26       -1.06837   0.00000   0.00000   0.00000   0.00000  -1.06837
   D27        1.00609   0.00000   0.00000   0.00000   0.00000   1.00609
   D28        1.11817   0.00000   0.00000   0.00000   0.00000   1.11817
   D29       -3.10466   0.00000   0.00000   0.00000   0.00000  -3.10466
   D30       -1.03020   0.00000   0.00000   0.00000   0.00000  -1.03020
   D31        0.87444   0.00000   0.00000   0.00000   0.00000   0.87444
   D32       -1.25100   0.00000   0.00000   0.00000   0.00000  -1.25100
   D33        2.97539   0.00000   0.00000   0.00000   0.00000   2.97539
         Item               Value     Threshold  Converged?
 Maximum Force            0.000000     0.000002     YES
 RMS     Force            0.000000     0.000001     YES
 Maximum Displacement     0.000002     0.000006     YES
 RMS     Displacement     0.000001     0.000004     YES
 Predicted change in Energy=-1.672571D-13
 Optimization completed.
    -- Stationary point found.
                           ----------------------------
                           !   Optimized Parameters   !
                           ! (Angstroms and Degrees)  !
 --------------------------                            --------------------------
 ! Name  Definition              Value          Derivative Info.                !
 --------------------------------------------------------------------------------
 ! R1    R(1,2)                  1.0919         -DE/DX =    0.0                 !
 ! R2    R(1,3)                  1.0912         -DE/DX =    0.0                 !
 ! R3    R(1,4)                  1.0893         -DE/DX =    0.0                 !
 ! R4    R(1,5)                  1.5231         -DE/DX =    0.0                 !
 ! R5    R(5,6)                  1.0928         -DE/DX =    0.0                 !
 ! R6    R(5,7)                  1.0925         -DE/DX =    0.0                 !
 ! R7    R(5,8)                  1.5221         -DE/DX =    0.0                 !
 ! R8    R(8,9)                  1.0971         -DE/DX =    0.0                 !
 ! R9    R(8,10)                 1.4261         -DE/DX =    0.0                 !
 ! R10   R(8,12)                 1.5174         -DE/DX =    0.0                 !
 ! R11   R(10,11)                0.9562         -DE/DX =    0.0                 !
 ! R12   R(12,13)                1.0975         -DE/DX =    0.0                 !
 ! R13   R(12,14)                1.0899         -DE/DX =    0.0                 !
 ! R14   R(12,15)                1.4073         -DE/DX =    0.0                 !
 ! R15   R(15,16)                0.96           -DE/DX =    0.0                 !
 ! A1    A(2,1,3)              108.2096         -DE/DX =    0.0                 !
 ! A2    A(2,1,4)              107.7203         -DE/DX =    0.0                 !
 ! A3    A(2,1,5)              111.1408         -DE/DX =    0.0                 !
 ! A4    A(3,1,4)              107.1221         -DE/DX =    0.0                 !
 ! A5    A(3,1,5)              111.3596         -DE/DX =    0.0                 !
 ! A6    A(4,1,5)              111.1099         -DE/DX =    0.0                 !
 ! A7    A(1,5,6)              109.5732         -DE/DX =    0.0                 !
 ! A8    A(1,5,7)              109.9231         -DE/DX =    0.0                 !
 ! A9    A(1,5,8)              113.3183         -DE/DX =    0.0                 !
 ! A10   A(6,5,7)              107.1136         -DE/DX =    0.0                 !
 ! A11   A(6,5,8)              108.1503         -DE/DX =    0.0                 !
 ! A12   A(7,5,8)              108.5593         -DE/DX =    0.0                 !
 ! A13   A(5,8,9)              109.6351         -DE/DX =    0.0                 !
 ! A14   A(5,8,10)             112.1901         -DE/DX =    0.0                 !
 ! A15   A(5,8,12)             112.1265         -DE/DX =    0.0                 !
 ! A16   A(9,8,10)             109.1823         -DE/DX =    0.0                 !
 ! A17   A(9,8,12)             108.1635         -DE/DX =    0.0                 !
 ! A18   A(10,8,12)            105.3765         -DE/DX =    0.0                 !
 ! A19   A(8,10,11)            109.4895         -DE/DX =    0.0                 !
 ! A20   A(8,12,13)            108.6997         -DE/DX =    0.0                 !
 ! A21   A(8,12,14)            109.7012         -DE/DX =    0.0                 !
 ! A22   A(8,12,15)            112.0989         -DE/DX =    0.0                 !
 ! A23   A(13,12,14)           108.1351         -DE/DX =    0.0                 !
 ! A24   A(13,12,15)           111.0122         -DE/DX =    0.0                 !
 ! A25   A(14,12,15)           107.1082         -DE/DX =    0.0                 !
 ! A26   A(12,15,16)           106.6858         -DE/DX =    0.0                 !
 ! D1    D(2,1,5,6)            -63.309          -DE/DX =    0.0                 !
 ! D2    D(2,1,5,7)            179.2349         -DE/DX =    0.0                 !
 ! D3    D(2,1,5,8)             57.5738         -DE/DX =    0.0                 !
 ! D4    D(3,1,5,6)            175.9618         -DE/DX =    0.0                 !
 ! D5    D(3,1,5,7)             58.5057         -DE/DX =    0.0                 !
 ! D6    D(3,1,5,8)            -63.1554         -DE/DX =    0.0                 !
 ! D7    D(4,1,5,6)             56.6312         -DE/DX =    0.0                 !
 ! D8    D(4,1,5,7)            -60.8248         -DE/DX =    0.0                 !
 ! D9    D(4,1,5,8)            177.5141         -DE/DX =    0.0                 !
 ! D10   D(1,5,8,9)            -58.7701         -DE/DX =    0.0                 !
 ! D11   D(1,5,8,10)            62.7159         -DE/DX =    0.0                 !
 ! D12   D(1,5,8,12)          -178.9257         -DE/DX =    0.0                 !
 ! D13   D(6,5,8,9)             62.9128         -DE/DX =    0.0                 !
 ! D14   D(6,5,8,10)          -175.6012         -DE/DX =    0.0                 !
 ! D15   D(6,5,8,12)           -57.2428         -DE/DX =    0.0                 !
 ! D16   D(7,5,8,9)            178.8082         -DE/DX =    0.0                 !
 ! D17   D(7,5,8,10)           -59.7058         -DE/DX =    0.0                 !
 ! D18   D(7,5,8,12)            58.6526         -DE/DX =    0.0                 !
 ! D19   D(5,8,10,11)          -74.7434         -DE/DX =    0.0                 !
 ! D20   D(9,8,10,11)           47.0018         -DE/DX =    0.0                 !
 ! D21   D(12,8,10,11)         162.9768         -DE/DX =    0.0                 !
 ! D22   D(5,8,12,13)          -58.2543         -DE/DX =    0.0                 !
 ! D23   D(5,8,12,14)           59.7953         -DE/DX =    0.0                 !
 ! D24   D(5,8,12,15)          178.6529         -DE/DX =    0.0                 !
 ! D25   D(9,8,12,13)         -179.2625         -DE/DX =    0.0                 !
 ! D26   D(9,8,12,14)          -61.2129         -DE/DX =    0.0                 !
 ! D27   D(9,8,12,15)           57.6447         -DE/DX =    0.0                 !
 ! D28   D(10,8,12,13)          64.0665         -DE/DX =    0.0                 !
 ! D29   D(10,8,12,14)        -177.8839         -DE/DX =    0.0                 !
 ! D30   D(10,8,12,15)         -59.0264         -DE/DX =    0.0                 !
 ! D31   D(8,12,15,16)          50.1015         -DE/DX =    0.0                 !
 ! D32   D(13,12,15,16)        -71.6771         -DE/DX =    0.0                 !
 ! D33   D(14,12,15,16)        170.4771         -DE/DX =    0.0                 !
 --------------------------------------------------------------------------------
 GradGradGradGradGradGradGradGradGradGradGradGradGradGradGradGradGradGrad

                          Input orientation:                          
 ---------------------------------------------------------------------
 Center     Atomic      Atomic             Coordinates (Angstroms)
 Number     Number       Type             X           Y           Z
 ---------------------------------------------------------------------
      1          6           0       -1.930964    0.902876    0.100472
      2          1           0       -2.476498    0.039477    0.486707
      3          1           0       -2.071797    0.939317   -0.980984
      4          1           0       -2.392187    1.798696    0.514295
      5          6           0       -0.454110    0.827678    0.465362
      6          1           0       -0.343081    0.865018    1.551906
      7          1           0        0.074453    1.692785    0.058277
      8          6           0        0.227185   -0.437113   -0.037704
      9          1           0       -0.277367   -1.318055    0.378325
     10          8           0        0.221162   -0.522358   -1.461255
     11          1           0       -0.655741   -0.755291   -1.763204
     12          6           0        1.689561   -0.496475    0.362736
     13          1           0        2.200352    0.388400   -0.038101
     14          1           0        1.774236   -0.474007    1.449133
     15          8           0        2.311141   -1.680149   -0.076562
     16          1           0        2.103453   -1.770700   -1.009404
 ---------------------------------------------------------------------
                    Distance matrix (angstroms):
                    1          2          3          4          5
     1  C    0.000000
     2  H    1.091899   0.000000
     3  H    1.091196   1.768506   0.000000
     4  H    1.089252   1.761455   1.754150   0.000000
     5  C    1.523121   2.170661   2.172853   2.168275   0.000000
     6  H    2.151619   2.523417   3.067492   2.479360   1.092840
     7  H    2.155791   3.069908   2.500833   2.510674   1.092478
     8  C    2.544066   2.795004   2.840714   3.487787   1.522148
     9  H    2.782826   2.586661   3.188013   3.768965   2.154758
    10  O    3.016940   3.374549   2.761306   4.014932   2.447538
    11  H    2.801607   3.001485   2.342814   3.837329   2.740976
    12  C    3.890394   4.202221   4.244396   4.685237   2.521753
    13  H    4.165532   4.719120   4.409511   4.835854   2.737262
    14  H    4.176505   4.388469   4.763918   4.837166   2.761831
    15  O    4.969790   5.118190   5.185530   5.879862   3.772200
    16  H    4.965517   5.146945   4.977722   5.939110   3.932891
                    6          7          8          9         10
     6  H    0.000000
     7  H    1.757971   0.000000
     8  C    2.132512   2.137524   0.000000
     9  H    2.479399   3.048175   1.097138   0.000000
    10  O    3.364865   2.690234   1.426114   2.065361   0.000000
    11  H    3.703121   3.137523   1.964216   2.246334   0.956237
    12  C    2.720187   2.737541   1.517373   2.131676   2.341754
    13  H    3.037158   2.496028   2.138892   3.037184   2.602314
    14  H    2.507305   3.085244   2.146022   2.463356   3.299202
    15  O    4.021775   4.049400   2.426833   2.653000   2.761498
    16  H    4.415070   4.153615   2.498607   2.792666   2.303378
                   11         12         13         14         15
    11  H    0.000000
    12  C    3.176012   0.000000
    13  H    3.527219   1.097533   0.000000
    14  H    4.037700   1.089924   1.771210   0.000000
    15  O    3.535889   1.407277   2.071870   2.017621   0.000000
    16  H    3.035198   1.917740   2.369501   2.798965   0.959962
                   16
    16  H    0.000000
 Stoichiometry    C4H10O2
 Framework group  C1[X(C4H10O2)]
 Deg. of freedom    42
 Full point group                 C1      NOp   1
 Largest Abelian subgroup         C1      NOp   1
 Largest concise Abelian subgroup C1      NOp   1
                         Standard orientation:                         
 ---------------------------------------------------------------------
 Center     Atomic      Atomic             Coordinates (Angstroms)
 Number     Number       Type             X           Y           Z
 ---------------------------------------------------------------------
      1          6           0        2.510399   -0.007413    0.202811
      2          1           0        2.555128    0.093692    1.289099
      3          1           0        2.593153    0.988222   -0.236018
      4          1           0        3.386773   -0.571370   -0.114034
      5          6           0        1.225547   -0.700247   -0.231968
      6          1           0        1.206444   -1.718463    0.164477
      7          1           0        1.195144   -0.778730   -1.321199
      8          6           0       -0.033330    0.015096    0.237551
      9          1           0       -0.031154    0.084743    1.332474
     10          8           0       -0.146409    1.324912   -0.315075
     11          1           0        0.469632    1.910381    0.123227
     12          6           0       -1.295793   -0.711384   -0.187695
     13          1           0       -1.300501   -0.797708   -1.281818
     14          1           0       -1.299952   -1.717257    0.231989
     15          8           0       -2.458557   -0.065960    0.272562
     16          1           0       -2.375886    0.858560    0.027706
 ---------------------------------------------------------------------
 Rotational constants (GHZ):      7.7668465      1.9473191      1.6809489

 **********************************************************************

            Population analysis using the SCF density.

 **********************************************************************

 Orbital symmetries:
       Occupied  (A) (A) (A) (A) (A) (A) (A) (A) (A) (A) (A) (A)
                 (A) (A) (A) (A) (A) (A) (A) (A) (A) (A) (A) (A)
                 (A)
       Virtual   (A) (A) (A) (A) (A) (A) (A) (A) (A) (A) (A) (A)
                 (A) (A) (A) (A) (A) (A) (A) (A) (A) (A) (A) (A)
                 (A) (A) (A) (A) (A) (A) (A) (A) (A) (A) (A) (A)
                 (A) (A) (A) (A) (A) (A) (A) (A) (A) (A) (A) (A)
                 (A) (A) (A) (A) (A) (A) (A) (A) (A) (A) (A) (A)
                 (A) (A) (A) (A) (A) (A) (A) (A) (A) (A) (A) (A)
                 (A) (A) (A) (A) (A) (A) (A) (A) (A) (A) (A) (A)
                 (A) (A) (A) (A) (A) (A) (A) (A) (A) (A) (A) (A)
                 (A) (A) (A) (A) (A) (A) (A) (A) (A) (A) (A) (A)
                 (A) (A) (A) (A) (A) (A) (A) (A) (A) (A) (A) (A)
                 (A) (A) (A) (A) (A) (A) (A) (A) (A) (A) (A) (A)
                 (A) (A) (A) (A) (A) (A) (A) (A) (A) (A) (A) (A)
                 (A) (A) (A) (A) (A) (A) (A) (A) (A) (A) (A) (A)
                 (A) (A) (A) (A) (A) (A) (A) (A) (A) (A) (A) (A)
                 (A) (A) (A) (A) (A) (A) (A) (A) (A) (A) (A) (A)
                 (A) (A) (A) (A) (A) (A) (A) (A) (A) (A) (A) (A)
                 (A) (A) (A) (A) (A) (A) (A) (A) (A) (A) (A) (A)
                 (A) (A) (A) (A) (A) (A) (A) (A) (A) (A) (A) (A)
                 (A) (A) (A) (A) (A) (A) (A) (A) (A) (A) (A) (A)
                 (A) (A) (A) (A) (A) (A) (A) (A) (A) (A) (A) (A)
                 (A) (A) (A) (A) (A) (A) (A) (A) (A) (A) (A) (A)
                 (A) (A) (A) (A) (A) (A) (A) (A) (A) (A) (A) (A)
                 (A) (A) (A) (A) (A) (A) (A) (A) (A) (A) (A) (A)
                 (A) (A) (A) (A) (A) (A) (A) (A) (A) (A) (A) (A)
                 (A) (A) (A) (A) (A) (A) (A) (A) (A) (A) (A) (A)
                 (A) (A) (A) (A) (A) (A) (A) (A) (A) (A) (A) (A)
                 (A) (A) (A) (A) (A) (A) (A) (A) (A) (A) (A) (A)
                 (A) (A) (A) (A) (A) (A) (A) (A) (A) (A) (A) (A)
                 (A) (A) (A) (A) (A) (A) (A) (A) (A) (A) (A) (A)
                 (A) (A) (A) (A) (A) (A) (A) (A) (A) (A) (A) (A)
                 (A) (A) (A) (A) (A) (A) (A) (A) (A) (A) (A) (A)
                 (A) (A) (A) (A) (A) (A) (A) (A) (A) (A) (A) (A)
                 (A) (A) (A) (A) (A) (A) (A) (A) (A) (A) (A) (A)
                 (A) (A) (A) (A) (A) (A) (A) (A) (A) (A) (A) (A)
                 (A) (A) (A) (A) (A) (A) (A) (A) (A) (A) (A) (A)
                 (A) (A) (A) (A) (A) (A) (A) (A) (A) (A) (A) (A)
                 (A) (A) (A) (A) (A) (A) (A) (A) (A) (A) (A) (A)
                 (A) (A) (A) (A) (A) (A) (A) (A) (A) (A) (A) (A)
                 (A) (A) (A) (A) (A) (A) (A) (A) (A) (A) (A) (A)
                 (A) (A) (A) (A) (A) (A) (A) (A) (A) (A) (A) (A)
                 (A)
 The electronic state is 1-A.
 Alpha  occ. eigenvalues --  -19.26395 -19.24461 -10.33939 -10.32600 -10.28879
 Alpha  occ. eigenvalues --  -10.28387  -1.14481  -1.11495  -0.89610  -0.82569
 Alpha  occ. eigenvalues --   -0.73229  -0.69007  -0.63319  -0.58278  -0.56330
 Alpha  occ. eigenvalues --   -0.53190  -0.51391  -0.49710  -0.47546  -0.45019
 Alpha  occ. eigenvalues --   -0.44868  -0.42946  -0.40948  -0.37266  -0.35421
 Alpha virt. eigenvalues --    0.02747   0.03692   0.04123   0.04232   0.05740
 Alpha virt. eigenvalues --    0.05867   0.06141   0.06310   0.07928   0.08472
 Alpha virt. eigenvalues --    0.09857   0.10266   0.11312   0.12080   0.12444
 Alpha virt. eigenvalues --    0.12676   0.13160   0.13584   0.14349   0.14826
 Alpha virt. eigenvalues --    0.15086   0.15803   0.16532   0.17713   0.17964
 Alpha virt. eigenvalues --    0.18681   0.18945   0.20158   0.21112   0.21955
 Alpha virt. eigenvalues --    0.22021   0.22802   0.23242   0.24176   0.24653
 Alpha virt. eigenvalues --    0.25195   0.25992   0.26829   0.27647   0.28025
 Alpha virt. eigenvalues --    0.28656   0.29557   0.30435   0.30722   0.31621
 Alpha virt. eigenvalues --    0.32976   0.33216   0.33431   0.33859   0.34495
 Alpha virt. eigenvalues --    0.35339   0.35878   0.36543   0.36672   0.37216
 Alpha virt. eigenvalues --    0.37526   0.37963   0.38451   0.38699   0.39881
 Alpha virt. eigenvalues --    0.40206   0.40773   0.41338   0.41812   0.42247
 Alpha virt. eigenvalues --    0.43015   0.43632   0.43903   0.44733   0.44980
 Alpha virt. eigenvalues --    0.45619   0.45825   0.46578   0.47603   0.47766
 Alpha virt. eigenvalues --    0.48673   0.49338   0.50139   0.51080   0.51769
 Alpha virt. eigenvalues --    0.52138   0.52679   0.53295   0.54109   0.54739
 Alpha virt. eigenvalues --    0.55740   0.56210   0.57609   0.58038   0.59314
 Alpha virt. eigenvalues --    0.60635   0.60723   0.61119   0.61775   0.62008
 Alpha virt. eigenvalues --    0.63656   0.65145   0.65768   0.67192   0.68188
 Alpha virt. eigenvalues --    0.69953   0.70282   0.70938   0.72290   0.73072
 Alpha virt. eigenvalues --    0.73722   0.74833   0.75641   0.76534   0.76998
 Alpha virt. eigenvalues --    0.77319   0.78005   0.79007   0.79805   0.80397
 Alpha virt. eigenvalues --    0.81075   0.82716   0.83853   0.84534   0.84831
 Alpha virt. eigenvalues --    0.85430   0.86543   0.87570   0.87897   0.88623
 Alpha virt. eigenvalues --    0.89934   0.90639   0.91309   0.91767   0.92832
 Alpha virt. eigenvalues --    0.94631   0.95121   0.95525   0.96594   0.96840
 Alpha virt. eigenvalues --    0.97731   0.98478   0.99042   0.99476   1.00676
 Alpha virt. eigenvalues --    1.01112   1.03399   1.04041   1.04798   1.05794
 Alpha virt. eigenvalues --    1.06214   1.06634   1.07888   1.08346   1.08690
 Alpha virt. eigenvalues --    1.09893   1.10519   1.11605   1.12210   1.14099
 Alpha virt. eigenvalues --    1.14488   1.15337   1.15890   1.16842   1.17486
 Alpha virt. eigenvalues --    1.18284   1.20108   1.21098   1.21788   1.22389
 Alpha virt. eigenvalues --    1.23503   1.24598   1.25102   1.26057   1.26993
 Alpha virt. eigenvalues --    1.28322   1.28740   1.30723   1.32570   1.33303
 Alpha virt. eigenvalues --    1.33972   1.34481   1.35327   1.37207   1.38605
 Alpha virt. eigenvalues --    1.39050   1.39909   1.40921   1.41730   1.42854
 Alpha virt. eigenvalues --    1.43876   1.44489   1.45422   1.47157   1.47510
 Alpha virt. eigenvalues --    1.49007   1.49735   1.50568   1.50817   1.52619
 Alpha virt. eigenvalues --    1.52705   1.53060   1.55277   1.56239   1.56582
 Alpha virt. eigenvalues --    1.57463   1.58035   1.59718   1.59818   1.61008
 Alpha virt. eigenvalues --    1.61481   1.62759   1.63450   1.63858   1.65177
 Alpha virt. eigenvalues --    1.66067   1.67715   1.68162   1.69891   1.70881
 Alpha virt. eigenvalues --    1.71463   1.71743   1.72698   1.73544   1.74286
 Alpha virt. eigenvalues --    1.75035   1.76335   1.77030   1.78350   1.80481
 Alpha virt. eigenvalues --    1.81585   1.81804   1.82837   1.84843   1.86994
 Alpha virt. eigenvalues --    1.87353   1.88949   1.89924   1.90999   1.92683
 Alpha virt. eigenvalues --    1.93760   1.96614   1.97102   1.98188   1.99333
 Alpha virt. eigenvalues --    1.99897   2.02864   2.03575   2.04595   2.05784
 Alpha virt. eigenvalues --    2.07629   2.09304   2.10528   2.11842   2.14366
 Alpha virt. eigenvalues --    2.14894   2.15717   2.17666   2.18643   2.20804
 Alpha virt. eigenvalues --    2.23426   2.25340   2.26540   2.29435   2.31958
 Alpha virt. eigenvalues --    2.32284   2.34206   2.35937   2.37302   2.39342
 Alpha virt. eigenvalues --    2.42657   2.45146   2.46853   2.49688   2.50095
 Alpha virt. eigenvalues --    2.54040   2.55582   2.58154   2.59918   2.63554
 Alpha virt. eigenvalues --    2.65813   2.67311   2.69815   2.72153   2.72917
 Alpha virt. eigenvalues --    2.77323   2.78800   2.82489   2.83301   2.83396
 Alpha virt. eigenvalues --    2.86975   2.91280   2.92045   2.93094   2.94190
 Alpha virt. eigenvalues --    2.98384   2.98843   3.03059   3.03731   3.09130
 Alpha virt. eigenvalues --    3.11464   3.13202   3.18663   3.20555   3.24278
 Alpha virt. eigenvalues --    3.26794   3.27429   3.30207   3.31473   3.34659
 Alpha virt. eigenvalues --    3.35471   3.36552   3.41655   3.42970   3.43768
 Alpha virt. eigenvalues --    3.45083   3.47215   3.49975   3.50704   3.52549
 Alpha virt. eigenvalues --    3.54045   3.55024   3.56895   3.58761   3.59692
 Alpha virt. eigenvalues --    3.61711   3.62114   3.63391   3.64222   3.65892
 Alpha virt. eigenvalues --    3.68081   3.70530   3.70759   3.74063   3.74898
 Alpha virt. eigenvalues --    3.76215   3.76880   3.77686   3.80010   3.81993
 Alpha virt. eigenvalues --    3.82309   3.86276   3.87243   3.89202   3.91495
 Alpha virt. eigenvalues --    3.92265   3.94627   3.96943   3.97630   3.99888
 Alpha virt. eigenvalues --    4.01904   4.02597   4.04776   4.05009   4.05319
 Alpha virt. eigenvalues --    4.07654   4.10564   4.12296   4.14105   4.15380
 Alpha virt. eigenvalues --    4.15837   4.16990   4.20780   4.22603   4.26456
 Alpha virt. eigenvalues --    4.27166   4.28805   4.29420   4.32611   4.33292
 Alpha virt. eigenvalues --    4.34634   4.37150   4.40185   4.41083   4.43802
 Alpha virt. eigenvalues --    4.44202   4.46612   4.50256   4.51368   4.52670
 Alpha virt. eigenvalues --    4.53391   4.55072   4.56963   4.57374   4.61074
 Alpha virt. eigenvalues --    4.62015   4.63012   4.65571   4.67203   4.70972
 Alpha virt. eigenvalues --    4.71992   4.73628   4.74584   4.77530   4.81194
 Alpha virt. eigenvalues --    4.85116   4.85499   4.87691   4.89937   4.90525
 Alpha virt. eigenvalues --    4.91623   4.92849   4.97347   4.97546   4.99475
 Alpha virt. eigenvalues --    5.01487   5.03632   5.05184   5.06427   5.09272
 Alpha virt. eigenvalues --    5.11944   5.13691   5.14902   5.16734   5.17889
 Alpha virt. eigenvalues --    5.19947   5.21039   5.22072   5.24749   5.27292
 Alpha virt. eigenvalues --    5.28733   5.31085   5.32648   5.34151   5.36898
 Alpha virt. eigenvalues --    5.39375   5.41339   5.45439   5.47618   5.47993
 Alpha virt. eigenvalues --    5.51377   5.55178   5.56992   5.58417   5.63126
 Alpha virt. eigenvalues --    5.68557   5.71610   5.75218   5.77773   5.82917
 Alpha virt. eigenvalues --    5.87005   5.89137   5.91054   5.94844   5.97745
 Alpha virt. eigenvalues --    5.99166   6.07836   6.12348   6.24278   6.34308
 Alpha virt. eigenvalues --    6.38305   6.40526   6.47049   6.54102   6.56059
 Alpha virt. eigenvalues --    6.60006   6.62791   6.63643   6.64668   6.68850
 Alpha virt. eigenvalues --    6.77742   6.78932   6.97343   6.99431   7.02552
 Alpha virt. eigenvalues --    7.03021   7.07353   7.16597   7.17187   7.19155
 Alpha virt. eigenvalues --    7.28364   7.30176   7.43193   7.45811   7.59224
 Alpha virt. eigenvalues --    7.60480   7.84817   7.90707   8.22540   8.28370
 Alpha virt. eigenvalues --   15.68008  15.93716  17.19178  17.47584  17.61557
 Alpha virt. eigenvalues --   18.62158
          Condensed to atoms (all electrons):
               1          2          3          4          5          6
     1  C    5.803440   0.363518   0.368676   0.471494   0.007272  -0.025769
     2  H    0.363518   0.343532   0.008999   0.000288   0.010038  -0.005020
     3  H    0.368676   0.008999   0.356106  -0.000116  -0.001153   0.001131
     4  H    0.471494   0.000288  -0.000116   0.353454  -0.041488  -0.003799
     5  C    0.007272   0.010038  -0.001153  -0.041488   5.625388   0.426995
     6  H   -0.025769  -0.005020   0.001131  -0.003799   0.426995   0.402464
     7  H   -0.046802   0.000349  -0.015131  -0.000499   0.410869  -0.033553
     8  C    0.007757   0.002447  -0.012032   0.000724  -0.007223  -0.023846
     9  H   -0.000175  -0.006126  -0.006941   0.000614  -0.025887   0.002729
    10  O    0.010849  -0.000188   0.010393  -0.000548   0.098097  -0.001637
    11  H    0.002186  -0.000685  -0.012711   0.002439  -0.030358  -0.004793
    12  C    0.003629   0.003188   0.006125  -0.000600   0.061182   0.013200
    13  H    0.006981  -0.000445   0.001199   0.000251   0.010110   0.007681
    14  H   -0.002430   0.001068   0.000263  -0.000312  -0.005224  -0.007532
    15  O   -0.005957  -0.000366  -0.000712  -0.000012  -0.008280  -0.000910
    16  H    0.000096   0.000073   0.000184  -0.000125   0.002207   0.000540
               7          8          9         10         11         12
     1  C   -0.046802   0.007757  -0.000175   0.010849   0.002186   0.003629
     2  H    0.000349   0.002447  -0.006126  -0.000188  -0.000685   0.003188
     3  H   -0.015131  -0.012032  -0.006941   0.010393  -0.012711   0.006125
     4  H   -0.000499   0.000724   0.000614  -0.000548   0.002439  -0.000600
     5  C    0.410869  -0.007223  -0.025887   0.098097  -0.030358   0.061182
     6  H   -0.033553  -0.023846   0.002729  -0.001637  -0.004793   0.013200
     7  H    0.480006  -0.021914   0.008084  -0.009340   0.014241  -0.023710
     8  C   -0.021914   5.146204   0.438800  -0.172368   0.059518  -0.132527
     9  H    0.008084   0.438800   0.424180  -0.070132   0.032703  -0.096270
    10  O   -0.009340  -0.172368  -0.070132   8.568881   0.138601   0.028511
    11  H    0.014241   0.059518   0.032703   0.138601   0.767501  -0.028732
    12  C   -0.023710  -0.132527  -0.096270   0.028511  -0.028732   5.808868
    13  H   -0.025136   0.011022  -0.003801  -0.001747  -0.004451   0.361073
    14  H    0.000296  -0.016129  -0.017633   0.007715  -0.001843   0.411740
    15  O    0.003904   0.050397   0.014412  -0.011734   0.006629  -0.156287
    16  H    0.000198  -0.038499   0.001517   0.020945  -0.008353   0.079556
              13         14         15         16
     1  C    0.006981  -0.002430  -0.005957   0.000096
     2  H   -0.000445   0.001068  -0.000366   0.000073
     3  H    0.001199   0.000263  -0.000712   0.000184
     4  H    0.000251  -0.000312  -0.000012  -0.000125
     5  C    0.010110  -0.005224  -0.008280   0.002207
     6  H    0.007681  -0.007532  -0.000910   0.000540
     7  H   -0.025136   0.000296   0.003904   0.000198
     8  C    0.011022  -0.016129   0.050397  -0.038499
     9  H   -0.003801  -0.017633   0.014412   0.001517
    10  O   -0.001747   0.007715  -0.011734   0.020945
    11  H   -0.004451  -0.001843   0.006629  -0.008353
    12  C    0.361073   0.411740  -0.156287   0.079556
    13  H    0.454842  -0.054906  -0.019120   0.026585
    14  H   -0.054906   0.384768   0.017217  -0.018136
    15  O   -0.019120   0.017217   8.553750   0.170617
    16  H    0.026585  -0.018136   0.170617   0.610683
 Mulliken charges:
               1
     1  C   -0.964764
     2  H    0.279330
     3  H    0.295717
     4  H    0.218236
     5  C   -0.532545
     6  H    0.252120
     7  H    0.258140
     8  C    0.707668
     9  H    0.303927
    10  O   -0.616297
    11  H    0.068108
    12  C   -0.338944
    13  H    0.229861
    14  H    0.301078
    15  O   -0.613546
    16  H    0.151912
 Sum of Mulliken charges =   0.00000
 Mulliken charges with hydrogens summed into heavy atoms:
               1
     1  C   -0.171481
     5  C   -0.022286
     8  C    1.011595
    10  O   -0.548188
    12  C    0.191994
    15  O   -0.461634
 Electronic spatial extent (au):  <R**2>=            747.1505
 Charge=              0.0000 electrons
 Dipole moment (field-independent basis, Debye):
    X=              2.6273    Y=              0.2403    Z=              0.3324  Tot=              2.6591
 Quadrupole moment (field-independent basis, Debye-Ang):
   XX=            -43.6480   YY=            -35.0978   ZZ=            -39.0645
   XY=             -0.7068   XZ=              1.9474   YZ=              1.6045
 Traceless Quadrupole moment (field-independent basis, Debye-Ang):
   XX=             -4.3779   YY=              4.1723   ZZ=              0.2056
   XY=             -0.7068   XZ=              1.9474   YZ=              1.6045
 Octapole moment (field-independent basis, Debye-Ang**2):
  XXX=             10.6550  YYY=             10.3352  ZZZ=             -0.0805  XYY=             -3.2796
  XXY=              8.7087  XXZ=             -5.8927  XZZ=             -1.6958  YZZ=              0.6308
  YYZ=              3.4497  XYZ=              0.1724
 Hexadecapole moment (field-independent basis, Debye-Ang**3):
 XXXX=           -758.1412 YYYY=           -160.3168 ZZZZ=            -80.9617 XXXY=            -28.6881
 XXXZ=              6.0328 YYYX=              6.8601 YYYZ=              0.1619 ZZZX=              1.2266
 ZZZY=              0.7801 XXYY=           -134.1124 XXZZ=           -134.1739 YYZZ=            -45.9216
 XXYZ=             -0.0264 YYXZ=             -1.6331 ZZXY=              0.2234
 N-N= 2.608214098463D+02 E-N=-1.243851291219D+03  KE= 3.070578775739D+02
 1\1\GINC-C597\FOpt\RwB97XD\Aug-CC-pVTZ\C4H10O2\ROOT\16-Feb-2019\0\\#wB
 97XD aug-cc-pVTZ Opt=verytight SCF=QC Integral(Grid=SuperFineGrid) Fre
 q MaxDisk=32GB\\Title\\0,1\C,-1.9309636898,0.9028764282,0.1004724893\H
 ,-2.4764976939,0.0394766958,0.4867073238\H,-2.0717966787,0.9393172661,
 -0.9809837488\H,-2.3921869602,1.7986963672,0.5142950234\C,-0.454109791
 3,0.8276777001,0.4653620211\H,-0.3430807682,0.865017691,1.5519055223\H
 ,0.0744531702,1.6927854541,0.0582768942\C,0.2271851579,-0.4371132634,-
 0.0377038923\H,-0.2773666123,-1.3180552692,0.3783246425\O,0.2211616952
 ,-0.5223578595,-1.4612549777\H,-0.6557411084,-0.7552905249,-1.76320394
 59\C,1.6895613298,-0.4964747646,0.3627360207\H,2.2003515023,0.38839974
 42,-0.0381005573\H,1.7742357794,-0.4740066216,1.449133197\O,2.31114142
 22,-1.6801486226,-0.0765622905\H,2.1034532457,-1.770700421,-1.00940372
 18\\Version=ES64L-G09RevD.01\State=1-A\HF=-308.9175234\RMSD=0.000e+00\
 RMSF=6.486e-08\Dipole=-0.9685362,0.3946066,0.026356\Quadrupole=-1.0032
 322,-0.6976886,1.7009208,2.7620083,0.2179576,2.0114929\PG=C01 [X(C4H10
 O2)]\\@


 IT IS A PROFOUNDLY ERRONEOUS TRUISM ... THAT WE SHOULD CULTIVATE
 THE HABIT OF THINKING OF WHAT WE ARE DOING.
 THE PRECISE OPPOSITE IS THE CASE.
 CIVILIZATION ADVANCES BY EXTENDING THE NUMBER OF IMPORTANT OPERATIONS
 WHICH WE CAN PERFORM WITHOUT THINKING ABOUT THEM.

                                    -- ALFRED NORTH WHITEHEAD
 Job cpu time:       2 days  0 hours 12 minutes 38.1 seconds.
 File lengths (MBytes):  RWF=    109 Int=      0 D2E=      0 Chk=     17 Scr=      1
 Normal termination of Gaussian 09 at Sat Feb 16 06:56:28 2019.
 Link1:  Proceeding to internal job step number  2.
 ----------------------------------------------------------------------
 #N Geom=AllCheck Guess=TCheck SCRF=Check GenChk RwB97XD/Aug-CC-pVTZ Fr
 eq
 ----------------------------------------------------------------------
 1/7=1,10=4,29=7,30=1,38=1,40=1/1,3;
 2/12=2,40=1/2;
 3/5=16,6=1,7=10,11=2,14=-4,16=1,25=1,30=1,70=2,71=2,74=-58,75=-7,116=1,140=1/1,2,3;
 4/5=101/1;
 5/5=2,8=3,98=1/8;
 8/6=4,10=90,11=11/1;
 11/6=1,8=1,9=11,15=111,16=1/1,2,10;
 10/6=1/2;
 6/7=2,8=2,9=2,10=2,18=1,28=1/1;
 7/8=1,10=1,25=1/1,2,3,16;
 1/7=1,10=4,30=1/3;
 99//99;
 Structure from the checkpoint file:  "1-2-butanediol_Conf-wb97-opt.chk"
 -----
 Title
 -----
 Charge =  0 Multiplicity = 1
 Redundant internal coordinates found in file.
 C,0,-1.9309636898,0.9028764282,0.1004724893
 H,0,-2.4764976939,0.0394766958,0.4867073238
 H,0,-2.0717966787,0.9393172661,-0.9809837488
 H,0,-2.3921869602,1.7986963672,0.5142950234
 C,0,-0.4541097913,0.8276777001,0.4653620211
 H,0,-0.3430807682,0.865017691,1.5519055223
 H,0,0.0744531702,1.6927854541,0.0582768942
 C,0,0.2271851579,-0.4371132634,-0.0377038923
 H,0,-0.2773666123,-1.3180552692,0.3783246425
 O,0,0.2211616952,-0.5223578595,-1.4612549777
 H,0,-0.6557411084,-0.7552905249,-1.7632039459
 C,0,1.6895613298,-0.4964747646,0.3627360207
 H,0,2.2003515023,0.3883997442,-0.0381005573
 H,0,1.7742357794,-0.4740066216,1.449133197
 O,0,2.3111414222,-1.6801486226,-0.0765622905
 H,0,2.1034532457,-1.770700421,-1.0094037218
 Recover connectivity data from disk.

 GradGradGradGradGradGradGradGradGradGradGradGradGradGradGradGradGradGrad
 Berny optimization.
 Initialization pass.
                           ----------------------------
                           !    Initial Parameters    !
                           ! (Angstroms and Degrees)  !
 --------------------------                            --------------------------
 ! Name  Definition              Value          Derivative Info.                !
 --------------------------------------------------------------------------------
 ! R1    R(1,2)                  1.0919         calculate D2E/DX2 analytically  !
 ! R2    R(1,3)                  1.0912         calculate D2E/DX2 analytically  !
 ! R3    R(1,4)                  1.0893         calculate D2E/DX2 analytically  !
 ! R4    R(1,5)                  1.5231         calculate D2E/DX2 analytically  !
 ! R5    R(5,6)                  1.0928         calculate D2E/DX2 analytically  !
 ! R6    R(5,7)                  1.0925         calculate D2E/DX2 analytically  !
 ! R7    R(5,8)                  1.5221         calculate D2E/DX2 analytically  !
 ! R8    R(8,9)                  1.0971         calculate D2E/DX2 analytically  !
 ! R9    R(8,10)                 1.4261         calculate D2E/DX2 analytically  !
 ! R10   R(8,12)                 1.5174         calculate D2E/DX2 analytically  !
 ! R11   R(10,11)                0.9562         calculate D2E/DX2 analytically  !
 ! R12   R(12,13)                1.0975         calculate D2E/DX2 analytically  !
 ! R13   R(12,14)                1.0899         calculate D2E/DX2 analytically  !
 ! R14   R(12,15)                1.4073         calculate D2E/DX2 analytically  !
 ! R15   R(15,16)                0.96           calculate D2E/DX2 analytically  !
 ! A1    A(2,1,3)              108.2096         calculate D2E/DX2 analytically  !
 ! A2    A(2,1,4)              107.7203         calculate D2E/DX2 analytically  !
 ! A3    A(2,1,5)              111.1408         calculate D2E/DX2 analytically  !
 ! A4    A(3,1,4)              107.1221         calculate D2E/DX2 analytically  !
 ! A5    A(3,1,5)              111.3596         calculate D2E/DX2 analytically  !
 ! A6    A(4,1,5)              111.1099         calculate D2E/DX2 analytically  !
 ! A7    A(1,5,6)              109.5732         calculate D2E/DX2 analytically  !
 ! A8    A(1,5,7)              109.9231         calculate D2E/DX2 analytically  !
 ! A9    A(1,5,8)              113.3183         calculate D2E/DX2 analytically  !
 ! A10   A(6,5,7)              107.1136         calculate D2E/DX2 analytically  !
 ! A11   A(6,5,8)              108.1503         calculate D2E/DX2 analytically  !
 ! A12   A(7,5,8)              108.5593         calculate D2E/DX2 analytically  !
 ! A13   A(5,8,9)              109.6351         calculate D2E/DX2 analytically  !
 ! A14   A(5,8,10)             112.1901         calculate D2E/DX2 analytically  !
 ! A15   A(5,8,12)             112.1265         calculate D2E/DX2 analytically  !
 ! A16   A(9,8,10)             109.1823         calculate D2E/DX2 analytically  !
 ! A17   A(9,8,12)             108.1635         calculate D2E/DX2 analytically  !
 ! A18   A(10,8,12)            105.3765         calculate D2E/DX2 analytically  !
 ! A19   A(8,10,11)            109.4895         calculate D2E/DX2 analytically  !
 ! A20   A(8,12,13)            108.6997         calculate D2E/DX2 analytically  !
 ! A21   A(8,12,14)            109.7012         calculate D2E/DX2 analytically  !
 ! A22   A(8,12,15)            112.0989         calculate D2E/DX2 analytically  !
 ! A23   A(13,12,14)           108.1351         calculate D2E/DX2 analytically  !
 ! A24   A(13,12,15)           111.0122         calculate D2E/DX2 analytically  !
 ! A25   A(14,12,15)           107.1082         calculate D2E/DX2 analytically  !
 ! A26   A(12,15,16)           106.6858         calculate D2E/DX2 analytically  !
 ! D1    D(2,1,5,6)            -63.309          calculate D2E/DX2 analytically  !
 ! D2    D(2,1,5,7)            179.2349         calculate D2E/DX2 analytically  !
 ! D3    D(2,1,5,8)             57.5738         calculate D2E/DX2 analytically  !
 ! D4    D(3,1,5,6)            175.9618         calculate D2E/DX2 analytically  !
 ! D5    D(3,1,5,7)             58.5057         calculate D2E/DX2 analytically  !
 ! D6    D(3,1,5,8)            -63.1554         calculate D2E/DX2 analytically  !
 ! D7    D(4,1,5,6)             56.6312         calculate D2E/DX2 analytically  !
 ! D8    D(4,1,5,7)            -60.8248         calculate D2E/DX2 analytically  !
 ! D9    D(4,1,5,8)            177.5141         calculate D2E/DX2 analytically  !
 ! D10   D(1,5,8,9)            -58.7701         calculate D2E/DX2 analytically  !
 ! D11   D(1,5,8,10)            62.7159         calculate D2E/DX2 analytically  !
 ! D12   D(1,5,8,12)          -178.9257         calculate D2E/DX2 analytically  !
 ! D13   D(6,5,8,9)             62.9128         calculate D2E/DX2 analytically  !
 ! D14   D(6,5,8,10)          -175.6012         calculate D2E/DX2 analytically  !
 ! D15   D(6,5,8,12)           -57.2428         calculate D2E/DX2 analytically  !
 ! D16   D(7,5,8,9)            178.8082         calculate D2E/DX2 analytically  !
 ! D17   D(7,5,8,10)           -59.7058         calculate D2E/DX2 analytically  !
 ! D18   D(7,5,8,12)            58.6526         calculate D2E/DX2 analytically  !
 ! D19   D(5,8,10,11)          -74.7434         calculate D2E/DX2 analytically  !
 ! D20   D(9,8,10,11)           47.0018         calculate D2E/DX2 analytically  !
 ! D21   D(12,8,10,11)         162.9768         calculate D2E/DX2 analytically  !
 ! D22   D(5,8,12,13)          -58.2543         calculate D2E/DX2 analytically  !
 ! D23   D(5,8,12,14)           59.7953         calculate D2E/DX2 analytically  !
 ! D24   D(5,8,12,15)          178.6529         calculate D2E/DX2 analytically  !
 ! D25   D(9,8,12,13)         -179.2625         calculate D2E/DX2 analytically  !
 ! D26   D(9,8,12,14)          -61.2129         calculate D2E/DX2 analytically  !
 ! D27   D(9,8,12,15)           57.6447         calculate D2E/DX2 analytically  !
 ! D28   D(10,8,12,13)          64.0665         calculate D2E/DX2 analytically  !
 ! D29   D(10,8,12,14)        -177.8839         calculate D2E/DX2 analytically  !
 ! D30   D(10,8,12,15)         -59.0264         calculate D2E/DX2 analytically  !
 ! D31   D(8,12,15,16)          50.1015         calculate D2E/DX2 analytically  !
 ! D32   D(13,12,15,16)        -71.6771         calculate D2E/DX2 analytically  !
 ! D33   D(14,12,15,16)        170.4771         calculate D2E/DX2 analytically  !
 --------------------------------------------------------------------------------
 Trust Radius=3.00D-01 FncErr=1.00D-07 GrdErr=1.00D-07
 Number of steps in this run=      2 maximum allowed number of steps=      2.
 GradGradGradGradGradGradGradGradGradGradGradGradGradGradGradGradGradGrad

                          Input orientation:                          
 ---------------------------------------------------------------------
 Center     Atomic      Atomic             Coordinates (Angstroms)
 Number     Number       Type             X           Y           Z
 ---------------------------------------------------------------------
      1          6           0       -1.930964    0.902876    0.100472
      2          1           0       -2.476498    0.039477    0.486707
      3          1           0       -2.071797    0.939317   -0.980984
      4          1           0       -2.392187    1.798696    0.514295
      5          6           0       -0.454110    0.827678    0.465362
      6          1           0       -0.343081    0.865018    1.551906
      7          1           0        0.074453    1.692785    0.058277
      8          6           0        0.227185   -0.437113   -0.037704
      9          1           0       -0.277367   -1.318055    0.378325
     10          8           0        0.221162   -0.522358   -1.461255
     11          1           0       -0.655741   -0.755291   -1.763204
     12          6           0        1.689561   -0.496475    0.362736
     13          1           0        2.200352    0.388400   -0.038101
     14          1           0        1.774236   -0.474007    1.449133
     15          8           0        2.311141   -1.680149   -0.076562
     16          1           0        2.103453   -1.770700   -1.009404
 ---------------------------------------------------------------------
                    Distance matrix (angstroms):
                    1          2          3          4          5
     1  C    0.000000
     2  H    1.091899   0.000000
     3  H    1.091196   1.768506   0.000000
     4  H    1.089252   1.761455   1.754150   0.000000
     5  C    1.523121   2.170661   2.172853   2.168275   0.000000
     6  H    2.151619   2.523417   3.067492   2.479360   1.092840
     7  H    2.155791   3.069908   2.500833   2.510674   1.092478
     8  C    2.544066   2.795004   2.840714   3.487787   1.522148
     9  H    2.782826   2.586661   3.188013   3.768965   2.154758
    10  O    3.016940   3.374549   2.761306   4.014932   2.447538
    11  H    2.801607   3.001485   2.342814   3.837329   2.740976
    12  C    3.890394   4.202221   4.244396   4.685237   2.521753
    13  H    4.165532   4.719120   4.409511   4.835854   2.737262
    14  H    4.176505   4.388469   4.763918   4.837166   2.761831
    15  O    4.969790   5.118190   5.185530   5.879862   3.772200
    16  H    4.965517   5.146945   4.977722   5.939110   3.932891
                    6          7          8          9         10
     6  H    0.000000
     7  H    1.757971   0.000000
     8  C    2.132512   2.137524   0.000000
     9  H    2.479399   3.048175   1.097138   0.000000
    10  O    3.364865   2.690234   1.426114   2.065361   0.000000
    11  H    3.703121   3.137523   1.964216   2.246334   0.956237
    12  C    2.720187   2.737541   1.517373   2.131676   2.341754
    13  H    3.037158   2.496028   2.138892   3.037184   2.602314
    14  H    2.507305   3.085244   2.146022   2.463356   3.299202
    15  O    4.021775   4.049400   2.426833   2.653000   2.761498
    16  H    4.415070   4.153615   2.498607   2.792666   2.303378
                   11         12         13         14         15
    11  H    0.000000
    12  C    3.176012   0.000000
    13  H    3.527219   1.097533   0.000000
    14  H    4.037700   1.089924   1.771210   0.000000
    15  O    3.535889   1.407277   2.071870   2.017621   0.000000
    16  H    3.035198   1.917740   2.369501   2.798965   0.959962
                   16
    16  H    0.000000
 Stoichiometry    C4H10O2
 Framework group  C1[X(C4H10O2)]
 Deg. of freedom    42
 Full point group                 C1      NOp   1
 Largest Abelian subgroup         C1      NOp   1
 Largest concise Abelian subgroup C1      NOp   1
                         Standard orientation:                         
 ---------------------------------------------------------------------
 Center     Atomic      Atomic             Coordinates (Angstroms)
 Number     Number       Type             X           Y           Z
 ---------------------------------------------------------------------
      1          6           0        2.510399   -0.007413    0.202811
      2          1           0        2.555128    0.093692    1.289099
      3          1           0        2.593153    0.988222   -0.236018
      4          1           0        3.386773   -0.571370   -0.114034
      5          6           0        1.225547   -0.700247   -0.231968
      6          1           0        1.206444   -1.718463    0.164477
      7          1           0        1.195144   -0.778730   -1.321199
      8          6           0       -0.033330    0.015096    0.237551
      9          1           0       -0.031154    0.084743    1.332474
     10          8           0       -0.146409    1.324912   -0.315075
     11          1           0        0.469632    1.910381    0.123227
     12          6           0       -1.295793   -0.711384   -0.187695
     13          1           0       -1.300501   -0.797708   -1.281818
     14          1           0       -1.299952   -1.717257    0.231989
     15          8           0       -2.458557   -0.065960    0.272562
     16          1           0       -2.375886    0.858560    0.027706
 ---------------------------------------------------------------------
 Rotational constants (GHZ):      7.7668465      1.9473191      1.6809489
 Standard basis: Aug-CC-pVTZ (5D, 7F)
 There are   580 symmetry adapted cartesian basis functions of A   symmetry.
 There are   506 symmetry adapted basis functions of A   symmetry.
   506 basis functions,   702 primitive gaussians,   580 cartesian basis functions
    25 alpha electrons       25 beta electrons
       nuclear repulsion energy       260.8296756471 Hartrees.
 NAtoms=   16 NActive=   16 NUniq=   16 SFac= 1.00D+00 NAtFMM=   60 NAOKFM=F Big=F
 Integral buffers will be    131072 words long.
 Raffenetti 2 integral format.
 Two-electron integral symmetry is turned on.
 Nuclear repulsion after empirical dispersion term =      260.8214098463 Hartrees.
 One-electron integrals computed using PRISM.
 NBasis=   506 RedAO= T EigKep=  6.13D-06  NBF=   506
 NBsUse=   506 1.00D-06 EigRej= -1.00D+00 NBFU=   506
 Initial guess from the checkpoint file:  "1-2-butanediol_Conf-wb97-opt.chk"
 B after Tr=     0.000000    0.000000    0.000000
         Rot=    0.983616    0.108978    0.001154    0.143602 Ang=  20.77 deg.
 Gradient too large for Newton-Raphson -- use scaled steepest descent instead.
 Gradient too large for Newton-Raphson -- use scaled steepest descent instead.
 Gradient too large for Newton-Raphson -- use scaled steepest descent instead.
     Minimum is close to point  3 DX= -1.57D-03 DF= -5.20D-06 DXR=  3.95D-03 DFR=  1.56D-05 which will be used.
 Gradient too large for Newton-Raphson -- use scaled steepest descent instead.
     Accept linear search using points  1 and  2.
 Gradient too large for Newton-Raphson -- use scaled steepest descent instead.
     Minimum is close to point  5 DX=  3.46D-01 DF= -1.48D-02 DXR=  9.77D-02 DFR=  1.04D-02 which will be used.
 Gradient too large for Newton-Raphson -- use scaled steepest descent instead.
 Restarting incremental Fock formation.
 Gradient too large for Newton-Raphson -- use scaled steepest descent instead.
 Gradient too large for Newton-Raphson -- use scaled steepest descent instead.
     Accept linear search using points  1 and  2.
 Gradient too large for Newton-Raphson -- use scaled steepest descent instead.
     Minimum is close to point  2 DX=  3.40D-02 DF= -2.08D-04 DXR=  4.08D-02 DFR=  1.66D-03 which will be used.
 Gradient too large for Newton-Raphson -- use scaled steepest descent instead.
     Minimum is close to point  3 DX= -5.24D-04 DF= -7.23D-07 DXR=  2.63D-03 DFR=  6.89D-06 which will be used.
 Gradient too large for Newton-Raphson -- use scaled steepest descent instead.
     Accept linear search using points  1 and  2.
 Gradient too large for Newton-Raphson -- use scaled steepest descent instead.
     Accept linear search using points  1 and  2.
 Gradient too large for Newton-Raphson -- use scaled steepest descent instead.
     Minimum is close to point  2 DX=  6.27D-02 DF= -5.40D-04 DXR=  8.22D-02 DFR=  6.81D-03 which will be used.
 Gradient too large for Newton-Raphson -- use scaled steepest descent instead.
     Accept linear search using points  1 and  2.
 Gradient too large for Newton-Raphson -- use scaled steepest descent instead.
     Accept linear search using points  1 and  2.
 Restarting incremental Fock formation.
 Gradient too large for Newton-Raphson -- use scaled steepest descent instead.
     Accept linear search using points  1 and  2.
 Gradient too large for Newton-Raphson -- use scaled steepest descent instead.
 Gradient too large for Newton-Raphson -- use scaled steepest descent instead.
     Minimum is close to point  3 DX= -5.96D-03 DF= -4.33D-05 DXR=  3.07D-02 DFR=  9.45D-04 which will be used.
 Gradient too large for Newton-Raphson -- use scaled steepest descent instead.
     Accept linear search using points  1 and  2.
 Gradient too large for Newton-Raphson -- use scaled steepest descent instead.
     Accept linear search using points  1 and  2.
 Gradient too large for Newton-Raphson -- use scaled steepest descent instead.
 Gradient too large for Newton-Raphson -- use scaled steepest descent instead.
 Restarting incremental Fock formation.
 Gradient too large for Newton-Raphson -- use scaled steepest descent instead.
 Gradient too large for Newton-Raphson -- use scaled steepest descent instead.
 Gradient too large for Newton-Raphson -- use scaled steepest descent instead.
     Accept linear search using points  1 and  2.
 Gradient too large for Newton-Raphson -- use scaled steepest descent instead.
 Gradient too large for Newton-Raphson -- use scaled steepest descent instead.
     Accept linear search using points  1 and  2.
     Minimum is close to point  2 DX= -6.27D-02 DF= -7.39D-06 DXR=  6.04D-02 DFR=  4.29D-03 which will be used.
 Gradient too large for Newton-Raphson -- use scaled steepest descent instead.
 Gradient too large for Newton-Raphson -- use scaled steepest descent instead.
     Accept linear search using points  1 and  2.
     Minimum is close to point  2 DX= -2.69D-02 DF= -8.79D-07 DXR=  2.77D-02 DFR=  7.66D-04 which will be used.
 Gradient too large for Newton-Raphson -- use scaled steepest descent instead.
 Gradient too large for Newton-Raphson -- use scaled steepest descent instead.
 Restarting incremental Fock formation.
     Accept linear search using points  1 and  2.
 Gradient too large for Newton-Raphson -- use scaled steepest descent instead.
 Gradient too large for Newton-Raphson -- use scaled steepest descent instead.
     Accept linear search using points  1 and  2.
 Gradient too large for Newton-Raphson -- use scaled steepest descent instead.
     Minimum is close to point  3 DX= -1.75D-02 DF= -3.98D-06 DXR=  9.57D-02 DFR=  9.24D-03 which will be used.
 Gradient too large for Newton-Raphson -- use scaled steepest descent instead.
     Accept linear search using points  1 and  2.
 Gradient too large for Newton-Raphson -- use scaled steepest descent instead.
     Accept linear search using points  1 and  2.
 Gradient too large for Newton-Raphson -- use scaled steepest descent instead.
 Gradient too large for Newton-Raphson -- use scaled steepest descent instead.
 Restarting incremental Fock formation.
 LinEq1:  Iter=  0 NonCon=     1 RMS=5.18D-05 Max=1.06D-03 NDo=     1
 AX will form     1 AO Fock derivatives at one time.
 LinEq1:  Iter=  1 NonCon=     1 RMS=6.87D-06 Max=9.52D-05 NDo=     1
 LinEq1:  Iter=  2 NonCon=     1 RMS=3.53D-06 Max=6.08D-05 NDo=     1
 LinEq1:  Iter=  3 NonCon=     1 RMS=8.11D-07 Max=1.53D-05 NDo=     1
 LinEq1:  Iter=  4 NonCon=     1 RMS=3.49D-07 Max=5.70D-06 NDo=     1
 LinEq1:  Iter=  5 NonCon=     1 RMS=1.83D-07 Max=2.71D-06 NDo=     1
 LinEq1:  Iter=  6 NonCon=     1 RMS=6.47D-08 Max=7.15D-07 NDo=     1
 LinEq1:  Iter=  7 NonCon=     1 RMS=2.79D-08 Max=3.77D-07 NDo=     1
 LinEq1:  Iter=  8 NonCon=     0 RMS=6.43D-09 Max=7.82D-08 NDo=     1
 Linear equations converged to 1.551D-08 1.551D-07 after     8 iterations.
     Minimum is close to point  2 DX=  3.76D-04 DF= -8.01D-12 DXR=  3.76D-04 DFR=  1.42D-07 which will be used.
 LinEq1:  Iter=  0 NonCon=     1 RMS=1.72D-07 Max=1.87D-06 NDo=     1
 LinEq1:  Iter=  1 NonCon=     1 RMS=6.52D-08 Max=8.22D-07 NDo=     1
 LinEq1:  Iter=  2 NonCon=     1 RMS=2.76D-08 Max=4.42D-07 NDo=     1
 LinEq1:  Iter=  3 NonCon=     1 RMS=1.11D-08 Max=1.70D-07 NDo=     1
 LinEq1:  Iter=  4 NonCon=     1 RMS=2.98D-09 Max=3.28D-08 NDo=     1
 LinEq1:  Iter=  5 NonCon=     1 RMS=1.10D-09 Max=1.36D-08 NDo=     1
 LinEq1:  Iter=  6 NonCon=     1 RMS=5.57D-10 Max=7.81D-09 NDo=     1
 LinEq1:  Iter=  7 NonCon=     0 RMS=2.29D-10 Max=2.70D-09 NDo=     1
 Linear equations converged to 2.996D-10 2.996D-09 after     7 iterations.
 SCF Done:  E(RwB97XD) =  -308.917523423     a.u. after   41 cycles
            Convg  =    0.9260D-08                   121 Fock formations.
              S**2 =  0.0000                  -V/T =  2.0061
 DoSCS=F DFT=T ScalE2(SS,OS)=  1.000000  1.000000
 Range of M.O.s used for correlation:     1   506
 NBasis=   506 NAE=    25 NBE=    25 NFC=     0 NFV=     0
 NROrb=    506 NOA=    25 NOB=    25 NVA=   481 NVB=   481

 **** Warning!!: The largest alpha MO coefficient is  0.68859500D+02

 Symmetrizing basis deriv contribution to polar:
 IMax=3 JMax=2 DiffMx= 0.00D+00
 G2DrvN: will do    17 centers at a time, making    1 passes.
 Calling FoFCou, ICntrl=  3107 FMM=F I1Cent=   0 AccDes= 0.00D+00.
 End of G2Drv F.D. properties file   721 does not exist.
 End of G2Drv F.D. properties file   722 does not exist.
 End of G2Drv F.D. properties file   788 does not exist.
          IDoAtm=1111111111111111
          Differentiating once with respect to electric field.
                with respect to dipole field.
          Differentiating once with respect to nuclear coordinates.
          There are    51 degrees of freedom in the 1st order CPHF.  IDoFFX=6 NUNeed=     3.
     48 vectors produced by pass  0 Test12= 2.36D-14 1.96D-09 XBig12= 2.16D+01 8.22D-01.
 AX will form    48 AO Fock derivatives at one time.
     48 vectors produced by pass  1 Test12= 2.36D-14 1.96D-09 XBig12= 1.53D+00 1.65D-01.
     48 vectors produced by pass  2 Test12= 2.36D-14 1.96D-09 XBig12= 2.95D-02 1.74D-02.
     48 vectors produced by pass  3 Test12= 2.36D-14 1.96D-09 XBig12= 3.54D-04 2.15D-03.
     48 vectors produced by pass  4 Test12= 2.36D-14 1.96D-09 XBig12= 3.10D-06 1.99D-04.
     48 vectors produced by pass  5 Test12= 2.36D-14 1.96D-09 XBig12= 2.51D-08 1.56D-05.
     47 vectors produced by pass  6 Test12= 2.36D-14 1.96D-09 XBig12= 1.87D-10 1.32D-06.
      5 vectors produced by pass  7 Test12= 2.36D-14 1.96D-09 XBig12= 1.08D-12 9.08D-08.
      3 vectors produced by pass  8 Test12= 2.36D-14 1.96D-09 XBig12= 7.03D-15 6.51D-09.
      3 vectors produced by pass  9 Test12= 2.36D-14 1.96D-09 XBig12= 6.42D-16 2.54D-09.
      3 vectors produced by pass 10 Test12= 2.36D-14 1.96D-09 XBig12= 5.06D-16 4.34D-09.
      2 vectors produced by pass 11 Test12= 2.36D-14 1.96D-09 XBig12= 2.75D-16 2.22D-09.
 InvSVY:  IOpt=1 It=  1 EMax= 3.55D-15
 Solved reduced A of dimension   351 with    51 vectors.
 Isotropic polarizability for W=    0.000000       61.23 Bohr**3.
 End of Minotr F.D. properties file   721 does not exist.
 End of Minotr F.D. properties file   722 does not exist.
 End of Minotr F.D. properties file   788 does not exist.

 **********************************************************************

            Population analysis using the SCF density.

 **********************************************************************

 Orbital symmetries:
       Occupied  (A) (A) (A) (A) (A) (A) (A) (A) (A) (A) (A) (A)
                 (A) (A) (A) (A) (A) (A) (A) (A) (A) (A) (A) (A)
                 (A)
       Virtual   (A) (A) (A) (A) (A) (A) (A) (A) (A) (A) (A) (A)
                 (A) (A) (A) (A) (A) (A) (A) (A) (A) (A) (A) (A)
                 (A) (A) (A) (A) (A) (A) (A) (A) (A) (A) (A) (A)
                 (A) (A) (A) (A) (A) (A) (A) (A) (A) (A) (A) (A)
                 (A) (A) (A) (A) (A) (A) (A) (A) (A) (A) (A) (A)
                 (A) (A) (A) (A) (A) (A) (A) (A) (A) (A) (A) (A)
                 (A) (A) (A) (A) (A) (A) (A) (A) (A) (A) (A) (A)
                 (A) (A) (A) (A) (A) (A) (A) (A) (A) (A) (A) (A)
                 (A) (A) (A) (A) (A) (A) (A) (A) (A) (A) (A) (A)
                 (A) (A) (A) (A) (A) (A) (A) (A) (A) (A) (A) (A)
                 (A) (A) (A) (A) (A) (A) (A) (A) (A) (A) (A) (A)
                 (A) (A) (A) (A) (A) (A) (A) (A) (A) (A) (A) (A)
                 (A) (A) (A) (A) (A) (A) (A) (A) (A) (A) (A) (A)
                 (A) (A) (A) (A) (A) (A) (A) (A) (A) (A) (A) (A)
                 (A) (A) (A) (A) (A) (A) (A) (A) (A) (A) (A) (A)
                 (A) (A) (A) (A) (A) (A) (A) (A) (A) (A) (A) (A)
                 (A) (A) (A) (A) (A) (A) (A) (A) (A) (A) (A) (A)
                 (A) (A) (A) (A) (A) (A) (A) (A) (A) (A) (A) (A)
                 (A) (A) (A) (A) (A) (A) (A) (A) (A) (A) (A) (A)
                 (A) (A) (A) (A) (A) (A) (A) (A) (A) (A) (A) (A)
                 (A) (A) (A) (A) (A) (A) (A) (A) (A) (A) (A) (A)
                 (A) (A) (A) (A) (A) (A) (A) (A) (A) (A) (A) (A)
                 (A) (A) (A) (A) (A) (A) (A) (A) (A) (A) (A) (A)
                 (A) (A) (A) (A) (A) (A) (A) (A) (A) (A) (A) (A)
                 (A) (A) (A) (A) (A) (A) (A) (A) (A) (A) (A) (A)
                 (A) (A) (A) (A) (A) (A) (A) (A) (A) (A) (A) (A)
                 (A) (A) (A) (A) (A) (A) (A) (A) (A) (A) (A) (A)
                 (A) (A) (A) (A) (A) (A) (A) (A) (A) (A) (A) (A)
                 (A) (A) (A) (A) (A) (A) (A) (A) (A) (A) (A) (A)
                 (A) (A) (A) (A) (A) (A) (A) (A) (A) (A) (A) (A)
                 (A) (A) (A) (A) (A) (A) (A) (A) (A) (A) (A) (A)
                 (A) (A) (A) (A) (A) (A) (A) (A) (A) (A) (A) (A)
                 (A) (A) (A) (A) (A) (A) (A) (A) (A) (A) (A) (A)
                 (A) (A) (A) (A) (A) (A) (A) (A) (A) (A) (A) (A)
                 (A) (A) (A) (A) (A) (A) (A) (A) (A) (A) (A) (A)
                 (A) (A) (A) (A) (A) (A) (A) (A) (A) (A) (A) (A)
                 (A) (A) (A) (A) (A) (A) (A) (A) (A) (A) (A) (A)
                 (A) (A) (A) (A) (A) (A) (A) (A) (A) (A) (A) (A)
                 (A) (A) (A) (A) (A) (A) (A) (A) (A) (A) (A) (A)
                 (A) (A) (A) (A) (A) (A) (A) (A) (A) (A) (A) (A)
                 (A)
 The electronic state is 1-A.
 Alpha  occ. eigenvalues --  -19.26395 -19.24461 -10.33939 -10.32600 -10.28879
 Alpha  occ. eigenvalues --  -10.28387  -1.14481  -1.11495  -0.89610  -0.82569
 Alpha  occ. eigenvalues --   -0.73229  -0.69007  -0.63319  -0.58278  -0.56330
 Alpha  occ. eigenvalues --   -0.53190  -0.51391  -0.49710  -0.47546  -0.45019
 Alpha  occ. eigenvalues --   -0.44868  -0.42946  -0.40948  -0.37266  -0.35421
 Alpha virt. eigenvalues --    0.02747   0.03692   0.04123   0.04232   0.05740
 Alpha virt. eigenvalues --    0.05867   0.06141   0.06310   0.07928   0.08472
 Alpha virt. eigenvalues --    0.09857   0.10266   0.11312   0.12080   0.12444
 Alpha virt. eigenvalues --    0.12676   0.13160   0.13584   0.14349   0.14826
 Alpha virt. eigenvalues --    0.15086   0.15803   0.16532   0.17713   0.17964
 Alpha virt. eigenvalues --    0.18681   0.18945   0.20158   0.21112   0.21955
 Alpha virt. eigenvalues --    0.22021   0.22802   0.23242   0.24176   0.24653
 Alpha virt. eigenvalues --    0.25195   0.25992   0.26829   0.27647   0.28025
 Alpha virt. eigenvalues --    0.28656   0.29557   0.30435   0.30722   0.31621
 Alpha virt. eigenvalues --    0.32976   0.33216   0.33431   0.33859   0.34495
 Alpha virt. eigenvalues --    0.35339   0.35878   0.36543   0.36672   0.37216
 Alpha virt. eigenvalues --    0.37526   0.37963   0.38451   0.38699   0.39881
 Alpha virt. eigenvalues --    0.40206   0.40773   0.41338   0.41812   0.42247
 Alpha virt. eigenvalues --    0.43015   0.43632   0.43903   0.44733   0.44980
 Alpha virt. eigenvalues --    0.45619   0.45825   0.46578   0.47603   0.47766
 Alpha virt. eigenvalues --    0.48673   0.49338   0.50139   0.51080   0.51769
 Alpha virt. eigenvalues --    0.52138   0.52679   0.53295   0.54109   0.54739
 Alpha virt. eigenvalues --    0.55740   0.56210   0.57609   0.58038   0.59314
 Alpha virt. eigenvalues --    0.60635   0.60723   0.61119   0.61775   0.62008
 Alpha virt. eigenvalues --    0.63656   0.65145   0.65768   0.67192   0.68188
 Alpha virt. eigenvalues --    0.69953   0.70282   0.70938   0.72290   0.73072
 Alpha virt. eigenvalues --    0.73722   0.74833   0.75641   0.76534   0.76998
 Alpha virt. eigenvalues --    0.77319   0.78005   0.79007   0.79805   0.80397
 Alpha virt. eigenvalues --    0.81075   0.82716   0.83853   0.84534   0.84831
 Alpha virt. eigenvalues --    0.85430   0.86543   0.87570   0.87897   0.88623
 Alpha virt. eigenvalues --    0.89934   0.90639   0.91309   0.91767   0.92832
 Alpha virt. eigenvalues --    0.94631   0.95121   0.95525   0.96594   0.96840
 Alpha virt. eigenvalues --    0.97731   0.98478   0.99042   0.99476   1.00676
 Alpha virt. eigenvalues --    1.01112   1.03399   1.04041   1.04798   1.05794
 Alpha virt. eigenvalues --    1.06214   1.06634   1.07888   1.08346   1.08690
 Alpha virt. eigenvalues --    1.09893   1.10519   1.11605   1.12210   1.14099
 Alpha virt. eigenvalues --    1.14488   1.15337   1.15890   1.16842   1.17486
 Alpha virt. eigenvalues --    1.18284   1.20108   1.21098   1.21788   1.22389
 Alpha virt. eigenvalues --    1.23503   1.24598   1.25102   1.26057   1.26993
 Alpha virt. eigenvalues --    1.28322   1.28740   1.30723   1.32570   1.33303
 Alpha virt. eigenvalues --    1.33972   1.34481   1.35327   1.37207   1.38605
 Alpha virt. eigenvalues --    1.39050   1.39909   1.40921   1.41730   1.42854
 Alpha virt. eigenvalues --    1.43876   1.44489   1.45422   1.47157   1.47510
 Alpha virt. eigenvalues --    1.49007   1.49735   1.50568   1.50817   1.52619
 Alpha virt. eigenvalues --    1.52705   1.53060   1.55277   1.56239   1.56582
 Alpha virt. eigenvalues --    1.57463   1.58035   1.59718   1.59818   1.61008
 Alpha virt. eigenvalues --    1.61481   1.62759   1.63450   1.63858   1.65177
 Alpha virt. eigenvalues --    1.66067   1.67715   1.68162   1.69891   1.70881
 Alpha virt. eigenvalues --    1.71463   1.71743   1.72698   1.73544   1.74286
 Alpha virt. eigenvalues --    1.75035   1.76335   1.77030   1.78350   1.80481
 Alpha virt. eigenvalues --    1.81585   1.81804   1.82837   1.84843   1.86994
 Alpha virt. eigenvalues --    1.87353   1.88949   1.89924   1.90999   1.92683
 Alpha virt. eigenvalues --    1.93760   1.96614   1.97102   1.98188   1.99333
 Alpha virt. eigenvalues --    1.99897   2.02864   2.03575   2.04595   2.05784
 Alpha virt. eigenvalues --    2.07629   2.09304   2.10528   2.11842   2.14366
 Alpha virt. eigenvalues --    2.14894   2.15717   2.17666   2.18643   2.20804
 Alpha virt. eigenvalues --    2.23426   2.25340   2.26540   2.29435   2.31958
 Alpha virt. eigenvalues --    2.32284   2.34206   2.35937   2.37302   2.39342
 Alpha virt. eigenvalues --    2.42657   2.45146   2.46853   2.49688   2.50095
 Alpha virt. eigenvalues --    2.54040   2.55582   2.58154   2.59918   2.63554
 Alpha virt. eigenvalues --    2.65813   2.67311   2.69815   2.72153   2.72917
 Alpha virt. eigenvalues --    2.77323   2.78800   2.82489   2.83301   2.83396
 Alpha virt. eigenvalues --    2.86975   2.91280   2.92045   2.93094   2.94190
 Alpha virt. eigenvalues --    2.98384   2.98843   3.03059   3.03731   3.09130
 Alpha virt. eigenvalues --    3.11464   3.13202   3.18663   3.20555   3.24278
 Alpha virt. eigenvalues --    3.26794   3.27429   3.30207   3.31473   3.34659
 Alpha virt. eigenvalues --    3.35471   3.36552   3.41655   3.42970   3.43768
 Alpha virt. eigenvalues --    3.45083   3.47215   3.49975   3.50704   3.52549
 Alpha virt. eigenvalues --    3.54045   3.55024   3.56895   3.58761   3.59692
 Alpha virt. eigenvalues --    3.61711   3.62114   3.63391   3.64222   3.65892
 Alpha virt. eigenvalues --    3.68081   3.70530   3.70759   3.74063   3.74898
 Alpha virt. eigenvalues --    3.76215   3.76880   3.77686   3.80010   3.81993
 Alpha virt. eigenvalues --    3.82309   3.86276   3.87243   3.89202   3.91495
 Alpha virt. eigenvalues --    3.92265   3.94627   3.96943   3.97630   3.99888
 Alpha virt. eigenvalues --    4.01904   4.02597   4.04776   4.05009   4.05319
 Alpha virt. eigenvalues --    4.07654   4.10564   4.12296   4.14105   4.15380
 Alpha virt. eigenvalues --    4.15837   4.16990   4.20780   4.22603   4.26456
 Alpha virt. eigenvalues --    4.27166   4.28805   4.29420   4.32611   4.33292
 Alpha virt. eigenvalues --    4.34634   4.37150   4.40185   4.41083   4.43802
 Alpha virt. eigenvalues --    4.44202   4.46612   4.50256   4.51368   4.52670
 Alpha virt. eigenvalues --    4.53391   4.55072   4.56963   4.57374   4.61074
 Alpha virt. eigenvalues --    4.62015   4.63012   4.65571   4.67203   4.70972
 Alpha virt. eigenvalues --    4.71992   4.73628   4.74584   4.77530   4.81194
 Alpha virt. eigenvalues --    4.85116   4.85499   4.87691   4.89937   4.90525
 Alpha virt. eigenvalues --    4.91623   4.92849   4.97347   4.97546   4.99475
 Alpha virt. eigenvalues --    5.01487   5.03632   5.05184   5.06427   5.09272
 Alpha virt. eigenvalues --    5.11944   5.13691   5.14902   5.16734   5.17889
 Alpha virt. eigenvalues --    5.19947   5.21039   5.22072   5.24749   5.27292
 Alpha virt. eigenvalues --    5.28733   5.31085   5.32648   5.34151   5.36898
 Alpha virt. eigenvalues --    5.39375   5.41339   5.45439   5.47618   5.47993
 Alpha virt. eigenvalues --    5.51377   5.55178   5.56992   5.58417   5.63126
 Alpha virt. eigenvalues --    5.68557   5.71610   5.75218   5.77773   5.82917
 Alpha virt. eigenvalues --    5.87005   5.89137   5.91054   5.94844   5.97745
 Alpha virt. eigenvalues --    5.99166   6.07836   6.12348   6.24278   6.34308
 Alpha virt. eigenvalues --    6.38305   6.40526   6.47049   6.54101   6.56059
 Alpha virt. eigenvalues --    6.60006   6.62791   6.63643   6.64668   6.68850
 Alpha virt. eigenvalues --    6.77742   6.78932   6.97343   6.99431   7.02552
 Alpha virt. eigenvalues --    7.03021   7.07353   7.16597   7.17187   7.19155
 Alpha virt. eigenvalues --    7.28364   7.30176   7.43193   7.45811   7.59224
 Alpha virt. eigenvalues --    7.60480   7.84817   7.90707   8.22540   8.28370
 Alpha virt. eigenvalues --   15.68008  15.93716  17.19178  17.47584  17.61557
 Alpha virt. eigenvalues --   18.62158
          Condensed to atoms (all electrons):
               1          2          3          4          5          6
     1  C    5.803440   0.363518   0.368676   0.471494   0.007271  -0.025769
     2  H    0.363518   0.343532   0.008999   0.000288   0.010038  -0.005020
     3  H    0.368676   0.008999   0.356106  -0.000117  -0.001153   0.001131
     4  H    0.471494   0.000288  -0.000117   0.353454  -0.041488  -0.003799
     5  C    0.007271   0.010038  -0.001153  -0.041488   5.625388   0.426995
     6  H   -0.025769  -0.005020   0.001131  -0.003799   0.426995   0.402464
     7  H   -0.046802   0.000349  -0.015131  -0.000499   0.410869  -0.033553
     8  C    0.007757   0.002448  -0.012032   0.000724  -0.007222  -0.023846
     9  H   -0.000175  -0.006126  -0.006941   0.000614  -0.025887   0.002729
    10  O    0.010849  -0.000188   0.010393  -0.000548   0.098097  -0.001637
    11  H    0.002186  -0.000685  -0.012711   0.002439  -0.030358  -0.004793
    12  C    0.003629   0.003188   0.006125  -0.000600   0.061182   0.013200
    13  H    0.006981  -0.000445   0.001199   0.000251   0.010110   0.007681
    14  H   -0.002430   0.001068   0.000263  -0.000312  -0.005224  -0.007532
    15  O   -0.005957  -0.000366  -0.000712  -0.000012  -0.008280  -0.000910
    16  H    0.000096   0.000073   0.000184  -0.000125   0.002207   0.000540
               7          8          9         10         11         12
     1  C   -0.046802   0.007757  -0.000175   0.010849   0.002186   0.003629
     2  H    0.000349   0.002448  -0.006126  -0.000188  -0.000685   0.003188
     3  H   -0.015131  -0.012032  -0.006941   0.010393  -0.012711   0.006125
     4  H   -0.000499   0.000724   0.000614  -0.000548   0.002439  -0.000600
     5  C    0.410869  -0.007222  -0.025887   0.098097  -0.030358   0.061182
     6  H   -0.033553  -0.023846   0.002729  -0.001637  -0.004793   0.013200
     7  H    0.480006  -0.021914   0.008084  -0.009340   0.014241  -0.023710
     8  C   -0.021914   5.146204   0.438800  -0.172368   0.059518  -0.132528
     9  H    0.008084   0.438800   0.424180  -0.070132   0.032703  -0.096270
    10  O   -0.009340  -0.172368  -0.070132   8.568882   0.138601   0.028511
    11  H    0.014241   0.059518   0.032703   0.138601   0.767501  -0.028732
    12  C   -0.023710  -0.132528  -0.096270   0.028511  -0.028732   5.808869
    13  H   -0.025136   0.011023  -0.003801  -0.001747  -0.004451   0.361073
    14  H    0.000296  -0.016129  -0.017633   0.007715  -0.001843   0.411740
    15  O    0.003904   0.050397   0.014412  -0.011734   0.006629  -0.156287
    16  H    0.000198  -0.038500   0.001517   0.020945  -0.008353   0.079556
              13         14         15         16
     1  C    0.006981  -0.002430  -0.005957   0.000096
     2  H   -0.000445   0.001068  -0.000366   0.000073
     3  H    0.001199   0.000263  -0.000712   0.000184
     4  H    0.000251  -0.000312  -0.000012  -0.000125
     5  C    0.010110  -0.005224  -0.008280   0.002207
     6  H    0.007681  -0.007532  -0.000910   0.000540
     7  H   -0.025136   0.000296   0.003904   0.000198
     8  C    0.011023  -0.016129   0.050397  -0.038500
     9  H   -0.003801  -0.017633   0.014412   0.001517
    10  O   -0.001747   0.007715  -0.011734   0.020945
    11  H   -0.004451  -0.001843   0.006629  -0.008353
    12  C    0.361073   0.411740  -0.156287   0.079556
    13  H    0.454842  -0.054906  -0.019120   0.026585
    14  H   -0.054906   0.384768   0.017217  -0.018136
    15  O   -0.019120   0.017217   8.553750   0.170617
    16  H    0.026585  -0.018136   0.170617   0.610684
 Mulliken charges:
               1
     1  C   -0.964764
     2  H    0.279330
     3  H    0.295718
     4  H    0.218236
     5  C   -0.532545
     6  H    0.252120
     7  H    0.258140
     8  C    0.707668
     9  H    0.303927
    10  O   -0.616297
    11  H    0.068108
    12  C   -0.338945
    13  H    0.229861
    14  H    0.301078
    15  O   -0.613546
    16  H    0.151912
 Sum of Mulliken charges =   0.00000
 Mulliken charges with hydrogens summed into heavy atoms:
               1
     1  C   -0.171481
     5  C   -0.022286
     8  C    1.011595
    10  O   -0.548188
    12  C    0.191994
    15  O   -0.461634
 APT charges:
               1
     1  C    0.055816
     2  H   -0.020257
     3  H   -0.015857
     4  H   -0.019017
     5  C    0.045406
     6  H   -0.027044
     7  H   -0.025778
     8  C    0.424710
     9  H   -0.071373
    10  O   -0.626228
    11  H    0.247070
    12  C    0.462542
    13  H   -0.057890
    14  H   -0.014267
    15  O   -0.634250
    16  H    0.276419
 Sum of APT charges =   0.00000
 APT charges with hydrogens summed into heavy atoms:
               1
     1  C    0.000684
     5  C   -0.007417
     8  C    0.353336
    10  O   -0.379158
    12  C    0.390385
    15  O   -0.357831
 Electronic spatial extent (au):  <R**2>=            747.1505
 Charge=              0.0000 electrons
 Dipole moment (field-independent basis, Debye):
    X=              2.6273    Y=              0.2403    Z=              0.3324  Tot=              2.6591
 Quadrupole moment (field-independent basis, Debye-Ang):
   XX=            -43.6480   YY=            -35.0978   ZZ=            -39.0645
   XY=             -0.7068   XZ=              1.9474   YZ=              1.6045
 Traceless Quadrupole moment (field-independent basis, Debye-Ang):
   XX=             -4.3779   YY=              4.1723   ZZ=              0.2056
   XY=             -0.7068   XZ=              1.9474   YZ=              1.6045
 Octapole moment (field-independent basis, Debye-Ang**2):
  XXX=             10.6550  YYY=             10.3352  ZZZ=             -0.0805  XYY=             -3.2796
  XXY=              8.7087  XXZ=             -5.8927  XZZ=             -1.6958  YZZ=              0.6308
  YYZ=              3.4497  XYZ=              0.1724
 Hexadecapole moment (field-independent basis, Debye-Ang**3):
 XXXX=           -758.1412 YYYY=           -160.3168 ZZZZ=            -80.9617 XXXY=            -28.6881
 XXXZ=              6.0328 YYYX=              6.8601 YYYZ=              0.1619 ZZZX=              1.2266
 ZZZY=              0.7801 XXYY=           -134.1124 XXZZ=           -134.1739 YYZZ=            -45.9216
 XXYZ=             -0.0264 YYXZ=             -1.6331 ZZXY=              0.2234
 N-N= 2.608214098463D+02 E-N=-1.243851291058D+03  KE= 3.070578775597D+02
  Exact polarizability:  69.143  -0.047  59.590   0.298   1.016  54.953
 Approx polarizability:  62.978  -0.333  64.687  -0.055   0.036  61.563
 Calling FoFJK, ICntrl=    100127 FMM=F ISym2X=0 I1Cent= 0 IOpClX= 0 NMat=1 NMatS=1 NMatT=0.
 Full mass-weighted force constant matrix:
 Low frequencies ---   -5.5708   -3.6219   -0.0008    0.0007    0.0013    1.0095
 Low frequencies ---   98.0460  131.7319  191.6167
 Diagonal vibrational polarizability:
       43.8112292      10.9943782      28.3595682
 Harmonic frequencies (cm**-1), IR intensities (KM/Mole), Raman scattering
 activities (A**4/AMU), depolarization ratios for plane and unpolarized
 incident light, reduced masses (AMU), force constants (mDyne/A),
 and normal coordinates:
                      1                      2                      3
                      A                      A                      A
 Frequencies --     98.0458               131.7317               191.6166
 Red. masses --      2.4544                 2.2512                 3.1067
 Frc consts  --      0.0139                 0.0230                 0.0672
 IR Inten    --      0.8704                 3.8105                 1.2941
  Atom  AN      X      Y      Z        X      Y      Z        X      Y      Z
     1   6     0.01  -0.11   0.19    -0.03   0.02   0.02    -0.10   0.17   0.08
     2   1    -0.07  -0.45   0.22    -0.13   0.29   0.00    -0.31   0.24   0.09
     3   1     0.08   0.03   0.51     0.05  -0.09  -0.22    -0.19   0.16   0.04
     4   1     0.01  -0.04   0.07    -0.02  -0.09   0.25     0.05   0.30   0.27
     5   6     0.01   0.07  -0.12    -0.01  -0.05   0.07     0.06  -0.05  -0.08
     6   1    -0.09  -0.01  -0.35    -0.03   0.02   0.23     0.18  -0.06  -0.12
     7   1     0.11   0.32  -0.14     0.04  -0.21   0.08     0.15   0.01  -0.08
     8   6     0.01   0.05  -0.09    -0.02   0.02  -0.06     0.00  -0.17  -0.08
     9   1     0.06   0.10  -0.09    -0.11   0.01  -0.06     0.01  -0.22  -0.08
    10   8    -0.05   0.03  -0.14     0.10   0.03  -0.06     0.00  -0.14  -0.01
    11   1    -0.05   0.07  -0.19     0.15  -0.02  -0.05    -0.10  -0.13   0.12
    12   6     0.01   0.00   0.02    -0.02   0.09  -0.15    -0.07  -0.04  -0.05
    13   1    -0.09  -0.01   0.02    -0.11   0.41  -0.18    -0.18   0.00  -0.05
    14   1     0.08   0.01   0.04     0.06  -0.03  -0.44    -0.20  -0.05  -0.08
    15   8     0.02  -0.04   0.12    -0.02  -0.11   0.15     0.09   0.18   0.08
    16   1    -0.05  -0.05   0.08    -0.21  -0.07   0.24     0.34   0.19   0.20
                      4                      5                      6
                      A                      A                      A
 Frequencies --    234.3024               275.3164               309.2284
 Red. masses --      1.2072                 1.0960                 2.5793
 Frc consts  --      0.0390                 0.0489                 0.1453
 IR Inten    --     30.2044                78.6556                 8.5870
  Atom  AN      X      Y      Z        X      Y      Z        X      Y      Z
     1   6     0.01  -0.03   0.02     0.01   0.03   0.00    -0.13   0.08   0.02
     2   1    -0.26   0.36  -0.01     0.15  -0.18   0.01    -0.26   0.05   0.02
     3   1     0.32  -0.20  -0.32    -0.09   0.11   0.17    -0.18   0.10   0.05
     4   1     0.00  -0.30   0.47     0.01   0.15  -0.23    -0.03   0.19   0.10
     5   6     0.00   0.03  -0.06     0.01   0.00   0.03    -0.03  -0.01  -0.11
     6   1    -0.03   0.01  -0.11     0.04   0.01   0.05     0.03  -0.06  -0.24
     7   1     0.02   0.09  -0.06     0.00  -0.02   0.03    -0.05   0.16  -0.12
     8   6     0.01   0.01  -0.01    -0.01  -0.02   0.02     0.02   0.00   0.01
     9   1     0.05  -0.03  -0.01    -0.03  -0.02   0.02     0.11  -0.01   0.01
    10   8    -0.07   0.02   0.05    -0.04  -0.03   0.02     0.24   0.01   0.02
    11   1     0.29  -0.09  -0.30     0.59  -0.21  -0.61     0.46  -0.15  -0.08
    12   6     0.01  -0.02   0.02    -0.01   0.02  -0.03    -0.02   0.00   0.10
    13   1     0.01  -0.08   0.03     0.01   0.09  -0.03    -0.01  -0.19   0.12
    14   1     0.02   0.00   0.08    -0.03  -0.01  -0.09     0.03   0.06   0.26
    15   8     0.01   0.00  -0.02    -0.01   0.01   0.00    -0.10  -0.06  -0.02
    16   1     0.06   0.01   0.03     0.03   0.04   0.11    -0.34  -0.12  -0.33
                      7                      8                      9
                      A                      A                      A
 Frequencies --    397.3229               431.7924               480.3605
 Red. masses --      2.3111                 1.4967                 2.2393
 Frc consts  --      0.2150                 0.1644                 0.3044
 IR Inten    --     22.2801                89.2299                10.9795
  Atom  AN      X      Y      Z        X      Y      Z        X      Y      Z
     1   6     0.20   0.02   0.01    -0.06  -0.01   0.00    -0.05   0.00  -0.02
     2   1     0.24   0.06   0.00    -0.09  -0.03   0.00    -0.06   0.08  -0.03
     3   1     0.31  -0.01  -0.04    -0.12   0.00   0.02     0.03  -0.04  -0.10
     4   1     0.12  -0.10   0.01    -0.02   0.05   0.00    -0.09  -0.10   0.04
     5   6     0.12   0.06   0.01    -0.02  -0.05   0.00    -0.08   0.08   0.00
     6   1     0.19   0.02  -0.10    -0.06  -0.01   0.09     0.00  -0.06  -0.35
     7   1     0.14   0.16   0.00    -0.01  -0.14   0.01    -0.26   0.47  -0.02
     8   6    -0.01  -0.06   0.01     0.01   0.01  -0.02     0.00  -0.02   0.21
     9   1    -0.04  -0.08   0.01     0.00  -0.03  -0.02    -0.02   0.08   0.20
    10   8     0.00  -0.08   0.00    -0.07   0.02   0.04     0.02  -0.15  -0.08
    11   1    -0.07  -0.05   0.05     0.02   0.00  -0.07    -0.15   0.03  -0.09
    12   6    -0.13   0.03  -0.01     0.05   0.01  -0.03     0.07   0.07   0.00
    13   1    -0.16   0.10  -0.01     0.02   0.03  -0.03     0.26   0.42  -0.03
    14   1    -0.21   0.00  -0.08     0.04   0.01  -0.05    -0.04  -0.06  -0.32
    15   8    -0.14   0.04   0.04     0.12   0.03   0.05     0.05   0.00  -0.01
    16   1    -0.47  -0.09  -0.53    -0.37  -0.17  -0.85    -0.03  -0.01  -0.08
                     10                     11                     12
                      A                      A                      A
 Frequencies --    539.5492               784.8273               873.4810
 Red. masses --      2.6924                 1.3176                 2.0928
 Frc consts  --      0.4618                 0.4782                 0.9408
 IR Inten    --     13.8431                 1.9233                21.6343
  Atom  AN      X      Y      Z        X      Y      Z        X      Y      Z
     1   6     0.02   0.01  -0.01    -0.02   0.03  -0.03     0.05   0.00  -0.04
     2   1     0.23  -0.01  -0.02    -0.22  -0.29   0.02    -0.31  -0.13   0.00
     3   1     0.22  -0.02  -0.05     0.38   0.11   0.26     0.06   0.09   0.17
     4   1    -0.18  -0.22  -0.15    -0.13  -0.20   0.09     0.22   0.13   0.22
     5   6    -0.11   0.17   0.09    -0.04   0.11  -0.06     0.03  -0.05  -0.05
     6   1    -0.07   0.11  -0.05     0.08   0.30   0.46     0.15  -0.02   0.05
     7   1    -0.12   0.28   0.08    -0.11  -0.44  -0.01    -0.23  -0.15  -0.03
     8   6    -0.16  -0.01  -0.03     0.02   0.00  -0.01    -0.02  -0.02   0.14
     9   1    -0.43  -0.05  -0.03     0.13  -0.06  -0.01     0.02   0.16   0.12
    10   8     0.11   0.02   0.00     0.02  -0.07   0.01     0.01   0.15  -0.05
    11   1     0.23  -0.18   0.10    -0.03  -0.05   0.05     0.07   0.10  -0.05
    12   6    -0.06  -0.17  -0.08     0.01   0.01   0.02    -0.09  -0.16   0.02
    13   1    -0.18  -0.36  -0.07     0.03   0.07   0.01     0.05   0.26  -0.02
    14   1    -0.01  -0.09   0.11     0.00  -0.01  -0.03    -0.28  -0.32  -0.37
    15   8     0.12   0.02   0.05    -0.01   0.00  -0.01     0.01   0.01   0.00
    16   1     0.17  -0.04  -0.17    -0.01   0.00   0.00     0.26  -0.05  -0.18
                     13                     14                     15
                      A                      A                      A
 Frequencies --    939.1420              1011.2690              1016.2675
 Red. masses --      1.5922                 1.6899                 2.5046
 Frc consts  --      0.8274                 1.0182                 1.5241
 IR Inten    --     23.5538                 7.3289                26.4446
  Atom  AN      X      Y      Z        X      Y      Z        X      Y      Z
     1   6     0.11   0.01  -0.04    -0.13   0.00  -0.06    -0.04  -0.10  -0.06
     2   1    -0.30  -0.08   0.00    -0.15  -0.25  -0.03    -0.33   0.00  -0.05
     3   1     0.05   0.12   0.19     0.21   0.02   0.06    -0.36  -0.05  -0.01
     4   1     0.36   0.23   0.27    -0.31  -0.31  -0.03     0.19   0.19   0.10
     5   6    -0.02  -0.07  -0.04     0.13  -0.02   0.06     0.07   0.11   0.05
     6   1     0.06  -0.07  -0.04     0.62  -0.08  -0.09    -0.23   0.14   0.10
     7   1    -0.32  -0.06  -0.03     0.04   0.12   0.05    -0.11   0.09   0.06
     8   6    -0.11   0.05   0.05     0.01  -0.07   0.06     0.17   0.11   0.05
     9   1    -0.39   0.00   0.06    -0.21  -0.05   0.05     0.01  -0.01   0.06
    10   8     0.00  -0.04   0.00    -0.02   0.07  -0.03     0.02  -0.07   0.04
    11   1    -0.03  -0.02   0.01    -0.03   0.12  -0.07    -0.15   0.36  -0.29
    12   6     0.02   0.08  -0.06     0.02   0.04  -0.05    -0.04  -0.10  -0.15
    13   1    -0.04  -0.27  -0.02    -0.03  -0.22  -0.03    -0.23  -0.33  -0.13
    14   1     0.18   0.22   0.29     0.03   0.13   0.19    -0.07   0.00   0.09
    15   8     0.03  -0.01   0.00    -0.01   0.00   0.01    -0.07   0.03   0.04
    16   1    -0.13   0.03   0.11    -0.13   0.03   0.08     0.03   0.02   0.00
                     16                     17                     18
                      A                      A                      A
 Frequencies --   1090.3723              1114.5036              1146.3991
 Red. masses --      2.0131                 3.2100                 2.2703
 Frc consts  --      1.4102                 2.3492                 1.7579
 IR Inten    --     32.5653                97.1243                49.4908
  Atom  AN      X      Y      Z        X      Y      Z        X      Y      Z
     1   6    -0.04  -0.08  -0.06     0.05   0.12   0.04    -0.04   0.04   0.05
     2   1    -0.26  -0.06  -0.05     0.21  -0.05   0.05     0.27   0.01   0.03
     3   1    -0.21  -0.05  -0.01     0.39   0.11   0.09     0.18  -0.03  -0.09
     4   1     0.11   0.09   0.06    -0.14  -0.16  -0.01    -0.23  -0.16  -0.14
     5   6     0.12   0.05   0.03    -0.13  -0.12   0.00     0.05  -0.10  -0.10
     6   1     0.17   0.04   0.00    -0.05  -0.17  -0.14     0.23  -0.07  -0.03
     7   1     0.20   0.06   0.02    -0.34   0.05  -0.01     0.39  -0.16  -0.11
     8   6    -0.12   0.07  -0.07     0.07  -0.01  -0.02    -0.09   0.21   0.07
     9   1    -0.33   0.17  -0.07    -0.04  -0.10  -0.02    -0.02   0.19   0.07
    10   8    -0.01  -0.04   0.01    -0.01   0.02   0.01     0.04  -0.09   0.06
    11   1     0.14  -0.38   0.25    -0.07   0.16  -0.10    -0.15   0.31  -0.24
    12   6     0.12  -0.05   0.06     0.21  -0.12  -0.10    -0.10  -0.03  -0.02
    13   1     0.11   0.29   0.04     0.05  -0.08  -0.08    -0.15   0.03  -0.03
    14   1     0.33  -0.15  -0.20     0.46  -0.10  -0.06     0.23  -0.04  -0.05
    15   8    -0.08   0.05   0.02    -0.19   0.10   0.08     0.03  -0.02   0.00
    16   1     0.21  -0.01  -0.13     0.25   0.01  -0.17     0.32  -0.07  -0.15
                     19                     20                     21
                      A                      A                      A
 Frequencies --   1161.3018              1208.3892              1288.5969
 Red. masses --      2.0396                 1.2628                 1.1808
 Frc consts  --      1.6206                 1.0864                 1.1552
 IR Inten    --      8.9613                 5.8563                33.2298
  Atom  AN      X      Y      Z        X      Y      Z        X      Y      Z
     1   6     0.00   0.06  -0.08    -0.01   0.03   0.00    -0.01  -0.03   0.05
     2   1    -0.23  -0.23  -0.03     0.04  -0.05   0.00     0.12   0.11   0.03
     3   1     0.26   0.15   0.20     0.11   0.02   0.01    -0.10  -0.09  -0.10
     4   1    -0.02  -0.10   0.16    -0.06  -0.04   0.00     0.01   0.06  -0.08
     5   6    -0.02  -0.07   0.14     0.01  -0.04  -0.01     0.00   0.02  -0.02
     6   1     0.05  -0.21  -0.24    -0.02  -0.05  -0.04     0.31   0.05   0.07
     7   1    -0.31   0.35   0.11     0.07   0.01  -0.02    -0.38  -0.04  -0.01
     8   6     0.09   0.07  -0.14     0.00   0.09   0.01     0.03  -0.01   0.04
     9   1     0.09   0.32  -0.15     0.22   0.41  -0.01     0.35   0.28   0.02
    10   8    -0.01  -0.05   0.05    -0.02  -0.02   0.00    -0.03   0.00  -0.02
    11   1     0.00  -0.04   0.03     0.11  -0.34   0.25     0.13  -0.36   0.26
    12   6    -0.09   0.02   0.06     0.03  -0.06  -0.07    -0.04   0.04  -0.05
    13   1    -0.29   0.17   0.04     0.36  -0.18  -0.07    -0.24  -0.10  -0.04
    14   1    -0.02  -0.06  -0.13    -0.45  -0.01   0.04     0.33   0.07   0.05
    15   8     0.04  -0.03  -0.04     0.00   0.02   0.02    -0.01  -0.01   0.00
    16   1     0.14  -0.05  -0.07    -0.35   0.09   0.19     0.22  -0.06  -0.12
                     22                     23                     24
                      A                      A                      A
 Frequencies --   1297.7376              1330.7297              1378.3349
 Red. masses --      1.2724                 1.3037                 1.2332
 Frc consts  --      1.2626                 1.3602                 1.3804
 IR Inten    --      2.0526                24.6196                 5.6856
  Atom  AN      X      Y      Z        X      Y      Z        X      Y      Z
     1   6     0.02   0.00  -0.07     0.03  -0.06   0.02    -0.01  -0.01  -0.02
     2   1    -0.17  -0.09  -0.05     0.01   0.16   0.01     0.06   0.04  -0.02
     3   1     0.04   0.10   0.15    -0.15  -0.05   0.01     0.07   0.02   0.07
     4   1     0.10   0.01   0.15     0.11   0.10  -0.02     0.08   0.07   0.07
     5   6    -0.04   0.00   0.07    -0.08   0.03   0.02    -0.04  -0.01   0.01
     6   1    -0.09  -0.05  -0.07     0.72   0.01  -0.01     0.15  -0.02   0.00
     7   1     0.50   0.11   0.05    -0.16   0.00   0.02     0.18   0.03   0.00
     8   6    -0.07  -0.02   0.03    -0.05   0.01  -0.09    -0.01   0.06   0.05
     9   1     0.63  -0.14   0.04     0.24   0.01  -0.10     0.19  -0.28   0.07
    10   8     0.00   0.01  -0.02     0.02  -0.01   0.04    -0.01   0.00  -0.02
    11   1     0.01  -0.02   0.01    -0.12   0.31  -0.22     0.03  -0.11   0.08
    12   6    -0.03   0.02  -0.05     0.01  -0.03   0.01     0.07  -0.05   0.02
    13   1     0.20  -0.09  -0.04     0.28   0.03   0.00    -0.71   0.04   0.03
    14   1     0.28   0.07   0.08    -0.06  -0.05  -0.04     0.03  -0.13  -0.14
    15   8    -0.01   0.00   0.02     0.01   0.02   0.00     0.02   0.03  -0.04
    16   1     0.17  -0.04  -0.09    -0.18   0.05   0.09    -0.39   0.11   0.19
                     25                     26                     27
                      A                      A                      A
 Frequencies --   1406.6028              1415.6391              1429.1017
 Red. masses --      1.4146                 1.2345                 1.2720
 Frc consts  --      1.6490                 1.4577                 1.5307
 IR Inten    --     20.0370                11.8042                 8.8385
  Atom  AN      X      Y      Z        X      Y      Z        X      Y      Z
     1   6     0.01   0.04   0.03     0.10   0.05   0.02    -0.08  -0.03  -0.03
     2   1    -0.09  -0.19   0.05    -0.40  -0.16   0.05     0.33   0.13  -0.05
     3   1    -0.12  -0.06  -0.19    -0.37   0.00  -0.15     0.30   0.03   0.16
     4   1    -0.17  -0.16  -0.09    -0.21  -0.30  -0.17     0.16   0.21   0.17
     5   6     0.14  -0.02   0.01    -0.04   0.01  -0.01     0.05   0.02  -0.01
     6   1    -0.28  -0.01   0.02    -0.05  -0.01  -0.05    -0.26   0.02  -0.01
     7   1    -0.55   0.07   0.02     0.21  -0.09  -0.01    -0.07  -0.06   0.00
     8   6    -0.10   0.04  -0.02    -0.01  -0.07   0.02    -0.03  -0.09   0.00
     9   1     0.39  -0.37   0.01    -0.01   0.50  -0.03     0.03   0.48  -0.05
    10   8     0.01   0.00  -0.01     0.01   0.00   0.02     0.01   0.00   0.03
    11   1    -0.02   0.06  -0.05    -0.03   0.10  -0.07    -0.07   0.19  -0.12
    12   6    -0.02  -0.03   0.01     0.01  -0.02   0.00    -0.02  -0.03   0.00
    13   1     0.11   0.04   0.00    -0.20  -0.01   0.01     0.01   0.02   0.00
    14   1     0.20  -0.06  -0.05     0.21  -0.04  -0.05     0.40  -0.06  -0.06
    15   8     0.02   0.02  -0.01     0.01   0.02  -0.01     0.01   0.03  -0.01
    16   1    -0.22   0.06   0.10    -0.21   0.06   0.09    -0.30   0.08   0.13
                     28                     29                     30
                      A                      A                      A
 Frequencies --   1454.8753              1484.1495              1504.5773
 Red. masses --      1.5511                 1.0850                 1.0569
 Frc consts  --      1.9344                 1.4081                 1.4097
 IR Inten    --     21.1256                 1.5679                 5.6520
  Atom  AN      X      Y      Z        X      Y      Z        X      Y      Z
     1   6    -0.01   0.00  -0.01     0.00   0.01   0.00     0.01  -0.04   0.01
     2   1     0.06  -0.01  -0.01     0.04  -0.15   0.01    -0.33   0.51  -0.03
     3   1     0.01   0.00   0.01    -0.01  -0.05  -0.12     0.20   0.10   0.32
     4   1     0.01   0.01   0.05     0.05   0.03   0.08    -0.13   0.01  -0.46
     5   6     0.05   0.02   0.01    -0.01  -0.06  -0.04     0.02  -0.02   0.00
     6   1    -0.12  -0.02  -0.07     0.03   0.22   0.63    -0.07  -0.01   0.04
     7   1    -0.13  -0.08   0.02     0.06   0.65  -0.08    -0.02   0.06   0.00
     8   6    -0.13  -0.05  -0.01    -0.01  -0.02   0.00    -0.01   0.01   0.00
     9   1     0.31   0.28  -0.05    -0.01   0.09  -0.01     0.01  -0.02   0.01
    10   8     0.02   0.00   0.02     0.00   0.00   0.01     0.00   0.00   0.00
    11   1    -0.06   0.20  -0.15    -0.02   0.05  -0.03     0.00   0.00   0.01
    12   6     0.14   0.06  -0.01     0.01   0.02   0.01     0.00   0.03   0.02
    13   1    -0.42  -0.12   0.01    -0.01  -0.15   0.02     0.04  -0.34   0.04
    14   1    -0.58   0.08  -0.01    -0.01  -0.05  -0.14     0.03  -0.12  -0.33
    15   8    -0.03  -0.03   0.01     0.00   0.00   0.00     0.00   0.00   0.00
    16   1     0.32  -0.09  -0.15     0.01   0.00  -0.01     0.00   0.00   0.00
                     31                     32                     33
                      A                      A                      A
 Frequencies --   1507.0299              1517.2537              2998.8954
 Red. masses --      1.0844                 1.0446                 1.0738
 Frc consts  --      1.4511                 1.4168                 5.6899
 IR Inten    --      4.4213                 7.3527                11.9440
  Atom  AN      X      Y      Z        X      Y      Z        X      Y      Z
     1   6     0.01  -0.02   0.01    -0.02   0.00   0.04     0.00   0.00   0.00
     2   1    -0.19   0.26  -0.01    -0.29  -0.28   0.06     0.00   0.00  -0.01
     3   1     0.13   0.04   0.15     0.45  -0.24  -0.45     0.00  -0.01   0.00
     4   1    -0.07   0.02  -0.26     0.15   0.46  -0.34     0.00   0.00   0.00
     5   6     0.01  -0.03  -0.01    -0.02   0.01   0.02     0.00   0.00   0.00
     6   1    -0.04   0.05   0.18     0.01  -0.03  -0.08     0.00   0.03  -0.01
     7   1    -0.01   0.20  -0.02     0.07  -0.05   0.03     0.00   0.00  -0.01
     8   6    -0.02  -0.01   0.00     0.00  -0.01   0.00     0.00  -0.01  -0.05
     9   1     0.06   0.05   0.00     0.02   0.01   0.00     0.00   0.04   0.56
    10   8     0.00   0.00   0.00     0.00   0.00   0.00     0.00   0.00   0.00
    11   1    -0.01   0.02  -0.01    -0.02   0.03  -0.01     0.00   0.00   0.00
    12   6     0.01  -0.06  -0.04     0.00   0.00   0.00     0.00   0.02   0.06
    13   1    -0.09   0.58  -0.07    -0.01  -0.01   0.00    -0.01  -0.05  -0.80
    14   1    -0.05   0.20   0.55     0.00   0.00  -0.01     0.00  -0.14   0.07
    15   8     0.00   0.00   0.00     0.00   0.00   0.00     0.00   0.00   0.00
    16   1    -0.01   0.00   0.00     0.00   0.00   0.00     0.00   0.00   0.00
                     34                     35                     36
                      A                      A                      A
 Frequencies --   3011.6645              3040.6765              3044.6886
 Red. masses --      1.0792                 1.0378                 1.0597
 Frc consts  --      5.7671                 5.6534                 5.7876
 IR Inten    --     65.8493                22.1014                32.2024
  Atom  AN      X      Y      Z        X      Y      Z        X      Y      Z
     1   6     0.00   0.00   0.00    -0.03  -0.03  -0.02    -0.01   0.00   0.00
     2   1     0.00   0.00  -0.01     0.02   0.05   0.67     0.00   0.01   0.06
     3   1     0.00  -0.01   0.01     0.03   0.53  -0.24     0.00   0.04  -0.02
     4   1    -0.01   0.01   0.00     0.34  -0.23  -0.13     0.10  -0.07  -0.04
     5   6     0.00   0.00   0.01     0.00   0.01   0.01     0.00  -0.06  -0.03
     6   1     0.00   0.00   0.00     0.00  -0.07   0.03     0.01   0.68  -0.28
     7   1    -0.01  -0.01  -0.14     0.00  -0.01  -0.10     0.02   0.03   0.65
     8   6     0.00  -0.01  -0.07     0.00   0.00   0.00     0.00   0.00  -0.01
     9   1     0.00   0.06   0.80     0.00   0.00   0.01     0.00   0.00   0.06
    10   8     0.00   0.00   0.00     0.00   0.00   0.00     0.00   0.00   0.00
    11   1    -0.01   0.00   0.00     0.00   0.00   0.00     0.00   0.00   0.00
    12   6     0.00  -0.02  -0.04     0.00   0.00   0.00     0.00   0.00  -0.01
    13   1     0.01   0.03   0.54     0.00   0.00  -0.01     0.00   0.01   0.07
    14   1     0.00   0.17  -0.08     0.00   0.00   0.00     0.00  -0.01   0.00
    15   8     0.00   0.00   0.00     0.00   0.00   0.00     0.00   0.00   0.00
    16   1     0.00   0.00   0.00     0.00   0.00   0.00     0.00   0.00   0.00
                     37                     38                     39
                      A                      A                      A
 Frequencies --   3083.7157              3106.0066              3112.5244
 Red. masses --      1.1018                 1.0957                 1.1022
 Frc consts  --      6.1729                 6.2277                 6.2911
 IR Inten    --      4.7577                 9.1065                66.1587
  Atom  AN      X      Y      Z        X      Y      Z        X      Y      Z
     1   6     0.00  -0.02   0.03     0.00   0.02  -0.03    -0.01  -0.04   0.07
     2   1    -0.01  -0.03  -0.27     0.01   0.03   0.25    -0.02  -0.06  -0.55
     3   1     0.02   0.30  -0.13    -0.02  -0.26   0.11     0.04   0.54  -0.23
     4   1     0.02  -0.02   0.00     0.00   0.00  -0.01     0.04  -0.04   0.00
     5   6     0.00   0.04  -0.07     0.00   0.00   0.00     0.00  -0.02   0.04
     6   1    -0.01  -0.55   0.21     0.00   0.01   0.00     0.01   0.29  -0.11
     7   1     0.01   0.05   0.66     0.00   0.00   0.03    -0.01  -0.03  -0.33
     8   6     0.00   0.00  -0.01     0.00   0.00   0.01     0.00   0.00   0.01
     9   1     0.00   0.01   0.09     0.00   0.00  -0.05     0.00  -0.01  -0.07
    10   8     0.00   0.00   0.00     0.00   0.00   0.00     0.00   0.00   0.00
    11   1     0.00   0.00   0.00     0.00   0.00   0.00     0.00   0.00   0.00
    12   6     0.00  -0.01   0.01     0.00  -0.07   0.05     0.00  -0.03   0.02
    13   1     0.00   0.00   0.00    -0.01  -0.02  -0.19     0.00  -0.01  -0.08
    14   1     0.00   0.15  -0.07     0.01   0.83  -0.35     0.01   0.31  -0.13
    15   8     0.00   0.00   0.00     0.00   0.00   0.00     0.00   0.00   0.00
    16   1     0.00   0.00   0.00    -0.01  -0.01   0.01     0.00   0.00   0.00
                     40                     41                     42
                      A                      A                      A
 Frequencies --   3123.5680              3866.3765              3919.6890
 Red. masses --      1.1001                 1.0655                 1.0666
 Frc consts  --      6.3238                 9.3841                 9.6550
 IR Inten    --     28.5694                42.2724                35.5226
  Atom  AN      X      Y      Z        X      Y      Z        X      Y      Z
     1   6    -0.06   0.06   0.03     0.00   0.00   0.00     0.00   0.00   0.00
     2   1    -0.02  -0.01  -0.28     0.00   0.00   0.00     0.00   0.00   0.00
     3   1    -0.03  -0.29   0.14     0.00   0.00   0.00     0.00   0.00   0.00
     4   1     0.72  -0.46  -0.26     0.00   0.00   0.00     0.00   0.00   0.00
     5   6     0.00   0.01   0.00     0.00   0.00   0.00     0.00   0.00   0.00
     6   1     0.00  -0.07   0.03     0.00   0.00   0.00     0.00   0.00   0.00
     7   1     0.00   0.00  -0.05     0.00   0.00   0.00     0.00   0.00   0.00
     8   6     0.00   0.00   0.00     0.00   0.00   0.00     0.00   0.00   0.00
     9   1     0.00   0.00   0.00     0.00   0.00   0.00     0.00   0.00   0.00
    10   8     0.00   0.00   0.00     0.00   0.00   0.00    -0.04  -0.04  -0.03
    11   1     0.00   0.00   0.00     0.00   0.00   0.00     0.64   0.62   0.45
    12   6     0.00   0.00   0.00     0.00   0.00   0.00     0.00   0.00   0.00
    13   1     0.00   0.00   0.00     0.00   0.00   0.00     0.00   0.00   0.00
    14   1     0.00  -0.02   0.01     0.00  -0.01   0.01     0.00   0.00   0.00
    15   8     0.00   0.00   0.00     0.00   0.06  -0.01     0.00   0.00   0.00
    16   1     0.00   0.00   0.00    -0.06  -0.97   0.25     0.00   0.01   0.00

 -------------------
 - Thermochemistry -
 -------------------
 Temperature   298.150 Kelvin.  Pressure   1.00000 Atm.
 Atom     1 has atomic number  6 and mass  12.00000
 Atom     2 has atomic number  1 and mass   1.00783
 Atom     3 has atomic number  1 and mass   1.00783
 Atom     4 has atomic number  1 and mass   1.00783
 Atom     5 has atomic number  6 and mass  12.00000
 Atom     6 has atomic number  1 and mass   1.00783
 Atom     7 has atomic number  1 and mass   1.00783
 Atom     8 has atomic number  6 and mass  12.00000
 Atom     9 has atomic number  1 and mass   1.00783
 Atom    10 has atomic number  8 and mass  15.99491
 Atom    11 has atomic number  1 and mass   1.00783
 Atom    12 has atomic number  6 and mass  12.00000
 Atom    13 has atomic number  1 and mass   1.00783
 Atom    14 has atomic number  1 and mass   1.00783
 Atom    15 has atomic number  8 and mass  15.99491
 Atom    16 has atomic number  1 and mass   1.00783
 Molecular mass:    90.06808 amu.
 Principal axes and moments of inertia in atomic units:
                           1         2         3
     Eigenvalues --   232.36473 926.782451073.64431
           X            0.99996  -0.00112   0.00942
           Y            0.00074   0.99917   0.04075
           Z           -0.00945  -0.04074   0.99912
 This molecule is an asymmetric top.
 Rotational symmetry number  1.
 Rotational temperatures (Kelvin)      0.37275     0.09346     0.08067
 Rotational constants (GHZ):           7.76685     1.94732     1.68095
 Zero-point vibrational energy     375374.1 (Joules/Mol)
                                   89.71657 (Kcal/Mol)
 Warning -- explicit consideration of  10 degrees of freedom as
           vibrations may cause significant error
 Vibrational temperatures:    141.07   189.53   275.69   337.11   396.12
          (Kelvin)            444.91   571.66   621.25   691.13   776.29
                             1129.19  1256.74  1351.21  1454.99  1462.18
                             1568.80  1603.52  1649.41  1670.85  1738.60
                             1854.00  1867.15  1914.62  1983.11  2023.79
                             2036.79  2056.16  2093.24  2135.36  2164.75
                             2168.28  2182.99  4314.74  4333.11  4374.85
                             4380.62  4436.77  4468.85  4478.22  4494.11
                             5562.85  5639.55
 
 Zero-point correction=                           0.142972 (Hartree/Particle)
 Thermal correction to Energy=                    0.150642
 Thermal correction to Enthalpy=                  0.151586
 Thermal correction to Gibbs Free Energy=         0.111679
 Sum of electronic and zero-point Energies=           -308.774551
 Sum of electronic and thermal Energies=              -308.766882
 Sum of electronic and thermal Enthalpies=            -308.765937
 Sum of electronic and thermal Free Energies=         -308.805845
 
                     E (Thermal)             CV                S
                      KCal/Mol        Cal/Mol-Kelvin    Cal/Mol-Kelvin
 Total                   94.529             27.034             83.992
 Electronic               0.000              0.000              0.000
 Translational            0.889              2.981             39.406
 Rotational               0.889              2.981             26.939
 Vibrational             92.752             21.072             17.647
 Vibration     1          0.603              1.951              3.493
 Vibration     2          0.612              1.922              2.921
 Vibration     3          0.634              1.851              2.212
 Vibration     4          0.654              1.788              1.846
 Vibration     5          0.677              1.719              1.563
 Vibration     6          0.699              1.656              1.366
 Vibration     7          0.764              1.476              0.973
 Vibration     8          0.793              1.401              0.853
 Vibration     9          0.837              1.294              0.709
 Vibration    10          0.895              1.163              0.566
                       Q            Log10(Q)             Ln(Q)
 Total Bot       0.427981D-51        -51.368575       -118.280516
 Total V=0       0.247769D+15         14.394047         33.143519
 Vib (Bot)       0.740052D-64        -64.130737       -147.666480
 Vib (Bot)    1  0.209397D+01          0.320970          0.739060
 Vib (Bot)    2  0.154690D+01          0.189463          0.436255
 Vib (Bot)    3  0.104387D+01          0.018645          0.042932
 Vib (Bot)    4  0.839022D+00         -0.076227         -0.175519
 Vib (Bot)    5  0.700044D+00         -0.154874         -0.356612
 Vib (Bot)    6  0.611773D+00         -0.213410         -0.491394
 Vib (Bot)    7  0.449471D+00         -0.347299         -0.799685
 Vib (Bot)    8  0.402960D+00         -0.394739         -0.908919
 Vib (Bot)    9  0.348061D+00         -0.458344         -1.055377
 Vib (Bot)   10  0.293768D+00         -0.531995         -1.224964
 Vib (V=0)       0.428435D+02          1.631885          3.757554
 Vib (V=0)    1  0.265283D+01          0.423710          0.975628
 Vib (V=0)    2  0.212570D+01          0.327503          0.754103
 Vib (V=0)    3  0.165744D+01          0.219437          0.505272
 Vib (V=0)    4  0.147671D+01          0.169294          0.389815
 Vib (V=0)    5  0.136027D+01          0.133625          0.307682
 Vib (V=0)    6  0.129010D+01          0.110625          0.254724
 Vib (V=0)    7  0.117233D+01          0.069049          0.158991
 Vib (V=0)    8  0.114217D+01          0.057729          0.132926
 Vib (V=0)    9  0.110922D+01          0.045017          0.103655
 Vib (V=0)   10  0.107991D+01          0.033389          0.076881
 Electronic      0.100000D+01          0.000000          0.000000
 Translational   0.335979D+08          7.526312         17.329973
 Rotational      0.172128D+06          5.235851         12.055992
 ***** Axes restored to original set *****
 -------------------------------------------------------------------
 Center     Atomic                   Forces (Hartrees/Bohr)
 Number     Number              X              Y              Z
 -------------------------------------------------------------------
      1        6           0.000000022   -0.000000052   -0.000000029
      2        1           0.000000013   -0.000000090   -0.000000091
      3        1          -0.000000005   -0.000000040   -0.000000064
      4        1          -0.000000083   -0.000000094   -0.000000063
      5        6          -0.000000173   -0.000000017    0.000000009
      6        1          -0.000000057   -0.000000012    0.000000014
      7        1          -0.000000032   -0.000000021    0.000000034
      8        6           0.000000151    0.000000000   -0.000000065
      9        1          -0.000000007   -0.000000033   -0.000000026
     10        8          -0.000000019    0.000000030    0.000000065
     11        1           0.000000117    0.000000017   -0.000000055
     12        6          -0.000000068    0.000000105    0.000000103
     13        1           0.000000017    0.000000067    0.000000091
     14        1          -0.000000035    0.000000054    0.000000070
     15        8           0.000000043    0.000000066   -0.000000016
     16        1           0.000000116    0.000000021    0.000000023
 -------------------------------------------------------------------
 Cartesian Forces:  Max     0.000000173 RMS     0.000000065
 FormGI is forming the generalized inverse of G from B-inverse, IUseBI=4.
 GSVD:  received Info=                   1 from GESDD.

 GradGradGradGradGradGradGradGradGradGradGradGradGradGradGradGradGradGrad
 Berny optimization.
 Internal  Forces:  Max     0.000000121 RMS     0.000000026
 Search for a local minimum.
 Step number   1 out of a maximum of    2
 All quantities printed in internal units (Hartrees-Bohrs-Radians)
 Second derivative matrix not updated -- analytic derivatives used.
 ITU=  0
     Eigenvalues ---    0.00193   0.00253   0.00277   0.00349   0.00776
     Eigenvalues ---    0.03430   0.03846   0.04094   0.04572   0.04637
     Eigenvalues ---    0.04931   0.05580   0.05991   0.06723   0.07258
     Eigenvalues ---    0.10386   0.10542   0.12143   0.13243   0.13815
     Eigenvalues ---    0.15197   0.15866   0.16227   0.17589   0.19672
     Eigenvalues ---    0.21120   0.24051   0.28840   0.30204   0.31576
     Eigenvalues ---    0.31795   0.32063   0.33158   0.33555   0.33814
     Eigenvalues ---    0.33876   0.33993   0.34660   0.37357   0.40233
     Eigenvalues ---    0.54004   0.55271
 Angle between quadratic step and forces=  74.56 degrees.
 Linear search not attempted -- first point.
 Iteration  1 RMS(Cart)=  0.00000091 RMS(Int)=  0.00000000
 Variable       Old X    -DE/DX   Delta X   Delta X   Delta X     New X
                                 (Linear)    (Quad)   (Total)
    R1        2.06339   0.00000   0.00000   0.00000   0.00000   2.06339
    R2        2.06206   0.00000   0.00000   0.00000   0.00000   2.06206
    R3        2.05839   0.00000   0.00000   0.00000   0.00000   2.05839
    R4        2.87828   0.00000   0.00000   0.00000   0.00000   2.87828
    R5        2.06517   0.00000   0.00000   0.00000   0.00000   2.06517
    R6        2.06448   0.00000   0.00000   0.00000   0.00000   2.06448
    R7        2.87644   0.00000   0.00000   0.00000   0.00000   2.87644
    R8        2.07329   0.00000   0.00000   0.00000   0.00000   2.07329
    R9        2.69496   0.00000   0.00000   0.00000   0.00000   2.69496
   R10        2.86742   0.00000   0.00000   0.00000   0.00000   2.86742
   R11        1.80703   0.00000   0.00000   0.00000   0.00000   1.80703
   R12        2.07404   0.00000   0.00000   0.00000   0.00000   2.07404
   R13        2.05966   0.00000   0.00000   0.00000   0.00000   2.05966
   R14        2.65937   0.00000   0.00000   0.00000   0.00000   2.65937
   R15        1.81407   0.00000   0.00000   0.00000   0.00000   1.81407
    A1        1.88861   0.00000   0.00000   0.00000   0.00000   1.88861
    A2        1.88007   0.00000   0.00000   0.00000   0.00000   1.88007
    A3        1.93977   0.00000   0.00000   0.00000   0.00000   1.93977
    A4        1.86963   0.00000   0.00000   0.00000   0.00000   1.86963
    A5        1.94359   0.00000   0.00000   0.00000   0.00000   1.94359
    A6        1.93923   0.00000   0.00000   0.00000   0.00000   1.93923
    A7        1.91241   0.00000   0.00000   0.00000   0.00000   1.91241
    A8        1.91852   0.00000   0.00000   0.00000   0.00000   1.91852
    A9        1.97778   0.00000   0.00000   0.00000   0.00000   1.97778
   A10        1.86949   0.00000   0.00000   0.00000   0.00000   1.86948
   A11        1.88758   0.00000   0.00000   0.00000   0.00000   1.88758
   A12        1.89472   0.00000   0.00000   0.00000   0.00000   1.89472
   A13        1.91349   0.00000   0.00000   0.00000   0.00000   1.91349
   A14        1.95809   0.00000   0.00000   0.00000   0.00000   1.95809
   A15        1.95698   0.00000   0.00000   0.00000   0.00000   1.95698
   A16        1.90559   0.00000   0.00000   0.00000   0.00000   1.90559
   A17        1.88781   0.00000   0.00000   0.00000   0.00000   1.88781
   A18        1.83917   0.00000   0.00000   0.00000   0.00000   1.83917
   A19        1.91095   0.00000   0.00000   0.00000   0.00000   1.91095
   A20        1.89717   0.00000   0.00000   0.00000   0.00000   1.89717
   A21        1.91465   0.00000   0.00000   0.00000   0.00000   1.91465
   A22        1.95649   0.00000   0.00000   0.00000   0.00000   1.95649
   A23        1.88731   0.00000   0.00000   0.00000   0.00000   1.88731
   A24        1.93753   0.00000   0.00000   0.00000   0.00000   1.93753
   A25        1.86939   0.00000   0.00000   0.00000   0.00000   1.86939
   A26        1.86202   0.00000   0.00000   0.00000   0.00000   1.86202
    D1       -1.10495   0.00000   0.00000   0.00000   0.00000  -1.10495
    D2        3.12824   0.00000   0.00000   0.00000   0.00000   3.12824
    D3        1.00485   0.00000   0.00000   0.00000   0.00000   1.00485
    D4        3.07111   0.00000   0.00000   0.00000   0.00000   3.07111
    D5        1.02112   0.00000   0.00000   0.00000   0.00000   1.02112
    D6       -1.10227   0.00000   0.00000   0.00000   0.00000  -1.10227
    D7        0.98840   0.00000   0.00000   0.00000   0.00000   0.98840
    D8       -1.06159   0.00000   0.00000   0.00000   0.00000  -1.06160
    D9        3.09820   0.00000   0.00000   0.00000   0.00000   3.09820
   D10       -1.02573   0.00000   0.00000   0.00000   0.00000  -1.02573
   D11        1.09460   0.00000   0.00000   0.00000   0.00000   1.09460
   D12       -3.12284   0.00000   0.00000   0.00000   0.00000  -3.12284
   D13        1.09804   0.00000   0.00000   0.00000   0.00000   1.09804
   D14       -3.06482   0.00000   0.00000   0.00000   0.00000  -3.06482
   D15       -0.99908   0.00000   0.00000   0.00000   0.00000  -0.99908
   D16        3.12079   0.00000   0.00000   0.00000   0.00000   3.12079
   D17       -1.04206   0.00000   0.00000   0.00000   0.00000  -1.04206
   D18        1.02368   0.00000   0.00000   0.00000   0.00000   1.02368
   D19       -1.30452   0.00000   0.00000   0.00000   0.00000  -1.30452
   D20        0.82034   0.00000   0.00000   0.00000   0.00000   0.82034
   D21        2.84448   0.00000   0.00000   0.00000   0.00000   2.84448
   D22       -1.01673   0.00000   0.00000   0.00000   0.00000  -1.01673
   D23        1.04362   0.00000   0.00000   0.00000   0.00000   1.04362
   D24        3.11808   0.00000   0.00000   0.00000   0.00000   3.11808
   D25       -3.12872   0.00000   0.00000   0.00000   0.00000  -3.12872
   D26       -1.06837   0.00000   0.00000   0.00000   0.00000  -1.06837
   D27        1.00609   0.00000   0.00000   0.00000   0.00000   1.00609
   D28        1.11817   0.00000   0.00000   0.00000   0.00000   1.11817
   D29       -3.10466   0.00000   0.00000   0.00000   0.00000  -3.10466
   D30       -1.03020   0.00000   0.00000   0.00000   0.00000  -1.03020
   D31        0.87444   0.00000   0.00000   0.00000   0.00000   0.87444
   D32       -1.25100   0.00000   0.00000   0.00000   0.00000  -1.25100
   D33        2.97539   0.00000   0.00000   0.00000   0.00000   2.97539
         Item               Value     Threshold  Converged?
 Maximum Force            0.000000     0.000002     YES
 RMS     Force            0.000000     0.000001     YES
 Maximum Displacement     0.000003     0.000006     YES
 RMS     Displacement     0.000001     0.000004     YES
 Predicted change in Energy=-1.905303D-13
 Optimization completed.
    -- Stationary point found.
                           ----------------------------
                           !   Optimized Parameters   !
                           ! (Angstroms and Degrees)  !
 --------------------------                            --------------------------
 ! Name  Definition              Value          Derivative Info.                !
 --------------------------------------------------------------------------------
 ! R1    R(1,2)                  1.0919         -DE/DX =    0.0                 !
 ! R2    R(1,3)                  1.0912         -DE/DX =    0.0                 !
 ! R3    R(1,4)                  1.0893         -DE/DX =    0.0                 !
 ! R4    R(1,5)                  1.5231         -DE/DX =    0.0                 !
 ! R5    R(5,6)                  1.0928         -DE/DX =    0.0                 !
 ! R6    R(5,7)                  1.0925         -DE/DX =    0.0                 !
 ! R7    R(5,8)                  1.5221         -DE/DX =    0.0                 !
 ! R8    R(8,9)                  1.0971         -DE/DX =    0.0                 !
 ! R9    R(8,10)                 1.4261         -DE/DX =    0.0                 !
 ! R10   R(8,12)                 1.5174         -DE/DX =    0.0                 !
 ! R11   R(10,11)                0.9562         -DE/DX =    0.0                 !
 ! R12   R(12,13)                1.0975         -DE/DX =    0.0                 !
 ! R13   R(12,14)                1.0899         -DE/DX =    0.0                 !
 ! R14   R(12,15)                1.4073         -DE/DX =    0.0                 !
 ! R15   R(15,16)                0.96           -DE/DX =    0.0                 !
 ! A1    A(2,1,3)              108.2096         -DE/DX =    0.0                 !
 ! A2    A(2,1,4)              107.7203         -DE/DX =    0.0                 !
 ! A3    A(2,1,5)              111.1408         -DE/DX =    0.0                 !
 ! A4    A(3,1,4)              107.1221         -DE/DX =    0.0                 !
 ! A5    A(3,1,5)              111.3596         -DE/DX =    0.0                 !
 ! A6    A(4,1,5)              111.1099         -DE/DX =    0.0                 !
 ! A7    A(1,5,6)              109.5732         -DE/DX =    0.0                 !
 ! A8    A(1,5,7)              109.9231         -DE/DX =    0.0                 !
 ! A9    A(1,5,8)              113.3183         -DE/DX =    0.0                 !
 ! A10   A(6,5,7)              107.1136         -DE/DX =    0.0                 !
 ! A11   A(6,5,8)              108.1503         -DE/DX =    0.0                 !
 ! A12   A(7,5,8)              108.5593         -DE/DX =    0.0                 !
 ! A13   A(5,8,9)              109.6351         -DE/DX =    0.0                 !
 ! A14   A(5,8,10)             112.1901         -DE/DX =    0.0                 !
 ! A15   A(5,8,12)             112.1265         -DE/DX =    0.0                 !
 ! A16   A(9,8,10)             109.1823         -DE/DX =    0.0                 !
 ! A17   A(9,8,12)             108.1635         -DE/DX =    0.0                 !
 ! A18   A(10,8,12)            105.3765         -DE/DX =    0.0                 !
 ! A19   A(8,10,11)            109.4895         -DE/DX =    0.0                 !
 ! A20   A(8,12,13)            108.6997         -DE/DX =    0.0                 !
 ! A21   A(8,12,14)            109.7012         -DE/DX =    0.0                 !
 ! A22   A(8,12,15)            112.0989         -DE/DX =    0.0                 !
 ! A23   A(13,12,14)           108.1351         -DE/DX =    0.0                 !
 ! A24   A(13,12,15)           111.0122         -DE/DX =    0.0                 !
 ! A25   A(14,12,15)           107.1082         -DE/DX =    0.0                 !
 ! A26   A(12,15,16)           106.6858         -DE/DX =    0.0                 !
 ! D1    D(2,1,5,6)            -63.309          -DE/DX =    0.0                 !
 ! D2    D(2,1,5,7)            179.2349         -DE/DX =    0.0                 !
 ! D3    D(2,1,5,8)             57.5738         -DE/DX =    0.0                 !
 ! D4    D(3,1,5,6)            175.9618         -DE/DX =    0.0                 !
 ! D5    D(3,1,5,7)             58.5057         -DE/DX =    0.0                 !
 ! D6    D(3,1,5,8)            -63.1554         -DE/DX =    0.0                 !
 ! D7    D(4,1,5,6)             56.6312         -DE/DX =    0.0                 !
 ! D8    D(4,1,5,7)            -60.8248         -DE/DX =    0.0                 !
 ! D9    D(4,1,5,8)            177.5141         -DE/DX =    0.0                 !
 ! D10   D(1,5,8,9)            -58.7701         -DE/DX =    0.0                 !
 ! D11   D(1,5,8,10)            62.7159         -DE/DX =    0.0                 !
 ! D12   D(1,5,8,12)          -178.9257         -DE/DX =    0.0                 !
 ! D13   D(6,5,8,9)             62.9128         -DE/DX =    0.0                 !
 ! D14   D(6,5,8,10)          -175.6012         -DE/DX =    0.0                 !
 ! D15   D(6,5,8,12)           -57.2428         -DE/DX =    0.0                 !
 ! D16   D(7,5,8,9)            178.8082         -DE/DX =    0.0                 !
 ! D17   D(7,5,8,10)           -59.7058         -DE/DX =    0.0                 !
 ! D18   D(7,5,8,12)            58.6526         -DE/DX =    0.0                 !
 ! D19   D(5,8,10,11)          -74.7434         -DE/DX =    0.0                 !
 ! D20   D(9,8,10,11)           47.0018         -DE/DX =    0.0                 !
 ! D21   D(12,8,10,11)         162.9768         -DE/DX =    0.0                 !
 ! D22   D(5,8,12,13)          -58.2543         -DE/DX =    0.0                 !
 ! D23   D(5,8,12,14)           59.7953         -DE/DX =    0.0                 !
 ! D24   D(5,8,12,15)          178.6529         -DE/DX =    0.0                 !
 ! D25   D(9,8,12,13)         -179.2625         -DE/DX =    0.0                 !
 ! D26   D(9,8,12,14)          -61.2129         -DE/DX =    0.0                 !
[truncated: 18,112 more chars]
