# Supplementary material for: Computational Investigation of Substituent Effects on the Alcohol + Carbonyl Channel of Peroxy Radical Self- and Cross-Reactions
Source: J Phys Chem A. 2023 Feb 8;127(7):1686–96. doi: 10.1021/acs.jpca.2c08927 (PMC9969516; doi:10.1021/acs.jpca.2c08927)
Supplement: Supplementary file 2 — jp2c08927_si_002.zip [file jp2c08927_si_002.zip › AceO-OBuOH/1-hydroxy-2-butanone_sing.log]

 Entering Gaussian System, Link 0=/appl/chem/G09RevD.01/g09/g09
 Initial command:
 /appl/chem/G09RevD.01/g09/l1.exe "/wrk/hasangal/37806020.GAUSS_SCRDIR/Gau-10045.inp" -scrdir="/wrk/hasangal/37806020.GAUSS_SCRDIR/"
 Entering Link 1 = /appl/chem/G09RevD.01/g09/l1.exe PID=     10047.
  
 Copyright (c) 1988,1990,1992,1993,1995,1998,2003,2009,2013,
            Gaussian, Inc.  All Rights Reserved.
  
 This is part of the Gaussian(R) 09 program.  It is based on
 the Gaussian(R) 03 system (copyright 2003, Gaussian, Inc.),
 the Gaussian(R) 98 system (copyright 1998, Gaussian, Inc.),
 the Gaussian(R) 94 system (copyright 1995, Gaussian, Inc.),
 the Gaussian 92(TM) system (copyright 1992, Gaussian, Inc.),
 the Gaussian 90(TM) system (copyright 1990, Gaussian, Inc.),
 the Gaussian 88(TM) system (copyright 1988, Gaussian, Inc.),
 the Gaussian 86(TM) system (copyright 1986, Carnegie Mellon
 University), and the Gaussian 82(TM) system (copyright 1983,
 Carnegie Mellon University). Gaussian is a federally registered
 trademark of Gaussian, Inc.
  
 This software contains proprietary and confidential information,
 including trade secrets, belonging to Gaussian, Inc.
  
 This software is provided under written license and may be
 used, copied, transmitted, or stored only in accord with that
 written license.
  
 The following legend is applicable only to US Government
 contracts under FAR:
  
                    RESTRICTED RIGHTS LEGEND
  
 Use, reproduction and disclosure by the US Government is
 subject to restrictions as set forth in subparagraphs (a)
 and (c) of the Commercial Computer Software - Restricted
 Rights clause in FAR 52.227-19.
  
 Gaussian, Inc.
 340 Quinnipiac St., Bldg. 40, Wallingford CT 06492
  
  
 ---------------------------------------------------------------
 Warning -- This program may not be used in any manner that
 competes with the business of Gaussian, Inc. or will provide
 assistance to any competitor of Gaussian, Inc.  The licensee
 of this program is prohibited from giving any competitor of
 Gaussian, Inc. access to this program.  By using this program,
 the user acknowledges that Gaussian, Inc. is engaged in the
 business of creating and licensing software in the field of
 computational chemistry and represents and warrants to the
 licensee that it is not a competitor of Gaussian, Inc. and that
 it will not use this program in any manner prohibited above.
 ---------------------------------------------------------------
  

 Cite this work as:
 Gaussian 09, Revision D.01,
 M. J. Frisch, G. W. Trucks, H. B. Schlegel, G. E. Scuseria, 
 M. A. Robb, J. R. Cheeseman, G. Scalmani, V. Barone, B. Mennucci, 
 G. A. Petersson, H. Nakatsuji, M. Caricato, X. Li, H. P. Hratchian, 
 A. F. Izmaylov, J. Bloino, G. Zheng, J. L. Sonnenberg, M. Hada, 
 M. Ehara, K. Toyota, R. Fukuda, J. Hasegawa, M. Ishida, T. Nakajima, 
 Y. Honda, O. Kitao, H. Nakai, T. Vreven, J. A. Montgomery, Jr., 
 J. E. Peralta, F. Ogliaro, M. Bearpark, J. J. Heyd, E. Brothers, 
 K. N. Kudin, V. N. Staroverov, T. Keith, R. Kobayashi, J. Normand, 
 K. Raghavachari, A. Rendell, J. C. Burant, S. S. Iyengar, J. Tomasi, 
 M. Cossi, N. Rega, J. M. Millam, M. Klene, J. E. Knox, J. B. Cross, 
 V. Bakken, C. Adamo, J. Jaramillo, R. Gomperts, R. E. Stratmann, 
 O. Yazyev, A. J. Austin, R. Cammi, C. Pomelli, J. W. Ochterski, 
 R. L. Martin, K. Morokuma, V. G. Zakrzewski, G. A. Voth, 
 P. Salvador, J. J. Dannenberg, S. Dapprich, A. D. Daniels, 
 O. Farkas, J. B. Foresman, J. V. Ortiz, J. Cioslowski, 
 and D. J. Fox, Gaussian, Inc., Wallingford CT, 2013.
 
 ******************************************
 Gaussian 09:  ES64L-G09RevD.01 24-Apr-2013
                 8-Feb-2019 
 ******************************************
 %mem=12GB
 %NProcShared=16
 Will use up to   16 processors via shared memory.
 %chk=1-hydroxy-2-butanone_Conf-wb97-opt
 ----------------------------------------------------------------------
 #wB97XD aug-cc-pVTZ Opt=verytight SCF=QC Integral(Grid=SuperFineGrid) 
 Freq MaxDisk=32GB
 ----------------------------------------------------------------------
 1/7=1,14=-1,18=20,19=15,26=5,38=1/1,3;
 2/9=110,12=2,17=6,18=5,40=1/2;
 3/5=16,6=1,7=10,11=2,16=1,25=1,30=1,71=1,74=-58,75=-7/1,2,3;
 4//1;
 5/5=2,8=3,38=5/8;
 6/7=2,8=2,9=2,10=2,28=1/1;
 7//1,2,3,16;
 1/7=1,14=-1,18=20,19=15,26=5/3(2);
 2/9=110/2;
 99//99;
 2/9=110/2;
 3/5=16,6=1,7=10,11=2,16=1,25=1,30=1,71=1,74=-58,75=-7/1,2,3;
 4/5=5,16=3,69=1/1;
 5/5=2,8=3,38=5/8;
 7//1,2,3,16;
 1/7=1,14=-1,18=20,19=15,26=5/3(-5);
 2/9=110/2;
 6/7=2,8=2,9=2,10=2,19=2,28=1/1;
 99/9=1/99;
 -----
 Title
 -----
 Symbolic Z-matrix:
 Charge =  0 Multiplicity = 1
 C                    -1.9574    0.7163   -0.2578 
 H                    -2.4742   -0.2377   -0.1092 
 H                    -1.8962    0.8996   -1.3357 
 H                    -2.5657    1.5082    0.1898 
 C                    -0.5759    0.6914    0.3703 
 H                    -0.6662    0.5147    1.4471 
 H                    -0.0838    1.6568    0.2129 
 C                     0.3095   -0.3914   -0.2142 
 O                    -0.0568   -1.1559   -1.1092 
 C                     1.719    -0.4908    0.358 
 H                     2.2611    0.4305    0.1294 
 H                     1.6596   -0.6293    1.4406 
 O                     2.4372   -1.5844   -0.1927 
 H                     1.8896   -1.9279   -0.9291 
 

 GradGradGradGradGradGradGradGradGradGradGradGradGradGradGradGradGradGrad
 Berny optimization.
 Initialization pass.
                           ----------------------------
                           !    Initial Parameters    !
                           ! (Angstroms and Degrees)  !
 --------------------------                            --------------------------
 ! Name  Definition              Value          Derivative Info.                !
 --------------------------------------------------------------------------------
 ! R1    R(1,2)                  1.0951         estimate D2E/DX2                !
 ! R2    R(1,3)                  1.0951         estimate D2E/DX2                !
 ! R3    R(1,4)                  1.0943         estimate D2E/DX2                !
 ! R4    R(1,5)                  1.5178         estimate D2E/DX2                !
 ! R5    R(5,6)                  1.0949         estimate D2E/DX2                !
 ! R6    R(5,7)                  1.095          estimate D2E/DX2                !
 ! R7    R(5,8)                  1.5159         estimate D2E/DX2                !
 ! R8    R(8,9)                  1.2327         estimate D2E/DX2                !
 ! R9    R(8,10)                 1.5245         estimate D2E/DX2                !
 ! R10   R(10,11)                1.0931         estimate D2E/DX2                !
 ! R11   R(10,12)                1.093          estimate D2E/DX2                !
 ! R12   R(10,13)                1.4195         estimate D2E/DX2                !
 ! R13   R(13,14)                0.9799         estimate D2E/DX2                !
 ! A1    A(2,1,3)              107.8034         estimate D2E/DX2                !
 ! A2    A(2,1,4)              108.2148         estimate D2E/DX2                !
 ! A3    A(2,1,5)              111.0446         estimate D2E/DX2                !
 ! A4    A(3,1,4)              108.2129         estimate D2E/DX2                !
 ! A5    A(3,1,5)              111.0517         estimate D2E/DX2                !
 ! A6    A(4,1,5)              110.4001         estimate D2E/DX2                !
 ! A7    A(1,5,6)              109.5455         estimate D2E/DX2                !
 ! A8    A(1,5,7)              109.5796         estimate D2E/DX2                !
 ! A9    A(1,5,8)              112.568          estimate D2E/DX2                !
 ! A10   A(6,5,7)              108.7064         estimate D2E/DX2                !
 ! A11   A(6,5,8)              108.185          estimate D2E/DX2                !
 ! A12   A(7,5,8)              108.1707         estimate D2E/DX2                !
 ! A13   A(5,8,9)              123.3227         estimate D2E/DX2                !
 ! A14   A(5,8,10)             116.2233         estimate D2E/DX2                !
 ! A15   A(9,8,10)             120.4513         estimate D2E/DX2                !
 ! A16   A(8,10,11)            108.9699         estimate D2E/DX2                !
 ! A17   A(8,10,12)            109.2553         estimate D2E/DX2                !
 ! A18   A(8,10,13)            111.8643         estimate D2E/DX2                !
 ! A19   A(11,10,12)           109.93           estimate D2E/DX2                !
 ! A20   A(11,10,13)           108.4977         estimate D2E/DX2                !
 ! A21   A(12,10,13)           108.3077         estimate D2E/DX2                !
 ! A22   A(10,13,14)           106.1931         estimate D2E/DX2                !
 ! D1    D(2,1,5,6)            -60.5007         estimate D2E/DX2                !
 ! D2    D(2,1,5,7)           -179.6764         estimate D2E/DX2                !
 ! D3    D(2,1,5,8)             59.9087         estimate D2E/DX2                !
 ! D4    D(3,1,5,6)            179.5571         estimate D2E/DX2                !
 ! D5    D(3,1,5,7)             60.3815         estimate D2E/DX2                !
 ! D6    D(3,1,5,8)            -60.0334         estimate D2E/DX2                !
 ! D7    D(4,1,5,6)             59.5271         estimate D2E/DX2                !
 ! D8    D(4,1,5,7)            -59.6486         estimate D2E/DX2                !
 ! D9    D(4,1,5,8)            179.9365         estimate D2E/DX2                !
 ! D10   D(1,5,8,9)              0.5801         estimate D2E/DX2                !
 ! D11   D(1,5,8,10)           179.9951         estimate D2E/DX2                !
 ! D12   D(6,5,8,9)            121.7694         estimate D2E/DX2                !
 ! D13   D(6,5,8,10)           -58.8156         estimate D2E/DX2                !
 ! D14   D(7,5,8,9)           -120.6423         estimate D2E/DX2                !
 ! D15   D(7,5,8,10)            58.7727         estimate D2E/DX2                !
 ! D16   D(5,8,10,11)          -63.739          estimate D2E/DX2                !
 ! D17   D(5,8,10,12)           56.3855         estimate D2E/DX2                !
 ! D18   D(5,8,10,13)          176.2992         estimate D2E/DX2                !
 ! D19   D(9,8,10,11)          115.694          estimate D2E/DX2                !
 ! D20   D(9,8,10,12)         -124.1815         estimate D2E/DX2                !
 ! D21   D(9,8,10,13)           -4.2679         estimate D2E/DX2                !
 ! D22   D(8,10,13,14)           9.1986         estimate D2E/DX2                !
 ! D23   D(11,10,13,14)       -111.0395         estimate D2E/DX2                !
 ! D24   D(12,10,13,14)        129.6662         estimate D2E/DX2                !
 --------------------------------------------------------------------------------
 Trust Radius=3.00D-01 FncErr=1.00D-07 GrdErr=1.00D-07
 Number of steps in this run=     69 maximum allowed number of steps=    100.
 GradGradGradGradGradGradGradGradGradGradGradGradGradGradGradGradGradGrad

                          Input orientation:                          
 ---------------------------------------------------------------------
 Center     Atomic      Atomic             Coordinates (Angstroms)
 Number     Number       Type             X           Y           Z
 ---------------------------------------------------------------------
      1          6           0       -1.957400    0.716300   -0.257800
      2          1           0       -2.474200   -0.237700   -0.109200
      3          1           0       -1.896200    0.899600   -1.335700
      4          1           0       -2.565700    1.508200    0.189800
      5          6           0       -0.575900    0.691400    0.370300
      6          1           0       -0.666200    0.514700    1.447100
      7          1           0       -0.083800    1.656800    0.212900
      8          6           0        0.309500   -0.391400   -0.214200
      9          8           0       -0.056800   -1.155900   -1.109200
     10          6           0        1.719000   -0.490800    0.358000
     11          1           0        2.261100    0.430500    0.129400
     12          1           0        1.659600   -0.629300    1.440600
     13          8           0        2.437200   -1.584400   -0.192700
     14          1           0        1.889600   -1.927900   -0.929100
 ---------------------------------------------------------------------
                    Distance matrix (angstroms):
                    1          2          3          4          5
     1  C    0.000000
     2  H    1.095117   0.000000
     3  H    1.095086   1.769700   0.000000
     4  H    1.094294   1.773680   1.773633   0.000000
     5  C    1.517785   2.167185   2.167251   2.158482   0.000000
     6  H    2.148144   2.501407   3.066761   2.485145   1.094932
     7  H    2.148599   3.067066   2.501261   2.486452   1.094959
     8  C    2.523437   2.789917   2.790978   3.469650   1.515925
     9  O    2.800410   2.772528   2.767630   3.883221   2.422995
    10  C    3.918191   4.226732   4.227470   4.731062   2.581533
    11  H    4.245862   4.788161   4.432800   4.946017   2.859138
    12  H    4.216384   4.432103   4.763307   4.897608   2.808425
    13  O    4.960843   5.093371   5.123969   5.894021   3.817723
    14  H    4.716126   4.750975   4.742611   5.736586   3.824639
                    6          7          8          9         10
     6  H    0.000000
     7  H    1.779559   0.000000
     8  C    2.129067   2.128902   0.000000
     9  O    3.113991   3.108047   1.232745   0.000000
    10  C    2.808264   2.807726   1.524462   2.397603   0.000000
    11  H    3.211309   2.647516   2.145303   3.069765   1.093126
    12  H    2.591934   3.126171   2.148890   3.118464   1.093039
    13  O    4.089775   4.126176   2.439430   2.691397   1.419522
    14  H    4.259664   4.248358   2.317030   2.101641   1.936747
                   11         12         13         14
    11  H    0.000000
    12  H    1.790035   0.000000
    13  O    2.048068   2.045616   0.000000
    14  H    2.611606   2.711962   0.979869   0.000000
 Stoichiometry    C4H8O2
 Framework group  C1[X(C4H8O2)]
 Deg. of freedom    36
 Full point group                 C1      NOp   1
 Largest Abelian subgroup         C1      NOp   1
 Largest concise Abelian subgroup C1      NOp   1
                         Standard orientation:                         
 ---------------------------------------------------------------------
 Center     Atomic      Atomic             Coordinates (Angstroms)
 Number     Number       Type             X           Y           Z
 ---------------------------------------------------------------------
      1          6           0       -2.487678    0.132476   -0.016659
      2          1           0       -2.502707    0.775822   -0.902751
      3          1           0       -2.522987    0.778551    0.866830
      4          1           0       -3.391872   -0.483824   -0.026043
      5          6           0       -1.249403   -0.745082   -0.001214
      6          1           0       -1.242942   -1.385163   -0.889543
      7          1           0       -1.261582   -1.381225    0.889914
      8          6           0        0.034590    0.060679    0.010667
      9          8           0        0.060647    1.293125    0.018407
     10          6           0        1.331974   -0.739646    0.026680
     11          1           0        1.384240   -1.313189    0.955787
     12          1           0        1.348130   -1.417217   -0.830857
     13          8           0        2.472969    0.101531   -0.048114
     14          1           0        2.143892    1.018429    0.057473
 ---------------------------------------------------------------------
 Rotational constants (GHZ):      9.1504634      2.0015184      1.6957372
 Standard basis: Aug-CC-pVTZ (5D, 7F)
 There are   530 symmetry adapted cartesian basis functions of A   symmetry.
 There are   460 symmetry adapted basis functions of A   symmetry.
   460 basis functions,   648 primitive gaussians,   530 cartesian basis functions
    24 alpha electrons       24 beta electrons
       nuclear repulsion energy       239.8786691735 Hartrees.
 NAtoms=   14 NActive=   14 NUniq=   14 SFac= 1.00D+00 NAtFMM=   60 NAOKFM=F Big=F
 Integral buffers will be    131072 words long.
 Raffenetti 2 integral format.
 Two-electron integral symmetry is turned on.
 Nuclear repulsion after empirical dispersion term =      239.8729408416 Hartrees.
 One-electron integrals computed using PRISM.
 NBasis=   460 RedAO= T EigKep=  7.63D-06  NBF=   460
 NBsUse=   460 1.00D-06 EigRej= -1.00D+00 NBFU=   460
 ExpMin= 2.53D-02 ExpMax= 1.53D+04 ExpMxC= 5.22D+02 IAcc=3 IRadAn=         7 AccDes= 0.00D+00
 Harris functional with IExCor= 4639 and IRadAn=       7 diagonalized for initial guess.
 HarFok:  IExCor= 4639 AccDes= 0.00D+00 IRadAn=         7 IDoV= 1 UseB2=F ITyADJ=14
 ICtDFT=  3500011 ScaDFX=  1.000000  1.000000  1.000000  1.000000
 FoFCou: FMM=F IPFlag=           0 FMFlag=      100000 FMFlg1=           0
         NFxFlg=           0 DoJE=T BraDBF=F KetDBF=T FulRan=T
         wScrn=  0.000000 ICntrl=     500 IOpCl=  0 I1Cent=   200000004 NGrid=           0
         NMat0=    1 NMatS0=      1 NMatT0=    0 NMatD0=    1 NMtDS0=    0 NMtDT0=    0
 Petite list used in FoFCou.
 Gradient too large for Newton-Raphson -- use scaled steepest descent instead.
 Gradient too large for Newton-Raphson -- use scaled steepest descent instead.
 Gradient too large for Newton-Raphson -- use scaled steepest descent instead.
     Accept linear search using points  1 and  2.
 Gradient too large for Newton-Raphson -- use scaled steepest descent instead.
     Accept linear search using points  2 and  3.
 Gradient too large for Newton-Raphson -- use scaled steepest descent instead.
     Accept linear search using points  1 and  2.
 LinEq1:  Iter=  0 NonCon=     1 RMS=3.72D-05 Max=1.10D-03 NDo=     1
 AX will form     1 AO Fock derivatives at one time.
 LinEq1:  Iter=  1 NonCon=     1 RMS=1.44D-05 Max=5.76D-04 NDo=     1
 LinEq1:  Iter=  2 NonCon=     1 RMS=5.35D-06 Max=2.19D-04 NDo=     1
 LinEq1:  Iter=  3 NonCon=     1 RMS=7.67D-07 Max=2.81D-05 NDo=     1
 LinEq1:  Iter=  4 NonCon=     1 RMS=3.24D-07 Max=7.48D-06 NDo=     1
 LinEq1:  Iter=  5 NonCon=     1 RMS=9.73D-08 Max=2.63D-06 NDo=     1
 LinEq1:  Iter=  6 NonCon=     1 RMS=2.81D-08 Max=5.52D-07 NDo=     1
 LinEq1:  Iter=  7 NonCon=     1 RMS=1.35D-08 Max=2.84D-07 NDo=     1
 LinEq1:  Iter=  8 NonCon=     0 RMS=6.25D-09 Max=1.20D-07 NDo=     1
 Linear equations converged to 1.447D-08 1.447D-07 after     8 iterations.
     Accept linear search using points  1 and  2.
     Minimum is close to point  2 DX= -3.53D-04 DF= -3.64D-12 DXR=  3.53D-04 DFR=  1.24D-07 which will be used.
 LinEq1:  Iter=  0 NonCon=     1 RMS=5.94D-08 Max=2.23D-06 NDo=     1
 LinEq1:  Iter=  1 NonCon=     1 RMS=4.09D-08 Max=1.18D-06 NDo=     1
 LinEq1:  Iter=  2 NonCon=     1 RMS=2.40D-08 Max=7.28D-07 NDo=     1
 LinEq1:  Iter=  3 NonCon=     1 RMS=6.78D-09 Max=9.61D-08 NDo=     1
 LinEq1:  Iter=  4 NonCon=     1 RMS=4.48D-09 Max=9.55D-08 NDo=     1
 LinEq1:  Iter=  5 NonCon=     1 RMS=1.22D-09 Max=2.30D-08 NDo=     1
 LinEq1:  Iter=  6 NonCon=     1 RMS=4.19D-10 Max=7.17D-09 NDo=     1
 LinEq1:  Iter=  7 NonCon=     1 RMS=1.76D-10 Max=6.53D-09 NDo=     1
 LinEq1:  Iter=  8 NonCon=     1 RMS=4.55D-11 Max=1.68D-09 NDo=     1
 LinEq1:  Iter=  9 NonCon=     0 RMS=1.55D-11 Max=6.04D-10 NDo=     1
 Linear equations converged to 8.686D-11 8.686D-10 after     9 iterations.
 SCF Done:  E(RwB97XD) =  -307.705477808     a.u. after    8 cycles
            Convg  =    0.6205D-09                    34 Fock formations.
              S**2 =  0.0000                  -V/T =  2.0066

 **********************************************************************

            Population analysis using the SCF density.

 **********************************************************************

 Orbital symmetries:
       Occupied  (A) (A) (A) (A) (A) (A) (A) (A) (A) (A) (A) (A)
                 (A) (A) (A) (A) (A) (A) (A) (A) (A) (A) (A) (A)
       Virtual   (A) (A) (A) (A) (A) (A) (A) (A) (A) (A) (A) (A)
                 (A) (A) (A) (A) (A) (A) (A) (A) (A) (A) (A) (A)
                 (A) (A) (A) (A) (A) (A) (A) (A) (A) (A) (A) (A)
                 (A) (A) (A) (A) (A) (A) (A) (A) (A) (A) (A) (A)
                 (A) (A) (A) (A) (A) (A) (A) (A) (A) (A) (A) (A)
                 (A) (A) (A) (A) (A) (A) (A) (A) (A) (A) (A) (A)
                 (A) (A) (A) (A) (A) (A) (A) (A) (A) (A) (A) (A)
                 (A) (A) (A) (A) (A) (A) (A) (A) (A) (A) (A) (A)
                 (A) (A) (A) (A) (A) (A) (A) (A) (A) (A) (A) (A)
                 (A) (A) (A) (A) (A) (A) (A) (A) (A) (A) (A) (A)
                 (A) (A) (A) (A) (A) (A) (A) (A) (A) (A) (A) (A)
                 (A) (A) (A) (A) (A) (A) (A) (A) (A) (A) (A) (A)
                 (A) (A) (A) (A) (A) (A) (A) (A) (A) (A) (A) (A)
                 (A) (A) (A) (A) (A) (A) (A) (A) (A) (A) (A) (A)
                 (A) (A) (A) (A) (A) (A) (A) (A) (A) (A) (A) (A)
                 (A) (A) (A) (A) (A) (A) (A) (A) (A) (A) (A) (A)
                 (A) (A) (A) (A) (A) (A) (A) (A) (A) (A) (A) (A)
                 (A) (A) (A) (A) (A) (A) (A) (A) (A) (A) (A) (A)
                 (A) (A) (A) (A) (A) (A) (A) (A) (A) (A) (A) (A)
                 (A) (A) (A) (A) (A) (A) (A) (A) (A) (A) (A) (A)
                 (A) (A) (A) (A) (A) (A) (A) (A) (A) (A) (A) (A)
                 (A) (A) (A) (A) (A) (A) (A) (A) (A) (A) (A) (A)
                 (A) (A) (A) (A) (A) (A) (A) (A) (A) (A) (A) (A)
                 (A) (A) (A) (A) (A) (A) (A) (A) (A) (A) (A) (A)
                 (A) (A) (A) (A) (A) (A) (A) (A) (A) (A) (A) (A)
                 (A) (A) (A) (A) (A) (A) (A) (A) (A) (A) (A) (A)
                 (A) (A) (A) (A) (A) (A) (A) (A) (A) (A) (A) (A)
                 (A) (A) (A) (A) (A) (A) (A) (A) (A) (A) (A) (A)
                 (A) (A) (A) (A) (A) (A) (A) (A) (A) (A) (A) (A)
                 (A) (A) (A) (A) (A) (A) (A) (A) (A) (A) (A) (A)
                 (A) (A) (A) (A) (A) (A) (A) (A) (A) (A) (A) (A)
                 (A) (A) (A) (A) (A) (A) (A) (A) (A) (A) (A) (A)
                 (A) (A) (A) (A) (A) (A) (A) (A) (A) (A) (A) (A)
                 (A) (A) (A) (A) (A) (A) (A) (A) (A) (A) (A) (A)
                 (A) (A) (A) (A) (A) (A) (A) (A) (A) (A) (A) (A)
                 (A) (A) (A) (A) (A) (A) (A) (A) (A) (A) (A) (A)
                 (A) (A) (A) (A)
 The electronic state is 1-A.
 Alpha  occ. eigenvalues --  -19.26558 -19.25355 -10.39676 -10.34979 -10.31249
 Alpha  occ. eigenvalues --  -10.28653  -1.16339  -1.11665  -0.90302  -0.82947
 Alpha  occ. eigenvalues --   -0.74280  -0.64966  -0.60464  -0.58842  -0.56456
 Alpha  occ. eigenvalues --   -0.54659  -0.51437  -0.49116  -0.46677  -0.45840
 Alpha  occ. eigenvalues --   -0.44428  -0.43645  -0.37016  -0.35876
 Alpha virt. eigenvalues --    0.02564   0.02975   0.03796   0.04349   0.04469
 Alpha virt. eigenvalues --    0.05899   0.06023   0.06339   0.07167   0.08682
 Alpha virt. eigenvalues --    0.10749   0.11057   0.11408   0.11843   0.12198
 Alpha virt. eigenvalues --    0.12389   0.12985   0.13169   0.14866   0.15049
 Alpha virt. eigenvalues --    0.15758   0.16558   0.17552   0.18387   0.19472
 Alpha virt. eigenvalues --    0.20147   0.20597   0.20997   0.21969   0.22530
 Alpha virt. eigenvalues --    0.23007   0.23948   0.24236   0.24596   0.26073
 Alpha virt. eigenvalues --    0.26386   0.27079   0.27847   0.28724   0.29756
 Alpha virt. eigenvalues --    0.30431   0.31051   0.31705   0.32641   0.33153
 Alpha virt. eigenvalues --    0.33266   0.34596   0.35098   0.35363   0.35755
 Alpha virt. eigenvalues --    0.36006   0.37425   0.37668   0.38173   0.38460
 Alpha virt. eigenvalues --    0.38821   0.39122   0.40415   0.40574   0.41427
 Alpha virt. eigenvalues --    0.41768   0.42454   0.43533   0.43902   0.44020
 Alpha virt. eigenvalues --    0.44365   0.46322   0.46393   0.46806   0.48261
 Alpha virt. eigenvalues --    0.48804   0.49399   0.50101   0.50940   0.51214
 Alpha virt. eigenvalues --    0.52543   0.52885   0.53375   0.54306   0.54765
 Alpha virt. eigenvalues --    0.56634   0.57173   0.58262   0.59339   0.60156
 Alpha virt. eigenvalues --    0.61032   0.61856   0.62361   0.64089   0.66403
 Alpha virt. eigenvalues --    0.67341   0.68470   0.69412   0.69819   0.70540
 Alpha virt. eigenvalues --    0.72248   0.74004   0.74938   0.75372   0.75908
 Alpha virt. eigenvalues --    0.76541   0.76758   0.77158   0.78544   0.79726
 Alpha virt. eigenvalues --    0.80155   0.80649   0.82198   0.82590   0.83723
 Alpha virt. eigenvalues --    0.84048   0.84612   0.85573   0.87200   0.87876
 Alpha virt. eigenvalues --    0.88217   0.88884   0.89291   0.89688   0.92592
 Alpha virt. eigenvalues --    0.92771   0.94428   0.94916   0.95761   0.96186
 Alpha virt. eigenvalues --    0.96780   0.97882   0.98822   1.00258   1.00607
 Alpha virt. eigenvalues --    1.01444   1.01705   1.02464   1.02782   1.05578
 Alpha virt. eigenvalues --    1.06558   1.07654   1.07695   1.08230   1.09674
 Alpha virt. eigenvalues --    1.10557   1.11155   1.11790   1.12014   1.14461
 Alpha virt. eigenvalues --    1.15932   1.16165   1.17229   1.18019   1.18487
 Alpha virt. eigenvalues --    1.19414   1.20637   1.22774   1.23183   1.24218
 Alpha virt. eigenvalues --    1.24731   1.25413   1.27705   1.27765   1.30117
 Alpha virt. eigenvalues --    1.30856   1.32730   1.34320   1.35240   1.35806
 Alpha virt. eigenvalues --    1.36768   1.38091   1.38704   1.39028   1.40223
 Alpha virt. eigenvalues --    1.41740   1.42956   1.44664   1.45149   1.47081
 Alpha virt. eigenvalues --    1.48981   1.49696   1.50226   1.51707   1.52947
 Alpha virt. eigenvalues --    1.53495   1.53693   1.54102   1.54981   1.56206
 Alpha virt. eigenvalues --    1.57198   1.58318   1.59403   1.60397   1.60642
 Alpha virt. eigenvalues --    1.61761   1.62858   1.63844   1.64502   1.66074
 Alpha virt. eigenvalues --    1.67281   1.68781   1.70233   1.70832   1.71312
 Alpha virt. eigenvalues --    1.72700   1.73157   1.75156   1.75639   1.77758
 Alpha virt. eigenvalues --    1.79394   1.79621   1.80984   1.82391   1.84738
 Alpha virt. eigenvalues --    1.85707   1.86570   1.87400   1.89325   1.92146
 Alpha virt. eigenvalues --    1.93779   1.97410   1.97944   1.98959   2.00032
 Alpha virt. eigenvalues --    2.01775   2.04203   2.07382   2.08528   2.09132
 Alpha virt. eigenvalues --    2.10066   2.11328   2.12643   2.14630   2.15283
 Alpha virt. eigenvalues --    2.17044   2.20047   2.21036   2.24014   2.25888
 Alpha virt. eigenvalues --    2.27653   2.28096   2.32104   2.33776   2.34256
 Alpha virt. eigenvalues --    2.38483   2.40500   2.41549   2.42597   2.46170
 Alpha virt. eigenvalues --    2.51345   2.52472   2.54019   2.54505   2.56519
 Alpha virt. eigenvalues --    2.58761   2.62120   2.65989   2.68696   2.71325
 Alpha virt. eigenvalues --    2.75936   2.76938   2.78362   2.80892   2.83314
 Alpha virt. eigenvalues --    2.85201   2.87391   2.88812   2.90830   2.92581
 Alpha virt. eigenvalues --    2.96461   3.03696   3.07333   3.09101   3.10076
 Alpha virt. eigenvalues --    3.13730   3.15641   3.17458   3.21742   3.22730
 Alpha virt. eigenvalues --    3.23574   3.24776   3.30145   3.31003   3.31961
 Alpha virt. eigenvalues --    3.34180   3.38245   3.39944   3.41142   3.42336
 Alpha virt. eigenvalues --    3.43968   3.44306   3.46790   3.47542   3.49783
 Alpha virt. eigenvalues --    3.50351   3.51286   3.53743   3.56995   3.57699
 Alpha virt. eigenvalues --    3.60208   3.60979   3.62165   3.65033   3.68191
 Alpha virt. eigenvalues --    3.69676   3.70438   3.72961   3.75654   3.77197
 Alpha virt. eigenvalues --    3.77382   3.77759   3.79053   3.81473   3.81771
 Alpha virt. eigenvalues --    3.84187   3.86073   3.88901   3.89518   3.93321
 Alpha virt. eigenvalues --    3.95707   3.96686   3.97242   3.97899   4.00667
 Alpha virt. eigenvalues --    4.02461   4.03711   4.05127   4.06724   4.08432
 Alpha virt. eigenvalues --    4.09895   4.12837   4.14022   4.18062   4.20889
 Alpha virt. eigenvalues --    4.23474   4.24968   4.27297   4.27675   4.30106
 Alpha virt. eigenvalues --    4.30509   4.33607   4.37281   4.37806   4.41931
 Alpha virt. eigenvalues --    4.43940   4.45109   4.47118   4.49763   4.50727
 Alpha virt. eigenvalues --    4.52746   4.56492   4.56664   4.58785   4.59329
 Alpha virt. eigenvalues --    4.61084   4.63319   4.68398   4.70272   4.71730
 Alpha virt. eigenvalues --    4.77604   4.78839   4.82015   4.83195   4.86556
 Alpha virt. eigenvalues --    4.87873   4.89038   4.92210   4.95991   4.96639
 Alpha virt. eigenvalues --    4.99164   5.01363   5.01846   5.07234   5.09769
 Alpha virt. eigenvalues --    5.11224   5.12214   5.14352   5.15427   5.19360
 Alpha virt. eigenvalues --    5.20317   5.23978   5.25812   5.27682   5.29257
 Alpha virt. eigenvalues --    5.31225   5.34669   5.38306   5.40943   5.42173
 Alpha virt. eigenvalues --    5.46569   5.54720   5.58653   5.65445   5.67565
 Alpha virt. eigenvalues --    5.69986   5.77302   5.79791   5.80509   5.84829
 Alpha virt. eigenvalues --    5.88283   5.92249   5.93189   5.96537   6.13540
 Alpha virt. eigenvalues --    6.16247   6.30883   6.39881   6.40911   6.42483
 Alpha virt. eigenvalues --    6.49288   6.54467   6.57705   6.58324   6.63217
 Alpha virt. eigenvalues --    6.68931   6.73073   6.74292   6.84650   6.90898
 Alpha virt. eigenvalues --    6.93458   6.97452   6.98737   7.05407   7.09106
 Alpha virt. eigenvalues --    7.11880   7.18215   7.25628   7.27218   7.40880
 Alpha virt. eigenvalues --    7.42938   7.53790   7.62332   7.79969   8.06510
 Alpha virt. eigenvalues --   14.42329  15.14287  16.62632  16.75153  17.68898
 Alpha virt. eigenvalues --   19.01988
          Condensed to atoms (all electrons):
               1          2          3          4          5          6
     1  C    5.769896   0.373579   0.379042   0.426362  -0.008393  -0.027878
     2  H    0.373579   0.334414   0.014482   0.004610   0.004756  -0.005139
     3  H    0.379042   0.014482   0.332591   0.004879   0.002737  -0.001989
     4  H    0.426362   0.004610   0.004879   0.351039  -0.021690  -0.002825
     5  C   -0.008393   0.004756   0.002737  -0.021690   5.500971   0.436300
     6  H   -0.027878  -0.005139  -0.001989  -0.002825   0.436300   0.386566
     7  H   -0.026633  -0.000963  -0.003824  -0.002840   0.428361   0.014268
     8  C    0.067672  -0.013922  -0.013814   0.001194  -0.091214  -0.070930
     9  O    0.021230   0.018384   0.017927  -0.004442  -0.075655  -0.004794
    10  C   -0.031394  -0.003998  -0.004062   0.001055   0.110881   0.018703
    11  H   -0.000885  -0.000828   0.000751   0.000094   0.011172   0.001209
    12  H   -0.000281   0.001067  -0.000395  -0.000092   0.001060  -0.009285
    13  O   -0.001382   0.000641   0.000283  -0.000158  -0.009676  -0.000666
    14  H   -0.001709  -0.000527  -0.000363   0.000018   0.002665   0.000774
               7          8          9         10         11         12
     1  C   -0.026633   0.067672   0.021230  -0.031394  -0.000885  -0.000281
     2  H   -0.000963  -0.013922   0.018384  -0.003998  -0.000828   0.001067
     3  H   -0.003824  -0.013814   0.017927  -0.004062   0.000751  -0.000395
     4  H   -0.002840   0.001194  -0.004442   0.001055   0.000094  -0.000092
     5  C    0.428361  -0.091214  -0.075655   0.110881   0.011172   0.001060
     6  H    0.014268  -0.070930  -0.004794   0.018703   0.001209  -0.009285
     7  H    0.380348  -0.059510  -0.005431   0.017546  -0.007220  -0.000457
     8  C   -0.059510   5.508860  -0.029117  -0.057786   0.010053   0.023181
     9  O   -0.005431  -0.029117   8.975870  -0.039099  -0.007007  -0.007077
    10  C    0.017546  -0.057786  -0.039099   5.403965   0.354244   0.365806
    11  H   -0.007220   0.010053  -0.007007   0.354244   0.385036  -0.015958
    12  H   -0.000457   0.023181  -0.007077   0.365806  -0.015958   0.369238
    13  O    0.000150   0.036478  -0.042951  -0.115389   0.015965   0.015409
    14  H    0.000398  -0.048910   0.037056   0.083391   0.000859  -0.009229
              13         14
     1  C   -0.001382  -0.001709
     2  H    0.000641  -0.000527
     3  H    0.000283  -0.000363
     4  H   -0.000158   0.000018
     5  C   -0.009676   0.002665
     6  H   -0.000666   0.000774
     7  H    0.000150   0.000398
     8  C    0.036478  -0.048910
     9  O   -0.042951   0.037056
    10  C   -0.115389   0.083391
    11  H    0.015965   0.000859
    12  H    0.015409  -0.009229
    13  O    8.538351   0.168286
    14  H    0.168286   0.548468
 Mulliken charges:
               1
     1  C   -0.939225
     2  H    0.273445
     3  H    0.271756
     4  H    0.242796
     5  C   -0.292275
     6  H    0.265686
     7  H    0.265806
     8  C    0.737765
     9  O   -0.854893
    10  C   -0.103866
    11  H    0.252516
    12  H    0.267012
    13  O   -0.605343
    14  H    0.218820
 Sum of Mulliken charges =   0.00000
 Mulliken charges with hydrogens summed into heavy atoms:
               1
     1  C   -0.151228
     5  C    0.239217
     8  C    0.737765
     9  O   -0.854893
    10  C    0.415662
    13  O   -0.386522
 Electronic spatial extent (au):  <R**2>=            716.8699
 Charge=              0.0000 electrons
 Dipole moment (field-independent basis, Debye):
    X=             -2.2440    Y=             -2.4240    Z=              0.2043  Tot=              3.3096
 Quadrupole moment (field-independent basis, Debye-Ang):
   XX=            -42.4102   YY=            -37.2914   ZZ=            -35.6513
   XY=              1.3112   XZ=              0.5769   YZ=              0.1528
 Traceless Quadrupole moment (field-independent basis, Debye-Ang):
   XX=             -3.9592   YY=              1.1595   ZZ=              2.7997
   XY=              1.3112   XZ=              0.5769   YZ=              0.1528
 Octapole moment (field-independent basis, Debye-Ang**2):
  XXX=            -17.4435  YYY=              0.0761  ZZZ=              0.1765  XYY=              7.6910
  XXY=              3.6006  XXZ=              1.2944  XZZ=              1.8387  YZZ=             -0.2067
  YYZ=             -0.1294  XYZ=              0.3958
 Hexadecapole moment (field-independent basis, Debye-Ang**3):
 XXXX=           -763.8723 YYYY=           -175.5081 ZZZZ=            -54.7830 XXXY=             15.1112
 XXXZ=              2.6284 YYYX=              5.6901 YYYZ=              0.6238 ZZZX=              0.2775
 ZZZY=              0.0514 XXYY=           -129.7475 XXZZ=           -125.8112 YYZZ=            -33.9633
 XXYZ=              0.8657 YYXZ=              0.0018 ZZXY=             -1.8229
 N-N= 2.398729408416D+02 E-N=-1.199059063687D+03  KE= 3.056839064335D+02
 Calling FoFJK, ICntrl=      2127 FMM=F ISym2X=0 I1Cent= 0 IOpClX= 0 NMat=1 NMatS=1 NMatT=0.
 ***** Axes restored to original set *****
 -------------------------------------------------------------------
 Center     Atomic                   Forces (Hartrees/Bohr)
 Number     Number              X              Y              Z
 -------------------------------------------------------------------
      1        6          -0.006257352    0.000576900   -0.002653058
      2        1           0.002104386    0.003606877   -0.001234387
      3        1          -0.000462194   -0.001357055    0.004086907
      4        1           0.001857512   -0.002237270   -0.001196236
      5        6          -0.004624154   -0.005725308   -0.007061630
      6        1           0.004532328    0.002530699   -0.000916343
      7        1           0.002177658   -0.002179117    0.004287837
      8        6          -0.007320710   -0.016397085   -0.020228774
      9        8           0.014562295    0.024283323    0.029771087
     10        6           0.004612726   -0.020509671   -0.013762071
     11        1          -0.002444875    0.004002935    0.003504707
     12        1          -0.000411531    0.003936133    0.000406364
     13        8          -0.014611816    0.004272457   -0.006414200
     14        1           0.006285728    0.005196183    0.011409797
 -------------------------------------------------------------------
 Cartesian Forces:  Max     0.029771087 RMS     0.009542595

 GradGradGradGradGradGradGradGradGradGradGradGradGradGradGradGradGradGrad
 Berny optimization.
 FormGI is forming the generalized inverse of G from B-inverse, IUseBI=4.
 Internal  Forces:  Max     0.041001035 RMS     0.006385099
 Search for a local minimum.
 Step number   1 out of a maximum of   69
 All quantities printed in internal units (Hartrees-Bohrs-Radians)
 Mixed Optimization -- RFO/linear search
 Second derivative matrix not updated -- first step.
 ITU=  0
     Eigenvalues ---    0.00442   0.00501   0.00531   0.00555   0.01434
     Eigenvalues ---    0.04237   0.05490   0.05638   0.05690   0.06107
     Eigenvalues ---    0.07311   0.09349   0.11670   0.12798   0.14063
     Eigenvalues ---    0.16000   0.16000   0.16000   0.16000   0.22023
     Eigenvalues ---    0.22179   0.24999   0.25000   0.29941   0.30581
     Eigenvalues ---    0.30762   0.34228   0.34231   0.34246   0.34249
     Eigenvalues ---    0.34321   0.34454   0.34464   0.42532   0.51410
     Eigenvalues ---    0.89952
 RFO step:  Lambda=-4.83673482D-03 EMin= 4.42366150D-03
 Linear search not attempted -- first point.
 Iteration  1 RMS(Cart)=  0.02553527 RMS(Int)=  0.00046798
 Iteration  2 RMS(Cart)=  0.00047295 RMS(Int)=  0.00019212
 Iteration  3 RMS(Cart)=  0.00000020 RMS(Int)=  0.00019212
 Variable       Old X    -DE/DX   Delta X   Delta X   Delta X     New X
                                 (Linear)    (Quad)   (Total)
    R1        2.06947  -0.00430   0.00000  -0.01240  -0.01240   2.05707
    R2        2.06941  -0.00428   0.00000  -0.01232  -0.01232   2.05709
    R3        2.06792  -0.00314   0.00000  -0.00902  -0.00902   2.05889
    R4        2.86820   0.00293   0.00000   0.00944   0.00944   2.87764
    R5        2.06912  -0.00168   0.00000  -0.00485  -0.00485   2.06427
    R6        2.06917  -0.00156   0.00000  -0.00449  -0.00449   2.06468
    R7        2.86468  -0.00483   0.00000  -0.01546  -0.01546   2.84922
    R8        2.32955  -0.04100   0.00000  -0.04534  -0.04534   2.28421
    R9        2.88082  -0.00770   0.00000  -0.02529  -0.02529   2.85552
   R10        2.06571   0.00143   0.00000   0.00409   0.00409   2.06980
   R11        2.06554  -0.00007   0.00000  -0.00021  -0.00021   2.06533
   R12        2.68251  -0.01345   0.00000  -0.03126  -0.03126   2.65125
   R13        1.85168  -0.01391   0.00000  -0.02680  -0.02680   1.82488
    A1        1.88152  -0.00060   0.00000  -0.00639  -0.00639   1.87514
    A2        1.88870   0.00014   0.00000   0.00218   0.00218   1.89089
    A3        1.93809   0.00020   0.00000   0.00045   0.00045   1.93854
    A4        1.88867   0.00012   0.00000   0.00219   0.00219   1.89086
    A5        1.93822   0.00029   0.00000   0.00104   0.00104   1.93926
    A6        1.92685  -0.00016   0.00000   0.00046   0.00045   1.92730
    A7        1.91193   0.00203   0.00000   0.02502   0.02505   1.93698
    A8        1.91253   0.00194   0.00000   0.02362   0.02368   1.93620
    A9        1.96468   0.00302   0.00000   0.02145   0.02123   1.98591
   A10        1.89728  -0.00249   0.00000  -0.04105  -0.04154   1.85574
   A11        1.88818  -0.00238   0.00000  -0.01572  -0.01628   1.87190
   A12        1.88793  -0.00240   0.00000  -0.01667  -0.01718   1.87075
   A13        2.15239   0.00045   0.00000   0.00174   0.00174   2.15413
   A14        2.02848   0.00525   0.00000   0.02059   0.02058   2.04906
   A15        2.10227  -0.00570   0.00000  -0.02239  -0.02240   2.07988
   A16        1.90188  -0.00220   0.00000  -0.02015  -0.02029   1.88159
   A17        1.90686   0.00005   0.00000  -0.00617  -0.00632   1.90054
   A18        1.95240  -0.00275   0.00000  -0.00597  -0.00590   1.94650
   A19        1.91864  -0.00253   0.00000  -0.03223  -0.03287   1.88577
   A20        1.89364   0.00479   0.00000   0.04051   0.04047   1.93411
   A21        1.89033   0.00264   0.00000   0.02362   0.02355   1.91387
   A22        1.85342  -0.00264   0.00000  -0.01603  -0.01603   1.83739
    D1       -1.05594  -0.00055   0.00000  -0.01413  -0.01427  -1.07021
    D2       -3.13594   0.00009   0.00000   0.00658   0.00671  -3.12924
    D3        1.04560  -0.00018   0.00000  -0.00270  -0.00269   1.04291
    D4        3.13386  -0.00012   0.00000  -0.00707  -0.00721   3.12665
    D5        1.05386   0.00053   0.00000   0.01364   0.01377   1.06763
    D6       -1.04778   0.00025   0.00000   0.00436   0.00437  -1.04341
    D7        1.03894  -0.00034   0.00000  -0.01080  -0.01094   1.02800
    D8       -1.04106   0.00030   0.00000   0.00991   0.01004  -1.03102
    D9        3.14049   0.00002   0.00000   0.00063   0.00064   3.14113
   D10        0.01012  -0.00008   0.00000  -0.00474  -0.00472   0.00540
   D11        3.14151  -0.00016   0.00000  -0.01146  -0.01148   3.13003
   D12        2.12528   0.00276   0.00000   0.02954   0.02921   2.15449
   D13       -1.02653   0.00268   0.00000   0.02283   0.02245  -1.00407
   D14       -2.10561  -0.00279   0.00000  -0.03662  -0.03624  -2.14185
   D15        1.02578  -0.00287   0.00000  -0.04333  -0.04300   0.98278
   D16       -1.11246   0.00238   0.00000   0.02916   0.02893  -1.08352
   D17        0.98411  -0.00200   0.00000  -0.02594  -0.02578   0.95834
   D18        3.07700  -0.00041   0.00000  -0.00429  -0.00430   3.07270
   D19        2.01924   0.00234   0.00000   0.02279   0.02261   2.04185
   D20       -2.16738  -0.00204   0.00000  -0.03231  -0.03210  -2.19947
   D21       -0.07449  -0.00046   0.00000  -0.01066  -0.01062  -0.08511
   D22        0.16055  -0.00111   0.00000  -0.03587  -0.03587   0.12468
   D23       -1.93800   0.00018   0.00000  -0.03382  -0.03363  -1.97164
   D24        2.26310  -0.00101   0.00000  -0.03165  -0.03184   2.23126
         Item               Value     Threshold  Converged?
 Maximum Force            0.041001     0.000002     NO 
 RMS     Force            0.006385     0.000001     NO 
 Maximum Displacement     0.090158     0.000006     NO 
 RMS     Displacement     0.025453     0.000004     NO 
 Predicted change in Energy=-2.472772D-03
 GradGradGradGradGradGradGradGradGradGradGradGradGradGradGradGradGradGrad

                          Input orientation:                          
 ---------------------------------------------------------------------
 Center     Atomic      Atomic             Coordinates (Angstroms)
 Number     Number       Type             X           Y           Z
 ---------------------------------------------------------------------
      1          6           0       -1.962492    0.714908   -0.265374
      2          1           0       -2.481219   -0.232331   -0.128935
      3          1           0       -1.902092    0.902500   -1.335954
      4          1           0       -2.563221    1.503059    0.187391
      5          6           0       -0.576249    0.675506    0.363621
      6          1           0       -0.640037    0.502179    1.440261
      7          1           0       -0.062454    1.631302    0.236318
      8          6           0        0.321093   -0.392374   -0.208827
      9          8           0       -0.019869   -1.146790   -1.089558
     10          6           0        1.722766   -0.494118    0.346438
     11          1           0        2.237600    0.448332    0.131051
     12          1           0        1.665988   -0.608520    1.431876
     13          8           0        2.418095   -1.579835   -0.206822
     14          1           0        1.841891   -1.923718   -0.901286
 ---------------------------------------------------------------------
                    Distance matrix (angstroms):
                    1          2          3          4          5
     1  C    0.000000
     2  H    1.088557   0.000000
     3  H    1.088568   1.755028   0.000000
     4  H    1.089519   1.765890   1.765882   0.000000
     5  C    1.522779   2.166955   2.167473   2.159620   0.000000
     6  H    2.168717   2.528208   3.075778   2.504013   1.092367
     7  H    2.168322   3.075218   2.527343   2.504531   1.092583
     8  C    2.538511   2.808016   2.808855   3.474036   1.507743
     9  O    2.814069   2.795939   2.793397   3.888565   2.396258
    10  C    3.926472   4.238868   4.233270   4.731141   2.579493
    11  H    4.227173   4.774741   4.415362   4.915639   2.832568
    12  H    4.218767   4.447132   4.761855   4.888121   2.795983
    13  O    4.945586   5.081842   5.108909   5.871384   3.791842
    14  H    4.673336   4.706017   4.711036   5.686214   3.768734
                    6          7          8          9         10
     6  H    0.000000
     7  H    1.748714   0.000000
     8  C    2.107959   2.107256   0.000000
     9  O    3.082806   3.078564   1.208754   0.000000
    10  C    2.787812   2.777867   1.511078   2.350498   0.000000
    11  H    3.161918   2.588580   2.120212   3.021666   1.095289
    12  H    2.559585   3.071429   2.132456   3.080500   1.092926
    13  O    4.049671   4.081776   2.409872   2.628768   1.402982
    14  H    4.186620   4.190327   2.266570   2.026133   1.901253
                   11         12         13         14
    11  H    0.000000
    12  H    1.770825   0.000000
    13  O    2.064024   2.048035   0.000000
    14  H    2.617046   2.684089   0.965686   0.000000
 Stoichiometry    C4H8O2
 Framework group  C1[X(C4H8O2)]
 Deg. of freedom    36
 Full point group                 C1      NOp   1
 Largest Abelian subgroup         C1      NOp   1
 Largest concise Abelian subgroup C1      NOp   1
                         Standard orientation:                         
 ---------------------------------------------------------------------
 Center     Atomic      Atomic             Coordinates (Angstroms)
 Number     Number       Type             X           Y           Z
 ---------------------------------------------------------------------
      1          6           0       -2.494744    0.143586   -0.013585
      2          1           0       -2.514683    0.792520   -0.887338
      3          1           0       -2.531088    0.781713    0.867580
      4          1           0       -3.391256   -0.475422   -0.025764
      5          6           0       -1.246623   -0.728777   -0.007924
      6          1           0       -1.219880   -1.378958   -0.885316
      7          1           0       -1.234996   -1.387985    0.863309
      8          6           0        0.042081    0.053700    0.008238
      9          8           0        0.087496    1.261527    0.021493
     10          6           0        1.332585   -0.732091    0.030317
     11          1           0        1.351085   -1.319865    0.954351
     12          1           0        1.338237   -1.427050   -0.813181
     13          8           0        2.450634    0.111994   -0.046133
     14          1           0        2.097750    1.008369    0.021211
 ---------------------------------------------------------------------
 Rotational constants (GHZ):      9.4437492      2.0158471      1.7146050
 Standard basis: Aug-CC-pVTZ (5D, 7F)
 There are   530 symmetry adapted cartesian basis functions of A   symmetry.
 There are   460 symmetry adapted basis functions of A   symmetry.
   460 basis functions,   648 primitive gaussians,   530 cartesian basis functions
    24 alpha electrons       24 beta electrons
       nuclear repulsion energy       241.7594880217 Hartrees.
 NAtoms=   14 NActive=   14 NUniq=   14 SFac= 1.00D+00 NAtFMM=   60 NAOKFM=F Big=F
 Integral buffers will be    131072 words long.
 Raffenetti 2 integral format.
 Two-electron integral symmetry is turned on.
 Nuclear repulsion after empirical dispersion term =      241.7537779165 Hartrees.
 One-electron integrals computed using PRISM.
 NBasis=   460 RedAO= T EigKep=  7.16D-06  NBF=   460
 NBsUse=   460 1.00D-06 EigRej= -1.00D+00 NBFU=   460
 Initial guess from the checkpoint file:  "1-hydroxy-2-butanone_Conf-wb97-opt.chk"
 B after Tr=     0.000000    0.000000    0.000000
         Rot=    0.999999   -0.000928    0.000034    0.000955 Ang=  -0.15 deg.
 ExpMin= 2.53D-02 ExpMax= 1.53D+04 ExpMxC= 5.22D+02 IAcc=3 IRadAn=         5 AccDes= 0.00D+00
 Harris functional with IExCor= 4639 and IRadAn=       5 diagonalized for initial guess.
 HarFok:  IExCor= 4639 AccDes= 0.00D+00 IRadAn=         5 IDoV= 1 UseB2=F ITyADJ=14
 ICtDFT=  3500011 ScaDFX=  1.000000  1.000000  1.000000  1.000000
 FoFCou: FMM=F IPFlag=           0 FMFlag=      100000 FMFlg1=           0
         NFxFlg=           0 DoJE=T BraDBF=F KetDBF=T FulRan=T
         wScrn=  0.000000 ICntrl=     500 IOpCl=  0 I1Cent=   200000004 NGrid=           0
         NMat0=    1 NMatS0=      1 NMatT0=    0 NMatD0=    1 NMtDS0=    0 NMtDT0=    0
 Petite list used in FoFCou.
 Gradient too large for Newton-Raphson -- use scaled steepest descent instead.
     Accept linear search using points  3 and  4.
 Gradient too large for Newton-Raphson -- use scaled steepest descent instead.
     Accept linear search using points  1 and  2.
 Gradient too large for Newton-Raphson -- use scaled steepest descent instead.
     Accept linear search using points  1 and  2.
 Gradient too large for Newton-Raphson -- use scaled steepest descent instead.
     Accept linear search using points  1 and  2.
 Gradient too large for Newton-Raphson -- use scaled steepest descent instead.
 Gradient too large for Newton-Raphson -- use scaled steepest descent instead.
 LinEq1:  Iter=  0 NonCon=     1 RMS=2.90D-05 Max=5.37D-04 NDo=     1
 AX will form     1 AO Fock derivatives at one time.
 LinEq1:  Iter=  1 NonCon=     1 RMS=4.14D-06 Max=1.19D-04 NDo=     1
 LinEq1:  Iter=  2 NonCon=     1 RMS=3.23D-06 Max=8.19D-05 NDo=     1
 LinEq1:  Iter=  3 NonCon=     1 RMS=1.29D-06 Max=2.51D-05 NDo=     1
 LinEq1:  Iter=  4 NonCon=     1 RMS=5.66D-07 Max=1.67D-05 NDo=     1
 LinEq1:  Iter=  5 NonCon=     1 RMS=2.75D-07 Max=9.15D-06 NDo=     1
 LinEq1:  Iter=  6 NonCon=     1 RMS=1.30D-07 Max=3.81D-06 NDo=     1
 LinEq1:  Iter=  7 NonCon=     1 RMS=6.77D-08 Max=1.96D-06 NDo=     1
 LinEq1:  Iter=  8 NonCon=     1 RMS=2.04D-08 Max=3.84D-07 NDo=     1
 LinEq1:  Iter=  9 NonCon=     1 RMS=8.02D-09 Max=2.22D-07 NDo=     1
 LinEq1:  Iter= 10 NonCon=     0 RMS=2.77D-09 Max=5.94D-08 NDo=     1
 Linear equations converged to 1.447D-08 1.447D-07 after    10 iterations.
     Accept linear search using points  1 and  2.
     Minimum is close to point  2 DX= -4.92D-05 DF= -5.68D-14 DXR=  4.92D-05 DFR=  2.58D-09 which will be used.
 LinEq1:  Iter=  0 NonCon=     1 RMS=3.57D-08 Max=9.71D-07 NDo=     1
 LinEq1:  Iter=  1 NonCon=     1 RMS=1.10D-08 Max=2.75D-07 NDo=     1
 LinEq1:  Iter=  2 NonCon=     1 RMS=7.45D-09 Max=2.53D-07 NDo=     1
 LinEq1:  Iter=  3 NonCon=     1 RMS=2.59D-09 Max=4.61D-08 NDo=     1
 LinEq1:  Iter=  4 NonCon=     1 RMS=1.13D-09 Max=2.70D-08 NDo=     1
 LinEq1:  Iter=  5 NonCon=     1 RMS=3.24D-10 Max=4.46D-09 NDo=     1
 LinEq1:  Iter=  6 NonCon=     1 RMS=8.86D-11 Max=1.59D-09 NDo=     1
 LinEq1:  Iter=  7 NonCon=     1 RMS=3.67D-11 Max=7.30D-10 NDo=     1
 LinEq1:  Iter=  8 NonCon=     0 RMS=1.19D-11 Max=2.68D-10 NDo=     1
 Linear equations converged to 5.532D-11 5.532D-10 after     8 iterations.
 SCF Done:  E(RwB97XD) =  -307.708105950     a.u. after    9 cycles
            Convg  =    0.4928D-09                    38 Fock formations.
              S**2 =  0.0000                  -V/T =  2.0059
 Calling FoFJK, ICntrl=      2127 FMM=F ISym2X=0 I1Cent= 0 IOpClX= 0 NMat=1 NMatS=1 NMatT=0.
 ***** Axes restored to original set *****
 -------------------------------------------------------------------
 Center     Atomic                   Forces (Hartrees/Bohr)
 Number     Number              X              Y              Z
 -------------------------------------------------------------------
      1        6           0.000724279    0.000475803    0.000736000
      2        1           0.000367941   -0.000165861    0.000078029
      3        1           0.000413115   -0.000116300    0.000029198
      4        1           0.000429586   -0.000166550    0.000053408
      5        6          -0.002760729   -0.001905897   -0.002973743
      6        1           0.000489390    0.001068222    0.000808492
      7        1           0.000389352    0.000697305    0.001358238
      8        6          -0.002307714    0.000166708   -0.002725118
      9        8          -0.000422389    0.000492691    0.001077398
     10        6           0.004555335   -0.008342164   -0.002480007
     11        1           0.000618827    0.001350752    0.001241098
     12        1           0.000349039    0.001613046    0.001327787
     13        8          -0.002897864    0.005869045    0.001633386
     14        1           0.000051832   -0.001036801   -0.000164167
 -------------------------------------------------------------------
 Cartesian Forces:  Max     0.008342164 RMS     0.002139098

 GradGradGradGradGradGradGradGradGradGradGradGradGradGradGradGradGradGrad
 Berny optimization.
 Using GEDIIS/GDIIS optimizer.
 FormGI is forming the generalized inverse of G from B-inverse, IUseBI=4.
 Internal  Forces:  Max     0.005728807 RMS     0.001044432
 Search for a local minimum.
 Step number   2 out of a maximum of   69
 All quantities printed in internal units (Hartrees-Bohrs-Radians)
 Mixed Optimization -- RFO/linear search
 Update second derivatives using D2CorX and points    1    2
 DE= -2.63D-03 DEPred=-2.47D-03 R= 1.06D+00
 TightC=F SS=  1.41D+00  RLast= 1.62D-01 DXNew= 5.0454D-01 4.8471D-01
 Trust test= 1.06D+00 RLast= 1.62D-01 DXMaxT set to 4.85D-01
 ITU=  1  0
 Use linear search instead of GDIIS.
     Eigenvalues ---    0.00443   0.00503   0.00531   0.00555   0.01425
     Eigenvalues ---    0.04015   0.05128   0.05639   0.05672   0.06082
     Eigenvalues ---    0.07038   0.09624   0.11602   0.12980   0.14081
     Eigenvalues ---    0.15991   0.16000   0.16000   0.16198   0.21988
     Eigenvalues ---    0.22170   0.24978   0.25294   0.30362   0.30575
     Eigenvalues ---    0.31757   0.33988   0.34230   0.34247   0.34284
     Eigenvalues ---    0.34322   0.34454   0.34861   0.39829   0.52245
     Eigenvalues ---    0.91199
 RFO step:  Lambda=-3.42411639D-04 EMin= 4.42796414D-03
 Quartic linear search produced a step of  0.06938.
 Iteration  1 RMS(Cart)=  0.00970528 RMS(Int)=  0.00014300
 Iteration  2 RMS(Cart)=  0.00016662 RMS(Int)=  0.00005351
 Iteration  3 RMS(Cart)=  0.00000002 RMS(Int)=  0.00005351
 Variable       Old X    -DE/DX   Delta X   Delta X   Delta X     New X
                                 (Linear)    (Quad)   (Total)
    R1        2.05707  -0.00002  -0.00086  -0.00002  -0.00088   2.05619
    R2        2.05709  -0.00003  -0.00085  -0.00004  -0.00089   2.05621
    R3        2.05889  -0.00033  -0.00063  -0.00101  -0.00163   2.05726
    R4        2.87764  -0.00213   0.00065  -0.00748  -0.00683   2.87081
    R5        2.06427   0.00060  -0.00034   0.00189   0.00155   2.06582
    R6        2.06468   0.00064  -0.00031   0.00200   0.00169   2.06637
    R7        2.84922  -0.00008  -0.00107  -0.00020  -0.00127   2.84795
    R8        2.28421  -0.00097  -0.00315  -0.00107  -0.00422   2.27999
    R9        2.85552   0.00309  -0.00175   0.01113   0.00937   2.86490
   R10        2.06980   0.00121   0.00028   0.00373   0.00401   2.07381
   R11        2.06533   0.00113  -0.00001   0.00351   0.00349   2.06882
   R12        2.65125  -0.00573  -0.00217  -0.01428  -0.01645   2.63480
   R13        1.82488   0.00046  -0.00186   0.00102  -0.00084   1.82404
    A1        1.87514   0.00035  -0.00044   0.00140   0.00094   1.87608
    A2        1.89089   0.00040   0.00015   0.00313   0.00328   1.89416
    A3        1.93854  -0.00041   0.00003  -0.00300  -0.00298   1.93557
    A4        1.89086   0.00041   0.00015   0.00317   0.00332   1.89418
    A5        1.93926  -0.00045   0.00007  -0.00325  -0.00318   1.93607
    A6        1.92730  -0.00024   0.00003  -0.00108  -0.00104   1.92626
    A7        1.93698   0.00035   0.00174   0.00254   0.00427   1.94125
    A8        1.93620   0.00036   0.00164   0.00274   0.00438   1.94058
    A9        1.98591  -0.00038   0.00147   0.00085   0.00228   1.98819
   A10        1.85574  -0.00089  -0.00288  -0.01395  -0.01685   1.83889
   A11        1.87190   0.00026  -0.00113   0.00337   0.00219   1.87409
   A12        1.87075   0.00025  -0.00119   0.00343   0.00219   1.87294
   A13        2.15413  -0.00046   0.00012  -0.00179  -0.00187   2.15226
   A14        2.04906  -0.00039   0.00143  -0.00157  -0.00035   2.04871
   A15        2.07988   0.00085  -0.00155   0.00391   0.00215   2.08203
   A16        1.88159  -0.00005  -0.00141  -0.00223  -0.00365   1.87794
   A17        1.90054   0.00016  -0.00044   0.00356   0.00303   1.90357
   A18        1.94650   0.00045  -0.00041   0.00529   0.00483   1.95133
   A19        1.88577  -0.00127  -0.00228  -0.01757  -0.01990   1.86587
   A20        1.93411  -0.00004   0.00281  -0.00057   0.00225   1.93636
   A21        1.91387   0.00068   0.00163   0.01061   0.01218   1.92606
   A22        1.83739   0.00146  -0.00111   0.00986   0.00875   1.84613
    D1       -1.07021  -0.00039  -0.00099  -0.00823  -0.00924  -1.07944
    D2       -3.12924   0.00026   0.00047   0.00578   0.00627  -3.12297
    D3        1.04291  -0.00007  -0.00019  -0.00133  -0.00152   1.04140
    D4        3.12665  -0.00026  -0.00050  -0.00585  -0.00637   3.12028
    D5        1.06763   0.00039   0.00096   0.00816   0.00913   1.07676
    D6       -1.04341   0.00006   0.00030   0.00105   0.00135  -1.04206
    D7        1.02800  -0.00032  -0.00076  -0.00698  -0.00776   1.02024
    D8       -1.03102   0.00033   0.00070   0.00703   0.00774  -1.02328
    D9        3.14113   0.00000   0.00004  -0.00008  -0.00004   3.14109
   D10        0.00540  -0.00017  -0.00033  -0.03200  -0.03230  -0.02690
   D11        3.13003   0.00002  -0.00080   0.00666   0.00584   3.13587
   D12        2.15449   0.00021   0.00203  -0.02574  -0.02371   2.13077
   D13       -1.00407   0.00041   0.00156   0.01291   0.01443  -0.98965
   D14       -2.14185  -0.00057  -0.00251  -0.03854  -0.04101  -2.18286
   D15        0.98278  -0.00037  -0.00298   0.00011  -0.00287   0.97991
   D16       -1.08352   0.00056   0.00201   0.01167   0.01363  -1.06989
   D17        0.95834  -0.00088  -0.00179  -0.00846  -0.01026   0.94807
   D18        3.07270   0.00036  -0.00030   0.01056   0.01025   3.08295
   D19        2.04185   0.00073   0.00157   0.04857   0.05013   2.09199
   D20       -2.19947  -0.00071  -0.00223   0.02844   0.02624  -2.17323
   D21       -0.08511   0.00054  -0.00074   0.04745   0.04676  -0.03835
   D22        0.12468  -0.00054  -0.00249  -0.02395  -0.02648   0.09820
   D23       -1.97164  -0.00075  -0.00233  -0.02428  -0.02662  -1.99826
   D24        2.23126   0.00041  -0.00221  -0.00893  -0.01110   2.22016
         Item               Value     Threshold  Converged?
 Maximum Force            0.005729     0.000002     NO 
 RMS     Force            0.001044     0.000001     NO 
 Maximum Displacement     0.031588     0.000006     NO 
 RMS     Displacement     0.009728     0.000004     NO 
 Predicted change in Energy=-1.892748D-04
 GradGradGradGradGradGradGradGradGradGradGradGradGradGradGradGradGradGrad

                          Input orientation:                          
 ---------------------------------------------------------------------
 Center     Atomic      Atomic             Coordinates (Angstroms)
 Number     Number       Type             X           Y           Z
 ---------------------------------------------------------------------
      1          6           0       -1.962490    0.717065   -0.266734
      2          1           0       -2.478890   -0.231070   -0.131404
      3          1           0       -1.900788    0.906086   -1.336509
      4          1           0       -2.559707    1.504500    0.189826
      5          6           0       -0.578156    0.674120    0.357478
      6          1           0       -0.635422    0.505830    1.436114
      7          1           0       -0.062083    1.631042    0.240619
      8          6           0        0.318455   -0.392086   -0.217458
      9          8           0       -0.035013   -1.163506   -1.075167
     10          6           0        1.722556   -0.499692    0.344051
     11          1           0        2.232999    0.451316    0.145688
     12          1           0        1.665283   -0.609446    1.431802
     13          8           0        2.423388   -1.567590   -0.214908
     14          1           0        1.849668   -1.926468   -0.903199
 ---------------------------------------------------------------------
                    Distance matrix (angstroms):
                    1          2          3          4          5
     1  C    0.000000
     2  H    1.088091   0.000000
     3  H    1.088097   1.754880   0.000000
     4  H    1.088655   1.766897   1.766911   0.000000
     5  C    1.519167   2.161288   2.161656   2.155037   0.000000
     6  H    2.169199   2.529528   3.073889   2.500690   1.093187
     7  H    2.168942   3.073568   2.528582   2.501344   1.093475
     8  C    2.536800   2.803296   2.804027   3.470841   1.507069
     9  O    2.811633   2.780766   2.798683   3.884912   2.392560
    10  C    3.928501   4.236787   4.234278   4.730576   2.582884
    11  H    4.224080   4.769102   4.414965   4.907258   2.827913
    12  H    4.219644   4.445329   4.762063   4.884855   2.799059
    13  O    4.945529   5.081888   5.106423   5.867945   3.789743
    14  H    4.682510   4.712372   4.719856   5.692876   3.774479
                    6          7          8          9         10
     6  H    0.000000
     7  H    1.738974   0.000000
     8  C    2.109605   2.108955   0.000000
     9  O    3.074688   3.088936   1.206521   0.000000
    10  C    2.786348   2.781306   1.516038   2.354544   0.000000
    11  H    3.145793   2.582280   2.123366   3.040069   1.097413
    12  H    2.556775   3.069609   2.140385   3.079429   1.094774
    13  O    4.047376   4.076311   2.410925   2.635729   1.394276
    14  H    4.190958   4.197498   2.273583   2.040516   1.899337
                   11         12         13         14
    11  H    0.000000
    12  H    1.761138   0.000000
    13  O    2.059674   2.050467   0.000000
    14  H    2.626968   2.687150   0.965243   0.000000
 Stoichiometry    C4H8O2
 Framework group  C1[X(C4H8O2)]
 Deg. of freedom    36
 Full point group                 C1      NOp   1
 Largest Abelian subgroup         C1      NOp   1
 Largest concise Abelian subgroup C1      NOp   1
                         Standard orientation:                         
 ---------------------------------------------------------------------
 Center     Atomic      Atomic             Coordinates (Angstroms)
 Number     Number       Type             X           Y           Z
 ---------------------------------------------------------------------
      1          6           0       -2.494693    0.138971   -0.006106
      2          1           0       -2.513855    0.796972   -0.872484
      3          1           0       -2.530021    0.766562    0.882058
      4          1           0       -3.387193   -0.484126   -0.025139
      5          6           0       -1.245827   -0.726006   -0.010041
      6          1           0       -1.216128   -1.374229   -0.889803
      7          1           0       -1.230972   -1.402562    0.848877
      8          6           0        0.040744    0.058456    0.014695
      9          8           0        0.081891    1.264261    0.008653
     10          6           0        1.336879   -0.727911    0.020231
     11          1           0        1.349276   -1.340717    0.930523
     12          1           0        1.339528   -1.418988   -0.828848
     13          8           0        2.450677    0.109167   -0.032290
     14          1           0        2.106203    1.008608    0.031246
 ---------------------------------------------------------------------
 Rotational constants (GHZ):      9.4518569      2.0157462      1.7140388
 Standard basis: Aug-CC-pVTZ (5D, 7F)
 There are   530 symmetry adapted cartesian basis functions of A   symmetry.
 There are   460 symmetry adapted basis functions of A   symmetry.
   460 basis functions,   648 primitive gaussians,   530 cartesian basis functions
    24 alpha electrons       24 beta electrons
       nuclear repulsion energy       241.8521665325 Hartrees.
 NAtoms=   14 NActive=   14 NUniq=   14 SFac= 1.00D+00 NAtFMM=   60 NAOKFM=F Big=F
 Integral buffers will be    131072 words long.
 Raffenetti 2 integral format.
 Two-electron integral symmetry is turned on.
 Nuclear repulsion after empirical dispersion term =      241.8464563720 Hartrees.
 One-electron integrals computed using PRISM.
 NBasis=   460 RedAO= T EigKep=  7.15D-06  NBF=   460
 NBsUse=   460 1.00D-06 EigRej= -1.00D+00 NBFU=   460
 Initial guess from the checkpoint file:  "1-hydroxy-2-butanone_Conf-wb97-opt.chk"
 B after Tr=     0.000000    0.000000    0.000000
         Rot=    0.999998   -0.001688    0.000017   -0.000478 Ang=  -0.20 deg.
 ExpMin= 2.53D-02 ExpMax= 1.53D+04 ExpMxC= 5.22D+02 IAcc=3 IRadAn=         5 AccDes= 0.00D+00
 Harris functional with IExCor= 4639 and IRadAn=       5 diagonalized for initial guess.
 HarFok:  IExCor= 4639 AccDes= 0.00D+00 IRadAn=         5 IDoV= 1 UseB2=F ITyADJ=14
 ICtDFT=  3500011 ScaDFX=  1.000000  1.000000  1.000000  1.000000
 FoFCou: FMM=F IPFlag=           0 FMFlag=      100000 FMFlg1=           0
         NFxFlg=           0 DoJE=T BraDBF=F KetDBF=T FulRan=T
         wScrn=  0.000000 ICntrl=     500 IOpCl=  0 I1Cent=   200000004 NGrid=           0
         NMat0=    1 NMatS0=      1 NMatT0=    0 NMatD0=    1 NMtDS0=    0 NMtDT0=    0
 Petite list used in FoFCou.
 Gradient too large for Newton-Raphson -- use scaled steepest descent instead.
     Accept linear search using points  3 and  4.
 Gradient too large for Newton-Raphson -- use scaled steepest descent instead.
     Accept linear search using points  1 and  2.
 Gradient too large for Newton-Raphson -- use scaled steepest descent instead.
     Accept linear search using points  1 and  2.
 Gradient too large for Newton-Raphson -- use scaled steepest descent instead.
     Minimum is close to point  2 DX=  9.53D-03 DF= -1.21D-08 DXR=  2.33D-02 DFR=  5.42D-04 which will be used.
 Gradient too large for Newton-Raphson -- use scaled steepest descent instead.
     Accept linear search using points  1 and  2.
 LinEq1:  Iter=  0 NonCon=     1 RMS=5.21D-05 Max=1.62D-03 NDo=     1
 AX will form     1 AO Fock derivatives at one time.
 LinEq1:  Iter=  1 NonCon=     1 RMS=5.64D-06 Max=1.58D-04 NDo=     1
 LinEq1:  Iter=  2 NonCon=     1 RMS=2.86D-06 Max=9.52D-05 NDo=     1
 LinEq1:  Iter=  3 NonCon=     1 RMS=1.58D-06 Max=3.27D-05 NDo=     1
 LinEq1:  Iter=  4 NonCon=     1 RMS=6.50D-07 Max=2.41D-05 NDo=     1
 LinEq1:  Iter=  5 NonCon=     1 RMS=3.66D-07 Max=1.18D-05 NDo=     1
 LinEq1:  Iter=  6 NonCon=     1 RMS=1.80D-07 Max=5.69D-06 NDo=     1
 LinEq1:  Iter=  7 NonCon=     1 RMS=7.39D-08 Max=1.69D-06 NDo=     1
 LinEq1:  Iter=  8 NonCon=     1 RMS=1.91D-08 Max=2.74D-07 NDo=     1
 LinEq1:  Iter=  9 NonCon=     1 RMS=8.88D-09 Max=1.84D-07 NDo=     1
 LinEq1:  Iter= 10 NonCon=     0 RMS=1.96D-09 Max=4.39D-08 NDo=     1
 Linear equations converged to 1.447D-08 1.447D-07 after    10 iterations.
     Accept linear search using points  1 and  2.
     Minimum is close to point  2 DX= -1.17D-04 DF= -9.09D-13 DXR=  1.17D-04 DFR=  1.34D-08 which will be used.
 LinEq1:  Iter=  0 NonCon=     1 RMS=1.71D-07 Max=7.41D-06 NDo=     1
 LinEq1:  Iter=  1 NonCon=     1 RMS=4.83D-08 Max=5.94D-07 NDo=     1
 LinEq1:  Iter=  2 NonCon=     1 RMS=2.28D-08 Max=5.06D-07 NDo=     1
 LinEq1:  Iter=  3 NonCon=     1 RMS=1.02D-08 Max=1.46D-07 NDo=     1
 LinEq1:  Iter=  4 NonCon=     1 RMS=4.85D-09 Max=8.33D-08 NDo=     1
 LinEq1:  Iter=  5 NonCon=     1 RMS=2.17D-09 Max=6.11D-08 NDo=     1
 LinEq1:  Iter=  6 NonCon=     1 RMS=7.76D-10 Max=2.90D-08 NDo=     1
 LinEq1:  Iter=  7 NonCon=     1 RMS=2.80D-10 Max=9.18D-09 NDo=     1
 LinEq1:  Iter=  8 NonCon=     1 RMS=1.24D-10 Max=3.28D-09 NDo=     1
 LinEq1:  Iter=  9 NonCon=     0 RMS=3.60D-11 Max=7.09D-10 NDo=     1
 Linear equations converged to 2.317D-10 2.317D-09 after     9 iterations.
 SCF Done:  E(RwB97XD) =  -307.708262678     a.u. after    8 cycles
            Convg  =    0.1819D-08                    34 Fock formations.
              S**2 =  0.0000                  -V/T =  2.0059
 Calling FoFJK, ICntrl=      2127 FMM=F ISym2X=0 I1Cent= 0 IOpClX= 0 NMat=1 NMatS=1 NMatT=0.
 ***** Axes restored to original set *****
 -------------------------------------------------------------------
 Center     Atomic                   Forces (Hartrees/Bohr)
 Number     Number              X              Y              Z
 -------------------------------------------------------------------
      1        6           0.000476409    0.000092445    0.000415499
      2        1          -0.000136892   -0.000242765    0.000006860
      3        1          -0.000018841    0.000060035   -0.000312352
      4        1          -0.000122982    0.000103228    0.000008484
      5        6           0.000263033    0.000805172   -0.001491269
      6        1           0.000104134   -0.000153917    0.000252759
      7        1          -0.000050303    0.000472872    0.000333817
      8        6          -0.001358254   -0.001416410    0.004400811
      9        8           0.000119104   -0.000650141   -0.002618488
     10        6           0.001997432   -0.000416159   -0.002052452
     11        1           0.000433170    0.000410771    0.000475572
     12        1          -0.000666487    0.000109707    0.000307036
     13        8          -0.000510602    0.001737977    0.000354427
     14        1          -0.000528921   -0.000912815   -0.000080704
 -------------------------------------------------------------------
 Cartesian Forces:  Max     0.004400811 RMS     0.001075009

 GradGradGradGradGradGradGradGradGradGradGradGradGradGradGradGradGradGrad
 Berny optimization.
 Using GEDIIS/GDIIS optimizer.
 FormGI is forming the generalized inverse of G from B-inverse, IUseBI=4.
 Internal  Forces:  Max     0.002242106 RMS     0.000479731
 Search for a local minimum.
 Step number   3 out of a maximum of   69
 All quantities printed in internal units (Hartrees-Bohrs-Radians)
 Mixed Optimization -- En-DIIS/RFO-DIIS
 Update second derivatives using D2CorX and points    1    2    3
 DE= -1.57D-04 DEPred=-1.89D-04 R= 8.28D-01
 TightC=F SS=  1.41D+00  RLast= 1.13D-01 DXNew= 8.1518D-01 3.3875D-01
 Trust test= 8.28D-01 RLast= 1.13D-01 DXMaxT set to 4.85D-01
 ITU=  1  1  0
 Use linear search instead of GDIIS.
     Eigenvalues ---    0.00412   0.00529   0.00531   0.00839   0.01253
     Eigenvalues ---    0.03924   0.04879   0.05670   0.05687   0.06279
     Eigenvalues ---    0.06753   0.09662   0.11620   0.13058   0.14227
     Eigenvalues ---    0.15910   0.16000   0.16003   0.16062   0.21858
     Eigenvalues ---    0.22115   0.25071   0.25255   0.30260   0.30397
     Eigenvalues ---    0.31288   0.33206   0.34230   0.34249   0.34273
     Eigenvalues ---    0.34321   0.34465   0.34619   0.37377   0.52308
     Eigenvalues ---    0.95844
 RFO step:  Lambda=-4.42224641D-04 EMin= 4.12346968D-03
 Quartic linear search produced a step of -0.13206.
 Iteration  1 RMS(Cart)=  0.03385885 RMS(Int)=  0.00119570
 Iteration  2 RMS(Cart)=  0.00132375 RMS(Int)=  0.00043052
 Iteration  3 RMS(Cart)=  0.00000220 RMS(Int)=  0.00043051
 Iteration  4 RMS(Cart)=  0.00000000 RMS(Int)=  0.00043051
 Variable       Old X    -DE/DX   Delta X   Delta X   Delta X     New X
                                 (Linear)    (Quad)   (Total)
    R1        2.05619   0.00028   0.00012  -0.00132  -0.00120   2.05499
    R2        2.05621   0.00032   0.00012  -0.00122  -0.00111   2.05510
    R3        2.05726   0.00015   0.00022  -0.00234  -0.00213   2.05513
    R4        2.87081  -0.00023   0.00090  -0.00847  -0.00757   2.86324
    R5        2.06582   0.00027  -0.00020   0.00226   0.00205   2.06787
    R6        2.06637   0.00035  -0.00022   0.00267   0.00245   2.06882
    R7        2.84795   0.00020   0.00017  -0.00219  -0.00202   2.84593
    R8        2.27999   0.00224   0.00056  -0.00648  -0.00592   2.27407
    R9        2.86490   0.00024  -0.00124   0.01051   0.00927   2.87417
   R10        2.07381   0.00047  -0.00053   0.00652   0.00599   2.07980
   R11        2.06882   0.00033  -0.00046   0.00518   0.00472   2.07354
   R12        2.63480  -0.00126   0.00217  -0.02549  -0.02332   2.61148
   R13        1.82404   0.00071   0.00011  -0.00184  -0.00173   1.82232
    A1        1.87608  -0.00003  -0.00012   0.00041   0.00028   1.87636
    A2        1.89416  -0.00003  -0.00043   0.00420   0.00377   1.89793
    A3        1.93557   0.00000   0.00039  -0.00366  -0.00327   1.93229
    A4        1.89418  -0.00006  -0.00044   0.00395   0.00352   1.89770
    A5        1.93607   0.00003   0.00042  -0.00381  -0.00340   1.93268
    A6        1.92626   0.00009   0.00014  -0.00074  -0.00060   1.92565
    A7        1.94125   0.00015  -0.00056   0.00684   0.00628   1.94753
    A8        1.94058  -0.00012  -0.00058   0.00750   0.00688   1.94746
    A9        1.98819  -0.00009  -0.00030   0.00432   0.00397   1.99217
   A10        1.83889  -0.00010   0.00223  -0.02552  -0.02328   1.81561
   A11        1.87409  -0.00020  -0.00029  -0.00109  -0.00140   1.87269
   A12        1.87294   0.00036  -0.00029   0.00534   0.00499   1.87793
   A13        2.15226   0.00042   0.00025  -0.00004  -0.00170   2.15055
   A14        2.04871  -0.00005   0.00005   0.00161  -0.00025   2.04846
   A15        2.08203  -0.00035  -0.00028   0.00045  -0.00174   2.08029
   A16        1.87794   0.00047   0.00048  -0.00247  -0.00203   1.87590
   A17        1.90357  -0.00055  -0.00040  -0.00191  -0.00239   1.90118
   A18        1.95133  -0.00041  -0.00064   0.00412   0.00345   1.95478
   A19        1.86587  -0.00015   0.00263  -0.02869  -0.02611   1.83975
   A20        1.93636   0.00023  -0.00030   0.00896   0.00866   1.94501
   A21        1.92606   0.00041  -0.00161   0.01789   0.01627   1.94232
   A22        1.84613   0.00052  -0.00115   0.01253   0.01137   1.85751
    D1       -1.07944   0.00002   0.00122  -0.01243  -0.01122  -1.09066
    D2       -3.12297   0.00013  -0.00083   0.01028   0.00948  -3.11349
    D3        1.04140  -0.00019   0.00020  -0.00553  -0.00533   1.03607
    D4        3.12028   0.00004   0.00084  -0.00806  -0.00724   3.11305
    D5        1.07676   0.00015  -0.00121   0.01465   0.01345   1.09022
    D6       -1.04206  -0.00017  -0.00018  -0.00116  -0.00135  -1.04341
    D7        1.02024   0.00004   0.00102  -0.01004  -0.00903   1.01121
    D8       -1.02328   0.00015  -0.00102   0.01267   0.01166  -1.01162
    D9        3.14109  -0.00017   0.00001  -0.00314  -0.00314   3.13794
   D10       -0.02690   0.00045   0.00427   0.03279   0.03704   0.01014
   D11        3.13587  -0.00052  -0.00077  -0.07896  -0.07969   3.05618
   D12        2.13077   0.00043   0.00313   0.04366   0.04676   2.17753
   D13       -0.98965  -0.00053  -0.00191  -0.06809  -0.06996  -1.05961
   D14       -2.18286   0.00039   0.00542   0.01635   0.02173  -2.16113
   D15        0.97991  -0.00058   0.00038  -0.09540  -0.09499   0.88491
   D16       -1.06989   0.00059  -0.00180   0.08414   0.08230  -0.98760
   D17        0.94807   0.00038   0.00136   0.04804   0.04941   0.99748
   D18        3.08295   0.00025  -0.00135   0.07207   0.07069  -3.12954
   D19        2.09199  -0.00035  -0.00662  -0.02292  -0.02955   2.06244
   D20       -2.17323  -0.00056  -0.00347  -0.05902  -0.06244  -2.23567
   D21       -0.03835  -0.00069  -0.00617  -0.03500  -0.04115  -0.07950
   D22        0.09820  -0.00004   0.00350  -0.05640  -0.05293   0.04527
   D23       -1.99826  -0.00052   0.00352  -0.06218  -0.05869  -2.05694
   D24        2.22016  -0.00073   0.00147  -0.04355  -0.04203   2.17813
         Item               Value     Threshold  Converged?
 Maximum Force            0.002242     0.000002     NO 
 RMS     Force            0.000480     0.000001     NO 
 Maximum Displacement     0.080605     0.000006     NO 
 RMS     Displacement     0.033816     0.000004     NO 
 Predicted change in Energy=-2.368725D-04
 GradGradGradGradGradGradGradGradGradGradGradGradGradGradGradGradGradGrad

                          Input orientation:                          
 ---------------------------------------------------------------------
 Center     Atomic      Atomic             Coordinates (Angstroms)
 Number     Number       Type             X           Y           Z
 ---------------------------------------------------------------------
      1          6           0       -1.957615    0.725579   -0.276003
      2          1           0       -2.493512   -0.211500   -0.144634
      3          1           0       -1.871073    0.905888   -1.344966
      4          1           0       -2.542847    1.527931    0.167228
      5          6           0       -0.588259    0.654709    0.368634
      6          1           0       -0.659718    0.502211    1.449869
      7          1           0       -0.046979    1.601115    0.269348
      8          6           0        0.295104   -0.434741   -0.179823
      9          8           0       -0.046944   -1.179979   -1.060600
     10          6           0        1.725283   -0.500089    0.333585
     11          1           0        2.192105    0.476997    0.136962
     12          1           0        1.707066   -0.599950    1.426150
     13          8           0        2.439197   -1.528088   -0.252327
     14          1           0        1.847993   -1.939983   -0.893223
 ---------------------------------------------------------------------
                    Distance matrix (angstroms):
                    1          2          3          4          5
     1  C    0.000000
     2  H    1.087456   0.000000
     3  H    1.087512   1.754075   0.000000
     4  H    1.087528   1.767855   1.767752   0.000000
     5  C    1.515162   2.154936   2.155255   2.150231   0.000000
     6  H    2.170959   2.532711   3.072692   2.498688   1.094272
     7  H    2.171290   3.072861   2.533114   2.499028   1.094772
     8  C    2.535811   2.797759   2.801279   3.467923   1.506001
     9  O    2.810234   2.786152   2.785526   3.881993   2.387847
    10  C    3.929071   4.255609   4.210473   4.728369   2.585975
    11  H    4.177620   4.744294   4.346202   4.850273   2.795654
    12  H    4.252557   4.501456   4.769665   4.916759   2.821529
    13  O    4.940804   5.106528   5.069174   5.859697   3.783608
    14  H    4.687092   4.732515   4.704731   5.694774   3.776246
                    6          7          8          9         10
     6  H    0.000000
     7  H    1.725302   0.000000
     8  C    2.108426   2.112696   0.000000
     9  O    3.083457   3.082734   1.203389   0.000000
    10  C    2.817610   2.749563   1.520944   2.355162   0.000000
    11  H    3.139626   2.508917   2.128434   3.032006   1.100581
    12  H    2.610936   3.042951   2.144780   3.097888   1.097271
    13  O    4.077114   4.030525   2.407862   2.637306   1.381937
    14  H    4.212244   4.181132   2.277313   2.048513   1.895629
                   11         12         13         14
    11  H    0.000000
    12  H    1.748452   0.000000
    13  O    2.057417   2.052984   0.000000
    14  H    2.649808   2.682357   0.964328   0.000000
 Stoichiometry    C4H8O2
 Framework group  C1[X(C4H8O2)]
 Deg. of freedom    36
 Full point group                 C1      NOp   1
 Largest Abelian subgroup         C1      NOp   1
 Largest concise Abelian subgroup C1      NOp   1
                         Standard orientation:                         
 ---------------------------------------------------------------------
 Center     Atomic      Atomic             Coordinates (Angstroms)
 Number     Number       Type             X           Y           Z
 ---------------------------------------------------------------------
      1          6           0       -2.493439    0.134741    0.028216
      2          1           0       -2.541746    0.799049   -0.831389
      3          1           0       -2.496580    0.754925    0.921549
      4          1           0       -3.381798   -0.492542    0.035454
      5          6           0       -1.244688   -0.721652   -0.025874
      6          1           0       -1.240878   -1.372793   -0.905323
      7          1           0       -1.195929   -1.416348    0.818843
      8          6           0        0.040329    0.063475   -0.044450
      9          8           0        0.078909    1.265709   -0.008564
     10          6           0        1.340934   -0.722616    0.016871
     11          1           0        1.309661   -1.343168    0.925285
     12          1           0        1.367993   -1.431852   -0.819941
     13          8           0        2.447240    0.105496    0.008631
     14          1           0        2.111268    1.009402    0.006413
 ---------------------------------------------------------------------
 Rotational constants (GHZ):      9.4666301      2.0187740      1.7164116
 Standard basis: Aug-CC-pVTZ (5D, 7F)
 There are   530 symmetry adapted cartesian basis functions of A   symmetry.
 There are   460 symmetry adapted basis functions of A   symmetry.
   460 basis functions,   648 primitive gaussians,   530 cartesian basis functions
    24 alpha electrons       24 beta electrons
       nuclear repulsion energy       242.1167764114 Hartrees.
 NAtoms=   14 NActive=   14 NUniq=   14 SFac= 1.00D+00 NAtFMM=   60 NAOKFM=F Big=F
 Integral buffers will be    131072 words long.
 Raffenetti 2 integral format.
 Two-electron integral symmetry is turned on.
 Nuclear repulsion after empirical dispersion term =      242.1110675151 Hartrees.
 One-electron integrals computed using PRISM.
 NBasis=   460 RedAO= T EigKep=  7.25D-06  NBF=   460
 NBsUse=   460 1.00D-06 EigRej= -1.00D+00 NBFU=   460
 Initial guess from the checkpoint file:  "1-hydroxy-2-butanone_Conf-wb97-opt.chk"
 B after Tr=     0.000000    0.000000    0.000000
         Rot=    1.000000   -0.000499   -0.000317   -0.000306 Ang=  -0.08 deg.
 ExpMin= 2.53D-02 ExpMax= 1.53D+04 ExpMxC= 5.22D+02 IAcc=3 IRadAn=         5 AccDes= 0.00D+00
 Harris functional with IExCor= 4639 and IRadAn=       5 diagonalized for initial guess.
 HarFok:  IExCor= 4639 AccDes= 0.00D+00 IRadAn=         5 IDoV= 1 UseB2=F ITyADJ=14
 ICtDFT=  3500011 ScaDFX=  1.000000  1.000000  1.000000  1.000000
 FoFCou: FMM=F IPFlag=           0 FMFlag=      100000 FMFlg1=           0
         NFxFlg=           0 DoJE=T BraDBF=F KetDBF=T FulRan=T
         wScrn=  0.000000 ICntrl=     500 IOpCl=  0 I1Cent=   200000004 NGrid=           0
         NMat0=    1 NMatS0=      1 NMatT0=    0 NMatD0=    1 NMtDS0=    0 NMtDT0=    0
 Petite list used in FoFCou.
 Gradient too large for Newton-Raphson -- use scaled steepest descent instead.
     Accept linear search using points  3 and  4.
 Gradient too large for Newton-Raphson -- use scaled steepest descent instead.
     Accept linear search using points  1 and  2.
 Gradient too large for Newton-Raphson -- use scaled steepest descent instead.
     Accept linear search using points  1 and  2.
 Gradient too large for Newton-Raphson -- use scaled steepest descent instead.
     Minimum is close to point  2 DX=  2.08D-02 DF= -3.29D-07 DXR=  4.93D-02 DFR=  2.44D-03 which will be used.
 Gradient too large for Newton-Raphson -- use scaled steepest descent instead.
     Accept linear search using points  1 and  2.
 Gradient too large for Newton-Raphson -- use scaled steepest descent instead.
 Gradient too large for Newton-Raphson -- use scaled steepest descent instead.
 Restarting incremental Fock formation.
 LinEq1:  Iter=  0 NonCon=     1 RMS=4.83D-05 Max=1.39D-03 NDo=     1
 AX will form     1 AO Fock derivatives at one time.
 LinEq1:  Iter=  1 NonCon=     1 RMS=5.34D-06 Max=1.48D-04 NDo=     1
 LinEq1:  Iter=  2 NonCon=     1 RMS=1.84D-06 Max=3.39D-05 NDo=     1
 LinEq1:  Iter=  3 NonCon=     1 RMS=7.07D-07 Max=2.04D-05 NDo=     1
 LinEq1:  Iter=  4 NonCon=     1 RMS=5.56D-07 Max=1.90D-05 NDo=     1
 LinEq1:  Iter=  5 NonCon=     1 RMS=2.45D-07 Max=8.76D-06 NDo=     1
 LinEq1:  Iter=  6 NonCon=     1 RMS=1.04D-07 Max=3.00D-06 NDo=     1
 LinEq1:  Iter=  7 NonCon=     1 RMS=5.31D-08 Max=8.50D-07 NDo=     1
 LinEq1:  Iter=  8 NonCon=     1 RMS=1.99D-08 Max=2.35D-07 NDo=     1
 LinEq1:  Iter=  9 NonCon=     1 RMS=8.96D-09 Max=1.69D-07 NDo=     1
 LinEq1:  Iter= 10 NonCon=     0 RMS=2.34D-09 Max=5.57D-08 NDo=     1
 Linear equations converged to 1.447D-08 1.447D-07 after    10 iterations.
     Accept linear search using points  1 and  2.
     Minimum is close to point  2 DX= -2.72D-05 DF= -5.68D-14 DXR=  2.72D-05 DFR=  9.86D-10 which will be used.
 LinEq1:  Iter=  0 NonCon=     1 RMS=1.37D-07 Max=5.95D-06 NDo=     1
 LinEq1:  Iter=  1 NonCon=     1 RMS=3.43D-08 Max=4.30D-07 NDo=     1
 LinEq1:  Iter=  2 NonCon=     1 RMS=1.75D-08 Max=4.55D-07 NDo=     1
 LinEq1:  Iter=  3 NonCon=     1 RMS=7.65D-09 Max=1.11D-07 NDo=     1
 LinEq1:  Iter=  4 NonCon=     1 RMS=3.53D-09 Max=6.11D-08 NDo=     1
 LinEq1:  Iter=  5 NonCon=     1 RMS=1.28D-09 Max=2.67D-08 NDo=     1
 LinEq1:  Iter=  6 NonCon=     1 RMS=3.57D-10 Max=9.67D-09 NDo=     1
 LinEq1:  Iter=  7 NonCon=     1 RMS=9.69D-11 Max=3.97D-09 NDo=     1
 LinEq1:  Iter=  8 NonCon=     0 RMS=4.11D-11 Max=1.61D-09 NDo=     1
 Linear equations converged to 1.863D-10 1.863D-09 after     8 iterations.
 SCF Done:  E(RwB97XD) =  -307.707792293     a.u. after   10 cycles
            Convg  =    0.1492D-08                    41 Fock formations.
              S**2 =  0.0000                  -V/T =  2.0058
 Calling FoFJK, ICntrl=      2127 FMM=F ISym2X=0 I1Cent= 0 IOpClX= 0 NMat=1 NMatS=1 NMatT=0.
 ***** Axes restored to original set *****
 -------------------------------------------------------------------
 Center     Atomic                   Forces (Hartrees/Bohr)
 Number     Number              X              Y              Z
 -------------------------------------------------------------------
      1        6           0.000302597   -0.000443708    0.000052872
      2        1          -0.000832310   -0.000366379   -0.000014603
      3        1          -0.000337028    0.000259017   -0.000726827
      4        1          -0.000769592    0.000458099    0.000058940
      5        6           0.001669307   -0.000175259    0.005427113
      6        1          -0.001347799   -0.000763565    0.000161294
      7        1          -0.000075998   -0.000798510   -0.001660185
      8        6           0.006928346    0.011642577   -0.002463336
      9        8          -0.002791133   -0.007792723   -0.002526213
     10        6          -0.004439968    0.005199593    0.005574498
     11        1          -0.000801294   -0.001429587   -0.001503155
     12        1          -0.000357596   -0.001709147   -0.000173728
     13        8           0.003970830   -0.003939961   -0.001128205
     14        1          -0.001118363   -0.000140447   -0.001078467
 -------------------------------------------------------------------
 Cartesian Forces:  Max     0.011642577 RMS     0.003185133

 GradGradGradGradGradGradGradGradGradGradGradGradGradGradGradGradGradGrad
 Berny optimization.
 Using GEDIIS/GDIIS optimizer.
 FormGI is forming the generalized inverse of G from B-inverse, IUseBI=4.
 Internal  Forces:  Max     0.007468030 RMS     0.001515847
 Search for a local minimum.
 Step number   4 out of a maximum of   69
 All quantities printed in internal units (Hartrees-Bohrs-Radians)
 Mixed Optimization -- RFO/linear search
 Update second derivatives using D2CorX and points    1    2    4    3
 DE=  4.70D-04 DEPred=-2.37D-04 R=-1.99D+00
 Trust test=-1.99D+00 RLast= 2.37D-01 DXMaxT set to 2.42D-01
 ITU= -1  1  1  0
 Use linear search instead of GDIIS.
 Energy rises -- skip Quadratic/GDIIS search.
 Quartic linear search produced a step of -0.75501.
 Iteration  1 RMS(Cart)=  0.02549710 RMS(Int)=  0.00063585
 Iteration  2 RMS(Cart)=  0.00075269 RMS(Int)=  0.00008075
 Iteration  3 RMS(Cart)=  0.00000072 RMS(Int)=  0.00008075
 Variable       Old X    -DE/DX   Delta X   Delta X   Delta X     New X
                                 (Linear)    (Quad)   (Total)
    R1        2.05499   0.00072   0.00091   0.00000   0.00091   2.05590
    R2        2.05510   0.00073   0.00083   0.00000   0.00083   2.05593
    R3        2.05513   0.00078   0.00161   0.00000   0.00161   2.05674
    R4        2.86324   0.00174   0.00571   0.00000   0.00571   2.86895
    R5        2.06787   0.00035  -0.00155   0.00000  -0.00155   2.06633
    R6        2.06882  -0.00058  -0.00185   0.00000  -0.00185   2.06697
    R7        2.84593   0.00069   0.00152   0.00000   0.00152   2.84745
    R8        2.27407   0.00747   0.00447   0.00000   0.00447   2.27854
    R9        2.87417  -0.00192  -0.00700   0.00000  -0.00700   2.86717
   R10        2.07980  -0.00134  -0.00452   0.00000  -0.00452   2.07528
   R11        2.07354  -0.00001  -0.00356   0.00000  -0.00356   2.06998
   R12        2.61148   0.00544   0.01761   0.00000   0.01761   2.62909
   R13        1.82232   0.00146   0.00131   0.00000   0.00131   1.82362
    A1        1.87636  -0.00038  -0.00021   0.00000  -0.00021   1.87615
    A2        1.89793  -0.00056  -0.00284   0.00000  -0.00284   1.89509
    A3        1.93229   0.00058   0.00247   0.00000   0.00247   1.93476
    A4        1.89770  -0.00046  -0.00266   0.00000  -0.00266   1.89504
    A5        1.93268   0.00037   0.00256   0.00000   0.00257   1.93524
    A6        1.92565   0.00039   0.00046   0.00000   0.00046   1.92611
    A7        1.94753  -0.00095  -0.00474   0.00000  -0.00474   1.94279
    A8        1.94746  -0.00006  -0.00519   0.00000  -0.00519   1.94228
    A9        1.99217   0.00011  -0.00300   0.00000  -0.00299   1.98917
   A10        1.81561   0.00097   0.01758   0.00000   0.01757   1.83318
   A11        1.87269   0.00062   0.00106   0.00000   0.00106   1.87376
   A12        1.87793  -0.00059  -0.00377   0.00000  -0.00376   1.87417
   A13        2.15055   0.00086   0.00129   0.00000   0.00164   2.15220
   A14        2.04846   0.00029   0.00019   0.00000   0.00054   2.04901
   A15        2.08029  -0.00092   0.00132   0.00000   0.00167   2.08196
   A16        1.87590  -0.00037   0.00153   0.00000   0.00154   1.87745
   A17        1.90118   0.00006   0.00180   0.00000   0.00182   1.90300
   A18        1.95478  -0.00042  -0.00261   0.00000  -0.00260   1.95218
   A19        1.83975   0.00138   0.01972   0.00000   0.01973   1.85948
   A20        1.94501  -0.00014  -0.00654   0.00000  -0.00654   1.93848
   A21        1.94232  -0.00040  -0.01228   0.00000  -0.01228   1.93005
   A22        1.85751  -0.00082  -0.00858   0.00000  -0.00858   1.84892
    D1       -1.09066   0.00021   0.00847   0.00000   0.00847  -1.08219
    D2       -3.11349  -0.00037  -0.00715   0.00000  -0.00716  -3.12065
    D3        1.03607   0.00038   0.00402   0.00000   0.00402   1.04009
    D4        3.11305   0.00007   0.00546   0.00000   0.00547   3.11851
    D5        1.09022  -0.00051  -0.01016   0.00000  -0.01016   1.08006
    D6       -1.04341   0.00024   0.00102   0.00000   0.00102  -1.04239
    D7        1.01121   0.00015   0.00682   0.00000   0.00682   1.01803
    D8       -1.01162  -0.00043  -0.00880   0.00000  -0.00881  -1.02042
    D9        3.13794   0.00032   0.00237   0.00000   0.00237   3.14032
   D10        0.01014  -0.00127  -0.02796   0.00000  -0.02796  -0.01783
   D11        3.05618   0.00150   0.06017   0.00000   0.06016   3.11634
   D12        2.17753  -0.00195  -0.03530   0.00000  -0.03530   2.14223
   D13       -1.05961   0.00082   0.05282   0.00000   0.05282  -1.00679
   D14       -2.16113  -0.00082  -0.01641   0.00000  -0.01640  -2.17753
   D15        0.88491   0.00195   0.07172   0.00000   0.07172   0.95663
   D16       -0.98760  -0.00202  -0.06213   0.00000  -0.06213  -1.04973
   D17        0.99748  -0.00056  -0.03730   0.00000  -0.03731   0.96017
   D18       -3.12954  -0.00131  -0.05337   0.00000  -0.05337   3.10027
   D19        2.06244   0.00073   0.02231   0.00000   0.02231   2.08475
   D20       -2.23567   0.00218   0.04714   0.00000   0.04714  -2.18853
   D21       -0.07950   0.00143   0.03107   0.00000   0.03107  -0.04843
   D22        0.04527   0.00006   0.03996   0.00000   0.03997   0.08524
   D23       -2.05694   0.00093   0.04431   0.00000   0.04431  -2.01263
   D24        2.17813  -0.00045   0.03173   0.00000   0.03172   2.20985
         Item               Value     Threshold  Converged?
 Maximum Force            0.007468     0.000002     NO 
 RMS     Force            0.001516     0.000001     NO 
 Maximum Displacement     0.060762     0.000006     NO 
 RMS     Displacement     0.025532     0.000004     NO 
 Predicted change in Energy=-5.674347D-05
 GradGradGradGradGradGradGradGradGradGradGradGradGradGradGradGradGradGrad

                          Input orientation:                          
 ---------------------------------------------------------------------
 Center     Atomic      Atomic             Coordinates (Angstroms)
 Number     Number       Type             X           Y           Z
 ---------------------------------------------------------------------
      1          6           0       -1.961502    0.719251   -0.269003
      2          1           0       -2.482728   -0.226196   -0.134623
      3          1           0       -1.893719    0.906219   -1.338625
      4          1           0       -2.555796    1.510380    0.184315
      5          6           0       -0.580733    0.669363    0.360183
      6          1           0       -0.641497    0.504899    1.439488
      7          1           0       -0.058388    1.623754    0.247590
      8          6           0        0.312694   -0.402587   -0.208304
      9          8           0       -0.037889   -1.167697   -1.071751
     10          6           0        1.723438   -0.499868    0.341566
     11          1           0        2.223221    0.457728    0.143457
     12          1           0        1.675747   -0.607302    1.430626
     13          8           0        2.427817   -1.557999   -0.223938
     14          1           0        1.849135   -1.929846   -0.900782
 ---------------------------------------------------------------------
                    Distance matrix (angstroms):
                    1          2          3          4          5
     1  C    0.000000
     2  H    1.087935   0.000000
     3  H    1.087954   1.754684   0.000000
     4  H    1.088379   1.767132   1.767118   0.000000
     5  C    1.518186   2.159732   2.160088   2.153859   0.000000
     6  H    2.169632   2.530307   3.073602   2.500198   1.093452
     7  H    2.169525   3.073406   2.529698   2.500780   1.093793
     8  C    2.536567   2.801951   2.803365   3.470134   1.506807
     9  O    2.811630   2.782422   2.795792   3.884540   2.391632
    10  C    3.929100   4.241873   4.228941   4.730503   2.583922
    11  H    4.213125   4.763511   4.398512   4.893746   2.820269
    12  H    4.228246   4.459615   4.764513   4.893242   2.804893
    13  O    4.945100   5.088726   5.098094   5.866687   3.788629
    14  H    4.683782   4.717464   4.716347   5.693506   3.774942
                    6          7          8          9         10
     6  H    0.000000
     7  H    1.735647   0.000000
     8  C    2.109320   2.109881   0.000000
     9  O    3.077050   3.087600   1.205754   0.000000
    10  C    2.794263   2.773716   1.517240   2.354937   0.000000
    11  H    3.144603   2.564410   2.124615   3.038314   1.098189
    12  H    2.570348   3.063398   2.141474   3.084231   1.095385
    13  O    4.055023   4.065353   2.410179   2.636442   1.391253
    14  H    4.196200   4.193504   2.274356   2.042293   1.898438
                   11         12         13         14
    11  H    0.000000
    12  H    1.758073   0.000000
    13  O    2.059124   2.051101   0.000000
    14  H    2.632657   2.686010   0.965019   0.000000
 Stoichiometry    C4H8O2
 Framework group  C1[X(C4H8O2)]
 Deg. of freedom    36
 Full point group                 C1      NOp   1
 Largest Abelian subgroup         C1      NOp   1
 Largest concise Abelian subgroup C1      NOp   1
                         Standard orientation:                         
 ---------------------------------------------------------------------
 Center     Atomic      Atomic             Coordinates (Angstroms)
 Number     Number       Type             X           Y           Z
 ---------------------------------------------------------------------
      1          6           0       -2.494738    0.137853    0.002296
      2          1           0       -2.521111    0.797375   -0.862538
      3          1           0       -2.522252    0.763657    0.891822
      4          1           0       -3.386261   -0.486324   -0.010254
      5          6           0       -1.245665   -0.724958   -0.013901
      6          1           0       -1.222285   -1.373924   -0.893637
      7          1           0       -1.222393   -1.405959    0.841715
      8          6           0        0.040625    0.059725    0.000196
      9          8           0        0.081164    1.264789    0.004388
     10          6           0        1.338041   -0.726634    0.019405
     11          1           0        1.339699   -1.341295    0.929465
     12          1           0        1.346737   -1.422226   -0.826730
     13          8           0        2.450212    0.108187   -0.022246
     14          1           0        2.107267    1.008971    0.025048
 ---------------------------------------------------------------------
 Rotational constants (GHZ):      9.4571763      2.0160973      1.7141952
 Standard basis: Aug-CC-pVTZ (5D, 7F)
 There are   530 symmetry adapted cartesian basis functions of A   symmetry.
 There are   460 symmetry adapted basis functions of A   symmetry.
   460 basis functions,   648 primitive gaussians,   530 cartesian basis functions
    24 alpha electrons       24 beta electrons
       nuclear repulsion energy       241.9064673090 Hartrees.
 NAtoms=   14 NActive=   14 NUniq=   14 SFac= 1.00D+00 NAtFMM=   60 NAOKFM=F Big=F
 Integral buffers will be    131072 words long.
 Raffenetti 2 integral format.
 Two-electron integral symmetry is turned on.
 Nuclear repulsion after empirical dispersion term =      241.9007574803 Hartrees.
 One-electron integrals computed using PRISM.
 NBasis=   460 RedAO= T EigKep=  7.14D-06  NBF=   460
 NBsUse=   460 1.00D-06 EigRej= -1.00D+00 NBFU=   460
 Lowest energy guess from the checkpoint file:  "1-hydroxy-2-butanone_Conf-wb97-opt.chk"
 B after Tr=     0.000000    0.000000    0.000000
         Rot=    0.948761   -0.311509   -0.019378   -0.049379 Ang= -36.84 deg.
 B after Tr=     0.000000    0.000000    0.000000
         Rot=    1.000000    0.000395    0.000239    0.000224 Ang=   0.06 deg.
 Gradient too large for Newton-Raphson -- use scaled steepest descent instead.
     Accept linear search using points  4 and  5.
 Gradient too large for Newton-Raphson -- use scaled steepest descent instead.
     Accept linear search using points  1 and  2.
 Gradient too large for Newton-Raphson -- use scaled steepest descent instead.
     Accept linear search using points  1 and  2.
 Gradient too large for Newton-Raphson -- use scaled steepest descent instead.
     Accept linear search using points  1 and  2.
 Gradient too large for Newton-Raphson -- use scaled steepest descent instead.
     Accept linear search using points  3 and  4.
 Gradient too large for Newton-Raphson -- use scaled steepest descent instead.
 Gradient too large for Newton-Raphson -- use scaled steepest descent instead.
 Restarting incremental Fock formation.
 Gradient too large for Newton-Raphson -- use scaled steepest descent instead.
     Accept linear search using points  1 and  2.
 Gradient too large for Newton-Raphson -- use scaled steepest descent instead.
     Minimum is close to point  4 DX=  2.28D-01 DF= -1.79D-05 DXR=  9.01D-02 DFR=  8.18D-03 which will be used.
 Gradient too large for Newton-Raphson -- use scaled steepest descent instead.
 Gradient too large for Newton-Raphson -- use scaled steepest descent instead.
 Gradient too large for Newton-Raphson -- use scaled steepest descent instead.
     Accept linear search using points  1 and  2.
 Gradient too large for Newton-Raphson -- use scaled steepest descent instead.
 Restarting incremental Fock formation.
 Gradient too large for Newton-Raphson -- use scaled steepest descent instead.
 Gradient too large for Newton-Raphson -- use scaled steepest descent instead.
 Gradient too large for Newton-Raphson -- use scaled steepest descent instead.
     Minimum is close to point  2 DX=  4.60D-03 DF= -3.28D-09 DXR=  1.51D-02 DFR=  2.28D-04 which will be used.
 LinEq1:  Iter=  0 NonCon=     1 RMS=7.19D-05 Max=3.80D-03 NDo=     1
 AX will form     1 AO Fock derivatives at one time.
 LinEq1:  Iter=  1 NonCon=     1 RMS=1.19D-05 Max=5.81D-04 NDo=     1
 LinEq1:  Iter=  2 NonCon=     1 RMS=4.42D-06 Max=1.10D-04 NDo=     1
 LinEq1:  Iter=  3 NonCon=     1 RMS=2.54D-06 Max=6.70D-05 NDo=     1
 LinEq1:  Iter=  4 NonCon=     1 RMS=1.39D-06 Max=3.13D-05 NDo=     1
 LinEq1:  Iter=  5 NonCon=     1 RMS=5.49D-07 Max=8.30D-06 NDo=     1
 LinEq1:  Iter=  6 NonCon=     1 RMS=1.86D-07 Max=2.96D-06 NDo=     1
 LinEq1:  Iter=  7 NonCon=     1 RMS=9.98D-08 Max=1.70D-06 NDo=     1
 LinEq1:  Iter=  8 NonCon=     1 RMS=3.91D-08 Max=6.69D-07 NDo=     1
 LinEq1:  Iter=  9 NonCon=     1 RMS=1.23D-08 Max=2.36D-07 NDo=     1
 LinEq1:  Iter= 10 NonCon=     0 RMS=2.76D-09 Max=5.21D-08 NDo=     1
 Linear equations converged to 1.447D-08 1.447D-07 after    10 iterations.
     Accept linear search using points  1 and  2.
     Minimum is close to point  2 DX= -2.04D-04 DF= -4.04D-12 DXR=  2.04D-04 DFR=  4.14D-08 which will be used.
 LinEq1:  Iter=  0 NonCon=     1 RMS=5.09D-07 Max=2.18D-05 NDo=     1
 LinEq1:  Iter=  1 NonCon=     1 RMS=1.79D-07 Max=2.17D-06 NDo=     1
 LinEq1:  Iter=  2 NonCon=     1 RMS=9.01D-08 Max=2.16D-06 NDo=     1
 LinEq1:  Iter=  3 NonCon=     1 RMS=3.30D-08 Max=5.14D-07 NDo=     1
 LinEq1:  Iter=  4 NonCon=     1 RMS=1.60D-08 Max=3.29D-07 NDo=     1
 LinEq1:  Iter=  5 NonCon=     1 RMS=7.79D-09 Max=2.70D-07 NDo=     1
 LinEq1:  Iter=  6 NonCon=     1 RMS=2.87D-09 Max=1.19D-07 NDo=     1
 LinEq1:  Iter=  7 NonCon=     1 RMS=1.12D-09 Max=3.28D-08 NDo=     1
 LinEq1:  Iter=  8 NonCon=     1 RMS=4.23D-10 Max=7.97D-09 NDo=     1
 LinEq1:  Iter=  9 NonCon=     0 RMS=1.17D-10 Max=1.63D-09 NDo=     1
 Linear equations converged to 7.094D-10 7.094D-09 after     9 iterations.
 SCF Done:  E(RwB97XD) =  -307.708317724     a.u. after   19 cycles
            Convg  =    0.5716D-08                    72 Fock formations.
              S**2 =  0.0000                  -V/T =  2.0059
 Calling FoFJK, ICntrl=      2127 FMM=F ISym2X=0 I1Cent= 0 IOpClX= 0 NMat=1 NMatS=1 NMatT=0.
 ***** Axes restored to original set *****
 -------------------------------------------------------------------
 Center     Atomic                   Forces (Hartrees/Bohr)
 Number     Number              X              Y              Z
 -------------------------------------------------------------------
      1        6           0.000437888   -0.000039214    0.000327137
      2        1          -0.000306152   -0.000275689    0.000003937
      3        1          -0.000098703    0.000107910   -0.000412103
      4        1          -0.000282938    0.000186188    0.000021992
      5        6           0.000643648    0.000529986    0.000172072
      6        1          -0.000241328   -0.000311976    0.000230324
      7        1          -0.000051048    0.000156329   -0.000156503
      8        6           0.000706557    0.001768480    0.002701918
      9        8          -0.000573911   -0.002358474   -0.002509714
     10        6           0.000402796    0.000961653   -0.000270198
     11        1           0.000117737   -0.000030220   -0.000008088
     12        1          -0.000604797   -0.000329684    0.000181037
     13        8           0.000521954    0.000343769    0.000055163
     14        1          -0.000671703   -0.000709057   -0.000336975
 -------------------------------------------------------------------
 Cartesian Forces:  Max     0.002701918 RMS     0.000816820

 GradGradGradGradGradGradGradGradGradGradGradGradGradGradGradGradGradGrad
 Berny optimization.
 Using GEDIIS/GDIIS optimizer.
 FormGI is forming the generalized inverse of G from B-inverse, IUseBI=4.
 Internal  Forces:  Max     0.003460486 RMS     0.000516036
 Search for a local minimum.
 Step number   5 out of a maximum of   69
 All quantities printed in internal units (Hartrees-Bohrs-Radians)
 Mixed Optimization -- En-DIIS/RFO-DIIS
 Update second derivatives using D2CorX and points    1    2    4    3    5
 ITU=  0 -1  1  1  0
 Use linear search instead of GDIIS.
     Eigenvalues ---    0.00447   0.00531   0.00539   0.01181   0.02849
     Eigenvalues ---    0.04059   0.05072   0.05682   0.05690   0.06339
     Eigenvalues ---    0.06969   0.09685   0.11642   0.13200   0.14191
     Eigenvalues ---    0.15892   0.16000   0.16003   0.16136   0.21826
     Eigenvalues ---    0.22127   0.25038   0.25331   0.30355   0.30690
     Eigenvalues ---    0.32341   0.33498   0.34230   0.34256   0.34286
     Eigenvalues ---    0.34312   0.34340   0.34519   0.38369   0.51723
     Eigenvalues ---    0.90633
 RFO step:  Lambda=-4.77331571D-05 EMin= 4.46679292D-03
 Quartic linear search produced a step of -0.00053.
 Iteration  1 RMS(Cart)=  0.00747918 RMS(Int)=  0.00006191
 Iteration  2 RMS(Cart)=  0.00006137 RMS(Int)=  0.00000204
 Iteration  3 RMS(Cart)=  0.00000000 RMS(Int)=  0.00000204
 Variable       Old X    -DE/DX   Delta X   Delta X   Delta X     New X
                                 (Linear)    (Quad)   (Total)
    R1        2.05590   0.00039   0.00000   0.00113   0.00113   2.05703
    R2        2.05593   0.00042   0.00000   0.00121   0.00121   2.05715
    R3        2.05674   0.00030   0.00000   0.00079   0.00079   2.05753
    R4        2.86895   0.00025   0.00000   0.00026   0.00026   2.86921
    R5        2.06633   0.00029   0.00000   0.00099   0.00099   2.06731
    R6        2.06697   0.00013   0.00000   0.00051   0.00051   2.06748
    R7        2.84745   0.00026   0.00000   0.00085   0.00085   2.84830
    R8        2.27854   0.00346   0.00000   0.00378   0.00378   2.28233
    R9        2.86717  -0.00037   0.00000  -0.00034  -0.00034   2.86683
   R10        2.07528   0.00003   0.00000   0.00034   0.00034   2.07562
   R11        2.06998   0.00024   0.00000   0.00097   0.00097   2.07095
   R12        2.62909   0.00032   0.00000  -0.00029  -0.00029   2.62880
   R13        1.82362   0.00091   0.00000   0.00185   0.00185   1.82547
    A1        1.87615  -0.00012   0.00000  -0.00049  -0.00049   1.87566
    A2        1.89509  -0.00016   0.00000  -0.00075  -0.00075   1.89433
    A3        1.93476   0.00014   0.00000   0.00074   0.00074   1.93551
    A4        1.89504  -0.00016   0.00000  -0.00089  -0.00089   1.89415
    A5        1.93524   0.00011   0.00000   0.00043   0.00043   1.93567
    A6        1.92611   0.00016   0.00000   0.00086   0.00086   1.92697
    A7        1.94279  -0.00011   0.00000  -0.00153  -0.00153   1.94126
    A8        1.94228  -0.00010   0.00000  -0.00025  -0.00025   1.94203
    A9        1.98917  -0.00004   0.00000  -0.00058  -0.00058   1.98859
   A10        1.83318   0.00016   0.00000   0.00141   0.00141   1.83459
   A11        1.87376   0.00000   0.00000  -0.00042  -0.00042   1.87333
   A12        1.87417   0.00012   0.00000   0.00162   0.00162   1.87579
   A13        2.15220   0.00054   0.00000   0.00199   0.00199   2.15419
   A14        2.04901  -0.00004   0.00000  -0.00026  -0.00026   2.04874
   A15        2.08196  -0.00050   0.00000  -0.00171  -0.00171   2.08024
   A16        1.87745   0.00026   0.00000   0.00208   0.00209   1.87953
   A17        1.90300  -0.00040   0.00000  -0.00400  -0.00400   1.89900
   A18        1.95218  -0.00044   0.00000  -0.00218  -0.00218   1.95000
   A19        1.85948   0.00022   0.00000   0.00189   0.00189   1.86137
   A20        1.93848   0.00015   0.00000   0.00181   0.00181   1.94029
   A21        1.93005   0.00023   0.00000   0.00052   0.00051   1.93055
   A22        1.84892   0.00016   0.00000   0.00174   0.00174   1.85066
    D1       -1.08219   0.00007   0.00000   0.00087   0.00087  -1.08132
    D2       -3.12065   0.00000   0.00000   0.00024   0.00024  -3.12041
    D3        1.04009  -0.00005   0.00000  -0.00127  -0.00127   1.03882
    D4        3.11851   0.00005   0.00000   0.00072   0.00072   3.11923
    D5        1.08006  -0.00002   0.00000   0.00009   0.00009   1.08014
    D6       -1.04239  -0.00007   0.00000  -0.00142  -0.00142  -1.04381
    D7        1.01803   0.00007   0.00000   0.00098   0.00098   1.01902
    D8       -1.02042   0.00000   0.00000   0.00035   0.00035  -1.02008
    D9        3.14032  -0.00005   0.00000  -0.00116  -0.00116   3.13916
   D10       -0.01783   0.00002   0.00000  -0.00735  -0.00735  -0.02518
   D11        3.11634  -0.00002   0.00001  -0.00521  -0.00520   3.11115
   D12        2.14223  -0.00015  -0.00001  -0.01001  -0.01002   2.13221
   D13       -1.00679  -0.00020   0.00001  -0.00787  -0.00786  -1.01465
   D14       -2.17753   0.00009   0.00000  -0.00784  -0.00784  -2.18538
   D15        0.95663   0.00004   0.00001  -0.00570  -0.00568   0.95095
   D16       -1.04973  -0.00004  -0.00001  -0.00501  -0.00502  -1.05475
   D17        0.96017   0.00015  -0.00001  -0.00373  -0.00374   0.95643
   D18        3.10027  -0.00013  -0.00001  -0.00731  -0.00731   3.09296
   D19        2.08475  -0.00008   0.00000  -0.00294  -0.00294   2.08181
   D20       -2.18853   0.00011   0.00001  -0.00166  -0.00166  -2.19019
   D21       -0.04843  -0.00017   0.00001  -0.00524  -0.00523  -0.05367
   D22        0.08524  -0.00002   0.00001  -0.01785  -0.01784   0.06740
   D23       -2.01263  -0.00015   0.00001  -0.02027  -0.02026  -2.03289
   D24        2.20985  -0.00067   0.00001  -0.02409  -0.02409   2.18576
         Item               Value     Threshold  Converged?
 Maximum Force            0.003460     0.000002     NO 
 RMS     Force            0.000516     0.000001     NO 
 Maximum Displacement     0.024067     0.000006     NO 
 RMS     Displacement     0.007477     0.000004     NO 
 Predicted change in Energy=-2.390666D-05
 GradGradGradGradGradGradGradGradGradGradGradGradGradGradGradGradGradGrad

                          Input orientation:                          
 ---------------------------------------------------------------------
 Center     Atomic      Atomic             Coordinates (Angstroms)
 Number     Number       Type             X           Y           Z
 ---------------------------------------------------------------------
      1          6           0       -1.960373    0.719748   -0.269399
      2          1           0       -2.481396   -0.227420   -0.141697
      3          1           0       -1.891072    0.913020   -1.338456
      4          1           0       -2.557694    1.507622    0.186607
      5          6           0       -0.580720    0.668386    0.362442
      6          1           0       -0.645153    0.496824    1.440957
      7          1           0       -0.059741    1.624569    0.256306
      8          6           0        0.314513   -0.400762   -0.209659
      9          8           0       -0.035002   -1.169138   -1.073438
     10          6           0        1.726366   -0.495009    0.337388
     11          1           0        2.226851    0.461758    0.136073
     12          1           0        1.676700   -0.600190    1.427095
     13          8           0        2.426997   -1.556727   -0.225671
     14          1           0        1.839525   -1.942581   -0.888349
 ---------------------------------------------------------------------
                    Distance matrix (angstroms):
                    1          2          3          4          5
     1  C    0.000000
     2  H    1.088531   0.000000
     3  H    1.088595   1.755368   0.000000
     4  H    1.088798   1.767478   1.767414   0.000000
     5  C    1.518322   2.160832   2.161000   2.154916   0.000000
     6  H    2.169059   2.530042   3.074194   2.500584   1.093975
     7  H    2.169670   3.074522   2.530482   2.501661   1.094061
     8  C    2.536576   2.802102   2.804427   3.471100   1.507256
     9  O    2.814502   2.782052   2.801894   3.888024   2.395006
    10  C    3.928850   4.243393   4.228103   4.731431   2.583943
    11  H    4.214714   4.766521   4.397177   4.897781   2.824251
    12  H    4.224764   4.459802   4.760995   4.889967   2.799771
    13  O    4.943001   5.085905   5.097417   5.865778   3.787264
    14  H    4.680846   4.708463   4.719577   5.691658   3.773488
                    6          7          8          9         10
     6  H    0.000000
     7  H    1.737215   0.000000
     8  C    2.109776   2.111672   0.000000
     9  O    3.077319   3.094128   1.207756   0.000000
    10  C    2.797445   2.772970   1.517060   2.355270   0.000000
    11  H    3.154736   2.568090   2.126149   3.039527   1.098370
    12  H    2.568002   3.055409   2.138759   3.083228   1.095898
    13  O    4.053742   4.066548   2.408131   2.632560   1.391102
    14  H    4.189271   4.200239   2.272330   2.036252   1.900185
                   11         12         13         14
    11  H    0.000000
    12  H    1.759869   0.000000
    13  O    2.060389   2.051717   0.000000
    14  H    2.642028   2.681382   0.965996   0.000000
 Stoichiometry    C4H8O2
 Framework group  C1[X(C4H8O2)]
 Deg. of freedom    36
 Full point group                 C1      NOp   1
 Largest Abelian subgroup         C1      NOp   1
 Largest concise Abelian subgroup C1      NOp   1
                         Standard orientation:                         
 ---------------------------------------------------------------------
 Center     Atomic      Atomic             Coordinates (Angstroms)
 Number     Number       Type             X           Y           Z
 ---------------------------------------------------------------------
      1          6           0       -2.494422    0.138693    0.003586
      2          1           0       -2.520012    0.805231   -0.856630
      3          1           0       -2.522686    0.758422    0.898111
      4          1           0       -3.387434   -0.483957   -0.014282
      5          6           0       -1.246078   -0.725300   -0.017726
      6          1           0       -1.223498   -1.366856   -0.903546
      7          1           0       -1.224670   -1.412813    0.833060
      8          6           0        0.040901    0.059003    0.001649
      9          8           0        0.084467    1.265965    0.006056
     10          6           0        1.337538   -0.728230    0.023249
     11          1           0        1.340433   -1.341617    0.934383
     12          1           0        1.342626   -1.423842   -0.823562
     13          8           0        2.448411    0.107822   -0.023069
     14          1           0        2.104586    1.010152    0.004024
 ---------------------------------------------------------------------
 Rotational constants (GHZ):      9.4386599      2.0173138      1.7146088
 Standard basis: Aug-CC-pVTZ (5D, 7F)
 There are   530 symmetry adapted cartesian basis functions of A   symmetry.
 There are   460 symmetry adapted basis functions of A   symmetry.
   460 basis functions,   648 primitive gaussians,   530 cartesian basis functions
    24 alpha electrons       24 beta electrons
       nuclear repulsion energy       241.8573891719 Hartrees.
 NAtoms=   14 NActive=   14 NUniq=   14 SFac= 1.00D+00 NAtFMM=   60 NAOKFM=F Big=F
 Integral buffers will be    131072 words long.
 Raffenetti 2 integral format.
 Two-electron integral symmetry is turned on.
 Nuclear repulsion after empirical dispersion term =      241.8516810912 Hartrees.
 One-electron integrals computed using PRISM.
 NBasis=   460 RedAO= T EigKep=  7.14D-06  NBF=   460
 NBsUse=   460 1.00D-06 EigRej= -1.00D+00 NBFU=   460
 Initial guess from the checkpoint file:  "1-hydroxy-2-butanone_Conf-wb97-opt.chk"
 B after Tr=     0.000000    0.000000    0.000000
         Rot=    1.000000   -0.000661   -0.000016    0.000261 Ang=  -0.08 deg.
 ExpMin= 2.53D-02 ExpMax= 1.53D+04 ExpMxC= 5.22D+02 IAcc=3 IRadAn=         5 AccDes= 0.00D+00
 Harris functional with IExCor= 4639 and IRadAn=       5 diagonalized for initial guess.
 HarFok:  IExCor= 4639 AccDes= 0.00D+00 IRadAn=         5 IDoV= 1 UseB2=F ITyADJ=14
 ICtDFT=  3500011 ScaDFX=  1.000000  1.000000  1.000000  1.000000
 FoFCou: FMM=F IPFlag=           0 FMFlag=      100000 FMFlg1=           0
         NFxFlg=           0 DoJE=T BraDBF=F KetDBF=T FulRan=T
         wScrn=  0.000000 ICntrl=     500 IOpCl=  0 I1Cent=   200000004 NGrid=           0
         NMat0=    1 NMatS0=      1 NMatT0=    0 NMatD0=    1 NMtDS0=    0 NMtDT0=    0
 Petite list used in FoFCou.
 Gradient too large for Newton-Raphson -- use scaled steepest descent instead.
     Accept linear search using points  3 and  4.
 LinEq1:  Iter=  0 NonCon=     1 RMS=3.58D-05 Max=7.86D-04 NDo=     1
 AX will form     1 AO Fock derivatives at one time.
 LinEq1:  Iter=  1 NonCon=     1 RMS=8.89D-06 Max=2.86D-04 NDo=     1
 LinEq1:  Iter=  2 NonCon=     1 RMS=5.63D-06 Max=1.66D-04 NDo=     1
 LinEq1:  Iter=  3 NonCon=     1 RMS=2.38D-06 Max=6.53D-05 NDo=     1
 LinEq1:  Iter=  4 NonCon=     1 RMS=1.35D-06 Max=5.49D-05 NDo=     1
 LinEq1:  Iter=  5 NonCon=     1 RMS=6.67D-07 Max=1.89D-05 NDo=     1
 LinEq1:  Iter=  6 NonCon=     1 RMS=2.48D-07 Max=5.29D-06 NDo=     1
 LinEq1:  Iter=  7 NonCon=     1 RMS=8.56D-08 Max=1.63D-06 NDo=     1
 LinEq1:  Iter=  8 NonCon=     1 RMS=2.55D-08 Max=4.47D-07 NDo=     1
 LinEq1:  Iter=  9 NonCon=     1 RMS=1.01D-08 Max=1.59D-07 NDo=     1
 LinEq1:  Iter= 10 NonCon=     0 RMS=3.09D-09 Max=4.18D-08 NDo=     1
 Linear equations converged to 1.447D-08 1.447D-07 after    10 iterations.
     Minimum is close to point  2 DX=  1.08D-04 DF= -4.55D-13 DXR=  1.08D-04 DFR=  1.13D-08 which will be used.
 LinEq1:  Iter=  0 NonCon=     1 RMS=5.74D-08 Max=8.77D-07 NDo=     1
 LinEq1:  Iter=  1 NonCon=     1 RMS=2.18D-08 Max=2.78D-07 NDo=     1
 LinEq1:  Iter=  2 NonCon=     1 RMS=7.67D-09 Max=1.04D-07 NDo=     1
 LinEq1:  Iter=  3 NonCon=     1 RMS=3.38D-09 Max=7.72D-08 NDo=     1
 LinEq1:  Iter=  4 NonCon=     1 RMS=2.11D-09 Max=5.64D-08 NDo=     1
 LinEq1:  Iter=  5 NonCon=     1 RMS=1.07D-09 Max=2.31D-08 NDo=     1
 LinEq1:  Iter=  6 NonCon=     1 RMS=3.90D-10 Max=1.37D-08 NDo=     1
 LinEq1:  Iter=  7 NonCon=     1 RMS=1.37D-10 Max=4.94D-09 NDo=     1
 LinEq1:  Iter=  8 NonCon=     1 RMS=6.36D-11 Max=2.38D-09 NDo=     1
 LinEq1:  Iter=  9 NonCon=     0 RMS=1.79D-11 Max=4.13D-10 NDo=     1
 Linear equations converged to 9.906D-11 9.906D-10 after     9 iterations.
 SCF Done:  E(RwB97XD) =  -307.708345128     a.u. after    4 cycles
            Convg  =    0.8709D-09                    27 Fock formations.
              S**2 =  0.0000                  -V/T =  2.0059
 Calling FoFJK, ICntrl=      2127 FMM=F ISym2X=0 I1Cent= 0 IOpClX= 0 NMat=1 NMatS=1 NMatT=0.
 ***** Axes restored to original set *****
 -------------------------------------------------------------------
 Center     Atomic                   Forces (Hartrees/Bohr)
 Number     Number              X              Y              Z
 -------------------------------------------------------------------
      1        6          -0.000001515   -0.000049008   -0.000009972
      2        1          -0.000032522    0.000028653   -0.000015422
      3        1          -0.000065620    0.000022116   -0.000023044
      4        1          -0.000066008    0.000020829   -0.000026565
      5        6           0.000352294    0.000217910   -0.000039486
      6        1          -0.000063143   -0.000233763   -0.000100801
      7        1          -0.000049907   -0.000106648   -0.000084704
      8        6           0.000135471    0.000331504    0.000541273
      9        8          -0.000162160   -0.000200016    0.000004052
     10        6          -0.000231763    0.000323617   -0.000096695
     11        1           0.000093988   -0.000360181   -0.000031115
     12        1          -0.000316302   -0.000108244    0.000049835
     13        8           0.000602736    0.000054822   -0.000357621
     14        1          -0.000195549    0.000058408    0.000190264
 -------------------------------------------------------------------
 Cartesian Forces:  Max     0.000602736 RMS     0.000204682

 GradGradGradGradGradGradGradGradGradGradGradGradGradGradGradGradGradGrad
 Berny optimization.
 Using GEDIIS/GDIIS optimizer.
 FormGI is forming the generalized inverse of G from B-inverse, IUseBI=4.
 Internal  Forces:  Max     0.000399571 RMS     0.000133117
 Search for a local minimum.
 Step number   6 out of a maximum of   69
 All quantities printed in internal units (Hartrees-Bohrs-Radians)
 Mixed Optimization -- En-DIIS/RFO-DIIS
 Swapping is turned off.
 Update second derivatives using D2CorX and points    1    2    4    3    5
                                                      6
 DE= -2.74D-05 DEPred=-2.39D-05 R= 1.15D+00
 TightC=F SS=  1.41D+00  RLast= 4.32D-02 DXNew= 4.0759D-01 1.2946D-01
 Trust test= 1.15D+00 RLast= 4.32D-02 DXMaxT set to 2.42D-01
 ITU=  1  0 -1  1  1  0
     Eigenvalues ---    0.00362   0.00531   0.00539   0.01041   0.02846
     Eigenvalues ---    0.04006   0.05119   0.05676   0.05682   0.06606
     Eigenvalues ---    0.07028   0.09700   0.11566   0.13182   0.13624
     Eigenvalues ---    0.15991   0.16002   0.16055   0.16763   0.22016
     Eigenvalues ---    0.22780   0.25160   0.26368   0.30406   0.31042
     Eigenvalues ---    0.32510   0.33883   0.34191   0.34241   0.34285
     Eigenvalues ---    0.34305   0.34349   0.35454   0.38631   0.52473
     Eigenvalues ---    0.93458
 En-DIIS/RFO-DIIS IScMMF=        0 using points:     6    5
 RFO step:  Lambda=-3.47987670D-06.
 DidBck=F Rises=F RFO-DIIS coefs:    1.17272   -0.17272
 Iteration  1 RMS(Cart)=  0.00959768 RMS(Int)=  0.00008379
 Iteration  2 RMS(Cart)=  0.00008682 RMS(Int)=  0.00000078
 Iteration  3 RMS(Cart)=  0.00000002 RMS(Int)=  0.00000078
 Variable       Old X    -DE/DX   Delta X   Delta X   Delta X     New X
                                 (Linear)    (Quad)   (Total)
    R1        2.05703  -0.00001   0.00019   0.00028   0.00048   2.05750
    R2        2.05715   0.00002   0.00021   0.00044   0.00065   2.05779
    R3        2.05753   0.00004   0.00014   0.00027   0.00040   2.05793
    R4        2.86921   0.00018   0.00004   0.00024   0.00029   2.86950
    R5        2.06731  -0.00006   0.00017   0.00032   0.00049   2.06780
    R6        2.06748  -0.00011   0.00009  -0.00002   0.00007   2.06754
    R7        2.84830  -0.00023   0.00015  -0.00073  -0.00059   2.84771
    R8        2.28233   0.00017   0.00065   0.00117   0.00182   2.28415
    R9        2.86683  -0.00013  -0.00006   0.00006   0.00000   2.86683
   R10        2.07562  -0.00027   0.00006  -0.00035  -0.00030   2.07532
   R11        2.07095   0.00007   0.00017   0.00098   0.00115   2.07209
   R12        2.62880   0.00019  -0.00005  -0.00133  -0.00138   2.62742
   R13        1.82547  -0.00004   0.00032   0.00046   0.00078   1.82625
    A1        1.87566  -0.00005  -0.00008  -0.00044  -0.00052   1.87514
    A2        1.89433  -0.00005  -0.00013  -0.00042  -0.00055   1.89378
    A3        1.93551   0.00004   0.00013   0.00034   0.00046   1.93597
    A4        1.89415  -0.00007  -0.00015  -0.00067  -0.00082   1.89333
    A5        1.93567   0.00007   0.00007   0.00045   0.00052   1.93620
    A6        1.92697   0.00006   0.00015   0.00068   0.00083   1.92780
    A7        1.94126  -0.00002  -0.00026  -0.00064  -0.00090   1.94036
    A8        1.94203  -0.00005  -0.00004   0.00050   0.00046   1.94249
    A9        1.98859   0.00009  -0.00010   0.00016   0.00005   1.98864
   A10        1.83459   0.00011   0.00024   0.00081   0.00106   1.83565
   A11        1.87333  -0.00012  -0.00007  -0.00190  -0.00198   1.87136
   A12        1.87579  -0.00001   0.00028   0.00110   0.00138   1.87717
   A13        2.15419  -0.00016   0.00034  -0.00007   0.00028   2.15446
   A14        2.04874   0.00018  -0.00005   0.00083   0.00078   2.04952
   A15        2.08024  -0.00002  -0.00030  -0.00077  -0.00107   2.07918
   A16        1.87953   0.00016   0.00036   0.00174   0.00210   1.88163
   A17        1.89900  -0.00033  -0.00069  -0.00385  -0.00454   1.89446
   A18        1.95000   0.00021  -0.00038   0.00036  -0.00001   1.94999
   A19        1.86137   0.00014   0.00033   0.00046   0.00079   1.86216
   A20        1.94029  -0.00035   0.00031  -0.00211  -0.00180   1.93850
   A21        1.93055   0.00017   0.00009   0.00330   0.00339   1.93394
   A22        1.85066  -0.00040   0.00030  -0.00149  -0.00119   1.84947
    D1       -1.08132   0.00007   0.00015   0.00105   0.00120  -1.08012
    D2       -3.12041  -0.00002   0.00004   0.00012   0.00017  -3.12025
    D3        1.03882  -0.00004  -0.00022  -0.00182  -0.00204   1.03679
    D4        3.11923   0.00006   0.00012   0.00109   0.00121   3.12045
    D5        1.08014  -0.00003   0.00001   0.00016   0.00018   1.08032
    D6       -1.04381  -0.00005  -0.00025  -0.00178  -0.00202  -1.04583
    D7        1.01902   0.00007   0.00017   0.00119   0.00136   1.02037
    D8       -1.02008  -0.00003   0.00006   0.00026   0.00032  -1.01976
    D9        3.13916  -0.00004  -0.00020  -0.00168  -0.00188   3.13728
   D10       -0.02518  -0.00003  -0.00127  -0.01073  -0.01200  -0.03718
   D11        3.11115  -0.00002  -0.00090  -0.01264  -0.01354   3.09761
   D12        2.13221  -0.00008  -0.00173  -0.01285  -0.01458   2.11763
   D13       -1.01465  -0.00008  -0.00136  -0.01476  -0.01611  -1.03076
   D14       -2.18538  -0.00001  -0.00135  -0.01230  -0.01366  -2.19903
   D15        0.95095  -0.00001  -0.00098  -0.01421  -0.01519   0.93576
   D16       -1.05475  -0.00001  -0.00087   0.02180   0.02093  -1.03381
   D17        0.95643   0.00007  -0.00065   0.02127   0.02063   0.97706
   D18        3.09296   0.00018  -0.00126   0.02303   0.02176   3.11472
   D19        2.08181  -0.00001  -0.00051   0.01998   0.01947   2.10129
   D20       -2.19019   0.00007  -0.00029   0.01946   0.01917  -2.17103
   D21       -0.05367   0.00018  -0.00090   0.02121   0.02030  -0.03336
   D22        0.06740  -0.00001  -0.00308  -0.01839  -0.02147   0.04592
   D23       -2.03289  -0.00011  -0.00350  -0.01940  -0.02290  -2.05579
   D24        2.18576  -0.00017  -0.00416  -0.02076  -0.02492   2.16084
         Item               Value     Threshold  Converged?
 Maximum Force            0.000400     0.000002     NO 
 RMS     Force            0.000133     0.000001     NO 
 Maximum Displacement     0.032038     0.000006     NO 
 RMS     Displacement     0.009593     0.000004     NO 
 Predicted change in Energy=-1.284717D-05
 GradGradGradGradGradGradGradGradGradGradGradGradGradGradGradGradGradGrad

                          Input orientation:                          
 ---------------------------------------------------------------------
 Center     Atomic      Atomic             Coordinates (Angstroms)
 Number     Number       Type             X           Y           Z
 ---------------------------------------------------------------------
      1          6           0       -1.958531    0.722035   -0.272100
      2          1           0       -2.483252   -0.223451   -0.144931
      3          1           0       -1.886020    0.913723   -1.341578
      4          1           0       -2.555625    1.512321    0.180529
      5          6           0       -0.580785    0.667425    0.363982
      6          1           0       -0.649896    0.496207    1.442525
      7          1           0       -0.056318    1.621817    0.258534
      8          6           0        0.311900   -0.406683   -0.201960
      9          8           0       -0.041809   -1.184938   -1.056484
     10          6           0        1.727719   -0.493864    0.335933
     11          1           0        2.220946    0.467780    0.140892
     12          1           0        1.680428   -0.608351    1.425420
     13          8           0        2.433667   -1.543694   -0.240803
     14          1           0        1.837374   -1.940225   -0.889759
 ---------------------------------------------------------------------
                    Distance matrix (angstroms):
                    1          2          3          4          5
     1  C    0.000000
     2  H    1.088783   0.000000
     3  H    1.088937   1.755510   0.000000
     4  H    1.089011   1.767503   1.767342   0.000000
     5  C    1.518475   2.161489   2.161767   2.155806   0.000000
     6  H    2.168747   2.529648   3.074663   2.501385   1.094234
     7  H    2.170159   3.075354   2.531711   2.502920   1.094097
     8  C    2.536490   2.801732   2.805896   3.471538   1.506946
     9  O    2.815249   2.777774   2.808339   3.889046   2.395719
    10  C    3.928938   4.246955   4.225453   4.732437   2.584293
    11  H    4.207521   4.763295   4.389049   4.889608   2.817681
    12  H    4.230073   4.466584   4.763668   4.898075   2.804877
    13  O    4.942257   5.091986   5.090215   5.865984   3.787047
    14  H    4.677395   4.708491   4.713048   5.688939   3.770835
                    6          7          8          9         10
     6  H    0.000000
     7  H    1.738151   0.000000
     8  C    2.108221   2.112452   0.000000
     9  O    3.072631   3.099573   1.208718   0.000000
    10  C    2.803184   2.768553   1.517061   2.355342   0.000000
    11  H    3.152268   2.555695   2.127602   3.047170   1.098214
    12  H    2.578905   3.058031   2.135861   3.075451   1.096505
    13  O    4.062406   4.058303   2.407529   2.630973   1.390370
    14  H    4.190735   4.194376   2.269777   2.032138   1.899027
                   11         12         13         14
    11  H    0.000000
    12  H    1.760747   0.000000
    13  O    2.058390   2.053907   0.000000
    14  H    2.647236   2.675551   0.966409   0.000000
 Stoichiometry    C4H8O2
 Framework group  C1[X(C4H8O2)]
 Deg. of freedom    36
 Full point group                 C1      NOp   1
 Largest Abelian subgroup         C1      NOp   1
 Largest concise Abelian subgroup C1      NOp   1
                         Standard orientation:                         
 ---------------------------------------------------------------------
 Center     Atomic      Atomic             Coordinates (Angstroms)
 Number     Number       Type             X           Y           Z
 ---------------------------------------------------------------------
      1          6           0       -2.494179    0.138934    0.015692
      2          1           0       -2.525761    0.813614   -0.838274
      3          1           0       -2.516658    0.750944    0.916093
      4          1           0       -3.388223   -0.482622   -0.001615
      5          6           0       -1.246219   -0.725329   -0.021903
      6          1           0       -1.230140   -1.357706   -0.914757
      7          1           0       -1.218981   -1.420871    0.822210
      8          6           0        0.040925    0.058201   -0.006905
      9          8           0        0.085484    1.266098   -0.005994
     10          6           0        1.337781   -0.728612    0.016835
     11          1           0        1.334045   -1.355197    0.918750
     12          1           0        1.347151   -1.411452   -0.841050
     13          8           0        2.447935    0.108151   -0.005818
     14          1           0        2.101365    1.010126    0.010828
 ---------------------------------------------------------------------
 Rotational constants (GHZ):      9.4365016      2.0177308      1.7148198
 Standard basis: Aug-CC-pVTZ (5D, 7F)
 There are   530 symmetry adapted cartesian basis functions of A   symmetry.
 There are   460 symmetry adapted basis functions of A   symmetry.
   460 basis functions,   648 primitive gaussians,   530 cartesian basis functions
    24 alpha electrons       24 beta electrons
       nuclear repulsion energy       241.8556868075 Hartrees.
 NAtoms=   14 NActive=   14 NUniq=   14 SFac= 1.00D+00 NAtFMM=   60 NAOKFM=F Big=F
 Integral buffers will be    131072 words long.
 Raffenetti 2 integral format.
 Two-electron integral symmetry is turned on.
 Nuclear repulsion after empirical dispersion term =      241.8499796356 Hartrees.
 One-electron integrals computed using PRISM.
 NBasis=   460 RedAO= T EigKep=  7.13D-06  NBF=   460
 NBsUse=   460 1.00D-06 EigRej= -1.00D+00 NBFU=   460
 Initial guess from the checkpoint file:  "1-hydroxy-2-butanone_Conf-wb97-opt.chk"
 B after Tr=     0.000000    0.000000    0.000000
         Rot=    0.999999   -0.001517   -0.000079    0.000058 Ang=  -0.17 deg.
 ExpMin= 2.53D-02 ExpMax= 1.53D+04 ExpMxC= 5.22D+02 IAcc=3 IRadAn=         5 AccDes= 0.00D+00
 Harris functional with IExCor= 4639 and IRadAn=       5 diagonalized for initial guess.
 HarFok:  IExCor= 4639 AccDes= 0.00D+00 IRadAn=         5 IDoV= 1 UseB2=F ITyADJ=14
 ICtDFT=  3500011 ScaDFX=  1.000000  1.000000  1.000000  1.000000
 FoFCou: FMM=F IPFlag=           0 FMFlag=      100000 FMFlg1=           0
         NFxFlg=           0 DoJE=T BraDBF=F KetDBF=T FulRan=T
         wScrn=  0.000000 ICntrl=     500 IOpCl=  0 I1Cent=   200000004 NGrid=           0
         NMat0=    1 NMatS0=      1 NMatT0=    0 NMatD0=    1 NMtDS0=    0 NMtDT0=    0
 Petite list used in FoFCou.
 Gradient too large for Newton-Raphson -- use scaled steepest descent instead.
     Minimum is close to point  4 DX=  2.44D-02 DF= -7.55D-08 DXR=  1.99D-02 DFR=  3.96D-04 which will be used.
 Gradient too large for Newton-Raphson -- use scaled steepest descent instead.
     Accept linear search using points  1 and  2.
 LinEq1:  Iter=  0 NonCon=     1 RMS=4.39D-05 Max=9.25D-04 NDo=     1
 AX will form     1 AO Fock derivatives at one time.
 LinEq1:  Iter=  1 NonCon=     1 RMS=4.93D-06 Max=1.26D-04 NDo=     1
 LinEq1:  Iter=  2 NonCon=     1 RMS=3.80D-06 Max=1.27D-04 NDo=     1
 LinEq1:  Iter=  3 NonCon=     1 RMS=1.40D-06 Max=2.12D-05 NDo=     1
 LinEq1:  Iter=  4 NonCon=     1 RMS=5.27D-07 Max=1.17D-05 NDo=     1
 LinEq1:  Iter=  5 NonCon=     1 RMS=2.25D-07 Max=6.81D-06 NDo=     1
 LinEq1:  Iter=  6 NonCon=     1 RMS=7.56D-08 Max=3.63D-06 NDo=     1
 LinEq1:  Iter=  7 NonCon=     1 RMS=2.88D-08 Max=7.07D-07 NDo=     1
 LinEq1:  Iter=  8 NonCon=     1 RMS=1.44D-08 Max=2.49D-07 NDo=     1
 LinEq1:  Iter=  9 NonCon=     0 RMS=6.31D-09 Max=8.95D-08 NDo=     1
 Linear equations converged to 1.447D-08 1.447D-07 after     9 iterations.
     Minimum is close to point  2 DX=  2.01D-05 DF= -5.68D-14 DXR=  2.01D-05 DFR=  1.05D-09 which will be used.
 LinEq1:  Iter=  0 NonCon=     1 RMS=6.13D-08 Max=1.63D-06 NDo=     1
 LinEq1:  Iter=  1 NonCon=     1 RMS=1.96D-08 Max=3.61D-07 NDo=     1
 LinEq1:  Iter=  2 NonCon=     1 RMS=1.31D-08 Max=3.33D-07 NDo=     1
 LinEq1:  Iter=  3 NonCon=     1 RMS=4.75D-09 Max=8.93D-08 NDo=     1
 LinEq1:  Iter=  4 NonCon=     1 RMS=2.38D-09 Max=5.74D-08 NDo=     1
 LinEq1:  Iter=  5 NonCon=     1 RMS=7.89D-10 Max=2.03D-08 NDo=     1
 LinEq1:  Iter=  6 NonCon=     1 RMS=2.64D-10 Max=7.49D-09 NDo=     1
 LinEq1:  Iter=  7 NonCon=     1 RMS=1.16D-10 Max=3.83D-09 NDo=     1
 LinEq1:  Iter=  8 NonCon=     1 RMS=4.24D-11 Max=1.64D-09 NDo=     1
 LinEq1:  Iter=  9 NonCon=     0 RMS=1.16D-11 Max=3.31D-10 NDo=     1
 Linear equations converged to 9.580D-11 9.580D-10 after     9 iterations.
 SCF Done:  E(RwB97XD) =  -307.708359236     a.u. after    5 cycles
            Convg  =    0.5901D-09                    28 Fock formations.
              S**2 =  0.0000                  -V/T =  2.0059
 Calling FoFJK, ICntrl=      2127 FMM=F ISym2X=0 I1Cent= 0 IOpClX= 0 NMat=1 NMatS=1 NMatT=0.
 ***** Axes restored to original set *****
 -------------------------------------------------------------------
 Center     Atomic                   Forces (Hartrees/Bohr)
 Number     Number              X              Y              Z
 -------------------------------------------------------------------
      1        6          -0.000248747   -0.000106220   -0.000162855
      2        1           0.000106084    0.000156329   -0.000009192
      3        1           0.000006967   -0.000022052    0.000174068
      4        1           0.000088398   -0.000053196   -0.000015088
      5        6           0.000109756    0.000041086    0.000201456
      6        1          -0.000050031   -0.000058653   -0.000152487
      7        1          -0.000084655   -0.000243971   -0.000054396
      8        6           0.000087854   -0.000373580   -0.001021522
      9        8           0.000118362    0.000756278    0.001019199
     10        6          -0.000580651    0.000823902    0.000147740
     11        1          -0.000009126   -0.000389370    0.000071438
     12        1          -0.000036922   -0.000125169   -0.000069715
     13        8           0.000415073   -0.000491886   -0.000493395
     14        1           0.000077638    0.000086502    0.000364748
 -------------------------------------------------------------------
 Cartesian Forces:  Max     0.001021522 RMS     0.000350732

 GradGradGradGradGradGradGradGradGradGradGradGradGradGradGradGradGradGrad
 Berny optimization.
 Using GEDIIS/GDIIS optimizer.
 FormGI is forming the generalized inverse of G from B-inverse, IUseBI=4.
 Internal  Forces:  Max     0.001242120 RMS     0.000215624
 Search for a local minimum.
 Step number   7 out of a maximum of   69
 All quantities printed in internal units (Hartrees-Bohrs-Radians)
 Mixed Optimization -- En-DIIS/RFO-DIIS
 Swapping is turned off.
 Update second derivatives using D2CorX and points    1    2    4    3    5
                                                      6    7
 DE= -1.41D-05 DEPred=-1.28D-05 R= 1.10D+00
 TightC=F SS=  1.41D+00  RLast= 7.35D-02 DXNew= 4.0759D-01 2.2043D-01
 Trust test= 1.10D+00 RLast= 7.35D-02 DXMaxT set to 2.42D-01
 ITU=  1  1  0 -1  1  1  0
     Eigenvalues ---    0.00255   0.00531   0.00555   0.00944   0.02914
     Eigenvalues ---    0.04065   0.04947   0.05670   0.05675   0.06619
     Eigenvalues ---    0.06879   0.09699   0.11936   0.13202   0.13677
     Eigenvalues ---    0.16002   0.16009   0.16106   0.16418   0.21970
     Eigenvalues ---    0.22685   0.25176   0.26801   0.30400   0.31032
     Eigenvalues ---    0.32153   0.33947   0.34180   0.34240   0.34285
     Eigenvalues ---    0.34322   0.34354   0.36146   0.39350   0.52848
     Eigenvalues ---    1.12660
 En-DIIS/RFO-DIIS IScMMF=        0 using points:     7    6    5
 RFO step:  Lambda=-3.69741668D-06.
 DidBck=F Rises=F RFO-DIIS coefs:    1.06623    0.07509   -0.14133
 Iteration  1 RMS(Cart)=  0.00472315 RMS(Int)=  0.00004516
 Iteration  2 RMS(Cart)=  0.00004285 RMS(Int)=  0.00000148
 Iteration  3 RMS(Cart)=  0.00000000 RMS(Int)=  0.00000148
 Variable       Old X    -DE/DX   Delta X   Delta X   Delta X     New X
                                 (Linear)    (Quad)   (Total)
    R1        2.05750  -0.00019   0.00019  -0.00038  -0.00018   2.05732
    R2        2.05779  -0.00017   0.00021  -0.00028  -0.00006   2.05773
    R3        2.05793  -0.00009   0.00014  -0.00016  -0.00002   2.05791
    R4        2.86950   0.00005   0.00006   0.00002   0.00008   2.86958
    R5        2.06780  -0.00014   0.00017  -0.00020  -0.00003   2.06777
    R6        2.06754  -0.00025   0.00008  -0.00058  -0.00050   2.06704
    R7        2.84771  -0.00017   0.00008  -0.00070  -0.00062   2.84709
    R8        2.28415  -0.00124   0.00066  -0.00078  -0.00013   2.28402
    R9        2.86683  -0.00011  -0.00005  -0.00009  -0.00014   2.86669
   R10        2.07532  -0.00036   0.00003  -0.00093  -0.00090   2.07442
   R11        2.07209  -0.00005   0.00021   0.00027   0.00049   2.07258
   R12        2.62742   0.00061  -0.00013   0.00050   0.00037   2.62779
   R13        1.82625  -0.00033   0.00031  -0.00033  -0.00002   1.82623
    A1        1.87514   0.00002  -0.00010   0.00010  -0.00001   1.87513
    A2        1.89378   0.00004  -0.00014   0.00012  -0.00002   1.89376
    A3        1.93597  -0.00001   0.00014   0.00000   0.00014   1.93611
    A4        1.89333   0.00003  -0.00018  -0.00007  -0.00025   1.89308
    A5        1.93620  -0.00001   0.00010   0.00003   0.00012   1.93632
    A6        1.92780  -0.00006   0.00018  -0.00018   0.00000   1.92780
    A7        1.94036  -0.00005  -0.00028  -0.00055  -0.00082   1.93954
    A8        1.94249   0.00001  -0.00001   0.00037   0.00036   1.94285
    A9        1.98864   0.00004  -0.00008   0.00005  -0.00003   1.98862
   A10        1.83565   0.00006   0.00027   0.00077   0.00104   1.83669
   A11        1.87136  -0.00001  -0.00019  -0.00102  -0.00121   1.87014
   A12        1.87717  -0.00005   0.00032   0.00041   0.00073   1.87790
   A13        2.15446  -0.00028   0.00030  -0.00097  -0.00068   2.15378
   A14        2.04952   0.00010   0.00001   0.00056   0.00057   2.05009
   A15        2.07918   0.00018  -0.00031   0.00045   0.00013   2.07931
   A16        1.88163   0.00008   0.00043   0.00202   0.00245   1.88408
   A17        1.89446  -0.00007  -0.00087  -0.00206  -0.00292   1.89154
   A18        1.94999   0.00023  -0.00031   0.00104   0.00072   1.95072
   A19        1.86216   0.00005   0.00032   0.00014   0.00046   1.86262
   A20        1.93850  -0.00016   0.00014  -0.00118  -0.00104   1.93746
   A21        1.93394  -0.00014   0.00030   0.00002   0.00031   1.93425
   A22        1.84947  -0.00017   0.00017  -0.00099  -0.00082   1.84864
    D1       -1.08012   0.00003   0.00020   0.00083   0.00103  -1.07909
    D2       -3.12025  -0.00002   0.00004  -0.00002   0.00002  -3.12022
    D3        1.03679   0.00001  -0.00031  -0.00089  -0.00120   1.03559
    D4        3.12045   0.00001   0.00018   0.00069   0.00087   3.12131
    D5        1.08032  -0.00003   0.00002  -0.00016  -0.00014   1.08018
    D6       -1.04583   0.00000  -0.00034  -0.00103  -0.00136  -1.04720
    D7        1.02037   0.00002   0.00023   0.00087   0.00110   1.02147
    D8       -1.01976  -0.00002   0.00007   0.00002   0.00009  -1.01966
    D9        3.13728   0.00001  -0.00029  -0.00084  -0.00113   3.13614
   D10       -0.03718  -0.00006  -0.00183  -0.00800  -0.00984  -0.04702
   D11        3.09761   0.00008  -0.00163  -0.00233  -0.00396   3.09365
   D12        2.11763  -0.00010  -0.00238  -0.00942  -0.01180   2.10583
   D13       -1.03076   0.00004  -0.00218  -0.00375  -0.00593  -1.03669
   D14       -2.19903  -0.00006  -0.00201  -0.00882  -0.01083  -2.20987
   D15        0.93576   0.00008  -0.00181  -0.00315  -0.00496   0.93080
   D16       -1.03381  -0.00010   0.00068   0.00049   0.00117  -1.03264
   D17        0.97706  -0.00003   0.00084   0.00066   0.00149   0.97855
   D18        3.11472  -0.00010   0.00041  -0.00005   0.00035   3.11508
   D19        2.10129   0.00003   0.00087   0.00590   0.00678   2.10807
   D20       -2.17103   0.00010   0.00103   0.00607   0.00710  -2.16393
   D21       -0.03336   0.00003   0.00061   0.00536   0.00596  -0.02740
   D22        0.04592  -0.00004  -0.00394  -0.01448  -0.01842   0.02751
   D23       -2.05579  -0.00020  -0.00438  -0.01694  -0.02132  -2.07711
   D24        2.16084  -0.00007  -0.00505  -0.01637  -0.02143   2.13941
         Item               Value     Threshold  Converged?
 Maximum Force            0.001242     0.000002     NO 
 RMS     Force            0.000216     0.000001     NO 
 Maximum Displacement     0.016312     0.000006     NO 
 RMS     Displacement     0.004725     0.000004     NO 
 Predicted change in Energy=-6.004161D-06
 GradGradGradGradGradGradGradGradGradGradGradGradGradGradGradGradGradGrad

                          Input orientation:                          
 ---------------------------------------------------------------------
 Center     Atomic      Atomic             Coordinates (Angstroms)
 Number     Number       Type             X           Y           Z
 ---------------------------------------------------------------------
      1          6           0       -1.957976    0.722814   -0.273020
      2          1           0       -2.482353   -0.223260   -0.149696
      3          1           0       -1.884355    0.918189   -1.341719
      4          1           0       -2.556104    1.511290    0.181369
      5          6           0       -0.580977    0.666962    0.364665
      6          1           0       -0.652227    0.491126    1.442310
      7          1           0       -0.056785    1.621636    0.263247
      8          6           0        0.312298   -0.405595   -0.202411
      9          8           0       -0.044109   -1.187903   -1.052001
     10          6           0        1.729203   -0.491113    0.332679
     11          1           0        2.222568    0.470191    0.139005
     12          1           0        1.680941   -0.607157    1.422217
     13          8           0        2.436303   -1.539732   -0.245318
     14          1           0        1.833374   -1.947348   -0.881127
 ---------------------------------------------------------------------
                    Distance matrix (angstroms):
                    1          2          3          4          5
     1  C    0.000000
     2  H    1.088685   0.000000
     3  H    1.088903   1.755399   0.000000
     4  H    1.088999   1.767401   1.767148   0.000000
     5  C    1.518516   2.161549   2.161865   2.155832   0.000000
     6  H    2.168183   2.528674   3.074303   2.501090   1.094218
     7  H    2.170252   3.075312   2.531949   2.503093   1.093830
     8  C    2.536225   2.801088   2.806370   3.471233   1.506616
     9  O    2.814345   2.773035   2.811773   3.888054   2.394931
    10  C    3.928839   4.247544   4.224635   4.732479   2.584394
    11  H    4.208389   4.764504   4.388629   4.890949   2.819486
    12  H    4.228992   4.466688   4.762075   4.896945   2.803224
    13  O    4.942628   5.092682   5.090340   5.866423   3.787553
    14  H    4.676954   4.704568   4.716456   5.688461   3.770372
                    6          7          8          9         10
     6  H    0.000000
     7  H    1.738618   0.000000
     8  C    2.107017   2.112516   0.000000
     9  O    3.067660   3.102184   1.208651   0.000000
    10  C    2.804867   2.767360   1.516989   2.355311   0.000000
    11  H    3.156499   2.556699   2.129014   3.050508   1.097737
    12  H    2.578818   3.054574   2.133829   3.071615   1.096762
    13  O    4.063433   4.058124   2.408217   2.631913   1.390566
    14  H    4.186016   4.197611   2.269655   2.032461   1.898631
                   11         12         13         14
    11  H    0.000000
    12  H    1.760872   0.000000
    13  O    2.057469   2.054493   0.000000
    14  H    2.652667   2.669222   0.966399   0.000000
 Stoichiometry    C4H8O2
 Framework group  C1[X(C4H8O2)]
 Deg. of freedom    36
 Full point group                 C1      NOp   1
 Largest Abelian subgroup         C1      NOp   1
 Largest concise Abelian subgroup C1      NOp   1
                         Standard orientation:                         
 ---------------------------------------------------------------------
 Center     Atomic      Atomic             Coordinates (Angstroms)
 Number     Number       Type             X           Y           Z
 ---------------------------------------------------------------------
      1          6           0       -2.494026    0.138788    0.019036
      2          1           0       -2.525872    0.819350   -0.830114
      3          1           0       -2.516438    0.744477    0.923662
      4          1           0       -3.388120   -0.482550   -0.002290
      5          6           0       -1.246120   -0.725328   -0.024822
      6          1           0       -1.230585   -1.350404   -0.922793
      7          1           0       -1.218422   -1.426679    0.814108
      8          6           0        0.040781    0.057894   -0.006362
      9          8           0        0.084687    1.265745   -0.008268
     10          6           0        1.337936   -0.728302    0.016872
     11          1           0        1.335363   -1.358765    0.915502
     12          1           0        1.346430   -1.406940   -0.844676
     13          8           0        2.448465    0.108386   -0.001914
     14          1           0        2.100998    1.010157   -0.000277
 ---------------------------------------------------------------------
 Rotational constants (GHZ):      9.4402707      2.0174453      1.7147951
 Standard basis: Aug-CC-pVTZ (5D, 7F)
 There are   530 symmetry adapted cartesian basis functions of A   symmetry.
 There are   460 symmetry adapted basis functions of A   symmetry.
   460 basis functions,   648 primitive gaussians,   530 cartesian basis functions
    24 alpha electrons       24 beta electrons
       nuclear repulsion energy       241.8613501917 Hartrees.
 NAtoms=   14 NActive=   14 NUniq=   14 SFac= 1.00D+00 NAtFMM=   60 NAOKFM=F Big=F
 Integral buffers will be    131072 words long.
 Raffenetti 2 integral format.
 Two-electron integral symmetry is turned on.
 Nuclear repulsion after empirical dispersion term =      241.8556428378 Hartrees.
 One-electron integrals computed using PRISM.
 NBasis=   460 RedAO= T EigKep=  7.12D-06  NBF=   460
 NBsUse=   460 1.00D-06 EigRej= -1.00D+00 NBFU=   460
 Initial guess from the checkpoint file:  "1-hydroxy-2-butanone_Conf-wb97-opt.chk"
 B after Tr=     0.000000    0.000000    0.000000
         Rot=    1.000000   -0.000855   -0.000021   -0.000058 Ang=  -0.10 deg.
 Gradient too large for Newton-Raphson -- use scaled steepest descent instead.
     Accept linear search using points  3 and  4.
 LinEq1:  Iter=  0 NonCon=     1 RMS=2.93D-05 Max=6.71D-04 NDo=     1
 AX will form     1 AO Fock derivatives at one time.
 LinEq1:  Iter=  1 NonCon=     1 RMS=3.42D-06 Max=6.90D-05 NDo=     1
 LinEq1:  Iter=  2 NonCon=     1 RMS=2.09D-06 Max=7.21D-05 NDo=     1
 LinEq1:  Iter=  3 NonCon=     1 RMS=1.04D-06 Max=2.98D-05 NDo=     1
 LinEq1:  Iter=  4 NonCon=     1 RMS=4.32D-07 Max=1.69D-05 NDo=     1
 LinEq1:  Iter=  5 NonCon=     1 RMS=1.70D-07 Max=5.72D-06 NDo=     1
 LinEq1:  Iter=  6 NonCon=     1 RMS=9.45D-08 Max=2.55D-06 NDo=     1
 LinEq1:  Iter=  7 NonCon=     1 RMS=4.20D-08 Max=6.23D-07 NDo=     1
 LinEq1:  Iter=  8 NonCon=     1 RMS=1.47D-08 Max=2.59D-07 NDo=     1
 LinEq1:  Iter=  9 NonCon=     0 RMS=6.91D-09 Max=1.37D-07 NDo=     1
 Linear equations converged to 1.447D-08 1.447D-07 after     9 iterations.
     Minimum is close to point  2 DX=  3.07D-05 DF= -5.68D-14 DXR=  3.07D-05 DFR=  2.19D-09 which will be used.
 LinEq1:  Iter=  0 NonCon=     1 RMS=3.54D-08 Max=5.27D-07 NDo=     1
 LinEq1:  Iter=  1 NonCon=     1 RMS=1.40D-08 Max=2.74D-07 NDo=     1
 LinEq1:  Iter=  2 NonCon=     1 RMS=7.30D-09 Max=2.11D-07 NDo=     1
 LinEq1:  Iter=  3 NonCon=     1 RMS=3.65D-09 Max=5.36D-08 NDo=     1
 LinEq1:  Iter=  4 NonCon=     1 RMS=1.77D-09 Max=3.15D-08 NDo=     1
 LinEq1:  Iter=  5 NonCon=     1 RMS=6.69D-10 Max=1.68D-08 NDo=     1
 LinEq1:  Iter=  6 NonCon=     1 RMS=2.34D-10 Max=8.92D-09 NDo=     1
 LinEq1:  Iter=  7 NonCon=     1 RMS=8.73D-11 Max=2.93D-09 NDo=     1
 LinEq1:  Iter=  8 NonCon=     1 RMS=3.79D-11 Max=1.17D-09 NDo=     1
 LinEq1:  Iter=  9 NonCon=     0 RMS=1.16D-11 Max=2.26D-10 NDo=     1
 Linear equations converged to 6.113D-11 6.113D-10 after     9 iterations.
 SCF Done:  E(RwB97XD) =  -307.708366065     a.u. after    4 cycles
            Convg  =    0.4976D-09                    26 Fock formations.
              S**2 =  0.0000                  -V/T =  2.0059
 Calling FoFJK, ICntrl=      2127 FMM=F ISym2X=0 I1Cent= 0 IOpClX= 0 NMat=1 NMatS=1 NMatT=0.
 ***** Axes restored to original set *****
 -------------------------------------------------------------------
 Center     Atomic                   Forces (Hartrees/Bohr)
 Number     Number              X              Y              Z
 -------------------------------------------------------------------
      1        6          -0.000236079   -0.000051843   -0.000172320
      2        1           0.000099072    0.000107267    0.000002632
      3        1           0.000019728   -0.000022653    0.000137167
      4        1           0.000093463   -0.000043133    0.000001846
      5        6           0.000029039    0.000083876    0.000173656
      6        1          -0.000001622    0.000025541   -0.000102746
      7        1          -0.000049879   -0.000100622    0.000004841
      8        6           0.000035450   -0.000681718   -0.000926821
      9        8           0.000195044    0.000633830    0.000822690
     10        6          -0.000557289    0.000648122    0.000382734
     11        1           0.000010628   -0.000257157    0.000020380
     12        1           0.000042207   -0.000018705   -0.000060582
     13        8           0.000147118   -0.000437515   -0.000472366
     14        1           0.000173121    0.000114711    0.000188889
 -------------------------------------------------------------------
 Cartesian Forces:  Max     0.000926821 RMS     0.000312738

 GradGradGradGradGradGradGradGradGradGradGradGradGradGradGradGradGradGrad
 Berny optimization.
 Using GEDIIS/GDIIS optimizer.
 FormGI is forming the generalized inverse of G from B-inverse, IUseBI=4.
 GSVD:  received Info=                   1 from GESDD.
 Internal  Forces:  Max     0.001046055 RMS     0.000169384
 Search for a local minimum.
 Step number   8 out of a maximum of   69
 All quantities printed in internal units (Hartrees-Bohrs-Radians)
 Mixed Optimization -- En-DIIS/RFO-DIIS
 Swapping is turned off.
 Update second derivatives using D2CorX and points    1    2    4    3    5
                                                      6    7    8
 DE= -6.83D-06 DEPred=-6.00D-06 R= 1.14D+00
 TightC=F SS=  1.41D+00  RLast= 4.30D-02 DXNew= 4.0759D-01 1.2900D-01
 Trust test= 1.14D+00 RLast= 4.30D-02 DXMaxT set to 2.42D-01
 ITU=  1  1  1  0 -1  1  1  0
     Eigenvalues ---    0.00205   0.00531   0.00568   0.01134   0.02856
     Eigenvalues ---    0.04061   0.04962   0.05668   0.05675   0.06699
     Eigenvalues ---    0.07085   0.09667   0.12037   0.13168   0.13620
     Eigenvalues ---    0.16002   0.16006   0.16231   0.16710   0.22007
     Eigenvalues ---    0.22911   0.25558   0.26470   0.30412   0.31406
     Eigenvalues ---    0.32684   0.33948   0.34216   0.34256   0.34288
     Eigenvalues ---    0.34341   0.34353   0.35912   0.38631   0.52265
     Eigenvalues ---    1.04576
 En-DIIS/RFO-DIIS IScMMF=        0 using points:     8    7    6    5
 RFO step:  Lambda=-2.11162142D-06.
 DidBck=F Rises=F RFO-DIIS coefs:    1.39236   -0.31642   -0.24995    0.17402
 Iteration  1 RMS(Cart)=  0.00264677 RMS(Int)=  0.00000866
 Iteration  2 RMS(Cart)=  0.00000883 RMS(Int)=  0.00000106
 Iteration  3 RMS(Cart)=  0.00000000 RMS(Int)=  0.00000106
 Variable       Old X    -DE/DX   Delta X   Delta X   Delta X     New X
                                 (Linear)    (Quad)   (Total)
    R1        2.05732  -0.00014  -0.00023  -0.00016  -0.00039   2.05692
    R2        2.05773  -0.00014  -0.00019  -0.00015  -0.00034   2.05739
    R3        2.05791  -0.00008  -0.00012  -0.00008  -0.00019   2.05772
    R4        2.86958   0.00003   0.00001   0.00016   0.00017   2.86975
    R5        2.06777  -0.00011  -0.00015  -0.00010  -0.00025   2.06753
    R6        2.06704  -0.00011  -0.00028  -0.00014  -0.00042   2.06662
    R7        2.84709   0.00004  -0.00044   0.00062   0.00019   2.84728
    R8        2.28402  -0.00105  -0.00057  -0.00038  -0.00095   2.28307
    R9        2.86669  -0.00015   0.00001  -0.00076  -0.00076   2.86594
   R10        2.07442  -0.00022  -0.00044  -0.00049  -0.00093   2.07349
   R11        2.07258  -0.00006   0.00011  -0.00007   0.00004   2.07262
   R12        2.62779   0.00052   0.00009   0.00142   0.00151   2.62930
   R13        1.82623  -0.00028  -0.00027  -0.00015  -0.00041   1.82582
    A1        1.87513   0.00003   0.00004   0.00024   0.00028   1.87541
    A2        1.89376   0.00005   0.00008   0.00021   0.00029   1.89405
    A3        1.93611  -0.00003  -0.00004  -0.00010  -0.00014   1.93597
    A4        1.89308   0.00005   0.00000   0.00016   0.00015   1.89324
    A5        1.93632  -0.00002   0.00001  -0.00005  -0.00003   1.93629
    A6        1.92780  -0.00008  -0.00009  -0.00043  -0.00052   1.92728
    A7        1.93954  -0.00001  -0.00013  -0.00028  -0.00041   1.93913
    A8        1.94285   0.00000   0.00022  -0.00018   0.00004   1.94289
    A9        1.98862   0.00000   0.00009  -0.00020  -0.00011   1.98851
   A10        1.83669   0.00000   0.00024   0.00011   0.00035   1.83704
   A11        1.87014   0.00001  -0.00055   0.00022  -0.00033   1.86982
   A12        1.87790  -0.00001   0.00011   0.00039   0.00050   1.87840
   A13        2.15378  -0.00007  -0.00059   0.00043  -0.00017   2.15362
   A14        2.05009  -0.00004   0.00033  -0.00048  -0.00016   2.04993
   A15        2.07931   0.00012   0.00027   0.00006   0.00032   2.07963
   A16        1.88408   0.00011   0.00076   0.00115   0.00191   1.88599
   A17        1.89154   0.00005  -0.00079   0.00013  -0.00066   1.89088
   A18        1.95072  -0.00002   0.00066  -0.00110  -0.00043   1.95028
   A19        1.86262  -0.00001  -0.00009   0.00052   0.00043   1.86305
   A20        1.93746  -0.00013  -0.00086  -0.00068  -0.00154   1.93592
   A21        1.93425   0.00001   0.00029   0.00008   0.00038   1.93463
   A22        1.84864   0.00000  -0.00072   0.00094   0.00022   1.84887
    D1       -1.07909   0.00000   0.00034   0.00008   0.00042  -1.07867
    D2       -3.12022   0.00000  -0.00002   0.00024   0.00022  -3.12000
    D3        1.03559   0.00001  -0.00040   0.00002  -0.00039   1.03520
    D4        3.12131  -0.00001   0.00031  -0.00012   0.00018   3.12150
    D5        1.08018  -0.00001  -0.00006   0.00004  -0.00002   1.08017
    D6       -1.04720   0.00000  -0.00044  -0.00019  -0.00063  -1.04782
    D7        1.02147   0.00000   0.00036   0.00000   0.00036   1.02182
    D8       -1.01966   0.00000   0.00000   0.00016   0.00016  -1.01951
    D9        3.13614   0.00001  -0.00039  -0.00007  -0.00045   3.13569
   D10       -0.04702  -0.00003  -0.00349  -0.00088  -0.00437  -0.05139
   D11        3.09365   0.00003  -0.00168   0.00042  -0.00126   3.09239
   D12        2.10583  -0.00003  -0.00399  -0.00121  -0.00520   2.10063
   D13       -1.03669   0.00003  -0.00218   0.00009  -0.00209  -1.03878
   D14       -2.20987  -0.00003  -0.00392  -0.00080  -0.00472  -2.21458
   D15        0.93080   0.00003  -0.00211   0.00050  -0.00161   0.92919
   D16       -1.03264  -0.00006   0.00292   0.00201   0.00493  -1.02771
   D17        0.97855   0.00002   0.00280   0.00329   0.00610   0.98464
   D18        3.11508   0.00005   0.00306   0.00278   0.00584   3.12092
   D19        2.10807  -0.00001   0.00465   0.00325   0.00791   2.11597
   D20       -2.16393   0.00007   0.00453   0.00453   0.00907  -2.15486
   D21       -0.02740   0.00010   0.00479   0.00402   0.00881  -0.01859
   D22        0.02751  -0.00001  -0.00575  -0.00275  -0.00850   0.01900
   D23       -2.07711  -0.00004  -0.00658  -0.00300  -0.00958  -2.08669
   D24        2.13941   0.00004  -0.00611  -0.00328  -0.00938   2.13003
         Item               Value     Threshold  Converged?
 Maximum Force            0.001046     0.000002     NO 
 RMS     Force            0.000169     0.000001     NO 
 Maximum Displacement     0.009588     0.000006     NO 
 RMS     Displacement     0.002647     0.000004     NO 
 Predicted change in Energy=-2.176405D-06
 GradGradGradGradGradGradGradGradGradGradGradGradGradGradGradGradGradGrad

                          Input orientation:                          
 ---------------------------------------------------------------------
 Center     Atomic      Atomic             Coordinates (Angstroms)
 Number     Number       Type             X           Y           Z
 ---------------------------------------------------------------------
      1          6           0       -1.957782    0.723108   -0.273677
      2          1           0       -2.482150   -0.222654   -0.149771
      3          1           0       -1.883886    0.917950   -1.342273
      4          1           0       -2.555387    1.512021    0.180394
      5          6           0       -0.580846    0.667419    0.364371
      6          1           0       -0.652778    0.491914    1.441892
      7          1           0       -0.056608    1.621782    0.262651
      8          6           0        0.312095   -0.406156   -0.201562
      9          8           0       -0.045924   -1.191522   -1.046928
     10          6           0        1.728998   -0.490474    0.332589
     11          1           0        2.221997    0.471156    0.142413
     12          1           0        1.680642   -0.610867    1.421671
     13          8           0        2.438141   -1.536143   -0.250152
     14          1           0        1.833288   -1.947434   -0.881418
 ---------------------------------------------------------------------
                    Distance matrix (angstroms):
                    1          2          3          4          5
     1  C    0.000000
     2  H    1.088477   0.000000
     3  H    1.088724   1.755266   0.000000
     4  H    1.088896   1.767334   1.767017   0.000000
     5  C    1.518605   2.161372   2.161785   2.155460   0.000000
     6  H    2.167871   2.527965   3.073875   2.500383   1.094087
     7  H    2.170190   3.074946   2.531819   2.502540   1.093609
     8  C    2.536293   2.800743   2.806566   3.470986   1.506714
     9  O    2.814059   2.771064   2.813398   3.887527   2.394487
    10  C    3.928447   4.247137   4.223950   4.731713   2.584010
    11  H    4.207989   4.764006   4.388872   4.889605   2.818460
    12  H    4.229873   4.466428   4.762618   4.898098   2.804679
    13  O    4.942561   5.093584   5.088734   5.866173   3.787824
    14  H    4.676896   4.704591   4.715951   5.688210   3.770609
                    6          7          8          9         10
     6  H    0.000000
     7  H    1.738571   0.000000
     8  C    2.106763   2.112810   0.000000
     9  O    3.065363   3.103190   1.208147   0.000000
    10  C    2.805084   2.766750   1.516589   2.354757   0.000000
    11  H    3.154902   2.555472   2.129723   3.053276   1.097245
    12  H    2.580965   3.057137   2.133006   3.067926   1.096783
    13  O    4.065686   4.056998   2.408174   2.631386   1.391364
    14  H    4.186730   4.197607   2.269751   2.032297   1.899321
                   11         12         13         14
    11  H    0.000000
    12  H    1.760779   0.000000
    13  O    2.056715   2.055465   0.000000
    14  H    2.654977   2.667196   0.966180   0.000000
 Stoichiometry    C4H8O2
 Framework group  C1[X(C4H8O2)]
 Deg. of freedom    36
 Full point group                 C1      NOp   1
 Largest Abelian subgroup         C1      NOp   1
 Largest concise Abelian subgroup C1      NOp   1
                         Standard orientation:                         
 ---------------------------------------------------------------------
 Center     Atomic      Atomic             Coordinates (Angstroms)
 Number     Number       Type             X           Y           Z
 ---------------------------------------------------------------------
      1          6           0       -2.493919    0.139218    0.021762
      2          1           0       -2.526423    0.821337   -0.825845
      3          1           0       -2.515176    0.742773    0.927626
      4          1           0       -3.387815   -0.482214    0.000126
      5          6           0       -1.246248   -0.725224   -0.025327
      6          1           0       -1.232133   -1.347907   -0.924823
      7          1           0       -1.217854   -1.428321    0.811828
      8          6           0        0.040900    0.057792   -0.007301
      9          8           0        0.084866    1.265131   -0.011591
     10          6           0        1.337454   -0.728666    0.014463
     11          1           0        1.334956   -1.363963    0.909080
     12          1           0        1.347215   -1.402007   -0.851244
     13          8           0        2.448512    0.108776    0.002930
     14          1           0        2.101088    1.010328    0.000958
 ---------------------------------------------------------------------
 Rotational constants (GHZ):      9.4432407      2.0175555      1.7149927
 Standard basis: Aug-CC-pVTZ (5D, 7F)
 There are   530 symmetry adapted cartesian basis functions of A   symmetry.
 There are   460 symmetry adapted basis functions of A   symmetry.
   460 basis functions,   648 primitive gaussians,   530 cartesian basis functions
    24 alpha electrons       24 beta electrons
       nuclear repulsion energy       241.8766696904 Hartrees.
 NAtoms=   14 NActive=   14 NUniq=   14 SFac= 1.00D+00 NAtFMM=   60 NAOKFM=F Big=F
 Integral buffers will be    131072 words long.
 Raffenetti 2 integral format.
 Two-electron integral symmetry is turned on.
 Nuclear repulsion after empirical dispersion term =      241.8709624659 Hartrees.
 One-electron integrals computed using PRISM.
 NBasis=   460 RedAO= T EigKep=  7.12D-06  NBF=   460
 NBsUse=   460 1.00D-06 EigRej= -1.00D+00 NBFU=   460
 Initial guess from the checkpoint file:  "1-hydroxy-2-butanone_Conf-wb97-opt.chk"
 B after Tr=     0.000000    0.000000    0.000000
         Rot=    1.000000   -0.000461   -0.000017    0.000034 Ang=  -0.05 deg.
 LinEq1:  Iter=  0 NonCon=     1 RMS=3.04D-05 Max=5.86D-04 NDo=     1
 AX will form     1 AO Fock derivatives at one time.
 LinEq1:  Iter=  1 NonCon=     1 RMS=3.32D-06 Max=9.10D-05 NDo=     1
 LinEq1:  Iter=  2 NonCon=     1 RMS=1.58D-06 Max=2.83D-05 NDo=     1
 LinEq1:  Iter=  3 NonCon=     1 RMS=8.03D-07 Max=2.15D-05 NDo=     1
 LinEq1:  Iter=  4 NonCon=     1 RMS=4.38D-07 Max=9.24D-06 NDo=     1
 LinEq1:  Iter=  5 NonCon=     1 RMS=2.12D-07 Max=3.28D-06 NDo=     1
 LinEq1:  Iter=  6 NonCon=     1 RMS=1.06D-07 Max=1.53D-06 NDo=     1
 LinEq1:  Iter=  7 NonCon=     1 RMS=3.37D-08 Max=6.55D-07 NDo=     1
 LinEq1:  Iter=  8 NonCon=     1 RMS=1.18D-08 Max=3.01D-07 NDo=     1
 LinEq1:  Iter=  9 NonCon=     1 RMS=4.66D-09 Max=1.86D-07 NDo=     1
 LinEq1:  Iter= 10 NonCon=     0 RMS=1.90D-09 Max=7.02D-08 NDo=     1
 Linear equations converged to 1.447D-08 1.447D-07 after    10 iterations.
     Accept linear search using points  2 and  3.
     Minimum is close to point  2 DX=  8.68D-06 DF=  0.00D+00 DXR=  8.68D-06 DFR=  0.00D+00 which will be used.
 LinEq1:  Iter=  0 NonCon=     1 RMS=2.67D-08 Max=7.64D-07 NDo=     1
 LinEq1:  Iter=  1 NonCon=     1 RMS=8.87D-09 Max=9.71D-08 NDo=     1
 LinEq1:  Iter=  2 NonCon=     1 RMS=6.14D-09 Max=1.92D-07 NDo=     1
 LinEq1:  Iter=  3 NonCon=     1 RMS=2.32D-09 Max=5.79D-08 NDo=     1
 LinEq1:  Iter=  4 NonCon=     1 RMS=1.19D-09 Max=2.95D-08 NDo=     1
 LinEq1:  Iter=  5 NonCon=     1 RMS=4.08D-10 Max=8.80D-09 NDo=     1
 LinEq1:  Iter=  6 NonCon=     1 RMS=1.33D-10 Max=3.82D-09 NDo=     1
 LinEq1:  Iter=  7 NonCon=     1 RMS=5.64D-11 Max=2.07D-09 NDo=     1
 LinEq1:  Iter=  8 NonCon=     1 RMS=1.98D-11 Max=7.38D-10 NDo=     1
 LinEq1:  Iter=  9 NonCon=     0 RMS=6.87D-12 Max=1.58D-10 NDo=     1
 Linear equations converged to 4.203D-11 4.203D-10 after     9 iterations.
 SCF Done:  E(RwB97XD) =  -307.708368678     a.u. after    3 cycles
            Convg  =    0.3743D-09                    23 Fock formations.
              S**2 =  0.0000                  -V/T =  2.0059
 Calling FoFJK, ICntrl=      2127 FMM=F ISym2X=0 I1Cent= 0 IOpClX= 0 NMat=1 NMatS=1 NMatT=0.
 ***** Axes restored to original set *****
 -------------------------------------------------------------------
 Center     Atomic                   Forces (Hartrees/Bohr)
 Number     Number              X              Y              Z
 -------------------------------------------------------------------
      1        6          -0.000078502    0.000002659   -0.000045011
      2        1           0.000019194    0.000007316    0.000006180
      3        1           0.000014715   -0.000004619    0.000021237
      4        1           0.000018540   -0.000006774    0.000004361
      5        6          -0.000036176    0.000016340    0.000044324
      6        1           0.000019613    0.000029403   -0.000004099
      7        1           0.000007088    0.000000482    0.000003502
      8        6          -0.000031189   -0.000288478   -0.000245232
      9        8           0.000002094    0.000207813    0.000149842
     10        6          -0.000126770    0.000126369    0.000047310
     11        1           0.000033670   -0.000051050    0.000011583
     12        1           0.000046891   -0.000025104   -0.000033914
     13        8           0.000086708   -0.000085398   -0.000050739
     14        1           0.000024123    0.000071040    0.000090658
 -------------------------------------------------------------------
 Cartesian Forces:  Max     0.000288478 RMS     0.000084228

 GradGradGradGradGradGradGradGradGradGradGradGradGradGradGradGradGradGrad
 Berny optimization.
 Using GEDIIS/GDIIS optimizer.
 FormGI is forming the generalized inverse of G from B-inverse, IUseBI=4.
 GSVD:  received Info=                   1 from GESDD.
 Internal  Forces:  Max     0.000240556 RMS     0.000050109
 Search for a local minimum.
 Step number   9 out of a maximum of   69
 All quantities printed in internal units (Hartrees-Bohrs-Radians)
 Mixed Optimization -- En-DIIS/RFO-DIIS
 Swapping is turned off.
 Update second derivatives using D2CorX and points    1    2    4    3    5
                                                      6    7    8    9
 DE= -2.61D-06 DEPred=-2.18D-06 R= 1.20D+00
 TightC=F SS=  1.41D+00  RLast= 2.57D-02 DXNew= 4.0759D-01 7.7176D-02
 Trust test= 1.20D+00 RLast= 2.57D-02 DXMaxT set to 2.42D-01
 ITU=  1  1  1  1  0 -1  1  1  0
     Eigenvalues ---    0.00229   0.00531   0.00553   0.01098   0.02959
     Eigenvalues ---    0.04054   0.05076   0.05666   0.05679   0.06695
     Eigenvalues ---    0.07042   0.09702   0.11695   0.13161   0.13686
     Eigenvalues ---    0.15965   0.16010   0.16063   0.17037   0.22047
     Eigenvalues ---    0.23161   0.25110   0.26249   0.30403   0.31588
     Eigenvalues ---    0.33512   0.34205   0.34227   0.34249   0.34296
     Eigenvalues ---    0.34323   0.34805   0.35881   0.38326   0.51499
     Eigenvalues ---    0.89077
 En-DIIS/RFO-DIIS IScMMF=        0 using points:     9    8    7    6    5
 RFO step:  Lambda=-2.54356112D-07.
 DidBck=F Rises=F RFO-DIIS coefs:    0.99586    0.10637   -0.14073   -0.02388    0.06237
 Iteration  1 RMS(Cart)=  0.00092169 RMS(Int)=  0.00000061
 Iteration  2 RMS(Cart)=  0.00000050 RMS(Int)=  0.00000049
 Variable       Old X    -DE/DX   Delta X   Delta X   Delta X     New X
                                 (Linear)    (Quad)   (Total)
    R1        2.05692  -0.00001  -0.00011   0.00004  -0.00006   2.05686
    R2        2.05739  -0.00002  -0.00011   0.00003  -0.00008   2.05731
    R3        2.05772  -0.00001  -0.00007   0.00002  -0.00004   2.05767
    R4        2.86975   0.00003  -0.00002   0.00018   0.00016   2.86991
    R5        2.06753  -0.00001  -0.00008   0.00003  -0.00005   2.06748
    R6        2.06662   0.00000  -0.00008   0.00006  -0.00002   2.06660
    R7        2.84728   0.00006  -0.00009   0.00036   0.00027   2.84755
    R8        2.28307  -0.00024  -0.00032   0.00000  -0.00031   2.28276
    R9        2.86594   0.00008   0.00001   0.00009   0.00010   2.86603
   R10        2.07349  -0.00003  -0.00010  -0.00007  -0.00017   2.07333
   R11        2.07262  -0.00003  -0.00006  -0.00006  -0.00011   2.07251
   R12        2.62930   0.00005   0.00010   0.00023   0.00034   2.62963
   R13        1.82582  -0.00010  -0.00015  -0.00008  -0.00023   1.82559
    A1        1.87541   0.00002   0.00005   0.00006   0.00011   1.87552
    A2        1.89405   0.00002   0.00007   0.00003   0.00010   1.89415
    A3        1.93597  -0.00002  -0.00005  -0.00004  -0.00009   1.93588
    A4        1.89324   0.00002   0.00006   0.00005   0.00011   1.89334
    A5        1.93629  -0.00002  -0.00003  -0.00005  -0.00008   1.93620
    A6        1.92728  -0.00001  -0.00008  -0.00004  -0.00013   1.92716
    A7        1.93913   0.00001   0.00005   0.00004   0.00009   1.93922
    A8        1.94289   0.00001   0.00003  -0.00004   0.00000   1.94288
    A9        1.98851  -0.00001   0.00003  -0.00004  -0.00001   1.98850
   A10        1.83704  -0.00001  -0.00002  -0.00009  -0.00012   1.83692
   A11        1.86982   0.00001  -0.00002   0.00016   0.00014   1.86996
   A12        1.87840  -0.00001  -0.00008  -0.00003  -0.00011   1.87829
   A13        2.15362  -0.00006  -0.00020   0.00005  -0.00016   2.15346
   A14        2.04993  -0.00008   0.00004  -0.00038  -0.00033   2.04960
   A15        2.07963   0.00014   0.00016   0.00033   0.00049   2.08012
   A16        1.88599   0.00002   0.00003   0.00040   0.00043   1.88642
   A17        1.89088   0.00002   0.00013   0.00015   0.00028   1.89115
   A18        1.95028   0.00009   0.00021   0.00003   0.00025   1.95053
   A19        1.86305   0.00000  -0.00010   0.00016   0.00005   1.86311
   A20        1.93592  -0.00006  -0.00014  -0.00033  -0.00048   1.93544
   A21        1.93463  -0.00007  -0.00013  -0.00037  -0.00050   1.93414
   A22        1.84887  -0.00010  -0.00015  -0.00038  -0.00053   1.84833
    D1       -1.07867  -0.00001   0.00000  -0.00007  -0.00006  -1.07873
    D2       -3.12000   0.00000  -0.00002   0.00004   0.00003  -3.11997
    D3        1.03520   0.00001   0.00004   0.00014   0.00018   1.03538
    D4        3.12150  -0.00001   0.00000  -0.00008  -0.00009   3.12141
    D5        1.08017   0.00000  -0.00003   0.00003   0.00000   1.08017
    D6       -1.04782   0.00001   0.00003   0.00013   0.00016  -1.04766
    D7        1.02182  -0.00001   0.00000  -0.00008  -0.00008   1.02174
    D8       -1.01951   0.00000  -0.00003   0.00003   0.00001  -1.01950
    D9        3.13569   0.00001   0.00003   0.00013   0.00016   3.13585
   D10       -0.05139   0.00001  -0.00007   0.00149   0.00142  -0.04997
   D11        3.09239   0.00000   0.00045   0.00094   0.00139   3.09378
   D12        2.10063   0.00002   0.00000   0.00163   0.00163   2.10226
   D13       -1.03878   0.00001   0.00051   0.00109   0.00160  -1.03718
   D14       -2.21458   0.00001  -0.00007   0.00159   0.00152  -2.21307
   D15        0.92919   0.00000   0.00044   0.00104   0.00148   0.93068
   D16       -1.02771  -0.00001  -0.00039   0.00067   0.00027  -1.02743
   D17        0.98464   0.00001  -0.00043   0.00113   0.00070   0.98534
   D18        3.12092   0.00000  -0.00037   0.00080   0.00043   3.12134
   D19        2.11597  -0.00001   0.00009   0.00015   0.00024   2.11622
   D20       -2.15486   0.00001   0.00005   0.00062   0.00067  -2.15419
   D21       -0.01859  -0.00001   0.00012   0.00028   0.00040  -0.01819
   D22        0.01900  -0.00001   0.00009  -0.00083  -0.00074   0.01827
   D23       -2.08669  -0.00005   0.00001  -0.00112  -0.00112  -2.08781
   D24        2.13003   0.00004   0.00031  -0.00087  -0.00056   2.12947
         Item               Value     Threshold  Converged?
 Maximum Force            0.000241     0.000002     NO 
 RMS     Force            0.000050     0.000001     NO 
 Maximum Displacement     0.002660     0.000006     NO 
 RMS     Displacement     0.000922     0.000004     NO 
 Predicted change in Energy=-2.900391D-07
 GradGradGradGradGradGradGradGradGradGradGradGradGradGradGradGradGradGrad

                          Input orientation:                          
 ---------------------------------------------------------------------
 Center     Atomic      Atomic             Coordinates (Angstroms)
 Number     Number       Type             X           Y           Z
 ---------------------------------------------------------------------
      1          6           0       -1.958104    0.722960   -0.273448
      2          1           0       -2.482245   -0.222775   -0.148677
      3          1           0       -1.884731    0.917225   -1.342142
      4          1           0       -2.555402    1.512087    0.180600
      5          6           0       -0.580733    0.667724    0.363901
      6          1           0       -0.651953    0.492889    1.441552
      7          1           0       -0.056639    1.622068    0.261374
      8          6           0        0.312131   -0.406048   -0.202159
      9          8           0       -0.045930   -1.190707   -1.047927
     10          6           0        1.728726   -0.490745    0.332895
     11          1           0        2.222245    0.470735    0.143821
     12          1           0        1.679943   -0.612212    1.421780
     13          8           0        2.438631   -1.536037   -0.250018
     14          1           0        1.833862   -1.947064   -0.881351
 ---------------------------------------------------------------------
                    Distance matrix (angstroms):
                    1          2          3          4          5
     1  C    0.000000
     2  H    1.088442   0.000000
     3  H    1.088683   1.755273   0.000000
     4  H    1.088873   1.767349   1.767032   0.000000
     5  C    1.518689   2.161359   2.161768   2.155427   0.000000
     6  H    2.167991   2.528037   3.073882   2.500376   1.094062
     7  H    2.170253   3.074923   2.531795   2.502485   1.093599
     8  C    2.536476   2.800890   2.806567   3.471094   1.506856
     9  O    2.813957   2.771493   2.812674   3.887393   2.394376
    10  C    3.928543   4.246880   4.224357   4.731625   2.583914
    11  H    4.208688   4.764319   4.390295   4.889956   2.818497
    12  H    4.229878   4.465624   4.762913   4.898093   2.804995
    13  O    4.943167   5.094109   5.089468   5.866588   3.788142
    14  H    4.677348   4.705184   4.716398   5.688505   3.770680
                    6          7          8          9         10
     6  H    0.000000
     7  H    1.738465   0.000000
     8  C    2.106972   2.112843   0.000000
     9  O    3.065822   3.102594   1.207982   0.000000
    10  C    2.804334   2.767060   1.516640   2.354998   0.000000
    11  H    3.153666   2.555915   2.130020   3.053730   1.097157
    12  H    2.580577   3.058474   2.133211   3.068019   1.096725
    13  O    4.065668   4.057280   2.408561   2.632290   1.391542
    14  H    4.186708   4.197441   2.269734   2.033086   1.899029
                   11         12         13         14
    11  H    0.000000
    12  H    1.760695   0.000000
    13  O    2.056469   2.055229   0.000000
    14  H    2.654725   2.666445   0.966059   0.000000
 Stoichiometry    C4H8O2
 Framework group  C1[X(C4H8O2)]
 Deg. of freedom    36
 Full point group                 C1      NOp   1
 Largest Abelian subgroup         C1      NOp   1
 Largest concise Abelian subgroup C1      NOp   1
                         Standard orientation:                         
 ---------------------------------------------------------------------
 Center     Atomic      Atomic             Coordinates (Angstroms)
 Number     Number       Type             X           Y           Z
 ---------------------------------------------------------------------
      1          6           0       -2.494112    0.138987    0.021117
      2          1           0       -2.526495    0.819999   -0.827340
      3          1           0       -2.515627    0.743578    0.926234
      4          1           0       -3.387772   -0.482762    0.000029
      5          6           0       -1.246176   -0.725292   -0.024638
      6          1           0       -1.231677   -1.349151   -0.923282
      7          1           0       -1.217831   -1.427360    0.813368
      8          6           0        0.040917    0.058097   -0.007045
      9          8           0        0.084405    1.265289   -0.011198
     10          6           0        1.337445   -0.728519    0.014116
     11          1           0        1.335539   -1.364238    0.908325
     12          1           0        1.347386   -1.401315   -0.851939
     13          8           0        2.448928    0.108659    0.002784
     14          1           0        2.101369    1.010029    0.000620
 ---------------------------------------------------------------------
 Rotational constants (GHZ):      9.4431090      2.0172072      1.7147169
 Standard basis: Aug-CC-pVTZ (5D, 7F)
 There are   530 symmetry adapted cartesian basis functions of A   symmetry.
 There are   460 symmetry adapted basis functions of A   symmetry.
   460 basis functions,   648 primitive gaussians,   530 cartesian basis functions
    24 alpha electrons       24 beta electrons
       nuclear repulsion energy       241.8669764801 Hartrees.
 NAtoms=   14 NActive=   14 NUniq=   14 SFac= 1.00D+00 NAtFMM=   60 NAOKFM=F Big=F
 Integral buffers will be    131072 words long.
 Raffenetti 2 integral format.
 Two-electron integral symmetry is turned on.
 Nuclear repulsion after empirical dispersion term =      241.8612689746 Hartrees.
 One-electron integrals computed using PRISM.
 NBasis=   460 RedAO= T EigKep=  7.12D-06  NBF=   460
 NBsUse=   460 1.00D-06 EigRej= -1.00D+00 NBFU=   460
 Initial guess from the checkpoint file:  "1-hydroxy-2-butanone_Conf-wb97-opt.chk"
 B after Tr=     0.000000    0.000000    0.000000
         Rot=    1.000000    0.000085    0.000002   -0.000038 Ang=   0.01 deg.
 LinEq1:  Iter=  0 NonCon=     1 RMS=6.69D-06 Max=8.45D-05 NDo=     1
 AX will form     1 AO Fock derivatives at one time.
 LinEq1:  Iter=  1 NonCon=     1 RMS=1.46D-06 Max=4.47D-05 NDo=     1
 LinEq1:  Iter=  2 NonCon=     1 RMS=9.74D-07 Max=2.22D-05 NDo=     1
 LinEq1:  Iter=  3 NonCon=     1 RMS=4.10D-07 Max=9.07D-06 NDo=     1
 LinEq1:  Iter=  4 NonCon=     1 RMS=2.04D-07 Max=7.18D-06 NDo=     1
 LinEq1:  Iter=  5 NonCon=     1 RMS=1.11D-07 Max=4.11D-06 NDo=     1
 LinEq1:  Iter=  6 NonCon=     1 RMS=4.91D-08 Max=1.59D-06 NDo=     1
 LinEq1:  Iter=  7 NonCon=     1 RMS=1.90D-08 Max=4.67D-07 NDo=     1
 LinEq1:  Iter=  8 NonCon=     0 RMS=6.53D-09 Max=1.06D-07 NDo=     1
 Linear equations converged to 1.447D-08 1.447D-07 after     8 iterations.
     Accept linear search using points  1 and  2.
     Minimum is close to point  2 DX= -6.03D-06 DF=  0.00D+00 DXR=  6.03D-06 DFR=  0.00D+00 which will be used.
 SCF Done:  E(RwB97XD) =  -307.708369007     a.u. after    2 cycles
            Convg  =    0.4779D-06                    10 Fock formations.
              S**2 =  0.0000                  -V/T =  2.0059
 Calling FoFJK, ICntrl=      2127 FMM=F ISym2X=0 I1Cent= 0 IOpClX= 0 NMat=1 NMatS=1 NMatT=0.
 ***** Axes restored to original set *****
 -------------------------------------------------------------------
 Center     Atomic                   Forces (Hartrees/Bohr)
 Number     Number              X              Y              Z
 -------------------------------------------------------------------
      1        6           0.000004360    0.000006533   -0.000000297
      2        1          -0.000000033   -0.000008080    0.000003887
      3        1           0.000006824   -0.000001066   -0.000001922
      4        1           0.000001690   -0.000000400    0.000002982
      5        6          -0.000031198   -0.000009152    0.000016102
      6        1           0.000011629    0.000018215    0.000005104
      7        1           0.000008343    0.000011056   -0.000007930
      8        6          -0.000020040   -0.000050510   -0.000029938
      9        8           0.000018110    0.000026228    0.000001804
     10        6           0.000000518    0.000016705    0.000029753
     11        1           0.000004286    0.000008854    0.000007137
     12        1          -0.000003956    0.000004662    0.000000245
     13        8           0.000000537    0.000005271   -0.000012879
     14        1          -0.000001070   -0.000028317   -0.000014049
 -------------------------------------------------------------------
 Cartesian Forces:  Max     0.000050510 RMS     0.000015183

 GradGradGradGradGradGradGradGradGradGradGradGradGradGradGradGradGradGrad
 Berny optimization.
 Using GEDIIS/GDIIS optimizer.
 FormGI is forming the generalized inverse of G from B-inverse, IUseBI=4.
 Internal  Forces:  Max     0.000039136 RMS     0.000010510
 Search for a local minimum.
 Step number  10 out of a maximum of   69
 All quantities printed in internal units (Hartrees-Bohrs-Radians)
 Mixed Optimization -- En-DIIS/RFO-DIIS
 Swapping is turned off.
 Update second derivatives using D2CorX and points    1    2    4    3    5
                                                      6    7    8    9   10
 DE= -3.29D-07 DEPred=-2.90D-07 R= 1.13D+00
 Trust test= 1.13D+00 RLast= 4.39D-03 DXMaxT set to 2.42D-01
 ITU=  0  1  1  1  1  0 -1  1  1  0
     Eigenvalues ---    0.00227   0.00413   0.00531   0.01111   0.02906
     Eigenvalues ---    0.03997   0.05035   0.05671   0.05680   0.06807
     Eigenvalues ---    0.07092   0.09705   0.11892   0.13143   0.13683
     Eigenvalues ---    0.15970   0.16010   0.16031   0.18196   0.22006
     Eigenvalues ---    0.23418   0.24344   0.27206   0.30567   0.31319
     Eigenvalues ---    0.33580   0.34149   0.34228   0.34242   0.34301
     Eigenvalues ---    0.34340   0.34815   0.36165   0.40055   0.53805
     Eigenvalues ---    0.91191
 En-DIIS/RFO-DIIS IScMMF=        0 using points:    10    9    8    7    6
 RFO step:  Lambda=-2.01312961D-08.
 DidBck=F Rises=F RFO-DIIS coefs:    1.14496   -0.09658   -0.07992    0.01677    0.01476
 Iteration  1 RMS(Cart)=  0.00119716 RMS(Int)=  0.00000057
 Iteration  2 RMS(Cart)=  0.00000077 RMS(Int)=  0.00000008
 Variable       Old X    -DE/DX   Delta X   Delta X   Delta X     New X
                                 (Linear)    (Quad)   (Total)
    R1        2.05686   0.00001  -0.00003   0.00002  -0.00001   2.05685
    R2        2.05731   0.00000  -0.00004   0.00001  -0.00003   2.05729
    R3        2.05767   0.00000  -0.00002   0.00000  -0.00002   2.05765
    R4        2.86991  -0.00001   0.00002  -0.00003   0.00000   2.86990
    R5        2.06748   0.00000  -0.00003   0.00001  -0.00002   2.06746
    R6        2.06660   0.00001  -0.00001   0.00003   0.00003   2.06663
    R7        2.84755   0.00002   0.00008   0.00004   0.00011   2.84766
    R8        2.28276  -0.00002  -0.00011  -0.00003  -0.00014   2.28261
    R9        2.86603   0.00000  -0.00002   0.00003   0.00001   2.86605
   R10        2.07333   0.00001  -0.00004   0.00000  -0.00004   2.07329
   R11        2.07251   0.00000  -0.00005   0.00001  -0.00003   2.07248
   R12        2.62963   0.00003   0.00013   0.00006   0.00019   2.62982
   R13        1.82559   0.00002  -0.00006   0.00004  -0.00003   1.82556
    A1        1.87552   0.00001   0.00004   0.00002   0.00006   1.87558
    A2        1.89415   0.00000   0.00004   0.00001   0.00005   1.89420
    A3        1.93588  -0.00001  -0.00003  -0.00003  -0.00006   1.93582
    A4        1.89334   0.00001   0.00004   0.00004   0.00008   1.89342
    A5        1.93620  -0.00001  -0.00003  -0.00005  -0.00007   1.93613
    A6        1.92716   0.00000  -0.00006   0.00001  -0.00004   1.92711
    A7        1.93922   0.00001   0.00003   0.00010   0.00013   1.93935
    A8        1.94288   0.00001  -0.00002  -0.00001  -0.00002   1.94286
    A9        1.98850  -0.00001  -0.00001  -0.00003  -0.00004   1.98846
   A10        1.83692  -0.00001  -0.00005  -0.00004  -0.00009   1.83684
   A11        1.86996   0.00001   0.00007   0.00011   0.00018   1.87014
   A12        1.87829   0.00000  -0.00004  -0.00013  -0.00016   1.87812
   A13        2.15346   0.00002  -0.00001   0.00003   0.00002   2.15348
   A14        2.04960  -0.00002  -0.00009  -0.00008  -0.00016   2.04943
   A15        2.08012   0.00000   0.00010   0.00005   0.00014   2.08027
   A16        1.88642   0.00000   0.00005   0.00006   0.00011   1.88653
   A17        1.89115   0.00000   0.00017  -0.00010   0.00006   1.89122
   A18        1.95053  -0.00001  -0.00001   0.00004   0.00003   1.95056
   A19        1.86311   0.00000   0.00000  -0.00003  -0.00003   1.86308
   A20        1.93544   0.00000  -0.00008  -0.00003  -0.00012   1.93532
   A21        1.93414   0.00001  -0.00011   0.00006  -0.00006   1.93408
   A22        1.84833   0.00004  -0.00002   0.00015   0.00012   1.84846
    D1       -1.07873   0.00000  -0.00004  -0.00003  -0.00007  -1.07880
    D2       -3.11997   0.00000   0.00001  -0.00004  -0.00003  -3.12001
    D3        1.03538   0.00001   0.00008   0.00016   0.00023   1.03561
    D4        3.12141   0.00000  -0.00005  -0.00001  -0.00006   3.12135
    D5        1.08017   0.00000   0.00000  -0.00002  -0.00002   1.08015
    D6       -1.04766   0.00001   0.00007   0.00018   0.00025  -1.04742
    D7        1.02174   0.00000  -0.00005  -0.00003  -0.00008   1.02166
    D8       -1.01950   0.00000   0.00000  -0.00004  -0.00004  -1.01954
    D9        3.13585   0.00001   0.00007   0.00016   0.00022   3.13607
   D10       -0.04997   0.00001   0.00048   0.00156   0.00204  -0.04792
   D11        3.09378   0.00000   0.00047   0.00132   0.00179   3.09556
   D12        2.10226   0.00002   0.00057   0.00174   0.00232   2.10458
   D13       -1.03718   0.00001   0.00056   0.00150   0.00206  -1.03512
   D14       -2.21307   0.00001   0.00053   0.00169   0.00222  -2.21084
   D15        0.93068   0.00000   0.00052   0.00145   0.00197   0.93264
   D16       -1.02743   0.00001  -0.00007   0.00076   0.00069  -1.02674
   D17        0.98534   0.00000   0.00005   0.00070   0.00075   0.98609
   D18        3.12134   0.00001   0.00001   0.00073   0.00074   3.12209
   D19        2.11622   0.00000  -0.00008   0.00053   0.00045   2.11666
   D20       -2.15419   0.00000   0.00003   0.00048   0.00051  -2.15369
   D21       -0.01819   0.00000   0.00000   0.00050   0.00050  -0.01769
   D22        0.01827   0.00000   0.00038  -0.00088  -0.00050   0.01776
   D23       -2.08781   0.00000   0.00038  -0.00097  -0.00058  -2.08839
   D24        2.12947  -0.00001   0.00051  -0.00095  -0.00044   2.12903
         Item               Value     Threshold  Converged?
 Maximum Force            0.000039     0.000002     NO 
 RMS     Force            0.000011     0.000001     NO 
 Maximum Displacement     0.003679     0.000006     NO 
 RMS     Displacement     0.001197     0.000004     NO 
 Predicted change in Energy=-7.910239D-08
 GradGradGradGradGradGradGradGradGradGradGradGradGradGradGradGradGradGrad

                          Input orientation:                          
 ---------------------------------------------------------------------
 Center     Atomic      Atomic             Coordinates (Angstroms)
 Number     Number       Type             X           Y           Z
 ---------------------------------------------------------------------
      1          6           0       -1.958319    0.722688   -0.273125
      2          1           0       -2.482190   -0.223037   -0.147174
      3          1           0       -1.885582    0.916033   -1.342016
      4          1           0       -2.555397    1.512117    0.180662
      5          6           0       -0.580532    0.668190    0.363383
      6          1           0       -0.650894    0.494346    1.441240
      7          1           0       -0.056640    1.622531    0.259660
      8          6           0        0.312221   -0.405795   -0.202609
      9          8           0       -0.045560   -1.189727   -1.049062
     10          6           0        1.728410   -0.491182    0.333430
     11          1           0        2.222260    0.470383    0.145767
     12          1           0        1.678862   -0.613818    1.422132
     13          8           0        2.438761   -1.535973   -0.250081
     14          1           0        1.834400   -1.946655   -0.882008
 ---------------------------------------------------------------------
                    Distance matrix (angstroms):
                    1          2          3          4          5
     1  C    0.000000
     2  H    1.088439   0.000000
     3  H    1.088669   1.755297   0.000000
     4  H    1.088864   1.767370   1.767064   0.000000
     5  C    1.518687   2.161310   2.161705   2.155387   0.000000
     6  H    2.168075   2.528111   3.073888   2.500410   1.094052
     7  H    2.170244   3.074887   2.531705   2.502443   1.093612
     8  C    2.536493   2.800930   2.806389   3.471098   1.506917
     9  O    2.813904   2.772194   2.811713   3.887347   2.394379
    10  C    3.928531   4.246415   4.224727   4.731548   2.583844
    11  H    4.209081   4.764294   4.391636   4.890034   2.818177
    12  H    4.229566   4.464279   4.763005   4.897938   2.805237
    13  O    4.943317   5.094129   5.089656   5.866686   3.788244
    14  H    4.677697   4.705719   4.716446   5.688822   3.770982
                    6          7          8          9         10
     6  H    0.000000
     7  H    1.738410   0.000000
     8  C    2.107151   2.112784   0.000000
     9  O    3.066617   3.101882   1.207908   0.000000
    10  C    2.803497   2.767603   1.516647   2.355041   0.000000
    11  H    3.151798   2.556130   2.130094   3.053946   1.097138
    12  H    2.579952   3.060157   2.133252   3.067915   1.096707
    13  O    4.065553   4.057463   2.408677   2.632509   1.391643
    14  H    4.187201   4.197443   2.269992   2.033494   1.899191
                   11         12         13         14
    11  H    0.000000
    12  H    1.760648   0.000000
    13  O    2.056461   2.055265   0.000000
    14  H    2.654963   2.666404   0.966045   0.000000
 Stoichiometry    C4H8O2
 Framework group  C1[X(C4H8O2)]
 Deg. of freedom    36
 Full point group                 C1      NOp   1
 Largest Abelian subgroup         C1      NOp   1
 Largest concise Abelian subgroup C1      NOp   1
                         Standard orientation:                         
 ---------------------------------------------------------------------
 Center     Atomic      Atomic             Coordinates (Angstroms)
 Number     Number       Type             X           Y           Z
 ---------------------------------------------------------------------
      1          6           0       -2.494153    0.138975    0.020289
      2          1           0       -2.526302    0.818506   -0.829361
      3          1           0       -2.515826    0.745086    0.924369
      4          1           0       -3.387751   -0.482874    0.000044
      5          6           0       -1.246176   -0.725333   -0.023694
      6          1           0       -1.231354   -1.350832   -0.921180
      7          1           0       -1.218009   -1.425942    0.815556
      8          6           0        0.040909    0.058201   -0.006820
      9          8           0        0.084303    1.265323   -0.010731
     10          6           0        1.337397   -0.728514    0.013607
     11          1           0        1.335739   -1.364801    0.907390
     12          1           0        1.347209   -1.400762   -0.852853
     13          8           0        2.449040    0.108625    0.002620
     14          1           0        2.101680    1.010058    0.000631
 ---------------------------------------------------------------------
 Rotational constants (GHZ):      9.4430187      2.0171394      1.7146428
 Standard basis: Aug-CC-pVTZ (5D, 7F)
 There are   530 symmetry adapted cartesian basis functions of A   symmetry.
 There are   460 symmetry adapted basis functions of A   symmetry.
   460 basis functions,   648 primitive gaussians,   530 cartesian basis functions
    24 alpha electrons       24 beta electrons
       nuclear repulsion energy       241.8640261526 Hartrees.
 NAtoms=   14 NActive=   14 NUniq=   14 SFac= 1.00D+00 NAtFMM=   60 NAOKFM=F Big=F
 Integral buffers will be    131072 words long.
 Raffenetti 2 integral format.
 Two-electron integral symmetry is turned on.
 Nuclear repulsion after empirical dispersion term =      241.8583184904 Hartrees.
 One-electron integrals computed using PRISM.
 NBasis=   460 RedAO= T EigKep=  7.12D-06  NBF=   460
 NBsUse=   460 1.00D-06 EigRej= -1.00D+00 NBFU=   460
 Initial guess from the checkpoint file:  "1-hydroxy-2-butanone_Conf-wb97-opt.chk"
 B after Tr=     0.000000    0.000000    0.000000
         Rot=    1.000000    0.000127    0.000003   -0.000004 Ang=   0.01 deg.
 LinEq1:  Iter=  0 NonCon=     1 RMS=8.49D-06 Max=1.20D-04 NDo=     1
 AX will form     1 AO Fock derivatives at one time.
 LinEq1:  Iter=  1 NonCon=     1 RMS=1.01D-06 Max=2.06D-05 NDo=     1
 LinEq1:  Iter=  2 NonCon=     1 RMS=7.53D-07 Max=2.50D-05 NDo=     1
 LinEq1:  Iter=  3 NonCon=     1 RMS=3.44D-07 Max=1.11D-05 NDo=     1
 LinEq1:  Iter=  4 NonCon=     1 RMS=1.43D-07 Max=5.99D-06 NDo=     1
 LinEq1:  Iter=  5 NonCon=     1 RMS=6.85D-08 Max=1.99D-06 NDo=     1
 LinEq1:  Iter=  6 NonCon=     1 RMS=3.50D-08 Max=9.58D-07 NDo=     1
 LinEq1:  Iter=  7 NonCon=     1 RMS=1.43D-08 Max=2.88D-07 NDo=     1
 LinEq1:  Iter=  8 NonCon=     0 RMS=4.57D-09 Max=7.32D-08 NDo=     1
 Linear equations converged to 1.447D-08 1.447D-07 after     8 iterations.
     Minimum is close to point  2 DX=  4.21D-05 DF=  0.00D+00 DXR=  4.21D-05 DFR=  0.00D+00 which will be used.
 SCF Done:  E(RwB97XD) =  -307.708369132     a.u. after    2 cycles
            Convg  =    0.8966D-06                    11 Fock formations.
              S**2 =  0.0000                  -V/T =  2.0059
 Calling FoFJK, ICntrl=      2127 FMM=F ISym2X=0 I1Cent= 0 IOpClX= 0 NMat=1 NMatS=1 NMatT=0.
 ***** Axes restored to original set *****
 -------------------------------------------------------------------
 Center     Atomic                   Forces (Hartrees/Bohr)
 Number     Number              X              Y              Z
 -------------------------------------------------------------------
      1        6           0.000025406    0.000006911    0.000012052
      2        1          -0.000008883   -0.000008350    0.000000139
      3        1          -0.000001326   -0.000000431   -0.000007129
      4        1          -0.000007033    0.000001442    0.000000395
      5        6          -0.000016254   -0.000022521    0.000012748
      6        1           0.000005473    0.000011908    0.000004589
      7        1           0.000005438    0.000008649   -0.000014698
      8        6           0.000004627    0.000055308    0.000054700
      9        8          -0.000002125   -0.000047772   -0.000062223
     10        6           0.000040980   -0.000043654   -0.000014007
     11        1           0.000000563    0.000014762    0.000002695
     12        1          -0.000013436   -0.000000319    0.000007747
     13        8          -0.000018921    0.000043203    0.000015082
     14        1          -0.000014508   -0.000019137   -0.000012092
 -------------------------------------------------------------------
 Cartesian Forces:  Max     0.000062223 RMS     0.000022986

 GradGradGradGradGradGradGradGradGradGradGradGradGradGradGradGradGradGrad
 Berny optimization.
 Using GEDIIS/GDIIS optimizer.
 FormGI is forming the generalized inverse of G from B-inverse, IUseBI=4.
 Internal  Forces:  Max     0.000075217 RMS     0.000013726
 Search for a local minimum.
 Step number  11 out of a maximum of   69
 All quantities printed in internal units (Hartrees-Bohrs-Radians)
 Mixed Optimization -- En-DIIS/RFO-DIIS
 Swapping is turned off.
 Update second derivatives using D2CorX and points    1    2    4    3    5
                                                      6    7    8    9   10
                                                     11
 DE= -1.25D-07 DEPred=-7.91D-08 R= 1.58D+00
 Trust test= 1.58D+00 RLast= 5.42D-03 DXMaxT set to 2.42D-01
 ITU=  0  0  1  1  1  1  0 -1  1  1  0
     Eigenvalues ---    0.00108   0.00230   0.00531   0.01102   0.02837
     Eigenvalues ---    0.03928   0.05033   0.05670   0.05679   0.06797
     Eigenvalues ---    0.07093   0.09725   0.12432   0.13128   0.13705
     Eigenvalues ---    0.15999   0.16009   0.16344   0.18407   0.22067
     Eigenvalues ---    0.23418   0.25990   0.27924   0.30953   0.32087
     Eigenvalues ---    0.33721   0.34178   0.34236   0.34265   0.34297
     Eigenvalues ---    0.34390   0.34771   0.40146   0.43598   0.53505
     Eigenvalues ---    1.17490
 En-DIIS/RFO-DIIS IScMMF=        0 using points:    11   10    9    8    7
 RFO step:  Lambda=-1.99659884D-08.
 DidBck=F Rises=F RFO-DIIS coefs:    2.52487   -1.40066   -0.14724    0.02237    0.00066
 Iteration  1 RMS(Cart)=  0.00383926 RMS(Int)=  0.00000583
 Iteration  2 RMS(Cart)=  0.00000796 RMS(Int)=  0.00000005
 Iteration  3 RMS(Cart)=  0.00000000 RMS(Int)=  0.00000005
 Variable       Old X    -DE/DX   Delta X   Delta X   Delta X     New X
                                 (Linear)    (Quad)   (Total)
    R1        2.05685   0.00001  -0.00001   0.00002   0.00001   2.05686
    R2        2.05729   0.00001  -0.00004  -0.00001  -0.00005   2.05724
    R3        2.05765   0.00000  -0.00003   0.00000  -0.00003   2.05762
    R4        2.86990  -0.00001   0.00001  -0.00004  -0.00003   2.86987
    R5        2.06746   0.00000  -0.00003  -0.00002  -0.00005   2.06741
    R6        2.06663   0.00001   0.00005   0.00003   0.00007   2.06670
    R7        2.84766   0.00000   0.00020   0.00004   0.00024   2.84790
    R8        2.28261   0.00008  -0.00023   0.00001  -0.00022   2.28239
    R9        2.86605   0.00000   0.00005   0.00000   0.00005   2.86610
   R10        2.07329   0.00001  -0.00005  -0.00003  -0.00008   2.07321
   R11        2.07248   0.00001  -0.00007   0.00003  -0.00003   2.07244
   R12        2.62982  -0.00004   0.00030  -0.00007   0.00023   2.63005
   R13        1.82556   0.00002  -0.00006   0.00000  -0.00006   1.82550
    A1        1.87558   0.00000   0.00010  -0.00001   0.00008   1.87566
    A2        1.89420  -0.00001   0.00008  -0.00002   0.00006   1.89425
    A3        1.93582   0.00000  -0.00010   0.00000  -0.00010   1.93572
    A4        1.89342   0.00000   0.00013   0.00003   0.00016   1.89358
    A5        1.93613   0.00000  -0.00012  -0.00002  -0.00014   1.93599
    A6        1.92711   0.00001  -0.00007   0.00002  -0.00005   1.92706
    A7        1.93935   0.00000   0.00022   0.00012   0.00034   1.93969
    A8        1.94286   0.00000  -0.00004  -0.00010  -0.00014   1.94272
    A9        1.98846   0.00000  -0.00006  -0.00002  -0.00008   1.98838
   A10        1.83684   0.00000  -0.00015  -0.00002  -0.00018   1.83666
   A11        1.87014   0.00001   0.00030   0.00026   0.00055   1.87069
   A12        1.87812  -0.00001  -0.00028  -0.00023  -0.00050   1.87762
   A13        2.15348   0.00002   0.00001   0.00004   0.00005   2.15353
   A14        2.04943   0.00000  -0.00029  -0.00003  -0.00032   2.04912
   A15        2.08027  -0.00002   0.00027  -0.00001   0.00027   2.08053
   A16        1.88653   0.00000   0.00017   0.00020   0.00038   1.88690
   A17        1.89122  -0.00001   0.00015  -0.00013   0.00002   1.89124
   A18        1.95056  -0.00002   0.00009  -0.00010  -0.00001   1.95055
   A19        1.86308   0.00000  -0.00005   0.00003  -0.00002   1.86306
   A20        1.93532   0.00001  -0.00020  -0.00006  -0.00026   1.93506
   A21        1.93408   0.00001  -0.00016   0.00007  -0.00009   1.93399
   A22        1.84846   0.00001   0.00012  -0.00007   0.00005   1.84851
    D1       -1.07880   0.00000  -0.00013  -0.00007  -0.00020  -1.07901
    D2       -3.12001   0.00000  -0.00005  -0.00006  -0.00011  -3.12012
    D3        1.03561   0.00001   0.00038   0.00033   0.00072   1.03633
    D4        3.12135   0.00000  -0.00010  -0.00005  -0.00015   3.12120
    D5        1.08015   0.00000  -0.00003  -0.00003  -0.00006   1.08009
    D6       -1.04742   0.00001   0.00041   0.00036   0.00077  -1.04665
    D7        1.02166   0.00000  -0.00014  -0.00008  -0.00023   1.02143
    D8       -1.01954   0.00000  -0.00007  -0.00007  -0.00014  -1.01968
    D9        3.13607   0.00001   0.00037   0.00032   0.00069   3.13677
   D10       -0.04792   0.00001   0.00340   0.00294   0.00634  -0.04159
   D11        3.09556   0.00000   0.00293   0.00286   0.00579   3.10136
   D12        2.10458   0.00001   0.00386   0.00326   0.00712   2.11170
   D13       -1.03512   0.00001   0.00339   0.00319   0.00658  -1.02854
   D14       -2.21084   0.00001   0.00370   0.00325   0.00694  -2.20390
   D15        0.93264   0.00001   0.00323   0.00318   0.00640   0.93905
   D16       -1.02674   0.00000   0.00098   0.00133   0.00231  -1.02443
   D17        0.98609   0.00000   0.00109   0.00140   0.00249   0.98859
   D18        3.12209   0.00000   0.00105   0.00133   0.00239   3.12447
   D19        2.11666   0.00000   0.00053   0.00126   0.00179   2.11845
   D20       -2.15369   0.00000   0.00064   0.00133   0.00198  -2.15171
   D21       -0.01769   0.00000   0.00060   0.00126   0.00187  -0.01582
   D22        0.01776   0.00000  -0.00065  -0.00137  -0.00202   0.01575
   D23       -2.08839   0.00000  -0.00079  -0.00152  -0.00231  -2.09070
   D24        2.12903  -0.00001  -0.00051  -0.00155  -0.00206   2.12697
         Item               Value     Threshold  Converged?
 Maximum Force            0.000075     0.000002     NO 
 RMS     Force            0.000014     0.000001     NO 
 Maximum Displacement     0.012003     0.000006     NO 
 RMS     Displacement     0.003839     0.000004     NO 
 Predicted change in Energy=-1.846730D-07
 GradGradGradGradGradGradGradGradGradGradGradGradGradGradGradGradGradGrad

                          Input orientation:                          
 ---------------------------------------------------------------------
 Center     Atomic      Atomic             Coordinates (Angstroms)
 Number     Number       Type             X           Y           Z
 ---------------------------------------------------------------------
      1          6           0       -1.958920    0.721751   -0.272100
      2          1           0       -2.481948   -0.223945   -0.142441
      3          1           0       -1.888340    0.912174   -1.341633
      4          1           0       -2.555438    1.512085    0.180811
      5          6           0       -0.579810    0.669706    0.361704
      6          1           0       -0.647497    0.498977    1.440204
      7          1           0       -0.056693    1.624091    0.254130
      8          6           0        0.312666   -0.404836   -0.204004
      9          8           0       -0.044224   -1.186695   -1.052582
     10          6           0        1.727573   -0.492588    0.335110
     11          1           0        2.222535    0.469258    0.152119
     12          1           0        1.675414   -0.619146    1.423224
     13          8           0        2.439019   -1.535651   -0.250441
     14          1           0        1.835465   -1.945082   -0.883902
 ---------------------------------------------------------------------
                    Distance matrix (angstroms):
                    1          2          3          4          5
     1  C    0.000000
     2  H    1.088444   0.000000
     3  H    1.088642   1.755333   0.000000
     4  H    1.088848   1.767397   1.767130   0.000000
     5  C    1.518671   2.161227   2.161573   2.155326   0.000000
     6  H    2.168281   2.528357   3.073928   2.500539   1.094026
     7  H    2.170162   3.074795   2.531445   2.502328   1.093651
     8  C    2.536521   2.801138   2.805912   3.471122   1.507043
     9  O    2.813784   2.774480   2.808837   3.887270   2.394427
    10  C    3.928557   4.245031   4.226068   4.731459   2.583728
    11  H    4.210497   4.764394   4.396221   4.890536   2.817311
    12  H    4.228536   4.459949   4.763372   4.897535   2.806065
    13  O    4.943501   5.093932   5.090047   5.866794   3.788357
    14  H    4.677997   4.706604   4.715946   5.689081   3.771234
                    6          7          8          9         10
     6  H    0.000000
     7  H    1.738304   0.000000
     8  C    2.107655   2.112548   0.000000
     9  O    3.069106   3.099705   1.207791   0.000000
    10  C    2.800963   2.769566   1.516676   2.355152   0.000000
    11  H    3.145971   2.557133   2.130367   3.054780   1.097096
    12  H    2.578062   3.065793   2.133279   3.067390   1.096690
    13  O    4.065043   4.057973   2.408791   2.632811   1.391764
    14  H    4.188077   4.196948   2.270140   2.033921   1.899308
                   11         12         13         14
    11  H    0.000000
    12  H    1.760589   0.000000
    13  O    2.056351   2.055293   0.000000
    14  H    2.655597   2.665812   0.966014   0.000000
 Stoichiometry    C4H8O2
 Framework group  C1[X(C4H8O2)]
 Deg. of freedom    36
 Full point group                 C1      NOp   1
 Largest Abelian subgroup         C1      NOp   1
 Largest concise Abelian subgroup C1      NOp   1
                         Standard orientation:                         
 ---------------------------------------------------------------------
 Center     Atomic      Atomic             Coordinates (Angstroms)
 Number     Number       Type             X           Y           Z
 ---------------------------------------------------------------------
      1          6           0       -2.494216    0.138971    0.017655
      2          1           0       -2.525642    0.813873   -0.835709
      3          1           0       -2.516493    0.749906    0.918435
      4          1           0       -3.387712   -0.483077    0.000024
      5          6           0       -1.246159   -0.725462   -0.020680
      6          1           0       -1.230361   -1.356063   -0.914539
      7          1           0       -1.218685   -1.421431    0.822496
      8          6           0        0.040914    0.058380   -0.006013
      9          8           0        0.084122    1.265393   -0.009272
     10          6           0        1.337362   -0.728517    0.011948
     11          1           0        1.336558   -1.366828    0.904236
     12          1           0        1.346683   -1.398779   -0.856034
     13          8           0        2.449167    0.108620    0.002166
     14          1           0        2.101929    1.010067    0.000480
 ---------------------------------------------------------------------
 Rotational constants (GHZ):      9.4428259      2.0170817      1.7145319
 Standard basis: Aug-CC-pVTZ (5D, 7F)
 There are   530 symmetry adapted cartesian basis functions of A   symmetry.
 There are   460 symmetry adapted basis functions of A   symmetry.
   460 basis functions,   648 primitive gaussians,   530 cartesian basis functions
    24 alpha electrons       24 beta electrons
       nuclear repulsion energy       241.8604870226 Hartrees.
 NAtoms=   14 NActive=   14 NUniq=   14 SFac= 1.00D+00 NAtFMM=   60 NAOKFM=F Big=F
 Integral buffers will be    131072 words long.
 Raffenetti 2 integral format.
 Two-electron integral symmetry is turned on.
 Nuclear repulsion after empirical dispersion term =      241.8547791408 Hartrees.
 One-electron integrals computed using PRISM.
 NBasis=   460 RedAO= T EigKep=  7.11D-06  NBF=   460
 NBsUse=   460 1.00D-06 EigRej= -1.00D+00 NBFU=   460
 Initial guess from the checkpoint file:  "1-hydroxy-2-butanone_Conf-wb97-opt.chk"
 B after Tr=     0.000000    0.000000    0.000000
         Rot=    1.000000    0.000388    0.000010   -0.000013 Ang=   0.04 deg.
 LinEq1:  Iter=  0 NonCon=     1 RMS=2.69D-05 Max=3.81D-04 NDo=     1
 AX will form     1 AO Fock derivatives at one time.
 LinEq1:  Iter=  1 NonCon=     1 RMS=2.91D-06 Max=4.59D-05 NDo=     1
 LinEq1:  Iter=  2 NonCon=     1 RMS=1.87D-06 Max=6.54D-05 NDo=     1
 LinEq1:  Iter=  3 NonCon=     1 RMS=9.85D-07 Max=3.26D-05 NDo=     1
 LinEq1:  Iter=  4 NonCon=     1 RMS=3.92D-07 Max=1.71D-05 NDo=     1
 LinEq1:  Iter=  5 NonCon=     1 RMS=1.13D-07 Max=3.49D-06 NDo=     1
 LinEq1:  Iter=  6 NonCon=     1 RMS=4.87D-08 Max=1.18D-06 NDo=     1
 LinEq1:  Iter=  7 NonCon=     1 RMS=2.34D-08 Max=3.85D-07 NDo=     1
 LinEq1:  Iter=  8 NonCon=     1 RMS=9.77D-09 Max=1.49D-07 NDo=     1
 LinEq1:  Iter=  9 NonCon=     0 RMS=4.44D-09 Max=7.06D-08 NDo=     1
 Linear equations converged to 1.447D-08 1.447D-07 after     9 iterations.
     Minimum is close to point  2 DX=  2.52D-05 DF=  0.00D+00 DXR=  2.52D-05 DFR=  0.00D+00 which will be used.
 LinEq1:  Iter=  0 NonCon=     1 RMS=1.25D-08 Max=4.97D-07 NDo=     1
 LinEq1:  Iter=  1 NonCon=     1 RMS=6.19D-09 Max=8.08D-08 NDo=     1
 LinEq1:  Iter=  2 NonCon=     1 RMS=2.68D-09 Max=6.37D-08 NDo=     1
 LinEq1:  Iter=  3 NonCon=     1 RMS=1.11D-09 Max=2.15D-08 NDo=     1
 LinEq1:  Iter=  4 NonCon=     1 RMS=5.59D-10 Max=1.33D-08 NDo=     1
 LinEq1:  Iter=  5 NonCon=     1 RMS=2.67D-10 Max=9.24D-09 NDo=     1
 LinEq1:  Iter=  6 NonCon=     1 RMS=1.01D-10 Max=4.20D-09 NDo=     1
 LinEq1:  Iter=  7 NonCon=     1 RMS=3.37D-11 Max=9.75D-10 NDo=     1
 LinEq1:  Iter=  8 NonCon=     1 RMS=1.33D-11 Max=2.39D-10 NDo=     1
 LinEq1:  Iter=  9 NonCon=     0 RMS=5.56D-12 Max=5.36D-11 NDo=     1
 Linear equations converged to 1.884D-11 1.884D-10 after     9 iterations.
 QCLLim is confused:  Bigger=T Turned=T
 NLin=  4 IMin12=  1  2 I12=  0  2 IX=  1 XLMin= 0.000D+00 XLMax= 0.000D+00
 X = 0.000D+00 1.000D+00 2.000D+00 4.000D+00
 DE= 0.000D+00 1.614D-11 1.694D-11 2.467D-11
 QCLLim is confused:  Bigger=T Turned=T
 NLin=  5 IMin12=  1  2 I12=  0  2 IX=  1 XLMin= 0.000D+00 XLMax= 0.000D+00
 X = 0.000D+00 1.000D+00 2.000D+00 4.000D+00 8.000D+00
 DE= 0.000D+00 1.614D-11 1.694D-11 2.467D-11 7.196D-11
 QCLLim is confused:  Bigger=T Turned=T
 NLin=  6 IMin12=  1  2 I12=  0  2 IX=  1 XLMin= 0.000D+00 XLMax= 0.000D+00
 X = 0.000D+00 1.000D+00 2.000D+00 4.000D+00 8.000D+00 1.600D+01
 DE= 0.000D+00 1.614D-11 1.694D-11 2.467D-11 7.196D-11 3.473D-10
 QCLLim is confused:  Bigger=T Turned=T
 NLin=  7 IMin12=  1  2 I12=  0  2 IX=  1 XLMin= 0.000D+00 XLMax= 0.000D+00
 X = 0.000D+00 1.000D+00 2.000D+00 4.000D+00 8.000D+00 1.600D+01 3.200D+01
 DE= 0.000D+00 1.614D-11 1.694D-11 2.467D-11 7.196D-11 3.473D-10 1.427D-09
 QCLLim is confused:  Bigger=T Turned=T
 NLin=  8 IMin12=  1  2 I12=  0  2 IX=  1 XLMin= 0.000D+00 XLMax= 0.000D+00
 X = 0.000D+00 1.000D+00 2.000D+00 4.000D+00 8.000D+00 1.600D+01 3.200D+01 6.400D+01
 DE= 0.000D+00 1.614D-11 1.694D-11 2.467D-11 7.196D-11 3.473D-10 1.427D-09 5.872D-09
 Search did not lower the energy significantly.
 No lower point found -- using Newton-Raphson step.
 SCF Done:  E(RwB97XD) =  -307.708369395     a.u. after    3 cycles
            Convg  =    0.3329D-09                    37 Fock formations.
              S**2 =  0.0000                  -V/T =  2.0059
 Calling FoFJK, ICntrl=      2127 FMM=F ISym2X=0 I1Cent= 0 IOpClX= 0 NMat=1 NMatS=1 NMatT=0.
 ***** Axes restored to original set *****
 -------------------------------------------------------------------
 Center     Atomic                   Forces (Hartrees/Bohr)
 Number     Number              X              Y              Z
 -------------------------------------------------------------------
      1        6           0.000055915    0.000005457    0.000028811
      2        1          -0.000023674   -0.000007212   -0.000006144
      3        1          -0.000015969    0.000000917   -0.000014751
      4        1          -0.000020816    0.000004859   -0.000003479
      5        6           0.000015601   -0.000050675    0.000002519
      6        1          -0.000005066   -0.000001879    0.000000601
      7        1           0.000000238    0.000001217   -0.000027364
      8        6           0.000035747    0.000250654    0.000207206
      9        8          -0.000027023   -0.000161207   -0.000153625
     10        6           0.000103251   -0.000128339   -0.000075929
     11        1          -0.000013697    0.000027420   -0.000002138
     12        1          -0.000036167   -0.000000950    0.000022170
     13        8          -0.000039126    0.000083673    0.000048361
     14        1          -0.000029212   -0.000023935   -0.000026239
 -------------------------------------------------------------------
 Cartesian Forces:  Max     0.000250654 RMS     0.000071574

 GradGradGradGradGradGradGradGradGradGradGradGradGradGradGradGradGradGrad
 Berny optimization.
 Using GEDIIS/GDIIS optimizer.
 FormGI is forming the generalized inverse of G from B-inverse, IUseBI=4.
 Internal  Forces:  Max     0.000220250 RMS     0.000037070
 Search for a local minimum.
 Step number  12 out of a maximum of   69
 All quantities printed in internal units (Hartrees-Bohrs-Radians)
 Mixed Optimization -- En-DIIS/RFO-DIIS
 Swapping is turned off.
 Update second derivatives using D2CorX and points    1    2    4    3    5
                                                      6    7    8    9   10
                                                     11   12
 DE= -2.63D-07 DEPred=-1.85D-07 R= 1.42D+00
 Trust test= 1.42D+00 RLast= 1.74D-02 DXMaxT set to 2.42D-01
 ITU=  0  0  0  1  1  1  1  0 -1  1  1  0
     Eigenvalues ---    0.00047   0.00231   0.00531   0.01104   0.02883
     Eigenvalues ---    0.03923   0.05073   0.05670   0.05680   0.06841
     Eigenvalues ---    0.07113   0.09747   0.12570   0.13126   0.13709
     Eigenvalues ---    0.15992   0.16008   0.16552   0.18784   0.22121
     Eigenvalues ---    0.23444   0.26303   0.28146   0.30758   0.33126
     Eigenvalues ---    0.33701   0.34184   0.34237   0.34267   0.34290
     Eigenvalues ---    0.34387   0.35028   0.41092   0.47197   0.53243
     Eigenvalues ---    1.17587
 En-DIIS/RFO-DIIS IScMMF=        0 using points:    12   11   10    9    8
 RFO step:  Lambda=-8.40149572D-08.
 DidBck=F Rises=F RFO-DIIS coefs:    3.21404   -3.95912    1.33497    0.40073    0.00937
 Iteration  1 RMS(Cart)=  0.00859393 RMS(Int)=  0.00002962
 Iteration  2 RMS(Cart)=  0.00004021 RMS(Int)=  0.00000020
 Iteration  3 RMS(Cart)=  0.00000000 RMS(Int)=  0.00000020
 Variable       Old X    -DE/DX   Delta X   Delta X   Delta X     New X
                                 (Linear)    (Quad)   (Total)
    R1        2.05686   0.00002   0.00006   0.00003   0.00009   2.05695
    R2        2.05724   0.00001  -0.00003   0.00000  -0.00004   2.05720
    R3        2.05762   0.00001  -0.00002   0.00002   0.00000   2.05763
    R4        2.86987   0.00000  -0.00013   0.00010  -0.00003   2.86984
    R5        2.06741   0.00000  -0.00005  -0.00003  -0.00009   2.06732
    R6        2.06670   0.00000   0.00013   0.00002   0.00016   2.06686
    R7        2.84790  -0.00005   0.00022  -0.00003   0.00019   2.84809
    R8        2.28239   0.00022  -0.00011   0.00007  -0.00004   2.28236
    R9        2.86610  -0.00002   0.00006   0.00007   0.00014   2.86624
   R10        2.07321   0.00002  -0.00004  -0.00006  -0.00009   2.07312
   R11        2.07244   0.00002   0.00003   0.00005   0.00008   2.07253
   R12        2.63005  -0.00009   0.00002   0.00008   0.00010   2.63015
   R13        1.82550   0.00005   0.00001   0.00001   0.00003   1.82553
    A1        1.87566  -0.00002   0.00004  -0.00005  -0.00001   1.87565
    A2        1.89425  -0.00002   0.00000  -0.00008  -0.00008   1.89417
    A3        1.93572   0.00002  -0.00008   0.00008   0.00000   1.93572
    A4        1.89358  -0.00002   0.00017  -0.00003   0.00014   1.89372
    A5        1.93599   0.00002  -0.00014   0.00005  -0.00009   1.93591
    A6        1.92706   0.00002   0.00002   0.00002   0.00004   1.92711
    A7        1.93969  -0.00001   0.00048   0.00011   0.00059   1.94028
    A8        1.94272  -0.00001  -0.00026  -0.00015  -0.00041   1.94231
    A9        1.98838   0.00002  -0.00010   0.00006  -0.00004   1.98834
   A10        1.83666   0.00001  -0.00020   0.00006  -0.00014   1.83652
   A11        1.87069   0.00000   0.00086   0.00028   0.00114   1.87183
   A12        1.87762  -0.00001  -0.00079  -0.00035  -0.00113   1.87649
   A13        2.15353   0.00002   0.00015  -0.00007   0.00008   2.15361
   A14        2.04912   0.00006  -0.00028   0.00012  -0.00016   2.04895
   A15        2.08053  -0.00008   0.00014  -0.00005   0.00008   2.08062
   A16        1.88690  -0.00001   0.00045   0.00020   0.00065   1.88756
   A17        1.89124  -0.00003  -0.00017  -0.00039  -0.00056   1.89068
   A18        1.95055  -0.00003  -0.00018   0.00020   0.00003   1.95058
   A19        1.86306   0.00001  -0.00002   0.00000  -0.00002   1.86305
   A20        1.93506   0.00003  -0.00016  -0.00005  -0.00022   1.93484
   A21        1.93399   0.00003   0.00010   0.00002   0.00012   1.93411
   A22        1.84851   0.00000   0.00011   0.00005   0.00016   1.84866
    D1       -1.07901   0.00000  -0.00030  -0.00002  -0.00031  -1.07932
    D2       -3.12012   0.00000  -0.00020  -0.00005  -0.00025  -3.12037
    D3        1.03633   0.00001   0.00112   0.00047   0.00159   1.03792
    D4        3.12120   0.00000  -0.00020  -0.00004  -0.00024   3.12096
    D5        1.08009   0.00000  -0.00010  -0.00008  -0.00018   1.07991
    D6       -1.04665   0.00001   0.00121   0.00045   0.00166  -1.04499
    D7        1.02143   0.00000  -0.00033  -0.00005  -0.00039   1.02104
    D8       -1.01968   0.00000  -0.00023  -0.00009  -0.00032  -1.02000
    D9        3.13677   0.00000   0.00108   0.00043   0.00152   3.13828
   D10       -0.04159   0.00000   0.00992   0.00378   0.01370  -0.02789
   D11        3.10136   0.00001   0.00915   0.00381   0.01296   3.11432
   D12        2.11170   0.00000   0.01110   0.00416   0.01526   2.12696
   D13       -1.02854   0.00001   0.01033   0.00419   0.01453  -1.01402
   D14       -2.20390   0.00001   0.01092   0.00419   0.01511  -2.18879
   D15        0.93905   0.00002   0.01015   0.00423   0.01437   0.95342
   D16       -1.02443   0.00001   0.00374   0.00190   0.00565  -1.01879
   D17        0.98859   0.00000   0.00387   0.00181   0.00568   0.99427
   D18        3.12447   0.00000   0.00376   0.00170   0.00546   3.12993
   D19        2.11845   0.00001   0.00301   0.00194   0.00494   2.12340
   D20       -2.15171   0.00000   0.00313   0.00184   0.00497  -2.14674
   D21       -0.01582   0.00000   0.00302   0.00174   0.00476  -0.01107
   D22        0.01575   0.00000  -0.00321  -0.00182  -0.00503   0.01071
   D23       -2.09070   0.00002  -0.00354  -0.00218  -0.00573  -2.09643
   D24        2.12697  -0.00003  -0.00348  -0.00216  -0.00565   2.12133
         Item               Value     Threshold  Converged?
 Maximum Force            0.000220     0.000002     NO 
 RMS     Force            0.000037     0.000001     NO 
 Maximum Displacement     0.027263     0.000006     NO 
 RMS     Displacement     0.008594     0.000004     NO 
 Predicted change in Energy=-1.202265D-07
 GradGradGradGradGradGradGradGradGradGradGradGradGradGradGradGradGradGrad

                          Input orientation:                          
 ---------------------------------------------------------------------
 Center     Atomic      Atomic             Coordinates (Angstroms)
 Number     Number       Type             X           Y           Z
 ---------------------------------------------------------------------
      1          6           0       -1.960159    0.719642   -0.269805
      2          1           0       -2.481414   -0.225931   -0.131974
      3          1           0       -1.894631    0.903547   -1.340779
      4          1           0       -2.555652    1.511930    0.181039
      5          6           0       -0.578103    0.673174    0.357951
      6          1           0       -0.639990    0.509288    1.437813
      7          1           0       -0.056915    1.627692    0.241705
      8          6           0        0.313876   -0.402383   -0.206878
      9          8           0       -0.041031   -1.180164   -1.059997
     10          6           0        1.725997   -0.495801    0.338752
     11          1           0        2.223253    0.466797    0.166546
     12          1           0        1.667543   -0.631299    1.425514
     13          8           0        2.439556   -1.534797   -0.251559
     14          1           0        1.837471   -1.941596   -0.888126
 ---------------------------------------------------------------------
                    Distance matrix (angstroms):
                    1          2          3          4          5
     1  C    0.000000
     2  H    1.088491   0.000000
     3  H    1.088623   1.755348   0.000000
     4  H    1.088850   1.767385   1.767204   0.000000
     5  C    1.518655   2.161252   2.161481   2.155345   0.000000
     6  H    2.168652   2.528957   3.074108   2.500907   1.093979
     7  H    2.169916   3.074695   2.530977   2.502153   1.093734
     8  C    2.536559   2.801855   2.805118   3.471205   1.507143
     9  O    2.813666   2.779794   2.802949   3.887269   2.394553
    10  C    3.928789   4.242254   4.229414   4.731636   2.583747
    11  H    4.213699   4.764753   4.406784   4.891876   2.815461
    12  H    4.226034   4.450161   4.764159   4.896685   2.807893
    13  O    4.943715   5.093464   5.090884   5.867009   3.788523
    14  H    4.678301   4.708295   4.714692   5.689419   3.771569
                    6          7          8          9         10
     6  H    0.000000
     7  H    1.738240   0.000000
     8  C    2.108557   2.111851   0.000000
     9  O    3.074419   3.094953   1.207772   0.000000
    10  C    2.795716   2.774421   1.516748   2.355257   0.000000
    11  H    3.133063   2.559783   2.130877   3.056774   1.097047
    12  H    2.574062   3.078668   2.132960   3.065655   1.096735
    13  O    4.063972   4.059189   2.408916   2.632992   1.391815
    14  H    4.189826   4.195835   2.270379   2.034229   1.899469
                   11         12         13         14
    11  H    0.000000
    12  H    1.760576   0.000000
    13  O    2.056205   2.055453   0.000000
    14  H    2.657352   2.664336   0.966027   0.000000
 Stoichiometry    C4H8O2
 Framework group  C1[X(C4H8O2)]
 Deg. of freedom    36
 Full point group                 C1      NOp   1
 Largest Abelian subgroup         C1      NOp   1
 Largest concise Abelian subgroup C1      NOp   1
                         Standard orientation:                         
 ---------------------------------------------------------------------
 Center     Atomic      Atomic             Coordinates (Angstroms)
 Number     Number       Type             X           Y           Z
 ---------------------------------------------------------------------
      1          6           0       -2.494330    0.139064    0.011888
      2          1           0       -2.524271    0.803842   -0.849499
      3          1           0       -2.518113    0.760626    0.905307
      4          1           0       -3.387796   -0.483166   -0.000036
      5          6           0       -1.246184   -0.725677   -0.013988
      6          1           0       -1.228364   -1.367266   -0.899898
      7          1           0       -1.220451   -1.411321    0.837765
      8          6           0        0.040896    0.058420   -0.004125
      9          8           0        0.083985    1.265422   -0.006170
     10          6           0        1.337466   -0.728523    0.008151
     11          1           0        1.338347   -1.371834    0.896781
     12          1           0        1.345305   -1.393911   -0.863643
     13          8           0        2.449281    0.108717    0.001363
     14          1           0        2.102132    1.010213    0.000120
 ---------------------------------------------------------------------
 Rotational constants (GHZ):      9.4430092      2.0169722      1.7143538
 Standard basis: Aug-CC-pVTZ (5D, 7F)
 There are   530 symmetry adapted cartesian basis functions of A   symmetry.
 There are   460 symmetry adapted basis functions of A   symmetry.
   460 basis functions,   648 primitive gaussians,   530 cartesian basis functions
    24 alpha electrons       24 beta electrons
       nuclear repulsion energy       241.8539890918 Hartrees.
 NAtoms=   14 NActive=   14 NUniq=   14 SFac= 1.00D+00 NAtFMM=   60 NAOKFM=F Big=F
 Integral buffers will be    131072 words long.
 Raffenetti 2 integral format.
 Two-electron integral symmetry is turned on.
 Nuclear repulsion after empirical dispersion term =      241.8482811032 Hartrees.
 One-electron integrals computed using PRISM.
 NBasis=   460 RedAO= T EigKep=  7.10D-06  NBF=   460
 NBsUse=   460 1.00D-06 EigRej= -1.00D+00 NBFU=   460
 Initial guess from the checkpoint file:  "1-hydroxy-2-butanone_Conf-wb97-opt.chk"
 B after Tr=     0.000000    0.000000    0.000000
         Rot=    1.000000    0.000823    0.000021   -0.000014 Ang=   0.09 deg.
 Gradient too large for Newton-Raphson -- use scaled steepest descent instead.
 LinEq1:  Iter=  0 NonCon=     1 RMS=2.99D-05 Max=5.34D-04 NDo=     1
 AX will form     1 AO Fock derivatives at one time.
 LinEq1:  Iter=  1 NonCon=     1 RMS=4.06D-06 Max=1.21D-04 NDo=     1
 LinEq1:  Iter=  2 NonCon=     1 RMS=2.80D-06 Max=9.50D-05 NDo=     1
 LinEq1:  Iter=  3 NonCon=     1 RMS=1.50D-06 Max=4.96D-05 NDo=     1
 LinEq1:  Iter=  4 NonCon=     1 RMS=6.66D-07 Max=2.49D-05 NDo=     1
 LinEq1:  Iter=  5 NonCon=     1 RMS=1.85D-07 Max=4.34D-06 NDo=     1
 LinEq1:  Iter=  6 NonCon=     1 RMS=8.75D-08 Max=1.77D-06 NDo=     1
 LinEq1:  Iter=  7 NonCon=     1 RMS=4.06D-08 Max=6.30D-07 NDo=     1
 LinEq1:  Iter=  8 NonCon=     1 RMS=1.56D-08 Max=2.07D-07 NDo=     1
 LinEq1:  Iter=  9 NonCon=     0 RMS=7.31D-09 Max=1.39D-07 NDo=     1
 Linear equations converged to 1.447D-08 1.447D-07 after     9 iterations.
     Minimum is close to point  2 DX=  9.96D-06 DF=  0.00D+00 DXR=  9.96D-06 DFR=  0.00D+00 which will be used.
 LinEq1:  Iter=  0 NonCon=     1 RMS=1.73D-08 Max=5.40D-07 NDo=     1
 LinEq1:  Iter=  1 NonCon=     1 RMS=8.14D-09 Max=1.69D-07 NDo=     1
 LinEq1:  Iter=  2 NonCon=     1 RMS=4.53D-09 Max=1.10D-07 NDo=     1
 LinEq1:  Iter=  3 NonCon=     1 RMS=1.80D-09 Max=2.99D-08 NDo=     1
 LinEq1:  Iter=  4 NonCon=     1 RMS=9.64D-10 Max=1.81D-08 NDo=     1
 LinEq1:  Iter=  5 NonCon=     1 RMS=3.93D-10 Max=1.21D-08 NDo=     1
 LinEq1:  Iter=  6 NonCon=     1 RMS=1.21D-10 Max=4.87D-09 NDo=     1
 LinEq1:  Iter=  7 NonCon=     1 RMS=4.85D-11 Max=1.60D-09 NDo=     1
 LinEq1:  Iter=  8 NonCon=     1 RMS=2.08D-11 Max=5.60D-10 NDo=     1
 LinEq1:  Iter=  9 NonCon=     0 RMS=7.51D-12 Max=1.22D-10 NDo=     1
 Linear equations converged to 2.914D-11 2.914D-10 after     9 iterations.
 QCLLim is confused:  Bigger=T Turned=T
 NLin=  3 IMin12=  1  2 I12=  0  2 IX=  1 XLMin= 0.000D+00 XLMax= 0.000D+00
 X = 0.000D+00 1.000D+00 2.000D+00
 DE= 0.000D+00 9.777D-12 2.115D-11
 QCLLim is confused:  Bigger=T Turned=T
 NLin=  4 IMin12=  1  2 I12=  0  2 IX=  1 XLMin= 0.000D+00 XLMax= 0.000D+00
 X = 0.000D+00 1.000D+00 2.000D+00 4.000D+00
 DE= 0.000D+00 9.777D-12 2.115D-11 2.206D-11
 QCLLim is confused:  Bigger=T Turned=T
 NLin=  5 IMin12=  1  2 I12=  0  2 IX=  1 XLMin= 0.000D+00 XLMax= 0.000D+00
 X = 0.000D+00 1.000D+00 2.000D+00 4.000D+00 8.000D+00
 DE= 0.000D+00 9.777D-12 2.115D-11 2.206D-11 1.512D-10
 QCLLim is confused:  Bigger=T Turned=T
 NLin=  6 IMin12=  1  2 I12=  0  2 IX=  1 XLMin= 0.000D+00 XLMax= 0.000D+00
 X = 0.000D+00 1.000D+00 2.000D+00 4.000D+00 8.000D+00 1.600D+01
 DE= 0.000D+00 9.777D-12 2.115D-11 2.206D-11 1.512D-10 7.070D-10
 QCLLim is confused:  Bigger=T Turned=T
 NLin=  7 IMin12=  1  2 I12=  0  2 IX=  1 XLMin= 0.000D+00 XLMax= 0.000D+00
 X = 0.000D+00 1.000D+00 2.000D+00 4.000D+00 8.000D+00 1.600D+01 3.200D+01
 DE= 0.000D+00 9.777D-12 2.115D-11 2.206D-11 1.512D-10 7.070D-10 3.011D-09
 Restarting incremental Fock formation.
 Search did not lower the energy significantly.
 No lower point found -- using Newton-Raphson step.
 SCF Done:  E(RwB97XD) =  -307.708369961     a.u. after    4 cycles
            Convg  =    0.1341D-07                    42 Fock formations.
              S**2 =  0.0000                  -V/T =  2.0059
 Calling FoFJK, ICntrl=      2127 FMM=F ISym2X=0 I1Cent= 0 IOpClX= 0 NMat=1 NMatS=1 NMatT=0.
 ***** Axes restored to original set *****
 -------------------------------------------------------------------
 Center     Atomic                   Forces (Hartrees/Bohr)
 Number     Number              X              Y              Z
 -------------------------------------------------------------------
      1        6           0.000058402   -0.000003032    0.000024153
      2        1          -0.000022307    0.000003450   -0.000008966
      3        1          -0.000021877    0.000000157   -0.000006727
      4        1          -0.000018890    0.000003767   -0.000004433
      5        6           0.000046319   -0.000070243   -0.000005875
      6        1          -0.000014749   -0.000011158   -0.000010796
      7        1          -0.000009936   -0.000011473   -0.000032444
      8        6           0.000056957    0.000310397    0.000240796
      9        8          -0.000030240   -0.000170791   -0.000144632
     10        6           0.000101702   -0.000153690   -0.000109178
     11        1          -0.000020565    0.000016639   -0.000006267
     12        1          -0.000040118   -0.000003400    0.000025487
     13        8          -0.000057546    0.000088524    0.000050275
     14        1          -0.000027152    0.000000854   -0.000011392
 -------------------------------------------------------------------
 Cartesian Forces:  Max     0.000310397 RMS     0.000082574

 GradGradGradGradGradGradGradGradGradGradGradGradGradGradGradGradGradGrad
 Berny optimization.
 Using GEDIIS/GDIIS optimizer.
 FormGI is forming the generalized inverse of G from B-inverse, IUseBI=4.
 GSVD:  received Info=                   1 from GESDD.
 Internal  Forces:  Max     0.000221002 RMS     0.000043301
 Search for a local minimum.
 Step number  13 out of a maximum of   69
 All quantities printed in internal units (Hartrees-Bohrs-Radians)
 Mixed Optimization -- En-DIIS/RFO-DIIS
 Swapping is turned off.
 Update second derivatives using D2CorX and points    1    2    4    3    5
                                                      6    7    8    9   10
                                                     11   12   13
 DE= -5.66D-07 DEPred=-1.20D-07 R= 4.71D+00
 Trust test= 4.71D+00 RLast= 3.88D-02 DXMaxT set to 2.42D-01
 ITU=  0  0  0  0  1  1  1  1  0 -1  1  1  0
     Eigenvalues ---    0.00018   0.00230   0.00531   0.01109   0.02908
     Eigenvalues ---    0.03906   0.05076   0.05671   0.05680   0.06827
     Eigenvalues ---    0.07086   0.09780   0.12382   0.13096   0.13715
     Eigenvalues ---    0.15985   0.16007   0.16341   0.18709   0.22149
     Eigenvalues ---    0.23580   0.26525   0.27771   0.30957   0.33231
     Eigenvalues ---    0.33808   0.34189   0.34218   0.34253   0.34285
     Eigenvalues ---    0.34330   0.35511   0.41146   0.52133   0.55547
     Eigenvalues ---    1.03046
 En-DIIS/RFO-DIIS IScMMF=        0 using points:    13   12   11   10    9
 RFO step:  Lambda=-1.33003472D-07.
 DidBck=F Rises=F RFO-DIIS coefs:    2.93077   -1.78058   -2.75437    2.54680    0.05738
 Iteration  1 RMS(Cart)=  0.01568390 RMS(Int)=  0.00009961
 Iteration  2 RMS(Cart)=  0.00013497 RMS(Int)=  0.00000069
 Iteration  3 RMS(Cart)=  0.00000001 RMS(Int)=  0.00000069
 Variable       Old X    -DE/DX   Delta X   Delta X   Delta X     New X
                                 (Linear)    (Quad)   (Total)
    R1        2.05695   0.00001   0.00019  -0.00005   0.00015   2.05710
    R2        2.05720   0.00001  -0.00001  -0.00007  -0.00007   2.05713
    R3        2.05763   0.00001   0.00005  -0.00002   0.00003   2.05766
    R4        2.86984   0.00000  -0.00006  -0.00002  -0.00008   2.86977
    R5        2.06732  -0.00001  -0.00012  -0.00008  -0.00020   2.06712
    R6        2.06686  -0.00001   0.00025  -0.00004   0.00020   2.06706
    R7        2.84809  -0.00009   0.00009  -0.00024  -0.00015   2.84794
    R8        2.28236   0.00022   0.00028  -0.00010   0.00019   2.28254
    R9        2.86624  -0.00006   0.00023  -0.00020   0.00003   2.86627
   R10        2.07312   0.00001  -0.00009  -0.00011  -0.00019   2.07292
   R11        2.07253   0.00003   0.00025   0.00003   0.00028   2.07280
   R12        2.63015  -0.00013  -0.00030   0.00006  -0.00024   2.62991
   R13        1.82553   0.00002   0.00012  -0.00006   0.00006   1.82559
    A1        1.87565  -0.00002  -0.00017   0.00004  -0.00013   1.87552
    A2        1.89417  -0.00002  -0.00028   0.00000  -0.00028   1.89390
    A3        1.93572   0.00003   0.00016   0.00003   0.00019   1.93591
    A4        1.89372  -0.00002   0.00008   0.00004   0.00012   1.89383
    A5        1.93591   0.00002   0.00000   0.00003   0.00003   1.93594
    A6        1.92711   0.00001   0.00019  -0.00013   0.00006   1.92716
    A7        1.94028  -0.00002   0.00084   0.00001   0.00085   1.94113
    A8        1.94231  -0.00001  -0.00076  -0.00016  -0.00092   1.94139
    A9        1.98834   0.00002   0.00001  -0.00001   0.00000   1.98834
   A10        1.83652   0.00002  -0.00007   0.00014   0.00008   1.83660
   A11        1.87183   0.00000   0.00180   0.00022   0.00203   1.87385
   A12        1.87649  -0.00001  -0.00183  -0.00019  -0.00202   1.87447
   A13        2.15361   0.00000   0.00012  -0.00013  -0.00001   2.15361
   A14        2.04895   0.00010   0.00008   0.00018   0.00026   2.04921
   A15        2.08062  -0.00010  -0.00020  -0.00005  -0.00025   2.08036
   A16        1.88756  -0.00001   0.00101   0.00020   0.00121   1.88877
   A17        1.89068  -0.00003  -0.00126  -0.00016  -0.00142   1.88926
   A18        1.95058  -0.00004  -0.00005  -0.00010  -0.00015   1.95043
   A19        1.86305   0.00001   0.00004   0.00005   0.00009   1.86313
   A20        1.93484   0.00003  -0.00013  -0.00007  -0.00020   1.93465
   A21        1.93411   0.00004   0.00039   0.00009   0.00047   1.93458
   A22        1.84866  -0.00003   0.00002  -0.00008  -0.00006   1.84861
    D1       -1.07932   0.00000  -0.00044   0.00009  -0.00035  -1.07967
    D2       -3.12037   0.00000  -0.00042   0.00001  -0.00041  -3.12077
    D3        1.03792   0.00001   0.00257   0.00038   0.00295   1.04087
    D4        3.12096   0.00000  -0.00034   0.00000  -0.00033   3.12063
    D5        1.07991  -0.00001  -0.00031  -0.00008  -0.00039   1.07952
    D6       -1.04499   0.00000   0.00267   0.00029   0.00297  -1.04202
    D7        1.02104   0.00000  -0.00056   0.00003  -0.00053   1.02051
    D8       -1.02000   0.00000  -0.00054  -0.00005  -0.00059  -1.02059
    D9        3.13828   0.00000   0.00245   0.00032   0.00277   3.14105
   D10       -0.02789   0.00000   0.02200   0.00232   0.02432  -0.00357
   D11        3.11432   0.00001   0.02116   0.00248   0.02364   3.13796
   D12        2.12696  -0.00001   0.02441   0.00249   0.02690   2.15386
   D13       -1.01402   0.00000   0.02358   0.00265   0.02622  -0.98779
   D14       -2.18879   0.00001   0.02433   0.00267   0.02700  -2.16179
   D15        0.95342   0.00002   0.02350   0.00283   0.02632   0.97974
   D16       -1.01879   0.00000   0.00943   0.00117   0.01060  -1.00819
   D17        0.99427   0.00000   0.00934   0.00125   0.01059   1.00485
   D18        3.12993   0.00000   0.00894   0.00118   0.01011   3.14005
   D19        2.12340   0.00001   0.00863   0.00132   0.00995   2.13334
   D20       -2.14674   0.00001   0.00854   0.00140   0.00994  -2.13680
   D21       -0.01107   0.00001   0.00814   0.00133   0.00947  -0.00160
   D22        0.01071   0.00001  -0.00867  -0.00087  -0.00954   0.00118
   D23       -2.09643   0.00003  -0.00983  -0.00101  -0.01084  -2.10727
   D24        2.12133  -0.00003  -0.01004  -0.00109  -0.01112   2.11020
         Item               Value     Threshold  Converged?
 Maximum Force            0.000221     0.000002     NO 
 RMS     Force            0.000043     0.000001     NO 
 Maximum Displacement     0.050136     0.000006     NO 
 RMS     Displacement     0.015683     0.000004     NO 
 Predicted change in Energy=-2.812973D-07
 GradGradGradGradGradGradGradGradGradGradGradGradGradGradGradGradGradGrad

                          Input orientation:                          
 ---------------------------------------------------------------------
 Center     Atomic      Atomic             Coordinates (Angstroms)
 Number     Number       Type             X           Y           Z
 ---------------------------------------------------------------------
      1          6           0       -1.962110    0.715670   -0.265653
      2          1           0       -2.480089   -0.229513   -0.112984
      3          1           0       -1.905915    0.887641   -1.339099
      4          1           0       -2.555921    1.511451    0.181283
      5          6           0       -0.574844    0.679533    0.351095
      6          1           0       -0.626485    0.528057    1.433197
      7          1           0       -0.057568    1.634236    0.218963
      8          6           0        0.316354   -0.397568   -0.211805
      9          8           0       -0.034976   -1.168473   -1.072750
     10          6           0        1.723255   -0.501661    0.345299
     11          1           0        2.224564    0.462084    0.193077
     12          1           0        1.653014   -0.653706    1.429317
     13          8           0        2.440244   -1.532984   -0.253950
     14          1           0        1.840275   -1.934668   -0.895789
 ---------------------------------------------------------------------
                    Distance matrix (angstroms):
                    1          2          3          4          5
     1  C    0.000000
     2  H    1.088569   0.000000
     3  H    1.088585   1.755296   0.000000
     4  H    1.088866   1.767286   1.767260   0.000000
     5  C    1.518615   2.161410   2.161438   2.155363   0.000000
     6  H    2.169143   2.529908   3.074388   2.501415   1.093872
     7  H    2.169308   3.074469   2.530088   2.501652   1.093843
     8  C    2.536454   2.803231   2.803754   3.471144   1.507063
     9  O    2.813405   2.789511   2.792662   3.887127   2.394559
    10  C    3.929004   4.237002   4.235355   4.731899   2.583894
    11  H    4.219358   4.765054   4.426004   4.894318   2.812283
    12  H    4.221047   4.431836   4.765065   4.894959   2.811305
    13  O    4.943410   5.092012   5.091765   5.866828   3.788412
    14  H    4.677553   4.710189   4.711251   5.688792   3.771149
                    6          7          8          9         10
     6  H    0.000000
     7  H    1.738293   0.000000
     8  C    2.109919   2.110357   0.000000
     9  O    3.083482   3.086131   1.207871   0.000000
    10  C    2.786596   2.783765   1.516763   2.355180   0.000000
    11  H    3.109779   2.565684   2.131712   3.060482   1.096944
    12  H    2.567624   3.102535   2.132029   3.061802   1.096881
    13  O    4.061918   4.061279   2.408703   2.632492   1.391689
    14  H    4.192147   4.193036   2.269988   2.033454   1.899343
                   11         12         13         14
    11  H    0.000000
    12  H    1.760667   0.000000
    13  O    2.055881   2.055784   0.000000
    14  H    2.660400   2.661212   0.966060   0.000000
 Stoichiometry    C4H8O2
 Framework group  C1[X(C4H8O2)]
 Deg. of freedom    36
 Full point group                 C1      NOp   1
 Largest Abelian subgroup         C1      NOp   1
 Largest concise Abelian subgroup C1      NOp   1
                         Standard orientation:                         
 ---------------------------------------------------------------------
 Center     Atomic      Atomic             Coordinates (Angstroms)
 Number     Number       Type             X           Y           Z
 ---------------------------------------------------------------------
      1          6           0       -2.494259    0.139319    0.001551
      2          1           0       -2.521530    0.785663   -0.873936
      3          1           0       -2.520816    0.779839    0.881350
      4          1           0       -3.387829   -0.482903   -0.000113
      5          6           0       -1.246203   -0.725860   -0.001852
      6          1           0       -1.225016   -1.386775   -0.873229
      7          1           0       -1.223967   -1.392547    0.865054
      8          6           0        0.040894    0.058115   -0.000575
      9          8           0        0.084035    1.265215   -0.000762
     10          6           0        1.337688   -0.728581    0.001098
     11          1           0        1.341633   -1.381411    0.882622
     12          1           0        1.342603   -1.384505   -0.878041
     13          8           0        2.449058    0.109067    0.000165
     14          1           0        2.101463    1.010427   -0.000270
 ---------------------------------------------------------------------
 Rotational constants (GHZ):      9.4443260      2.0171487      1.7144410
 Standard basis: Aug-CC-pVTZ (5D, 7F)
 There are   530 symmetry adapted cartesian basis functions of A   symmetry.
 There are   460 symmetry adapted basis functions of A   symmetry.
   460 basis functions,   648 primitive gaussians,   530 cartesian basis functions
    24 alpha electrons       24 beta electrons
       nuclear repulsion energy       241.8603422574 Hartrees.
 NAtoms=   14 NActive=   14 NUniq=   14 SFac= 1.00D+00 NAtFMM=   60 NAOKFM=F Big=F
 Integral buffers will be    131072 words long.
 Raffenetti 2 integral format.
 Two-electron integral symmetry is turned on.
 Nuclear repulsion after empirical dispersion term =      241.8546345465 Hartrees.
 One-electron integrals computed using PRISM.
 NBasis=   460 RedAO= T EigKep=  7.09D-06  NBF=   460
 NBsUse=   460 1.00D-06 EigRej= -1.00D+00 NBFU=   460
 Initial guess from the checkpoint file:  "1-hydroxy-2-butanone_Conf-wb97-opt.chk"
 B after Tr=     0.000000    0.000000    0.000000
         Rot=    0.999999    0.001447    0.000038   -0.000009 Ang=   0.17 deg.
 Gradient too large for Newton-Raphson -- use scaled steepest descent instead.
 Gradient too large for Newton-Raphson -- use scaled steepest descent instead.
     Accept linear search using points  1 and  2.
 Gradient too large for Newton-Raphson -- use scaled steepest descent instead.
     Accept linear search using points  1 and  2.
 Gradient too large for Newton-Raphson -- use scaled steepest descent instead.
     Accept linear search using points  1 and  2.
 LinEq1:  Iter=  0 NonCon=     1 RMS=3.88D-05 Max=8.69D-04 NDo=     1
 AX will form     1 AO Fock derivatives at one time.
 LinEq1:  Iter=  1 NonCon=     1 RMS=3.94D-06 Max=1.59D-04 NDo=     1
 LinEq1:  Iter=  2 NonCon=     1 RMS=7.69D-07 Max=3.21D-05 NDo=     1
 LinEq1:  Iter=  3 NonCon=     1 RMS=3.38D-07 Max=9.08D-06 NDo=     1
 LinEq1:  Iter=  4 NonCon=     1 RMS=2.14D-07 Max=6.40D-06 NDo=     1
 LinEq1:  Iter=  5 NonCon=     1 RMS=1.08D-07 Max=2.47D-06 NDo=     1
 LinEq1:  Iter=  6 NonCon=     1 RMS=4.67D-08 Max=7.88D-07 NDo=     1
 LinEq1:  Iter=  7 NonCon=     1 RMS=1.91D-08 Max=2.63D-07 NDo=     1
 LinEq1:  Iter=  8 NonCon=     1 RMS=8.84D-09 Max=1.53D-07 NDo=     1
 LinEq1:  Iter=  9 NonCon=     0 RMS=4.03D-09 Max=7.31D-08 NDo=     1
 Linear equations converged to 1.447D-08 1.447D-07 after     9 iterations.
     Accept linear search using points  1 and  2.
     Minimum is close to point  2 DX= -4.06D-06 DF=  0.00D+00 DXR=  4.06D-06 DFR=  0.00D+00 which will be used.
 LinEq1:  Iter=  0 NonCon=     1 RMS=3.57D-08 Max=1.07D-06 NDo=     1
 LinEq1:  Iter=  1 NonCon=     1 RMS=1.58D-08 Max=3.42D-07 NDo=     1
 LinEq1:  Iter=  2 NonCon=     1 RMS=9.11D-09 Max=2.47D-07 NDo=     1
 LinEq1:  Iter=  3 NonCon=     1 RMS=3.11D-09 Max=5.55D-08 NDo=     1
 LinEq1:  Iter=  4 NonCon=     1 RMS=1.78D-09 Max=3.07D-08 NDo=     1
 LinEq1:  Iter=  5 NonCon=     1 RMS=6.24D-10 Max=9.15D-09 NDo=     1
 LinEq1:  Iter=  6 NonCon=     1 RMS=1.61D-10 Max=3.70D-09 NDo=     1
 LinEq1:  Iter=  7 NonCon=     1 RMS=6.46D-11 Max=1.40D-09 NDo=     1
 LinEq1:  Iter=  8 NonCon=     0 RMS=2.24D-11 Max=3.80D-10 NDo=     1
 Linear equations converged to 5.487D-11 5.487D-10 after     8 iterations.
 SCF Done:  E(RwB97XD) =  -307.708370641     a.u. after    7 cycles
            Convg  =    0.6863D-09                    31 Fock formations.
              S**2 =  0.0000                  -V/T =  2.0059
 Calling FoFJK, ICntrl=      2127 FMM=F ISym2X=0 I1Cent= 0 IOpClX= 0 NMat=1 NMatS=1 NMatT=0.
 ***** Axes restored to original set *****
 -------------------------------------------------------------------
 Center     Atomic                   Forces (Hartrees/Bohr)
 Number     Number              X              Y              Z
 -------------------------------------------------------------------
      1        6           0.000008494   -0.000002947    0.000001242
      2        1          -0.000006776    0.000009639   -0.000003752
      3        1          -0.000011035    0.000000376    0.000004820
      4        1          -0.000006769    0.000000313   -0.000003083
      5        6           0.000045216   -0.000046684   -0.000011296
      6        1          -0.000011432   -0.000009161   -0.000011383
      7        1          -0.000009908   -0.000010862   -0.000015470
      8        6           0.000033008    0.000166740    0.000133776
      9        8          -0.000015572   -0.000071684   -0.000055960
     10        6           0.000035117   -0.000082816   -0.000072412
     11        1          -0.000014241    0.000005070   -0.000001323
     12        1          -0.000018381    0.000002398    0.000013890
     13        8          -0.000020976    0.000031691    0.000023553
     14        1          -0.000006744    0.000007925   -0.000002602
 -------------------------------------------------------------------
 Cartesian Forces:  Max     0.000166740 RMS     0.000042846

 GradGradGradGradGradGradGradGradGradGradGradGradGradGradGradGradGradGrad
 Berny optimization.
 Using GEDIIS/GDIIS optimizer.
 FormGI is forming the generalized inverse of G from B-inverse, IUseBI=4.
 Internal  Forces:  Max     0.000090155 RMS     0.000021273
 Search for a local minimum.
 Step number  14 out of a maximum of   69
 All quantities printed in internal units (Hartrees-Bohrs-Radians)
 Mixed Optimization -- En-DIIS/RFO-DIIS
 Swapping is turned off.
 Update second derivatives using D2CorX and points    1    2    4    3    5
                                                      6    7    8    9   10
                                                     11   12   13   14
 DE= -6.80D-07 DEPred=-2.81D-07 R= 2.42D+00
 Trust test= 2.42D+00 RLast= 7.05D-02 DXMaxT set to 2.42D-01
 ITU=  0  0  0  0  0  1  1  1  1  0 -1  1  1  0
     Eigenvalues ---    0.00017   0.00229   0.00531   0.01121   0.02886
     Eigenvalues ---    0.03891   0.05070   0.05672   0.05679   0.06860
     Eigenvalues ---    0.07073   0.09795   0.11905   0.13076   0.13727
     Eigenvalues ---    0.15972   0.16007   0.16127   0.18693   0.22145
     Eigenvalues ---    0.23618   0.26231   0.27215   0.30956   0.32837
     Eigenvalues ---    0.33840   0.34184   0.34204   0.34248   0.34284
     Eigenvalues ---    0.34312   0.36002   0.39942   0.45534   0.54471
     Eigenvalues ---    0.87820
 En-DIIS/RFO-DIIS IScMMF=        0 using points:    14   13   12   11   10
 RFO step:  Lambda=-3.74197978D-08.
 DidBck=F Rises=F RFO-DIIS coefs:    1.48139   -0.87190   -0.31969    1.49020   -0.78000
 Iteration  1 RMS(Cart)=  0.00257092 RMS(Int)=  0.00000272
 Iteration  2 RMS(Cart)=  0.00000366 RMS(Int)=  0.00000023
 Iteration  3 RMS(Cart)=  0.00000000 RMS(Int)=  0.00000023
 Variable       Old X    -DE/DX   Delta X   Delta X   Delta X     New X
                                 (Linear)    (Quad)   (Total)
    R1        2.05710  -0.00001   0.00002  -0.00002   0.00001   2.05710
    R2        2.05713  -0.00001   0.00000  -0.00002  -0.00003   2.05710
    R3        2.05766   0.00000   0.00002  -0.00001   0.00001   2.05767
    R4        2.86977   0.00002  -0.00001   0.00005   0.00004   2.86981
    R5        2.06712  -0.00001  -0.00004  -0.00001  -0.00006   2.06706
    R6        2.06706  -0.00001   0.00000   0.00000   0.00000   2.06707
    R7        2.84794  -0.00006  -0.00023  -0.00002  -0.00025   2.84768
    R8        2.28254   0.00009   0.00015   0.00000   0.00015   2.28270
    R9        2.86627  -0.00004  -0.00007  -0.00002  -0.00009   2.86618
   R10        2.07292   0.00000  -0.00003   0.00001  -0.00002   2.07290
   R11        2.07280   0.00001   0.00010   0.00000   0.00010   2.07290
   R12        2.62991  -0.00005  -0.00016  -0.00002  -0.00019   2.62972
   R13        1.82559   0.00000   0.00004  -0.00002   0.00002   1.82561
    A1        1.87552  -0.00001  -0.00007   0.00003  -0.00005   1.87547
    A2        1.89390  -0.00001  -0.00010  -0.00001  -0.00011   1.89379
    A3        1.93591   0.00001   0.00011  -0.00001   0.00010   1.93602
    A4        1.89383  -0.00001  -0.00005   0.00000  -0.00005   1.89379
    A5        1.93594   0.00001   0.00009  -0.00001   0.00008   1.93601
    A6        1.92716   0.00000   0.00001   0.00000   0.00001   1.92717
    A7        1.94113  -0.00001   0.00004  -0.00002   0.00002   1.94115
    A8        1.94139  -0.00001  -0.00020  -0.00005  -0.00025   1.94113
    A9        1.98834   0.00002   0.00004   0.00007   0.00011   1.98845
   A10        1.83660   0.00001   0.00015  -0.00001   0.00014   1.83674
   A11        1.87385   0.00000   0.00028   0.00005   0.00032   1.87417
   A12        1.87447  -0.00001  -0.00030  -0.00003  -0.00033   1.87414
   A13        2.15361  -0.00001  -0.00006  -0.00003  -0.00008   2.15352
   A14        2.04921   0.00006   0.00029   0.00002   0.00031   2.04952
   A15        2.08036  -0.00005  -0.00023   0.00000  -0.00023   2.08014
   A16        1.88877  -0.00001   0.00015  -0.00004   0.00010   1.88887
   A17        1.88926  -0.00002  -0.00043   0.00002  -0.00041   1.88885
   A18        1.95043   0.00000  -0.00005   0.00008   0.00003   1.95046
   A19        1.86313   0.00000   0.00004  -0.00006  -0.00002   1.86312
   A20        1.93465   0.00001   0.00009   0.00001   0.00010   1.93475
   A21        1.93458   0.00001   0.00020  -0.00002   0.00018   1.93476
   A22        1.84861  -0.00002  -0.00003  -0.00005  -0.00008   1.84853
    D1       -1.07967   0.00000   0.00004   0.00001   0.00005  -1.07962
    D2       -3.12077   0.00000  -0.00005   0.00006   0.00002  -3.12076
    D3        1.04087   0.00000   0.00047   0.00010   0.00057   1.04144
    D4        3.12063   0.00000   0.00000  -0.00001  -0.00001   3.12062
    D5        1.07952   0.00000  -0.00009   0.00004  -0.00005   1.07948
    D6       -1.04202   0.00000   0.00043   0.00008   0.00051  -1.04151
    D7        1.02051   0.00000  -0.00001  -0.00001  -0.00001   1.02050
    D8       -1.02059   0.00000  -0.00009   0.00005  -0.00005  -1.02064
    D9        3.14105   0.00000   0.00042   0.00009   0.00051   3.14155
   D10       -0.00357   0.00000   0.00345   0.00034   0.00379   0.00022
   D11        3.13796   0.00000   0.00360   0.00023   0.00383  -3.14139
   D12        2.15386  -0.00001   0.00374   0.00039   0.00413   2.15799
   D13       -0.98779   0.00000   0.00389   0.00028   0.00417  -0.98362
   D14       -2.16179   0.00000   0.00390   0.00039   0.00429  -2.15750
   D15        0.97974   0.00001   0.00405   0.00028   0.00433   0.98407
   D16       -1.00819   0.00000   0.00180   0.00009   0.00189  -1.00630
   D17        1.00485  -0.00001   0.00169   0.00001   0.00171   1.00656
   D18        3.14005   0.00000   0.00162   0.00005   0.00167  -3.14146
   D19        2.13334   0.00001   0.00194  -0.00001   0.00192   2.13527
   D20       -2.13680   0.00000   0.00183  -0.00009   0.00174  -2.13505
   D21       -0.00160   0.00000   0.00176  -0.00005   0.00171   0.00011
   D22        0.00118   0.00001  -0.00159   0.00026  -0.00132  -0.00015
   D23       -2.10727   0.00001  -0.00180   0.00025  -0.00154  -2.10881
   D24        2.11020  -0.00001  -0.00203   0.00033  -0.00170   2.10850
         Item               Value     Threshold  Converged?
 Maximum Force            0.000090     0.000002     NO 
 RMS     Force            0.000021     0.000001     NO 
 Maximum Displacement     0.008279     0.000006     NO 
 RMS     Displacement     0.002571     0.000004     NO 
 Predicted change in Energy=-3.151434D-08
 GradGradGradGradGradGradGradGradGradGradGradGradGradGradGradGradGradGrad

                          Input orientation:                          
 ---------------------------------------------------------------------
 Center     Atomic      Atomic             Coordinates (Angstroms)
 Number     Number       Type             X           Y           Z
 ---------------------------------------------------------------------
      1          6           0       -1.962390    0.715005   -0.264996
      2          1           0       -2.479921   -0.230027   -0.109870
      3          1           0       -1.907782    0.884985   -1.338826
      4          1           0       -2.555918    1.511398    0.181243
      5          6           0       -0.574269    0.680544    0.349971
      6          1           0       -0.624378    0.531090    1.432396
      7          1           0       -0.057737    1.635282    0.215189
      8          6           0        0.316852   -0.396685   -0.212449
      9          8           0       -0.033923   -1.166642   -1.074579
     10          6           0        1.722890   -0.502680    0.346344
     11          1           0        2.224781    0.461271    0.197458
     12          1           0        1.650626   -0.657412    1.429901
     13          8           0        2.440315   -1.532701   -0.254388
     14          1           0        1.840653   -1.933329   -0.897194
 ---------------------------------------------------------------------
                    Distance matrix (angstroms):
                    1          2          3          4          5
     1  C    0.000000
     2  H    1.088572   0.000000
     3  H    1.088571   1.755258   0.000000
     4  H    1.088874   1.767225   1.767225   0.000000
     5  C    1.518636   2.161505   2.161502   2.155394   0.000000
     6  H    2.169157   2.530004   3.074417   2.501446   1.093842
     7  H    2.169145   3.074413   2.529936   2.501481   1.093844
     8  C    2.536447   2.803611   2.803641   3.471106   1.506929
     9  O    2.813362   2.791203   2.791120   3.887087   2.394454
    10  C    3.929095   4.236282   4.236413   4.732015   2.583983
    11  H    4.220267   4.765140   4.429197   4.894703   2.811765
    12  H    4.220201   4.428879   4.765198   4.894680   2.811855
    13  O    4.943289   5.091813   5.091872   5.866741   3.788326
    14  H    4.677231   4.710464   4.710489   5.688498   3.770889
                    6          7          8          9         10
     6  H    0.000000
     7  H    1.738365   0.000000
     8  C    2.110022   2.109995   0.000000
     9  O    3.084777   3.084614   1.207951   0.000000
    10  C    2.785293   2.785447   1.516716   2.355050   0.000000
    11  H    3.106067   2.566808   2.131737   3.061032   1.096933
    12  H    2.566746   3.106521   2.131723   3.060954   1.096932
    13  O    4.061627   4.061635   2.408606   2.632216   1.391589
    14  H    4.192461   4.192405   2.269828   2.033054   1.899214
                   11         12         13         14
    11  H    0.000000
    12  H    1.760687   0.000000
    13  O    2.055856   2.055862   0.000000
    14  H    2.660813   2.660723   0.966073   0.000000
 Stoichiometry    C4H8O2
 Framework group  C1[X(C4H8O2)]
 Deg. of freedom    36
 Full point group                 C1      NOp   1
 Largest Abelian subgroup         C1      NOp   1
 Largest concise Abelian subgroup C1      NOp   1
                         Standard orientation:                         
 ---------------------------------------------------------------------
 Center     Atomic      Atomic             Coordinates (Angstroms)
 Number     Number       Type             X           Y           Z
 ---------------------------------------------------------------------
      1          6           0       -2.494238    0.139409   -0.000080
      2          1           0       -2.521186    0.782739   -0.877798
      3          1           0       -2.521279    0.782977    0.877460
      4          1           0       -3.387840   -0.482781   -0.000044
      5          6           0       -1.246194   -0.725831    0.000106
      6          1           0       -1.224586   -1.389741   -0.868943
      7          1           0       -1.224629   -1.389397    0.869422
      8          6           0        0.040898    0.057895    0.000017
      9          8           0        0.084111    1.265073    0.000037
     10          6           0        1.337788   -0.728556   -0.000075
     11          1           0        1.342149   -1.383055    0.880194
     12          1           0        1.342125   -1.382852   -0.880493
     13          8           0        2.448959    0.109191    0.000015
     14          1           0        2.101163    1.010488   -0.000020
 ---------------------------------------------------------------------
 Rotational constants (GHZ):      9.4454759      2.0171966      1.7145131
 Standard basis: Aug-CC-pVTZ (5D, 7F)
 There are   530 symmetry adapted cartesian basis functions of A   symmetry.
 There are   460 symmetry adapted basis functions of A   symmetry.
   460 basis functions,   648 primitive gaussians,   530 cartesian basis functions
    24 alpha electrons       24 beta electrons
       nuclear repulsion energy       241.8652760506 Hartrees.
 NAtoms=   14 NActive=   14 NUniq=   14 SFac= 1.00D+00 NAtFMM=   60 NAOKFM=F Big=F
 Integral buffers will be    131072 words long.
 Raffenetti 2 integral format.
 Two-electron integral symmetry is turned on.
 Nuclear repulsion after empirical dispersion term =      241.8595685100 Hartrees.
 One-electron integrals computed using PRISM.
 NBasis=   460 RedAO= T EigKep=  7.09D-06  NBF=   460
 NBsUse=   460 1.00D-06 EigRej= -1.00D+00 NBFU=   460
 Initial guess from the checkpoint file:  "1-hydroxy-2-butanone_Conf-wb97-opt.chk"
 B after Tr=     0.000000    0.000000    0.000000
         Rot=    1.000000    0.000226    0.000005    0.000001 Ang=   0.03 deg.
 LinEq1:  Iter=  0 NonCon=     1 RMS=1.77D-05 Max=2.52D-04 NDo=     1
 AX will form     1 AO Fock derivatives at one time.
 LinEq1:  Iter=  1 NonCon=     1 RMS=1.91D-06 Max=3.35D-05 NDo=     1
 LinEq1:  Iter=  2 NonCon=     1 RMS=1.29D-06 Max=4.47D-05 NDo=     1
 LinEq1:  Iter=  3 NonCon=     1 RMS=6.33D-07 Max=2.13D-05 NDo=     1
 LinEq1:  Iter=  4 NonCon=     1 RMS=2.49D-07 Max=1.07D-05 NDo=     1
 LinEq1:  Iter=  5 NonCon=     1 RMS=8.75D-08 Max=2.55D-06 NDo=     1
 LinEq1:  Iter=  6 NonCon=     1 RMS=4.94D-08 Max=1.25D-06 NDo=     1
 LinEq1:  Iter=  7 NonCon=     1 RMS=2.30D-08 Max=4.58D-07 NDo=     1
 LinEq1:  Iter=  8 NonCon=     0 RMS=7.84D-09 Max=1.25D-07 NDo=     1
 Linear equations converged to 1.447D-08 1.447D-07 after     8 iterations.
     Accept linear search using points  2 and  3.
     Minimum is close to point  2 DX=  3.00D-05 DF=  0.00D+00 DXR=  3.00D-05 DFR=  0.00D+00 which will be used.
 LinEq1:  Iter=  0 NonCon=     1 RMS=5.68D-09 Max=1.98D-07 NDo=     1
 LinEq1:  Iter=  1 NonCon=     1 RMS=3.84D-09 Max=7.82D-08 NDo=     1
 LinEq1:  Iter=  2 NonCon=     1 RMS=1.75D-09 Max=3.72D-08 NDo=     1
 LinEq1:  Iter=  3 NonCon=     1 RMS=7.60D-10 Max=1.48D-08 NDo=     1
 LinEq1:  Iter=  4 NonCon=     1 RMS=3.30D-10 Max=8.63D-09 NDo=     1
 LinEq1:  Iter=  5 NonCon=     1 RMS=1.81D-10 Max=6.61D-09 NDo=     1
 LinEq1:  Iter=  6 NonCon=     1 RMS=7.54D-11 Max=2.98D-09 NDo=     1
 LinEq1:  Iter=  7 NonCon=     1 RMS=2.65D-11 Max=6.97D-10 NDo=     1
 LinEq1:  Iter=  8 NonCon=     0 RMS=1.02D-11 Max=1.68D-10 NDo=     1
 Linear equations converged to 1.756D-11 1.756D-10 after     8 iterations.
 QCLLim is confused:  Bigger=T Turned=T
 NLin=  4 IMin12=  1  3 I12=  0  2 IX=  1 XLMin= 0.000D+00 XLMax= 0.000D+00
 X = 0.000D+00 1.000D+00 2.000D+00 4.000D+00
 DE= 0.000D+00 1.330D-11 1.125D-11 1.921D-11
 QCLLim is confused:  Bigger=T Turned=T
 NLin=  5 IMin12=  1  3 I12=  0  2 IX=  1 XLMin= 0.000D+00 XLMax= 0.000D+00
 X = 0.000D+00 1.000D+00 2.000D+00 4.000D+00 8.000D+00
 DE= 0.000D+00 1.330D-11 1.125D-11 1.921D-11 5.105D-11
 QCLLim is confused:  Bigger=T Turned=T
 NLin=  6 IMin12=  1  3 I12=  0  2 IX=  1 XLMin= 0.000D+00 XLMax= 0.000D+00
 X = 0.000D+00 1.000D+00 2.000D+00 4.000D+00 8.000D+00 1.600D+01
 DE= 0.000D+00 1.330D-11 1.125D-11 1.921D-11 5.105D-11 1.387D-10
 QCLLim is confused:  Bigger=T Turned=T
 NLin=  7 IMin12=  1  3 I12=  0  2 IX=  1 XLMin= 0.000D+00 XLMax= 0.000D+00
 X = 0.000D+00 1.000D+00 2.000D+00 4.000D+00 8.000D+00 1.600D+01 3.200D+01
 DE= 0.000D+00 1.330D-11 1.125D-11 1.921D-11 5.105D-11 1.387D-10 5.698D-10
 QCLLim is confused:  Bigger=T Turned=T
 NLin=  8 IMin12=  1  3 I12=  0  2 IX=  1 XLMin= 0.000D+00 XLMax= 0.000D+00
 X = 0.000D+00 1.000D+00 2.000D+00 4.000D+00 8.000D+00 1.600D+01 3.200D+01 6.400D+01
 DE= 0.000D+00 1.330D-11 1.125D-11 1.921D-11 5.105D-11 1.387D-10 5.698D-10 2.292D-09
 Search did not lower the energy significantly.
 No lower point found -- using Newton-Raphson step.
 SCF Done:  E(RwB97XD) =  -307.708370709     a.u. after    3 cycles
            Convg  =    0.1166D-08                    35 Fock formations.
              S**2 =  0.0000                  -V/T =  2.0059
 Calling FoFJK, ICntrl=      2127 FMM=F ISym2X=0 I1Cent= 0 IOpClX= 0 NMat=1 NMatS=1 NMatT=0.
 ***** Axes restored to original set *****
 -------------------------------------------------------------------
 Center     Atomic                   Forces (Hartrees/Bohr)
 Number     Number              X              Y              Z
 -------------------------------------------------------------------
      1        6          -0.000002666   -0.000002238   -0.000003240
      2        1           0.000000328    0.000001431    0.000000015
      3        1          -0.000000402   -0.000000261    0.000001310
      4        1           0.000001939    0.000000219    0.000000873
      5        6           0.000008217   -0.000005975   -0.000001256
      6        1          -0.000001949    0.000000284   -0.000001550
      7        1          -0.000002477   -0.000000570   -0.000000200
      8        6           0.000003600    0.000011634    0.000010202
      9        8          -0.000002046   -0.000003568   -0.000003248
     10        6          -0.000001604   -0.000005206   -0.000007827
     11        1           0.000000246   -0.000000943    0.000000882
     12        1           0.000000356    0.000000604    0.000001536
     13        8          -0.000003287    0.000002882    0.000001849
     14        1          -0.000000255    0.000001705    0.000000655
 -------------------------------------------------------------------
 Cartesian Forces:  Max     0.000011634 RMS     0.000003619

 GradGradGradGradGradGradGradGradGradGradGradGradGradGradGradGradGradGrad
 Berny optimization.
 Using GEDIIS/GDIIS optimizer.
 FormGI is forming the generalized inverse of G from B-inverse, IUseBI=4.
 Internal  Forces:  Max     0.000008399 RMS     0.000002206
 Search for a local minimum.
 Step number  15 out of a maximum of   69
 All quantities printed in internal units (Hartrees-Bohrs-Radians)
 Mixed Optimization -- En-DIIS/RFO-DIIS
 Swapping is turned off.
 Update second derivatives using D2CorX and points    1    2    4    3    5
                                                      6    7    8    9   10
                                                     11   12   13   14   15
 DE= -6.82D-08 DEPred=-3.15D-08 R= 2.16D+00
 Trust test= 2.16D+00 RLast= 1.13D-02 DXMaxT set to 2.42D-01
 ITU=  0  0  0  0  0  0  1  1  1  1  0 -1  1  1  0
     Eigenvalues ---    0.00018   0.00233   0.00530   0.01107   0.02844
     Eigenvalues ---    0.03886   0.05072   0.05657   0.05679   0.06779
     Eigenvalues ---    0.07066   0.09543   0.11668   0.13062   0.13748
     Eigenvalues ---    0.15932   0.16009   0.16110   0.18665   0.21901
     Eigenvalues ---    0.23198   0.23758   0.26835   0.29728   0.31010
     Eigenvalues ---    0.33843   0.34165   0.34217   0.34245   0.34273
     Eigenvalues ---    0.34298   0.34871   0.37275   0.41952   0.53536
     Eigenvalues ---    0.89866
 En-DIIS/RFO-DIIS IScMMF=        0 using points:    15   14   13   12   11
 RFO step:  Lambda=-5.41845511D-10.
 DidBck=F Rises=F RFO-DIIS coefs:    1.08142   -0.06099   -0.12191    0.16349   -0.06201
 Iteration  1 RMS(Cart)=  0.00010544 RMS(Int)=  0.00000004
 Iteration  2 RMS(Cart)=  0.00000001 RMS(Int)=  0.00000004
 Variable       Old X    -DE/DX   Delta X   Delta X   Delta X     New X
                                 (Linear)    (Quad)   (Total)
    R1        2.05710   0.00000  -0.00001   0.00000   0.00000   2.05710
    R2        2.05710   0.00000   0.00000   0.00000   0.00000   2.05710
    R3        2.05767   0.00000   0.00000   0.00000   0.00000   2.05767
    R4        2.86981   0.00000   0.00000   0.00000   0.00001   2.86981
    R5        2.06706   0.00000   0.00000   0.00000   0.00000   2.06706
    R6        2.06707   0.00000  -0.00001   0.00000  -0.00001   2.06706
    R7        2.84768  -0.00001  -0.00003  -0.00001  -0.00004   2.84765
    R8        2.28270   0.00001   0.00001   0.00001   0.00001   2.28271
    R9        2.86618  -0.00001  -0.00002   0.00000  -0.00002   2.86616
   R10        2.07290   0.00000   0.00000   0.00000   0.00000   2.07290
   R11        2.07290   0.00000   0.00000   0.00000   0.00000   2.07291
   R12        2.62972  -0.00001  -0.00002   0.00000  -0.00002   2.62970
   R13        1.82561   0.00000   0.00000   0.00000   0.00000   1.82561
    A1        1.87547   0.00000   0.00000   0.00000   0.00001   1.87548
    A2        1.89379   0.00000   0.00000   0.00000   0.00000   1.89379
    A3        1.93602   0.00000   0.00001   0.00000   0.00001   1.93603
    A4        1.89379   0.00000  -0.00001   0.00001   0.00000   1.89379
    A5        1.93601   0.00000   0.00001   0.00000   0.00001   1.93603
    A6        1.92717   0.00000  -0.00001  -0.00002  -0.00003   1.92715
    A7        1.94115   0.00000  -0.00002  -0.00001  -0.00003   1.94113
    A8        1.94113   0.00000  -0.00001  -0.00001  -0.00001   1.94112
    A9        1.98845   0.00000   0.00001  -0.00001   0.00000   1.98845
   A10        1.83674   0.00000   0.00002  -0.00001   0.00001   1.83675
   A11        1.87417   0.00000  -0.00001   0.00001   0.00000   1.87417
   A12        1.87414   0.00000   0.00002   0.00001   0.00003   1.87416
   A13        2.15352   0.00000  -0.00001  -0.00001  -0.00002   2.15351
   A14        2.04952   0.00001   0.00003   0.00001   0.00003   2.04956
   A15        2.08014   0.00000  -0.00002   0.00000  -0.00002   2.08012
   A16        1.88887   0.00000  -0.00001   0.00001   0.00000   1.88886
   A17        1.88885   0.00000   0.00000   0.00001   0.00001   1.88886
   A18        1.95046   0.00000   0.00000   0.00000  -0.00001   1.95045
   A19        1.86312   0.00000   0.00000  -0.00001  -0.00001   1.86310
   A20        1.93475   0.00000   0.00001   0.00000   0.00001   1.93476
   A21        1.93476   0.00000   0.00001   0.00000   0.00000   1.93476
   A22        1.84853   0.00000  -0.00002   0.00001  -0.00001   1.84852
    D1       -1.07962   0.00000   0.00002   0.00002   0.00003  -1.07959
    D2       -3.12076   0.00000   0.00001   0.00003   0.00005  -3.12071
    D3        1.04144   0.00000  -0.00001   0.00003   0.00002   1.04145
    D4        3.12062   0.00000   0.00001   0.00001   0.00002   3.12063
    D5        1.07948   0.00000   0.00000   0.00003   0.00003   1.07951
    D6       -1.04151   0.00000  -0.00002   0.00002   0.00000  -1.04151
    D7        1.02050   0.00000   0.00001   0.00001   0.00003   1.02052
    D8       -1.02064   0.00000   0.00001   0.00003   0.00004  -1.02060
    D9        3.14155   0.00000  -0.00001   0.00002   0.00001   3.14156
   D10        0.00022   0.00000  -0.00019   0.00003  -0.00016   0.00005
   D11       -3.14139   0.00000  -0.00016   0.00002  -0.00014  -3.14154
   D12        2.15799   0.00000  -0.00022   0.00003  -0.00020   2.15780
   D13       -0.98362   0.00000  -0.00019   0.00001  -0.00018  -0.98380
   D14       -2.15750   0.00000  -0.00020   0.00003  -0.00017  -2.15768
   D15        0.98407   0.00000  -0.00017   0.00002  -0.00015   0.98392
   D16       -1.00630   0.00000  -0.00006  -0.00003  -0.00009  -1.00640
   D17        1.00656   0.00000  -0.00007  -0.00004  -0.00011   1.00645
   D18       -3.14146   0.00000  -0.00006  -0.00004  -0.00010  -3.14157
   D19        2.13527   0.00000  -0.00003  -0.00004  -0.00008   2.13519
   D20       -2.13505   0.00000  -0.00004  -0.00005  -0.00009  -2.13514
   D21        0.00011   0.00000  -0.00003  -0.00005  -0.00008   0.00003
   D22       -0.00015   0.00000   0.00008   0.00004   0.00012  -0.00002
   D23       -2.10881   0.00000   0.00009   0.00003   0.00012  -2.10869
   D24        2.10850   0.00000   0.00008   0.00005   0.00013   2.10863
         Item               Value     Threshold  Converged?
 Maximum Force            0.000008     0.000002     NO 
 RMS     Force            0.000002     0.000001     NO 
 Maximum Displacement     0.000333     0.000006     NO 
 RMS     Displacement     0.000105     0.000004     NO 
 Predicted change in Energy=-6.508069D-10
 GradGradGradGradGradGradGradGradGradGradGradGradGradGradGradGradGradGrad

                          Input orientation:                          
 ---------------------------------------------------------------------
 Center     Atomic      Atomic             Coordinates (Angstroms)
 Number     Number       Type             X           Y           Z
 ---------------------------------------------------------------------
      1          6           0       -1.962370    0.715013   -0.265033
      2          1           0       -2.479931   -0.230013   -0.109985
      3          1           0       -1.907706    0.885059   -1.338848
      4          1           0       -2.555892    1.511396    0.181229
      5          6           0       -0.574283    0.680500    0.350020
      6          1           0       -0.624488    0.530963    1.432426
      7          1           0       -0.057757    1.635252    0.215348
      8          6           0        0.316853   -0.396689   -0.212402
      9          8           0       -0.033950   -1.166691   -1.074489
     10          6           0        1.722918   -0.502645    0.346302
     11          1           0        2.224809    0.461286    0.197282
     12          1           0        1.650735   -0.657253    1.429884
     13          8           0        2.440274   -1.532736   -0.254368
     14          1           0        1.840587   -1.933342   -0.897165
 ---------------------------------------------------------------------
                    Distance matrix (angstroms):
                    1          2          3          4          5
     1  C    0.000000
     2  H    1.088569   0.000000
     3  H    1.088569   1.755258   0.000000
     4  H    1.088873   1.767224   1.767223   0.000000
     5  C    1.518640   2.161512   2.161512   2.155378   0.000000
     6  H    2.169141   2.529978   3.074409   2.501413   1.093840
     7  H    2.169138   3.074408   2.529946   2.501437   1.093841
     8  C    2.536436   2.803617   2.803644   3.471080   1.506910
     9  O    2.813331   2.791139   2.791151   3.887051   2.394431
    10  C    3.929093   4.236328   4.236376   4.732001   2.583985
    11  H    4.220258   4.765174   4.429103   4.894700   2.811814
    12  H    4.220235   4.429011   4.765197   4.894680   2.811832
    13  O    4.943255   5.091793   5.091833   5.866700   3.788305
    14  H    4.677163   4.710399   4.710432   5.688425   3.770841
                    6          7          8          9         10
     6  H    0.000000
     7  H    1.738367   0.000000
     8  C    2.110005   2.109997   0.000000
     9  O    3.084702   3.084661   1.207957   0.000000
    10  C    2.785377   2.785418   1.516706   2.355035   0.000000
    11  H    3.106272   2.566832   2.131727   3.060997   1.096934
    12  H    2.566808   3.106384   2.131722   3.060976   1.096934
    13  O    4.061637   4.061643   2.408586   2.632180   1.391579
    14  H    4.192420   4.192405   2.269795   2.033000   1.899197
                   11         12         13         14
    11  H    0.000000
    12  H    1.760681   0.000000
    13  O    2.055855   2.055857   0.000000
    14  H    2.660767   2.660752   0.966073   0.000000
 Stoichiometry    C4H8O2
 Framework group  C1[X(C4H8O2)]
 Deg. of freedom    36
 Full point group                 C1      NOp   1
 Largest Abelian subgroup         C1      NOp   1
 Largest concise Abelian subgroup C1      NOp   1
                         Standard orientation:                         
 ---------------------------------------------------------------------
 Center     Atomic      Atomic             Coordinates (Angstroms)
 Number     Number       Type             X           Y           Z
 ---------------------------------------------------------------------
      1          6           0       -2.494224    0.139426   -0.000022
      2          1           0       -2.521200    0.782855   -0.877663
      3          1           0       -2.521248    0.782887    0.877594
      4          1           0       -3.387817   -0.482777   -0.000035
      5          6           0       -1.246187   -0.725831    0.000028
      6          1           0       -1.224622   -1.389609   -0.869122
      7          1           0       -1.224636   -1.389521    0.869246
      8          6           0        0.040900    0.057867    0.000007
      9          8           0        0.084109    1.265051    0.000010
     10          6           0        1.337797   -0.728553   -0.000018
     11          1           0        1.342164   -1.382983    0.880304
     12          1           0        1.342152   -1.382934   -0.880377
     13          8           0        2.448939    0.109216    0.000000
     14          1           0        2.101110    1.010499    0.000002
 ---------------------------------------------------------------------
 Rotational constants (GHZ):      9.4456116      2.0172177      1.7145327
 Standard basis: Aug-CC-pVTZ (5D, 7F)
 There are   530 symmetry adapted cartesian basis functions of A   symmetry.
 There are   460 symmetry adapted basis functions of A   symmetry.
   460 basis functions,   648 primitive gaussians,   530 cartesian basis functions
    24 alpha electrons       24 beta electrons
       nuclear repulsion energy       241.8663464517 Hartrees.
 NAtoms=   14 NActive=   14 NUniq=   14 SFac= 1.00D+00 NAtFMM=   60 NAOKFM=F Big=F
 Integral buffers will be    131072 words long.
 Raffenetti 2 integral format.
 Two-electron integral symmetry is turned on.
 Nuclear repulsion after empirical dispersion term =      241.8606389353 Hartrees.
 One-electron integrals computed using PRISM.
 NBasis=   460 RedAO= T EigKep=  7.09D-06  NBF=   460
 NBsUse=   460 1.00D-06 EigRej= -1.00D+00 NBFU=   460
 Initial guess from the checkpoint file:  "1-hydroxy-2-butanone_Conf-wb97-opt.chk"
 B after Tr=     0.000000    0.000000    0.000000
         Rot=    1.000000   -0.000008    0.000000   -0.000001 Ang=   0.00 deg.
 LinEq1:  Iter=  0 NonCon=     1 RMS=7.52D-07 Max=1.07D-05 NDo=     1
 AX will form     1 AO Fock derivatives at one time.
 LinEq1:  Iter=  1 NonCon=     1 RMS=1.24D-07 Max=4.06D-06 NDo=     1
 LinEq1:  Iter=  2 NonCon=     1 RMS=9.65D-08 Max=2.34D-06 NDo=     1
 LinEq1:  Iter=  3 NonCon=     1 RMS=3.35D-08 Max=1.05D-06 NDo=     1
 LinEq1:  Iter=  4 NonCon=     1 RMS=1.59D-08 Max=6.58D-07 NDo=     1
 LinEq1:  Iter=  5 NonCon=     1 RMS=8.03D-09 Max=2.51D-07 NDo=     1
 LinEq1:  Iter=  6 NonCon=     1 RMS=3.77D-09 Max=9.64D-08 NDo=     1
 LinEq1:  Iter=  7 NonCon=     1 RMS=1.74D-09 Max=3.57D-08 NDo=     1
 LinEq1:  Iter=  8 NonCon=     0 RMS=5.87D-10 Max=9.48D-09 NDo=     1
 Linear equations converged to 1.864D-09 1.864D-08 after     8 iterations.
     Minimum is close to point  2 DX=  1.89D-04 DF=  0.00D+00 DXR=  1.89D-04 DFR=  0.00D+00 which will be used.
 SCF Done:  E(RwB97XD) =  -307.708370710     a.u. after    2 cycles
            Convg  =    0.6675D-07                    11 Fock formations.
              S**2 =  0.0000                  -V/T =  2.0059
 Calling FoFJK, ICntrl=      2127 FMM=F ISym2X=0 I1Cent= 0 IOpClX= 0 NMat=1 NMatS=1 NMatT=0.
 ***** Axes restored to original set *****
 -------------------------------------------------------------------
 Center     Atomic                   Forces (Hartrees/Bohr)
 Number     Number              X              Y              Z
 -------------------------------------------------------------------
      1        6          -0.000001418   -0.000000058   -0.000000807
      2        1           0.000000265    0.000000130    0.000000140
      3        1           0.000000234   -0.000000215    0.000000234
      4        1           0.000000293    0.000000269    0.000000267
      5        6           0.000001156   -0.000000827   -0.000000451
      6        1          -0.000000287    0.000000376    0.000000103
      7        1          -0.000000474    0.000000324    0.000000463
      8        6           0.000000460    0.000000304    0.000000567
      9        8          -0.000000195   -0.000000105   -0.000000288
     10        6          -0.000001057    0.000000108   -0.000000513
     11        1           0.000000290   -0.000000043    0.000000303
     12        1           0.000000435    0.000000115    0.000000066
     13        8           0.000000254   -0.000000324   -0.000000089
     14        1           0.000000044   -0.000000053    0.000000005
 -------------------------------------------------------------------
 Cartesian Forces:  Max     0.000001418 RMS     0.000000460

 GradGradGradGradGradGradGradGradGradGradGradGradGradGradGradGradGradGrad
 Berny optimization.
 Using GEDIIS/GDIIS optimizer.
 FormGI is forming the generalized inverse of G from B-inverse, IUseBI=4.
 Internal  Forces:  Max     0.000000771 RMS     0.000000261
 Search for a local minimum.
 Step number  16 out of a maximum of   69
 All quantities printed in internal units (Hartrees-Bohrs-Radians)
 Mixed Optimization -- En-DIIS/RFO-DIIS
 Swapping is turned off.
 Update second derivatives using D2CorX and points    1    2    4    3    5
                                                      6    7    8    9   10
                                                     11   12   13   14   15
                                                     16
 DE= -7.89D-10 DEPred=-6.51D-10 R= 1.21D+00
 Trust test= 1.21D+00 RLast= 5.30D-04 DXMaxT set to 2.42D-01
 ITU=  0  0  0  0  0  0  0  1  1  1  1  0 -1  1  1  0
     Eigenvalues ---    0.00016   0.00230   0.00515   0.01108   0.02841
     Eigenvalues ---    0.03889   0.05042   0.05621   0.05679   0.06722
     Eigenvalues ---    0.07027   0.08960   0.11903   0.13065   0.13737
     Eigenvalues ---    0.15732   0.16008   0.16045   0.18636   0.21606
     Eigenvalues ---    0.22378   0.24052   0.26728   0.29852   0.31703
     Eigenvalues ---    0.33844   0.34181   0.34235   0.34247   0.34269
     Eigenvalues ---    0.34295   0.35186   0.38288   0.42331   0.53444
     Eigenvalues ---    0.90258
 En-DIIS/RFO-DIIS IScMMF=        0 using points:    16   15   14   13   12
 RFO step:  Lambda=-1.00427037D-11.
 DidBck=F Rises=F RFO-DIIS coefs:    1.20931   -0.20749   -0.01237    0.02749   -0.01695
 Iteration  1 RMS(Cart)=  0.00003778 RMS(Int)=  0.00000001
 Iteration  2 RMS(Cart)=  0.00000000 RMS(Int)=  0.00000001
 Variable       Old X    -DE/DX   Delta X   Delta X   Delta X     New X
                                 (Linear)    (Quad)   (Total)
    R1        2.05710   0.00000   0.00000   0.00000   0.00000   2.05710
    R2        2.05710   0.00000   0.00000   0.00000   0.00000   2.05710
    R3        2.05767   0.00000   0.00000   0.00000   0.00000   2.05767
    R4        2.86981   0.00000   0.00000   0.00000   0.00000   2.86982
    R5        2.06706   0.00000   0.00000   0.00000   0.00000   2.06706
    R6        2.06706   0.00000   0.00000   0.00000   0.00000   2.06706
    R7        2.84765   0.00000   0.00000   0.00000   0.00000   2.84765
    R8        2.28271   0.00000   0.00000   0.00000   0.00000   2.28271
    R9        2.86616   0.00000   0.00000   0.00000   0.00000   2.86616
   R10        2.07290   0.00000   0.00000   0.00000   0.00000   2.07290
   R11        2.07291   0.00000   0.00000   0.00000   0.00000   2.07291
   R12        2.62970   0.00000   0.00000   0.00000   0.00000   2.62970
   R13        1.82561   0.00000   0.00000   0.00000   0.00000   1.82561
    A1        1.87548   0.00000   0.00000   0.00000   0.00000   1.87548
    A2        1.89379   0.00000   0.00000   0.00000   0.00000   1.89379
    A3        1.93603   0.00000   0.00000   0.00000   0.00000   1.93602
    A4        1.89379   0.00000   0.00000   0.00000   0.00000   1.89379
    A5        1.93603   0.00000   0.00000   0.00000   0.00000   1.93602
    A6        1.92715   0.00000  -0.00001   0.00000   0.00000   1.92714
    A7        1.94113   0.00000   0.00000   0.00000  -0.00001   1.94112
    A8        1.94112   0.00000   0.00000   0.00000   0.00000   1.94112
    A9        1.98845   0.00000   0.00000   0.00000   0.00000   1.98845
   A10        1.83675   0.00000   0.00000   0.00000   0.00000   1.83675
   A11        1.87417   0.00000   0.00000   0.00000   0.00000   1.87417
   A12        1.87416   0.00000   0.00001   0.00000   0.00001   1.87417
   A13        2.15351   0.00000   0.00000   0.00000   0.00000   2.15350
   A14        2.04956   0.00000   0.00000   0.00000   0.00000   2.04956
   A15        2.08012   0.00000   0.00000   0.00000   0.00000   2.08012
   A16        1.88886   0.00000   0.00000   0.00000   0.00000   1.88886
   A17        1.88886   0.00000   0.00001   0.00000   0.00001   1.88886
   A18        1.95045   0.00000   0.00000   0.00000   0.00000   1.95045
   A19        1.86310   0.00000   0.00000   0.00000   0.00000   1.86310
   A20        1.93476   0.00000   0.00000   0.00000   0.00000   1.93476
   A21        1.93476   0.00000   0.00000   0.00000   0.00000   1.93476
   A22        1.84852   0.00000   0.00000   0.00000   0.00000   1.84852
    D1       -1.07959   0.00000   0.00001   0.00001   0.00001  -1.07957
    D2       -3.12071   0.00000   0.00001   0.00001   0.00002  -3.12069
    D3        1.04145   0.00000   0.00000   0.00001   0.00001   1.04146
    D4        3.12063   0.00000   0.00000   0.00001   0.00001   3.12064
    D5        1.07951   0.00000   0.00001   0.00002   0.00002   1.07953
    D6       -1.04151   0.00000   0.00000   0.00001   0.00001  -1.04151
    D7        1.02052   0.00000   0.00000   0.00001   0.00001   1.02054
    D8       -1.02060   0.00000   0.00001   0.00001   0.00002  -1.02058
    D9        3.14156   0.00000   0.00000   0.00001   0.00001   3.14157
   D10        0.00005   0.00000  -0.00005  -0.00001  -0.00006   0.00000
   D11       -3.14154   0.00000  -0.00005   0.00000  -0.00006   3.14159
   D12        2.15780   0.00000  -0.00006  -0.00001  -0.00007   2.15773
   D13       -0.98380   0.00000  -0.00006   0.00000  -0.00006  -0.98386
   D14       -2.15768   0.00000  -0.00006  -0.00001  -0.00006  -2.15774
   D15        0.98392   0.00000  -0.00006   0.00000  -0.00006   0.98385
   D16       -1.00640   0.00000  -0.00003   0.00000  -0.00003  -1.00643
   D17        1.00645   0.00000  -0.00003   0.00000  -0.00003   1.00642
   D18       -3.14157   0.00000  -0.00003   0.00000  -0.00003   3.14159
   D19        2.13519   0.00000  -0.00003   0.00001  -0.00003   2.13517
   D20       -2.13514   0.00000  -0.00004   0.00001  -0.00003  -2.13517
   D21        0.00003   0.00000  -0.00003   0.00001  -0.00003   0.00000
   D22       -0.00002   0.00000   0.00004  -0.00001   0.00003   0.00000
   D23       -2.10869   0.00000   0.00004  -0.00001   0.00003  -2.10866
   D24        2.10863   0.00000   0.00005  -0.00001   0.00003   2.10867
         Item               Value     Threshold  Converged?
 Maximum Force            0.000001     0.000002     YES
 RMS     Force            0.000000     0.000001     YES
 Maximum Displacement     0.000120     0.000006     NO 
 RMS     Displacement     0.000038     0.000004     NO 
 Predicted change in Energy=-2.277657D-11
 GradGradGradGradGradGradGradGradGradGradGradGradGradGradGradGradGradGrad

                          Input orientation:                          
 ---------------------------------------------------------------------
 Center     Atomic      Atomic             Coordinates (Angstroms)
 Number     Number       Type             X           Y           Z
 ---------------------------------------------------------------------
      1          6           0       -1.962367    0.715021   -0.265045
      2          1           0       -2.479940   -0.230002   -0.110021
      3          1           0       -1.907677    0.885082   -1.338855
      4          1           0       -2.555887    1.511405    0.181219
      5          6           0       -0.574292    0.680484    0.350038
      6          1           0       -0.624528    0.530917    1.432439
      7          1           0       -0.057763    1.635241    0.215411
      8          6           0        0.316849   -0.396697   -0.212389
      9          8           0       -0.033961   -1.166712   -1.074462
     10          6           0        1.722927   -0.502631    0.346285
     11          1           0        2.224813    0.461295    0.197219
     12          1           0        1.650777   -0.657199    1.429875
     13          8           0        2.440271   -1.532745   -0.254364
     14          1           0        1.840578   -1.933358   -0.897150
 ---------------------------------------------------------------------
                    Distance matrix (angstroms):
                    1          2          3          4          5
     1  C    0.000000
     2  H    1.088568   0.000000
     3  H    1.088569   1.755258   0.000000
     4  H    1.088873   1.767225   1.767225   0.000000
     5  C    1.518641   2.161512   2.161512   2.155376   0.000000
     6  H    2.169138   2.529967   3.074407   2.501410   1.093840
     7  H    2.169138   3.074407   2.529953   2.501425   1.093840
     8  C    2.536438   2.803622   2.803641   3.471080   1.506910
     9  O    2.813330   2.791126   2.791160   3.887049   2.394429
    10  C    3.929096   4.236348   4.236359   4.732002   2.583988
    11  H    4.220254   4.765186   4.429063   4.894699   2.811830
    12  H    4.220255   4.429064   4.765196   4.894691   2.811828
    13  O    4.943257   5.091803   5.091823   5.866700   3.788308
    14  H    4.677164   4.710401   4.710428   5.688425   3.770842
                    6          7          8          9         10
     6  H    0.000000
     7  H    1.738365   0.000000
     8  C    2.110005   2.110005   0.000000
     9  O    3.084682   3.084685   1.207957   0.000000
    10  C    2.785409   2.785406   1.516705   2.355034   0.000000
    11  H    3.106343   2.566834   2.131726   3.060987   1.096934
    12  H    2.566835   3.106335   2.131726   3.060988   1.096934
    13  O    4.061650   4.061649   2.408586   2.632179   1.391580
    14  H    4.192420   4.192421   2.269796   2.032999   1.899198
                   11         12         13         14
    11  H    0.000000
    12  H    1.760679   0.000000
    13  O    2.055856   2.055856   0.000000
    14  H    2.660760   2.660762   0.966073   0.000000
 Stoichiometry    C4H8O2
 Framework group  C1[X(C4H8O2)]
 Deg. of freedom    36
 Full point group                 C1      NOp   1
 Largest Abelian subgroup         C1      NOp   1
 Largest concise Abelian subgroup C1      NOp   1
                         Standard orientation:                         
 ---------------------------------------------------------------------
 Center     Atomic      Atomic             Coordinates (Angstroms)
 Number     Number       Type             X           Y           Z
 ---------------------------------------------------------------------
      1          6           0       -2.494225    0.139429    0.000001
      2          1           0       -2.521213    0.782890   -0.877615
      3          1           0       -2.521234    0.782855    0.877643
      4          1           0       -3.387816   -0.482777   -0.000021
      5          6           0       -1.246188   -0.725831   -0.000002
      6          1           0       -1.224638   -1.389564   -0.869186
      7          1           0       -1.224637   -1.389569    0.869179
      8          6           0        0.040901    0.057864    0.000000
      9          8           0        0.084109    1.265048   -0.000001
     10          6           0        1.337798   -0.728553    0.000001
     11          1           0        1.342164   -1.382958    0.880342
     12          1           0        1.342164   -1.382961   -0.880337
     13          8           0        2.448939    0.109218    0.000000
     14          1           0        2.101109    1.010501    0.000001
 ---------------------------------------------------------------------
 Rotational constants (GHZ):      9.4456270      2.0172156      1.7145316
 Standard basis: Aug-CC-pVTZ (5D, 7F)
 There are   530 symmetry adapted cartesian basis functions of A   symmetry.
 There are   460 symmetry adapted basis functions of A   symmetry.
   460 basis functions,   648 primitive gaussians,   530 cartesian basis functions
    24 alpha electrons       24 beta electrons
       nuclear repulsion energy       241.8663040667 Hartrees.
 NAtoms=   14 NActive=   14 NUniq=   14 SFac= 1.00D+00 NAtFMM=   60 NAOKFM=F Big=F
 Integral buffers will be    131072 words long.
 Raffenetti 2 integral format.
 Two-electron integral symmetry is turned on.
 Nuclear repulsion after empirical dispersion term =      241.8605965564 Hartrees.
 One-electron integrals computed using PRISM.
 NBasis=   460 RedAO= T EigKep=  7.09D-06  NBF=   460
 NBsUse=   460 1.00D-06 EigRej= -1.00D+00 NBFU=   460
 Initial guess from the checkpoint file:  "1-hydroxy-2-butanone_Conf-wb97-opt.chk"
 B after Tr=     0.000000    0.000000    0.000000
         Rot=    1.000000   -0.000003    0.000000    0.000000 Ang=   0.00 deg.
 LinEq1:  Iter=  0 NonCon=     1 RMS=2.58D-07 Max=3.71D-06 NDo=     1
 AX will form     1 AO Fock derivatives at one time.
 LinEq1:  Iter=  1 NonCon=     1 RMS=2.70D-08 Max=3.42D-07 NDo=     1
 LinEq1:  Iter=  2 NonCon=     1 RMS=1.50D-08 Max=4.60D-07 NDo=     1
 LinEq1:  Iter=  3 NonCon=     1 RMS=8.76D-09 Max=2.90D-07 NDo=     1
 LinEq1:  Iter=  4 NonCon=     1 RMS=4.34D-09 Max=1.82D-07 NDo=     1
 LinEq1:  Iter=  5 NonCon=     1 RMS=1.82D-09 Max=5.24D-08 NDo=     1
 LinEq1:  Iter=  6 NonCon=     1 RMS=9.13D-10 Max=2.23D-08 NDo=     1
 LinEq1:  Iter=  7 NonCon=     1 RMS=4.62D-10 Max=8.85D-09 NDo=     1
 LinEq1:  Iter=  8 NonCon=     0 RMS=1.61D-10 Max=2.53D-09 NDo=     1
 Linear equations converged to 6.474D-10 6.474D-09 after     8 iterations.
 SCF Done:  E(RwB97XD) =  -307.708370710     a.u. after    2 cycles
            Convg  =    0.2531D-07                    10 Fock formations.
              S**2 =  0.0000                  -V/T =  2.0059
 Calling FoFJK, ICntrl=      2127 FMM=F ISym2X=0 I1Cent= 0 IOpClX= 0 NMat=1 NMatS=1 NMatT=0.
 ***** Axes restored to original set *****
 -------------------------------------------------------------------
 Center     Atomic                   Forces (Hartrees/Bohr)
 Number     Number              X              Y              Z
 -------------------------------------------------------------------
      1        6          -0.000000212    0.000000065   -0.000000079
      2        1          -0.000000041   -0.000000034    0.000000072
      3        1           0.000000059   -0.000000070   -0.000000044
      4        1           0.000000083   -0.000000002   -0.000000015
      5        6           0.000000101   -0.000000041   -0.000000086
      6        1           0.000000068   -0.000000048    0.000000087
      7        1           0.000000059    0.000000085    0.000000106
      8        6           0.000000077   -0.000000079   -0.000000062
      9        8          -0.000000115    0.000000052   -0.000000027
     10        6          -0.000000141    0.000000131    0.000000188
     11        1           0.000000012    0.000000058   -0.000000012
     12        1           0.000000017    0.000000003   -0.000000030
     13        8           0.000000050   -0.000000089   -0.000000086
     14        1          -0.000000015   -0.000000030   -0.000000011
 -------------------------------------------------------------------
 Cartesian Forces:  Max     0.000000212 RMS     0.000000079

 GradGradGradGradGradGradGradGradGradGradGradGradGradGradGradGradGradGrad
 Berny optimization.
 Using GEDIIS/GDIIS optimizer.
 FormGI is forming the generalized inverse of G from B-inverse, IUseBI=4.
 GSVD:  received Info=                   1 from GESDD.
 Internal  Forces:  Max     0.000000204 RMS     0.000000060
 Search for a local minimum.
 Step number  17 out of a maximum of   69
 All quantities printed in internal units (Hartrees-Bohrs-Radians)
 Mixed Optimization -- En-DIIS/RFO-DIIS
 Swapping is turned off.
 Update second derivatives using D2CorX and points    1    2    4    3    5
                                                      6    7    8    9   10
                                                     11   12   13   14   15
                                                     16   17
 DE= -1.31D-11 DEPred=-2.28D-11 R= 5.77D-01
 Trust test= 5.77D-01 RLast= 1.84D-04 DXMaxT set to 2.42D-01
 ITU=  0  0  0  0  0  0  0  0  1  1  1  1  0 -1  1  1  0
     Eigenvalues ---    0.00017   0.00229   0.00408   0.01110   0.02855
     Eigenvalues ---    0.03883   0.05001   0.05636   0.05678   0.06756
     Eigenvalues ---    0.07063   0.09377   0.11482   0.13052   0.13695
     Eigenvalues ---    0.15411   0.15922   0.16022   0.18799   0.21866
     Eigenvalues ---    0.22923   0.23937   0.26269   0.29880   0.31876
     Eigenvalues ---    0.33821   0.34178   0.34202   0.34244   0.34283
     Eigenvalues ---    0.34457   0.35225   0.37401   0.42430   0.53259
     Eigenvalues ---    0.87562
 En-DIIS/RFO-DIIS IScMMF=        0 using points:    17   16   15   14   13
 RFO step:  Lambda=-4.99386522D-13.
 DidBck=F Rises=F RFO-DIIS coefs:    1.11237   -0.10199   -0.01293    0.00328   -0.00073
 Iteration  1 RMS(Cart)=  0.00000379 RMS(Int)=  0.00000000
 Iteration  2 RMS(Cart)=  0.00000000 RMS(Int)=  0.00000000
 Variable       Old X    -DE/DX   Delta X   Delta X   Delta X     New X
                                 (Linear)    (Quad)   (Total)
    R1        2.05710   0.00000   0.00000   0.00000   0.00000   2.05710
    R2        2.05710   0.00000   0.00000   0.00000   0.00000   2.05710
    R3        2.05767   0.00000   0.00000   0.00000   0.00000   2.05767
    R4        2.86982   0.00000   0.00000   0.00000   0.00000   2.86982
    R5        2.06706   0.00000   0.00000   0.00000   0.00000   2.06706
    R6        2.06706   0.00000   0.00000   0.00000   0.00000   2.06706
    R7        2.84765   0.00000   0.00000   0.00000   0.00000   2.84765
    R8        2.28271   0.00000   0.00000   0.00000   0.00000   2.28271
    R9        2.86616   0.00000   0.00000   0.00000   0.00000   2.86616
   R10        2.07290   0.00000   0.00000   0.00000   0.00000   2.07291
   R11        2.07291   0.00000   0.00000   0.00000   0.00000   2.07291
   R12        2.62970   0.00000   0.00000   0.00000   0.00000   2.62971
   R13        1.82561   0.00000   0.00000   0.00000   0.00000   1.82561
    A1        1.87548   0.00000   0.00000   0.00000   0.00000   1.87548
    A2        1.89379   0.00000   0.00000   0.00000   0.00000   1.89379
    A3        1.93602   0.00000   0.00000   0.00000   0.00000   1.93602
    A4        1.89379   0.00000   0.00000   0.00000   0.00000   1.89379
    A5        1.93602   0.00000   0.00000   0.00000   0.00000   1.93602
    A6        1.92714   0.00000   0.00000   0.00000   0.00000   1.92714
    A7        1.94112   0.00000   0.00000   0.00000   0.00000   1.94112
    A8        1.94112   0.00000   0.00000   0.00000   0.00000   1.94112
    A9        1.98845   0.00000   0.00000   0.00000   0.00000   1.98845
   A10        1.83675   0.00000   0.00000   0.00000   0.00000   1.83675
   A11        1.87417   0.00000   0.00000   0.00000   0.00000   1.87417
   A12        1.87417   0.00000   0.00000   0.00000   0.00000   1.87418
   A13        2.15350   0.00000   0.00000   0.00000   0.00000   2.15350
   A14        2.04956   0.00000   0.00000   0.00000   0.00000   2.04956
   A15        2.08012   0.00000   0.00000   0.00000   0.00000   2.08012
   A16        1.88886   0.00000   0.00000   0.00000   0.00000   1.88886
   A17        1.88886   0.00000   0.00000   0.00000   0.00000   1.88886
   A18        1.95045   0.00000   0.00000   0.00000   0.00000   1.95045
   A19        1.86310   0.00000   0.00000   0.00000   0.00000   1.86310
   A20        1.93476   0.00000   0.00000   0.00000   0.00000   1.93476
   A21        1.93476   0.00000   0.00000   0.00000   0.00000   1.93476
   A22        1.84852   0.00000   0.00000   0.00000   0.00000   1.84852
    D1       -1.07957   0.00000   0.00000   0.00001   0.00001  -1.07956
    D2       -3.12069   0.00000   0.00000   0.00001   0.00001  -3.12068
    D3        1.04146   0.00000   0.00000   0.00001   0.00001   1.04147
    D4        3.12064   0.00000   0.00000   0.00001   0.00001   3.12065
    D5        1.07953   0.00000   0.00000   0.00001   0.00001   1.07954
    D6       -1.04151   0.00000   0.00000   0.00001   0.00001  -1.04150
    D7        1.02054   0.00000   0.00000   0.00001   0.00001   1.02055
    D8       -1.02058   0.00000   0.00000   0.00001   0.00001  -1.02057
    D9        3.14157   0.00000   0.00000   0.00001   0.00001   3.14158
   D10        0.00000   0.00000   0.00000   0.00000   0.00000   0.00000
   D11        3.14159   0.00000   0.00000   0.00000   0.00000   3.14159
   D12        2.15773   0.00000   0.00000   0.00000   0.00000   2.15773
   D13       -0.98386   0.00000   0.00000   0.00000   0.00000  -0.98386
   D14       -2.15774   0.00000   0.00000   0.00000   0.00000  -2.15774
   D15        0.98385   0.00000   0.00000   0.00000   0.00000   0.98385
   D16       -1.00643   0.00000   0.00000   0.00000   0.00000  -1.00643
   D17        1.00642   0.00000   0.00000   0.00000   0.00000   1.00642
   D18        3.14159   0.00000   0.00000   0.00000   0.00000   3.14159
   D19        2.13517   0.00000   0.00000   0.00000   0.00000   2.13517
   D20       -2.13517   0.00000   0.00000   0.00000   0.00000  -2.13517
   D21        0.00000   0.00000   0.00000   0.00000   0.00000   0.00000
   D22        0.00000   0.00000   0.00000   0.00000   0.00000   0.00000
   D23       -2.10866   0.00000   0.00000   0.00000   0.00000  -2.10866
   D24        2.10867   0.00000   0.00000   0.00000   0.00000   2.10867
         Item               Value     Threshold  Converged?
 Maximum Force            0.000000     0.000002     YES
 RMS     Force            0.000000     0.000001     YES
 Maximum Displacement     0.000016     0.000006     NO 
 RMS     Displacement     0.000004     0.000004     YES
 Predicted change in Energy=-2.074238D-12
 GradGradGradGradGradGradGradGradGradGradGradGradGradGradGradGradGradGrad

                          Input orientation:                          
 ---------------------------------------------------------------------
 Center     Atomic      Atomic             Coordinates (Angstroms)
 Number     Number       Type             X           Y           Z
 ---------------------------------------------------------------------
      1          6           0       -1.962367    0.715020   -0.265045
      2          1           0       -2.479944   -0.229999   -0.110015
      3          1           0       -1.907675    0.885074   -1.338857
      4          1           0       -2.555884    1.511410    0.181214
      5          6           0       -0.574292    0.680483    0.350039
      6          1           0       -0.624529    0.530915    1.432440
      7          1           0       -0.057764    1.635241    0.215415
      8          6           0        0.316849   -0.396697   -0.212389
      9          8           0       -0.033962   -1.166710   -1.074463
     10          6           0        1.722927   -0.502631    0.346285
     11          1           0        2.224813    0.461296    0.197221
     12          1           0        1.650777   -0.657201    1.429875
     13          8           0        2.440271   -1.532743   -0.254366
     14          1           0        1.840579   -1.933356   -0.897152
 ---------------------------------------------------------------------
                    Distance matrix (angstroms):
                    1          2          3          4          5
     1  C    0.000000
     2  H    1.088569   0.000000
     3  H    1.088569   1.755258   0.000000
     4  H    1.088873   1.767225   1.767225   0.000000
     5  C    1.518642   2.161512   2.161513   2.155376   0.000000
     6  H    2.169138   2.529965   3.074407   2.501413   1.093841
     7  H    2.169138   3.074407   2.529957   2.501421   1.093841
     8  C    2.536437   2.803626   2.803636   3.471079   1.506909
     9  O    2.813328   2.791132   2.791151   3.887048   2.394428
    10  C    3.929096   4.236350   4.236355   4.732001   2.583988
    11  H    4.220254   4.765188   4.429061   4.894697   2.811830
    12  H    4.220255   4.429065   4.765194   4.894693   2.811828
    13  O    4.943256   5.091807   5.091817   5.866699   3.788307
    14  H    4.677163   4.710406   4.710421   5.688424   3.770841
                    6          7          8          9         10
     6  H    0.000000
     7  H    1.738364   0.000000
     8  C    2.110005   2.110005   0.000000
     9  O    3.084682   3.084685   1.207957   0.000000
    10  C    2.785409   2.785406   1.516705   2.355034   0.000000
    11  H    3.106343   2.566834   2.131726   3.060988   1.096934
    12  H    2.566835   3.106335   2.131726   3.060989   1.096934
    13  O    4.061650   4.061649   2.408586   2.632179   1.391580
    14  H    4.192420   4.192421   2.269796   2.032999   1.899198
                   11         12         13         14
    11  H    0.000000
    12  H    1.760678   0.000000
    13  O    2.055856   2.055856   0.000000
    14  H    2.660760   2.660762   0.966073   0.000000
 Stoichiometry    C4H8O2
 Framework group  C1[X(C4H8O2)]
 Deg. of freedom    36
 Full point group                 C1      NOp   1
 Largest Abelian subgroup         C1      NOp   1
 Largest concise Abelian subgroup C1      NOp   1
                         Standard orientation:                         
 ---------------------------------------------------------------------
 Center     Atomic      Atomic             Coordinates (Angstroms)
 Number     Number       Type             X           Y           Z
 ---------------------------------------------------------------------
      1          6           0       -2.494225    0.139429    0.000002
      2          1           0       -2.521217    0.782884   -0.877620
      3          1           0       -2.521228    0.782862    0.877638
      4          1           0       -3.387815   -0.482777   -0.000011
      5          6           0       -1.246188   -0.725832   -0.000002
      6          1           0       -1.224637   -1.389564   -0.869186
      7          1           0       -1.224636   -1.389570    0.869178
      8          6           0        0.040901    0.057864    0.000000
      9          8           0        0.084108    1.265048   -0.000001
     10          6           0        1.337798   -0.728553    0.000001
     11          1           0        1.342164   -1.382958    0.880342
     12          1           0        1.342165   -1.382962   -0.880337
     13          8           0        2.448939    0.109219    0.000000
     14          1           0        2.101109    1.010501    0.000000
 ---------------------------------------------------------------------
 Rotational constants (GHZ):      9.4456258      2.0172161      1.7145319
 Standard basis: Aug-CC-pVTZ (5D, 7F)
 There are   530 symmetry adapted cartesian basis functions of A   symmetry.
 There are   460 symmetry adapted basis functions of A   symmetry.
   460 basis functions,   648 primitive gaussians,   530 cartesian basis functions
    24 alpha electrons       24 beta electrons
       nuclear repulsion energy       241.8663079757 Hartrees.
 NAtoms=   14 NActive=   14 NUniq=   14 SFac= 1.00D+00 NAtFMM=   60 NAOKFM=F Big=F
 Integral buffers will be    131072 words long.
 Raffenetti 2 integral format.
 Two-electron integral symmetry is turned on.
 Nuclear repulsion after empirical dispersion term =      241.8606004651 Hartrees.
 One-electron integrals computed using PRISM.
 NBasis=   460 RedAO= T EigKep=  7.09D-06  NBF=   460
 NBsUse=   460 1.00D-06 EigRej= -1.00D+00 NBFU=   460
 Initial guess from the checkpoint file:  "1-hydroxy-2-butanone_Conf-wb97-opt.chk"
 B after Tr=     0.000000    0.000000    0.000000
         Rot=    1.000000    0.000000    0.000000    0.000000 Ang=   0.00 deg.
 LinEq1:  Iter=  0 NonCon=     1 RMS=2.72D-08 Max=6.59D-07 NDo=     1
 AX will form     1 AO Fock derivatives at one time.
 LinEq1:  Iter=  1 NonCon=     1 RMS=2.63D-09 Max=6.23D-08 NDo=     1
 LinEq1:  Iter=  2 NonCon=     1 RMS=1.40D-09 Max=4.81D-08 NDo=     1
 LinEq1:  Iter=  3 NonCon=     1 RMS=6.16D-10 Max=1.18D-08 NDo=     1
 LinEq1:  Iter=  4 NonCon=     1 RMS=2.53D-10 Max=4.04D-09 NDo=     1
 LinEq1:  Iter=  5 NonCon=     1 RMS=8.15D-11 Max=1.03D-09 NDo=     1
 LinEq1:  Iter=  6 NonCon=     0 RMS=2.92D-11 Max=6.63D-10 NDo=     1
 Linear equations converged to 7.389D-11 7.389D-10 after     6 iterations.
 SCF Done:  E(RwB97XD) =  -307.708370710     a.u. after    2 cycles
            Convg  =    0.5920D-08                     8 Fock formations.
              S**2 =  0.0000                  -V/T =  2.0059
 Calling FoFJK, ICntrl=      2127 FMM=F ISym2X=0 I1Cent= 0 IOpClX= 0 NMat=1 NMatS=1 NMatT=0.
 ***** Axes restored to original set *****
 -------------------------------------------------------------------
 Center     Atomic                   Forces (Hartrees/Bohr)
 Number     Number              X              Y              Z
 -------------------------------------------------------------------
      1        6           0.000000071    0.000000063    0.000000068
      2        1          -0.000000032    0.000000002    0.000000038
      3        1           0.000000015   -0.000000029   -0.000000016
      4        1          -0.000000016    0.000000002   -0.000000032
      5        6          -0.000000112    0.000000092    0.000000002
      6        1           0.000000038   -0.000000062    0.000000011
      7        1           0.000000029    0.000000009    0.000000020
      8        6          -0.000000025   -0.000000047   -0.000000091
      9        8           0.000000044   -0.000000003    0.000000022
     10        6           0.000000038   -0.000000010    0.000000065
     11        1          -0.000000019    0.000000010   -0.000000043
     12        1          -0.000000029   -0.000000023   -0.000000029
     13        8           0.000000011   -0.000000002   -0.000000009
     14        1          -0.000000014   -0.000000003   -0.000000006
 -------------------------------------------------------------------
 Cartesian Forces:  Max     0.000000112 RMS     0.000000041

 GradGradGradGradGradGradGradGradGradGradGradGradGradGradGradGradGradGrad
 Berny optimization.
 Using GEDIIS/GDIIS optimizer.
 FormGI is forming the generalized inverse of G from B-inverse, IUseBI=4.
 GSVD:  received Info=                   1 from GESDD.
 Internal  Forces:  Max     0.000000095 RMS     0.000000028
 Search for a local minimum.
 Step number  18 out of a maximum of   69
 All quantities printed in internal units (Hartrees-Bohrs-Radians)
 Mixed Optimization -- En-DIIS/RFO-DIIS
 Swapping is turned off.
 Update second derivatives using D2CorX and points    1    2    4    3    5
                                                      6    7    8    9   10
                                                     11   12   13   14   15
                                                     16   17   18
 DE= -1.14D-13 DEPred=-2.07D-12 R= 5.48D-02
 Trust test= 5.48D-02 RLast= 2.88D-05 DXMaxT set to 1.21D-01
 ITU= -1  0  0  0  0  0  0  0  0  1  1  1  1  0 -1  1  1  0
     Eigenvalues ---    0.00016   0.00218   0.00231   0.01109   0.02852
     Eigenvalues ---    0.03886   0.05123   0.05628   0.05675   0.06753
     Eigenvalues ---    0.07054   0.09310   0.11956   0.13044   0.13709
     Eigenvalues ---    0.15792   0.15986   0.16231   0.18919   0.21725
     Eigenvalues ---    0.22637   0.25477   0.26941   0.31503   0.32548
     Eigenvalues ---    0.33855   0.34177   0.34218   0.34245   0.34287
     Eigenvalues ---    0.34703   0.35308   0.37295   0.42488   0.53236
     Eigenvalues ---    0.87724
 En-DIIS/RFO-DIIS IScMMF=        0 using points:    18   17   16   15   14
 RFO step:  Lambda=-1.30559251D-13.
 DidBck=F Rises=F RFO-DIIS coefs:    1.63197   -0.62416   -0.02382    0.01719   -0.00118
 Iteration  1 RMS(Cart)=  0.00000436 RMS(Int)=  0.00000000
 Iteration  2 RMS(Cart)=  0.00000000 RMS(Int)=  0.00000000
 Variable       Old X    -DE/DX   Delta X   Delta X   Delta X     New X
                                 (Linear)    (Quad)   (Total)
    R1        2.05710   0.00000   0.00000   0.00000   0.00000   2.05710
    R2        2.05710   0.00000   0.00000   0.00000   0.00000   2.05710
    R3        2.05767   0.00000   0.00000   0.00000   0.00000   2.05767
    R4        2.86982   0.00000   0.00000   0.00000   0.00000   2.86982
    R5        2.06706   0.00000   0.00000   0.00000   0.00000   2.06706
    R6        2.06706   0.00000   0.00000   0.00000   0.00000   2.06706
    R7        2.84765   0.00000   0.00000   0.00000   0.00000   2.84765
    R8        2.28271   0.00000   0.00000   0.00000   0.00000   2.28271
    R9        2.86616   0.00000   0.00000   0.00000   0.00000   2.86616
   R10        2.07291   0.00000   0.00000   0.00000   0.00000   2.07291
   R11        2.07291   0.00000   0.00000   0.00000   0.00000   2.07291
   R12        2.62971   0.00000   0.00000   0.00000   0.00000   2.62971
   R13        1.82561   0.00000   0.00000   0.00000   0.00000   1.82561
    A1        1.87548   0.00000   0.00000   0.00000   0.00000   1.87548
    A2        1.89379   0.00000   0.00000   0.00000   0.00000   1.89379
    A3        1.93602   0.00000   0.00000   0.00000   0.00000   1.93602
    A4        1.89379   0.00000   0.00000   0.00000   0.00000   1.89379
    A5        1.93602   0.00000   0.00000   0.00000   0.00000   1.93602
    A6        1.92714   0.00000   0.00000   0.00000   0.00000   1.92714
    A7        1.94112   0.00000   0.00000   0.00000   0.00000   1.94112
    A8        1.94112   0.00000   0.00000   0.00000   0.00000   1.94112
    A9        1.98845   0.00000   0.00000   0.00000   0.00000   1.98845
   A10        1.83675   0.00000   0.00000   0.00000   0.00000   1.83675
   A11        1.87417   0.00000   0.00000   0.00000   0.00000   1.87417
   A12        1.87418   0.00000   0.00000   0.00000   0.00000   1.87417
   A13        2.15350   0.00000   0.00000   0.00000   0.00000   2.15350
   A14        2.04956   0.00000   0.00000   0.00000   0.00000   2.04956
   A15        2.08012   0.00000   0.00000   0.00000   0.00000   2.08012
   A16        1.88886   0.00000   0.00000   0.00000   0.00000   1.88886
   A17        1.88886   0.00000   0.00000   0.00000   0.00000   1.88886
   A18        1.95045   0.00000   0.00000   0.00000   0.00000   1.95045
   A19        1.86310   0.00000   0.00000   0.00000   0.00000   1.86310
   A20        1.93476   0.00000   0.00000   0.00000   0.00000   1.93476
   A21        1.93476   0.00000   0.00000   0.00000   0.00000   1.93476
   A22        1.84852   0.00000   0.00000   0.00000   0.00000   1.84852
    D1       -1.07956   0.00000   0.00001   0.00000   0.00001  -1.07955
    D2       -3.12068   0.00000   0.00001   0.00000   0.00001  -3.12067
    D3        1.04147   0.00000   0.00001   0.00000   0.00001   1.04148
    D4        3.12065   0.00000   0.00001   0.00000   0.00001   3.12066
    D5        1.07954   0.00000   0.00001   0.00000   0.00001   1.07955
    D6       -1.04150   0.00000   0.00001   0.00000   0.00001  -1.04149
    D7        1.02055   0.00000   0.00001   0.00000   0.00001   1.02055
    D8       -1.02057   0.00000   0.00001   0.00000   0.00001  -1.02056
    D9        3.14158   0.00000   0.00001   0.00000   0.00001   3.14159
   D10        0.00000   0.00000   0.00001   0.00000   0.00000   0.00000
   D11        3.14159   0.00000   0.00001   0.00000   0.00000   3.14159
   D12        2.15773   0.00000   0.00001   0.00000   0.00000   2.15773
   D13       -0.98386   0.00000   0.00001   0.00000   0.00000  -0.98386
   D14       -2.15774   0.00000   0.00001   0.00000   0.00000  -2.15774
   D15        0.98385   0.00000   0.00001   0.00000   0.00000   0.98385
   D16       -1.00643   0.00000   0.00000   0.00000   0.00000  -1.00643
   D17        1.00642   0.00000   0.00000   0.00000   0.00000   1.00642
   D18        3.14159   0.00000   0.00000   0.00000   0.00000   3.14159
   D19        2.13517   0.00000   0.00000   0.00000   0.00000   2.13517
   D20       -2.13517   0.00000   0.00000   0.00000   0.00000  -2.13517
   D21        0.00000   0.00000   0.00000   0.00000   0.00000   0.00000
   D22        0.00000   0.00000   0.00000   0.00000   0.00000   0.00000
   D23       -2.10866   0.00000   0.00000   0.00000   0.00000  -2.10867
   D24        2.10867   0.00000   0.00000   0.00000   0.00000   2.10867
         Item               Value     Threshold  Converged?
 Maximum Force            0.000000     0.000002     YES
 RMS     Force            0.000000     0.000001     YES
 Maximum Displacement     0.000018     0.000006     NO 
 RMS     Displacement     0.000004     0.000004     NO 
 Predicted change in Energy=-8.933323D-13
 GradGradGradGradGradGradGradGradGradGradGradGradGradGradGradGradGradGrad

                          Input orientation:                          
 ---------------------------------------------------------------------
 Center     Atomic      Atomic             Coordinates (Angstroms)
 Number     Number       Type             X           Y           Z
 ---------------------------------------------------------------------
      1          6           0       -1.962367    0.715020   -0.265044
      2          1           0       -2.479947   -0.229997   -0.110007
      3          1           0       -1.907675    0.885065   -1.338858
      4          1           0       -2.555881    1.511415    0.181208
      5          6           0       -0.574292    0.680483    0.350039
      6          1           0       -0.624528    0.530914    1.432440
      7          1           0       -0.057764    1.635241    0.215415
      8          6           0        0.316850   -0.396696   -0.212390
      9          8           0       -0.033960   -1.166708   -1.074466
     10          6           0        1.722927   -0.502632    0.346286
     11          1           0        2.224812    0.461296    0.197225
     12          1           0        1.650775   -0.657205    1.429875
     13          8           0        2.440272   -1.532742   -0.254367
     14          1           0        1.840580   -1.933354   -0.897154
 ---------------------------------------------------------------------
                    Distance matrix (angstroms):
                    1          2          3          4          5
     1  C    0.000000
     2  H    1.088569   0.000000
     3  H    1.088569   1.755258   0.000000
     4  H    1.088873   1.767225   1.767225   0.000000
     5  C    1.518642   2.161512   2.161512   2.155376   0.000000
     6  H    2.169139   2.529961   3.074407   2.501417   1.093841
     7  H    2.169139   3.074407   2.529960   2.501418   1.093841
     8  C    2.536438   2.803630   2.803632   3.471079   1.506909
     9  O    2.813329   2.791140   2.791144   3.887048   2.394429
    10  C    3.929096   4.236352   4.236352   4.732001   2.583987
    11  H    4.220254   4.765190   4.429061   4.894695   2.811829
    12  H    4.220255   4.429064   4.765191   4.894695   2.811829
    13  O    4.943256   5.091811   5.091813   5.866700   3.788307
    14  H    4.677163   4.710412   4.710415   5.688424   3.770841
                    6          7          8          9         10
     6  H    0.000000
     7  H    1.738364   0.000000
     8  C    2.110005   2.110005   0.000000
     9  O    3.084683   3.084684   1.207957   0.000000
    10  C    2.785407   2.785406   1.516705   2.355034   0.000000
    11  H    3.106340   2.566833   2.131726   3.060988   1.096934
    12  H    2.566834   3.106337   2.131726   3.060988   1.096934
    13  O    4.061650   4.061649   2.408586   2.632180   1.391580
    14  H    4.192420   4.192421   2.269796   2.032999   1.899198
                   11         12         13         14
    11  H    0.000000
    12  H    1.760679   0.000000
    13  O    2.055856   2.055856   0.000000
    14  H    2.660761   2.660761   0.966073   0.000000
 Stoichiometry    C4H8O2
 Framework group  C1[X(C4H8O2)]
 Deg. of freedom    36
 Full point group                 C1      NOp   1
 Largest Abelian subgroup         C1      NOp   1
 Largest concise Abelian subgroup C1      NOp   1
                         Standard orientation:                         
 ---------------------------------------------------------------------
 Center     Atomic      Atomic             Coordinates (Angstroms)
 Number     Number       Type             X           Y           Z
 ---------------------------------------------------------------------
      1          6           0       -2.494225    0.139429    0.000001
      2          1           0       -2.521222    0.782875   -0.877627
      3          1           0       -2.521223    0.782870    0.877632
      4          1           0       -3.387816   -0.482777   -0.000002
      5          6           0       -1.246188   -0.725832   -0.000001
      6          1           0       -1.224637   -1.389566   -0.869184
      7          1           0       -1.224636   -1.389569    0.869180
      8          6           0        0.040901    0.057864    0.000000
      9          8           0        0.084108    1.265048    0.000000
     10          6           0        1.337798   -0.728553    0.000000
     11          1           0        1.342164   -1.382959    0.880340
     12          1           0        1.342165   -1.382960   -0.880338
     13          8           0        2.448939    0.109219    0.000000
     14          1           0        2.101109    1.010501    0.000000
 ---------------------------------------------------------------------
 Rotational constants (GHZ):      9.4456246      2.0172161      1.7145319
 Standard basis: Aug-CC-pVTZ (5D, 7F)
 There are   530 symmetry adapted cartesian basis functions of A   symmetry.
 There are   460 symmetry adapted basis functions of A   symmetry.
   460 basis functions,   648 primitive gaussians,   530 cartesian basis functions
    24 alpha electrons       24 beta electrons
       nuclear repulsion energy       241.8663056097 Hartrees.
 NAtoms=   14 NActive=   14 NUniq=   14 SFac= 1.00D+00 NAtFMM=   60 NAOKFM=F Big=F
 Integral buffers will be    131072 words long.
 Raffenetti 2 integral format.
 Two-electron integral symmetry is turned on.
 Nuclear repulsion after empirical dispersion term =      241.8605980987 Hartrees.
 One-electron integrals computed using PRISM.
 NBasis=   460 RedAO= T EigKep=  7.09D-06  NBF=   460
 NBsUse=   460 1.00D-06 EigRej= -1.00D+00 NBFU=   460
 Initial guess from the checkpoint file:  "1-hydroxy-2-butanone_Conf-wb97-opt.chk"
 B after Tr=     0.000000    0.000000    0.000000
         Rot=    1.000000    0.000000    0.000000    0.000000 Ang=   0.00 deg.
 LinEq1:  Iter=  0 NonCon=     1 RMS=3.19D-08 Max=8.02D-07 NDo=     1
 AX will form     1 AO Fock derivatives at one time.
 LinEq1:  Iter=  1 NonCon=     1 RMS=3.03D-09 Max=7.58D-08 NDo=     1
 LinEq1:  Iter=  2 NonCon=     1 RMS=1.25D-09 Max=3.77D-08 NDo=     1
 LinEq1:  Iter=  3 NonCon=     1 RMS=7.20D-10 Max=1.86D-08 NDo=     1
 LinEq1:  Iter=  4 NonCon=     1 RMS=3.26D-10 Max=9.99D-09 NDo=     1
 LinEq1:  Iter=  5 NonCon=     1 RMS=1.19D-10 Max=3.66D-09 NDo=     1
 LinEq1:  Iter=  6 NonCon=     1 RMS=6.99D-11 Max=2.59D-09 NDo=     1
 LinEq1:  Iter=  7 NonCon=     1 RMS=3.18D-11 Max=9.20D-10 NDo=     1
 LinEq1:  Iter=  8 NonCon=     0 RMS=1.36D-11 Max=3.09D-10 NDo=     1
 Linear equations converged to 8.348D-11 8.348D-10 after     8 iterations.
 SCF Done:  E(RwB97XD) =  -307.708370710     a.u. after    2 cycles
            Convg  =    0.2410D-08                    10 Fock formations.
              S**2 =  0.0000                  -V/T =  2.0059
 Calling FoFJK, ICntrl=      2127 FMM=F ISym2X=0 I1Cent= 0 IOpClX= 0 NMat=1 NMatS=1 NMatT=0.
 ***** Axes restored to original set *****
 -------------------------------------------------------------------
 Center     Atomic                   Forces (Hartrees/Bohr)
 Number     Number              X              Y              Z
 -------------------------------------------------------------------
      1        6           0.000000122   -0.000000001    0.000000054
      2        1          -0.000000029    0.000000016    0.000000004
      3        1          -0.000000024    0.000000006   -0.000000001
      4        1          -0.000000024    0.000000004   -0.000000012
      5        6          -0.000000074    0.000000077    0.000000035
      6        1           0.000000016   -0.000000039   -0.000000023
      7        1           0.000000013   -0.000000029   -0.000000019
      8        6          -0.000000041   -0.000000004   -0.000000034
      9        8           0.000000011    0.000000003    0.000000017
     10        6           0.000000094   -0.000000015    0.000000005
     11        1          -0.000000016   -0.000000012   -0.000000014
     12        1          -0.000000021   -0.000000011   -0.000000003
     13        8          -0.000000024    0.000000014    0.000000009
     14        1          -0.000000004   -0.000000009   -0.000000017
 -------------------------------------------------------------------
 Cartesian Forces:  Max     0.000000122 RMS     0.000000035

 GradGradGradGradGradGradGradGradGradGradGradGradGradGradGradGradGradGrad
 Berny optimization.
 Using GEDIIS/GDIIS optimizer.
 FormGI is forming the generalized inverse of G from B-inverse, IUseBI=4.
 Internal  Forces:  Max     0.000000047 RMS     0.000000017
 Search for a local minimum.
 Step number  19 out of a maximum of   69
 All quantities printed in internal units (Hartrees-Bohrs-Radians)
 Mixed Optimization -- En-DIIS/RFO-DIIS
 Swapping is turned off.
 Update second derivatives using D2CorX and points    1    2    4    3    5
                                                      6    7    8    9   10
                                                     11   12   13   14   15
                                                     16   17   18   19
 Trust test= 0.00D+00 RLast= 2.87D-05 DXMaxT set to 1.21D-01
 ITU=  0 -1  0  0  0  0  0  0  0  0  1  1  1  1  0 -1  1  1  0
     Eigenvalues ---    0.00016   0.00191   0.00226   0.01110   0.02853
     Eigenvalues ---    0.03886   0.05076   0.05606   0.05674   0.06769
     Eigenvalues ---    0.07037   0.08997   0.11659   0.13051   0.13715
     Eigenvalues ---    0.15702   0.15974   0.16211   0.18900   0.22059
     Eigenvalues ---    0.22349   0.25512   0.26745   0.31044   0.32681
     Eigenvalues ---    0.33856   0.34183   0.34229   0.34247   0.34304
     Eigenvalues ---    0.34804   0.36133   0.37161   0.42970   0.53315
     Eigenvalues ---    0.87477
 En-DIIS/RFO-DIIS IScMMF=        0 using points:    19   18   17   16   15
 RFO step:  Lambda=-3.97583422D-14.
 DidBck=F Rises=F RFO-DIIS coefs:    1.29901   -0.39211    0.05800    0.03714   -0.00204
 Iteration  1 RMS(Cart)=  0.00000158 RMS(Int)=  0.00000000
 Iteration  2 RMS(Cart)=  0.00000000 RMS(Int)=  0.00000000
 Variable       Old X    -DE/DX   Delta X   Delta X   Delta X     New X
                                 (Linear)    (Quad)   (Total)
    R1        2.05710   0.00000   0.00000   0.00000   0.00000   2.05710
    R2        2.05710   0.00000   0.00000   0.00000   0.00000   2.05710
    R3        2.05767   0.00000   0.00000   0.00000   0.00000   2.05767
    R4        2.86982   0.00000   0.00000   0.00000   0.00000   2.86982
    R5        2.06706   0.00000   0.00000   0.00000   0.00000   2.06706
    R6        2.06706   0.00000   0.00000   0.00000   0.00000   2.06706
    R7        2.84765   0.00000   0.00000   0.00000   0.00000   2.84765
    R8        2.28271   0.00000   0.00000   0.00000   0.00000   2.28271
    R9        2.86616   0.00000   0.00000   0.00000   0.00000   2.86616
   R10        2.07291   0.00000   0.00000   0.00000   0.00000   2.07291
   R11        2.07291   0.00000   0.00000   0.00000   0.00000   2.07291
   R12        2.62971   0.00000   0.00000   0.00000   0.00000   2.62971
   R13        1.82561   0.00000   0.00000   0.00000   0.00000   1.82561
    A1        1.87548   0.00000   0.00000   0.00000   0.00000   1.87548
    A2        1.89379   0.00000   0.00000   0.00000   0.00000   1.89379
    A3        1.93602   0.00000   0.00000   0.00000   0.00000   1.93602
    A4        1.89379   0.00000   0.00000   0.00000   0.00000   1.89379
    A5        1.93602   0.00000   0.00000   0.00000   0.00000   1.93602
    A6        1.92714   0.00000   0.00000   0.00000   0.00000   1.92714
    A7        1.94112   0.00000   0.00000   0.00000   0.00000   1.94112
    A8        1.94112   0.00000   0.00000   0.00000   0.00000   1.94112
    A9        1.98845   0.00000   0.00000   0.00000   0.00000   1.98845
   A10        1.83675   0.00000   0.00000   0.00000   0.00000   1.83675
   A11        1.87417   0.00000   0.00000   0.00000   0.00000   1.87417
   A12        1.87417   0.00000   0.00000   0.00000   0.00000   1.87417
   A13        2.15350   0.00000   0.00000   0.00000   0.00000   2.15350
   A14        2.04956   0.00000   0.00000   0.00000   0.00000   2.04956
   A15        2.08012   0.00000   0.00000   0.00000   0.00000   2.08012
   A16        1.88886   0.00000   0.00000   0.00000   0.00000   1.88886
   A17        1.88886   0.00000   0.00000   0.00000   0.00000   1.88886
   A18        1.95045   0.00000   0.00000   0.00000   0.00000   1.95045
   A19        1.86310   0.00000   0.00000   0.00000   0.00000   1.86310
   A20        1.93476   0.00000   0.00000   0.00000   0.00000   1.93476
   A21        1.93476   0.00000   0.00000   0.00000   0.00000   1.93476
   A22        1.84852   0.00000   0.00000   0.00000   0.00000   1.84852
    D1       -1.07955   0.00000   0.00000   0.00000   0.00000  -1.07955
    D2       -3.12067   0.00000   0.00000   0.00000   0.00000  -3.12067
    D3        1.04148   0.00000   0.00000   0.00000   0.00000   1.04148
    D4        3.12066   0.00000   0.00000   0.00000   0.00000   3.12067
    D5        1.07955   0.00000   0.00000   0.00000   0.00000   1.07955
    D6       -1.04149   0.00000   0.00000   0.00000   0.00000  -1.04148
    D7        1.02055   0.00000   0.00000   0.00000   0.00000   1.02056
    D8       -1.02056   0.00000   0.00000   0.00000   0.00000  -1.02056
    D9        3.14159   0.00000   0.00000   0.00000   0.00000   3.14159
   D10        0.00000   0.00000   0.00000   0.00000   0.00000   0.00000
   D11        3.14159   0.00000   0.00000   0.00000   0.00000  -3.14159
   D12        2.15773   0.00000   0.00000   0.00000   0.00000   2.15774
   D13       -0.98386   0.00000   0.00000   0.00000   0.00000  -0.98386
   D14       -2.15774   0.00000   0.00000   0.00000   0.00000  -2.15774
   D15        0.98385   0.00000   0.00000   0.00000   0.00000   0.98386
   D16       -1.00643   0.00000   0.00000   0.00000   0.00000  -1.00643
   D17        1.00642   0.00000   0.00000   0.00000   0.00000   1.00643
   D18        3.14159   0.00000   0.00000   0.00000   0.00000  -3.14159
   D19        2.13517   0.00000   0.00000   0.00000   0.00000   2.13517
   D20       -2.13517   0.00000   0.00000   0.00000   0.00000  -2.13517
   D21        0.00000   0.00000   0.00000   0.00000   0.00000   0.00000
   D22        0.00000   0.00000   0.00000   0.00000   0.00000   0.00000
   D23       -2.10867   0.00000   0.00000   0.00000   0.00000  -2.10867
   D24        2.10867   0.00000   0.00000   0.00000   0.00000   2.10867
         Item               Value     Threshold  Converged?
 Maximum Force            0.000000     0.000002     YES
 RMS     Force            0.000000     0.000001     YES
 Maximum Displacement     0.000005     0.000006     YES
 RMS     Displacement     0.000002     0.000004     YES
 Predicted change in Energy=-8.129362D-14
 Optimization completed.
    -- Stationary point found.
                           ----------------------------
                           !   Optimized Parameters   !
                           ! (Angstroms and Degrees)  !
 --------------------------                            --------------------------
 ! Name  Definition              Value          Derivative Info.                !
 --------------------------------------------------------------------------------
 ! R1    R(1,2)                  1.0886         -DE/DX =    0.0                 !
 ! R2    R(1,3)                  1.0886         -DE/DX =    0.0                 !
 ! R3    R(1,4)                  1.0889         -DE/DX =    0.0                 !
 ! R4    R(1,5)                  1.5186         -DE/DX =    0.0                 !
 ! R5    R(5,6)                  1.0938         -DE/DX =    0.0                 !
 ! R6    R(5,7)                  1.0938         -DE/DX =    0.0                 !
 ! R7    R(5,8)                  1.5069         -DE/DX =    0.0                 !
 ! R8    R(8,9)                  1.208          -DE/DX =    0.0                 !
 ! R9    R(8,10)                 1.5167         -DE/DX =    0.0                 !
 ! R10   R(10,11)                1.0969         -DE/DX =    0.0                 !
 ! R11   R(10,12)                1.0969         -DE/DX =    0.0                 !
 ! R12   R(10,13)                1.3916         -DE/DX =    0.0                 !
 ! R13   R(13,14)                0.9661         -DE/DX =    0.0                 !
 ! A1    A(2,1,3)              107.4571         -DE/DX =    0.0                 !
 ! A2    A(2,1,4)              108.5063         -DE/DX =    0.0                 !
 ! A3    A(2,1,5)              110.926          -DE/DX =    0.0                 !
 ! A4    A(3,1,4)              108.5063         -DE/DX =    0.0                 !
 ! A5    A(3,1,5)              110.926          -DE/DX =    0.0                 !
 ! A6    A(4,1,5)              110.4171         -DE/DX =    0.0                 !
 ! A7    A(1,5,6)              111.218          -DE/DX =    0.0                 !
 ! A8    A(1,5,7)              111.218          -DE/DX =    0.0                 !
 ! A9    A(1,5,8)              113.9297         -DE/DX =    0.0                 !
 ! A10   A(6,5,7)              105.2378         -DE/DX =    0.0                 !
 ! A11   A(6,5,8)              107.3823         -DE/DX =    0.0                 !
 ! A12   A(7,5,8)              107.3823         -DE/DX =    0.0                 !
 ! A13   A(5,8,9)              123.3867         -DE/DX =    0.0                 !
 ! A14   A(5,8,10)             117.4312         -DE/DX =    0.0                 !
 ! A15   A(9,8,10)             119.1821         -DE/DX =    0.0                 !
 ! A16   A(8,10,11)            108.2239         -DE/DX =    0.0                 !
 ! A17   A(8,10,12)            108.2239         -DE/DX =    0.0                 !
 ! A18   A(8,10,13)            111.7527         -DE/DX =    0.0                 !
 ! A19   A(11,10,12)           106.7477         -DE/DX =    0.0                 !
 ! A20   A(11,10,13)           110.8535         -DE/DX =    0.0                 !
 ! A21   A(12,10,13)           110.8535         -DE/DX =    0.0                 !
 ! A22   A(10,13,14)           105.9123         -DE/DX =    0.0                 !
 ! D1    D(2,1,5,6)            -61.8539         -DE/DX =    0.0                 !
 ! D2    D(2,1,5,7)           -178.801          -DE/DX =    0.0                 !
 ! D3    D(2,1,5,8)             59.6725         -DE/DX =    0.0                 !
 ! D4    D(3,1,5,6)            178.8008         -DE/DX =    0.0                 !
 ! D5    D(3,1,5,7)             61.8537         -DE/DX =    0.0                 !
 ! D6    D(3,1,5,8)            -59.6728         -DE/DX =    0.0                 !
 ! D7    D(4,1,5,6)             58.4735         -DE/DX =    0.0                 !
 ! D8    D(4,1,5,7)            -58.4737         -DE/DX =    0.0                 !
 ! D9    D(4,1,5,8)            179.9999         -DE/DX =    0.0                 !
 ! D10   D(1,5,8,9)             -0.0001         -DE/DX =    0.0                 !
 ! D11   D(1,5,8,10)          -180.0001         -DE/DX =    0.0                 !
 ! D12   D(6,5,8,9)            123.6291         -DE/DX =    0.0                 !
 ! D13   D(6,5,8,10)           -56.3709         -DE/DX =    0.0                 !
 ! D14   D(7,5,8,9)           -123.6293         -DE/DX =    0.0                 !
 ! D15   D(7,5,8,10)            56.3707         -DE/DX =    0.0                 !
 ! D16   D(5,8,10,11)          -57.664          -DE/DX =    0.0                 !
 ! D17   D(5,8,10,12)           57.6639         -DE/DX =    0.0                 !
 ! D18   D(5,8,10,13)         -180.0            -DE/DX =    0.0                 !
 ! D19   D(9,8,10,11)          122.336          -DE/DX =    0.0                 !
 ! D20   D(9,8,10,12)         -122.3361         -DE/DX =    0.0                 !
 ! D21   D(9,8,10,13)            0.0            -DE/DX =    0.0                 !
 ! D22   D(8,10,13,14)           0.0            -DE/DX =    0.0                 !
 ! D23   D(11,10,13,14)       -120.8176         -DE/DX =    0.0                 !
 ! D24   D(12,10,13,14)        120.8177         -DE/DX =    0.0                 !
 --------------------------------------------------------------------------------
 GradGradGradGradGradGradGradGradGradGradGradGradGradGradGradGradGradGrad

                          Input orientation:                          
 ---------------------------------------------------------------------
 Center     Atomic      Atomic             Coordinates (Angstroms)
 Number     Number       Type             X           Y           Z
 ---------------------------------------------------------------------
      1          6           0       -1.962367    0.715020   -0.265044
      2          1           0       -2.479947   -0.229997   -0.110007
      3          1           0       -1.907675    0.885065   -1.338858
      4          1           0       -2.555881    1.511415    0.181208
      5          6           0       -0.574292    0.680483    0.350039
      6          1           0       -0.624528    0.530914    1.432440
      7          1           0       -0.057764    1.635241    0.215415
      8          6           0        0.316850   -0.396696   -0.212390
      9          8           0       -0.033960   -1.166708   -1.074466
     10          6           0        1.722927   -0.502632    0.346286
     11          1           0        2.224812    0.461296    0.197225
     12          1           0        1.650775   -0.657205    1.429875
     13          8           0        2.440272   -1.532742   -0.254367
     14          1           0        1.840580   -1.933354   -0.897154
 ---------------------------------------------------------------------
                    Distance matrix (angstroms):
                    1          2          3          4          5
     1  C    0.000000
     2  H    1.088569   0.000000
     3  H    1.088569   1.755258   0.000000
     4  H    1.088873   1.767225   1.767225   0.000000
     5  C    1.518642   2.161512   2.161512   2.155376   0.000000
     6  H    2.169139   2.529961   3.074407   2.501417   1.093841
     7  H    2.169139   3.074407   2.529960   2.501418   1.093841
     8  C    2.536438   2.803630   2.803632   3.471079   1.506909
     9  O    2.813329   2.791140   2.791144   3.887048   2.394429
    10  C    3.929096   4.236352   4.236352   4.732001   2.583987
    11  H    4.220254   4.765190   4.429061   4.894695   2.811829
    12  H    4.220255   4.429064   4.765191   4.894695   2.811829
    13  O    4.943256   5.091811   5.091813   5.866700   3.788307
    14  H    4.677163   4.710412   4.710415   5.688424   3.770841
                    6          7          8          9         10
     6  H    0.000000
     7  H    1.738364   0.000000
     8  C    2.110005   2.110005   0.000000
     9  O    3.084683   3.084684   1.207957   0.000000
    10  C    2.785407   2.785406   1.516705   2.355034   0.000000
    11  H    3.106340   2.566833   2.131726   3.060988   1.096934
    12  H    2.566834   3.106337   2.131726   3.060988   1.096934
    13  O    4.061650   4.061649   2.408586   2.632180   1.391580
    14  H    4.192420   4.192421   2.269796   2.032999   1.899198
                   11         12         13         14
    11  H    0.000000
    12  H    1.760679   0.000000
    13  O    2.055856   2.055856   0.000000
    14  H    2.660761   2.660761   0.966073   0.000000
 Stoichiometry    C4H8O2
 Framework group  C1[X(C4H8O2)]
 Deg. of freedom    36
 Full point group                 C1      NOp   1
 Largest Abelian subgroup         C1      NOp   1
 Largest concise Abelian subgroup C1      NOp   1
                         Standard orientation:                         
 ---------------------------------------------------------------------
 Center     Atomic      Atomic             Coordinates (Angstroms)
 Number     Number       Type             X           Y           Z
 ---------------------------------------------------------------------
      1          6           0       -2.494225    0.139429    0.000001
      2          1           0       -2.521222    0.782875   -0.877627
      3          1           0       -2.521223    0.782870    0.877632
      4          1           0       -3.387816   -0.482777   -0.000002
      5          6           0       -1.246188   -0.725832   -0.000001
      6          1           0       -1.224637   -1.389566   -0.869184
      7          1           0       -1.224636   -1.389569    0.869180
      8          6           0        0.040901    0.057864    0.000000
      9          8           0        0.084108    1.265048    0.000000
     10          6           0        1.337798   -0.728553    0.000000
     11          1           0        1.342164   -1.382959    0.880340
     12          1           0        1.342165   -1.382960   -0.880338
     13          8           0        2.448939    0.109219    0.000000
     14          1           0        2.101109    1.010501    0.000000
 ---------------------------------------------------------------------
 Rotational constants (GHZ):      9.4456246      2.0172161      1.7145319

 **********************************************************************

            Population analysis using the SCF density.

 **********************************************************************

 Orbital symmetries:
       Occupied  (A) (A) (A) (A) (A) (A) (A) (A) (A) (A) (A) (A)
                 (A) (A) (A) (A) (A) (A) (A) (A) (A) (A) (A) (A)
       Virtual   (A) (A) (A) (A) (A) (A) (A) (A) (A) (A) (A) (A)
                 (A) (A) (A) (A) (A) (A) (A) (A) (A) (A) (A) (A)
                 (A) (A) (A) (A) (A) (A) (A) (A) (A) (A) (A) (A)
                 (A) (A) (A) (A) (A) (A) (A) (A) (A) (A) (A) (A)
                 (A) (A) (A) (A) (A) (A) (A) (A) (A) (A) (A) (A)
                 (A) (A) (A) (A) (A) (A) (A) (A) (A) (A) (A) (A)
                 (A) (A) (A) (A) (A) (A) (A) (A) (A) (A) (A) (A)
                 (A) (A) (A) (A) (A) (A) (A) (A) (A) (A) (A) (A)
                 (A) (A) (A) (A) (A) (A) (A) (A) (A) (A) (A) (A)
                 (A) (A) (A) (A) (A) (A) (A) (A) (A) (A) (A) (A)
                 (A) (A) (A) (A) (A) (A) (A) (A) (A) (A) (A) (A)
                 (A) (A) (A) (A) (A) (A) (A) (A) (A) (A) (A) (A)
                 (A) (A) (A) (A) (A) (A) (A) (A) (A) (A) (A) (A)
                 (A) (A) (A) (A) (A) (A) (A) (A) (A) (A) (A) (A)
                 (A) (A) (A) (A) (A) (A) (A) (A) (A) (A) (A) (A)
                 (A) (A) (A) (A) (A) (A) (A) (A) (A) (A) (A) (A)
                 (A) (A) (A) (A) (A) (A) (A) (A) (A) (A) (A) (A)
                 (A) (A) (A) (A) (A) (A) (A) (A) (A) (A) (A) (A)
                 (A) (A) (A) (A) (A) (A) (A) (A) (A) (A) (A) (A)
                 (A) (A) (A) (A) (A) (A) (A) (A) (A) (A) (A) (A)
                 (A) (A) (A) (A) (A) (A) (A) (A) (A) (A) (A) (A)
                 (A) (A) (A) (A) (A) (A) (A) (A) (A) (A) (A) (A)
                 (A) (A) (A) (A) (A) (A) (A) (A) (A) (A) (A) (A)
                 (A) (A) (A) (A) (A) (A) (A) (A) (A) (A) (A) (A)
                 (A) (A) (A) (A) (A) (A) (A) (A) (A) (A) (A) (A)
                 (A) (A) (A) (A) (A) (A) (A) (A) (A) (A) (A) (A)
                 (A) (A) (A) (A) (A) (A) (A) (A) (A) (A) (A) (A)
                 (A) (A) (A) (A) (A) (A) (A) (A) (A) (A) (A) (A)
                 (A) (A) (A) (A) (A) (A) (A) (A) (A) (A) (A) (A)
                 (A) (A) (A) (A) (A) (A) (A) (A) (A) (A) (A) (A)
                 (A) (A) (A) (A) (A) (A) (A) (A) (A) (A) (A) (A)
                 (A) (A) (A) (A) (A) (A) (A) (A) (A) (A) (A) (A)
                 (A) (A) (A) (A) (A) (A) (A) (A) (A) (A) (A) (A)
                 (A) (A) (A) (A) (A) (A) (A) (A) (A) (A) (A) (A)
                 (A) (A) (A) (A) (A) (A) (A) (A) (A) (A) (A) (A)
                 (A) (A) (A) (A) (A) (A) (A) (A) (A) (A) (A) (A)
                 (A) (A) (A) (A)
 The electronic state is 1-A.
 Alpha  occ. eigenvalues --  -19.26290 -19.25298 -10.39034 -10.34617 -10.31024
 Alpha  occ. eigenvalues --  -10.28582  -1.17746  -1.12728  -0.90303  -0.82942
 Alpha  occ. eigenvalues --   -0.74584  -0.65192  -0.61006  -0.58782  -0.57020
 Alpha  occ. eigenvalues --   -0.54292  -0.51949  -0.49390  -0.47146  -0.46219
 Alpha  occ. eigenvalues --   -0.44394  -0.43869  -0.36870  -0.35813
 Alpha virt. eigenvalues --    0.02590   0.03389   0.03795   0.04347   0.04880
 Alpha virt. eigenvalues --    0.05940   0.06035   0.06341   0.07210   0.08768
 Alpha virt. eigenvalues --    0.10699   0.11070   0.11403   0.11850   0.12181
 Alpha virt. eigenvalues --    0.12497   0.13071   0.13274   0.14978   0.15073
 Alpha virt. eigenvalues --    0.15765   0.16551   0.17704   0.18475   0.19519
 Alpha virt. eigenvalues --    0.20425   0.20804   0.21073   0.22214   0.22475
 Alpha virt. eigenvalues --    0.23048   0.23928   0.24545   0.24558   0.26100
 Alpha virt. eigenvalues --    0.26515   0.27042   0.28207   0.28831   0.29891
 Alpha virt. eigenvalues --    0.30627   0.31295   0.31811   0.32708   0.33265
 Alpha virt. eigenvalues --    0.33425   0.34708   0.35364   0.35629   0.35844
 Alpha virt. eigenvalues --    0.36171   0.37463   0.37983   0.38385   0.38489
 Alpha virt. eigenvalues --    0.39002   0.39214   0.40472   0.40852   0.41548
 Alpha virt. eigenvalues --    0.41913   0.42684   0.43639   0.43643   0.44229
 Alpha virt. eigenvalues --    0.44796   0.46453   0.46668   0.47145   0.48653
 Alpha virt. eigenvalues --    0.48769   0.49537   0.50386   0.51261   0.51445
 Alpha virt. eigenvalues --    0.52792   0.53284   0.53509   0.55005   0.55083
 Alpha virt. eigenvalues --    0.57080   0.57184   0.58323   0.59980   0.60685
 Alpha virt. eigenvalues --    0.60774   0.61929   0.62897   0.64649   0.66496
 Alpha virt. eigenvalues --    0.67228   0.68560   0.69844   0.69998   0.70815
 Alpha virt. eigenvalues --    0.71957   0.74515   0.74636   0.75533   0.76288
 Alpha virt. eigenvalues --    0.76590   0.76911   0.77354   0.78636   0.79964
 Alpha virt. eigenvalues --    0.80135   0.80930   0.82440   0.82629   0.83853
 Alpha virt. eigenvalues --    0.84294   0.84872   0.85400   0.87670   0.87955
 Alpha virt. eigenvalues --    0.88525   0.88552   0.89632   0.89852   0.92778
 Alpha virt. eigenvalues --    0.93286   0.94493   0.94703   0.96066   0.97074
 Alpha virt. eigenvalues --    0.97226   0.97881   0.99276   1.00447   1.00912
 Alpha virt. eigenvalues --    1.01777   1.01809   1.02576   1.02784   1.06104
 Alpha virt. eigenvalues --    1.07240   1.07306   1.07917   1.08979   1.09470
 Alpha virt. eigenvalues --    1.11060   1.11780   1.12213   1.12289   1.14872
 Alpha virt. eigenvalues --    1.16229   1.16697   1.17408   1.17668   1.18875
 Alpha virt. eigenvalues --    1.19512   1.20979   1.22761   1.23381   1.24064
 Alpha virt. eigenvalues --    1.25372   1.26074   1.27415   1.27617   1.30050
 Alpha virt. eigenvalues --    1.30663   1.33342   1.34541   1.35385   1.36013
 Alpha virt. eigenvalues --    1.37521   1.38787   1.38940   1.39327   1.39709
 Alpha virt. eigenvalues --    1.41680   1.43704   1.45004   1.45163   1.46723
 Alpha virt. eigenvalues --    1.49989   1.50262   1.51465   1.52311   1.52709
 Alpha virt. eigenvalues --    1.53717   1.54314   1.54877   1.55674   1.56466
 Alpha virt. eigenvalues --    1.58121   1.59097   1.59427   1.60300   1.61540
 Alpha virt. eigenvalues --    1.61652   1.63340   1.63926   1.64649   1.66971
 Alpha virt. eigenvalues --    1.67718   1.70412   1.71054   1.71117   1.71902
 Alpha virt. eigenvalues --    1.73223   1.73362   1.75023   1.75841   1.77524
 Alpha virt. eigenvalues --    1.79192   1.79606   1.81761   1.82339   1.85409
 Alpha virt. eigenvalues --    1.85477   1.86611   1.87689   1.90135   1.92689
 Alpha virt. eigenvalues --    1.95121   1.98737   1.98740   1.99090   2.01173
 Alpha virt. eigenvalues --    2.03543   2.04025   2.08238   2.09654   2.10888
 Alpha virt. eigenvalues --    2.11521   2.12153   2.14231   2.15825   2.16297
 Alpha virt. eigenvalues --    2.17293   2.20489   2.21926   2.23094   2.27090
 Alpha virt. eigenvalues --    2.28519   2.29007   2.32671   2.34093   2.34759
 Alpha virt. eigenvalues --    2.40068   2.40274   2.41824   2.42353   2.46495
 Alpha virt. eigenvalues --    2.52437   2.53294   2.55026   2.56953   2.57787
 Alpha virt. eigenvalues --    2.58223   2.63455   2.67986   2.69823   2.70487
 Alpha virt. eigenvalues --    2.77744   2.77883   2.79685   2.80641   2.84697
 Alpha virt. eigenvalues --    2.86700   2.87262   2.89820   2.91074   2.93013
 Alpha virt. eigenvalues --    2.99834   3.03536   3.07869   3.08891   3.10182
 Alpha virt. eigenvalues --    3.15295   3.16238   3.16926   3.22432   3.23939
 Alpha virt. eigenvalues --    3.24309   3.24713   3.30546   3.31367   3.33510
 Alpha virt. eigenvalues --    3.34412   3.38829   3.40835   3.42109   3.42264
 Alpha virt. eigenvalues --    3.44470   3.44992   3.47698   3.48061   3.49914
 Alpha virt. eigenvalues --    3.51246   3.51355   3.55025   3.56981   3.57266
 Alpha virt. eigenvalues --    3.60435   3.62105   3.62420   3.66896   3.68032
 Alpha virt. eigenvalues --    3.70562   3.72048   3.73031   3.76325   3.77590
 Alpha virt. eigenvalues --    3.78330   3.78666   3.81078   3.82008   3.83308
 Alpha virt. eigenvalues --    3.85296   3.89476   3.89789   3.91069   3.94166
 Alpha virt. eigenvalues --    3.95790   3.97393   3.98582   3.99821   4.01049
 Alpha virt. eigenvalues --    4.03847   4.04411   4.04671   4.08087   4.10521
 Alpha virt. eigenvalues --    4.11842   4.13695   4.15103   4.19943   4.21477
 Alpha virt. eigenvalues --    4.25408   4.26487   4.27925   4.30045   4.31077
 Alpha virt. eigenvalues --    4.31671   4.37530   4.37866   4.40566   4.43086
 Alpha virt. eigenvalues --    4.46516   4.47355   4.49379   4.51113   4.51329
 Alpha virt. eigenvalues --    4.53798   4.57536   4.58726   4.59801   4.60300
 Alpha virt. eigenvalues --    4.62656   4.64981   4.69800   4.71274   4.74534
 Alpha virt. eigenvalues --    4.78867   4.81444   4.83007   4.87590   4.87628
 Alpha virt. eigenvalues --    4.88035   4.91097   4.92699   4.95920   4.96458
 Alpha virt. eigenvalues --    5.00431   5.02539   5.03724   5.05035   5.09920
 Alpha virt. eigenvalues --    5.10700   5.13611   5.15927   5.17669   5.22064
 Alpha virt. eigenvalues --    5.23435   5.25090   5.27207   5.29474   5.31905
 Alpha virt. eigenvalues --    5.35330   5.36524   5.37998   5.43658   5.45406
 Alpha virt. eigenvalues --    5.46240   5.56789   5.60330   5.66839   5.71490
 Alpha virt. eigenvalues --    5.72656   5.78363   5.81737   5.81983   5.86685
 Alpha virt. eigenvalues --    5.90823   5.94701   5.94959   5.99474   6.13024
 Alpha virt. eigenvalues --    6.15140   6.33751   6.40327   6.41878   6.44771
 Alpha virt. eigenvalues --    6.49914   6.55595   6.59142   6.59565   6.64781
 Alpha virt. eigenvalues --    6.70045   6.75454   6.77682   6.89752   6.94307
 Alpha virt. eigenvalues --    6.96424   6.98004   6.99966   7.10583   7.11588
 Alpha virt. eigenvalues --    7.17183   7.20770   7.27214   7.28797   7.41967
 Alpha virt. eigenvalues --    7.44102   7.55218   7.66316   7.82395   8.12013
 Alpha virt. eigenvalues --   15.04293  15.54865  16.67994  17.06757  17.86009
 Alpha virt. eigenvalues --   19.06898
          Condensed to atoms (all electrons):
               1          2          3          4          5          6
     1  C    5.749741   0.380380   0.380380   0.424026  -0.014501  -0.031899
     2  H    0.380380   0.335092   0.013601   0.006522   0.004314  -0.004684
     3  H    0.380380   0.013601   0.335092   0.006522   0.004313  -0.002177
     4  H    0.424026   0.006522   0.006522   0.349651  -0.022574  -0.002724
     5  C   -0.014501   0.004314   0.004313  -0.022574   5.556407   0.433120
     6  H   -0.031899  -0.004684  -0.002177  -0.002724   0.433120   0.378341
     7  H   -0.031900  -0.002177  -0.004684  -0.002724   0.433121   0.017541
     8  C    0.061860  -0.015704  -0.015704   0.000586  -0.096126  -0.061403
     9  O    0.026319   0.017256   0.017256  -0.004071  -0.088349  -0.006885
    10  C   -0.031309  -0.003821  -0.003821   0.000547   0.118627   0.019276
    11  H   -0.000177  -0.000581   0.000945  -0.000022   0.005666  -0.000366
    12  H   -0.000177   0.000945  -0.000581  -0.000022   0.005666  -0.008552
    13  O   -0.002110   0.000319   0.000319  -0.000124  -0.008505   0.000135
    14  H   -0.001858  -0.000482  -0.000482   0.000019   0.002904   0.000592
               7          8          9         10         11         12
     1  C   -0.031900   0.061860   0.026319  -0.031309  -0.000177  -0.000177
     2  H   -0.002177  -0.015704   0.017256  -0.003821  -0.000581   0.000945
     3  H   -0.004684  -0.015704   0.017256  -0.003821   0.000945  -0.000581
     4  H   -0.002724   0.000586  -0.004071   0.000547  -0.000022  -0.000022
     5  C    0.433121  -0.096126  -0.088349   0.118627   0.005666   0.005666
     6  H    0.017541  -0.061403  -0.006885   0.019276  -0.000366  -0.008552
     7  H    0.378341  -0.061404  -0.006885   0.019276  -0.008552  -0.000366
     8  C   -0.061404   5.517467  -0.043725  -0.074594   0.022300   0.022300
     9  O   -0.006885  -0.043725   9.020740  -0.036942  -0.007608  -0.007608
    10  C    0.019276  -0.074594  -0.036942   5.408496   0.357974   0.357974
    11  H   -0.008552   0.022300  -0.007608   0.357974   0.379118  -0.015495
    12  H   -0.000366   0.022300  -0.007608   0.357974  -0.015495   0.379118
    13  O    0.000135   0.039104  -0.043715  -0.133437   0.012175   0.012175
    14  H    0.000592  -0.049487   0.032307   0.086656  -0.005013  -0.005013
              13         14
     1  C   -0.002110  -0.001858
     2  H    0.000319  -0.000482
     3  H    0.000319  -0.000482
     4  H   -0.000124   0.000019
     5  C   -0.008505   0.002904
     6  H    0.000135   0.000592
     7  H    0.000135   0.000592
     8  C    0.039104  -0.049487
     9  O   -0.043715   0.032307
    10  C   -0.133437   0.086656
    11  H    0.012175  -0.005013
    12  H    0.012175  -0.005013
    13  O    8.571846   0.159932
    14  H    0.159932   0.570841
 Mulliken charges:
               1
     1  C   -0.908773
     2  H    0.269021
     3  H    0.269021
     4  H    0.244388
     5  C   -0.334083
     6  H    0.269686
     7  H    0.269686
     8  C    0.754530
     9  O   -0.868091
    10  C   -0.084901
    11  H    0.259638
    12  H    0.259637
    13  O   -0.608251
    14  H    0.208492
 Sum of Mulliken charges =   0.00000
 Mulliken charges with hydrogens summed into heavy atoms:
               1
     1  C   -0.126343
     5  C    0.205290
     8  C    0.754530
     9  O   -0.868091
    10  C    0.434374
    13  O   -0.399759
 Electronic spatial extent (au):  <R**2>=            709.6870
 Charge=              0.0000 electrons
 Dipole moment (field-independent basis, Debye):
    X=             -2.2785    Y=             -2.3224    Z=              0.0000  Tot=              3.2535
 Quadrupole moment (field-independent basis, Debye-Ang):
   XX=            -42.1929   YY=            -37.0809   ZZ=            -35.7539
   XY=              1.2032   XZ=              0.0000   YZ=              0.0000
 Traceless Quadrupole moment (field-independent basis, Debye-Ang):
   XX=             -3.8504   YY=              1.2617   ZZ=              2.5887
   XY=              1.2032   XZ=              0.0000   YZ=              0.0000
 Octapole moment (field-independent basis, Debye-Ang**2):
  XXX=            -17.3349  YYY=              0.1695  ZZZ=              0.0000  XYY=              7.3414
  XXY=              3.5750  XXZ=              0.0000  XZZ=              1.8957  YZZ=              0.1424
  YYZ=              0.0000  XYZ=              0.0000
 Hexadecapole moment (field-independent basis, Debye-Ang**3):
 XXXX=           -754.0894 YYYY=           -171.4429 ZZZZ=            -54.3622 XXXY=             14.0076
 XXXZ=              0.0000 YYYX=              5.9399 YYYZ=              0.0000 ZZZX=              0.0000
 ZZZY=              0.0000 XXYY=           -128.8622 XXZZ=           -125.0726 YYZZ=            -33.5473
 XXYZ=              0.0000 YYXZ=              0.0000 ZZXY=             -1.6873
 N-N= 2.418605980987D+02 E-N=-1.203157590944D+03  KE= 3.059021889243D+02
 1\1\GINC-C769\FOpt\RwB97XD\Aug-CC-pVTZ\C4H8O2\ROOT\08-Feb-2019\0\\#wB9
 7XD aug-cc-pVTZ Opt=verytight SCF=QC Integral(Grid=SuperFineGrid) Freq
  MaxDisk=32GB\\Title\\0,1\C,-1.9623674415,0.7150199034,-0.2650444224\H
 ,-2.4799467736,-0.2299967667,-0.1100067119\H,-1.9076753279,0.885064703
 4,-1.3388577783\H,-2.5558813397,1.5114146018,0.1812080854\C,-0.5742923
 283,0.6804833493,0.3500386519\H,-0.6245283682,0.5309142097,1.432440051
 9\H,-0.0577639891,1.6352410194,0.2154146831\C,0.3168496011,-0.39669615
 1,-0.2123903726\O,-0.0339601768,-1.1667079097,-1.0744661492\C,1.722926
 7207,-0.5026317894,0.3462858176\H,2.2248123539,0.461295631,0.197224707
 1\H,1.6507748294,-0.657204844,1.4298750648\O,2.4402722697,-1.532741748
 6,-0.2543672399\H,1.8405799707,-1.9333542075,-0.8971543886\\Version=ES
 64L-G09RevD.01\State=1-A\HF=-307.7083707\RMSD=0.000e+00\RMSF=3.496e-08
 \Dipole=-0.5020652,0.9788483,0.6543941\Quadrupole=-2.4713131,1.0469219
 ,1.4243912,1.391242,-0.784764,-0.1485409\PG=C01 [X(C4H8O2)]\\@


 HE THAT RISETH LATE MUST TROT ALL DAY.

                  -- BENJAMIN FRANKLIN
 Job cpu time:       2 days  6 hours 18 minutes 31.2 seconds.
 File lengths (MBytes):  RWF=     91 Int=      0 D2E=      0 Chk=     13 Scr=      1
 Normal termination of Gaussian 09 at Fri Feb  8 21:28:26 2019.
 Link1:  Proceeding to internal job step number  2.
 ----------------------------------------------------------------------
 #N Geom=AllCheck Guess=TCheck SCRF=Check GenChk RwB97XD/Aug-CC-pVTZ Fr
 eq
 ----------------------------------------------------------------------
 1/7=1,10=4,29=7,30=1,38=1,40=1/1,3;
 2/12=2,40=1/2;
 3/5=16,6=1,7=10,11=2,14=-4,16=1,25=1,30=1,70=2,71=2,74=-58,75=-7,116=1,140=1/1,2,3;
 4/5=101/1;
 5/5=2,8=3,98=1/8;
 8/6=4,10=90,11=11/1;
 11/6=1,8=1,9=11,15=111,16=1/1,2,10;
 10/6=1/2;
 6/7=2,8=2,9=2,10=2,18=1,28=1/1;
 7/8=1,10=1,25=1/1,2,3,16;
 1/7=1,10=4,30=1/3;
 99//99;
 Structure from the checkpoint file:  "1-hydroxy-2-butanone_Conf-wb97-opt.chk"
 -----
 Title
 -----
 Charge =  0 Multiplicity = 1
 Redundant internal coordinates found in file.
 C,0,-1.9623674415,0.7150199034,-0.2650444224
 H,0,-2.4799467736,-0.2299967667,-0.1100067119
 H,0,-1.9076753279,0.8850647034,-1.3388577783
 H,0,-2.5558813397,1.5114146018,0.1812080854
 C,0,-0.5742923283,0.6804833493,0.3500386519
 H,0,-0.6245283682,0.5309142097,1.4324400519
 H,0,-0.0577639891,1.6352410194,0.2154146831
 C,0,0.3168496011,-0.396696151,-0.2123903726
 O,0,-0.0339601768,-1.1667079097,-1.0744661492
 C,0,1.7229267207,-0.5026317894,0.3462858176
 H,0,2.2248123539,0.461295631,0.1972247071
 H,0,1.6507748294,-0.657204844,1.4298750648
 O,0,2.4402722697,-1.5327417486,-0.2543672399
 H,0,1.8405799707,-1.9333542075,-0.8971543886
 Recover connectivity data from disk.

 GradGradGradGradGradGradGradGradGradGradGradGradGradGradGradGradGradGrad
 Berny optimization.
 Initialization pass.
                           ----------------------------
                           !    Initial Parameters    !
                           ! (Angstroms and Degrees)  !
 --------------------------                            --------------------------
 ! Name  Definition              Value          Derivative Info.                !
 --------------------------------------------------------------------------------
 ! R1    R(1,2)                  1.0886         calculate D2E/DX2 analytically  !
 ! R2    R(1,3)                  1.0886         calculate D2E/DX2 analytically  !
 ! R3    R(1,4)                  1.0889         calculate D2E/DX2 analytically  !
 ! R4    R(1,5)                  1.5186         calculate D2E/DX2 analytically  !
 ! R5    R(5,6)                  1.0938         calculate D2E/DX2 analytically  !
 ! R6    R(5,7)                  1.0938         calculate D2E/DX2 analytically  !
 ! R7    R(5,8)                  1.5069         calculate D2E/DX2 analytically  !
 ! R8    R(8,9)                  1.208          calculate D2E/DX2 analytically  !
 ! R9    R(8,10)                 1.5167         calculate D2E/DX2 analytically  !
 ! R10   R(10,11)                1.0969         calculate D2E/DX2 analytically  !
 ! R11   R(10,12)                1.0969         calculate D2E/DX2 analytically  !
 ! R12   R(10,13)                1.3916         calculate D2E/DX2 analytically  !
 ! R13   R(13,14)                0.9661         calculate D2E/DX2 analytically  !
 ! A1    A(2,1,3)              107.4571         calculate D2E/DX2 analytically  !
 ! A2    A(2,1,4)              108.5063         calculate D2E/DX2 analytically  !
 ! A3    A(2,1,5)              110.926          calculate D2E/DX2 analytically  !
 ! A4    A(3,1,4)              108.5063         calculate D2E/DX2 analytically  !
 ! A5    A(3,1,5)              110.926          calculate D2E/DX2 analytically  !
 ! A6    A(4,1,5)              110.4171         calculate D2E/DX2 analytically  !
 ! A7    A(1,5,6)              111.218          calculate D2E/DX2 analytically  !
 ! A8    A(1,5,7)              111.218          calculate D2E/DX2 analytically  !
 ! A9    A(1,5,8)              113.9297         calculate D2E/DX2 analytically  !
 ! A10   A(6,5,7)              105.2378         calculate D2E/DX2 analytically  !
 ! A11   A(6,5,8)              107.3823         calculate D2E/DX2 analytically  !
 ! A12   A(7,5,8)              107.3823         calculate D2E/DX2 analytically  !
 ! A13   A(5,8,9)              123.3867         calculate D2E/DX2 analytically  !
 ! A14   A(5,8,10)             117.4312         calculate D2E/DX2 analytically  !
 ! A15   A(9,8,10)             119.1821         calculate D2E/DX2 analytically  !
 ! A16   A(8,10,11)            108.2239         calculate D2E/DX2 analytically  !
 ! A17   A(8,10,12)            108.2239         calculate D2E/DX2 analytically  !
 ! A18   A(8,10,13)            111.7527         calculate D2E/DX2 analytically  !
 ! A19   A(11,10,12)           106.7477         calculate D2E/DX2 analytically  !
 ! A20   A(11,10,13)           110.8535         calculate D2E/DX2 analytically  !
 ! A21   A(12,10,13)           110.8535         calculate D2E/DX2 analytically  !
 ! A22   A(10,13,14)           105.9123         calculate D2E/DX2 analytically  !
 ! D1    D(2,1,5,6)            -61.8539         calculate D2E/DX2 analytically  !
 ! D2    D(2,1,5,7)           -178.801          calculate D2E/DX2 analytically  !
 ! D3    D(2,1,5,8)             59.6725         calculate D2E/DX2 analytically  !
 ! D4    D(3,1,5,6)            178.8008         calculate D2E/DX2 analytically  !
 ! D5    D(3,1,5,7)             61.8537         calculate D2E/DX2 analytically  !
 ! D6    D(3,1,5,8)            -59.6728         calculate D2E/DX2 analytically  !
 ! D7    D(4,1,5,6)             58.4735         calculate D2E/DX2 analytically  !
 ! D8    D(4,1,5,7)            -58.4737         calculate D2E/DX2 analytically  !
 ! D9    D(4,1,5,8)            179.9999         calculate D2E/DX2 analytically  !
 ! D10   D(1,5,8,9)             -0.0001         calculate D2E/DX2 analytically  !
 ! D11   D(1,5,8,10)           179.9999         calculate D2E/DX2 analytically  !
 ! D12   D(6,5,8,9)            123.6291         calculate D2E/DX2 analytically  !
 ! D13   D(6,5,8,10)           -56.3709         calculate D2E/DX2 analytically  !
 ! D14   D(7,5,8,9)           -123.6293         calculate D2E/DX2 analytically  !
 ! D15   D(7,5,8,10)            56.3707         calculate D2E/DX2 analytically  !
 ! D16   D(5,8,10,11)          -57.664          calculate D2E/DX2 analytically  !
 ! D17   D(5,8,10,12)           57.6639         calculate D2E/DX2 analytically  !
 ! D18   D(5,8,10,13)          180.0            calculate D2E/DX2 analytically  !
 ! D19   D(9,8,10,11)          122.336          calculate D2E/DX2 analytically  !
 ! D20   D(9,8,10,12)         -122.3361         calculate D2E/DX2 analytically  !
 ! D21   D(9,8,10,13)            0.0            calculate D2E/DX2 analytically  !
 ! D22   D(8,10,13,14)           0.0            calculate D2E/DX2 analytically  !
 ! D23   D(11,10,13,14)       -120.8176         calculate D2E/DX2 analytically  !
 ! D24   D(12,10,13,14)        120.8177         calculate D2E/DX2 analytically  !
 --------------------------------------------------------------------------------
 Trust Radius=3.00D-01 FncErr=1.00D-07 GrdErr=1.00D-07
 Number of steps in this run=      2 maximum allowed number of steps=      2.
 GradGradGradGradGradGradGradGradGradGradGradGradGradGradGradGradGradGrad

                          Input orientation:                          
 ---------------------------------------------------------------------
 Center     Atomic      Atomic             Coordinates (Angstroms)
 Number     Number       Type             X           Y           Z
 ---------------------------------------------------------------------
      1          6           0       -1.962367    0.715020   -0.265044
      2          1           0       -2.479947   -0.229997   -0.110007
      3          1           0       -1.907675    0.885065   -1.338858
      4          1           0       -2.555881    1.511415    0.181208
      5          6           0       -0.574292    0.680483    0.350039
      6          1           0       -0.624528    0.530914    1.432440
      7          1           0       -0.057764    1.635241    0.215415
      8          6           0        0.316850   -0.396696   -0.212390
      9          8           0       -0.033960   -1.166708   -1.074466
     10          6           0        1.722927   -0.502632    0.346286
     11          1           0        2.224812    0.461296    0.197225
     12          1           0        1.650775   -0.657205    1.429875
     13          8           0        2.440272   -1.532742   -0.254367
     14          1           0        1.840580   -1.933354   -0.897154
 ---------------------------------------------------------------------
                    Distance matrix (angstroms):
                    1          2          3          4          5
     1  C    0.000000
     2  H    1.088569   0.000000
     3  H    1.088569   1.755258   0.000000
     4  H    1.088873   1.767225   1.767225   0.000000
     5  C    1.518642   2.161512   2.161512   2.155376   0.000000
     6  H    2.169139   2.529961   3.074407   2.501417   1.093841
     7  H    2.169139   3.074407   2.529960   2.501418   1.093841
     8  C    2.536438   2.803630   2.803632   3.471079   1.506909
     9  O    2.813329   2.791140   2.791144   3.887048   2.394429
    10  C    3.929096   4.236352   4.236352   4.732001   2.583987
    11  H    4.220254   4.765190   4.429061   4.894695   2.811829
    12  H    4.220255   4.429064   4.765191   4.894695   2.811829
    13  O    4.943256   5.091811   5.091813   5.866700   3.788307
    14  H    4.677163   4.710412   4.710415   5.688424   3.770841
                    6          7          8          9         10
     6  H    0.000000
     7  H    1.738364   0.000000
     8  C    2.110005   2.110005   0.000000
     9  O    3.084683   3.084684   1.207957   0.000000
    10  C    2.785407   2.785406   1.516705   2.355034   0.000000
    11  H    3.106340   2.566833   2.131726   3.060988   1.096934
    12  H    2.566834   3.106337   2.131726   3.060988   1.096934
    13  O    4.061650   4.061649   2.408586   2.632180   1.391580
    14  H    4.192420   4.192421   2.269796   2.032999   1.899198
                   11         12         13         14
    11  H    0.000000
    12  H    1.760679   0.000000
    13  O    2.055856   2.055856   0.000000
    14  H    2.660761   2.660761   0.966073   0.000000
 Stoichiometry    C4H8O2
 Framework group  C1[X(C4H8O2)]
 Deg. of freedom    36
 Full point group                 C1      NOp   1
 Largest Abelian subgroup         C1      NOp   1
 Largest concise Abelian subgroup C1      NOp   1
                         Standard orientation:                         
 ---------------------------------------------------------------------
 Center     Atomic      Atomic             Coordinates (Angstroms)
 Number     Number       Type             X           Y           Z
 ---------------------------------------------------------------------
      1          6           0       -2.494225    0.139429    0.000001
      2          1           0       -2.521222    0.782875   -0.877627
      3          1           0       -2.521223    0.782870    0.877632
      4          1           0       -3.387816   -0.482777   -0.000002
      5          6           0       -1.246188   -0.725832   -0.000001
      6          1           0       -1.224637   -1.389566   -0.869184
      7          1           0       -1.224636   -1.389569    0.869180
      8          6           0        0.040901    0.057864    0.000000
      9          8           0        0.084108    1.265048    0.000000
     10          6           0        1.337798   -0.728553    0.000000
     11          1           0        1.342164   -1.382959    0.880340
     12          1           0        1.342165   -1.382960   -0.880338
     13          8           0        2.448939    0.109219    0.000000
     14          1           0        2.101109    1.010501    0.000000
 ---------------------------------------------------------------------
 Rotational constants (GHZ):      9.4456246      2.0172161      1.7145319
 Standard basis: Aug-CC-pVTZ (5D, 7F)
 There are   530 symmetry adapted cartesian basis functions of A   symmetry.
 There are   460 symmetry adapted basis functions of A   symmetry.
   460 basis functions,   648 primitive gaussians,   530 cartesian basis functions
    24 alpha electrons       24 beta electrons
       nuclear repulsion energy       241.8663056097 Hartrees.
 NAtoms=   14 NActive=   14 NUniq=   14 SFac= 1.00D+00 NAtFMM=   60 NAOKFM=F Big=F
 Integral buffers will be    131072 words long.
 Raffenetti 2 integral format.
 Two-electron integral symmetry is turned on.
 Nuclear repulsion after empirical dispersion term =      241.8605980987 Hartrees.
 One-electron integrals computed using PRISM.
 NBasis=   460 RedAO= T EigKep=  7.09D-06  NBF=   460
 NBsUse=   460 1.00D-06 EigRej= -1.00D+00 NBFU=   460
 Initial guess from the checkpoint file:  "1-hydroxy-2-butanone_Conf-wb97-opt.chk"
 B after Tr=     0.000000    0.000000    0.000000
         Rot=    1.000000    0.000000    0.000000    0.000000 Ang=   0.00 deg.
 SCF Done:  E(RwB97XD) =  -307.708370710     a.u. after    1 cycles
            Convg  =    0.2412D-08                     1 Fock formations.
              S**2 =  0.0000                  -V/T =  2.0059
 DoSCS=F DFT=T ScalE2(SS,OS)=  1.000000  1.000000
 Range of M.O.s used for correlation:     1   460
 NBasis=   460 NAE=    24 NBE=    24 NFC=     0 NFV=     0
 NROrb=    460 NOA=    24 NOB=    24 NVA=   436 NVB=   436

 **** Warning!!: The largest alpha MO coefficient is  0.76444803D+02

 Symmetrizing basis deriv contribution to polar:
 IMax=3 JMax=2 DiffMx= 0.00D+00
 G2DrvN: will do    15 centers at a time, making    1 passes.
 Calling FoFCou, ICntrl=  3107 FMM=F I1Cent=   0 AccDes= 0.00D+00.
 End of G2Drv F.D. properties file   721 does not exist.
 End of G2Drv F.D. properties file   722 does not exist.
 End of G2Drv F.D. properties file   788 does not exist.
          IDoAtm=11111111111111
          Differentiating once with respect to electric field.
                with respect to dipole field.
          Differentiating once with respect to nuclear coordinates.
          There are    45 degrees of freedom in the 1st order CPHF.  IDoFFX=6 NUNeed=     3.
     42 vectors produced by pass  0 Test12= 2.33D-14 2.22D-09 XBig12= 2.50D+01 1.43D+00.
 AX will form    42 AO Fock derivatives at one time.
     42 vectors produced by pass  1 Test12= 2.33D-14 2.22D-09 XBig12= 3.98D+00 3.48D-01.
     42 vectors produced by pass  2 Test12= 2.33D-14 2.22D-09 XBig12= 9.73D-02 3.74D-02.
     42 vectors produced by pass  3 Test12= 2.33D-14 2.22D-09 XBig12= 9.31D-04 4.88D-03.
     42 vectors produced by pass  4 Test12= 2.33D-14 2.22D-09 XBig12= 8.72D-06 4.03D-04.
     42 vectors produced by pass  5 Test12= 2.33D-14 2.22D-09 XBig12= 6.50D-08 3.44D-05.
     42 vectors produced by pass  6 Test12= 2.33D-14 2.22D-09 XBig12= 5.70D-10 2.62D-06.
     11 vectors produced by pass  7 Test12= 2.33D-14 2.22D-09 XBig12= 4.44D-12 2.07D-07.
      3 vectors produced by pass  8 Test12= 2.33D-14 2.22D-09 XBig12= 2.63D-14 1.74D-08.
      1 vectors produced by pass  9 Test12= 2.33D-14 2.22D-09 XBig12= 6.71D-16 3.87D-09.
 InvSVY:  IOpt=1 It=  1 EMax= 4.44D-15
 Solved reduced A of dimension   309 with    45 vectors.
 Isotropic polarizability for W=    0.000000       57.49 Bohr**3.
 End of Minotr F.D. properties file   721 does not exist.
 End of Minotr F.D. properties file   722 does not exist.
 End of Minotr F.D. properties file   788 does not exist.

 **********************************************************************

            Population analysis using the SCF density.

 **********************************************************************

 Orbital symmetries:
       Occupied  (A) (A) (A) (A) (A) (A) (A) (A) (A) (A) (A) (A)
                 (A) (A) (A) (A) (A) (A) (A) (A) (A) (A) (A) (A)
       Virtual   (A) (A) (A) (A) (A) (A) (A) (A) (A) (A) (A) (A)
                 (A) (A) (A) (A) (A) (A) (A) (A) (A) (A) (A) (A)
                 (A) (A) (A) (A) (A) (A) (A) (A) (A) (A) (A) (A)
                 (A) (A) (A) (A) (A) (A) (A) (A) (A) (A) (A) (A)
                 (A) (A) (A) (A) (A) (A) (A) (A) (A) (A) (A) (A)
                 (A) (A) (A) (A) (A) (A) (A) (A) (A) (A) (A) (A)
                 (A) (A) (A) (A) (A) (A) (A) (A) (A) (A) (A) (A)
                 (A) (A) (A) (A) (A) (A) (A) (A) (A) (A) (A) (A)
                 (A) (A) (A) (A) (A) (A) (A) (A) (A) (A) (A) (A)
                 (A) (A) (A) (A) (A) (A) (A) (A) (A) (A) (A) (A)
                 (A) (A) (A) (A) (A) (A) (A) (A) (A) (A) (A) (A)
                 (A) (A) (A) (A) (A) (A) (A) (A) (A) (A) (A) (A)
                 (A) (A) (A) (A) (A) (A) (A) (A) (A) (A) (A) (A)
                 (A) (A) (A) (A) (A) (A) (A) (A) (A) (A) (A) (A)
                 (A) (A) (A) (A) (A) (A) (A) (A) (A) (A) (A) (A)
                 (A) (A) (A) (A) (A) (A) (A) (A) (A) (A) (A) (A)
                 (A) (A) (A) (A) (A) (A) (A) (A) (A) (A) (A) (A)
                 (A) (A) (A) (A) (A) (A) (A) (A) (A) (A) (A) (A)
                 (A) (A) (A) (A) (A) (A) (A) (A) (A) (A) (A) (A)
                 (A) (A) (A) (A) (A) (A) (A) (A) (A) (A) (A) (A)
                 (A) (A) (A) (A) (A) (A) (A) (A) (A) (A) (A) (A)
                 (A) (A) (A) (A) (A) (A) (A) (A) (A) (A) (A) (A)
                 (A) (A) (A) (A) (A) (A) (A) (A) (A) (A) (A) (A)
                 (A) (A) (A) (A) (A) (A) (A) (A) (A) (A) (A) (A)
                 (A) (A) (A) (A) (A) (A) (A) (A) (A) (A) (A) (A)
                 (A) (A) (A) (A) (A) (A) (A) (A) (A) (A) (A) (A)
                 (A) (A) (A) (A) (A) (A) (A) (A) (A) (A) (A) (A)
                 (A) (A) (A) (A) (A) (A) (A) (A) (A) (A) (A) (A)
                 (A) (A) (A) (A) (A) (A) (A) (A) (A) (A) (A) (A)
                 (A) (A) (A) (A) (A) (A) (A) (A) (A) (A) (A) (A)
                 (A) (A) (A) (A) (A) (A) (A) (A) (A) (A) (A) (A)
                 (A) (A) (A) (A) (A) (A) (A) (A) (A) (A) (A) (A)
                 (A) (A) (A) (A) (A) (A) (A) (A) (A) (A) (A) (A)
                 (A) (A) (A) (A) (A) (A) (A) (A) (A) (A) (A) (A)
                 (A) (A) (A) (A) (A) (A) (A) (A) (A) (A) (A) (A)
                 (A) (A) (A) (A) (A) (A) (A) (A) (A) (A) (A) (A)
                 (A) (A) (A) (A)
 The electronic state is 1-A.
 Alpha  occ. eigenvalues --  -19.26290 -19.25298 -10.39034 -10.34617 -10.31024
 Alpha  occ. eigenvalues --  -10.28582  -1.17746  -1.12728  -0.90303  -0.82942
 Alpha  occ. eigenvalues --   -0.74584  -0.65192  -0.61006  -0.58782  -0.57020
 Alpha  occ. eigenvalues --   -0.54292  -0.51949  -0.49390  -0.47146  -0.46219
 Alpha  occ. eigenvalues --   -0.44394  -0.43869  -0.36870  -0.35813
 Alpha virt. eigenvalues --    0.02590   0.03389   0.03795   0.04347   0.04880
 Alpha virt. eigenvalues --    0.05940   0.06035   0.06341   0.07210   0.08768
 Alpha virt. eigenvalues --    0.10699   0.11070   0.11403   0.11850   0.12181
 Alpha virt. eigenvalues --    0.12497   0.13071   0.13274   0.14978   0.15073
 Alpha virt. eigenvalues --    0.15765   0.16551   0.17704   0.18475   0.19519
 Alpha virt. eigenvalues --    0.20425   0.20804   0.21073   0.22214   0.22475
 Alpha virt. eigenvalues --    0.23048   0.23928   0.24545   0.24558   0.26100
 Alpha virt. eigenvalues --    0.26515   0.27042   0.28207   0.28831   0.29891
 Alpha virt. eigenvalues --    0.30627   0.31295   0.31811   0.32708   0.33265
 Alpha virt. eigenvalues --    0.33425   0.34708   0.35364   0.35629   0.35844
 Alpha virt. eigenvalues --    0.36171   0.37463   0.37983   0.38385   0.38489
 Alpha virt. eigenvalues --    0.39002   0.39214   0.40472   0.40852   0.41548
 Alpha virt. eigenvalues --    0.41913   0.42684   0.43639   0.43643   0.44229
 Alpha virt. eigenvalues --    0.44796   0.46453   0.46668   0.47145   0.48653
 Alpha virt. eigenvalues --    0.48769   0.49537   0.50386   0.51261   0.51445
 Alpha virt. eigenvalues --    0.52792   0.53284   0.53509   0.55005   0.55083
 Alpha virt. eigenvalues --    0.57080   0.57184   0.58323   0.59980   0.60685
 Alpha virt. eigenvalues --    0.60774   0.61929   0.62897   0.64649   0.66496
 Alpha virt. eigenvalues --    0.67228   0.68560   0.69844   0.69998   0.70815
 Alpha virt. eigenvalues --    0.71957   0.74515   0.74636   0.75533   0.76288
 Alpha virt. eigenvalues --    0.76590   0.76911   0.77354   0.78636   0.79964
 Alpha virt. eigenvalues --    0.80135   0.80930   0.82440   0.82629   0.83853
 Alpha virt. eigenvalues --    0.84294   0.84872   0.85400   0.87670   0.87955
 Alpha virt. eigenvalues --    0.88525   0.88552   0.89632   0.89852   0.92778
 Alpha virt. eigenvalues --    0.93286   0.94493   0.94703   0.96066   0.97074
 Alpha virt. eigenvalues --    0.97226   0.97881   0.99276   1.00447   1.00912
 Alpha virt. eigenvalues --    1.01777   1.01809   1.02576   1.02784   1.06104
 Alpha virt. eigenvalues --    1.07240   1.07306   1.07917   1.08979   1.09470
 Alpha virt. eigenvalues --    1.11060   1.11780   1.12213   1.12289   1.14872
 Alpha virt. eigenvalues --    1.16229   1.16697   1.17408   1.17668   1.18875
 Alpha virt. eigenvalues --    1.19512   1.20979   1.22761   1.23381   1.24064
 Alpha virt. eigenvalues --    1.25372   1.26074   1.27415   1.27617   1.30050
 Alpha virt. eigenvalues --    1.30663   1.33342   1.34541   1.35385   1.36013
 Alpha virt. eigenvalues --    1.37521   1.38787   1.38940   1.39327   1.39709
 Alpha virt. eigenvalues --    1.41680   1.43704   1.45004   1.45163   1.46723
 Alpha virt. eigenvalues --    1.49989   1.50262   1.51465   1.52311   1.52709
 Alpha virt. eigenvalues --    1.53717   1.54314   1.54877   1.55674   1.56466
 Alpha virt. eigenvalues --    1.58121   1.59097   1.59427   1.60300   1.61540
 Alpha virt. eigenvalues --    1.61652   1.63340   1.63926   1.64649   1.66971
 Alpha virt. eigenvalues --    1.67718   1.70412   1.71054   1.71117   1.71902
 Alpha virt. eigenvalues --    1.73223   1.73362   1.75023   1.75841   1.77524
 Alpha virt. eigenvalues --    1.79192   1.79606   1.81761   1.82339   1.85409
 Alpha virt. eigenvalues --    1.85477   1.86611   1.87689   1.90135   1.92689
 Alpha virt. eigenvalues --    1.95121   1.98737   1.98740   1.99090   2.01173
 Alpha virt. eigenvalues --    2.03543   2.04025   2.08238   2.09654   2.10888
 Alpha virt. eigenvalues --    2.11521   2.12153   2.14231   2.15825   2.16297
 Alpha virt. eigenvalues --    2.17293   2.20489   2.21926   2.23094   2.27090
 Alpha virt. eigenvalues --    2.28519   2.29007   2.32671   2.34093   2.34759
 Alpha virt. eigenvalues --    2.40068   2.40274   2.41824   2.42353   2.46495
 Alpha virt. eigenvalues --    2.52437   2.53294   2.55026   2.56953   2.57787
 Alpha virt. eigenvalues --    2.58223   2.63455   2.67986   2.69823   2.70487
 Alpha virt. eigenvalues --    2.77744   2.77883   2.79685   2.80641   2.84697
 Alpha virt. eigenvalues --    2.86700   2.87262   2.89820   2.91074   2.93013
 Alpha virt. eigenvalues --    2.99834   3.03536   3.07869   3.08891   3.10182
 Alpha virt. eigenvalues --    3.15295   3.16238   3.16926   3.22432   3.23939
 Alpha virt. eigenvalues --    3.24309   3.24713   3.30546   3.31367   3.33510
 Alpha virt. eigenvalues --    3.34412   3.38829   3.40835   3.42109   3.42264
 Alpha virt. eigenvalues --    3.44470   3.44992   3.47698   3.48061   3.49914
 Alpha virt. eigenvalues --    3.51246   3.51355   3.55025   3.56981   3.57266
 Alpha virt. eigenvalues --    3.60435   3.62105   3.62420   3.66896   3.68032
 Alpha virt. eigenvalues --    3.70562   3.72048   3.73031   3.76325   3.77590
 Alpha virt. eigenvalues --    3.78330   3.78666   3.81078   3.82008   3.83308
 Alpha virt. eigenvalues --    3.85296   3.89476   3.89789   3.91069   3.94166
 Alpha virt. eigenvalues --    3.95790   3.97393   3.98582   3.99821   4.01049
 Alpha virt. eigenvalues --    4.03847   4.04411   4.04671   4.08087   4.10521
 Alpha virt. eigenvalues --    4.11842   4.13695   4.15103   4.19943   4.21477
 Alpha virt. eigenvalues --    4.25408   4.26487   4.27925   4.30045   4.31077
 Alpha virt. eigenvalues --    4.31671   4.37530   4.37866   4.40566   4.43086
 Alpha virt. eigenvalues --    4.46516   4.47355   4.49379   4.51113   4.51329
 Alpha virt. eigenvalues --    4.53798   4.57536   4.58726   4.59801   4.60300
 Alpha virt. eigenvalues --    4.62656   4.64981   4.69800   4.71274   4.74534
 Alpha virt. eigenvalues --    4.78867   4.81444   4.83007   4.87590   4.87628
 Alpha virt. eigenvalues --    4.88035   4.91097   4.92699   4.95920   4.96458
 Alpha virt. eigenvalues --    5.00431   5.02539   5.03724   5.05035   5.09920
 Alpha virt. eigenvalues --    5.10700   5.13611   5.15927   5.17669   5.22064
 Alpha virt. eigenvalues --    5.23435   5.25090   5.27207   5.29474   5.31905
 Alpha virt. eigenvalues --    5.35330   5.36524   5.37998   5.43658   5.45406
 Alpha virt. eigenvalues --    5.46240   5.56789   5.60330   5.66839   5.71490
 Alpha virt. eigenvalues --    5.72656   5.78363   5.81737   5.81983   5.86685
 Alpha virt. eigenvalues --    5.90823   5.94701   5.94959   5.99474   6.13024
 Alpha virt. eigenvalues --    6.15140   6.33751   6.40327   6.41878   6.44771
 Alpha virt. eigenvalues --    6.49914   6.55595   6.59142   6.59565   6.64781
 Alpha virt. eigenvalues --    6.70045   6.75454   6.77682   6.89752   6.94307
 Alpha virt. eigenvalues --    6.96424   6.98004   6.99966   7.10583   7.11588
 Alpha virt. eigenvalues --    7.17183   7.20770   7.27214   7.28797   7.41967
 Alpha virt. eigenvalues --    7.44102   7.55218   7.66316   7.82395   8.12013
 Alpha virt. eigenvalues --   15.04293  15.54865  16.67994  17.06757  17.86009
 Alpha virt. eigenvalues --   19.06898
          Condensed to atoms (all electrons):
               1          2          3          4          5          6
     1  C    5.749741   0.380380   0.380380   0.424026  -0.014501  -0.031899
     2  H    0.380380   0.335092   0.013601   0.006522   0.004314  -0.004684
     3  H    0.380380   0.013601   0.335092   0.006522   0.004313  -0.002177
     4  H    0.424026   0.006522   0.006522   0.349651  -0.022574  -0.002724
     5  C   -0.014501   0.004314   0.004313  -0.022574   5.556407   0.433120
     6  H   -0.031899  -0.004684  -0.002177  -0.002724   0.433120   0.378341
     7  H   -0.031900  -0.002177  -0.004684  -0.002724   0.433121   0.017541
     8  C    0.061860  -0.015704  -0.015704   0.000586  -0.096126  -0.061403
     9  O    0.026319   0.017256   0.017256  -0.004071  -0.088349  -0.006885
    10  C   -0.031309  -0.003821  -0.003821   0.000547   0.118627   0.019276
    11  H   -0.000177  -0.000581   0.000945  -0.000022   0.005666  -0.000366
    12  H   -0.000177   0.000945  -0.000581  -0.000022   0.005666  -0.008552
    13  O   -0.002110   0.000319   0.000319  -0.000124  -0.008505   0.000135
    14  H   -0.001858  -0.000482  -0.000482   0.000019   0.002904   0.000592
               7          8          9         10         11         12
     1  C   -0.031900   0.061860   0.026319  -0.031309  -0.000177  -0.000177
     2  H   -0.002177  -0.015704   0.017256  -0.003821  -0.000581   0.000945
     3  H   -0.004684  -0.015704   0.017256  -0.003821   0.000945  -0.000581
     4  H   -0.002724   0.000586  -0.004071   0.000547  -0.000022  -0.000022
     5  C    0.433121  -0.096126  -0.088349   0.118627   0.005666   0.005666
     6  H    0.017541  -0.061403  -0.006885   0.019276  -0.000366  -0.008552
     7  H    0.378341  -0.061404  -0.006885   0.019276  -0.008552  -0.000366
     8  C   -0.061404   5.517467  -0.043725  -0.074594   0.022300   0.022300
     9  O   -0.006885  -0.043725   9.020740  -0.036942  -0.007608  -0.007608
    10  C    0.019276  -0.074594  -0.036942   5.408496   0.357974   0.357974
    11  H   -0.008552   0.022300  -0.007608   0.357974   0.379118  -0.015495
    12  H   -0.000366   0.022300  -0.007608   0.357974  -0.015495   0.379118
    13  O    0.000135   0.039104  -0.043715  -0.133437   0.012175   0.012175
    14  H    0.000592  -0.049487   0.032307   0.086656  -0.005013  -0.005013
              13         14
     1  C   -0.002110  -0.001858
     2  H    0.000319  -0.000482
     3  H    0.000319  -0.000482
     4  H   -0.000124   0.000019
     5  C   -0.008505   0.002904
     6  H    0.000135   0.000592
     7  H    0.000135   0.000592
     8  C    0.039104  -0.049487
     9  O   -0.043715   0.032307
    10  C   -0.133437   0.086656
    11  H    0.012175  -0.005013
    12  H    0.012175  -0.005013
    13  O    8.571846   0.159932
    14  H    0.159932   0.570841
 Mulliken charges:
               1
     1  C   -0.908773
     2  H    0.269021
     3  H    0.269021
     4  H    0.244388
     5  C   -0.334083
     6  H    0.269686
     7  H    0.269686
     8  C    0.754530
     9  O   -0.868091
    10  C   -0.084901
    11  H    0.259638
    12  H    0.259637
    13  O   -0.608251
    14  H    0.208492
 Sum of Mulliken charges =   0.00000
 Mulliken charges with hydrogens summed into heavy atoms:
               1
     1  C   -0.126343
     5  C    0.205290
     8  C    0.754530
     9  O   -0.868091
    10  C    0.434374
    13  O   -0.399759
 APT charges:
               1
     1  C    0.060432
     2  H    0.000432
     3  H    0.000431
     4  H   -0.013519
     5  C   -0.053566
     6  H   -0.001565
     7  H   -0.001565
     8  C    0.731830
     9  O   -0.686461
    10  C    0.292230
    11  H   -0.016337
    12  H   -0.016337
    13  O   -0.602804
    14  H    0.306800
 Sum of APT charges =   0.00000
 APT charges with hydrogens summed into heavy atoms:
               1
     1  C    0.047776
     5  C   -0.056697
     8  C    0.731830
     9  O   -0.686461
    10  C    0.259556
    13  O   -0.296004
 Electronic spatial extent (au):  <R**2>=            709.6870
 Charge=              0.0000 electrons
 Dipole moment (field-independent basis, Debye):
    X=             -2.2785    Y=             -2.3224    Z=              0.0000  Tot=              3.2535
 Quadrupole moment (field-independent basis, Debye-Ang):
   XX=            -42.1929   YY=            -37.0809   ZZ=            -35.7539
   XY=              1.2032   XZ=              0.0000   YZ=              0.0000
 Traceless Quadrupole moment (field-independent basis, Debye-Ang):
   XX=             -3.8504   YY=              1.2617   ZZ=              2.5887
   XY=              1.2032   XZ=              0.0000   YZ=              0.0000
 Octapole moment (field-independent basis, Debye-Ang**2):
  XXX=            -17.3349  YYY=              0.1695  ZZZ=              0.0000  XYY=              7.3414
  XXY=              3.5750  XXZ=              0.0000  XZZ=              1.8957  YZZ=              0.1424
  YYZ=              0.0000  XYZ=              0.0000
 Hexadecapole moment (field-independent basis, Debye-Ang**3):
 XXXX=           -754.0894 YYYY=           -171.4429 ZZZZ=            -54.3622 XXXY=             14.0076
 XXXZ=              0.0000 YYYX=              5.9399 YYYZ=              0.0000 ZZZX=              0.0000
 ZZZY=              0.0000 XXYY=           -128.8622 XXZZ=           -125.0726 YYZZ=            -33.5473
 XXYZ=              0.0000 YYXZ=              0.0000 ZZXY=             -1.6873
 N-N= 2.418605980987D+02 E-N=-1.203157590944D+03  KE= 3.059021889243D+02
  Exact polarizability:  66.525   0.101  59.472   0.000   0.000  46.461
 Approx polarizability:  59.961   0.735  68.450   0.000   0.000  53.066
 Calling FoFJK, ICntrl=    100127 FMM=F ISym2X=0 I1Cent= 0 IOpClX= 0 NMat=1 NMatS=1 NMatT=0.
 Full mass-weighted force constant matrix:
 Low frequencies ---  -10.7824   -0.0012   -0.0010   -0.0005    3.5570    8.9800
 Low frequencies ---   21.7141  104.8902  207.7299
 Diagonal vibrational polarizability:
       11.5081041       3.4882429      25.8645043
 Harmonic frequencies (cm**-1), IR intensities (KM/Mole), Raman scattering
 activities (A**4/AMU), depolarization ratios for plane and unpolarized
 incident light, reduced masses (AMU), force constants (mDyne/A),
 and normal coordinates:
                      1                      2                      3
                      A                      A                      A
 Frequencies --     21.5722               104.8901               207.7283
 Red. masses --      1.8892                 3.3397                 1.1091
 Frc consts  --      0.0005                 0.0216                 0.0282
 IR Inten    --      0.1054                 3.4483                 0.0231
  Atom  AN      X      Y      Z        X      Y      Z        X      Y      Z
     1   6     0.00   0.00   0.15     0.00   0.00   0.13     0.00   0.00   0.02
     2   1    -0.04   0.26   0.35    -0.12  -0.08   0.08    -0.33  -0.36  -0.24
     3   1     0.04  -0.26   0.35     0.12   0.08   0.08     0.33   0.36  -0.24
     4   1     0.00   0.00   0.01     0.00   0.00   0.31     0.00   0.00   0.60
     5   6     0.00   0.00  -0.16     0.00   0.00   0.04     0.00   0.00  -0.07
     6   1    -0.05   0.26  -0.36    -0.09  -0.06   0.08    -0.02   0.05  -0.11
     7   1     0.05  -0.26  -0.36     0.09   0.06   0.08     0.02  -0.05  -0.11
     8   6     0.00   0.00  -0.05     0.00   0.00  -0.11     0.00   0.00  -0.02
     9   8     0.00   0.00  -0.10     0.00   0.00  -0.17     0.00   0.00   0.04
    10   6     0.00   0.00   0.12     0.00   0.00  -0.19     0.00   0.00   0.03
    11   1    -0.04   0.15   0.23    -0.09  -0.33  -0.44    -0.02   0.06   0.07
    12   1     0.04  -0.15   0.23     0.09   0.33  -0.44     0.02  -0.06   0.07
    13   8     0.00   0.00   0.02     0.00   0.00   0.28     0.00   0.00  -0.01
    14   1     0.00   0.00  -0.02     0.00   0.00   0.12     0.00   0.00   0.06
                      4                      5                      6
                      A                      A                      A
 Frequencies --    210.3742               345.0514               415.1903
 Red. masses --      3.5656                 5.2712                 1.2347
 Frc consts  --      0.0930                 0.3698                 0.1254
 IR Inten    --      0.1643                25.1094                43.5961
  Atom  AN      X      Y      Z        X      Y      Z        X      Y      Z
     1   6     0.15   0.22   0.00    -0.23  -0.05   0.00     0.00   0.00   0.01
     2   1     0.34   0.24   0.00    -0.39  -0.07  -0.01     0.02   0.05   0.05
     3   1     0.34   0.24   0.00    -0.39  -0.07   0.01    -0.02  -0.05   0.05
     4   1    -0.02   0.47   0.00    -0.09  -0.26   0.00     0.00   0.00  -0.04
     5   6    -0.06  -0.09   0.00    -0.08   0.12   0.00     0.00   0.00   0.01
     6   1    -0.17  -0.08  -0.01    -0.07   0.10   0.01    -0.09  -0.19   0.15
     7   1    -0.17  -0.08   0.01    -0.07   0.10  -0.01     0.09   0.19   0.15
     8   6    -0.01  -0.18   0.00     0.05  -0.07   0.00     0.00   0.00  -0.14
     9   8    -0.07  -0.18   0.00     0.38  -0.08   0.00     0.00   0.00   0.02
    10   6     0.08  -0.03   0.00     0.06  -0.10   0.00     0.00   0.00   0.00
    11   1     0.19  -0.03   0.00     0.16  -0.09   0.01    -0.15   0.13   0.11
    12   1     0.19  -0.03   0.00     0.16  -0.09  -0.01     0.15  -0.13   0.11
    13   8    -0.08   0.19   0.00    -0.16   0.18   0.00     0.00   0.00  -0.03
    14   1    -0.27   0.12   0.00    -0.45   0.08   0.00     0.00   0.00   0.86
                      7                      8                      9
                      A                      A                      A
 Frequencies --    421.7435               488.3351               662.7480
 Red. masses --      4.4696                 1.5437                 3.6798
 Frc consts  --      0.4684                 0.2169                 0.9523
 IR Inten    --      1.9079                35.1012                 3.9651
  Atom  AN      X      Y      Z        X      Y      Z        X      Y      Z
     1   6     0.26  -0.07   0.00     0.00   0.00   0.01     0.01   0.04   0.00
     2   1     0.33  -0.06   0.01    -0.01   0.06   0.06    -0.30   0.00  -0.02
     3   1     0.33  -0.06  -0.01     0.01  -0.06   0.06    -0.30   0.00   0.02
     4   1     0.21   0.02   0.00     0.00   0.00  -0.02     0.30  -0.38   0.00
     5   6     0.19  -0.04   0.00     0.00   0.00  -0.02     0.17   0.27   0.00
     6   1     0.28  -0.03  -0.01    -0.12  -0.26   0.18     0.15   0.23   0.02
     7   1     0.28  -0.03   0.01     0.12   0.26   0.18     0.15   0.23  -0.02
     8   6     0.00   0.07   0.00     0.00   0.00  -0.18     0.10  -0.03   0.00
     9   8     0.10   0.08   0.00     0.00   0.00   0.10    -0.22  -0.03   0.00
    10   6    -0.21  -0.04   0.00     0.00   0.00  -0.02     0.11  -0.20   0.00
    11   1    -0.27  -0.04   0.00    -0.14   0.24   0.16     0.15  -0.19   0.01
    12   1    -0.27  -0.04   0.00     0.14  -0.24   0.16     0.15  -0.19  -0.01
    13   8    -0.31  -0.01   0.00     0.00   0.00   0.05    -0.07   0.00   0.00
    14   1    -0.39  -0.04   0.00     0.00   0.00  -0.71    -0.28  -0.08   0.00
                     10                     11                     12
                      A                      A                      A
 Frequencies --    749.3100               846.8332               946.3747
 Red. masses --      1.2847                 3.2317                 1.3830
 Frc consts  --      0.4250                 1.3655                 0.7298
 IR Inten    --      5.8091                 2.1430                 1.4216
  Atom  AN      X      Y      Z        X      Y      Z        X      Y      Z
     1   6     0.00   0.00   0.02    -0.07  -0.03   0.00     0.00   0.00  -0.06
     2   1     0.26  -0.22  -0.16     0.25   0.03   0.03    -0.26   0.22   0.12
     3   1    -0.26   0.22  -0.16     0.25   0.03  -0.03     0.26  -0.22   0.12
     4   1     0.00   0.00  -0.16    -0.37   0.41   0.00     0.00   0.00   0.18
     5   6     0.00   0.00   0.12    -0.08  -0.13   0.00     0.00   0.00   0.03
     6   1    -0.07   0.44  -0.22     0.07  -0.11  -0.01     0.38   0.02   0.02
     7   1     0.07  -0.44  -0.22     0.07  -0.11   0.01    -0.38  -0.02   0.02
     8   6     0.00   0.00  -0.06     0.00   0.15   0.00     0.00   0.00   0.10
     9   8     0.00   0.00   0.01    -0.03   0.20   0.00     0.00   0.00  -0.02
    10   6     0.00   0.00  -0.07     0.18  -0.25   0.00     0.00   0.00  -0.14
    11   1    -0.17   0.22   0.10     0.24  -0.22   0.02    -0.21   0.36   0.15
    12   1     0.17  -0.22   0.10     0.24  -0.22  -0.02     0.21  -0.36   0.15
    13   8     0.00   0.00   0.02    -0.02   0.02   0.00     0.00   0.00   0.03
    14   1     0.00   0.00   0.00    -0.34  -0.10   0.00     0.00   0.00   0.06
                     13                     14                     15
                      A                      A                      A
 Frequencies --   1003.7443              1049.9973              1128.0323
 Red. masses --      3.0239                 1.9009                 1.8937
 Frc consts  --      1.7950                 1.2348                 1.4197
 IR Inten    --     36.2867                32.4063                 0.0081
  Atom  AN      X      Y      Z        X      Y      Z        X      Y      Z
     1   6     0.25  -0.10   0.00     0.04   0.08   0.00     0.00   0.00  -0.10
     2   1     0.05  -0.17  -0.04    -0.31  -0.02  -0.06    -0.27   0.26   0.11
     3   1     0.05  -0.17   0.04    -0.31  -0.02   0.06     0.27  -0.26   0.11
     4   1     0.46  -0.41   0.00     0.30  -0.32   0.00     0.00   0.00   0.22
     5   6    -0.20   0.11   0.00    -0.04  -0.13   0.00     0.00   0.00   0.15
     6   1    -0.38   0.13  -0.01    -0.49  -0.12  -0.02     0.27   0.29  -0.07
     7   1    -0.38   0.13   0.01    -0.49  -0.12   0.02    -0.27  -0.29  -0.07
     8   6    -0.19   0.03   0.00     0.18   0.02   0.00     0.00   0.00  -0.17
     9   8     0.03   0.04   0.00    -0.01   0.07   0.00     0.00   0.00   0.03
    10   6     0.00  -0.10   0.00     0.05   0.03   0.00     0.00   0.00   0.12
    11   1     0.13  -0.08   0.01    -0.11   0.02   0.00    -0.08  -0.31  -0.12
    12   1     0.13  -0.08  -0.01    -0.11   0.02   0.00     0.08   0.31  -0.12
    13   8     0.08   0.04   0.00    -0.07  -0.03   0.00     0.00   0.00  -0.03
    14   1    -0.06  -0.01   0.00    -0.05  -0.03   0.00     0.00   0.00  -0.08
                     16                     17                     18
                      A                      A                      A
 Frequencies --   1141.3606              1174.3895              1256.5411
 Red. masses --      2.9125                 2.3217                 1.1296
 Frc consts  --      2.2354                 1.8866                 1.0508
 IR Inten    --    106.7009                25.1558                 0.4436
  Atom  AN      X      Y      Z        X      Y      Z        X      Y      Z
     1   6    -0.01   0.18   0.00     0.02   0.07   0.00     0.00   0.00   0.07
     2   1    -0.45   0.05  -0.08    -0.17   0.01  -0.04     0.13  -0.15  -0.05
     3   1    -0.45   0.05   0.08    -0.17   0.01   0.04    -0.13   0.15  -0.05
     4   1     0.30  -0.29   0.00     0.17  -0.15   0.00     0.00   0.00  -0.13
[truncated: 37,135 more chars]
