# Supplementary material for: Computational Investigation of Substituent Effects on the Alcohol + Carbonyl Channel of Peroxy Radical Self- and Cross-Reactions
Source: J Phys Chem A. 2023 Feb 8;127(7):1686–96. doi: 10.1021/acs.jpca.2c08927 (PMC9969516; doi:10.1021/acs.jpca.2c08927)
Supplement: Supplementary file 2 — jp2c08927_si_002.zip [file jp2c08927_si_002.zip › AceO-OBuOH/isc-out/soc-aceo-obuoh.out]

----- GAMESS execution script 'rungms' -----
This job is running on host r07c01.bullx
under operating system Linux at Tue Jun 28 16:57:25 EEST 2022
Available scratch disk space (Kbyte units) at beginning of the job is
Filesystem                                       1K-blocks        Used   Available Use% Mounted on
10.140.15.146@o2ib:10.140.15.145@o2ib:/scratch 41943040000 30767470844 11175569156  74% /scratch
GAMESS temporary binary files will be written to /scratch/kurten/scratch_galib/gamess-us-trash/GALIB/SCR
GAMESS supplementary output files will be written to /scratch/kurten/scratch_galib/gamess-us-trash/SCR/GALIB
Copying input file ./soc-aceo-buoh.inp to your run's scratch directory...
 
Assuming a single but multicore node.
 

 Distributed Data Interface kickoff program.
 Initiating 20 compute processes on 1 nodes to run the following command:
 /projappl/kurten/appl_galib/gamess/gamess.01.x soc-aceo-buoh 

          *******************************************************
          *                                                     *
          *          GAMESS VERSION = 30 SEP 2020 (R2)          *
          *                                                     *
          *              doi.org/10.1063/5.0005188              *
          *                                                     *
          **************** 64 BIT INTEL VERSION *****************

  GAMESS HAS BEEN MADE POSSIBLE WITH IMPORTANT CONTRIBUTIONS FROM
  THE FOLLOWING INDIVIDUALS (IN ALPHABETICAL ORDER):

     IVANA ADAMOVIC, CHRISTINE AIKENS, TOMOKO AKAMA,
     YURI ALEXEEV, YURIKO AOKI, POOJA ARORA, TOSHIO ASADA,
     ANDREY ASADCHEV, KIM K. BALDRIDGE, PRADIPTA BANDYOPADHYAY,
     MARIA BARYSZ, ROB BELL, JONATHAN BENTZ, COLLEEN BERTONI,
     JERRY A. BOATZ, BRETT BODE, KURT BRORSEN, KURT R. BRORSEN,
     LAIMUTIS BYTAUTAS, CALEB CARLIN, LAURA CARRINGTON,
     GALINA CHABAN, BENOIT CHAMPAGNE, WEI CHEN, MAHITO CHIBA,
     DAN CHIPMAN, CHEOL HO CHOI, TANNER CULPITT,
     DIPAYAN DATTA, PAUL DAY, ALBERT DEFUSCO,
     NUWAN DESILVA, J. EMILIANO DEUSTUA,
     TIM DUDLEY, MICHEL DUPUIS, STEVEN T. ELBERT,
     DMITRI FEDOROV, ALEX FINDLATER, GRAHAM FLETCHER,
     MARK FREITAG, CHRISTIAN FRIEDL, DAVID GARMER,
     IGOR S. GERASIMOV, KURT GLAESEMANN, MARK S. GORDON,
     JEFFREY GOUR, FENG LONG GU, EMILIE B. GUIDEZ,
     ANASTASIA GUNINA, SHARON HAMMES-SCHIFFER, MASATAKE HARUTA,
     KIMIHIKO HIRAO, YASUHIRO IKABATA, TZVETELIN IORDANOV,
     STEPHAN IRLE, KAZUYA ISHIMURA, JOE IVANIC, FRANK JENSEN,
     JAN H. JENSEN, VISVALDAS KAIRYS, MUNEAKI KAMIYA,
     MICHIO KATOUDA, NAOAKI KAWAKAMI, DAN KEMP, BERNARD KIRTMAN,
     KAZUO KITAURA, MARIUSZ KLOBUKOWSKI, MASATO KOBAYASHI,
     PRAKASHAN KORAMBATH, JACEK KORCHOWIEC, SHIRO KOSEKI,
     KAROL KOWALSKI, JIMMY KROMANN, STANISLAW KUCHARSKI,
     HENRY KURTZ, SAROM SOK LEANG, HUI LI, SHUHUA LI, WEI LI,
     JESSE LUTZ, ALEKSANDR O. LYKHIN, MARCIN MAKOWSKI,
     JOANI MATO, NIKITA MATSUNAGA, BENEDETTA MENNUCCI,
     GRANT MERRILL, NORIYUKI MINEZAWA, VLADIMIR MIRONOV,
     EISAKU MIYOSHI, JOHN A. MONTGOMERY JR., HIROTOSHI MORI,
     JONATHAN MULLIN, MONIKA MUSIAL, SHIGERU NAGASE,
     TAKESHI NAGATA, HIROMI NAKAI, TAKAHITO NAKAJIMA,
     YUYA NAKAJIMA, HARUYUKI NAKANO, HIROYA NAKATA, SEAN NEDD,
     HEATHER NETZLOFF, KIET A. NGUYEN, YOSHIO NISHIMOTO,
     BOSILJKA NJEGIC, RYAN OLSON, MIKE PAK, ROBERTO PEVERATI,
     BUU PHAM, PIOTR PIECUCH, ANNA POMOGAEVA, DAVID POOLE,
     SPENCER PRUITT, OLIVIER QUINET, LUKE ROSKOP,
     KLAUS RUEDENBERG, ANDREW SAND, TOSAPORN SATTASATHUCHANA,
     NOZOMI SAWADA, MICHAEL W. SCHMIDT, PATRICK E. SCHNEIDER,
     JUNJI SEINO, PRACHI SHARMA, JUN SHEN, JIM SHOEMAKER,
     YINAN SHU, DEJUN SI, JONATHAN SKONE, LYUDMILA SLIPCHENKO,
     TONY SMITH, JIE SONG, MARK SPACKMAN, CASPER STEINMANN,
     WALT STEVENS, PEIFENG SU, SHUJUN SU, CHET SWALINA,
     TETSUYA TAKETSUGU, ZHEN TAO, NANDUN THELLAMUREGE
     SEIKEN TOKURA, JACOPO TOMASI, TSUGUKI TOUMA, TAKAO TSUNEDA,
     HIROAKI UMEDA, JORGE LUIS GALVEZ VALLEJO, YALI WANG,
     SIMON WEBB, AARON WEST, THERESA L. WINDUS, MARTA WLOCH,
     PENG XU, KIYOSHI YAGI, SUSUMU YANAGISAWA, YANG YANG,
     SOOHAENG YOO, TAKESHI YOSHIKAWA, FEDERICO ZAHARIEV,
     TOBY ZENG

  WHO ARE SUPPORTED BY THEIR INSTITUTION/UNIVERSITY/COMPANY/GROUP
  (IN ALPHABETICAL ORDER):

     EP ANALYTICS, FACULTES UNIVERSITAIRES NOTRE-DAME DE LA PAIX,
     INSTITUTE FOR MOLECULAR SCIENCE, IOWA STATE UNIVERSITY,
     JACKSON STATE UNIVERSITY, JOHANNES KEPLER UNIVERSITY LINZ,
     KYUSHU UNIVERSITY, MICHIGAN STATE UNIVERSITY,
     MIE UNIVERSITY, MOSCOW STATE UNIVERSITY,
     N. COPERNICUS UNIVERSITY, NAGOYA UNIVERSITY,
     NANJING UNIVERSITY, NAT. INST. OF ADVANCED INDUSTRIAL
     SCIENCE AND TECHNOLOGY, NATIONAL INST. OF STANDARDS AND
     TECHNOLOGY, NESMEYANOV INSTITUTE OF ORGANOELEMENT COMPOUNDS
     OF RUSSIAN ACADEMY OF SCIENCES, OSAKA PREFECTURE UNIVERSITY,
     PENNSYLVANIA STATE UNIVERSITY, TOKYO INSTITUTE OF TECHNOLOGY,
     UNIVERSITY OF AARHUS, UNIVERSITY OF ALBERTA,
     UNIVERSITY OF CALIFORNIA AT SANTA BARBARA,
     UNIVERSITY OF COPENHAGEN, UNIVERSITY OF IOWA,
     UNIVERSITY OF MEMPHIS, UNIVERSITY OF MINNESOTA,
     UNIVERSITY OF NEBRASKA, UNIVERSITY OF NEW ENGLAND,
     UNIVERSITY OF NOTRE DAME, UNIVERSITY OF PISA,
     UNIVERSITY OF SILESIA, UNIVERSITY OF TOKYO,
     UNIVERSITY OF ZURICH, WASEDA UNIVERSITY, YALE UNIVERSITY

  GAMESS SOFTWARE MANAGEMENT TEAM FOR THIS RELEASE:
     MARK S. GORDON (TEAM LEAD),
     BRETT BODE (SENIOR ADVISOR),
     GIUSEPPE BARCA,
     COLLEEN BERTONI,
     KRISTOPHER KEIPERT (ADVISOR),
     SAROM S. LEANG (DEVELOPMENT LEAD),
     BUU PHAM,
     JORGE LUIS GALVEZ VALLEJO (WEBSITE ADMINISTRATOR),
     PENG XU


 PARALLEL VERSION RUNNING ON       20 PROCESSORS IN        1 NODES.

 EXECUTION OF GAMESS BEGUN 16:57:25 28-JUN-2022    

            ECHO OF THE FIRST FEW INPUT CARDS -
 INPUT CARD> $CONTRL SCFTYP=none CITYP=GUGA MPLEVL=0 RUNTYP=TRANSITN                        
 INPUT CARD>  itol=30 icut=11 maxit=200                                                     
 INPUT CARD>  MULT=1 icharg=0 ispher=0                                                      
 INPUT CARD>  EXETYP=run                                                                    
 INPUT CARD> $END                                                                           
 INPUT CARD> $BASIS GBASIS=N311 NGAUSS=6 NDFUNC=1 Diffs=.true. DIFFSP=.true. $END           
 INPUT CARD> $SYSTEM TIMLIM=360000 MWORDS=350 $END                                          
 INPUT CARD>! $GUESS GUESS=moread norb=536 $END                                             
 INPUT CARD> $TRANST operat=HSO1                                                            
 INPUT CARD>! ZEFF(1)=1150.4                                                                
 INPUT CARD>  NUMCI=2 NUMVEC=1                                                              
 INPUT CARD>  NFZC=41 NOCC=45 IROOTS(1)=4,4                                                 
 INPUT CARD>  rstate=0000                                                                   
 INPUT CARD>  ONECNT=0                                                                      
 INPUT CARD>  TMOMNT=.t.                                                                    
 INPUT CARD>  PRTPRM=.t.                                                                    
 INPUT CARD>! Diagonal energies from TDDFT                                                  
 INPUT CARD> ENGYST(1)=-574.393763730139,                                                   
 INPUT CARD>-574.381763359402,                                                              
 INPUT CARD>-574.376667351313,                                                              
 INPUT CARD>-574.365097257448,                                                              
 INPUT CARD>-574.393740909612,                                                              
 INPUT CARD>-574.381977633158,                                                              
 INPUT CARD>-574.376781918185,                                                              
 INPUT CARD>-574.365213842138,                                                              
 INPUT CARD> $end                                                                           
 INPUT CARD> $trans dirtrf=.t. CUTTRF=1.d-12 $end                                           
 INPUT CARD> $SCF DIRSCF=.TRUE. soscf=.t. $END                                              
 INPUT CARD> $DRT1 group=c1 fors=.t. nfzc=41 ndoc=3 nalp=0 nval=1 $END                      
 INPUT CARD> $DRT2 group=c1 fors=.t. nfzc=41 ndoc=2 nalp=2 nval=0 $END                      
 INPUT CARD> $GUGDIA ITERMX=500 $END                                                        
 INPUT CARD> $DATA                                                                          
 INPUT CARD> C7H14O4                                                                        
 INPUT CARD>C1                                                                              
 INPUT CARD>HYDROGEN        1.0      1.654742000        -1.998373000         1.591126000    
 INPUT CARD>CARBON          6.0      1.491865000        -1.010728000         1.170217000    
 INPUT CARD>HYDROGEN        1.0      0.485717000        -0.911732000         0.760943000    
 INPUT CARD>HYDROGEN        1.0      1.611738000        -0.238355000         1.930447000    
 INPUT CARD>CARBON          6.0      2.470930000        -0.752361000         0.076187000    
 INPUT CARD>CARBON          6.0      2.250374000         0.644634000        -0.731556000    
 INPUT CARD>HYDROGEN        1.0      3.192093000         0.839004000        -1.254133000    
 INPUT CARD>HYDROGEN        1.0      1.461099000         0.273352000        -1.413883000    
 INPUT CARD>OXYGEN          8.0      3.355089000        -1.453835000        -0.283609000    
 INPUT CARD>OXYGEN          8.0      1.833914000         1.590344000         0.078754000    
 INPUT CARD>HYDROGEN        1.0     -2.057299000        -2.502659000        -0.404247000    
 INPUT CARD>CARBON          6.0     -2.939663000        -1.968098000        -0.051445000    
 INPUT CARD>HYDROGEN        1.0     -3.649341000        -1.914119000        -0.878933000    
 INPUT CARD>HYDROGEN        1.0     -3.397397000        -2.556457000         0.743193000    
 INPUT CARD>CARBON          6.0     -2.566261000        -0.577526000         0.445018000    
 INPUT CARD>HYDROGEN        1.0     -1.861456000        -0.640268000         1.274423000    
  350000000 WORDS OF MEMORY AVAILABLE

     BASIS OPTIONS
     -------------
     GBASIS=N311         IGAUSS=       6      POLAR=POPN311 
     NDFUNC=       1     NFFUNC=       0     DIFFSP=       T
     NPFUNC=       0      DIFFS=       T     BASNAM=        


     RUN TITLE
     ---------
  C7H14O4                                                                        

 THE POINT GROUP OF THE MOLECULE IS C1      
 THE ORDER OF THE PRINCIPAL AXIS IS     0

 ATOM      ATOMIC                      COORDINATES (BOHR)
           CHARGE         X                   Y                   Z
 HYDROGEN    1.0     3.1270089604       -3.7763773913        3.0067921519
 CARBON      6.0     2.8192160607       -1.9099989681        2.2113894762
 HYDROGEN    1.0     0.9178720376       -1.7229236542        1.4379737623
 HYDROGEN    1.0     3.0457431840       -0.4504256378        3.6480158638
 CARBON      6.0     4.6693806348       -1.4217561338        0.1439725538
 CARBON      6.0     4.2525902299        1.2181816224       -1.3824403847
 HYDROGEN    1.0     6.0321810973        1.5854876626       -2.3699677222
 HYDROGEN    1.0     2.7610767509        0.5165603782       -2.6718514487
 OXYGEN      8.0     6.3401988744       -2.7473497814       -0.5359432977
 OXYGEN      8.0     3.4655949450        3.0053143862        0.1488234804
 HYDROGEN    1.0    -3.8877313848       -4.7293397507       -0.7639160614
 CARBON      6.0    -5.5551575662       -3.7191659370       -0.0972169534
 HYDROGEN    1.0    -6.8962545258       -3.6171604179       -1.6609425316
 HYDROGEN    1.0    -6.4201494015       -4.8310032294        1.4044311260
 CARBON      6.0    -4.8495301030       -1.0913658908        0.8409620796
 HYDROGEN    1.0    -3.5176417782       -1.2099310787        2.4083102625
 HYDROGEN    1.0    -6.5249989582       -0.1124670422        1.5463041942
 CARBON      6.0    -3.6718528674        0.5135689420       -1.2492430484
 HYDROGEN    1.0    -5.0641330553        0.9673072694       -2.7365499973
 CARBON      6.0    -2.9533318037        3.2748649011       -0.1591205973
 HYDROGEN    1.0    -4.7814168195        4.0786617397        0.3527608193
 HYDROGEN    1.0    -2.1292959998        4.3369910617       -1.7226345262
 OXYGEN      8.0    -1.4375429047        3.2094029032        1.9469998030
 HYDROGEN    1.0     0.3214650672        3.1157367449        1.4153140580
 OXYGEN      8.0    -1.5246989570       -0.3845006570       -2.2028630325

          INTERNUCLEAR DISTANCES (ANGS.)
          ------------------------------

                1 HYDR       2 CARB       3 HYDR       4 HYDR       5 CARB  

   1 HYDR    0.0000000    1.0858803 *  1.7990586 *  1.7929449 *  2.1245585 *
   2 CARB    1.0858803 *  0.0000000    1.0907058 *  1.0903574 *  1.4907124 *
   3 HYDR    1.7990586 *  1.0907058 *  0.0000000    1.7575834 *  2.1060296 *
   4 HYDR    1.7929449 *  1.0903574 *  1.7575834 *  0.0000000    2.1072952 *
   5 CARB    2.1245585 *  1.4907124 *  2.1060296 *  2.1072952 *  0.0000000  
   6 CARB    3.5686293    2.6329261 *  2.7863673 *  2.8764189 *  1.6287077 *
   7 HYDR    4.3022849    3.4913832    3.8013259    3.7148047    2.1959667 *
   8 HYDR    3.7720434    2.8857202 *  2.6618907 *  3.3866029    2.0717515 *
   9 OXYG    2.5888864 *  2.4044870 *  3.1013320    3.0689914    1.1845911 *
  10 OXYG    3.8984948    2.8414547 *  2.9229097 *  2.6119474 *  2.4277691 *
  11 HYDR    4.2444159    4.1594904    3.2180191    4.9030298    4.8784442  
  12 CARB    4.8792944    4.6954718    3.6754743    5.2569152    5.5469652  
  13 HYDR    5.8516311    5.6077741    4.5598989    6.1951395    6.3023530  
  14 HYDR    5.1531114    5.1455331    4.2171092    5.6457597    6.1755098  
  15 CARB    4.5988299    4.1451133    3.0864335    4.4471577    5.0537013  
  16 HYDR    3.7826444    3.3753313    2.4179693 *  3.5573836    4.4964322  
  17 HYDR    5.5176345    5.0476912    4.0301507    5.1883802    6.0101795  
  18 CARB    4.8135353    4.0984303    3.0531559    4.4286327    4.5908287  
  19 HYDR    5.8589106    5.1552889    4.1142766    5.5131722    5.5183400  
  20 CARB    5.2040907    4.2933347    3.4504150    4.2453401    4.7406680  
  21 HYDR    6.0633812    5.2141598    4.3417687    5.0931976    5.7875582  
  22 HYDR    5.6950626    4.7031088    3.9599025    4.6898444    4.8172396  
  23 OXYG    4.4513659    3.5260115    2.9049340 *  3.1921126    4.1665125  
  24 HYDR    4.0267960    2.9995770 *  2.5799141 *  2.6524485 *  3.3929102  
  25 OXYG    4.1086693    3.3752370    2.4257581 *  3.9289788    3.5478625  

                6 CARB       7 HYDR       8 HYDR       9 OXYG      10 OXYG  

   1 HYDR    3.5686293    4.3022849    3.7720434    2.5888864 *  3.8984948  
   2 CARB    2.6329261 *  3.4913832    2.8857202 *  2.4044870 *  2.8414547 *
   3 HYDR    2.7863673 *  3.8013259    2.6618907 *  3.1013320    2.9229097 *
   4 HYDR    2.8764189 *  3.7148047    3.3866029    3.0689914    2.6119474 *
   5 CARB    1.6287077 *  2.1959667 *  2.0717515 *  1.1845911 *  2.4277691 *
   6 CARB    0.0000000    1.0943953 *  1.1074184 *  2.4134258 *  1.3131674 *
   7 HYDR    1.0943953 *  0.0000000    1.8280652 *  2.4951143 *  2.0459105 *
   8 HYDR    1.1074184 *  1.8280652 *  0.0000000    2.8014090 *  2.0251973 *
   9 OXYG    2.4134258 *  2.4951143 *  2.8014090 *  0.0000000    3.4223247  
  10 OXYG    1.3131674 *  2.0459105 *  2.0251973 *  3.4223247    0.0000000  
  11 HYDR    5.3449632    6.2805361    4.5939881    5.5143929    5.6681127  
  12 CARB    5.8502482    6.8501614    5.1231867    6.3199897    5.9553756  
  13 HYDR    6.4323848    7.3841506    5.5846036    7.0447365    6.5775764  
  14 HYDR    6.6572656    7.6772290    6.0221075    6.9185378    6.7085060  
  15 CARB    5.1066598    6.1686556    4.5165401    6.0300249    4.9188769  
  16 HYDR    4.7520596    5.8412497    4.3704762    5.5046977    4.4789523  
  17 HYDR    5.9518821    7.0183948    5.4074488    7.0361011    5.5874071  
  18 CARB    4.2105693    5.2003158    3.4864070    5.5848527    4.0683561  
  19 HYDR    4.9837677    5.8842206    4.1479284    6.4529284    4.8855159  
  20 CARB    4.0179774    4.9776788    3.6114758    5.8635795    3.4036468  
  21 HYDR    5.0978903    6.0466014    4.6952682    6.9213990    4.4022607  
  22 HYDR    3.7631601    4.5705575    3.3221396    5.8766906    3.2004736  
  23 OXYG    3.6443277    4.6456243    3.5973777    5.3481255    2.7657220 *
  24 HYDR    2.7436649 *  3.7148958    2.8698949 *  4.5646974    1.7946634 *
  25 OXYG    3.2022331    4.1335218    2.3307681 *  4.4343126    3.4263689  

               11 HYDR      12 CARB      13 HYDR      14 HYDR      15 CARB  

   1 HYDR    4.2444159    4.8792944    5.8516311    5.1531114    4.5988299  
   2 CARB    4.1594904    4.6954718    5.6077741    5.1455331    4.1451133  
   3 HYDR    3.2180191    3.6754743    4.5598989    4.2171092    3.0864335  
   4 HYDR    4.9030298    5.2569152    6.1951395    5.6457597    4.4471577  
   5 CARB    4.8784442    5.5469652    6.3023530    6.1755098    5.0537013  
   6 CARB    5.3449632    5.8502482    6.4323848    6.6572656    5.1066598  
   7 HYDR    6.2805361    6.8501614    7.3841506    7.6772290    6.1686556  
   8 HYDR    4.5939881    5.1231867    5.5846036    6.0221075    4.5165401  
   9 OXYG    5.5143929    6.3199897    7.0447365    6.9185378    6.0300249  
  10 OXYG    5.6681127    5.9553756    6.5775764    6.7085060    4.9188769  
  11 HYDR    0.0000000    1.0903169 *  1.7624710 *  1.7650426 *  2.1648165 *
  12 CARB    1.0903169 *  0.0000000    1.0914637 *  1.0895578 *  1.5230217 *
  13 HYDR    1.7624710 *  1.0914637 *  0.0000000    1.7627724 *  2.1708039 *
  14 HYDR    1.7650426 *  1.0895578 *  1.7627724 *  0.0000000    2.1669941 *
  15 CARB    2.1648165 *  1.5230217 *  2.1708039 *  2.1669941 *  0.0000000  
  16 HYDR    2.5149131 *  2.1641601 *  3.0750888    2.5125884 *  1.0902290 *
  17 HYDR    3.0677593    2.1592786 *  2.5216358 *  2.4986865 *  1.0925872 *
  18 CARB    2.7886304 *  2.5262351 *  2.7815394 *  3.4764800    1.5274531 *
  19 HYDR    3.2503285    2.8580576 *  2.6738350 *  3.8381554    2.1871596 *
  20 CARB    4.2763996    3.9490168    4.2762670    4.7380906    2.5739839 *
  21 HYDR    4.7220444    4.1535281    4.3557819    4.8260729    2.7482679 *
  22 HYDR    4.9133642    4.7117633    4.9072802    5.6063347    3.4877061  
  23 OXYG    4.6246617    4.4000902    5.0039228    5.0137661    2.9634676 *
  24 HYDR    4.8503246    4.8366435    5.4710565    5.5146302    3.5406974  
  25 OXYG    2.7257569 *  2.9840311 *  3.3299244    3.9864082    2.4145235 *

               16 HYDR      17 HYDR      18 CARB      19 HYDR      20 CARB  

   1 HYDR    3.7826444    5.5176345    4.8135353    5.8589106    5.2040907  
   2 CARB    3.3753313    5.0476912    4.0984303    5.1552889    4.2933347  
   3 HYDR    2.4179693 *  4.0301507    3.0531559    4.1142766    3.4504150  
   4 HYDR    3.5573836    5.1883802    4.4286327    5.5131722    4.2453401  
   5 CARB    4.4964322    6.0101795    4.5908287    5.5183400    4.7406680  
   6 CARB    4.7520596    5.9518821    4.2105693    4.9837677    4.0179774  
   7 HYDR    5.8412497    7.0183948    5.2003158    5.8842206    4.9776788  
   8 HYDR    4.3704762    5.4074488    3.4864070    4.1479284    3.6114758  
   9 OXYG    5.5046977    7.0361011    5.5848527    6.4529284    5.8635795  
  10 OXYG    4.4789523    5.5874071    4.0683561    4.8855159    3.4036468  
  11 HYDR    2.5149131 *  3.0677593    2.7886304 *  3.2503285    4.2763996  
  12 CARB    2.1641601 *  2.1592786 *  2.5262351 *  2.8580576 *  3.9490168  
  13 HYDR    3.0750888    2.5216358 *  2.7815394 *  2.6738350 *  4.2762670  
  14 HYDR    2.5125884 *  2.4986865 *  3.4764800    3.8381554    4.7380906  
  15 CARB    1.0902290 *  1.0925872 *  1.5274531 *  2.1871596 *  2.5739839 *
  16 HYDR    0.0000000    1.7544184 *  2.1411697 *  3.0674753    2.7508841 *
  17 HYDR    1.7544184 *  0.0000000    2.1395683 *  2.4618337 *  2.7567696 *
  18 CARB    2.1411697 *  2.1395683 *  0.0000000    1.1044988 *  1.6163221 *
  19 HYDR    3.0674753    2.4618337 *  1.1044988 *  0.0000000    2.1445359 *
  20 CARB    2.7508841 *  2.7567696 *  1.6163221 *  2.1445359 *  0.0000000  
  21 HYDR    3.0761372    2.4837635 *  2.1500124 *  2.3250278 *  1.0909277 *
  22 HYDR    3.7328778    3.7345761    2.1960625 *  2.4247674 *  1.0911479 *
  23 OXYG    2.5962135 *  3.2222326    2.5087484 *  3.3516095    1.3735839 *
  24 HYDR    3.1053366    4.0061384    2.8896048 *  3.7738312    1.9246680 *
  25 OXYG    2.6939268 *  3.3103519    1.3309823 *  2.0247376 *  2.3432953 *

               21 HYDR      22 HYDR      23 OXYG      24 HYDR      25 OXYG  

   1 HYDR    6.0633812    5.6950626    4.4513659    4.0267960    4.1086693  
   2 CARB    5.2141598    4.7031088    3.5260115    2.9995770 *  3.3752370  
   3 HYDR    4.3417687    3.9599025    2.9049340 *  2.5799141 *  2.4257581 *
   4 HYDR    5.0931976    4.6898444    3.1921126    2.6524485 *  3.9289788  
   5 CARB    5.7875582    4.8172396    4.1665125    3.3929102    3.5478625  
   6 CARB    5.0978903    3.7631601    3.6443277    2.7436649 *  3.2022331  
   7 HYDR    6.0466014    4.5705575    4.6456243    3.7148958    4.1335218  
   8 HYDR    4.6952682    3.3221396    3.5973777    2.8698949 *  2.3307681 *
   9 OXYG    6.9213990    5.8766906    5.3481255    4.5646974    4.4343126  
  10 OXYG    4.4022607    3.2004736    2.7657220 *  1.7946634 *  3.4263689  
  11 HYDR    4.7220444    4.9133642    4.6246617    4.8503246    2.7257569 *
  12 CARB    4.1535281    4.7117633    4.4000902    4.8366435    2.9840311 *
  13 HYDR    4.3557819    4.9072802    5.0039228    5.4710565    3.3299244  
  14 HYDR    4.8260729    5.6063347    5.0137661    5.5146302    3.9864082  
  15 CARB    2.7482679 *  3.4877061    2.9634676 *  3.5406974    2.4145235 *
  16 HYDR    3.0761372    3.7328778    2.5962135 *  3.1053366    2.6939268 *
  17 HYDR    2.4837635 *  3.7345761    3.2222326    4.0061384    3.3103519  
  18 CARB    2.1500124 *  2.1960625 *  2.5087484 *  2.8896048 *  1.3309823 *
  19 HYDR    2.3250278 *  2.4247674 *  3.3516095    3.7738312    2.0247376 *
  20 CARB    1.0909277 *  1.0911479 *  1.3735839 *  1.9246680 *  2.3432953 *
  21 HYDR    0.0000000    1.7873148 *  2.0135665 *  2.8049213 *  3.2213485  
  22 HYDR    1.7873148 *  0.0000000    2.0642114 *  2.2038446 *  2.5316937 *
  23 OXYG    2.0135665 *  2.0642114 *  0.0000000    0.9736821 *  2.9054241 *
  24 HYDR    2.8049213 *  2.2038446 *  0.9736821 *  0.0000000    2.8374556 *
  25 OXYG    3.2213485    2.5316937 *  2.9054241 *  2.8374556 *  0.0000000  

  * ... LESS THAN  3.000


     ATOMIC BASIS SET
     ----------------
 THE CONTRACTED PRIMITIVE FUNCTIONS HAVE BEEN UNNORMALIZED
 THE CONTRACTED BASIS FUNCTIONS ARE NOW NORMALIZED TO UNITY

  SHELL TYPE  PRIMITIVE        EXPONENT          CONTRACTION COEFFICIENT(S)

 HYDROGEN  

      1   S       1            33.8650000    0.025493814541
      1   S       2             5.0947900    0.190373108582
      1   S       3             1.1587900    0.852161486043

      2   S       4             0.3258400    1.000000000000

      3   S       5             0.1027410    1.000000000000

      4   S       6             0.0360000    1.000000000000

 CARBON    

      5   S       7          4563.2400000    0.001966650249
      5   S       8           682.0240000    0.015230601932
      5   S       9           154.9730000    0.076126909656
      5   S      10            44.4553000    0.260801033080
      5   S      11            13.0290000    0.616462078191
      5   S      12             1.8277300    0.221006028032

      6   L      13            20.9642000    0.114660080729    0.040248692673
      6   L      14             4.8033100    0.919999647749    0.237593956746
      6   L      15             1.4593300   -0.003030682134    0.815853851473

      7   L      16             0.4834560    1.000000000000    1.000000000000

      8   L      17             0.1455850    1.000000000000    1.000000000000

      9   L      18             0.0438000    1.000000000000    1.000000000000

     10   D      19             0.6260000    1.000000000000

 HYDROGEN  

     11   S      20            33.8650000    0.025493814541
     11   S      21             5.0947900    0.190373108582
     11   S      22             1.1587900    0.852161486043

     12   S      23             0.3258400    1.000000000000

     13   S      24             0.1027410    1.000000000000

     14   S      25             0.0360000    1.000000000000

 HYDROGEN  

     15   S      26            33.8650000    0.025493814541
     15   S      27             5.0947900    0.190373108582
     15   S      28             1.1587900    0.852161486043

     16   S      29             0.3258400    1.000000000000

     17   S      30             0.1027410    1.000000000000

     18   S      31             0.0360000    1.000000000000

 CARBON    

     19   S      32          4563.2400000    0.001966650249
     19   S      33           682.0240000    0.015230601932
     19   S      34           154.9730000    0.076126909656
     19   S      35            44.4553000    0.260801033080
     19   S      36            13.0290000    0.616462078191
     19   S      37             1.8277300    0.221006028032

     20   L      38            20.9642000    0.114660080729    0.040248692673
     20   L      39             4.8033100    0.919999647749    0.237593956746
     20   L      40             1.4593300   -0.003030682134    0.815853851473

     21   L      41             0.4834560    1.000000000000    1.000000000000

     22   L      42             0.1455850    1.000000000000    1.000000000000

     23   L      43             0.0438000    1.000000000000    1.000000000000

     24   D      44             0.6260000    1.000000000000

 CARBON    

     25   S      45          4563.2400000    0.001966650249
     25   S      46           682.0240000    0.015230601932
     25   S      47           154.9730000    0.076126909656
     25   S      48            44.4553000    0.260801033080
     25   S      49            13.0290000    0.616462078191
     25   S      50             1.8277300    0.221006028032

     26   L      51            20.9642000    0.114660080729    0.040248692673
     26   L      52             4.8033100    0.919999647749    0.237593956746
     26   L      53             1.4593300   -0.003030682134    0.815853851473

     27   L      54             0.4834560    1.000000000000    1.000000000000

     28   L      55             0.1455850    1.000000000000    1.000000000000

     29   L      56             0.0438000    1.000000000000    1.000000000000

     30   D      57             0.6260000    1.000000000000

 HYDROGEN  

     31   S      58            33.8650000    0.025493814541
     31   S      59             5.0947900    0.190373108582
     31   S      60             1.1587900    0.852161486043

     32   S      61             0.3258400    1.000000000000

     33   S      62             0.1027410    1.000000000000

     34   S      63             0.0360000    1.000000000000

 HYDROGEN  

     35   S      64            33.8650000    0.025493814541
     35   S      65             5.0947900    0.190373108582
     35   S      66             1.1587900    0.852161486043

     36   S      67             0.3258400    1.000000000000

     37   S      68             0.1027410    1.000000000000

     38   S      69             0.0360000    1.000000000000

 OXYGEN    

     39   S      70          8588.5000000    0.001895150083
     39   S      71          1297.2300000    0.014385900631
     39   S      72           299.2960000    0.070732003103
     39   S      73            87.3771000    0.240001010530
     39   S      74            25.6789000    0.594797026097
     39   S      75             3.7400400    0.280802012320

     40   L      76            42.1175000    0.113889012440    0.036511397380
     40   L      77             9.6283700    0.920811100576    0.237152982984
     40   L      78             2.8533200   -0.003274470358    0.819701941186

     41   L      79             0.9056610    1.000000000000    1.000000000000

     42   L      80             0.2556110    1.000000000000    1.000000000000

     43   L      81             0.0845000    1.000000000000    1.000000000000

     44   D      82             1.2920000    1.000000000000

 OXYGEN    

     45   S      83          8588.5000000    0.001895150083
     45   S      84          1297.2300000    0.014385900631
     45   S      85           299.2960000    0.070732003103
     45   S      86            87.3771000    0.240001010530
     45   S      87            25.6789000    0.594797026097
     45   S      88             3.7400400    0.280802012320

     46   L      89            42.1175000    0.113889012440    0.036511397380
     46   L      90             9.6283700    0.920811100576    0.237152982984
     46   L      91             2.8533200   -0.003274470358    0.819701941186

     47   L      92             0.9056610    1.000000000000    1.000000000000

     48   L      93             0.2556110    1.000000000000    1.000000000000

     49   L      94             0.0845000    1.000000000000    1.000000000000

     50   D      95             1.2920000    1.000000000000

 HYDROGEN  

     51   S      96            33.8650000    0.025493814541
     51   S      97             5.0947900    0.190373108582
     51   S      98             1.1587900    0.852161486043

     52   S      99             0.3258400    1.000000000000

     53   S     100             0.1027410    1.000000000000

     54   S     101             0.0360000    1.000000000000

 CARBON    

     55   S     102          4563.2400000    0.001966650249
     55   S     103           682.0240000    0.015230601932
     55   S     104           154.9730000    0.076126909656
     55   S     105            44.4553000    0.260801033080
     55   S     106            13.0290000    0.616462078191
     55   S     107             1.8277300    0.221006028032

     56   L     108            20.9642000    0.114660080729    0.040248692673
     56   L     109             4.8033100    0.919999647749    0.237593956746
     56   L     110             1.4593300   -0.003030682134    0.815853851473

     57   L     111             0.4834560    1.000000000000    1.000000000000

     58   L     112             0.1455850    1.000000000000    1.000000000000

     59   L     113             0.0438000    1.000000000000    1.000000000000

     60   D     114             0.6260000    1.000000000000

 HYDROGEN  

     61   S     115            33.8650000    0.025493814541
     61   S     116             5.0947900    0.190373108582
     61   S     117             1.1587900    0.852161486043

     62   S     118             0.3258400    1.000000000000

     63   S     119             0.1027410    1.000000000000

     64   S     120             0.0360000    1.000000000000

 HYDROGEN  

     65   S     121            33.8650000    0.025493814541
     65   S     122             5.0947900    0.190373108582
     65   S     123             1.1587900    0.852161486043

     66   S     124             0.3258400    1.000000000000

     67   S     125             0.1027410    1.000000000000

     68   S     126             0.0360000    1.000000000000

 CARBON    

     69   S     127          4563.2400000    0.001966650249
     69   S     128           682.0240000    0.015230601932
     69   S     129           154.9730000    0.076126909656
     69   S     130            44.4553000    0.260801033080
     69   S     131            13.0290000    0.616462078191
     69   S     132             1.8277300    0.221006028032

     70   L     133            20.9642000    0.114660080729    0.040248692673
     70   L     134             4.8033100    0.919999647749    0.237593956746
     70   L     135             1.4593300   -0.003030682134    0.815853851473

     71   L     136             0.4834560    1.000000000000    1.000000000000

     72   L     137             0.1455850    1.000000000000    1.000000000000

     73   L     138             0.0438000    1.000000000000    1.000000000000

     74   D     139             0.6260000    1.000000000000

 HYDROGEN  

     75   S     140            33.8650000    0.025493814541
     75   S     141             5.0947900    0.190373108582
     75   S     142             1.1587900    0.852161486043

     76   S     143             0.3258400    1.000000000000

     77   S     144             0.1027410    1.000000000000

     78   S     145             0.0360000    1.000000000000

 HYDROGEN  

     79   S     146            33.8650000    0.025493814541
     79   S     147             5.0947900    0.190373108582
     79   S     148             1.1587900    0.852161486043

     80   S     149             0.3258400    1.000000000000

     81   S     150             0.1027410    1.000000000000

     82   S     151             0.0360000    1.000000000000

 CARBON    

     83   S     152          4563.2400000    0.001966650249
     83   S     153           682.0240000    0.015230601932
     83   S     154           154.9730000    0.076126909656
     83   S     155            44.4553000    0.260801033080
     83   S     156            13.0290000    0.616462078191
     83   S     157             1.8277300    0.221006028032

     84   L     158            20.9642000    0.114660080729    0.040248692673
     84   L     159             4.8033100    0.919999647749    0.237593956746
     84   L     160             1.4593300   -0.003030682134    0.815853851473

     85   L     161             0.4834560    1.000000000000    1.000000000000

     86   L     162             0.1455850    1.000000000000    1.000000000000

     87   L     163             0.0438000    1.000000000000    1.000000000000

     88   D     164             0.6260000    1.000000000000

 HYDROGEN  

     89   S     165            33.8650000    0.025493814541
     89   S     166             5.0947900    0.190373108582
     89   S     167             1.1587900    0.852161486043

     90   S     168             0.3258400    1.000000000000

     91   S     169             0.1027410    1.000000000000

     92   S     170             0.0360000    1.000000000000

 CARBON    

     93   S     171          4563.2400000    0.001966650249
     93   S     172           682.0240000    0.015230601932
     93   S     173           154.9730000    0.076126909656
     93   S     174            44.4553000    0.260801033080
     93   S     175            13.0290000    0.616462078191
     93   S     176             1.8277300    0.221006028032

     94   L     177            20.9642000    0.114660080729    0.040248692673
     94   L     178             4.8033100    0.919999647749    0.237593956746
     94   L     179             1.4593300   -0.003030682134    0.815853851473

     95   L     180             0.4834560    1.000000000000    1.000000000000

     96   L     181             0.1455850    1.000000000000    1.000000000000

     97   L     182             0.0438000    1.000000000000    1.000000000000

     98   D     183             0.6260000    1.000000000000

 HYDROGEN  

     99   S     184            33.8650000    0.025493814541
     99   S     185             5.0947900    0.190373108582
     99   S     186             1.1587900    0.852161486043

    100   S     187             0.3258400    1.000000000000

    101   S     188             0.1027410    1.000000000000

    102   S     189             0.0360000    1.000000000000

 HYDROGEN  

    103   S     190            33.8650000    0.025493814541
    103   S     191             5.0947900    0.190373108582
    103   S     192             1.1587900    0.852161486043

    104   S     193             0.3258400    1.000000000000

    105   S     194             0.1027410    1.000000000000

    106   S     195             0.0360000    1.000000000000

 OXYGEN    

    107   S     196          8588.5000000    0.001895150083
    107   S     197          1297.2300000    0.014385900631
    107   S     198           299.2960000    0.070732003103
    107   S     199            87.3771000    0.240001010530
    107   S     200            25.6789000    0.594797026097
    107   S     201             3.7400400    0.280802012320

    108   L     202            42.1175000    0.113889012440    0.036511397380
    108   L     203             9.6283700    0.920811100576    0.237152982984
    108   L     204             2.8533200   -0.003274470358    0.819701941186

    109   L     205             0.9056610    1.000000000000    1.000000000000

    110   L     206             0.2556110    1.000000000000    1.000000000000

    111   L     207             0.0845000    1.000000000000    1.000000000000

    112   D     208             1.2920000    1.000000000000

 HYDROGEN  

    113   S     209            33.8650000    0.025493814541
    113   S     210             5.0947900    0.190373108582
    113   S     211             1.1587900    0.852161486043

    114   S     212             0.3258400    1.000000000000

    115   S     213             0.1027410    1.000000000000

    116   S     214             0.0360000    1.000000000000

 OXYGEN    

    117   S     215          8588.5000000    0.001895150083
    117   S     216          1297.2300000    0.014385900631
    117   S     217           299.2960000    0.070732003103
    117   S     218            87.3771000    0.240001010530
    117   S     219            25.6789000    0.594797026097
    117   S     220             3.7400400    0.280802012320

    118   L     221            42.1175000    0.113889012440    0.036511397380
    118   L     222             9.6283700    0.920811100576    0.237152982984
    118   L     223             2.8533200   -0.003274470358    0.819701941186

    119   L     224             0.9056610    1.000000000000    1.000000000000

    120   L     225             0.2556110    1.000000000000    1.000000000000

    121   L     226             0.0845000    1.000000000000    1.000000000000

    122   D     227             1.2920000    1.000000000000

 TOTAL NUMBER OF BASIS SET SHELLS             =  122
 NUMBER OF CARTESIAN GAUSSIAN BASIS FUNCTIONS =  309
 NUMBER OF ELECTRONS                          =   88
 CHARGE OF MOLECULE                           =    0
 SPIN MULTIPLICITY                            =    1
 NUMBER OF OCCUPIED ORBITALS (ALPHA)          =   44
 NUMBER OF OCCUPIED ORBITALS (BETA )          =   44
 TOTAL NUMBER OF ATOMS                        =   25
 THE NUCLEAR REPULSION ENERGY IS      653.8224693771

     $CONTRL OPTIONS
     ---------------
 SCFTYP=NONE         RUNTYP=TRANSITN     EXETYP=RUN     
 MPLEVL=       0     CITYP =GUGA         CCTYP =NONE         VBTYP =NONE    
 DFTTYP=NONE         TDDFT =NONE    
 MULT  =       1     ICHARG=       0     NZVAR =       0     COORD =UNIQUE  
 PP    =NONE         RELWFN=NONE         LOCAL =NONE         NUMGRD=       F
 ISPHER=       0     NOSYM =       0     MAXIT =     200     UNITS =ANGS    
 PLTORB=       F     MOLPLT=       F     AIMPAC=       F     FRIEND=        
 NPRINT=       7     IREST =       0     GEOM  =INPUT   
 NORMF =       0     NORMP =       0     ITOL  =      30     ICUT  =      11
 INTTYP=BEST         GRDTYP=BEST         QMTTOL= 1.0E-06

     $SYSTEM OPTIONS
     ---------------
  REPLICATED MEMORY=   350000000 WORDS (ON EVERY NODE).
 DISTRIBUTED MEMDDI=           0 MILLION WORDS IN AGGREGATE,
 MEMDDI DISTRIBUTED OVER  20 PROCESSORS IS           0 WORDS/PROCESSOR.
 TOTAL MEMORY REQUESTED ON EACH PROCESSOR=   350000000 WORDS.
 TIMLIM=      360000.00 MINUTES, OR     250.0 DAYS.
 PARALL= T  BALTYP=  DLB     KDIAG=    0  COREFL= F
 MXSEQ2=     300 MXSEQ3=     150  mem10=         0  mem22=         0

 Using Gaussians for PCM contribution to MEP, params: 0.10000E+01 0.10000E-07

          ----------------
          PROPERTIES INPUT
          ----------------

     MOMENTS            FIELD           POTENTIAL          DENSITY
 IEMOM =       1   IEFLD =       0   IEPOT =       0   IEDEN =       0
 WHERE =COMASS     WHERE =NUCLEI     WHERE =NUCLEI     WHERE =NUCLEI  
 OUTPUT=BOTH       OUTPUT=BOTH       OUTPUT=BOTH       OUTPUT=BOTH    
 IEMINT=       0   IEFINT=       0                     IEDINT=       0
                                                       MORB  =       0
          EXTRAPOLATION IN EFFECT
          SOSCF IN EFFECT
 ORBITAL PRINTING OPTION: NPREO=     1   309     2     1

     -------------------------------
     INTEGRAL TRANSFORMATION OPTIONS
     -------------------------------
     NWORD  =            0
     CUTOFF = 1.0E-12     MPTRAN =       0
     DIRTRF =       T     AOINTS =DUP     

          ----------------------
          INTEGRAL INPUT OPTIONS
          ----------------------
 NOPK  =       1 NORDER=       0 SCHWRZ=       T

     ------------------------------------------
     THE POINT GROUP IS C1 , NAXIS= 0, ORDER= 1
     ------------------------------------------

     DIMENSIONS OF THE SYMMETRY SUBSPACES ARE
 A   =  309

 ..... DONE SETTING UP THE RUN .....
 CPU     0: STEP CPU TIME=     0.28 TOTAL CPU TIME=          0.3 (      0.0 MIN)
 TOTAL WALL CLOCK TIME=          0.3 SECONDS, CPU UTILIZATION IS    95.57%

     ------------------------
     TRANSITION MOMENT DRIVER
     ------------------------

     -------------------------------
     INPUT FOR TRANSITION MOMENT RUN
     -------------------------------
     OPERAT=HSO1         NFZC  =      41     NOCC  =      45
     NUMCI =       2     NUMVEC=       1     SYMTOL=   1.0E-04
     IPRHSO=       0     NOSYM =       0     ETOL  =   100.000000
     UPPER ENERGY LIMIT FOR SPIN-ORBIT CI MATRIX   =      100.000 HARTREE.
     TMOMNT=       T     SKIPDM=       T     PRTPRM=       T
     SLOWFF=       F     PHYSRC=       F     MODPAR=       3
     JZ    =       0     PARMP =       0     ZEFTYP=TRUE    
     MCP2E =       0     ONECNT=       0     NFFBUF=      -1
     EEQTOL=   0.10E-05  ISTNO =  0  0
     DEGTOL= .0200 .0020

     IROOTS=         4  4
     NSTATE=         4  4
     IVEX  =         1  1
     ZEFF  =        1.0   6.0   1.0   1.0   6.0   6.0   1.0   1.0   8.0   8.0
     ZEFF  =        1.0   6.0   1.0   1.0   6.0   1.0   1.0   6.0   1.0   6.0
     ZEFF  =        1.0   1.0   8.0   1.0   8.0

          ********************
          1 ELECTRON INTEGRALS
          ********************
 ...... END OF ONE-ELECTRON INTEGRALS ......
 CPU     0: STEP CPU TIME=     0.02 TOTAL CPU TIME=          0.3 (      0.0 MIN)
 TOTAL WALL CLOCK TIME=          0.3 SECONDS, CPU UTILIZATION IS    95.15%
 OPENING FILE SOCCDAT WITH      12 LOGICAL RECORDS OF       0 WORDS
 WITH A MAXIMUM OF          12 PHYSICAL RECORDS OF    2048 WORDS


          ----------------------
          CORRESPONDING ORBITALS
          ----------------------
 THE CORRESPONDING ORBITAL OVERLAPS ARE
  1.0000000000 1.0000000000 1.0000000000 1.0000000000 1.0000000000
  1.0000000000 1.0000000000 1.0000000000 1.0000000000 1.0000000000
  1.0000000000 1.0000000000 1.0000000000 1.0000000000 1.0000000000
  1.0000000000 1.0000000000 1.0000000000 1.0000000000 1.0000000000
  1.0000000000 1.0000000000 1.0000000000 1.0000000000 1.0000000000
  1.0000000000 1.0000000000 1.0000000000 1.0000000000 1.0000000000
  1.0000000000 1.0000000000 1.0000000000 1.0000000000 1.0000000000
  1.0000000000 1.0000000000 1.0000000000 1.0000000000 1.0000000000
  1.0000000000 1.0000000000 1.0000000000 1.0000000000 1.0000000000
 CPU     0: STEP CPU TIME=     0.04 TOTAL CPU TIME=          0.3 (      0.0 MIN)
 TOTAL WALL CLOCK TIME=          0.4 SECONDS, CPU UTILIZATION IS    92.01%

                    ----------------------
                    AO INTEGRAL TECHNOLOGY
                    ----------------------
     S,P,L SHELL ROTATED AXIS INTEGRALS, REPROGRAMMED BY
        KAZUYA ISHIMURA (IMS) AND JOSE SIERRA (SYNSTAR).
     S,P,D,L SHELL ROTATED AXIS INTEGRALS PROGRAMMED BY
        KAZUYA ISHIMURA (INSTITUTE FOR MOLECULAR SCIENCE).
     S,P,D,F,G SHELL TO TOTAL QUARTET ANGULAR MOMENTUM SUM 5,
        ERIC PROGRAM BY GRAHAM FLETCHER (ELORET AND NASA ADVANCED
        SUPERCOMPUTING DIVISION, AMES RESEARCH CENTER).
     S,P,D,F,G,L SHELL GENERAL RYS QUADRATURE PROGRAMMED BY
        MICHEL DUPUIS (PACIFIC NORTHWEST NATIONAL LABORATORY).

          --------------------
          2 ELECTRON INTEGRALS
          --------------------

 DIRECT SCF METHOD SKIPS INTEGRAL STORAGE ON DISK.
 DIRECT TRANSFORMATION SKIPS AO INTEGRAL STORAGE ON DISK.
  ...... END OF TWO-ELECTRON INTEGRALS .....
 STEP CPU TIME =     0.01 TOTAL CPU TIME =          0.3 (      0.0 MIN)
 TOTAL WALL CLOCK TIME=          0.5 SECONDS, CPU UTILIZATION IS    70.11%
 ...... END OF ORBITAL SELECTION ......


     -------------------------
      1-ST     CI CALCULATION
     -------------------------

          -----------------------     ----------------------------
          GUGA DISTINCT ROW TABLE     WRITTEN BY B.R.BROOKS,P.SAXE
          -----------------------     ----------------------------

      GROUP=C1           NPRT=       0
       FORS=       T   INTACT=       F
       FOCI=       F   MXNINT=   50000
       SOCI=       F   MXNEME=   10000
     IEXCIT=       0

      -CORE-    -INTERNAL-  -EXTERNAL-
     NFZC=  41   NDOC=   3   NEXT=   0
     NMCC=   0   NAOS=   0   NFZV=   0
                 NBOS=   0
                 NALP=   0
                 NVAL=   1

 THE MAXIMUM ELECTRON EXCITATION WILL BE   2

 SYMMETRIES FOR THE  41 CORE,   4 ACTIVE,   0 EXTERNAL MO-S ARE
     CORE= A     A     A     A     A     A     A     A     A     A   
           A     A     A     A     A     A     A     A     A     A   
           A     A     A     A     A     A     A     A     A     A   
           A     A     A     A     A     A     A     A     A     A   
           A   
   ACTIVE= A     A     A     A   
           DOC   DOC   DOC   VAL 

 MOLECULAR CHARGE          =    0
 NUMBER OF ALPHA ELECTRONS =   44
 NUMBER OF  BETA ELECTRONS =   44

 THE ELECTRONIC STATE IS  1-A   

 THE DISTINCT ROW TABLE HAS        11 ROWS.
  THE WAVEFUNCTION CONTAINS        10 WALKS (CSF-S).

 TOTAL NUMBER OF INTEGRALS =         73
 NUMBER OF INTEGRALS/GROUP =         73
 NUMBER OF INTEGRAL GROUPS =          1
 MAXIMUM RECORD SIZES ARE     500 FOR UNIT 11      22 FOR UNIT 12
                            30001 FOR UNIT 15   30001 FOR UNIT 16
 ...... END OF -DRT- GENERATION ...... 
 CPU     0: STEP CPU TIME=     1.63 TOTAL CPU TIME=          2.0 (      0.0 MIN)
 TOTAL WALL CLOCK TIME=          2.1 SECONDS, CPU UTILIZATION IS    92.39%

     --------------------------------------------
     PARTIAL TWO ELECTRON INTEGRAL TRANSFORMATION
     --------------------------------------------

 NUMBER OF CORE MOLECULAR ORBITALS     =   41
 NUMBER OF OCCUPIED MOLECULAR ORBITALS =   45
 TOTAL NUMBER OF MOLECULAR ORBITALS    =   45
 TOTAL NUMBER OF ATOMIC ORBITALS       =  309
 THRESHOLD FOR KEEPING TRANSFORMED 2E- INTEGRALS = 1.000E-12
 AO INTEGRALS WILL BE CALCULATED IN DIRECT MODE...
 DIRECT TRANSFORMATION SKIPS AO INTEGRAL STORAGE ON DISK.
 SCHWARZ INEQUALITY OVERHEAD:     44349 INTEGRALS, T=        0.00
 EVALUATING THE FROZEN CORE ENERGY...
 ----- FROZEN CORE ENERGY =     -1217.8872048422

 PLAN A: REQUIREMENTS FOR FULLY IN-MEMORY TRANSFORMATION:
 # OF WORDS AVAILABLE =            349779456
 # OF WORDS NEEDED    =             59796666

 PARALLEL ONLY WORKS WITH THE SEGMENTED ALGORITHM.
 ADJUSTING MEMORY TO USE SEGMENTED ALGORITHM.


 PLAN B: REQUIREMENTS FOR THE SEGMENTED TRANSFORMATION:
       MINIMUM=       15398001 WORDS FOR 1 MOLECULAR ORBITAL PER PASS
       MAXIMUM=       15398001 WORDS FOR ALL MOLECULAR ORBITALS IN 1 PASS
              (       14799555 EXTRA WORDS INCLUDES 1 EXTRA ORBITAL/PASS)
 THIS RUN USES=       15398001 WORDS,
 DISTRIBUTING   4 PASSES EACH CONTAINING     1 ORBITALS OVER  20 PROCESSORS.

 CHOOSING SEGMENTED PARTIAL TRANSFORMATION...
 DIRECT TRANSFORMATION SKIPS AO INTEGRAL STORAGE ON DISK.
 PASS #   1 TOOK       26.46 SECONDS.
 ASSIGNING PASS #   2 TO A DIFFERENT PROCESSOR.
 ASSIGNING PASS #   3 TO A DIFFERENT PROCESSOR.
 ASSIGNING PASS #   4 TO A DIFFERENT PROCESSOR.
 TOTAL NUMBER OF TRANSFORMED 2E- INTEGRALS KEPT =           55
 ... END OF INTEGRAL TRANSFORMATION ...
 CPU     0: STEP CPU TIME=    27.87 TOTAL CPU TIME=         29.8 (      0.5 MIN)
 TOTAL WALL CLOCK TIME=         30.1 SECONDS, CPU UTILIZATION IS    99.28%

          ------------------------
          GUGA-CI INTEGRAL SORTING
          ------------------------

     80049 WORDS NEEDED TO SORT             73 GUGA INTEGRALS IN MEMORY
 349779456 WORDS ARE AVAILABLE
 CHOOSING IN-MEMORY SORTING...
 IN CORE ALGORITHM SORTED             10 NON-ZERO 1E- INTEGRALS
 IN CORE ALGORITHM SORTED             55 NON-ZERO 2E- INTEGRALS
 ...... END OF INTEGRAL SORTING ...... 
 CPU     0: STEP CPU TIME=     0.01 TOTAL CPU TIME=         29.9 (      0.5 MIN)
 TOTAL WALL CLOCK TIME=         30.1 SECONDS, CPU UTILIZATION IS    99.28%

 -------------------------     ---------------------------------------
 ENERGY MATRIX CALCULATION     WRITTEN BY B.R.BROOKS,W.D.LAIDIG,P.SAXE
 -------------------------     ---------------------------------------

 COMPUTING THE HAMILTONIAN FOR THE        10 CSF-S...

         145 IS THE TOTAL NUMBER OF GENERATED LOOPS
         145 WERE CREATED BY THE LOOP-DRIVEN ALGORITHM
           0 WERE CREATED IMPLICITLY

         145 IS THE TOTAL NUMBER OF PROCESSED LOOPS
          54     DIAGONAL LOOPS ARE STORED ON WORK15 IN     1 BUFFERS OF  10000 ELEMENTS.
          91 OFF DIAGONAL LOOPS ARE STORED ON WORK16 IN     1 BUFFERS OF  10000 ELEMENTS.
 ...... END OF ENERGY MATRIX CALCULATION ...... 
 CPU     0: STEP CPU TIME=     0.01 TOTAL CPU TIME=         29.9 (      0.5 MIN)
 TOTAL WALL CLOCK TIME=         30.1 SECONDS, CPU UTILIZATION IS    99.27%

          -----------------------------------------
          DAVIDSON METHOD CI-MATRIX DIAGONALIZATION
                   WRITTEN BY STEVE ELBERT
          -----------------------------------------
 NUMBER OF STATES REQUESTED =     4
 MAX. NUMB. OF EXPAN. VEC   =    30
 MAX. NUMB. IMPROVED STATES =     4
 MAX. NUMB. OF ITERATIONS   =   500
 CONVERGENCE CRITERION      =    1.0E-06

 CHOOSING TO SOLVE SECULAR EQUATION IN MEMORY
 NUMBER OF WORDS AVAILABLE =  349779456
 NUMBER OF WORDS USED      =      31180
 ENERGY MATRIX BUFFER SIZE =      10000
 SOLUTION FOUND WITH DIRECT METHOD

 STATE #    1  ENERGY =    -572.682631823

      CSF      COEF    OCCUPANCY (IGNORING CORE)
      ---      ----    --------- --------- -----
        1    0.590561  2220
        3    0.372533  2121
        4    0.109368  1221
        5   -0.579063  2202
        6   -0.090515  2112
        7   -0.364657  1212
        8    0.110050  2022
       10   -0.107620  0222

 THE PROJECTION OF THIS CI STATE ONTO SPACE SYMMETRY A    WEIGHS 1.0000E+00


 STATE #    2  ENERGY =    -572.675066905

      CSF      COEF    OCCUPANCY (IGNORING CORE)
      ---      ----    --------- --------- -----
        1   -0.187161  2220
        3    0.325477  2121
        4   -0.480913  1221
        5    0.188573  2202
        6    0.487735  2112
        7   -0.324857  1212
        8    0.351428  2022
       10   -0.353879  0222

 THE PROJECTION OF THIS CI STATE ONTO SPACE SYMMETRY A    WEIGHS 1.0000E+00


 STATE #    3  ENERGY =    -572.671776374

      CSF      COEF    OCCUPANCY (IGNORING CORE)
      ---      ----    --------- --------- -----
        1   -0.340831  2220
        3    0.350510  2121
        4    0.494769  1221
        5    0.328266  2202
        6   -0.480273  2112
        7   -0.346209  1212
        8    0.173744  2022
       10   -0.166232  0222

 THE PROJECTION OF THIS CI STATE ONTO SPACE SYMMETRY A    WEIGHS 1.0000E+00


 STATE #    4  ENERGY =    -572.664473633

      CSF      COEF    OCCUPANCY (IGNORING CORE)
      ---      ----    --------- --------- -----
        1    0.103295  2220
        3   -0.371788  2121
        4    0.132180  1221
        5   -0.102224  2202
        6   -0.134022  2112
        7    0.368180  1212
        8    0.578697  2022
       10   -0.578534  0222

 THE PROJECTION OF THIS CI STATE ONTO SPACE SYMMETRY A    WEIGHS 1.0000E+00

 ...... END OF CI-MATRIX DIAGONALIZATION ......
 CPU     0: STEP CPU TIME=     0.01 TOTAL CPU TIME=         29.9 (      0.5 MIN)
 TOTAL WALL CLOCK TIME=         30.1 SECONDS, CPU UTILIZATION IS    99.26%

          ---------------------
          STORE CSF INFORMATION
          --------------------

 READING THE DRT FILE
 TITLE=DRT1    16:57:25 28-JUN-2022                                                    
 NUMBER OF CONFIGURATIONS =         10

 READING THE CI VECTOR FILE
 RUN TITLE= C7H14O4                                                                        
 DRT TITLE=DRT1    16:57:25 28-JUN-2022                                                    
     4 STATES WERE COMPUTED, NWKS=        10

 STORING CSF AND CI COEF. INFORMATION FOR    4 STATES ON FILE  17.
     ENERGIES ARE ...
    -574.3937637   -574.3817634   -574.3766674   -574.3650973
 SAVING CSFS WITH COEFS LARGER THAN 2.50E-05
 SAVED CSFS:         10
 TOTAL CSFS:         10

 ...... DONE STORING CSF INFORMATION ......
 CPU     0: STEP CPU TIME=     0.00 TOTAL CPU TIME=         29.9 (      0.5 MIN)
 TOTAL WALL CLOCK TIME=         30.1 SECONDS, CPU UTILIZATION IS    99.26%


     -------------------------
      2-ND     CI CALCULATION
     -------------------------

          -----------------------     ----------------------------
          GUGA DISTINCT ROW TABLE     WRITTEN BY B.R.BROOKS,P.SAXE
          -----------------------     ----------------------------

      GROUP=C1           NPRT=       0
       FORS=       T   INTACT=       F
       FOCI=       F   MXNINT=   50000
       SOCI=       F   MXNEME=   10000
     IEXCIT=       0

      -CORE-    -INTERNAL-  -EXTERNAL-
     NFZC=  41   NDOC=   2   NEXT=   0
     NMCC=   0   NAOS=   0   NFZV=   0
                 NBOS=   0
                 NALP=   2
                 NVAL=   0

 THE MAXIMUM ELECTRON EXCITATION WILL BE   2

 SYMMETRIES FOR THE  41 CORE,   4 ACTIVE,   0 EXTERNAL MO-S ARE
     CORE= A     A     A     A     A     A     A     A     A     A   
           A     A     A     A     A     A     A     A     A     A   
           A     A     A     A     A     A     A     A     A     A   
           A     A     A     A     A     A     A     A     A     A   
           A   
   ACTIVE= A     A     A     A   
           DOC   DOC   ALP   ALP 

 MOLECULAR CHARGE          =    0
 NUMBER OF ALPHA ELECTRONS =   45
 NUMBER OF  BETA ELECTRONS =   43

 THE ELECTRONIC STATE IS  3-A   

 THE DISTINCT ROW TABLE HAS         9 ROWS.
  THE WAVEFUNCTION CONTAINS         6 WALKS (CSF-S).

 TOTAL NUMBER OF INTEGRALS =         73
 NUMBER OF INTEGRALS/GROUP =         73
 NUMBER OF INTEGRAL GROUPS =          1
 MAXIMUM RECORD SIZES ARE     500 FOR UNIT 11      22 FOR UNIT 12
                            30001 FOR UNIT 15   30001 FOR UNIT 16
 ...... END OF -DRT- GENERATION ...... 
 CPU     0: STEP CPU TIME=     0.92 TOTAL CPU TIME=         30.8 (      0.5 MIN)
 TOTAL WALL CLOCK TIME=         31.0 SECONDS, CPU UTILIZATION IS    99.28%

     --------------------------------------------
     PARTIAL TWO ELECTRON INTEGRAL TRANSFORMATION
     --------------------------------------------

 NUMBER OF CORE MOLECULAR ORBITALS     =   41
 NUMBER OF OCCUPIED MOLECULAR ORBITALS =   45
 TOTAL NUMBER OF MOLECULAR ORBITALS    =   45
 TOTAL NUMBER OF ATOMIC ORBITALS       =  309
 THRESHOLD FOR KEEPING TRANSFORMED 2E- INTEGRALS = 1.000E-12
 AO INTEGRALS WILL BE CALCULATED IN DIRECT MODE...
 DIRECT TRANSFORMATION SKIPS AO INTEGRAL STORAGE ON DISK.
 SCHWARZ INEQUALITY OVERHEAD:     44349 INTEGRALS, T=        0.00
 EVALUATING THE FROZEN CORE ENERGY...
 ----- FROZEN CORE ENERGY =     -1217.8872048422

 PLAN A: REQUIREMENTS FOR FULLY IN-MEMORY TRANSFORMATION:
 # OF WORDS AVAILABLE =            349779456
 # OF WORDS NEEDED    =             59796666

 PARALLEL ONLY WORKS WITH THE SEGMENTED ALGORITHM.
 ADJUSTING MEMORY TO USE SEGMENTED ALGORITHM.


 PLAN B: REQUIREMENTS FOR THE SEGMENTED TRANSFORMATION:
       MINIMUM=       15398001 WORDS FOR 1 MOLECULAR ORBITAL PER PASS
       MAXIMUM=       15398001 WORDS FOR ALL MOLECULAR ORBITALS IN 1 PASS
              (       14799555 EXTRA WORDS INCLUDES 1 EXTRA ORBITAL/PASS)
 THIS RUN USES=       15398001 WORDS,
 DISTRIBUTING   4 PASSES EACH CONTAINING     1 ORBITALS OVER  20 PROCESSORS.

 CHOOSING SEGMENTED PARTIAL TRANSFORMATION...
 DIRECT TRANSFORMATION SKIPS AO INTEGRAL STORAGE ON DISK.
 PASS #   1 TOOK       26.51 SECONDS.
 ASSIGNING PASS #   2 TO A DIFFERENT PROCESSOR.
 ASSIGNING PASS #   3 TO A DIFFERENT PROCESSOR.
 ASSIGNING PASS #   4 TO A DIFFERENT PROCESSOR.
 TOTAL NUMBER OF TRANSFORMED 2E- INTEGRALS KEPT =           55
 ... END OF INTEGRAL TRANSFORMATION ...
 CPU     0: STEP CPU TIME=    27.87 TOTAL CPU TIME=         58.7 (      1.0 MIN)
 TOTAL WALL CLOCK TIME=         59.0 SECONDS, CPU UTILIZATION IS    99.49%

          ------------------------
          GUGA-CI INTEGRAL SORTING
          ------------------------

     80049 WORDS NEEDED TO SORT             73 GUGA INTEGRALS IN MEMORY
 349779456 WORDS ARE AVAILABLE
 CHOOSING IN-MEMORY SORTING...
 IN CORE ALGORITHM SORTED             10 NON-ZERO 1E- INTEGRALS
 IN CORE ALGORITHM SORTED             55 NON-ZERO 2E- INTEGRALS
 ...... END OF INTEGRAL SORTING ...... 
 CPU     0: STEP CPU TIME=     0.01 TOTAL CPU TIME=         58.7 (      1.0 MIN)
 TOTAL WALL CLOCK TIME=         59.0 SECONDS, CPU UTILIZATION IS    99.48%

 -------------------------     ---------------------------------------
 ENERGY MATRIX CALCULATION     WRITTEN BY B.R.BROOKS,W.D.LAIDIG,P.SAXE
 -------------------------     ---------------------------------------

 COMPUTING THE HAMILTONIAN FOR THE         6 CSF-S...

          81 IS THE TOTAL NUMBER OF GENERATED LOOPS
          81 WERE CREATED BY THE LOOP-DRIVEN ALGORITHM
           0 WERE CREATED IMPLICITLY

          81 IS THE TOTAL NUMBER OF PROCESSED LOOPS
          44     DIAGONAL LOOPS ARE STORED ON WORK15 IN     1 BUFFERS OF  10000 ELEMENTS.
          37 OFF DIAGONAL LOOPS ARE STORED ON WORK16 IN     1 BUFFERS OF  10000 ELEMENTS.
 ...... END OF ENERGY MATRIX CALCULATION ...... 
 CPU     0: STEP CPU TIME=     0.01 TOTAL CPU TIME=         58.7 (      1.0 MIN)
 TOTAL WALL CLOCK TIME=         59.0 SECONDS, CPU UTILIZATION IS    99.48%

          -----------------------------------------
          DAVIDSON METHOD CI-MATRIX DIAGONALIZATION
                   WRITTEN BY STEVE ELBERT
          -----------------------------------------
 NUMBER OF STATES REQUESTED =     4
 MAX. NUMB. OF EXPAN. VEC   =    30
 MAX. NUMB. IMPROVED STATES =     4
 MAX. NUMB. OF ITERATIONS   =   500
 CONVERGENCE CRITERION      =    1.0E-06

 CHOOSING TO SOLVE SECULAR EQUATION IN MEMORY
 NUMBER OF WORDS AVAILABLE =  349779456
 NUMBER OF WORDS USED      =      31144
 ENERGY MATRIX BUFFER SIZE =      10000
 SOLUTION FOUND WITH DIRECT METHOD

 STATE #    1  ENERGY =    -572.682653531

      CSF      COEF    OCCUPANCY (IGNORING CORE)
      ---      ----    --------- --------- -----
        1    0.155892  1122
        2   -0.103140  2121
        3    0.369090  2112
        4   -0.374039  1221
        5    0.103800  1212
        6    0.823500  2211

 THE PROJECTION OF THIS CI STATE ONTO SPACE SYMMETRY A    WEIGHS 1.0000E+00


 STATE #    2  ENERGY =    -572.675099553

      CSF      COEF    OCCUPANCY (IGNORING CORE)
      ---      ----    --------- --------- -----
        1    0.500171  1122
        2    0.482836  2121
        3    0.329753  2112
        4   -0.320441  1221
        5   -0.483975  1212
        6   -0.266547  2211

 THE PROJECTION OF THIS CI STATE ONTO SPACE SYMMETRY A    WEIGHS 1.0000E+00


 STATE #    3  ENERGY =    -572.671846071

      CSF      COEF    OCCUPANCY (IGNORING CORE)
      ---      ----    --------- --------- -----
        1   -0.240437  1122
        2    0.494114  2121
        3   -0.333923  2112
        4    0.354439  1221
        5   -0.481381  1212
        6    0.478730  2211

 THE PROJECTION OF THIS CI STATE ONTO SPACE SYMMETRY A    WEIGHS 1.0000E+00


 STATE #    4  ENERGY =    -572.664496313

      CSF      COEF    OCCUPANCY (IGNORING CORE)
      ---      ----    --------- --------- -----
        1    0.817115  1122
        2   -0.135870  2121
        3   -0.370311  2112
        4    0.372031  1221
        5    0.129348  1212
        6    0.146947  2211

 THE PROJECTION OF THIS CI STATE ONTO SPACE SYMMETRY A    WEIGHS 1.0000E+00

 ...... END OF CI-MATRIX DIAGONALIZATION ......
 CPU     0: STEP CPU TIME=     0.01 TOTAL CPU TIME=         58.7 (      1.0 MIN)
 TOTAL WALL CLOCK TIME=         59.0 SECONDS, CPU UTILIZATION IS    99.48%

          ---------------------
          STORE CSF INFORMATION
          --------------------

 READING THE DRT FILE
 TITLE=DRT2    16:57:55 28-JUN-2022                                                    
 NUMBER OF CONFIGURATIONS =          6

 READING THE CI VECTOR FILE
 RUN TITLE= C7H14O4                                                                        
 DRT TITLE=DRT2    16:57:55 28-JUN-2022                                                    
     4 STATES WERE COMPUTED, NWKS=         6

 STORING CSF AND CI COEF. INFORMATION FOR    4 STATES ON FILE  17.
     ENERGIES ARE ...
    -574.3937409   -574.3819776   -574.3767819   -574.3652138
 SAVING CSFS WITH COEFS LARGER THAN 2.50E-05
 SAVED CSFS:          6
 TOTAL CSFS:          6

 ...... DONE STORING CSF INFORMATION ......
 CPU     0: STEP CPU TIME=     0.00 TOTAL CPU TIME=         58.7 (      1.0 MIN)
 TOTAL WALL CLOCK TIME=         59.0 SECONDS, CPU UTILIZATION IS    99.48%
 CPU     0: STEP CPU TIME=     0.00 TOTAL CPU TIME=         58.7 (      1.0 MIN)
 TOTAL WALL CLOCK TIME=         59.0 SECONDS, CPU UTILIZATION IS    99.48%

 ++++++++++++++++++++++++++++++++++++++++++++++++++++++++++++++++++++++


 THE SYMMETRIES OF THE ANGULAR MOMENTUM L AND TRANSLATION R:
 LX BELONGS TO A   
 LY BELONGS TO A   
 LZ BELONGS TO A   
 RX BELONGS TO A   
 RY BELONGS TO A   
 RZ BELONGS TO A   
 SOC INTEGRALS NEED BE CALCULATED FOR LX: YEA 
 SOC INTEGRALS NEED BE CALCULATED FOR LY: YEA 
 SOC INTEGRALS NEED BE CALCULATED FOR LZ: YEA 

     -------------------------------------------
            DIRECT SPIN-ORBIT COUPLING
         (SHIRO KOSEKI AND DMITRI FEDOROV)

             ONE ELECTRON SO OPERATOR.
     -------------------------------------------


ENERGY FOR THE LOWEST STATE     =     -574.3937637301
ENERGY TOLERANCE FOR SOC MATRIX =     -474.3937637301 (HIGHEST STATE)
                           ETOL =      100.0000000000
                         UPPREN =     -474.3937637301

  CI# RTS#     LOWEST ENERGY      HIGHEST ENERGY     NEXT ENERGY
    1    4     -574.3937637301     -574.3650972574
    2    4     -574.3937409096     -574.3652138421

         -------------------------------------
          ONE-ELECTRON SPIN-ORBIT AO INTEGRALS
         -------------------------------------
         USING     149981 WORDS OF MEMORY
         2E SOC INTEGRALS WILL BE DISTRIBUTED
      ...... DONE WITH SPIN-ORBIT INTEGRALS ......
 CPU     0: STEP CPU TIME=     0.17 TOTAL CPU TIME=         58.9 (      1.0 MIN)
 TOTAL WALL CLOCK TIME=         59.2 SECONDS, CPU UTILIZATION IS    99.48%

    645787 WORDS OF MEMORY ARE REQUIRED  FOR 1 PASS(ES)
    645787 WORDS FOR INTEGRALS,    502704 WORDS FOR CSFS.

 REFERENCE STATE IS SET TO    1 IN THE DRT NO. 1 (     0).

 THE FOLLOWING LEGEND IS USED BELOW:
 [C] - THE MATRIX ELEMENT ACTUALLY CALCULATED
 [P] - OBTAINED FROM [C] BY THE WIGNER-ECKART THEOREM (<HSO>)
 [Z] - ZERO BY POINT GROUP SYMMETRY
 [W] - ZERO BY THE WIGNER-ECKART THEOREM (<HSO>)
 [S] - ZERO BY SPIN ORTHOGONALITY (<R>)

 [Z]'S ARE NOT CALCULATED.


 CI STATE FORMAT:   N-(2S+1)G:B
 G- IRREP LABEL, B NUMBERS DEGENERATE COMPONENTS OF G
 N NUMBERS EQUIVALENT TERMS (2S+1)G:B

 STATE ID FORMAT: NCI*1000+IROOT,
 WHERE NCI IS THE NTH $DRT GROUP
 AND IROOT IS THE CI ROOT'S ORDINAL NUMBER.

 DIPOLE MOMENTS ARE IN E*BOHR UNITS. TO GET DEBYE, MULTIPLY BY 2.541766.

   < 1-1A    |R| 1-1A    > =     -1.036421      0.271489     -0.243647 [CCC]
 < 1-1A    (MS= 0.0)|HSO| 1-1A    (MS= 0.0)> =     0.0000     0.0000I    [W]
  
   < 1-1A    |R| 2-1A    > =     -0.012012      0.028169     -0.044362 [CCC]
 < 1-1A    (MS= 0.0)|HSO| 2-1A    (MS= 0.0)> =     0.0000     0.0000I    [W]
  
   < 1-1A    |R| 3-1A    > =     -0.047794      0.037243     -0.027989 [CCC]
 < 1-1A    (MS= 0.0)|HSO| 3-1A    (MS= 0.0)> =     0.0000     0.0000I    [W]
  
   < 1-1A    |R| 4-1A    > =     -0.001180      0.000336      0.000525 [CCC]
 < 1-1A    (MS= 0.0)|HSO| 4-1A    (MS= 0.0)> =     0.0000     0.0000I    [W]
  
   < 2-1A    |R| 2-1A    > =     -1.062302      0.135212     -0.311670 [CCC]
 < 2-1A    (MS= 0.0)|HSO| 2-1A    (MS= 0.0)> =     0.0000     0.0000I    [W]
  
   < 2-1A    |R| 3-1A    > =      0.001342      0.000733     -0.000396 [CCC]
 < 2-1A    (MS= 0.0)|HSO| 3-1A    (MS= 0.0)> =     0.0000     0.0000I    [W]
  
   < 2-1A    |R| 4-1A    > =     -0.047413      0.044364     -0.028739 [CCC]
 < 2-1A    (MS= 0.0)|HSO| 4-1A    (MS= 0.0)> =     0.0000     0.0000I    [W]
  
   < 3-1A    |R| 3-1A    > =     -1.022075      0.469121     -0.258436 [CCC]
 < 3-1A    (MS= 0.0)|HSO| 3-1A    (MS= 0.0)> =     0.0000     0.0000I    [W]
  
   < 3-1A    |R| 4-1A    > =     -0.010803      0.032402     -0.041808 [CCC]
 < 3-1A    (MS= 0.0)|HSO| 4-1A    (MS= 0.0)> =     0.0000     0.0000I    [W]
  
   < 4-1A    |R| 4-1A    > =     -1.042380      0.331108     -0.328280 [CCC]
 < 4-1A    (MS= 0.0)|HSO| 4-1A    (MS= 0.0)> =     0.0000     0.0000I    [W]
  
 CPU     0: STEP CPU TIME=     0.36 TOTAL CPU TIME=         59.2 (      1.0 MIN)
 TOTAL WALL CLOCK TIME=         59.5 SECONDS, CPU UTILIZATION IS    99.48%
   < 1-1A    |R| 1-3A    > =      0.000000      0.000000      0.000000 [SSS]
 < 1-1A    (MS= 0.0)|HSO| 1-3A    (MS= 0.0)> =     0.0000    -0.5014I    [C]
 < 1-1A    (MS= 0.0)|HSO| 1-3A    (MS= 1.0)> =     0.4079     0.2200I    [C]
 < 1-1A    (MS= 0.0)|HSO| 1-3A    (MS=-1.0)> =     0.4079    -0.2200I    [P]
  
   < 1-1A    |R| 2-3A    > =      0.000000      0.000000      0.000000 [SSS]
 < 1-1A    (MS= 0.0)|HSO| 2-3A    (MS= 0.0)> =     0.0000   -37.2038I    [C]
 < 1-1A    (MS= 0.0)|HSO| 2-3A    (MS= 1.0)> =    22.7030    64.7352I    [C]
 < 1-1A    (MS= 0.0)|HSO| 2-3A    (MS=-1.0)> =    22.7030   -64.7352I    [P]
  
   < 1-1A    |R| 3-3A    > =      0.000000      0.000000      0.000000 [SSS]
 < 1-1A    (MS= 0.0)|HSO| 3-3A    (MS= 0.0)> =     0.0000    65.1453I    [C]
 < 1-1A    (MS= 0.0)|HSO| 3-3A    (MS= 1.0)> =   -49.7777   -24.3348I    [C]
 < 1-1A    (MS= 0.0)|HSO| 3-3A    (MS=-1.0)> =   -49.7777    24.3348I    [P]
  
   < 1-1A    |R| 4-3A    > =      0.000000      0.000000      0.000000 [SSS]
 < 1-1A    (MS= 0.0)|HSO| 4-3A    (MS= 0.0)> =     0.0000    -0.6704I    [C]
 < 1-1A    (MS= 0.0)|HSO| 4-3A    (MS= 1.0)> =     0.7178    -1.6000I    [C]
 < 1-1A    (MS= 0.0)|HSO| 4-3A    (MS=-1.0)> =     0.7178     1.6000I    [P]
  
   < 2-1A    |R| 1-3A    > =      0.000000      0.000000      0.000000 [SSS]
 < 2-1A    (MS= 0.0)|HSO| 1-3A    (MS= 0.0)> =     0.0000    37.1245I    [C]
 < 2-1A    (MS= 0.0)|HSO| 1-3A    (MS= 1.0)> =   -22.6379   -64.7286I    [C]
 < 2-1A    (MS= 0.0)|HSO| 1-3A    (MS=-1.0)> =   -22.6379    64.7286I    [P]
  
   < 2-1A    |R| 2-3A    > =      0.000000      0.000000      0.000000 [SSS]
 < 2-1A    (MS= 0.0)|HSO| 2-3A    (MS= 0.0)> =     0.0000    -0.0950I    [C]
 < 2-1A    (MS= 0.0)|HSO| 2-3A    (MS= 1.0)> =     0.0696     0.0522I    [C]
 < 2-1A    (MS= 0.0)|HSO| 2-3A    (MS=-1.0)> =     0.0696    -0.0522I    [P]
  
   < 2-1A    |R| 3-3A    > =      0.000000      0.000000      0.000000 [SSS]
 < 2-1A    (MS= 0.0)|HSO| 3-3A    (MS= 0.0)> =     0.0000    -3.0382I    [C]
 < 2-1A    (MS= 0.0)|HSO| 3-3A    (MS= 1.0)> =     2.1591     2.5506I    [C]
 < 2-1A    (MS= 0.0)|HSO| 3-3A    (MS=-1.0)> =     2.1591    -2.5506I    [P]
  
   < 2-1A    |R| 4-3A    > =      0.000000      0.000000      0.000000 [SSS]
 < 2-1A    (MS= 0.0)|HSO| 4-3A    (MS= 0.0)> =     0.0000   -65.5087I    [C]
 < 2-1A    (MS= 0.0)|HSO| 4-3A    (MS= 1.0)> =    49.9911    24.9458I    [C]
 < 2-1A    (MS= 0.0)|HSO| 4-3A    (MS=-1.0)> =    49.9911   -24.9458I    [P]
  
   < 3-1A    |R| 1-3A    > =      0.000000      0.000000      0.000000 [SSS]
 < 3-1A    (MS= 0.0)|HSO| 1-3A    (MS= 0.0)> =     0.0000    65.2316I    [C]
 < 3-1A    (MS= 0.0)|HSO| 1-3A    (MS= 1.0)> =   -49.8099   -24.4452I    [C]
 < 3-1A    (MS= 0.0)|HSO| 1-3A    (MS=-1.0)> =   -49.8099    24.4452I    [P]
  
   < 3-1A    |R| 2-3A    > =      0.000000      0.000000      0.000000 [SSS]
 < 3-1A    (MS= 0.0)|HSO| 2-3A    (MS= 0.0)> =     0.0000    -3.5624I    [C]
 < 3-1A    (MS= 0.0)|HSO| 2-3A    (MS= 1.0)> =     2.5145     3.1937I    [C]
 < 3-1A    (MS= 0.0)|HSO| 2-3A    (MS=-1.0)> =     2.5145    -3.1937I    [P]
  
   < 3-1A    |R| 3-3A    > =      0.000000      0.000000      0.000000 [SSS]
 < 3-1A    (MS= 0.0)|HSO| 3-3A    (MS= 0.0)> =     0.0000     0.6015I    [C]
 < 3-1A    (MS= 0.0)|HSO| 3-3A    (MS= 1.0)> =    -0.4313    -0.3359I    [C]
 < 3-1A    (MS= 0.0)|HSO| 3-3A    (MS=-1.0)> =    -0.4313     0.3359I    [P]
  
   < 3-1A    |R| 4-3A    > =      0.000000      0.000000      0.000000 [SSS]
 < 3-1A    (MS= 0.0)|HSO| 4-3A    (MS= 0.0)> =     0.0000   -36.7798I    [C]
 < 3-1A    (MS= 0.0)|HSO| 4-3A    (MS= 1.0)> =    22.3774    64.5827I    [C]
 < 3-1A    (MS= 0.0)|HSO| 4-3A    (MS=-1.0)> =    22.3774   -64.5827I    [P]
  
   < 4-1A    |R| 1-3A    > =      0.000000      0.000000      0.000000 [SSS]
 < 4-1A    (MS= 0.0)|HSO| 1-3A    (MS= 0.0)> =     0.0000     1.1879I    [C]
 < 4-1A    (MS= 0.0)|HSO| 1-3A    (MS= 1.0)> =    -1.0665     0.9489I    [C]
 < 4-1A    (MS= 0.0)|HSO| 1-3A    (MS=-1.0)> =    -1.0665    -0.9489I    [P]
  
   < 4-1A    |R| 2-3A    > =      0.000000      0.000000      0.000000 [SSS]
 < 4-1A    (MS= 0.0)|HSO| 2-3A    (MS= 0.0)> =     0.0000    65.5625I    [C]
 < 4-1A    (MS= 0.0)|HSO| 2-3A    (MS= 1.0)> =   -50.0225   -25.0492I    [C]
 < 4-1A    (MS= 0.0)|HSO| 2-3A    (MS=-1.0)> =   -50.0225    25.0492I    [P]
  
   < 4-1A    |R| 3-3A    > =      0.000000      0.000000      0.000000 [SSS]
 < 4-1A    (MS= 0.0)|HSO| 3-3A    (MS= 0.0)> =     0.0000   -36.6905I    [C]
 < 4-1A    (MS= 0.0)|HSO| 3-3A    (MS= 1.0)> =    22.3086    64.5553I    [C]
 < 4-1A    (MS= 0.0)|HSO| 3-3A    (MS=-1.0)> =    22.3086   -64.5553I    [P]
  
   < 4-1A    |R| 4-3A    > =      0.000000      0.000000      0.000000 [SSS]
 < 4-1A    (MS= 0.0)|HSO| 4-3A    (MS= 0.0)> =     0.0000    -0.1730I    [C]
 < 4-1A    (MS= 0.0)|HSO| 4-3A    (MS= 1.0)> =     0.1202     0.1864I    [C]
 < 4-1A    (MS= 0.0)|HSO| 4-3A    (MS=-1.0)> =     0.1202    -0.1864I    [P]
  
 CPU     0: STEP CPU TIME=     0.00 TOTAL CPU TIME=         59.2 (      1.0 MIN)
 TOTAL WALL CLOCK TIME=         59.5 SECONDS, CPU UTILIZATION IS    99.48%
   < 1-3A    |R| 1-3A    > =     -1.037599      0.272107     -0.243975 [CCC]
 < 1-3A    (MS= 1.0)|HSO| 1-3A    (MS= 1.0)> =     0.0000    -0.0000I    [C]
 < 1-3A    (MS= 0.0)|HSO| 1-3A    (MS= 0.0)> =     0.0000     0.0000I    [W]
 < 1-3A    (MS=-1.0)|HSO| 1-3A    (MS=-1.0)> =     0.0000     0.0000I    [P]
 < 1-3A    (MS= 0.0)|HSO| 1-3A    (MS= 1.0)> =    -0.0000     0.0000I    [C]
 < 1-3A    (MS= 1.0)|HSO| 1-3A    (MS= 0.0)> =     0.0000     0.0000I    [P]
 < 1-3A    (MS=-1.0)|HSO| 1-3A    (MS= 0.0)> =    -0.0000     0.0000I    [P]
 < 1-3A    (MS= 0.0)|HSO| 1-3A    (MS=-1.0)> =     0.0000     0.0000I    [P]
  
   < 1-3A    |R| 2-3A    > =     -0.011958      0.028130     -0.044351 [CCC]
 < 1-3A    (MS= 1.0)|HSO| 2-3A    (MS= 1.0)> =     0.0000   -36.6684I    [C]
 < 1-3A    (MS= 0.0)|HSO| 2-3A    (MS= 0.0)> =     0.0000     0.0000I    [W]
 < 1-3A    (MS=-1.0)|HSO| 2-3A    (MS=-1.0)> =     0.0000    36.6684I    [P]
 < 1-3A    (MS= 0.0)|HSO| 2-3A    (MS= 1.0)> =   -22.2878   -64.5530I    [C]
 < 1-3A    (MS= 1.0)|HSO| 2-3A    (MS= 0.0)> =    22.2878   -64.5530I    [P]
 < 1-3A    (MS=-1.0)|HSO| 2-3A    (MS= 0.0)> =   -22.2878   -64.5530I    [P]
 < 1-3A    (MS= 0.0)|HSO| 2-3A    (MS=-1.0)> =    22.2878   -64.5530I    [P]
  
   < 1-3A    |R| 3-3A    > =      0.047965     -0.038816      0.028001 [CCC]
 < 1-3A    (MS= 1.0)|HSO| 3-3A    (MS= 1.0)> =     0.0000   -65.5882I    [C]
 < 1-3A    (MS= 0.0)|HSO| 3-3A    (MS= 0.0)> =     0.0000     0.0000I    [W]
 < 1-3A    (MS=-1.0)|HSO| 3-3A    (MS=-1.0)> =     0.0000    65.5882I    [P]
 < 1-3A    (MS= 0.0)|HSO| 3-3A    (MS= 1.0)> =   -50.0161   -25.0415I    [C]
 < 1-3A    (MS= 1.0)|HSO| 3-3A    (MS= 0.0)> =    50.0161   -25.0415I    [P]
 < 1-3A    (MS=-1.0)|HSO| 3-3A    (MS= 0.0)> =   -50.0161   -25.0415I    [P]
 < 1-3A    (MS= 0.0)|HSO| 3-3A    (MS=-1.0)> =    50.0161   -25.0415I    [P]
  
   < 1-3A    |R| 4-3A    > =     -0.001185      0.000487      0.000278 [CCC]
 < 1-3A    (MS= 1.0)|HSO| 4-3A    (MS= 1.0)> =     0.0000     3.1087I    [C]
 < 1-3A    (MS= 0.0)|HSO| 4-3A    (MS= 0.0)> =     0.0000     0.0000I    [W]
 < 1-3A    (MS=-1.0)|HSO| 4-3A    (MS=-1.0)> =     0.0000    -3.1087I    [P]
 < 1-3A    (MS= 0.0)|HSO| 4-3A    (MS= 1.0)> =     2.2082     2.6398I    [C]
 < 1-3A    (MS= 1.0)|HSO| 4-3A    (MS= 0.0)> =    -2.2082     2.6398I    [P]
 < 1-3A    (MS=-1.0)|HSO| 4-3A    (MS= 0.0)> =     2.2082     2.6398I    [P]
 < 1-3A    (MS= 0.0)|HSO| 4-3A    (MS=-1.0)> =    -2.2082     2.6398I    [P]
  
   < 2-3A    |R| 2-3A    > =     -1.062454      0.135301     -0.311746 [CCC]
 < 2-3A    (MS= 1.0)|HSO| 2-3A    (MS= 1.0)> =     0.0000     0.0000I    [C]
 < 2-3A    (MS= 0.0)|HSO| 2-3A    (MS= 0.0)> =     0.0000     0.0000I    [W]
 < 2-3A    (MS=-1.0)|HSO| 2-3A    (MS=-1.0)> =     0.0000    -0.0000I    [P]
 < 2-3A    (MS= 0.0)|HSO| 2-3A    (MS= 1.0)> =     0.0000     0.0000I    [C]
 < 2-3A    (MS= 1.0)|HSO| 2-3A    (MS= 0.0)> =    -0.0000     0.0000I    [P]
 < 2-3A    (MS=-1.0)|HSO| 2-3A    (MS= 0.0)> =     0.0000     0.0000I    [P]
 < 2-3A    (MS= 0.0)|HSO| 2-3A    (MS=-1.0)> =    -0.0000     0.0000I    [P]
  
   < 2-3A    |R| 3-3A    > =     -0.001335     -0.001197      0.000114 [CCC]
 < 2-3A    (MS= 1.0)|HSO| 3-3A    (MS= 1.0)> =     0.0000     0.9858I    [C]
 < 2-3A    (MS= 0.0)|HSO| 3-3A    (MS= 0.0)> =     0.0000     0.0000I    [W]
 < 2-3A    (MS=-1.0)|HSO| 3-3A    (MS=-1.0)> =     0.0000    -0.9858I    [P]
 < 2-3A    (MS= 0.0)|HSO| 3-3A    (MS= 1.0)> =     0.9192    -1.0985I    [C]
 < 2-3A    (MS= 1.0)|HSO| 3-3A    (MS= 0.0)> =    -0.9192    -1.0985I    [P]
 < 2-3A    (MS=-1.0)|HSO| 3-3A    (MS= 0.0)> =     0.9192    -1.0985I    [P]
 < 2-3A    (MS= 0.0)|HSO| 3-3A    (MS=-1.0)> =    -0.9192    -1.0985I    [P]
  
   < 2-3A    |R| 4-3A    > =     -0.047359      0.044685     -0.028808 [CCC]
 < 2-3A    (MS= 1.0)|HSO| 4-3A    (MS= 1.0)> =     0.0000    65.1635I    [C]
 < 2-3A    (MS= 0.0)|HSO| 4-3A    (MS= 0.0)> =     0.0000     0.0000I    [W]
 < 2-3A    (MS=-1.0)|HSO| 4-3A    (MS=-1.0)> =     0.0000   -65.1635I    [P]
 < 2-3A    (MS= 0.0)|HSO| 4-3A    (MS= 1.0)> =    49.7817    24.3442I    [C]
 < 2-3A    (MS= 1.0)|HSO| 4-3A    (MS= 0.0)> =   -49.7817    24.3442I    [P]
 < 2-3A    (MS=-1.0)|HSO| 4-3A    (MS= 0.0)> =    49.7817    24.3442I    [P]
 < 2-3A    (MS= 0.0)|HSO| 4-3A    (MS=-1.0)> =   -49.7817    24.3442I    [P]
  
   < 3-3A    |R| 3-3A    > =     -1.021000      0.468637     -0.258226 [CCC]
 < 3-3A    (MS= 1.0)|HSO| 3-3A    (MS= 1.0)> =     0.0000     0.0000I    [C]
 < 3-3A    (MS= 0.0)|HSO| 3-3A    (MS= 0.0)> =     0.0000     0.0000I    [W]
 < 3-3A    (MS=-1.0)|HSO| 3-3A    (MS=-1.0)> =     0.0000    -0.0000I    [P]
 < 3-3A    (MS= 0.0)|HSO| 3-3A    (MS= 1.0)> =     0.0000    -0.0000I    [C]
 < 3-3A    (MS= 1.0)|HSO| 3-3A    (MS= 0.0)> =    -0.0000    -0.0000I    [P]
 < 3-3A    (MS=-1.0)|HSO| 3-3A    (MS= 0.0)> =     0.0000    -0.0000I    [P]
 < 3-3A    (MS= 0.0)|HSO| 3-3A    (MS=-1.0)> =    -0.0000    -0.0000I    [P]
  
   < 3-3A    |R| 4-3A    > =      0.010776     -0.031996      0.041919 [CCC]
 < 3-3A    (MS= 1.0)|HSO| 4-3A    (MS= 1.0)> =     0.0000    37.2352I    [C]
 < 3-3A    (MS= 0.0)|HSO| 4-3A    (MS= 0.0)> =     0.0000     0.0000I    [W]
 < 3-3A    (MS=-1.0)|HSO| 4-3A    (MS=-1.0)> =     0.0000   -37.2352I    [P]
 < 3-3A    (MS= 0.0)|HSO| 4-3A    (MS= 1.0)> =    22.7267    64.7596I    [C]
 < 3-3A    (MS= 1.0)|HSO| 4-3A    (MS= 0.0)> =   -22.7267    64.7596I    [P]
 < 3-3A    (MS=-1.0)|HSO| 4-3A    (MS= 0.0)> =    22.7267    64.7596I    [P]
 < 3-3A    (MS= 0.0)|HSO| 4-3A    (MS=-1.0)> =   -22.7267    64.7596I    [P]
  
   < 4-3A    |R| 4-3A    > =     -1.042273      0.330833     -0.328017 [CCC]
 < 4-3A    (MS= 1.0)|HSO| 4-3A    (MS= 1.0)> =     0.0000     0.0000I    [C]
 < 4-3A    (MS= 0.0)|HSO| 4-3A    (MS= 0.0)> =     0.0000     0.0000I    [W]
 < 4-3A    (MS=-1.0)|HSO| 4-3A    (MS=-1.0)> =     0.0000    -0.0000I    [P]
 < 4-3A    (MS= 0.0)|HSO| 4-3A    (MS= 1.0)> =    -0.0000     0.0000I    [C]
 < 4-3A    (MS= 1.0)|HSO| 4-3A    (MS= 0.0)> =     0.0000     0.0000I    [P]
 < 4-3A    (MS=-1.0)|HSO| 4-3A    (MS= 0.0)> =    -0.0000     0.0000I    [P]
 < 4-3A    (MS= 0.0)|HSO| 4-3A    (MS=-1.0)> =     0.0000     0.0000I    [P]
  
 CPU     0: STEP CPU TIME=     0.00 TOTAL CPU TIME=         59.2 (      1.0 MIN)
 TOTAL WALL CLOCK TIME=         59.5 SECONDS, CPU UTILIZATION IS    99.48%

 >>> DIMENSION OF HSO MATRIX =      16
     LARGEST NUMBER OF WALKS =      10

     THE MAX HSO MATRIX ELEMENT ABSOLUTE ERROR IS 6.86E-03 CM-1.
     TO DECREASE THE ERROR MAKE SYMTOL SMALLER.

     CI   ADIABATIC STATES (CM-1 UNIT) ---
             0.000       2633.822       3752.285       6291.671          5.009
             5.009          5.009       2586.793       2586.793       2586.793
          3727.140       3727.140       3727.140       6266.083       6266.083
          6266.083

 WEIGHTS OF SO   CI   STATES ---

 STATE   1: RELATIVE E=         -7.082 CM-1; WEIGHT = 0.973  1001
         1.0000
          1      2      3      4      5      6      7      8
         0.9732 0.0000 0.0000 0.0000 0.0245 0.0016 0.0007 0.0000

 STATE   2: RELATIVE E=         -1.958 CM-1; WEIGHT = 0.998  2001
         1.0000
          1      2      3      4      5      6      7      8
         0.0000 0.0000 0.0000 0.0000 0.9976 0.0016 0.0008 0.0000

 STATE   3: RELATIVE E=         -1.935 CM-1; WEIGHT = 0.997  2001
         1.0000
          1      2      3      4      5      6      7      8
         0.0011 0.0004 0.0000 0.0000 0.9966 0.0012 0.0007 0.0000

 STATE   4: RELATIVE E=         -1.757 CM-1; WEIGHT = 0.974  2001
         1.0000
          1      2      3      4      5      6      7      8
         0.0234 0.0012 0.0007 0.0000 0.9743 0.0004 0.0001 0.0000

 STATE   5: RELATIVE E=       2588.065 CM-1; WEIGHT = 0.998  2002
         1.0000
          1      2      3      4      5      6      7      8
         0.0016 0.0000 0.0000 0.0005 0.0000 0.9976 0.0000 0.0003

 STATE   6: RELATIVE E=       2588.095 CM-1; WEIGHT = 0.998  2002
         1.0000
          1      2      3      4      5      6      7      8
         0.0000 0.0000 0.0000 0.0000 0.0016 0.9976 0.0000 0.0008

 STATE   7: RELATIVE E=       2588.103 CM-1; WEIGHT = 0.998  2002
         1.0000
          1      2      3      4      5      6      7      8
         0.0000 0.0000 0.0000 0.0003 0.0016 0.9976 0.0000 0.0005

 STATE   8: RELATIVE E=       2634.991 CM-1; WEIGHT = 0.998  1002
         1.0000
          1      2      3      4      5      6      7      8
         0.0000 0.9976 0.0000 0.0000 0.0016 0.0000 0.0000 0.0008

 STATE   9: RELATIVE E=       3725.716 CM-1; WEIGHT = 0.997  2003
         1.0000
          1      2      3      4      5      6      7      8
         0.0004 0.0000 0.0006 0.0000 0.0003 0.0000 0.9970 0.0016

 STATE  10: RELATIVE E=       3725.730 CM-1; WEIGHT = 0.998  2003
         1.0000
          1      2      3      4      5      6      7      8
         0.0000 0.0000 0.0000 0.0000 0.0008 0.0000 0.9976 0.0017

 STATE  11: RELATIVE E=       3725.773 CM-1; WEIGHT = 0.997  2003
         1.0000
          1      2      3      4      5      6      7      8
         0.0003 0.0000 0.0009 0.0016 0.0004 0.0000 0.9967 0.0000

 STATE  12: RELATIVE E=       3750.891 CM-1; WEIGHT = 0.996  1003
         1.0000
          1      2      3      4      5      6      7      8
         0.0000 0.0000 0.9960 0.0000 0.0007 0.0000 0.0015 0.0017

 STATE  13: RELATIVE E=       6273.159 CM-1; WEIGHT = 0.998  2004
         1.0000
          1      2      3      4      5      6      7      8
         0.0000 0.0000 0.0000 0.0000 0.0000 0.0008 0.0017 0.9976

 STATE  14: RELATIVE E=       6273.170 CM-1; WEIGHT = 0.998  2004
         1.0000
          1      2      3      4      5      6      7      8
         0.0000 0.0001 0.0002 0.0000 0.0000 0.0006 0.0015 0.9976

 STATE  15: RELATIVE E=       6273.213 CM-1; WEIGHT = 0.997  2004
         1.0000
          1      2      3      4      5      6      7      8
         0.0000 0.0007 0.0015 0.0002 0.0000 0.0001 0.0002 0.9973

 STATE  16: RELATIVE E=       6298.680 CM-1; WEIGHT = 0.997  1004
         1.0000
          1      2      3      4      5      6      7      8
         0.0000 0.0000 0.0000 0.9974 0.0000 0.0008 0.0016 0.0002


 -----------------------------------------------------------
 EIGENVALUES AND EIGENVECTORS OF THE SO   CI   HAMILTONIAN
 -----------------------------------------------------------

                          1          2          3          4          5
   STATE ENERGY ---       -7.08      -1.96      -1.94      -1.76    2588.06
       STATE ID ---       1001       2001       2001       2001       2002

    1< 1>  1(  0.0) R   0.986498  -0.001202   0.033095   0.152884  -0.040012
                   I   0.000000   0.000000   0.000000   0.000000   0.000000
    2< 2>  1(  0.0) R  -0.004736  -0.000097  -0.018710   0.034343   0.002798
                   I   0.000000  -0.000000  -0.000000   0.000000   0.000000
    3< 3>  1(  0.0) R  -0.004179   0.000671   0.006512   0.026046   0.005538
                   I  -0.000000   0.000000   0.000000  -0.000000  -0.000000
    4< 4>  1(  0.0) R  -0.000834   0.000757   0.000291  -0.000007  -0.021407
                   I  -0.000000   0.000000   0.000000  -0.000000   0.000000
    5< 1>  3(  1.0) R  -0.077564  -0.444395   0.340957   0.423171  -0.000645
                   I   0.041076   0.068090   0.582984  -0.390705   0.000534
    6< 1>  3(  0.0) R   0.000000  -0.000000  -0.000000   0.000000   0.000000
                   I  -0.095210   0.770324   0.290381   0.557558   0.001757
    7< 1>  3( -1.0) R  -0.077564  -0.444395   0.340957   0.423171  -0.000645
                   I  -0.041076  -0.068090  -0.582984   0.390705  -0.000534
    8< 2>  3(  1.0) R  -0.010448   0.020195   0.015241   0.007009  -0.248762
                   I   0.024921   0.012913  -0.001487   0.002670   0.608147
    9< 2>  3(  0.0) R   0.000000  -0.000000  -0.000000   0.000000  -0.000000
                   I  -0.010974   0.021048  -0.027530  -0.016625  -0.366237
   10< 2>  3( -1.0) R  -0.010448   0.020195   0.015241   0.007009  -0.248762
                   I  -0.024921  -0.012913   0.001487  -0.002670  -0.608147
   11< 3>  3(  1.0) R   0.013236   0.006354   0.012674  -0.001111  -0.001380
                   I  -0.006352   0.018178  -0.002309  -0.000933   0.000376
   12< 3>  3(  0.0) R  -0.000000  -0.000000  -0.000000   0.000000   0.000000
                   I   0.017197   0.004138  -0.019645   0.007451   0.000772
   13< 3>  3( -1.0) R   0.013236   0.006354   0.012674  -0.001111  -0.001380
                   I   0.006352  -0.018178   0.002309   0.000933  -0.000376
   14< 4>  3(  1.0) R  -0.000397  -0.000726   0.000050  -0.000460  -0.008433
                   I  -0.000324  -0.000419   0.000575   0.000551   0.000662
   15< 4>  3(  0.0) R   0.000000  -0.000000  -0.000000   0.000000  -0.000000
                   I   0.000474   0.000296   0.001192  -0.000380   0.013028
   16< 4>  3( -1.0) R  -0.000397  -0.000726   0.000050  -0.000460  -0.008433
                   I   0.000324   0.000419  -0.000575  -0.000551  -0.000662

                          6          7          8          9         10
   STATE ENERGY ---     2588.09    2588.10    2634.99    3725.72    3725.73
       STATE ID ---       2002       2002       1002       2003       2003

    1< 1>  1(  0.0) R   0.000723  -0.001760  -0.000280  -0.020396   0.000795
                   I   0.000000   0.000000   0.000000   0.000000   0.000000
    2< 2>  1(  0.0) R  -0.000296  -0.001702  -0.998806   0.002357  -0.000856
                   I   0.000000   0.000000  -0.000000  -0.000000  -0.000000
    3< 3>  1(  0.0) R   0.000586  -0.001746   0.000751   0.024442  -0.000789
                   I   0.000000   0.000000   0.000000  -0.000000   0.000000
    4< 4>  1(  0.0) R   0.000494   0.017541  -0.000231  -0.004129  -0.000408
                   I  -0.000000  -0.000000  -0.000000   0.000000  -0.000000
    5< 1>  3(  1.0) R   0.019553   0.018460   0.008509   0.008491   0.005362
                   I   0.013014  -0.002252  -0.024552   0.000170   0.018265
    6< 1>  3(  0.0) R  -0.000000  -0.000000  -0.000000   0.000000  -0.000000
                   I   0.022102  -0.029944   0.014201  -0.014008   0.005808
    7< 1>  3( -1.0) R   0.019553   0.018460   0.008509   0.008491   0.005362
                   I  -0.013014   0.002252   0.024552  -0.000170  -0.018265
    8< 2>  3(  1.0) R  -0.457208   0.477378  -0.001365   0.000263   0.001086
                   I   0.041529   0.356708   0.001083  -0.000955  -0.001007
    9< 2>  3(  0.0) R   0.000000   0.000000  -0.000000  -0.000000  -0.000000
                   I   0.759019   0.536079  -0.002182  -0.000562   0.000362
   10< 2>  3( -1.0) R  -0.457208   0.477378  -0.001365   0.000263   0.001086
                   I  -0.041529  -0.356708  -0.001083   0.000955   0.001007
   11< 3>  3(  1.0) R   0.001078  -0.000047   0.001651   0.480365  -0.487766
                   I  -0.001060  -0.000729  -0.002293   0.262767   0.026467
   12< 3>  3(  0.0) R  -0.000000  -0.000000  -0.000000  -0.000000  -0.000000
                   I   0.000363  -0.000555   0.003291   0.630381   0.721344
   13< 3>  3( -1.0) R   0.001078  -0.000047   0.001651   0.480365  -0.487766
                   I   0.001060   0.000729   0.002293  -0.262767  -0.026467
   14< 4>  3(  1.0) R  -0.005782  -0.009794   0.013717  -0.020133  -0.018759
                   I  -0.018354   0.001198  -0.006848   0.002099  -0.013609
   15< 4>  3(  0.0) R   0.000000   0.000000  -0.000000   0.000000   0.000000
                   I  -0.004860   0.016036   0.018036   0.028769  -0.024337
   16< 4>  3( -1.0) R  -0.005782  -0.009794   0.013717  -0.020133  -0.018759
                   I   0.018354  -0.001198   0.006848  -0.002099   0.013609

                         11         12         13         14         15
   STATE ENERGY ---     3725.77    3750.89    6273.16    6273.17    6273.21
       STATE ID ---       2003       1003       2004       2004       2004

    1< 1>  1(  0.0) R  -0.018068   0.001200   0.000766   0.000374   0.000080
                   I   0.000000   0.000000   0.000000   0.000000   0.000000
    2< 2>  1(  0.0) R   0.004508  -0.001114  -0.000190   0.010908  -0.026000
                   I   0.000000  -0.000000  -0.000000   0.000000  -0.000000
    3< 3>  1(  0.0) R   0.030138   0.998017  -0.000999  -0.013618  -0.038679
                   I   0.000000  -0.000000   0.000000  -0.000000  -0.000000
    4< 4>  1(  0.0) R  -0.039933   0.001528   0.000166   0.001106   0.013919
                   I  -0.000000   0.000000  -0.000000   0.000000   0.000000
    5< 1>  3(  1.0) R  -0.010081  -0.013160  -0.000722   0.000001   0.000428
                   I   0.001016   0.006492  -0.000441   0.000675  -0.000498
    6< 1>  3(  0.0) R  -0.000000  -0.000000   0.000000  -0.000000  -0.000000
                   I   0.014677  -0.017503   0.000312   0.001105   0.000648
    7< 1>  3( -1.0) R  -0.010081  -0.013160  -0.000722   0.000001   0.000428
                   I  -0.001016  -0.006492   0.000441  -0.000675   0.000498
    8< 2>  3(  1.0) R   0.001460   0.001737  -0.006278  -0.011685  -0.005158
                   I  -0.000356  -0.002664  -0.018286   0.001822   0.001019
    9< 2>  3(  0.0) R  -0.000000   0.000000   0.000000  -0.000000  -0.000000
                   I  -0.000527   0.003682  -0.004080   0.019150   0.007921
   10< 2>  3( -1.0) R   0.001460   0.001737  -0.006278  -0.011685  -0.005158
                   I   0.000356   0.002664   0.018286  -0.001822  -0.001019
   11< 3>  3(  1.0) R   0.172686  -0.017365  -0.020189  -0.017392   0.006678
                   I  -0.654884   0.013361  -0.013447   0.002335  -0.000792
   12< 3>  3(  0.0) R   0.000000  -0.000000   0.000000  -0.000000   0.000000
                   I   0.281629  -0.023371  -0.022112   0.029530  -0.009473
   13< 3>  3( -1.0) R   0.172686  -0.017365  -0.020189  -0.017392   0.006678
                   I   0.654884  -0.013361   0.013447  -0.002335   0.000792
   14< 4>  3(  1.0) R   0.002070  -0.008410  -0.460077   0.399333  -0.357238
                   I   0.000853   0.025540   0.074709   0.514107   0.478363
   15< 4>  3(  0.0) R   0.000000  -0.000000  -0.000000   0.000000   0.000000
                   I  -0.003464  -0.015306   0.750374   0.387315  -0.533324
   16< 4>  3( -1.0) R   0.002070  -0.008410  -0.460077   0.399333  -0.357238
                   I  -0.000853  -0.025540  -0.074709  -0.514107  -0.478363

                         16
   STATE ENERGY ---     6298.68
       STATE ID ---       1004

    1< 1>  1(  0.0) R  -0.000821
                   I   0.000000
    2< 2>  1(  0.0) R   0.000402
                   I  -0.000000
    3< 3>  1(  0.0) R   0.000476
                   I  -0.000000
    4< 4>  1(  0.0) R   0.998711
                   I   0.000000
    5< 1>  3(  1.0) R  -0.000522
                   I  -0.000106
    6< 1>  3(  0.0) R  -0.000000
                   I   0.000360
    7< 1>  3( -1.0) R  -0.000522
                   I   0.000106
    8< 2>  3(  1.0) R  -0.013376
                   I   0.006734
    9< 2>  3(  0.0) R  -0.000000
                   I  -0.017819
   10< 2>  3( -1.0) R  -0.013376
                   I  -0.006734
   11< 3>  3(  1.0) R   0.008621
                   I  -0.025095
   12< 3>  3(  0.0) R  -0.000000
                   I   0.014344
   13< 3>  3( -1.0) R   0.008621
                   I   0.025095
   14< 4>  3(  1.0) R   0.004615
                   I  -0.007250
   15< 4>  3(  0.0) R   0.000000
                   I   0.006877
   16< 4>  3( -1.0) R   0.004615
                   I   0.007250

   SPIN-MIXED   CI   STATES (CM-1 UNIT) ---
 (RELATIVE TO THE LOWEST SPIN-MIXED STATE)
           0.000          5.124          5.147          5.325       2595.147
        2595.177       2595.186       2642.074       3732.798       3732.813
        3732.856       3757.974       6280.241       6280.253       6280.295
        6305.763

   SPIN-MIXED   CI   STATES (CM-1 UNIT) ---
      1(   1001)     2(   2001)     3(   2001)     4(   2001)     5(   2002)
          -7.082         -1.958         -1.935         -1.757       2588.065
      6(   2002)     7(   2002)     8(   1002)     9(   2003)    10(   2003)
        2588.095       2588.103       2634.991       3725.716       3725.730
     11(   2003)    12(   1003)    13(   2004)    14(   2004)    15(   2004)
        3725.773       3750.891       6273.159       6273.170       6273.213
     16(   1004)
        6298.680

 NON-ZERO   CI   SPIN-ORBIT COUPLING CONSTANTS (CM-1)
 ---------------------------------------------------------------------
 MUL1(CI)|MUL2(CI)| CI ROOT 1 | CI ROOT 2 |    FULL     | 1E ONLY
 ---------------------------------------------------------------------
  1 ( 1) | 3 ( 2) |     1     |     1     |         0.83|
  1 ( 1) | 3 ( 2) |     1     |     2     |       103.91|
  1 ( 1) | 3 ( 2) |     1     |     3     |       101.90|
  1 ( 1) | 3 ( 2) |     1     |     4     |         2.57|
  1 ( 1) | 3 ( 2) |     2     |     1     |       103.84|
  1 ( 1) | 3 ( 2) |     2     |     2     |         0.16|
  1 ( 1) | 3 ( 2) |     2     |     3     |         5.62|
  1 ( 1) | 3 ( 2) |     2     |     4     |       102.64|
  1 ( 1) | 3 ( 2) |     3     |     1     |       102.04|
  1 ( 1) | 3 ( 2) |     3     |     2     |         6.76|
  1 ( 1) | 3 ( 2) |     3     |     3     |         0.98|
  1 ( 1) | 3 ( 2) |     3     |     4     |       103.42|
  1 ( 1) | 3 ( 2) |     4     |     1     |         2.34|
  1 ( 1) | 3 ( 2) |     4     |     2     |       102.75|
  1 ( 1) | 3 ( 2) |     4     |     3     |       103.33|
  1 ( 1) | 3 ( 2) |     4     |     4     |         0.36|
  3 ( 2) | 3 ( 2) |     1     |     2     |       146.10|
  3 ( 2) | 3 ( 2) |     1     |     3     |       145.32|
  3 ( 2) | 3 ( 2) |     1     |     4     |         8.17|
  3 ( 2) | 3 ( 2) |     2     |     3     |         3.19|
  3 ( 2) | 3 ( 2) |     2     |     4     |       144.14|
  3 ( 2) | 3 ( 2) |     3     |     4     |       147.02|
 ---------------------------------------------------------------------


 ***** START CALCULATING TRANSITION MOMENT AMONG SPIN-MIXED   CI   STATES *****

 NUMBER OF ORBITALS            =    4
 DIMENSION OF HSO MATRIX       =   16
 NUMBER OF SPIN-MULTIPLICITIES =    2

 NOTE THAT T(X),T(Y),T(Z) ARE COMPLEX NUMBERS.


        STATES         ENERGY DIFF.         T(X)                   T(Y)                   T(Z)              TM
    1( 1001)   1( 1001)        0.00   -1.03649   -0.00000I    0.27146    0.00000I   -0.24378   -0.00000I    1.09883
    1( 1001)   2( 2001)        5.12   -0.00000    0.00000I   -0.00000   -0.00000I   -0.00000   -0.00000I    0.00000
    1( 1001)   3( 2001)        5.15    0.00004    0.00000I   -0.00002   -0.00000I    0.00000    0.00000I    0.00005
    1( 1001)   4( 2001)        5.33    0.00019   -0.00000I   -0.00015    0.00000I    0.00008   -0.00000I    0.00026
    1( 1001)   5( 2002)     2595.15   -0.00274    0.00000I   -0.00162   -0.00000I   -0.00846    0.00000I    0.00904
    1( 1001)   6( 2002)     2595.18   -0.00011   -0.00000I   -0.00039    0.00000I   -0.00031   -0.00000I    0.00051
    1( 1001)   7( 2002)     2595.19    0.00117   -0.00000I   -0.00310    0.00000I    0.00427   -0.00000I    0.00541
    1( 1001)   8( 1002)     2642.07    0.01172    0.00000I   -0.02842   -0.00000I    0.04344    0.00000I    0.05321
    1( 1001)   9( 2003)     3732.80   -0.00630    0.00000I    0.00935   -0.00000I   -0.00426    0.00000I    0.01205
    1( 1001)  10( 2003)     3732.81    0.00046    0.00000I   -0.00055   -0.00000I    0.00031    0.00000I    0.00079
    1( 1001)  11( 2003)     3732.86   -0.00627   -0.00000I    0.00892    0.00000I   -0.00431   -0.00000I    0.01173
    1( 1001)  12( 1003)     3757.97   -0.04695    0.00000I    0.03550   -0.00000I   -0.02731    0.00000I    0.06489
    1( 1001)  13( 2004)     6280.24    0.00000   -0.00000I    0.00003   -0.00000I    0.00001   -0.00000I    0.00003
    1( 1001)  14( 2004)     6280.25    0.00008    0.00000I   -0.00001    0.00000I   -0.00001    0.00000I    0.00008
    1( 1001)  15( 2004)     6280.30   -0.00009   -0.00000I    0.00038    0.00000I    0.00015    0.00000I    0.00042
    1( 1001)  16( 1004)     6305.76   -0.00117   -0.00000I    0.00028    0.00000I    0.00050    0.00000I    0.00131
    2( 2001)   2( 2001)        0.00   -1.03763    0.00000I    0.27204    0.00000I   -0.24409    0.00000I    1.10012
    2( 2001)   5( 2002)     2590.02   -0.00015    0.00000I    0.00079   -0.00000I   -0.00076    0.00000I    0.00111
    2( 2001)   6( 2002)     2590.05   -0.01191    0.00000I    0.02830   -0.00000I   -0.04421    0.00000I    0.05383
    2( 2001)   7( 2002)     2590.06   -0.00147    0.00000I   -0.00443    0.00000I   -0.00433    0.00000I    0.00637
    2( 2001)   8( 1002)     2636.95   -0.00001    0.00000I    0.00001    0.00000I   -0.00004    0.00000I    0.00004
    2( 2001)   9( 2003)     3727.67    0.00475   -0.00000I   -0.00010    0.00000I    0.00240   -0.00000I    0.00532
    2( 2001)  10( 2003)     3727.69    0.04770   -0.00000I   -0.03908    0.00000I    0.02790   -0.00000I    0.06769
    2( 2001)  11( 2003)     3727.73   -0.00154    0.00000I   -0.00309    0.00000I   -0.00033    0.00000I    0.00346
    2( 2001)  12( 1003)     3752.85    0.00003    0.00000I    0.00014   -0.00000I   -0.00001    0.00000I    0.00015
    2( 2001)  13( 2004)     6275.12   -0.00118    0.00000I    0.00048   -0.00000I    0.00028   -0.00000I    0.00130
    2( 2001)  14( 2004)     6275.13    0.00003    0.00000I    0.00004   -0.00000I    0.00002   -0.00000I    0.00005
    2( 2001)  15( 2004)     6275.17    0.00001    0.00000I   -0.00013    0.00000I   -0.00003    0.00000I    0.00013
    2( 2001)  16( 1004)     6300.64    0.00000    0.00000I    0.00000   -0.00000I    0.00000   -0.00000I    0.00000
    3( 2001)   3( 2001)        0.00   -1.03762    0.00000I    0.27204   -0.00000I   -0.24409   -0.00000I    1.10011
    3( 2001)   4( 2001)        0.18    0.00001    0.00000I   -0.00001   -0.00000I   -0.00000    0.00000I    0.00001
    3( 2001)   5( 2002)     2590.00   -0.00522    0.00000I    0.01214   -0.00000I   -0.01931    0.00000I    0.02340
    3( 2001)   6( 2002)     2590.03    0.00139    0.00000I    0.00365   -0.00000I    0.00423    0.00000I    0.00576
    3( 2001)   7( 2002)     2590.04   -0.01072    0.00000I    0.02546   -0.00000I   -0.03979    0.00000I    0.04844
    3( 2001)   8( 1002)     2636.93   -0.00009    0.00000I   -0.00350    0.00000I    0.00021    0.00000I    0.00351
    3( 2001)   9( 2003)     3727.65    0.03923   -0.00000I   -0.03201   -0.00000I    0.02293   -0.00000I    0.05558
    3( 2001)  10( 2003)     3727.67   -0.00478   -0.00000I   -0.00167    0.00000I   -0.00217   -0.00000I    0.00550
    3( 2001)  11( 2003)     3727.71   -0.02713   -0.00000I    0.02240    0.00000I   -0.01590   -0.00000I    0.03861
    3( 2001)  12( 1003)     3752.83   -0.00167    0.00000I    0.00261   -0.00000I   -0.00107    0.00000I    0.00328
    3( 2001)  13( 2004)     6275.09   -0.00003    0.00000I   -0.00002   -0.00000I   -0.00001   -0.00000I    0.00003
    3( 2001)  14( 2004)     6275.11   -0.00116   -0.00000I    0.00048    0.00000I    0.00027    0.00000I    0.00129
    3( 2001)  15( 2004)     6275.15   -0.00018   -0.00000I    0.00009    0.00000I    0.00005    0.00000I    0.00021
    3( 2001)  16( 1004)     6300.62   -0.00007    0.00000I   -0.00002   -0.00000I    0.00000    0.00000I    0.00007
    4( 2001)   4( 2001)        0.00   -1.03759    0.00000I    0.27201    0.00000I   -0.24407    0.00000I    1.10007
    4( 2001)   5( 2002)     2589.82    0.01048   -0.00000I   -0.02583    0.00000I    0.03911   -0.00000I    0.04803
    4( 2001)   6( 2002)     2589.85    0.00049    0.00000I    0.00261   -0.00000I    0.00116    0.00000I    0.00290
    4( 2001)   7( 2002)     2589.86   -0.00506    0.00000I    0.01198   -0.00000I   -0.01881    0.00000I    0.02287
    4( 2001)   8( 1002)     2636.75    0.00291    0.00000I    0.00009   -0.00000I    0.00942    0.00000I    0.00986
    4( 2001)   9( 2003)     3727.47    0.02645   -0.00000I   -0.02061    0.00000I    0.01531   -0.00000I    0.03687
    4( 2001)  10( 2003)     3727.49   -0.00137   -0.00000I    0.00254    0.00000I   -0.00105   -0.00000I    0.00307
    4( 2001)  11( 2003)     3727.53    0.03902    0.00000I   -0.03080   -0.00000I    0.02263    0.00000I    0.05462
    4( 2001)  12( 1003)     3752.65   -0.00872    0.00000I    0.01246   -0.00000I   -0.00600    0.00000I    0.01635
    4( 2001)  13( 2004)     6274.92    0.00000   -0.00000I   -0.00013    0.00000I   -0.00003    0.00000I    0.00013
    4( 2001)  14( 2004)     6274.93   -0.00018    0.00000I    0.00008    0.00000I    0.00004    0.00000I    0.00020
    4( 2001)  15( 2004)     6274.97    0.00117    0.00000I   -0.00042   -0.00000I   -0.00025   -0.00000I    0.00126
    4( 2001)  16( 1004)     6300.44   -0.00011    0.00000I    0.00033   -0.00000I    0.00015    0.00000I    0.00038
    5( 2002)   5( 2002)        0.00   -1.06240    0.00000I    0.13568   -0.00000I   -0.31165   -0.00000I    1.11545
    5( 2002)   7( 2002)        0.04   -0.00000   -0.00000I   -0.00000    0.00000I    0.00000   -0.00000I    0.00000
    5( 2002)   8( 1002)       46.93    0.00001   -0.00000I   -0.00000   -0.00000I   -0.00002   -0.00000I    0.00002
    5( 2002)   9( 2003)     1137.65    0.00021   -0.00000I    0.00029    0.00000I   -0.00001    0.00000I    0.00035
    5( 2002)  10( 2003)     1137.67    0.00006    0.00000I    0.00055    0.00000I    0.00007    0.00000I    0.00056
    5( 2002)  11( 2003)     1137.71    0.00132    0.00000I    0.00125    0.00000I   -0.00011   -0.00000I    0.00182
    5( 2002)  12( 1003)     1162.83    0.00014    0.00000I    0.00204    0.00000I    0.00020    0.00000I    0.00205
    5( 2002)  13( 2004)     3685.09   -0.00176    0.00000I    0.00539   -0.00000I   -0.00149    0.00000I    0.00587
    5( 2002)  14( 2004)     3685.11   -0.01354   -0.00000I    0.01255    0.00000I   -0.00821   -0.00000I    0.02021
    5( 2002)  15( 2004)     3685.15   -0.04536   -0.00000I    0.04257    0.00000I   -0.02759   -0.00000I    0.06805
    5( 2002)  16( 1004)     3710.62    0.00013   -0.00000I   -0.00446   -0.00000I    0.00041   -0.00000I    0.00448
    6( 2002)   6( 2002)        0.00   -1.06240   -0.00000I    0.13567    0.00000I   -0.31165   -0.00000I    1.11545
    6( 2002)   8( 1002)       46.90    0.00000   -0.00000I    0.00000    0.00000I    0.00000   -0.00000I    0.00000
    6( 2002)   9( 2003)     1137.62   -0.00005   -0.00000I    0.00051   -0.00000I    0.00004    0.00000I    0.00052
    6( 2002)  10( 2003)     1137.64   -0.00133   -0.00000I   -0.00122   -0.00000I    0.00011    0.00000I    0.00181
    6( 2002)  11( 2003)     1137.68    0.00006    0.00000I    0.00048    0.00000I    0.00007    0.00000I    0.00049
    6( 2002)  12( 1003)     1162.80   -0.00001   -0.00000I   -0.00009   -0.00000I   -0.00001   -0.00000I    0.00009
    6( 2002)  13( 2004)     3685.06   -0.04733   -0.00000I    0.04440    0.00000I   -0.02876   -0.00000I    0.07099
    6( 2002)  14( 2004)     3685.08    0.00073    0.00000I   -0.00624   -0.00000I    0.00121    0.00000I    0.00640
    6( 2002)  15( 2004)     3685.12    0.00162    0.00000I   -0.00376   -0.00000I    0.00120    0.00000I    0.00427
    6( 2002)  16( 1004)     3710.59    0.00001    0.00000I    0.00015    0.00000I   -0.00000   -0.00000I    0.00015
    7( 2002)   7( 2002)        0.00   -1.06240   -0.00000I    0.13567   -0.00000I   -0.31165   -0.00000I    1.11545
    7( 2002)   8( 1002)       46.89   -0.00002   -0.00000I    0.00002    0.00000I   -0.00001   -0.00000I    0.00003
    7( 2002)   9( 2003)     1137.61   -0.00131   -0.00000I   -0.00121   -0.00000I    0.00011    0.00000I    0.00179
    7( 2002)  10( 2003)     1137.63    0.00006   -0.00000I   -0.00043   -0.00000I   -0.00003   -0.00000I    0.00044
    7( 2002)  11( 2003)     1137.67    0.00020    0.00000I    0.00017    0.00000I   -0.00002   -0.00000I    0.00026
    7( 2002)  12( 1003)     1162.79   -0.00004   -0.00000I   -0.00046   -0.00000I   -0.00007   -0.00000I    0.00046
    7( 2002)  13( 2004)     3685.06   -0.00024    0.00000I    0.00491   -0.00000I   -0.00081    0.00000I    0.00498
    7( 2002)  14( 2004)     3685.07   -0.04538   -0.00000I    0.04272    0.00000I   -0.02759   -0.00000I    0.06816
    7( 2002)  15( 2004)     3685.11    0.01356    0.00000I   -0.01281   -0.00000I    0.00826    0.00000I    0.02040
    7( 2002)  16( 1004)     3710.58    0.00032    0.00000I    0.00343    0.00000I   -0.00024   -0.00000I    0.00345
    8( 1002)   8( 1002)        0.00   -1.06225   -0.00000I    0.13559   -0.00000I   -0.31158   -0.00000I    1.11527
    8( 1002)   9( 2003)     1090.72    0.00006   -0.00000I    0.00071   -0.00000I    0.00011   -0.00000I    0.00072
    8( 1002)  10( 2003)     1090.74   -0.00000   -0.00000I   -0.00003   -0.00000I   -0.00000    0.00000I    0.00003
    8( 1002)  11( 2003)     1090.78    0.00012    0.00000I    0.00165    0.00000I    0.00019    0.00000I    0.00166
    8( 1002)  12( 1003)     1115.90   -0.00134    0.00000I   -0.00083    0.00000I    0.00038   -0.00000I    0.00162
    8( 1002)  13( 2004)     3638.17    0.00001   -0.00000I   -0.00006    0.00000I    0.00000   -0.00000I    0.00006
    8( 1002)  14( 2004)     3638.18    0.00035    0.00000I    0.00203    0.00000I   -0.00010   -0.00000I    0.00207
    8( 1002)  15( 2004)     3638.22    0.00003    0.00000I   -0.00539   -0.00000I    0.00050    0.00000I    0.00541
    8( 1002)  16( 1004)     3663.69    0.04742   -0.00000I   -0.04427    0.00000I    0.02875   -0.00000I    0.07096
    9( 2003)   9( 2003)        0.00   -1.02105   -0.00000I    0.46826    0.00000I   -0.25833    0.00000I    1.15262
    9( 2003)  11( 2003)        0.06   -0.00000    0.00000I   -0.00000   -0.00000I   -0.00000    0.00000I    0.00000
    9( 2003)  12( 1003)       25.18   -0.00003   -0.00000I    0.00004    0.00000I   -0.00001   -0.00000I    0.00005
    9( 2003)  13( 2004)     2547.44   -0.00006   -0.00000I   -0.00782    0.00000I    0.00012   -0.00000I    0.00782
    9( 2003)  14( 2004)     2547.45    0.00976    0.00000I   -0.02842   -0.00000I    0.03793    0.00000I    0.04839
    9( 2003)  15( 2004)     2547.50   -0.00464   -0.00000I    0.01361    0.00000I   -0.01806   -0.00000I    0.02308
    9( 2003)  16( 1004)     2572.96   -0.00020    0.00000I    0.00135    0.00000I   -0.00062    0.00000I    0.00149
   10( 2003)  10( 2003)        0.00   -1.02105    0.00000I    0.46826    0.00000I   -0.25833    0.00000I    1.15262
   10( 2003)  12( 1003)       25.16   -0.00000    0.00000I   -0.00000    0.00000I   -0.00000    0.00000I    0.00000
   10( 2003)  13( 2004)     2547.43    0.01080   -0.00000I   -0.03147    0.00000I    0.04199   -0.00000I    0.05357
   10( 2003)  14( 2004)     2547.44   -0.00009   -0.00000I    0.00790   -0.00000I   -0.00076   -0.00000I    0.00794
   10( 2003)  15( 2004)     2547.48   -0.00033   -0.00000I   -0.00159    0.00000I   -0.00133   -0.00000I    0.00210
   10( 2003)  16( 1004)     2572.95    0.00003   -0.00000I    0.00006   -0.00000I    0.00008   -0.00000I    0.00010
   11( 2003)  11( 2003)        0.00   -1.02105    0.00000I    0.46826    0.00000I   -0.25833    0.00000I    1.15262
   11( 2003)  12( 1003)       25.12   -0.00004    0.00000I    0.00005   -0.00000I   -0.00005    0.00000I    0.00008
   11( 2003)  13( 2004)     2547.39   -0.00034    0.00000I    0.00195   -0.00000I   -0.00153    0.00000I    0.00250
   11( 2003)  14( 2004)     2547.40   -0.00463   -0.00000I    0.01352    0.00000I   -0.01800   -0.00000I    0.02298
   11( 2003)  15( 2004)     2547.44   -0.00973   -0.00000I    0.02884    0.00000I   -0.03788   -0.00000I    0.04859
   11( 2003)  16( 1004)     2572.91    0.00050   -0.00000I    0.00627   -0.00000I    0.00194   -0.00000I    0.00658
   12( 1003)  12( 1003)        0.00   -1.02212    0.00000I    0.46872    0.00000I   -0.25854    0.00000I    1.15381
   12( 1003)  13( 2004)     2522.27   -0.00000    0.00000I   -0.00004    0.00000I    0.00000    0.00000I    0.00004
   12( 1003)  14( 2004)     2522.28   -0.00038   -0.00000I   -0.00153   -0.00000I   -0.00140   -0.00000I    0.00211
   12( 1003)  15( 2004)     2522.32   -0.00032   -0.00000I   -0.00637   -0.00000I   -0.00151   -0.00000I    0.00655
   12( 1003)  16( 1004)     2547.79   -0.01081   -0.00000I    0.03229    0.00000I   -0.04185   -0.00000I    0.05395
   13( 2004)  13( 2004)        0.00   -1.04225    0.00000I    0.33091    0.00000I   -0.32789    0.00000I    1.14162
   14( 2004)  14( 2004)        0.00   -1.04225    0.00000I    0.33091    0.00000I   -0.32789    0.00000I    1.14162
   14( 2004)  15( 2004)        0.04   -0.00000    0.00000I    0.00000   -0.00000I    0.00000    0.00000I    0.00000
   14( 2004)  16( 1004)       25.51   -0.00001    0.00000I   -0.00001    0.00000I    0.00000   -0.00000I    0.00001
   15( 2004)  15( 2004)        0.00   -1.04225    0.00000I    0.33091    0.00000I   -0.32789    0.00000I    1.14162
   15( 2004)  16( 1004)       25.47    0.00003   -0.00000I   -0.00005    0.00000I    0.00004   -0.00000I    0.00007
   16( 1004)  16( 1004)        0.00   -1.04236   -0.00000I    0.33118   -0.00000I   -0.32815    0.00000I    1.14188
 CPU     0: STEP CPU TIME=     0.00 TOTAL CPU TIME=         59.2 (      1.0 MIN)
 TOTAL WALL CLOCK TIME=         59.5 SECONDS, CPU UTILIZATION IS    99.48%

 CI ENERGY LEVELS IN CM-1 AND CI ABSOLUTE LEVELS IN A.U.

    1            0.0000   -574.3937959995
    2            5.1240   -574.3937726533
    3            5.1471   -574.3937725479
    4            5.3252   -574.3937717365
    5         2595.1471   -574.3819718407
    6         2595.1772   -574.3819717034
    7         2595.1857   -574.3819716650
    8         2642.0736   -574.3817580316
    9         3732.7984   -574.3767884084
   10         3732.8126   -574.3767883434
   11         3732.8555   -574.3767881479
   12         3757.9738   -574.3766737024
   13         6280.2412   -574.3651816025
   14         6280.2528   -574.3651815496
   15         6280.2953   -574.3651813560
   16         6305.7628   -574.3650653195

 SKIPPING THE CALCULATION OF NATURAL ORBITALS...
 USE ISTNO IN $TRANST TO ASK FOR NATURAL ORBITALS
 AND SPIN-ORBIT COUPLED STATE'S PROPERTIES

 ....... DONE WITH TRANSITION MOMENT .......

 CPU     0: STEP CPU TIME=     0.00 TOTAL CPU TIME=         59.2 (      1.0 MIN)
 TOTAL WALL CLOCK TIME=         59.5 SECONDS, CPU UTILIZATION IS    99.48%
              15662644  WORDS OF DYNAMIC MEMORY USED
 EXECUTION OF GAMESS TERMINATED NORMALLY 16:58:24 28-JUN-2022    
 DDI: 263640 bytes (0.3 MB / 0 MWords) used by master data server.

 ----------------------------------------
 CPU timing information for all processes
 ========================================
 0: 58.197 + 1.60 = 59.257
 1: 4.943 + 0.999 = 5.942
 2: 4.883 + 1.14 = 5.897
 3: 4.927 + 0.985 = 5.912
 4: 4.883 + 1.09 = 5.892
 5: 4.939 + 1.10 = 5.949
 6: 4.850 + 1.12 = 5.863
 7: 4.994 + 1.00 = 5.995
 8: 4.930 + 1.25 = 5.955
 9: 4.905 + 1.12 = 5.917
 10: 4.837 + 1.35 = 5.872
 11: 4.929 + 0.989 = 5.918
 12: 4.932 + 1.25 = 5.957
 13: 4.918 + 1.05 = 5.923
 14: 4.877 + 1.17 = 5.894
 15: 4.864 + 1.27 = 5.892
 16: 4.910 + 1.11 = 5.921
 17: 57.801 + 1.04 = 58.806
 18: 57.721 + 1.10 = 58.732
 19: 57.761 + 0.990 = 58.751
 ----------------------------------------
 ddikick.x: exited gracefully.
----- accounting info -----
Files used on the master node r07c01.bullx were:
-rw-rw-r-- 1 hasangal hasangal 1549962 Jun 28 16:57 /scratch/kurten/scratch_galib/gamess-us-trash/GALIB/SCR/soc-aceo-buoh.F05
-rw-rw-r-- 1 hasangal hasangal  240104 Jun 28 16:58 /scratch/kurten/scratch_galib/gamess-us-trash/GALIB/SCR/soc-aceo-buoh.F09
-rw-rw-r-- 1 hasangal hasangal  240016 Jun 28 16:57 /scratch/kurten/scratch_galib/gamess-us-trash/GALIB/SCR/soc-aceo-buoh.F09.001
-rw-rw-r-- 1 hasangal hasangal  240016 Jun 28 16:57 /scratch/kurten/scratch_galib/gamess-us-trash/GALIB/SCR/soc-aceo-buoh.F09.002
-rw-rw-r-- 1 hasangal hasangal  240016 Jun 28 16:57 /scratch/kurten/scratch_galib/gamess-us-trash/GALIB/SCR/soc-aceo-buoh.F09.003
-rw-rw-r-- 1 hasangal hasangal  240016 Jun 28 16:57 /scratch/kurten/scratch_galib/gamess-us-trash/GALIB/SCR/soc-aceo-buoh.F09.004
-rw-rw-r-- 1 hasangal hasangal  240016 Jun 28 16:57 /scratch/kurten/scratch_galib/gamess-us-trash/GALIB/SCR/soc-aceo-buoh.F09.005
-rw-rw-r-- 1 hasangal hasangal  240016 Jun 28 16:57 /scratch/kurten/scratch_galib/gamess-us-trash/GALIB/SCR/soc-aceo-buoh.F09.006
-rw-rw-r-- 1 hasangal hasangal  240016 Jun 28 16:57 /scratch/kurten/scratch_galib/gamess-us-trash/GALIB/SCR/soc-aceo-buoh.F09.007
-rw-rw-r-- 1 hasangal hasangal  240016 Jun 28 16:57 /scratch/kurten/scratch_galib/gamess-us-trash/GALIB/SCR/soc-aceo-buoh.F09.008
-rw-rw-r-- 1 hasangal hasangal  240016 Jun 28 16:57 /scratch/kurten/scratch_galib/gamess-us-trash/GALIB/SCR/soc-aceo-buoh.F09.009
-rw-rw-r-- 1 hasangal hasangal  240016 Jun 28 16:57 /scratch/kurten/scratch_galib/gamess-us-trash/GALIB/SCR/soc-aceo-buoh.F09.010
-rw-rw-r-- 1 hasangal hasangal  240016 Jun 28 16:57 /scratch/kurten/scratch_galib/gamess-us-trash/GALIB/SCR/soc-aceo-buoh.F09.011
-rw-rw-r-- 1 hasangal hasangal  240016 Jun 28 16:57 /scratch/kurten/scratch_galib/gamess-us-trash/GALIB/SCR/soc-aceo-buoh.F09.012
-rw-rw-r-- 1 hasangal hasangal  240016 Jun 28 16:57 /scratch/kurten/scratch_galib/gamess-us-trash/GALIB/SCR/soc-aceo-buoh.F09.013
-rw-rw-r-- 1 hasangal hasangal  240016 Jun 28 16:57 /scratch/kurten/scratch_galib/gamess-us-trash/GALIB/SCR/soc-aceo-buoh.F09.014
-rw-rw-r-- 1 hasangal hasangal  240016 Jun 28 16:57 /scratch/kurten/scratch_galib/gamess-us-trash/GALIB/SCR/soc-aceo-buoh.F09.015
-rw-rw-r-- 1 hasangal hasangal  240016 Jun 28 16:57 /scratch/kurten/scratch_galib/gamess-us-trash/GALIB/SCR/soc-aceo-buoh.F09.016
-rw-rw-r-- 1 hasangal hasangal  240016 Jun 28 16:58 /scratch/kurten/scratch_galib/gamess-us-trash/GALIB/SCR/soc-aceo-buoh.F09.017
-rw-rw-r-- 1 hasangal hasangal  240016 Jun 28 16:58 /scratch/kurten/scratch_galib/gamess-us-trash/GALIB/SCR/soc-aceo-buoh.F09.018
-rw-rw-r-- 1 hasangal hasangal  240016 Jun 28 16:58 /scratch/kurten/scratch_galib/gamess-us-trash/GALIB/SCR/soc-aceo-buoh.F09.019
-rw-rw-r-- 1 hasangal hasangal 8834400 Jun 28 16:58 /scratch/kurten/scratch_galib/gamess-us-trash/GALIB/SCR/soc-aceo-buoh.F10
-rw-rw-r-- 1 hasangal hasangal  275816 Jun 28 16:57 /scratch/kurten/scratch_galib/gamess-us-trash/GALIB/SCR/soc-aceo-buoh.F11
-rw-rw-r-- 1 hasangal hasangal  275816 Jun 28 16:57 /scratch/kurten/scratch_galib/gamess-us-trash/GALIB/SCR/soc-aceo-buoh.F11.001
-rw-rw-r-- 1 hasangal hasangal  275816 Jun 28 16:57 /scratch/kurten/scratch_galib/gamess-us-trash/GALIB/SCR/soc-aceo-buoh.F11.002
-rw-rw-r-- 1 hasangal hasangal  275816 Jun 28 16:57 /scratch/kurten/scratch_galib/gamess-us-trash/GALIB/SCR/soc-aceo-buoh.F11.003
-rw-rw-r-- 1 hasangal hasangal  275816 Jun 28 16:57 /scratch/kurten/scratch_galib/gamess-us-trash/GALIB/SCR/soc-aceo-buoh.F11.004
-rw-rw-r-- 1 hasangal hasangal  275816 Jun 28 16:57 /scratch/kurten/scratch_galib/gamess-us-trash/GALIB/SCR/soc-aceo-buoh.F11.005
-rw-rw-r-- 1 hasangal hasangal  275816 Jun 28 16:57 /scratch/kurten/scratch_galib/gamess-us-trash/GALIB/SCR/soc-aceo-buoh.F11.006
-rw-rw-r-- 1 hasangal hasangal  275816 Jun 28 16:57 /scratch/kurten/scratch_galib/gamess-us-trash/GALIB/SCR/soc-aceo-buoh.F11.007
-rw-rw-r-- 1 hasangal hasangal  275816 Jun 28 16:57 /scratch/kurten/scratch_galib/gamess-us-trash/GALIB/SCR/soc-aceo-buoh.F11.008
-rw-rw-r-- 1 hasangal hasangal  275816 Jun 28 16:57 /scratch/kurten/scratch_galib/gamess-us-trash/GALIB/SCR/soc-aceo-buoh.F11.009
-rw-rw-r-- 1 hasangal hasangal  275816 Jun 28 16:57 /scratch/kurten/scratch_galib/gamess-us-trash/GALIB/SCR/soc-aceo-buoh.F11.010
-rw-rw-r-- 1 hasangal hasangal  275816 Jun 28 16:57 /scratch/kurten/scratch_galib/gamess-us-trash/GALIB/SCR/soc-aceo-buoh.F11.011
-rw-rw-r-- 1 hasangal hasangal  275816 Jun 28 16:57 /scratch/kurten/scratch_galib/gamess-us-trash/GALIB/SCR/soc-aceo-buoh.F11.012
-rw-rw-r-- 1 hasangal hasangal  275816 Jun 28 16:57 /scratch/kurten/scratch_galib/gamess-us-trash/GALIB/SCR/soc-aceo-buoh.F11.013
-rw-rw-r-- 1 hasangal hasangal  275816 Jun 28 16:57 /scratch/kurten/scratch_galib/gamess-us-trash/GALIB/SCR/soc-aceo-buoh.F11.014
-rw-rw-r-- 1 hasangal hasangal  275816 Jun 28 16:57 /scratch/kurten/scratch_galib/gamess-us-trash/GALIB/SCR/soc-aceo-buoh.F11.015
-rw-rw-r-- 1 hasangal hasangal  275816 Jun 28 16:57 /scratch/kurten/scratch_galib/gamess-us-trash/GALIB/SCR/soc-aceo-buoh.F11.016
-rw-rw-r-- 1 hasangal hasangal  275816 Jun 28 16:57 /scratch/kurten/scratch_galib/gamess-us-trash/GALIB/SCR/soc-aceo-buoh.F11.017
-rw-rw-r-- 1 hasangal hasangal  275816 Jun 28 16:57 /scratch/kurten/scratch_galib/gamess-us-trash/GALIB/SCR/soc-aceo-buoh.F11.018
-rw-rw-r-- 1 hasangal hasangal  275816 Jun 28 16:57 /scratch/kurten/scratch_galib/gamess-us-trash/GALIB/SCR/soc-aceo-buoh.F11.019
-rw-rw-r-- 1 hasangal hasangal     408 Jun 28 16:58 /scratch/kurten/scratch_galib/gamess-us-trash/GALIB/SCR/soc-aceo-buoh.F12
-rw-rw-r-- 1 hasangal hasangal     408 Jun 28 16:58 /scratch/kurten/scratch_galib/gamess-us-trash/GALIB/SCR/soc-aceo-buoh.F12.001
-rw-rw-r-- 1 hasangal hasangal     408 Jun 28 16:58 /scratch/kurten/scratch_galib/gamess-us-trash/GALIB/SCR/soc-aceo-buoh.F12.002
-rw-rw-r-- 1 hasangal hasangal     408 Jun 28 16:58 /scratch/kurten/scratch_galib/gamess-us-trash/GALIB/SCR/soc-aceo-buoh.F12.003
-rw-rw-r-- 1 hasangal hasangal     408 Jun 28 16:58 /scratch/kurten/scratch_galib/gamess-us-trash/GALIB/SCR/soc-aceo-buoh.F12.004
-rw-rw-r-- 1 hasangal hasangal     408 Jun 28 16:58 /scratch/kurten/scratch_galib/gamess-us-trash/GALIB/SCR/soc-aceo-buoh.F12.005
-rw-rw-r-- 1 hasangal hasangal     408 Jun 28 16:58 /scratch/kurten/scratch_galib/gamess-us-trash/GALIB/SCR/soc-aceo-buoh.F12.006
-rw-rw-r-- 1 hasangal hasangal     408 Jun 28 16:58 /scratch/kurten/scratch_galib/gamess-us-trash/GALIB/SCR/soc-aceo-buoh.F12.007
-rw-rw-r-- 1 hasangal hasangal     408 Jun 28 16:58 /scratch/kurten/scratch_galib/gamess-us-trash/GALIB/SCR/soc-aceo-buoh.F12.008
-rw-rw-r-- 1 hasangal hasangal     408 Jun 28 16:58 /scratch/kurten/scratch_galib/gamess-us-trash/GALIB/SCR/soc-aceo-buoh.F12.009
-rw-rw-r-- 1 hasangal hasangal     408 Jun 28 16:58 /scratch/kurten/scratch_galib/gamess-us-trash/GALIB/SCR/soc-aceo-buoh.F12.010
-rw-rw-r-- 1 hasangal hasangal     408 Jun 28 16:58 /scratch/kurten/scratch_galib/gamess-us-trash/GALIB/SCR/soc-aceo-buoh.F12.011
-rw-rw-r-- 1 hasangal hasangal     408 Jun 28 16:58 /scratch/kurten/scratch_galib/gamess-us-trash/GALIB/SCR/soc-aceo-buoh.F12.012
-rw-rw-r-- 1 hasangal hasangal     408 Jun 28 16:58 /scratch/kurten/scratch_galib/gamess-us-trash/GALIB/SCR/soc-aceo-buoh.F12.013
-rw-rw-r-- 1 hasangal hasangal     408 Jun 28 16:58 /scratch/kurten/scratch_galib/gamess-us-trash/GALIB/SCR/soc-aceo-buoh.F12.014
-rw-rw-r-- 1 hasangal hasangal     408 Jun 28 16:58 /scratch/kurten/scratch_galib/gamess-us-trash/GALIB/SCR/soc-aceo-buoh.F12.015
-rw-rw-r-- 1 hasangal hasangal     408 Jun 28 16:58 /scratch/kurten/scratch_galib/gamess-us-trash/GALIB/SCR/soc-aceo-buoh.F12.016
-rw-rw-r-- 1 hasangal hasangal     408 Jun 28 16:58 /scratch/kurten/scratch_galib/gamess-us-trash/GALIB/SCR/soc-aceo-buoh.F12.017
-rw-rw-r-- 1 hasangal hasangal     408 Jun 28 16:58 /scratch/kurten/scratch_galib/gamess-us-trash/GALIB/SCR/soc-aceo-buoh.F12.018
-rw-rw-r-- 1 hasangal hasangal     408 Jun 28 16:58 /scratch/kurten/scratch_galib/gamess-us-trash/GALIB/SCR/soc-aceo-buoh.F12.019
-rw-rw-r-- 1 hasangal hasangal  400008 Jun 28 16:58 /scratch/kurten/scratch_galib/gamess-us-trash/GALIB/SCR/soc-aceo-buoh.F14
-rw-rw-r-- 1 hasangal hasangal  400008 Jun 28 16:58 /scratch/kurten/scratch_galib/gamess-us-trash/GALIB/SCR/soc-aceo-buoh.F14.001
-rw-rw-r-- 1 hasangal hasangal  400008 Jun 28 16:58 /scratch/kurten/scratch_galib/gamess-us-trash/GALIB/SCR/soc-aceo-buoh.F14.002
-rw-rw-r-- 1 hasangal hasangal  400008 Jun 28 16:58 /scratch/kurten/scratch_galib/gamess-us-trash/GALIB/SCR/soc-aceo-buoh.F14.003
-rw-rw-r-- 1 hasangal hasangal  400008 Jun 28 16:58 /scratch/kurten/scratch_galib/gamess-us-trash/GALIB/SCR/soc-aceo-buoh.F14.004
-rw-rw-r-- 1 hasangal hasangal  400008 Jun 28 16:58 /scratch/kurten/scratch_galib/gamess-us-trash/GALIB/SCR/soc-aceo-buoh.F14.005
-rw-rw-r-- 1 hasangal hasangal  400008 Jun 28 16:58 /scratch/kurten/scratch_galib/gamess-us-trash/GALIB/SCR/soc-aceo-buoh.F14.006
-rw-rw-r-- 1 hasangal hasangal  400008 Jun 28 16:58 /scratch/kurten/scratch_galib/gamess-us-trash/GALIB/SCR/soc-aceo-buoh.F14.007
-rw-rw-r-- 1 hasangal hasangal  400008 Jun 28 16:58 /scratch/kurten/scratch_galib/gamess-us-trash/GALIB/SCR/soc-aceo-buoh.F14.008
-rw-rw-r-- 1 hasangal hasangal  400008 Jun 28 16:58 /scratch/kurten/scratch_galib/gamess-us-trash/GALIB/SCR/soc-aceo-buoh.F14.009
-rw-rw-r-- 1 hasangal hasangal  400008 Jun 28 16:58 /scratch/kurten/scratch_galib/gamess-us-trash/GALIB/SCR/soc-aceo-buoh.F14.010
-rw-rw-r-- 1 hasangal hasangal  400008 Jun 28 16:58 /scratch/kurten/scratch_galib/gamess-us-trash/GALIB/SCR/soc-aceo-buoh.F14.011
-rw-rw-r-- 1 hasangal hasangal  400008 Jun 28 16:58 /scratch/kurten/scratch_galib/gamess-us-trash/GALIB/SCR/soc-aceo-buoh.F14.012
-rw-rw-r-- 1 hasangal hasangal  400008 Jun 28 16:58 /scratch/kurten/scratch_galib/gamess-us-trash/GALIB/SCR/soc-aceo-buoh.F14.013
-rw-rw-r-- 1 hasangal hasangal  400008 Jun 28 16:58 /scratch/kurten/scratch_galib/gamess-us-trash/GALIB/SCR/soc-aceo-buoh.F14.014
-rw-rw-r-- 1 hasangal hasangal  400008 Jun 28 16:58 /scratch/kurten/scratch_galib/gamess-us-trash/GALIB/SCR/soc-aceo-buoh.F14.015
-rw-rw-r-- 1 hasangal hasangal  400008 Jun 28 16:58 /scratch/kurten/scratch_galib/gamess-us-trash/GALIB/SCR/soc-aceo-buoh.F14.016
-rw-rw-r-- 1 hasangal hasangal  400008 Jun 28 16:58 /scratch/kurten/scratch_galib/gamess-us-trash/GALIB/SCR/soc-aceo-buoh.F14.017
-rw-rw-r-- 1 hasangal hasangal  400008 Jun 28 16:58 /scratch/kurten/scratch_galib/gamess-us-trash/GALIB/SCR/soc-aceo-buoh.F14.018
-rw-rw-r-- 1 hasangal hasangal  400008 Jun 28 16:58 /scratch/kurten/scratch_galib/gamess-us-trash/GALIB/SCR/soc-aceo-buoh.F14.019
-rw-rw-r-- 1 hasangal hasangal  160272 Jun 28 16:58 /scratch/kurten/scratch_galib/gamess-us-trash/GALIB/SCR/soc-aceo-buoh.F15
-rw-rw-r-- 1 hasangal hasangal  160272 Jun 28 16:58 /scratch/kurten/scratch_galib/gamess-us-trash/GALIB/SCR/soc-aceo-buoh.F15.001
-rw-rw-r-- 1 hasangal hasangal  160272 Jun 28 16:58 /scratch/kurten/scratch_galib/gamess-us-trash/GALIB/SCR/soc-aceo-buoh.F15.002
-rw-rw-r-- 1 hasangal hasangal  160272 Jun 28 16:58 /scratch/kurten/scratch_galib/gamess-us-trash/GALIB/SCR/soc-aceo-buoh.F15.003
-rw-rw-r-- 1 hasangal hasangal  160272 Jun 28 16:58 /scratch/kurten/scratch_galib/gamess-us-trash/GALIB/SCR/soc-aceo-buoh.F15.004
-rw-rw-r-- 1 hasangal hasangal  160272 Jun 28 16:58 /scratch/kurten/scratch_galib/gamess-us-trash/GALIB/SCR/soc-aceo-buoh.F15.005
-rw-rw-r-- 1 hasangal hasangal  160272 Jun 28 16:58 /scratch/kurten/scratch_galib/gamess-us-trash/GALIB/SCR/soc-aceo-buoh.F15.006
-rw-rw-r-- 1 hasangal hasangal  160272 Jun 28 16:58 /scratch/kurten/scratch_galib/gamess-us-trash/GALIB/SCR/soc-aceo-buoh.F15.007
-rw-rw-r-- 1 hasangal hasangal  160272 Jun 28 16:58 /scratch/kurten/scratch_galib/gamess-us-trash/GALIB/SCR/soc-aceo-buoh.F15.008
-rw-rw-r-- 1 hasangal hasangal  160272 Jun 28 16:58 /scratch/kurten/scratch_galib/gamess-us-trash/GALIB/SCR/soc-aceo-buoh.F15.009
-rw-rw-r-- 1 hasangal hasangal  160272 Jun 28 16:58 /scratch/kurten/scratch_galib/gamess-us-trash/GALIB/SCR/soc-aceo-buoh.F15.010
-rw-rw-r-- 1 hasangal hasangal  160272 Jun 28 16:58 /scratch/kurten/scratch_galib/gamess-us-trash/GALIB/SCR/soc-aceo-buoh.F15.011
-rw-rw-r-- 1 hasangal hasangal  160272 Jun 28 16:58 /scratch/kurten/scratch_galib/gamess-us-trash/GALIB/SCR/soc-aceo-buoh.F15.012
-rw-rw-r-- 1 hasangal hasangal  160272 Jun 28 16:58 /scratch/kurten/scratch_galib/gamess-us-trash/GALIB/SCR/soc-aceo-buoh.F15.013
-rw-rw-r-- 1 hasangal hasangal  160272 Jun 28 16:58 /scratch/kurten/scratch_galib/gamess-us-trash/GALIB/SCR/soc-aceo-buoh.F15.014
-rw-rw-r-- 1 hasangal hasangal  160272 Jun 28 16:58 /scratch/kurten/scratch_galib/gamess-us-trash/GALIB/SCR/soc-aceo-buoh.F15.015
-rw-rw-r-- 1 hasangal hasangal  160272 Jun 28 16:58 /scratch/kurten/scratch_galib/gamess-us-trash/GALIB/SCR/soc-aceo-buoh.F15.016
-rw-rw-r-- 1 hasangal hasangal  160272 Jun 28 16:58 /scratch/kurten/scratch_galib/gamess-us-trash/GALIB/SCR/soc-aceo-buoh.F15.017
-rw-rw-r-- 1 hasangal hasangal  160272 Jun 28 16:58 /scratch/kurten/scratch_galib/gamess-us-trash/GALIB/SCR/soc-aceo-buoh.F15.018
-rw-rw-r-- 1 hasangal hasangal  160272 Jun 28 16:58 /scratch/kurten/scratch_galib/gamess-us-trash/GALIB/SCR/soc-aceo-buoh.F15.019
-rw-rw-r-- 1 hasangal hasangal  240216 Jun 28 16:58 /scratch/kurten/scratch_galib/gamess-us-trash/GALIB/SCR/soc-aceo-buoh.F16
-rw-rw-r-- 1 hasangal hasangal  240216 Jun 28 16:58 /scratch/kurten/scratch_galib/gamess-us-trash/GALIB/SCR/soc-aceo-buoh.F16.001
-rw-rw-r-- 1 hasangal hasangal  240216 Jun 28 16:58 /scratch/kurten/scratch_galib/gamess-us-trash/GALIB/SCR/soc-aceo-buoh.F16.002
-rw-rw-r-- 1 hasangal hasangal  240216 Jun 28 16:58 /scratch/kurten/scratch_galib/gamess-us-trash/GALIB/SCR/soc-aceo-buoh.F16.003
-rw-rw-r-- 1 hasangal hasangal  240216 Jun 28 16:58 /scratch/kurten/scratch_galib/gamess-us-trash/GALIB/SCR/soc-aceo-buoh.F16.004
-rw-rw-r-- 1 hasangal hasangal  240216 Jun 28 16:58 /scratch/kurten/scratch_galib/gamess-us-trash/GALIB/SCR/soc-aceo-buoh.F16.005
-rw-rw-r-- 1 hasangal hasangal  240216 Jun 28 16:58 /scratch/kurten/scratch_galib/gamess-us-trash/GALIB/SCR/soc-aceo-buoh.F16.006
-rw-rw-r-- 1 hasangal hasangal  240216 Jun 28 16:58 /scratch/kurten/scratch_galib/gamess-us-trash/GALIB/SCR/soc-aceo-buoh.F16.007
-rw-rw-r-- 1 hasangal hasangal  240216 Jun 28 16:58 /scratch/kurten/scratch_galib/gamess-us-trash/GALIB/SCR/soc-aceo-buoh.F16.008
-rw-rw-r-- 1 hasangal hasangal  240216 Jun 28 16:58 /scratch/kurten/scratch_galib/gamess-us-trash/GALIB/SCR/soc-aceo-buoh.F16.009
-rw-rw-r-- 1 hasangal hasangal  240216 Jun 28 16:58 /scratch/kurten/scratch_galib/gamess-us-trash/GALIB/SCR/soc-aceo-buoh.F16.010
-rw-rw-r-- 1 hasangal hasangal  240216 Jun 28 16:58 /scratch/kurten/scratch_galib/gamess-us-trash/GALIB/SCR/soc-aceo-buoh.F16.011
-rw-rw-r-- 1 hasangal hasangal  240216 Jun 28 16:58 /scratch/kurten/scratch_galib/gamess-us-trash/GALIB/SCR/soc-aceo-buoh.F16.012
-rw-rw-r-- 1 hasangal hasangal  240216 Jun 28 16:58 /scratch/kurten/scratch_galib/gamess-us-trash/GALIB/SCR/soc-aceo-buoh.F16.013
-rw-rw-r-- 1 hasangal hasangal  240216 Jun 28 16:58 /scratch/kurten/scratch_galib/gamess-us-trash/GALIB/SCR/soc-aceo-buoh.F16.014
-rw-rw-r-- 1 hasangal hasangal  240216 Jun 28 16:58 /scratch/kurten/scratch_galib/gamess-us-trash/GALIB/SCR/soc-aceo-buoh.F16.015
-rw-rw-r-- 1 hasangal hasangal  240216 Jun 28 16:58 /scratch/kurten/scratch_galib/gamess-us-trash/GALIB/SCR/soc-aceo-buoh.F16.016
-rw-rw-r-- 1 hasangal hasangal  240216 Jun 28 16:58 /scratch/kurten/scratch_galib/gamess-us-trash/GALIB/SCR/soc-aceo-buoh.F16.017
-rw-rw-r-- 1 hasangal hasangal  240216 Jun 28 16:58 /scratch/kurten/scratch_galib/gamess-us-trash/GALIB/SCR/soc-aceo-buoh.F16.018
-rw-rw-r-- 1 hasangal hasangal  240216 Jun 28 16:58 /scratch/kurten/scratch_galib/gamess-us-trash/GALIB/SCR/soc-aceo-buoh.F16.019
-rw-rw-r-- 1 hasangal hasangal    1824 Jun 28 16:58 /scratch/kurten/scratch_galib/gamess-us-trash/GALIB/SCR/soc-aceo-buoh.F17
-rw-rw-r-- 1 hasangal hasangal    1824 Jun 28 16:58 /scratch/kurten/scratch_galib/gamess-us-trash/GALIB/SCR/soc-aceo-buoh.F17.001
-rw-rw-r-- 1 hasangal hasangal    1824 Jun 28 16:58 /scratch/kurten/scratch_galib/gamess-us-trash/GALIB/SCR/soc-aceo-buoh.F17.002
-rw-rw-r-- 1 hasangal hasangal    1824 Jun 28 16:58 /scratch/kurten/scratch_galib/gamess-us-trash/GALIB/SCR/soc-aceo-buoh.F17.003
-rw-rw-r-- 1 hasangal hasangal    1824 Jun 28 16:58 /scratch/kurten/scratch_galib/gamess-us-trash/GALIB/SCR/soc-aceo-buoh.F17.004
-rw-rw-r-- 1 hasangal hasangal    1824 Jun 28 16:58 /scratch/kurten/scratch_galib/gamess-us-trash/GALIB/SCR/soc-aceo-buoh.F17.005
-rw-rw-r-- 1 hasangal hasangal    1824 Jun 28 16:58 /scratch/kurten/scratch_galib/gamess-us-trash/GALIB/SCR/soc-aceo-buoh.F17.006
-rw-rw-r-- 1 hasangal hasangal    1824 Jun 28 16:58 /scratch/kurten/scratch_galib/gamess-us-trash/GALIB/SCR/soc-aceo-buoh.F17.007
-rw-rw-r-- 1 hasangal hasangal    1824 Jun 28 16:58 /scratch/kurten/scratch_galib/gamess-us-trash/GALIB/SCR/soc-aceo-buoh.F17.008
-rw-rw-r-- 1 hasangal hasangal    1824 Jun 28 16:58 /scratch/kurten/scratch_galib/gamess-us-trash/GALIB/SCR/soc-aceo-buoh.F17.009
-rw-rw-r-- 1 hasangal hasangal    1824 Jun 28 16:58 /scratch/kurten/scratch_galib/gamess-us-trash/GALIB/SCR/soc-aceo-buoh.F17.010
-rw-rw-r-- 1 hasangal hasangal    1824 Jun 28 16:58 /scratch/kurten/scratch_galib/gamess-us-trash/GALIB/SCR/soc-aceo-buoh.F17.011
-rw-rw-r-- 1 hasangal hasangal    1824 Jun 28 16:58 /scratch/kurten/scratch_galib/gamess-us-trash/GALIB/SCR/soc-aceo-buoh.F17.012
-rw-rw-r-- 1 hasangal hasangal    1824 Jun 28 16:58 /scratch/kurten/scratch_galib/gamess-us-trash/GALIB/SCR/soc-aceo-buoh.F17.013
-rw-rw-r-- 1 hasangal hasangal    1824 Jun 28 16:58 /scratch/kurten/scratch_galib/gamess-us-trash/GALIB/SCR/soc-aceo-buoh.F17.014
-rw-rw-r-- 1 hasangal hasangal    1824 Jun 28 16:58 /scratch/kurten/scratch_galib/gamess-us-trash/GALIB/SCR/soc-aceo-buoh.F17.015
-rw-rw-r-- 1 hasangal hasangal    1824 Jun 28 16:58 /scratch/kurten/scratch_galib/gamess-us-trash/GALIB/SCR/soc-aceo-buoh.F17.016
-rw-rw-r-- 1 hasangal hasangal    1824 Jun 28 16:58 /scratch/kurten/scratch_galib/gamess-us-trash/GALIB/SCR/soc-aceo-buoh.F17.017
-rw-rw-r-- 1 hasangal hasangal    1824 Jun 28 16:58 /scratch/kurten/scratch_galib/gamess-us-trash/GALIB/SCR/soc-aceo-buoh.F17.018
-rw-rw-r-- 1 hasangal hasangal    1824 Jun 28 16:58 /scratch/kurten/scratch_galib/gamess-us-trash/GALIB/SCR/soc-aceo-buoh.F17.019
-rw-rw-r-- 1 hasangal hasangal   65536 Jun 28 16:58 /scratch/kurten/scratch_galib/gamess-us-trash/GALIB/SCR/soc-aceo-buoh.F40
-rw-rw-r-- 1 hasangal hasangal   65536 Jun 28 16:58 /scratch/kurten/scratch_galib/gamess-us-trash/GALIB/SCR/soc-aceo-buoh.F40.001
-rw-rw-r-- 1 hasangal hasangal   65536 Jun 28 16:58 /scratch/kurten/scratch_galib/gamess-us-trash/GALIB/SCR/soc-aceo-buoh.F40.002
-rw-rw-r-- 1 hasangal hasangal   65536 Jun 28 16:58 /scratch/kurten/scratch_galib/gamess-us-trash/GALIB/SCR/soc-aceo-buoh.F40.003
-rw-rw-r-- 1 hasangal hasangal   65536 Jun 28 16:58 /scratch/kurten/scratch_galib/gamess-us-trash/GALIB/SCR/soc-aceo-buoh.F40.004
-rw-rw-r-- 1 hasangal hasangal   65536 Jun 28 16:58 /scratch/kurten/scratch_galib/gamess-us-trash/GALIB/SCR/soc-aceo-buoh.F40.005
-rw-rw-r-- 1 hasangal hasangal   65536 Jun 28 16:58 /scratch/kurten/scratch_galib/gamess-us-trash/GALIB/SCR/soc-aceo-buoh.F40.006
-rw-rw-r-- 1 hasangal hasangal   65536 Jun 28 16:58 /scratch/kurten/scratch_galib/gamess-us-trash/GALIB/SCR/soc-aceo-buoh.F40.007
-rw-rw-r-- 1 hasangal hasangal   65536 Jun 28 16:58 /scratch/kurten/scratch_galib/gamess-us-trash/GALIB/SCR/soc-aceo-buoh.F40.008
-rw-rw-r-- 1 hasangal hasangal   65536 Jun 28 16:58 /scratch/kurten/scratch_galib/gamess-us-trash/GALIB/SCR/soc-aceo-buoh.F40.009
-rw-rw-r-- 1 hasangal hasangal   65536 Jun 28 16:58 /scratch/kurten/scratch_galib/gamess-us-trash/GALIB/SCR/soc-aceo-buoh.F40.010
-rw-rw-r-- 1 hasangal hasangal   65536 Jun 28 16:58 /scratch/kurten/scratch_galib/gamess-us-trash/GALIB/SCR/soc-aceo-buoh.F40.011
-rw-rw-r-- 1 hasangal hasangal   65536 Jun 28 16:58 /scratch/kurten/scratch_galib/gamess-us-trash/GALIB/SCR/soc-aceo-buoh.F40.012
-rw-rw-r-- 1 hasangal hasangal   65536 Jun 28 16:58 /scratch/kurten/scratch_galib/gamess-us-trash/GALIB/SCR/soc-aceo-buoh.F40.013
-rw-rw-r-- 1 hasangal hasangal   65536 Jun 28 16:58 /scratch/kurten/scratch_galib/gamess-us-trash/GALIB/SCR/soc-aceo-buoh.F40.014
-rw-rw-r-- 1 hasangal hasangal   65536 Jun 28 16:58 /scratch/kurten/scratch_galib/gamess-us-trash/GALIB/SCR/soc-aceo-buoh.F40.015
-rw-rw-r-- 1 hasangal hasangal   65536 Jun 28 16:58 /scratch/kurten/scratch_galib/gamess-us-trash/GALIB/SCR/soc-aceo-buoh.F40.016
-rw-rw-r-- 1 hasangal hasangal   65536 Jun 28 16:58 /scratch/kurten/scratch_galib/gamess-us-trash/GALIB/SCR/soc-aceo-buoh.F40.017
-rw-rw-r-- 1 hasangal hasangal   65536 Jun 28 16:58 /scratch/kurten/scratch_galib/gamess-us-trash/GALIB/SCR/soc-aceo-buoh.F40.018
-rw-rw-r-- 1 hasangal hasangal   65536 Jun 28 16:58 /scratch/kurten/scratch_galib/gamess-us-trash/GALIB/SCR/soc-aceo-buoh.F40.019
Tue Jun 28 16:58:27 EEST 2022
0.140u 0.071s 1:02.86 0.3%	0+0k 3048+3088io 0pf+0w
