# Supplementary material for: Computational Investigation of Substituent Effects on the Alcohol + Carbonyl Channel of Peroxy Radical Self- and Cross-Reactions
Source: J Phys Chem A. 2023 Feb 8;127(7):1686–96. doi: 10.1021/acs.jpca.2c08927 (PMC9969516; doi:10.1021/acs.jpca.2c08927)
Supplement: Supplementary file 2 — jp2c08927_si_002.zip [file jp2c08927_si_002.zip › EtO--OAce/ethanol_sing.log]

 Entering Gaussian System, Link 0=/appl/chem/G09RevD.01/g09/g09
 Initial command:
 /appl/chem/G09RevD.01/g09/l1.exe "/wrk/hasangal/37794143.GAUSS_SCRDIR/Gau-11757.inp" -scrdir="/wrk/hasangal/37794143.GAUSS_SCRDIR/"
 Entering Link 1 = /appl/chem/G09RevD.01/g09/l1.exe PID=     11759.
  
 Copyright (c) 1988,1990,1992,1993,1995,1998,2003,2009,2013,
            Gaussian, Inc.  All Rights Reserved.
  
 This is part of the Gaussian(R) 09 program.  It is based on
 the Gaussian(R) 03 system (copyright 2003, Gaussian, Inc.),
 the Gaussian(R) 98 system (copyright 1998, Gaussian, Inc.),
 the Gaussian(R) 94 system (copyright 1995, Gaussian, Inc.),
 the Gaussian 92(TM) system (copyright 1992, Gaussian, Inc.),
 the Gaussian 90(TM) system (copyright 1990, Gaussian, Inc.),
 the Gaussian 88(TM) system (copyright 1988, Gaussian, Inc.),
 the Gaussian 86(TM) system (copyright 1986, Carnegie Mellon
 University), and the Gaussian 82(TM) system (copyright 1983,
 Carnegie Mellon University). Gaussian is a federally registered
 trademark of Gaussian, Inc.
  
 This software contains proprietary and confidential information,
 including trade secrets, belonging to Gaussian, Inc.
  
 This software is provided under written license and may be
 used, copied, transmitted, or stored only in accord with that
 written license.
  
 The following legend is applicable only to US Government
 contracts under FAR:
  
                    RESTRICTED RIGHTS LEGEND
  
 Use, reproduction and disclosure by the US Government is
 subject to restrictions as set forth in subparagraphs (a)
 and (c) of the Commercial Computer Software - Restricted
 Rights clause in FAR 52.227-19.
  
 Gaussian, Inc.
 340 Quinnipiac St., Bldg. 40, Wallingford CT 06492
  
  
 ---------------------------------------------------------------
 Warning -- This program may not be used in any manner that
 competes with the business of Gaussian, Inc. or will provide
 assistance to any competitor of Gaussian, Inc.  The licensee
 of this program is prohibited from giving any competitor of
 Gaussian, Inc. access to this program.  By using this program,
 the user acknowledges that Gaussian, Inc. is engaged in the
 business of creating and licensing software in the field of
 computational chemistry and represents and warrants to the
 licensee that it is not a competitor of Gaussian, Inc. and that
 it will not use this program in any manner prohibited above.
 ---------------------------------------------------------------
  

 Cite this work as:
 Gaussian 09, Revision D.01,
 M. J. Frisch, G. W. Trucks, H. B. Schlegel, G. E. Scuseria, 
 M. A. Robb, J. R. Cheeseman, G. Scalmani, V. Barone, B. Mennucci, 
 G. A. Petersson, H. Nakatsuji, M. Caricato, X. Li, H. P. Hratchian, 
 A. F. Izmaylov, J. Bloino, G. Zheng, J. L. Sonnenberg, M. Hada, 
 M. Ehara, K. Toyota, R. Fukuda, J. Hasegawa, M. Ishida, T. Nakajima, 
 Y. Honda, O. Kitao, H. Nakai, T. Vreven, J. A. Montgomery, Jr., 
 J. E. Peralta, F. Ogliaro, M. Bearpark, J. J. Heyd, E. Brothers, 
 K. N. Kudin, V. N. Staroverov, T. Keith, R. Kobayashi, J. Normand, 
 K. Raghavachari, A. Rendell, J. C. Burant, S. S. Iyengar, J. Tomasi, 
 M. Cossi, N. Rega, J. M. Millam, M. Klene, J. E. Knox, J. B. Cross, 
 V. Bakken, C. Adamo, J. Jaramillo, R. Gomperts, R. E. Stratmann, 
 O. Yazyev, A. J. Austin, R. Cammi, C. Pomelli, J. W. Ochterski, 
 R. L. Martin, K. Morokuma, V. G. Zakrzewski, G. A. Voth, 
 P. Salvador, J. J. Dannenberg, S. Dapprich, A. D. Daniels, 
 O. Farkas, J. B. Foresman, J. V. Ortiz, J. Cioslowski, 
 and D. J. Fox, Gaussian, Inc., Wallingford CT, 2013.
 
 ******************************************
 Gaussian 09:  ES64L-G09RevD.01 24-Apr-2013
                 2-Feb-2019 
 ******************************************
 %mem=12GB
 %NProcShared=16
 Will use up to   16 processors via shared memory.
 %chk=ethanol_Conf-wb97-opt
 ----------------------------------------------------------------------
 #wB97XD aug-cc-pVTZ Opt SCF=QC Integral(Grid=SuperFineGrid) Freq MaxDi
 sk=32GB
 ----------------------------------------------------------------------
 1/14=-1,18=20,19=15,26=5,38=1/1,3;
 2/9=110,12=2,17=6,18=5,40=1/2;
 3/5=16,6=1,7=10,11=2,16=1,25=1,30=1,71=1,74=-58,75=-7/1,2,3;
 4//1;
 5/5=2,8=3,38=5/8;
 6/7=2,8=2,9=2,10=2,28=1/1;
 7//1,2,3,16;
 1/14=-1,18=20,19=15,26=5/3(2);
 2/9=110/2;
 99//99;
 2/9=110/2;
 3/5=16,6=1,7=10,11=2,16=1,25=1,30=1,71=1,74=-58,75=-7/1,2,3;
 4/5=5,16=3,69=1/1;
 5/5=2,8=3,38=5/8;
 7//1,2,3,16;
 1/14=-1,18=20,19=15,26=5/3(-5);
 2/9=110/2;
 6/7=2,8=2,9=2,10=2,19=2,28=1/1;
 99/9=1/99;
 -----
 Title
 -----
 Symbolic Z-matrix:
 Charge =  0 Multiplicity = 1
 H                    -0.9422    0.9673    0.8727 
 C                    -0.2856    0.0913    0.8531 
 H                     0.3483    0.1045    1.7441 
 H                    -0.9317   -0.7918    0.8936 
 C                     0.5543    0.0829   -0.4072 
 H                     1.1913    0.9712   -0.4487 
 H                     1.1949   -0.8033   -0.4461 
 O                    -0.2872    0.0876   -1.5512 
 H                    -0.8421   -0.7098   -1.5102 
 

 GradGradGradGradGradGradGradGradGradGradGradGradGradGradGradGradGradGrad
 Berny optimization.
 Initialization pass.
                           ----------------------------
                           !    Initial Parameters    !
                           ! (Angstroms and Degrees)  !
 --------------------------                            --------------------------
 ! Name  Definition              Value          Derivative Info.                !
 --------------------------------------------------------------------------------
 ! R1    R(1,2)                  1.0949         estimate D2E/DX2                !
 ! R2    R(2,3)                  1.0936         estimate D2E/DX2                !
 ! R3    R(2,4)                  1.095          estimate D2E/DX2                !
 ! R4    R(2,5)                  1.5145         estimate D2E/DX2                !
 ! R5    R(5,6)                  1.0939         estimate D2E/DX2                !
 ! R6    R(5,7)                  1.0942         estimate D2E/DX2                !
 ! R7    R(5,8)                  1.4202         estimate D2E/DX2                !
 ! R8    R(8,9)                  0.9723         estimate D2E/DX2                !
 ! A1    A(1,2,3)              108.8666         estimate D2E/DX2                !
 ! A2    A(1,2,4)              106.9022         estimate D2E/DX2                !
 ! A3    A(1,2,5)              110.6025         estimate D2E/DX2                !
 ! A4    A(3,2,4)              108.762          estimate D2E/DX2                !
 ! A5    A(3,2,5)              110.8917         estimate D2E/DX2                !
 ! A6    A(4,2,5)              110.7032         estimate D2E/DX2                !
 ! A7    A(2,5,6)              110.4874         estimate D2E/DX2                !
 ! A8    A(2,5,7)              111.0232         estimate D2E/DX2                !
 ! A9    A(2,5,8)              109.9805         estimate D2E/DX2                !
 ! A10   A(6,5,7)              108.3866         estimate D2E/DX2                !
 ! A11   A(6,5,8)              108.168          estimate D2E/DX2                !
 ! A12   A(7,5,8)              108.7203         estimate D2E/DX2                !
 ! A13   A(5,8,9)              107.546          estimate D2E/DX2                !
 ! D1    D(1,2,5,6)             61.1595         estimate D2E/DX2                !
 ! D2    D(1,2,5,7)           -178.5533         estimate D2E/DX2                !
 ! D3    D(1,2,5,8)            -58.1826         estimate D2E/DX2                !
 ! D4    D(3,2,5,6)            -59.7216         estimate D2E/DX2                !
 ! D5    D(3,2,5,7)             60.5656         estimate D2E/DX2                !
 ! D6    D(3,2,5,8)           -179.0637         estimate D2E/DX2                !
 ! D7    D(4,2,5,6)            179.4616         estimate D2E/DX2                !
 ! D8    D(4,2,5,7)            -60.2511         estimate D2E/DX2                !
 ! D9    D(4,2,5,8)             60.1196         estimate D2E/DX2                !
 ! D10   D(2,5,8,9)            -59.8532         estimate D2E/DX2                !
 ! D11   D(6,5,8,9)            179.3981         estimate D2E/DX2                !
 ! D12   D(7,5,8,9)             61.8995         estimate D2E/DX2                !
 --------------------------------------------------------------------------------
 Trust Radius=3.00D-01 FncErr=1.00D-07 GrdErr=1.00D-07
 Number of steps in this run=     43 maximum allowed number of steps=    100.
 GradGradGradGradGradGradGradGradGradGradGradGradGradGradGradGradGradGrad

                          Input orientation:                          
 ---------------------------------------------------------------------
 Center     Atomic      Atomic             Coordinates (Angstroms)
 Number     Number       Type             X           Y           Z
 ---------------------------------------------------------------------
      1          1           0       -0.942200    0.967300    0.872700
      2          6           0       -0.285600    0.091300    0.853100
      3          1           0        0.348300    0.104500    1.744100
      4          1           0       -0.931700   -0.791800    0.893600
      5          6           0        0.554300    0.082900   -0.407200
      6          1           0        1.191300    0.971200   -0.448700
      7          1           0        1.194900   -0.803300   -0.446100
      8          8           0       -0.287200    0.087600   -1.551200
      9          1           0       -0.842100   -0.709800   -1.510200
 ---------------------------------------------------------------------
                    Distance matrix (angstroms):
                    1          2          3          4          5
     1  H    0.000000
     2  C    1.094935   0.000000
     3  H    1.780211   1.093565   0.000000
     4  H    1.759255   1.094966   1.779074   0.000000
     5  C    2.158662   1.514549   2.161248   2.159948   0.000000
     6  H    2.509569   2.156419   2.504035   3.068724   1.093878
     7  H    3.072695   2.163356   2.517500   2.513435   1.094181
     8  O    2.660486   2.404303   3.356061   2.676896   1.420169
     9  H    2.915630   2.556685   3.559579   2.406867   1.948054
                    6          7          8          9
     6  H    0.000000
     7  H    1.774506   0.000000
     8  O    2.045047   2.052211   0.000000
     9  H    2.843811   2.300091   0.972338   0.000000
 Stoichiometry    C2H6O
 Framework group  C1[X(C2H6O)]
 Deg. of freedom    21
 Full point group                 C1      NOp   1
 Largest Abelian subgroup         C1      NOp   1
 Largest concise Abelian subgroup C1      NOp   1
                         Standard orientation:                         
 ---------------------------------------------------------------------
 Center     Atomic      Atomic             Coordinates (Angstroms)
 Number     Number       Type             X           Y           Z
 ---------------------------------------------------------------------
      1          1           0       -1.251543   -0.779602   -0.972333
      2          6           0       -1.188980   -0.242554   -0.020204
      3          1           0       -2.070759    0.395738    0.084367
      4          1           0       -1.204652   -0.997494    0.772747
      5          6           0        0.082484    0.577684    0.046474
      6          1           0        0.098826    1.324268   -0.752846
      7          1           0        0.164495    1.097368    1.005867
      8          8           0        1.213420   -0.266408   -0.112810
      9          1           0        1.195247   -0.919788    0.607055
 ---------------------------------------------------------------------
 Rotational constants (GHZ):     33.3058203      9.5411292      8.3221580
 Standard basis: Aug-CC-pVTZ (5D, 7F)
 There are   315 symmetry adapted cartesian basis functions of A   symmetry.
 There are   276 symmetry adapted basis functions of A   symmetry.
   276 basis functions,   378 primitive gaussians,   315 cartesian basis functions
    13 alpha electrons       13 beta electrons
       nuclear repulsion energy        82.0256657817 Hartrees.
 NAtoms=    9 NActive=    9 NUniq=    9 SFac= 1.00D+00 NAtFMM=   60 NAOKFM=F Big=F
 Integral buffers will be    131072 words long.
 Raffenetti 2 integral format.
 Two-electron integral symmetry is turned on.
 Nuclear repulsion after empirical dispersion term =       82.0230929032 Hartrees.
 One-electron integrals computed using PRISM.
 NBasis=   276 RedAO= T EigKep=  2.16D-05  NBF=   276
 NBsUse=   276 1.00D-06 EigRej= -1.00D+00 NBFU=   276
 ExpMin= 2.53D-02 ExpMax= 1.53D+04 ExpMxC= 5.22D+02 IAcc=3 IRadAn=         7 AccDes= 0.00D+00
 Harris functional with IExCor= 4639 and IRadAn=       7 diagonalized for initial guess.
 HarFok:  IExCor= 4639 AccDes= 0.00D+00 IRadAn=         7 IDoV= 1 UseB2=F ITyADJ=14
 ICtDFT=  3500011 ScaDFX=  1.000000  1.000000  1.000000  1.000000
 FoFCou: FMM=F IPFlag=           0 FMFlag=      100000 FMFlg1=           0
         NFxFlg=           0 DoJE=T BraDBF=F KetDBF=T FulRan=T
         wScrn=  0.000000 ICntrl=     500 IOpCl=  0 I1Cent=   200000004 NGrid=           0
         NMat0=    1 NMatS0=      1 NMatT0=    0 NMatD0=    1 NMtDS0=    0 NMtDT0=    0
 Petite list used in FoFCou.
 Keep R1 ints in memory in canonical form, NReq=1477839196.
 Gradient too large for Newton-Raphson -- use scaled steepest descent instead.
     Minimum is close to point  3 DX= -5.14D-03 DF= -3.19D-06 DXR=  8.64D-03 DFR=  7.38D-05 which will be used.
 Gradient too large for Newton-Raphson -- use scaled steepest descent instead.
     Accept linear search using points  2 and  3.
 Gradient too large for Newton-Raphson -- use scaled steepest descent instead.
     Minimum is close to point  2 DX=  4.23D-02 DF= -3.74D-06 DXR=  6.59D-02 DFR=  4.36D-03 which will be used.
 Gradient too large for Newton-Raphson -- use scaled steepest descent instead.
 Gradient too large for Newton-Raphson -- use scaled steepest descent instead.
     Accept linear search using points  1 and  2.
 LinEq1:  Iter=  0 NonCon=     1 RMS=3.66D-05 Max=4.31D-04 NDo=     1
 AX will form     1 AO Fock derivatives at one time.
 LinEq1:  Iter=  1 NonCon=     1 RMS=1.59D-05 Max=1.62D-04 NDo=     1
 LinEq1:  Iter=  2 NonCon=     1 RMS=3.44D-06 Max=4.58D-05 NDo=     1
 LinEq1:  Iter=  3 NonCon=     1 RMS=4.84D-07 Max=4.97D-06 NDo=     1
 LinEq1:  Iter=  4 NonCon=     1 RMS=1.16D-07 Max=1.30D-06 NDo=     1
 LinEq1:  Iter=  5 NonCon=     1 RMS=5.54D-08 Max=7.39D-07 NDo=     1
 LinEq1:  Iter=  6 NonCon=     1 RMS=9.18D-09 Max=1.72D-07 NDo=     1
 LinEq1:  Iter=  7 NonCon=     0 RMS=2.04D-09 Max=2.35D-08 NDo=     1
 Linear equations converged to 8.269D-09 8.269D-08 after     7 iterations.
     Accept linear search using points  1 and  2.
     Minimum is close to point  2 DX= -2.89D-04 DF= -8.81D-13 DXR=  2.89D-04 DFR=  8.44D-08 which will be used.
 LinEq1:  Iter=  0 NonCon=     1 RMS=3.91D-08 Max=3.44D-07 NDo=     1
 LinEq1:  Iter=  1 NonCon=     1 RMS=2.44D-08 Max=5.03D-07 NDo=     1
 LinEq1:  Iter=  2 NonCon=     1 RMS=8.96D-09 Max=7.91D-08 NDo=     1
 LinEq1:  Iter=  3 NonCon=     1 RMS=2.66D-09 Max=3.34D-08 NDo=     1
 LinEq1:  Iter=  4 NonCon=     1 RMS=5.49D-10 Max=5.36D-09 NDo=     1
 LinEq1:  Iter=  5 NonCon=     1 RMS=1.43D-10 Max=1.98D-09 NDo=     1
 LinEq1:  Iter=  6 NonCon=     1 RMS=5.05D-11 Max=5.97D-10 NDo=     1
 LinEq1:  Iter=  7 NonCon=     0 RMS=1.70D-11 Max=2.72D-10 NDo=     1
 Linear equations converged to 3.488D-11 3.488D-10 after     7 iterations.
 SCF Done:  E(RwB97XD) =  -155.054552280     a.u. after    8 cycles
            Convg  =    0.8201D-09                    30 Fock formations.
              S**2 =  0.0000                  -V/T =  2.0064

 **********************************************************************

            Population analysis using the SCF density.

 **********************************************************************

 Orbital symmetries:
       Occupied  (A) (A) (A) (A) (A) (A) (A) (A) (A) (A) (A) (A)
                 (A)
       Virtual   (A) (A) (A) (A) (A) (A) (A) (A) (A) (A) (A) (A)
                 (A) (A) (A) (A) (A) (A) (A) (A) (A) (A) (A) (A)
                 (A) (A) (A) (A) (A) (A) (A) (A) (A) (A) (A) (A)
                 (A) (A) (A) (A) (A) (A) (A) (A) (A) (A) (A) (A)
                 (A) (A) (A) (A) (A) (A) (A) (A) (A) (A) (A) (A)
                 (A) (A) (A) (A) (A) (A) (A) (A) (A) (A) (A) (A)
                 (A) (A) (A) (A) (A) (A) (A) (A) (A) (A) (A) (A)
                 (A) (A) (A) (A) (A) (A) (A) (A) (A) (A) (A) (A)
                 (A) (A) (A) (A) (A) (A) (A) (A) (A) (A) (A) (A)
                 (A) (A) (A) (A) (A) (A) (A) (A) (A) (A) (A) (A)
                 (A) (A) (A) (A) (A) (A) (A) (A) (A) (A) (A) (A)
                 (A) (A) (A) (A) (A) (A) (A) (A) (A) (A) (A) (A)
                 (A) (A) (A) (A) (A) (A) (A) (A) (A) (A) (A) (A)
                 (A) (A) (A) (A) (A) (A) (A) (A) (A) (A) (A) (A)
                 (A) (A) (A) (A) (A) (A) (A) (A) (A) (A) (A) (A)
                 (A) (A) (A) (A) (A) (A) (A) (A) (A) (A) (A) (A)
                 (A) (A) (A) (A) (A) (A) (A) (A) (A) (A) (A) (A)
                 (A) (A) (A) (A) (A) (A) (A) (A) (A) (A) (A) (A)
                 (A) (A) (A) (A) (A) (A) (A) (A) (A) (A) (A) (A)
                 (A) (A) (A) (A) (A) (A) (A) (A) (A) (A) (A) (A)
                 (A) (A) (A) (A) (A) (A) (A) (A) (A) (A) (A) (A)
                 (A) (A) (A) (A) (A) (A) (A) (A) (A) (A) (A)
 The electronic state is 1-A.
 Alpha  occ. eigenvalues --  -19.25077 -10.33084 -10.27790  -1.12152  -0.84766
 Alpha  occ. eigenvalues --   -0.71986  -0.59291  -0.54540  -0.52202  -0.46903
 Alpha  occ. eigenvalues --   -0.45710  -0.41109  -0.35998
 Alpha virt. eigenvalues --    0.03072   0.04128   0.04436   0.04808   0.06768
 Alpha virt. eigenvalues --    0.06837   0.10228   0.10477   0.11938   0.12306
 Alpha virt. eigenvalues --    0.12797   0.13327   0.13890   0.16926   0.17968
 Alpha virt. eigenvalues --    0.18616   0.20242   0.21090   0.22750   0.22845
 Alpha virt. eigenvalues --    0.23493   0.25138   0.26752   0.27334   0.28630
 Alpha virt. eigenvalues --    0.31348   0.32141   0.32979   0.33872   0.34488
 Alpha virt. eigenvalues --    0.35262   0.36506   0.36744   0.37420   0.38159
 Alpha virt. eigenvalues --    0.38512   0.39225   0.39949   0.40824   0.41503
 Alpha virt. eigenvalues --    0.42642   0.43702   0.44155   0.45360   0.45943
 Alpha virt. eigenvalues --    0.47906   0.48946   0.50151   0.50934   0.51354
 Alpha virt. eigenvalues --    0.52397   0.53991   0.55221   0.57162   0.63840
 Alpha virt. eigenvalues --    0.65506   0.68025   0.69238   0.70632   0.72366
 Alpha virt. eigenvalues --    0.73520   0.74856   0.76314   0.76854   0.78257
 Alpha virt. eigenvalues --    0.78801   0.80173   0.81968   0.84527   0.85325
 Alpha virt. eigenvalues --    0.86239   0.87723   0.89504   0.89895   0.90976
 Alpha virt. eigenvalues --    0.92376   0.94228   0.96040   0.96292   0.96524
 Alpha virt. eigenvalues --    0.97786   1.00246   1.01576   1.04210   1.04681
 Alpha virt. eigenvalues --    1.05749   1.07093   1.07132   1.09636   1.10483
 Alpha virt. eigenvalues --    1.11186   1.14014   1.14986   1.17345   1.19150
 Alpha virt. eigenvalues --    1.20071   1.21085   1.21988   1.25884   1.28912
 Alpha virt. eigenvalues --    1.29926   1.31184   1.33488   1.34909   1.36820
 Alpha virt. eigenvalues --    1.37669   1.39413   1.40627   1.44546   1.48518
 Alpha virt. eigenvalues --    1.49020   1.51950   1.52687   1.53567   1.54880
 Alpha virt. eigenvalues --    1.55997   1.56681   1.58585   1.59580   1.60409
 Alpha virt. eigenvalues --    1.61492   1.62716   1.67057   1.68738   1.71328
 Alpha virt. eigenvalues --    1.71877   1.73704   1.75608   1.77683   1.81094
 Alpha virt. eigenvalues --    1.84015   1.85168   1.86255   1.92209   1.93921
 Alpha virt. eigenvalues --    1.97843   1.98781   2.04698   2.07536   2.09456
 Alpha virt. eigenvalues --    2.12064   2.13392   2.14848   2.16891   2.23125
 Alpha virt. eigenvalues --    2.25045   2.28364   2.37292   2.39093   2.45147
 Alpha virt. eigenvalues --    2.46395   2.51982   2.56497   2.65347   2.66530
 Alpha virt. eigenvalues --    2.70588   2.74970   2.80234   2.84273   2.86704
 Alpha virt. eigenvalues --    2.92850   2.98805   3.07324   3.15819   3.16384
 Alpha virt. eigenvalues --    3.19896   3.22879   3.28971   3.34836   3.36956
 Alpha virt. eigenvalues --    3.38513   3.40866   3.42838   3.47034   3.48763
 Alpha virt. eigenvalues --    3.49991   3.52466   3.55046   3.57820   3.62567
 Alpha virt. eigenvalues --    3.67400   3.69229   3.69973   3.70718   3.74969
 Alpha virt. eigenvalues --    3.75586   3.78300   3.84908   3.89212   3.89900
 Alpha virt. eigenvalues --    3.92767   3.95992   3.96187   4.00397   4.06429
 Alpha virt. eigenvalues --    4.07983   4.10450   4.15437   4.19222   4.24662
 Alpha virt. eigenvalues --    4.28619   4.31198   4.33275   4.36253   4.42739
 Alpha virt. eigenvalues --    4.43452   4.45927   4.52508   4.55629   4.56620
 Alpha virt. eigenvalues --    4.60369   4.62347   4.64816   4.69216   4.69398
 Alpha virt. eigenvalues --    4.75722   4.78936   4.80191   4.86135   4.88307
 Alpha virt. eigenvalues --    4.92039   4.93371   4.97096   5.07488   5.09713
 Alpha virt. eigenvalues --    5.11781   5.16098   5.18028   5.23690   5.26461
 Alpha virt. eigenvalues --    5.29597   5.33745   5.37789   5.44229   5.50429
 Alpha virt. eigenvalues --    5.55522   5.69725   5.71526   5.75841   5.82717
 Alpha virt. eigenvalues --    5.86574   5.92456   5.92725   6.04853   6.28099
 Alpha virt. eigenvalues --    6.38958   6.44858   6.52985   6.56850   6.58656
 Alpha virt. eigenvalues --    6.73195   6.92847   6.94005   7.02156   7.09605
 Alpha virt. eigenvalues --    7.18548   7.39492   7.46264   7.76311   8.09704
 Alpha virt. eigenvalues --   15.05766  16.76426  17.40656
          Condensed to atoms (all electrons):
               1          2          3          4          5          6
     1  H    0.343645   0.390605   0.006795   0.004479  -0.010898  -0.005353
     2  C    0.390605   5.596826   0.406837   0.386170   0.121936  -0.016940
     3  H    0.006795   0.406837   0.322359   0.004874  -0.018132   0.002891
     4  H    0.004479   0.386170   0.004874   0.353588  -0.008372   0.000327
     5  C   -0.010898   0.121936  -0.018132  -0.008372   5.183178   0.405469
     6  H   -0.005353  -0.016940   0.002891   0.000327   0.405469   0.359217
     7  H   -0.000518  -0.007423   0.003361  -0.013895   0.387764  -0.004777
     8  O    0.004674  -0.002377  -0.003429   0.010797  -0.033104  -0.013907
     9  H    0.003142   0.001835   0.000103  -0.001775   0.045573  -0.010516
               7          8          9
     1  H   -0.000518   0.004674   0.003142
     2  C   -0.007423  -0.002377   0.001835
     3  H    0.003361  -0.003429   0.000103
     4  H   -0.013895   0.010797  -0.001775
     5  C    0.387764  -0.033104   0.045573
     6  H   -0.004777  -0.013907  -0.010516
     7  H    0.384966  -0.007086   0.008468
     8  O   -0.007086   8.405791   0.180269
     9  H    0.008468   0.180269   0.614696
 Mulliken charges:
               1
     1  H    0.263428
     2  C   -0.877468
     3  H    0.274341
     4  H    0.263807
     5  C   -0.073414
     6  H    0.283590
     7  H    0.249140
     8  O   -0.541628
     9  H    0.158206
 Sum of Mulliken charges =   0.00000
 Mulliken charges with hydrogens summed into heavy atoms:
               1
     2  C   -0.075893
     5  C    0.459316
     8  O   -0.383423
 Electronic spatial extent (au):  <R**2>=            191.8757
 Charge=              0.0000 electrons
 Dipole moment (field-independent basis, Debye):
    X=             -1.2801    Y=             -0.1007    Z=              1.1465  Tot=              1.7214
 Quadrupole moment (field-independent basis, Debye-Ang):
   XX=            -22.5498   YY=            -18.5572   ZZ=            -19.2082
   XY=             -0.8459   XZ=              1.7722   YZ=             -1.5340
 Traceless Quadrupole moment (field-independent basis, Debye-Ang):
   XX=             -2.4447   YY=              1.5478   ZZ=              0.8969
   XY=             -0.8459   XZ=              1.7722   YZ=             -1.5340
 Octapole moment (field-independent basis, Debye-Ang**2):
  XXX=              0.6596  YYY=             -1.9376  ZZZ=              0.3876  XYY=              3.0233
  XXY=             -1.0217  XXZ=              2.0258  XZZ=              2.1866  YZZ=             -0.7782
  YYZ=              0.9708  XYZ=             -1.7699
 Hexadecapole moment (field-independent basis, Debye-Ang**3):
 XXXX=           -161.4997 YYYY=            -58.3108 ZZZZ=            -34.7979 XXXY=             -6.5238
 XXXZ=              2.5631 YYYX=             -3.6818 YYYZ=             -3.0296 ZZZX=              1.7272
 ZZZY=             -1.1499 XXYY=            -33.1980 XXZZ=            -31.8250 YYZZ=            -13.7659
 XXYZ=             -2.0637 YYXZ=              1.5695 ZZXY=             -0.3043
 N-N= 8.202309290324D+01 E-N=-5.263602803389D+02  KE= 1.540634097868D+02
 Calling FoFJK, ICntrl=      2127 FMM=F ISym2X=0 I1Cent= 0 IOpClX= 0 NMat=1 NMatS=1 NMatT=0.
 ***** Axes restored to original set *****
 -------------------------------------------------------------------
 Center     Atomic                   Forces (Hartrees/Bohr)
 Number     Number              X              Y              Z
 -------------------------------------------------------------------
      1        1           0.003505809   -0.001477292   -0.000287700
      2        6          -0.000433051    0.001908223    0.005211715
      3        1          -0.002191295   -0.000719860   -0.000510580
      4        1           0.002735544    0.000148470    0.001015516
      5        6          -0.007641134   -0.003860467   -0.000813582
      6        1          -0.003038971   -0.002280222   -0.003558380
      7        1           0.002976126    0.001280529    0.003039840
      8        8          -0.004108431   -0.007415428   -0.002874098
      9        1           0.008195403    0.012416047   -0.001222731
 -------------------------------------------------------------------
 Cartesian Forces:  Max     0.012416047 RMS     0.004231262

 GradGradGradGradGradGradGradGradGradGradGradGradGradGradGradGradGradGrad
 Berny optimization.
 FormGI is forming the generalized inverse of G from B-inverse, IUseBI=4.
 Internal  Forces:  Max     0.014910957 RMS     0.003941356
 Search for a local minimum.
 Step number   1 out of a maximum of   43
 All quantities printed in internal units (Hartrees-Bohrs-Radians)
 Mixed Optimization -- RFO/linear search
 Second derivative matrix not updated -- first step.
 ITU=  0
     Eigenvalues ---    0.00573   0.01425   0.05214   0.05649   0.05770
     Eigenvalues ---    0.05827   0.11506   0.13798   0.16000   0.16000
     Eigenvalues ---    0.16000   0.16000   0.22019   0.30898   0.34245
     Eigenvalues ---    0.34248   0.34334   0.34368   0.34404   0.42435
     Eigenvalues ---    0.52902
 RFO step:  Lambda=-2.37656561D-03 EMin= 5.73492118D-03
 Linear search not attempted -- first point.
 Iteration  1 RMS(Cart)=  0.04078182 RMS(Int)=  0.00093042
 Iteration  2 RMS(Cart)=  0.00098380 RMS(Int)=  0.00047900
 Iteration  3 RMS(Cart)=  0.00000045 RMS(Int)=  0.00047900
 Variable       Old X    -DE/DX   Delta X   Delta X   Delta X     New X
                                 (Linear)    (Quad)   (Total)
    R1        2.06913  -0.00329   0.00000  -0.00954  -0.00954   2.05959
    R2        2.06654  -0.00169   0.00000  -0.00489  -0.00489   2.06165
    R3        2.06919  -0.00170   0.00000  -0.00492  -0.00492   2.06427
    R4        2.86208   0.00251   0.00000   0.00806   0.00806   2.87015
    R5        2.06713  -0.00349   0.00000  -0.01007  -0.01007   2.05705
    R6        2.06770   0.00060   0.00000   0.00173   0.00173   2.06943
    R7        2.68373   0.00090   0.00000   0.00210   0.00210   2.68583
    R8        1.83745  -0.01491   0.00000  -0.02806  -0.02806   1.80939
    A1        1.90008  -0.00043   0.00000  -0.00454  -0.00452   1.89556
    A2        1.86580   0.00175   0.00000   0.01804   0.01805   1.88384
    A3        1.93038  -0.00162   0.00000  -0.00731  -0.00730   1.92308
    A4        1.89825  -0.00161   0.00000  -0.01501  -0.01500   1.88326
    A5        1.93543   0.00200   0.00000   0.00860   0.00862   1.94404
    A6        1.93214  -0.00012   0.00000   0.00022   0.00023   1.93237
    A7        1.92837   0.00003   0.00000  -0.00659  -0.00610   1.92226
    A8        1.93772  -0.00402   0.00000  -0.00843  -0.00997   1.92775
    A9        1.91952   0.01098   0.00000   0.05502   0.05438   1.97390
   A10        1.89170   0.00019   0.00000  -0.01851  -0.01839   1.87331
   A11        1.88789  -0.00763   0.00000  -0.05968  -0.05917   1.82872
   A12        1.89753   0.00019   0.00000   0.03644   0.03543   1.93295
   A13        1.87703   0.00128   0.00000   0.00790   0.00790   1.88493
    D1        1.06743  -0.00047   0.00000  -0.00854  -0.00862   1.05882
    D2       -3.11634  -0.00285   0.00000  -0.04172  -0.04179   3.12506
    D3       -1.01548   0.00201   0.00000   0.03466   0.03479  -0.98069
    D4       -1.04234  -0.00017   0.00000  -0.00366  -0.00373  -1.04607
    D5        1.05707  -0.00256   0.00000  -0.03684  -0.03690   1.02017
    D6       -3.12525   0.00231   0.00000   0.03954   0.03968  -3.08557
    D7        3.13220   0.00061   0.00000   0.00938   0.00931   3.14150
    D8       -1.05158  -0.00178   0.00000  -0.02380  -0.02386  -1.07545
    D9        1.04928   0.00308   0.00000   0.05258   0.05271   1.10200
   D10       -1.04464  -0.00003   0.00000  -0.01940  -0.02074  -1.06537
   D11        3.13109  -0.00192   0.00000  -0.00736  -0.00718   3.12390
   D12        1.08035   0.00197   0.00000   0.02774   0.02890   1.10925
         Item               Value     Threshold  Converged?
 Maximum Force            0.014911     0.000450     NO 
 RMS     Force            0.003941     0.000300     NO 
 Maximum Displacement     0.130918     0.001800     NO 
 RMS     Displacement     0.040424     0.001200     NO 
 Predicted change in Energy=-1.228645D-03
 GradGradGradGradGradGradGradGradGradGradGradGradGradGradGradGradGradGrad

                          Input orientation:                          
 ---------------------------------------------------------------------
 Center     Atomic      Atomic             Coordinates (Angstroms)
 Number     Number       Type             X           Y           Z
 ---------------------------------------------------------------------
      1          1           0       -0.936065    0.964502    0.885368
      2          6           0       -0.286398    0.089506    0.872302
      3          1           0        0.355680    0.119470    1.753816
      4          1           0       -0.917365   -0.799105    0.946507
      5          6           0        0.530956    0.062726   -0.407549
      6          1           0        1.155695    0.951822   -0.471909
      7          1           0        1.197697   -0.805944   -0.417668
      8          8           0       -0.269811    0.096578   -1.581288
      9          1           0       -0.830389   -0.679654   -1.579479
 ---------------------------------------------------------------------
                    Distance matrix (angstroms):
                    1          2          3          4          5
     1  H    0.000000
     2  C    1.089888   0.000000
     3  H    1.771126   1.090976   0.000000
     4  H    1.764766   1.092363   1.765268   0.000000
     5  C    2.153366   1.518817   2.169203   2.161910   0.000000
     6  H    2.493556   2.151772   2.507327   3.061900   1.088546
     7  H    3.063547   2.160646   2.506138   2.516845   1.095095
     8  O    2.698440   2.453656   3.393329   2.758862   1.421279
     9  H    2.964774   2.626550   3.627149   2.530304   1.943658
                    6          7          8          9
     6  H    0.000000
     7  H    1.759105   0.000000
     8  O    1.998556   2.078975   0.000000
     9  H    2.798741   2.340702   0.957490   0.000000
 Stoichiometry    C2H6O
 Framework group  C1[X(C2H6O)]
 Deg. of freedom    21
 Full point group                 C1      NOp   1
 Largest Abelian subgroup         C1      NOp   1
 Largest concise Abelian subgroup C1      NOp   1
                         Standard orientation:                         
 ---------------------------------------------------------------------
 Center     Atomic      Atomic             Coordinates (Angstroms)
 Number     Number       Type             X           Y           Z
 ---------------------------------------------------------------------
      1          1           0       -1.265870   -0.793820   -0.956894
      2          6           0       -1.213637   -0.238072   -0.020800
      3          1           0       -2.083941    0.416562    0.044416
      4          1           0       -1.271274   -0.956120    0.800384
      5          6           0        0.080949    0.553263    0.047314
      6          1           0        0.128619    1.265310   -0.774665
      7          1           0        0.130345    1.126686    0.978968
      8          8           0        1.238422   -0.256916   -0.107286
      9          1           0        1.250875   -0.894436    0.606996
 ---------------------------------------------------------------------
 Rotational constants (GHZ):     34.7686274      9.1864304      8.1270118
 Standard basis: Aug-CC-pVTZ (5D, 7F)
 There are   315 symmetry adapted cartesian basis functions of A   symmetry.
 There are   276 symmetry adapted basis functions of A   symmetry.
   276 basis functions,   378 primitive gaussians,   315 cartesian basis functions
    13 alpha electrons       13 beta electrons
       nuclear repulsion energy        81.7720165922 Hartrees.
 NAtoms=    9 NActive=    9 NUniq=    9 SFac= 1.00D+00 NAtFMM=   60 NAOKFM=F Big=F
 Integral buffers will be    131072 words long.
 Raffenetti 2 integral format.
 Two-electron integral symmetry is turned on.
 Nuclear repulsion after empirical dispersion term =       81.7694500643 Hartrees.
 One-electron integrals computed using PRISM.
 NBasis=   276 RedAO= T EigKep=  2.17D-05  NBF=   276
 NBsUse=   276 1.00D-06 EigRej= -1.00D+00 NBFU=   276
 Initial guess from the checkpoint file:  "ethanol_Conf-wb97-opt.chk"
 B after Tr=     0.000000    0.000000    0.000000
         Rot=    0.999945    0.010207    0.002456   -0.000023 Ang=   1.20 deg.
 ExpMin= 2.53D-02 ExpMax= 1.53D+04 ExpMxC= 5.22D+02 IAcc=3 IRadAn=         5 AccDes= 0.00D+00
 Harris functional with IExCor= 4639 and IRadAn=       5 diagonalized for initial guess.
 HarFok:  IExCor= 4639 AccDes= 0.00D+00 IRadAn=         5 IDoV= 1 UseB2=F ITyADJ=14
 ICtDFT=  3500011 ScaDFX=  1.000000  1.000000  1.000000  1.000000
 FoFCou: FMM=F IPFlag=           0 FMFlag=      100000 FMFlg1=           0
         NFxFlg=           0 DoJE=T BraDBF=F KetDBF=T FulRan=T
         wScrn=  0.000000 ICntrl=     500 IOpCl=  0 I1Cent=   200000004 NGrid=           0
         NMat0=    1 NMatS0=      1 NMatT0=    0 NMatD0=    1 NMtDS0=    0 NMtDT0=    0
 Petite list used in FoFCou.
 Keep R1 ints in memory in canonical form, NReq=1477839196.
 Gradient too large for Newton-Raphson -- use scaled steepest descent instead.
     Accept linear search using points  3 and  4.
 Gradient too large for Newton-Raphson -- use scaled steepest descent instead.
     Accept linear search using points  1 and  2.
 Gradient too large for Newton-Raphson -- use scaled steepest descent instead.
 Gradient too large for Newton-Raphson -- use scaled steepest descent instead.
     Accept linear search using points  1 and  2.
 Gradient too large for Newton-Raphson -- use scaled steepest descent instead.
 Gradient too large for Newton-Raphson -- use scaled steepest descent instead.
 LinEq1:  Iter=  0 NonCon=     1 RMS=7.58D-05 Max=8.56D-04 NDo=     1
 AX will form     1 AO Fock derivatives at one time.
 LinEq1:  Iter=  1 NonCon=     1 RMS=6.31D-06 Max=5.84D-05 NDo=     1
 LinEq1:  Iter=  2 NonCon=     1 RMS=2.83D-06 Max=3.19D-05 NDo=     1
 LinEq1:  Iter=  3 NonCon=     1 RMS=9.21D-07 Max=1.21D-05 NDo=     1
 LinEq1:  Iter=  4 NonCon=     1 RMS=4.28D-07 Max=3.73D-06 NDo=     1
 LinEq1:  Iter=  5 NonCon=     1 RMS=2.17D-07 Max=2.32D-06 NDo=     1
 LinEq1:  Iter=  6 NonCon=     1 RMS=4.80D-08 Max=7.61D-07 NDo=     1
 LinEq1:  Iter=  7 NonCon=     1 RMS=1.33D-08 Max=2.10D-07 NDo=     1
 LinEq1:  Iter=  8 NonCon=     0 RMS=4.28D-09 Max=5.94D-08 NDo=     1
 Linear equations converged to 8.269D-09 8.269D-08 after     8 iterations.
     Accept linear search using points  1 and  2.
     Minimum is close to point  2 DX= -3.79D-05 DF= -5.68D-14 DXR=  3.79D-05 DFR=  1.15D-09 which will be used.
 LinEq1:  Iter=  0 NonCon=     1 RMS=1.24D-07 Max=1.20D-06 NDo=     1
 LinEq1:  Iter=  1 NonCon=     1 RMS=3.30D-08 Max=2.78D-07 NDo=     1
 LinEq1:  Iter=  2 NonCon=     1 RMS=1.81D-08 Max=1.52D-07 NDo=     1
 LinEq1:  Iter=  3 NonCon=     1 RMS=4.61D-09 Max=4.33D-08 NDo=     1
 LinEq1:  Iter=  4 NonCon=     1 RMS=1.10D-09 Max=1.51D-08 NDo=     1
 LinEq1:  Iter=  5 NonCon=     1 RMS=2.57D-10 Max=3.54D-09 NDo=     1
 LinEq1:  Iter=  6 NonCon=     0 RMS=5.69D-11 Max=8.38D-10 NDo=     1
 Linear equations converged to 1.182D-10 1.182D-09 after     6 iterations.
 SCF Done:  E(RwB97XD) =  -155.055555363     a.u. after    9 cycles
            Convg  =    0.2749D-08                    34 Fock formations.
              S**2 =  0.0000                  -V/T =  2.0062
 Calling FoFJK, ICntrl=      2127 FMM=F ISym2X=0 I1Cent= 0 IOpClX= 0 NMat=1 NMatS=1 NMatT=0.
 ***** Axes restored to original set *****
 -------------------------------------------------------------------
 Center     Atomic                   Forces (Hartrees/Bohr)
 Number     Number              X              Y              Z
 -------------------------------------------------------------------
      1        1           0.000228704    0.000124732    0.000300882
      2        6          -0.002117610   -0.000218779   -0.001745908
      3        1           0.000611924   -0.000218082   -0.000966929
      4        1           0.000242561   -0.000162045    0.000436938
      5        6          -0.000063200    0.002616805   -0.001256157
      6        1           0.001070564    0.000270724    0.000626666
      7        1          -0.000287929   -0.000419806   -0.000381510
      8        8           0.000992184   -0.002066397    0.003933483
      9        1          -0.000677198    0.000072848   -0.000947466
 -------------------------------------------------------------------
 Cartesian Forces:  Max     0.003933483 RMS     0.001245828

 GradGradGradGradGradGradGradGradGradGradGradGradGradGradGradGradGradGrad
 Berny optimization.
 Using GEDIIS/GDIIS optimizer.
 FormGI is forming the generalized inverse of G from B-inverse, IUseBI=4.
 Internal  Forces:  Max     0.002690942 RMS     0.000895445
 Search for a local minimum.
 Step number   2 out of a maximum of   43
 All quantities printed in internal units (Hartrees-Bohrs-Radians)
 Mixed Optimization -- En-DIIS/RFO-DIIS
 Update second derivatives using D2CorX and points    1    2
 DE= -1.00D-03 DEPred=-1.23D-03 R= 8.16D-01
 TightC=F SS=  1.41D+00  RLast= 1.44D-01 DXNew= 5.0454D-01 4.3248D-01
 Trust test= 8.16D-01 RLast= 1.44D-01 DXMaxT set to 4.32D-01
 ITU=  1  0
 Use linear search instead of GDIIS.
     Eigenvalues ---    0.00574   0.01425   0.05399   0.05624   0.05683
     Eigenvalues ---    0.05910   0.11869   0.13869   0.15769   0.16000
     Eigenvalues ---    0.16000   0.16482   0.23674   0.31146   0.34092
     Eigenvalues ---    0.34246   0.34327   0.34364   0.34574   0.42855
     Eigenvalues ---    0.52204
 RFO step:  Lambda=-8.88289013D-05 EMin= 5.73705657D-03
 Quartic linear search produced a step of -0.12976.
 Iteration  1 RMS(Cart)=  0.00565346 RMS(Int)=  0.00005856
 Iteration  2 RMS(Cart)=  0.00003027 RMS(Int)=  0.00005274
 Iteration  3 RMS(Cart)=  0.00000000 RMS(Int)=  0.00005274
 Variable       Old X    -DE/DX   Delta X   Delta X   Delta X     New X
                                 (Linear)    (Quad)   (Total)
    R1        2.05959  -0.00003   0.00124  -0.00170  -0.00046   2.05913
    R2        2.06165  -0.00043   0.00063  -0.00191  -0.00127   2.06037
    R3        2.06427   0.00002   0.00064  -0.00078  -0.00014   2.06413
    R4        2.87015  -0.00112  -0.00105  -0.00177  -0.00282   2.86733
    R5        2.05705   0.00080   0.00131   0.00031   0.00162   2.05867
    R6        2.06943   0.00016  -0.00022   0.00070   0.00048   2.06991
    R7        2.68583  -0.00269  -0.00027  -0.00516  -0.00543   2.68040
    R8        1.80939   0.00034   0.00364  -0.00421  -0.00057   1.80882
    A1        1.89556   0.00044   0.00059  -0.00001   0.00058   1.89613
    A2        1.88384  -0.00002  -0.00234   0.00745   0.00507   1.88892
    A3        1.92308   0.00054   0.00095   0.00315   0.00408   1.92716
    A4        1.88326   0.00026   0.00195  -0.00382  -0.00188   1.88138
    A5        1.94404  -0.00183  -0.00112  -0.01075  -0.01187   1.93217
    A6        1.93237   0.00063  -0.00003   0.00433   0.00427   1.93664
    A7        1.92226   0.00025   0.00079   0.00307   0.00381   1.92607
    A8        1.92775   0.00049   0.00129  -0.00345  -0.00199   1.92576
    A9        1.97390  -0.00184  -0.00706   0.00156  -0.00544   1.96846
   A10        1.87331  -0.00023   0.00239  -0.00277  -0.00039   1.87292
   A11        1.82872   0.00144   0.00768   0.00272   0.01033   1.83905
   A12        1.93295   0.00000  -0.00460  -0.00096  -0.00546   1.92749
   A13        1.88493   0.00202  -0.00102   0.01231   0.01129   1.89621
    D1        1.05882  -0.00014   0.00112  -0.00573  -0.00461   1.05420
    D2        3.12506   0.00004   0.00542  -0.00937  -0.00396   3.12110
    D3       -0.98069  -0.00096  -0.00451  -0.01216  -0.01669  -0.99738
    D4       -1.04607   0.00014   0.00048  -0.00076  -0.00026  -1.04633
    D5        1.02017   0.00031   0.00479  -0.00440   0.00039   1.02056
    D6       -3.08557  -0.00069  -0.00515  -0.00718  -0.01234  -3.09791
    D7        3.14150   0.00059  -0.00121   0.00830   0.00711  -3.13457
    D8       -1.07545   0.00077   0.00310   0.00466   0.00776  -1.06768
    D9        1.10200  -0.00023  -0.00684   0.00187  -0.00497   1.09703
   D10       -1.06537   0.00035   0.00269   0.00511   0.00795  -1.05742
   D11        3.12390   0.00013   0.00093  -0.00124  -0.00034   3.12357
   D12        1.10925  -0.00040  -0.00375   0.00097  -0.00291   1.10634
         Item               Value     Threshold  Converged?
 Maximum Force            0.002691     0.000450     NO 
 RMS     Force            0.000895     0.000300     NO 
 Maximum Displacement     0.017162     0.001800     NO 
 RMS     Displacement     0.005662     0.001200     NO 
 Predicted change in Energy=-6.662040D-05
 GradGradGradGradGradGradGradGradGradGradGradGradGradGradGradGradGradGrad

                          Input orientation:                          
 ---------------------------------------------------------------------
 Center     Atomic      Atomic             Coordinates (Angstroms)
 Number     Number       Type             X           Y           Z
 ---------------------------------------------------------------------
      1          1           0       -0.936233    0.967273    0.888555
      2          6           0       -0.289917    0.090231    0.868646
      3          1           0        0.358618    0.115300    1.744734
      4          1           0       -0.918972   -0.799519    0.944335
      5          6           0        0.531864    0.067108   -0.406665
      6          1           0        1.160337    0.954789   -0.468645
      7          1           0        1.196109   -0.803800   -0.415788
      8          8           0       -0.269297    0.091235   -1.576893
      9          1           0       -0.832509   -0.682717   -1.578179
 ---------------------------------------------------------------------
                    Distance matrix (angstroms):
                    1          2          3          4          5
     1  H    0.000000
     2  C    1.089643   0.000000
     3  H    1.770746   1.090302   0.000000
     4  H    1.767756   1.092288   1.763453   0.000000
     5  C    2.154808   1.517325   2.158901   2.163600   0.000000
     6  H    2.497549   2.153844   2.499308   3.065556   1.089403
     7  H    3.063478   2.158087   2.492789   2.514662   1.095348
     8  O    2.700126   2.445626   3.380542   2.751747   1.418406
     9  H    2.969512   2.622748   3.619029   2.526697   1.948383
                    6          7          8          9
     6  H    0.000000
     7  H    1.759747   0.000000
     8  O    2.004444   2.072841   0.000000
     9  H    2.807834   2.341177   0.957189   0.000000
 Stoichiometry    C2H6O
 Framework group  C1[X(C2H6O)]
 Deg. of freedom    21
 Full point group                 C1      NOp   1
 Largest Abelian subgroup         C1      NOp   1
 Largest concise Abelian subgroup C1      NOp   1
                         Standard orientation:                         
 ---------------------------------------------------------------------
 Center     Atomic      Atomic             Coordinates (Angstroms)
 Number     Number       Type             X           Y           Z
 ---------------------------------------------------------------------
      1          1           0       -1.271626   -0.784637   -0.962944
      2          6           0       -1.209698   -0.239900   -0.021270
      3          1           0       -2.073532    0.420769    0.056608
      4          1           0       -1.267330   -0.962467    0.795840
      5          6           0        0.081194    0.554610    0.046755
      6          1           0        0.125186    1.276581   -0.767874
      7          1           0        0.132483    1.118009    0.984699
      8          8           0        1.234356   -0.256781   -0.107316
      9          1           0        1.250992   -0.902264    0.599286
 ---------------------------------------------------------------------
 Rotational constants (GHZ):     34.6517814      9.2395992      8.1613093
 Standard basis: Aug-CC-pVTZ (5D, 7F)
 There are   315 symmetry adapted cartesian basis functions of A   symmetry.
 There are   276 symmetry adapted basis functions of A   symmetry.
   276 basis functions,   378 primitive gaussians,   315 cartesian basis functions
    13 alpha electrons       13 beta electrons
       nuclear repulsion energy        81.8669792063 Hartrees.
 NAtoms=    9 NActive=    9 NUniq=    9 SFac= 1.00D+00 NAtFMM=   60 NAOKFM=F Big=F
 Integral buffers will be    131072 words long.
 Raffenetti 2 integral format.
 Two-electron integral symmetry is turned on.
 Nuclear repulsion after empirical dispersion term =       81.8644122610 Hartrees.
 One-electron integrals computed using PRISM.
 NBasis=   276 RedAO= T EigKep=  2.16D-05  NBF=   276
 NBsUse=   276 1.00D-06 EigRej= -1.00D+00 NBFU=   276
 Initial guess from the checkpoint file:  "ethanol_Conf-wb97-opt.chk"
 B after Tr=     0.000000    0.000000    0.000000
         Rot=    0.999995   -0.003000   -0.000505    0.000171 Ang=  -0.35 deg.
 Keep R1 ints in memory in canonical form, NReq=1477839196.
 LinEq1:  Iter=  0 NonCon=     1 RMS=6.11D-05 Max=4.79D-04 NDo=     1
 AX will form     1 AO Fock derivatives at one time.
 LinEq1:  Iter=  1 NonCon=     1 RMS=1.30D-05 Max=1.22D-04 NDo=     1
 LinEq1:  Iter=  2 NonCon=     1 RMS=6.97D-06 Max=5.34D-05 NDo=     1
 LinEq1:  Iter=  3 NonCon=     1 RMS=2.49D-06 Max=2.51D-05 NDo=     1
 LinEq1:  Iter=  4 NonCon=     1 RMS=7.51D-07 Max=6.73D-06 NDo=     1
 LinEq1:  Iter=  5 NonCon=     1 RMS=2.90D-07 Max=3.11D-06 NDo=     1
 LinEq1:  Iter=  6 NonCon=     1 RMS=6.53D-08 Max=6.85D-07 NDo=     1
 LinEq1:  Iter=  7 NonCon=     1 RMS=1.77D-08 Max=2.13D-07 NDo=     1
 LinEq1:  Iter=  8 NonCon=     0 RMS=5.02D-09 Max=5.69D-08 NDo=     1
 Linear equations converged to 8.269D-09 8.269D-08 after     8 iterations.
     Accept linear search using points  1 and  2.
     Minimum is close to point  2 DX= -1.29D-04 DF= -6.54D-13 DXR=  1.29D-04 DFR=  1.65D-08 which will be used.
 LinEq1:  Iter=  0 NonCon=     1 RMS=6.85D-08 Max=6.31D-07 NDo=     1
 LinEq1:  Iter=  1 NonCon=     1 RMS=3.10D-08 Max=3.60D-07 NDo=     1
 LinEq1:  Iter=  2 NonCon=     1 RMS=9.03D-09 Max=6.69D-08 NDo=     1
 LinEq1:  Iter=  3 NonCon=     1 RMS=3.16D-09 Max=2.85D-08 NDo=     1
 LinEq1:  Iter=  4 NonCon=     1 RMS=9.07D-10 Max=8.70D-09 NDo=     1
 LinEq1:  Iter=  5 NonCon=     1 RMS=1.98D-10 Max=2.41D-09 NDo=     1
 LinEq1:  Iter=  6 NonCon=     1 RMS=5.50D-11 Max=7.08D-10 NDo=     1
 LinEq1:  Iter=  7 NonCon=     0 RMS=1.16D-11 Max=1.40D-10 NDo=     1
 Linear equations converged to 6.556D-11 6.556D-10 after     7 iterations.
 SCF Done:  E(RwB97XD) =  -155.055627380     a.u. after    3 cycles
            Convg  =    0.8844D-09                    18 Fock formations.
              S**2 =  0.0000                  -V/T =  2.0062
 Calling FoFJK, ICntrl=      2127 FMM=F ISym2X=0 I1Cent= 0 IOpClX= 0 NMat=1 NMatS=1 NMatT=0.
 ***** Axes restored to original set *****
 -------------------------------------------------------------------
 Center     Atomic                   Forces (Hartrees/Bohr)
 Number     Number              X              Y              Z
 -------------------------------------------------------------------
      1        1           0.000025159    0.000023105    0.000121436
      2        6          -0.000448942    0.000104238   -0.000354198
      3        1           0.000281498   -0.000029485    0.000170683
      4        1           0.000152287    0.000009002   -0.000024801
      5        6          -0.000900683   -0.000055525   -0.001009375
      6        1           0.000068651    0.000077170    0.000097341
      7        1           0.000167703   -0.000127358    0.000101761
      8        8           0.000839443    0.000230682    0.000845013
      9        1          -0.000185117   -0.000231829    0.000052140
 -------------------------------------------------------------------
 Cartesian Forces:  Max     0.001009375 RMS     0.000382853

 GradGradGradGradGradGradGradGradGradGradGradGradGradGradGradGradGradGrad
 Berny optimization.
 Using GEDIIS/GDIIS optimizer.
 FormGI is forming the generalized inverse of G from B-inverse, IUseBI=4.
 Internal  Forces:  Max     0.001109808 RMS     0.000224729
 Search for a local minimum.
 Step number   3 out of a maximum of   43
 All quantities printed in internal units (Hartrees-Bohrs-Radians)
 Mixed Optimization -- En-DIIS/RFO-DIIS
 Swapping is turned off.
 Update second derivatives using D2CorX and points    1    2    3
 DE= -7.20D-05 DEPred=-6.66D-05 R= 1.08D+00
 TightC=F SS=  1.41D+00  RLast= 3.51D-02 DXNew= 7.2734D-01 1.0545D-01
 Trust test= 1.08D+00 RLast= 3.51D-02 DXMaxT set to 4.32D-01
 ITU=  1  1  0
     Eigenvalues ---    0.00572   0.01422   0.05195   0.05508   0.05738
     Eigenvalues ---    0.05975   0.11816   0.13853   0.15736   0.15997
     Eigenvalues ---    0.16000   0.16523   0.24269   0.31052   0.34021
     Eigenvalues ---    0.34249   0.34300   0.34364   0.35066   0.39453
     Eigenvalues ---    0.52273
 En-DIIS/RFO-DIIS IScMMF=        0 using points:     3    2
 RFO step:  Lambda=-3.03933607D-06.
 DidBck=F Rises=F RFO-DIIS coefs:    1.08052   -0.08052
 Iteration  1 RMS(Cart)=  0.00137799 RMS(Int)=  0.00000263
 Iteration  2 RMS(Cart)=  0.00000193 RMS(Int)=  0.00000171
 Iteration  3 RMS(Cart)=  0.00000000 RMS(Int)=  0.00000171
 Variable       Old X    -DE/DX   Delta X   Delta X   Delta X     New X
                                 (Linear)    (Quad)   (Total)
    R1        2.05913   0.00001  -0.00004  -0.00002  -0.00006   2.05907
    R2        2.06037   0.00030  -0.00010   0.00098   0.00088   2.06125
    R3        2.06413  -0.00010  -0.00001  -0.00033  -0.00035   2.06378
    R4        2.86733  -0.00008  -0.00023  -0.00012  -0.00034   2.86699
    R5        2.05867   0.00010   0.00013   0.00018   0.00031   2.05899
    R6        2.06991   0.00020   0.00004   0.00064   0.00067   2.07058
    R7        2.68040  -0.00111  -0.00044  -0.00264  -0.00308   2.67732
    R8        1.80882   0.00030  -0.00005   0.00045   0.00041   1.80923
    A1        1.89613   0.00000   0.00005  -0.00007  -0.00002   1.89611
    A2        1.88892   0.00003   0.00041   0.00106   0.00146   1.89038
    A3        1.92716   0.00021   0.00033   0.00168   0.00201   1.92917
    A4        1.88138   0.00007  -0.00015  -0.00039  -0.00055   1.88083
    A5        1.93217  -0.00022  -0.00096  -0.00147  -0.00242   1.92975
    A6        1.93664  -0.00010   0.00034  -0.00080  -0.00046   1.93618
    A7        1.92607  -0.00010   0.00031  -0.00109  -0.00079   1.92528
    A8        1.92576  -0.00010  -0.00016  -0.00080  -0.00096   1.92480
    A9        1.96846   0.00009  -0.00044   0.00121   0.00077   1.96923
   A10        1.87292   0.00002  -0.00003  -0.00054  -0.00057   1.87235
   A11        1.83905   0.00004   0.00083  -0.00008   0.00076   1.83981
   A12        1.92749   0.00005  -0.00044   0.00124   0.00080   1.92829
   A13        1.89621  -0.00007   0.00091  -0.00085   0.00006   1.89627
    D1        1.05420   0.00000  -0.00037  -0.00094  -0.00132   1.05289
    D2        3.12110  -0.00010  -0.00032  -0.00279  -0.00311   3.11799
    D3       -0.99738  -0.00004  -0.00134  -0.00089  -0.00223  -0.99961
    D4       -1.04633   0.00001  -0.00002  -0.00101  -0.00103  -1.04736
    D5        1.02056  -0.00009   0.00003  -0.00285  -0.00282   1.01775
    D6       -3.09791  -0.00004  -0.00099  -0.00095  -0.00194  -3.09986
    D7       -3.13457   0.00012   0.00057   0.00097   0.00154  -3.13303
    D8       -1.06768   0.00002   0.00063  -0.00087  -0.00025  -1.06793
    D9        1.09703   0.00008  -0.00040   0.00103   0.00063   1.09766
   D10       -1.05742   0.00002   0.00064   0.00109   0.00172  -1.05569
   D11        3.12357   0.00006  -0.00003   0.00179   0.00176   3.12533
   D12        1.10634  -0.00001  -0.00023   0.00186   0.00163   1.10797
         Item               Value     Threshold  Converged?
 Maximum Force            0.001110     0.000450     NO 
 RMS     Force            0.000225     0.000300     YES
 Maximum Displacement     0.003586     0.001800     NO 
 RMS     Displacement     0.001378     0.001200     NO 
 Predicted change in Energy=-3.197708D-06
 GradGradGradGradGradGradGradGradGradGradGradGradGradGradGradGradGradGrad

                          Input orientation:                          
 ---------------------------------------------------------------------
 Center     Atomic      Atomic             Coordinates (Angstroms)
 Number     Number       Type             X           Y           Z
 ---------------------------------------------------------------------
      1          1           0       -0.936486    0.968151    0.890195
      2          6           0       -0.290851    0.090708    0.867805
      3          1           0        0.359943    0.114329    1.742837
      4          1           0       -0.918959   -0.799472    0.943647
      5          6           0        0.531053    0.067199   -0.407203
      6          1           0        1.159803    0.954951   -0.468287
      7          1           0        1.195983   -0.803653   -0.414477
      8          8           0       -0.268101    0.090562   -1.576846
      9          1           0       -0.832385   -0.682875   -1.577571
 ---------------------------------------------------------------------
                    Distance matrix (angstroms):
                    1          2          3          4          5
     1  H    0.000000
     2  C    1.089611   0.000000
     3  H    1.771084   1.090766   0.000000
     4  H    1.768517   1.092105   1.763328   0.000000
     5  C    2.156068   1.517144   2.157353   2.162973   0.000000
     6  H    2.498014   2.153243   2.497096   3.064769   1.089569
     7  H    3.064129   2.157500   2.489108   2.513464   1.095705
     8  O    2.702442   2.444757   3.378653   2.751121   1.416777
     9  H    2.970958   2.621365   3.616944   2.525397   1.947135
                    6          7          8          9
     6  H    0.000000
     7  H    1.759799   0.000000
     8  O    2.003741   2.072260   0.000000
     9  H    2.807454   2.341293   0.957404   0.000000
 Stoichiometry    C2H6O
 Framework group  C1[X(C2H6O)]
 Deg. of freedom    21
 Full point group                 C1      NOp   1
 Largest Abelian subgroup         C1      NOp   1
 Largest concise Abelian subgroup C1      NOp   1
                         Standard orientation:                         
 ---------------------------------------------------------------------
 Center     Atomic      Atomic             Coordinates (Angstroms)
 Number     Number       Type             X           Y           Z
 ---------------------------------------------------------------------
      1          1           0       -1.274556   -0.783561   -0.963482
      2          6           0       -1.209326   -0.239905   -0.021445
      3          1           0       -2.071507    0.423415    0.058680
      4          1           0       -1.267204   -0.961777    0.796017
      5          6           0        0.081871    0.553760    0.046620
      6          1           0        0.125098    1.276235   -0.767826
      7          1           0        0.132157    1.117563    0.984792
      8          8           0        1.233870   -0.256478   -0.107225
      9          1           0        1.249781   -0.903179    0.598570
 ---------------------------------------------------------------------
 Rotational constants (GHZ):     34.6854680      9.2451906      8.1676824
 Standard basis: Aug-CC-pVTZ (5D, 7F)
 There are   315 symmetry adapted cartesian basis functions of A   symmetry.
 There are   276 symmetry adapted basis functions of A   symmetry.
   276 basis functions,   378 primitive gaussians,   315 cartesian basis functions
    13 alpha electrons       13 beta electrons
       nuclear repulsion energy        81.8943629771 Hartrees.
 NAtoms=    9 NActive=    9 NUniq=    9 SFac= 1.00D+00 NAtFMM=   60 NAOKFM=F Big=F
 Integral buffers will be    131072 words long.
 Raffenetti 2 integral format.
 Two-electron integral symmetry is turned on.
 Nuclear repulsion after empirical dispersion term =       81.8917954272 Hartrees.
 One-electron integrals computed using PRISM.
 NBasis=   276 RedAO= T EigKep=  2.15D-05  NBF=   276
 NBsUse=   276 1.00D-06 EigRej= -1.00D+00 NBFU=   276
 Initial guess from the checkpoint file:  "ethanol_Conf-wb97-opt.chk"
 B after Tr=     0.000000    0.000000    0.000000
         Rot=    1.000000   -0.000133   -0.000078    0.000166 Ang=  -0.03 deg.
 Keep R1 ints in memory in canonical form, NReq=1477839196.
 LinEq1:  Iter=  0 NonCon=     1 RMS=1.86D-05 Max=1.89D-04 NDo=     1
 AX will form     1 AO Fock derivatives at one time.
 LinEq1:  Iter=  1 NonCon=     1 RMS=2.52D-06 Max=2.10D-05 NDo=     1
 LinEq1:  Iter=  2 NonCon=     1 RMS=1.12D-06 Max=9.86D-06 NDo=     1
 LinEq1:  Iter=  3 NonCon=     1 RMS=5.77D-07 Max=5.03D-06 NDo=     1
 LinEq1:  Iter=  4 NonCon=     1 RMS=1.53D-07 Max=1.69D-06 NDo=     1
 LinEq1:  Iter=  5 NonCon=     1 RMS=5.87D-08 Max=6.02D-07 NDo=     1
 LinEq1:  Iter=  6 NonCon=     1 RMS=1.84D-08 Max=2.46D-07 NDo=     1
 LinEq1:  Iter=  7 NonCon=     0 RMS=4.93D-09 Max=7.40D-08 NDo=     1
 Linear equations converged to 8.269D-09 8.269D-08 after     7 iterations.
     Accept linear search using points  1 and  2.
     Minimum is close to point  2 DX= -4.27D-05 DF=  0.00D+00 DXR=  4.27D-05 DFR=  0.00D+00 which will be used.
 SCF Done:  E(RwB97XD) =  -155.055631109     a.u. after    2 cycles
            Convg  =    0.5885D-06                     9 Fock formations.
              S**2 =  0.0000                  -V/T =  2.0062
 Calling FoFJK, ICntrl=      2127 FMM=F ISym2X=0 I1Cent= 0 IOpClX= 0 NMat=1 NMatS=1 NMatT=0.
 ***** Axes restored to original set *****
 -------------------------------------------------------------------
 Center     Atomic                   Forces (Hartrees/Bohr)
 Number     Number              X              Y              Z
 -------------------------------------------------------------------
      1        1           0.000006568   -0.000012002    0.000016417
      2        6           0.000029391    0.000013213    0.000083624
      3        1           0.000011342   -0.000003530    0.000055128
      4        1          -0.000022112   -0.000013853    0.000001282
      5        6          -0.000243461    0.000027061   -0.000388706
      6        1           0.000040440    0.000019827    0.000052700
      7        1           0.000064030   -0.000010805    0.000080815
      8        8           0.000190722    0.000015517    0.000099457
      9        1          -0.000076920   -0.000035428   -0.000000718
 -------------------------------------------------------------------
 Cartesian Forces:  Max     0.000388706 RMS     0.000104116

 GradGradGradGradGradGradGradGradGradGradGradGradGradGradGradGradGradGrad
 Berny optimization.
 Using GEDIIS/GDIIS optimizer.
 FormGI is forming the generalized inverse of G from B-inverse, IUseBI=4.
 Internal  Forces:  Max     0.000146063 RMS     0.000052100
 Search for a local minimum.
 Step number   4 out of a maximum of   43
 All quantities printed in internal units (Hartrees-Bohrs-Radians)
 Mixed Optimization -- En-DIIS/RFO-DIIS
 Swapping is turned off.
 Update second derivatives using D2CorX and points    1    2    3    4
 DE= -3.73D-06 DEPred=-3.20D-06 R= 1.17D+00
 TightC=F SS=  1.41D+00  RLast= 8.26D-03 DXNew= 7.2734D-01 2.4769D-02
 Trust test= 1.17D+00 RLast= 8.26D-03 DXMaxT set to 4.32D-01
 ITU=  1  1  1  0
     Eigenvalues ---    0.00562   0.01368   0.04759   0.05482   0.05767
     Eigenvalues ---    0.06116   0.11423   0.13821   0.15676   0.15981
     Eigenvalues ---    0.16369   0.16802   0.23917   0.31366   0.33706
     Eigenvalues ---    0.34177   0.34328   0.34398   0.34934   0.39187
     Eigenvalues ---    0.52111
 En-DIIS/RFO-DIIS IScMMF=        0 using points:     4    3    2
 RFO step:  Lambda=-2.34167541D-07.
 DidBck=F Rises=F RFO-DIIS coefs:    1.21437   -0.22322    0.00884
 Iteration  1 RMS(Cart)=  0.00071032 RMS(Int)=  0.00000081
 Iteration  2 RMS(Cart)=  0.00000071 RMS(Int)=  0.00000038
 Variable       Old X    -DE/DX   Delta X   Delta X   Delta X     New X
                                 (Linear)    (Quad)   (Total)
    R1        2.05907  -0.00001  -0.00001  -0.00006  -0.00007   2.05899
    R2        2.06125   0.00005   0.00020   0.00003   0.00023   2.06148
    R3        2.06378   0.00002  -0.00007   0.00012   0.00004   2.06382
    R4        2.86699   0.00012  -0.00005   0.00044   0.00039   2.86737
    R5        2.05899   0.00004   0.00005   0.00012   0.00017   2.05916
    R6        2.07058   0.00005   0.00014   0.00010   0.00024   2.07082
    R7        2.67732  -0.00015  -0.00061  -0.00019  -0.00080   2.67652
    R8        1.80923   0.00007   0.00009   0.00007   0.00016   1.80939
    A1        1.89611  -0.00002  -0.00001  -0.00011  -0.00012   1.89599
    A2        1.89038  -0.00001   0.00027  -0.00015   0.00012   1.89050
    A3        1.92917   0.00002   0.00039  -0.00003   0.00036   1.92953
    A4        1.88083  -0.00001  -0.00010  -0.00009  -0.00019   1.88064
    A5        1.92975   0.00003  -0.00041   0.00024  -0.00017   1.92957
    A6        1.93618   0.00000  -0.00014   0.00013  -0.00001   1.93617
    A7        1.92528  -0.00005  -0.00020  -0.00028  -0.00048   1.92480
    A8        1.92480  -0.00010  -0.00019  -0.00085  -0.00104   1.92376
    A9        1.96923   0.00012   0.00021   0.00066   0.00088   1.97010
   A10        1.87235   0.00001  -0.00012  -0.00046  -0.00058   1.87178
   A11        1.83981   0.00000   0.00007   0.00056   0.00064   1.84045
   A12        1.92829   0.00002   0.00022   0.00036   0.00058   1.92887
   A13        1.89627   0.00004  -0.00009   0.00060   0.00051   1.89678
    D1        1.05289   0.00004  -0.00024  -0.00006  -0.00031   1.05258
    D2        3.11799  -0.00004  -0.00063  -0.00133  -0.00196   3.11603
    D3       -0.99961   0.00000  -0.00033  -0.00101  -0.00134  -1.00095
    D4       -1.04736   0.00004  -0.00022  -0.00006  -0.00028  -1.04764
    D5        1.01775  -0.00005  -0.00061  -0.00132  -0.00193   1.01582
    D6       -3.09986   0.00000  -0.00031  -0.00101  -0.00132  -3.10117
    D7       -3.13303   0.00003   0.00027  -0.00019   0.00008  -3.13295
    D8       -1.06793  -0.00005  -0.00012  -0.00145  -0.00157  -1.06950
    D9        1.09766  -0.00001   0.00018  -0.00113  -0.00095   1.09670
   D10       -1.05569   0.00003   0.00030   0.00181   0.00211  -1.05358
   D11        3.12533   0.00003   0.00038   0.00141   0.00179   3.12712
   D12        1.10797   0.00001   0.00038   0.00146   0.00184   1.10981
         Item               Value     Threshold  Converged?
 Maximum Force            0.000146     0.000450     YES
 RMS     Force            0.000052     0.000300     YES
 Maximum Displacement     0.001722     0.001800     YES
 RMS     Displacement     0.000710     0.001200     YES
 Predicted change in Energy=-4.063624D-07
 Optimization completed.
    -- Stationary point found.
                           ----------------------------
                           !   Optimized Parameters   !
                           ! (Angstroms and Degrees)  !
 --------------------------                            --------------------------
 ! Name  Definition              Value          Derivative Info.                !
 --------------------------------------------------------------------------------
 ! R1    R(1,2)                  1.0896         -DE/DX =    0.0                 !
 ! R2    R(2,3)                  1.0908         -DE/DX =    0.0001              !
 ! R3    R(2,4)                  1.0921         -DE/DX =    0.0                 !
 ! R4    R(2,5)                  1.5171         -DE/DX =    0.0001              !
 ! R5    R(5,6)                  1.0896         -DE/DX =    0.0                 !
 ! R6    R(5,7)                  1.0957         -DE/DX =    0.0                 !
 ! R7    R(5,8)                  1.4168         -DE/DX =   -0.0001              !
 ! R8    R(8,9)                  0.9574         -DE/DX =    0.0001              !
 ! A1    A(1,2,3)              108.6393         -DE/DX =    0.0                 !
 ! A2    A(1,2,4)              108.3108         -DE/DX =    0.0                 !
 ! A3    A(1,2,5)              110.5333         -DE/DX =    0.0                 !
 ! A4    A(3,2,4)              107.7635         -DE/DX =    0.0                 !
 ! A5    A(3,2,5)              110.5664         -DE/DX =    0.0                 !
 ! A6    A(4,2,5)              110.935          -DE/DX =    0.0                 !
 ! A7    A(2,5,6)              110.3107         -DE/DX =   -0.0001              !
 ! A8    A(2,5,7)              110.2828         -DE/DX =   -0.0001              !
 ! A9    A(2,5,8)              112.8284         -DE/DX =    0.0001              !
 ! A10   A(6,5,7)              107.278          -DE/DX =    0.0                 !
 ! A11   A(6,5,8)              105.4134         -DE/DX =    0.0                 !
 ! A12   A(7,5,8)              110.483          -DE/DX =    0.0                 !
 ! A13   A(5,8,9)              108.6482         -DE/DX =    0.0                 !
 ! D1    D(1,2,5,6)             60.326          -DE/DX =    0.0                 !
 ! D2    D(1,2,5,7)            178.6476         -DE/DX =    0.0                 !
 ! D3    D(1,2,5,8)            -57.2735         -DE/DX =    0.0                 !
 ! D4    D(3,2,5,6)            -60.0092         -DE/DX =    0.0                 !
 ! D5    D(3,2,5,7)             58.3125         -DE/DX =    0.0                 !
 ! D6    D(3,2,5,8)           -177.6086         -DE/DX =    0.0                 !
 ! D7    D(4,2,5,6)           -179.5095         -DE/DX =    0.0                 !
 ! D8    D(4,2,5,7)            -61.1878         -DE/DX =    0.0                 !
 ! D9    D(4,2,5,8)             62.891          -DE/DX =    0.0                 !
 ! D10   D(2,5,8,9)            -60.4867         -DE/DX =    0.0                 !
 ! D11   D(6,5,8,9)            179.0681         -DE/DX =    0.0                 !
 ! D12   D(7,5,8,9)             63.482          -DE/DX =    0.0                 !
 --------------------------------------------------------------------------------
 GradGradGradGradGradGradGradGradGradGradGradGradGradGradGradGradGradGrad

                          Input orientation:                          
 ---------------------------------------------------------------------
 Center     Atomic      Atomic             Coordinates (Angstroms)
 Number     Number       Type             X           Y           Z
 ---------------------------------------------------------------------
      1          1           0       -0.936486    0.968151    0.890195
      2          6           0       -0.290851    0.090708    0.867805
      3          1           0        0.359943    0.114329    1.742837
      4          1           0       -0.918959   -0.799472    0.943647
      5          6           0        0.531053    0.067199   -0.407203
      6          1           0        1.159803    0.954951   -0.468287
      7          1           0        1.195983   -0.803653   -0.414477
      8          8           0       -0.268101    0.090562   -1.576846
      9          1           0       -0.832385   -0.682875   -1.577571
 ---------------------------------------------------------------------
                    Distance matrix (angstroms):
                    1          2          3          4          5
     1  H    0.000000
     2  C    1.089611   0.000000
     3  H    1.771084   1.090766   0.000000
     4  H    1.768517   1.092105   1.763328   0.000000
     5  C    2.156068   1.517144   2.157353   2.162973   0.000000
     6  H    2.498014   2.153243   2.497096   3.064769   1.089569
     7  H    3.064129   2.157500   2.489108   2.513464   1.095705
     8  O    2.702442   2.444757   3.378653   2.751121   1.416777
     9  H    2.970958   2.621365   3.616944   2.525397   1.947135
                    6          7          8          9
     6  H    0.000000
     7  H    1.759799   0.000000
     8  O    2.003741   2.072260   0.000000
     9  H    2.807454   2.341293   0.957404   0.000000
 Stoichiometry    C2H6O
 Framework group  C1[X(C2H6O)]
 Deg. of freedom    21
 Full point group                 C1      NOp   1
 Largest Abelian subgroup         C1      NOp   1
 Largest concise Abelian subgroup C1      NOp   1
                         Standard orientation:                         
 ---------------------------------------------------------------------
 Center     Atomic      Atomic             Coordinates (Angstroms)
 Number     Number       Type             X           Y           Z
 ---------------------------------------------------------------------
      1          1           0       -1.274556   -0.783561   -0.963482
      2          6           0       -1.209326   -0.239905   -0.021445
      3          1           0       -2.071507    0.423415    0.058680
      4          1           0       -1.267204   -0.961777    0.796017
      5          6           0        0.081871    0.553760    0.046620
      6          1           0        0.125098    1.276235   -0.767826
      7          1           0        0.132157    1.117563    0.984792
      8          8           0        1.233870   -0.256478   -0.107225
      9          1           0        1.249781   -0.903179    0.598570
 ---------------------------------------------------------------------
 Rotational constants (GHZ):     34.6854680      9.2451906      8.1676824

 **********************************************************************

            Population analysis using the SCF density.

 **********************************************************************

 Orbital symmetries:
       Occupied  (A) (A) (A) (A) (A) (A) (A) (A) (A) (A) (A) (A)
                 (A)
       Virtual   (A) (A) (A) (A) (A) (A) (A) (A) (A) (A) (A) (A)
                 (A) (A) (A) (A) (A) (A) (A) (A) (A) (A) (A) (A)
                 (A) (A) (A) (A) (A) (A) (A) (A) (A) (A) (A) (A)
                 (A) (A) (A) (A) (A) (A) (A) (A) (A) (A) (A) (A)
                 (A) (A) (A) (A) (A) (A) (A) (A) (A) (A) (A) (A)
                 (A) (A) (A) (A) (A) (A) (A) (A) (A) (A) (A) (A)
                 (A) (A) (A) (A) (A) (A) (A) (A) (A) (A) (A) (A)
                 (A) (A) (A) (A) (A) (A) (A) (A) (A) (A) (A) (A)
                 (A) (A) (A) (A) (A) (A) (A) (A) (A) (A) (A) (A)
                 (A) (A) (A) (A) (A) (A) (A) (A) (A) (A) (A) (A)
                 (A) (A) (A) (A) (A) (A) (A) (A) (A) (A) (A) (A)
                 (A) (A) (A) (A) (A) (A) (A) (A) (A) (A) (A) (A)
                 (A) (A) (A) (A) (A) (A) (A) (A) (A) (A) (A) (A)
                 (A) (A) (A) (A) (A) (A) (A) (A) (A) (A) (A) (A)
                 (A) (A) (A) (A) (A) (A) (A) (A) (A) (A) (A) (A)
                 (A) (A) (A) (A) (A) (A) (A) (A) (A) (A) (A) (A)
                 (A) (A) (A) (A) (A) (A) (A) (A) (A) (A) (A) (A)
                 (A) (A) (A) (A) (A) (A) (A) (A) (A) (A) (A) (A)
                 (A) (A) (A) (A) (A) (A) (A) (A) (A) (A) (A) (A)
                 (A) (A) (A) (A) (A) (A) (A) (A) (A) (A) (A) (A)
                 (A) (A) (A) (A) (A) (A) (A) (A) (A) (A) (A) (A)
                 (A) (A) (A) (A) (A) (A) (A) (A) (A) (A) (A)
 The electronic state is 1-A.
 Alpha  occ. eigenvalues --  -19.25073 -10.32996 -10.27709  -1.12468  -0.84924
 Alpha  occ. eigenvalues --   -0.72204  -0.59494  -0.54398  -0.52273  -0.46916
 Alpha  occ. eigenvalues --   -0.45729  -0.41152  -0.36159
 Alpha virt. eigenvalues --    0.03084   0.04158   0.04441   0.04793   0.06752
 Alpha virt. eigenvalues --    0.06856   0.10262   0.10561   0.12019   0.12372
 Alpha virt. eigenvalues --    0.12783   0.13321   0.13885   0.16893   0.17988
 Alpha virt. eigenvalues --    0.18766   0.20238   0.20971   0.22559   0.22867
 Alpha virt. eigenvalues --    0.23599   0.25356   0.26808   0.27589   0.28686
 Alpha virt. eigenvalues --    0.31402   0.32254   0.33088   0.33890   0.34549
 Alpha virt. eigenvalues --    0.35152   0.36453   0.36612   0.37381   0.38074
 Alpha virt. eigenvalues --    0.38506   0.39253   0.39933   0.40840   0.41537
 Alpha virt. eigenvalues --    0.42598   0.43663   0.44115   0.45154   0.46084
 Alpha virt. eigenvalues --    0.47864   0.49092   0.50133   0.51053   0.51314
 Alpha virt. eigenvalues --    0.52365   0.54314   0.54953   0.57475   0.63956
 Alpha virt. eigenvalues --    0.65479   0.68599   0.69083   0.70981   0.72591
 Alpha virt. eigenvalues --    0.73657   0.75027   0.76186   0.76692   0.78146
 Alpha virt. eigenvalues --    0.78451   0.80391   0.82136   0.84500   0.85364
 Alpha virt. eigenvalues --    0.86333   0.88335   0.89288   0.89978   0.90216
 Alpha virt. eigenvalues --    0.92184   0.94344   0.96120   0.96425   0.96739
 Alpha virt. eigenvalues --    0.98439   1.00005   1.01935   1.04375   1.04558
 Alpha virt. eigenvalues --    1.05433   1.07090   1.07515   1.09208   1.10203
 Alpha virt. eigenvalues --    1.11060   1.13415   1.14635   1.17501   1.19615
 Alpha virt. eigenvalues --    1.20229   1.20921   1.21965   1.25729   1.29183
 Alpha virt. eigenvalues --    1.29851   1.31171   1.33307   1.34601   1.36531
 Alpha virt. eigenvalues --    1.37311   1.39056   1.41050   1.44275   1.48484
 Alpha virt. eigenvalues --    1.49621   1.51108   1.53090   1.54304   1.54850
 Alpha virt. eigenvalues --    1.56160   1.56679   1.57898   1.59589   1.60215
 Alpha virt. eigenvalues --    1.61623   1.64275   1.67243   1.68200   1.71360
 Alpha virt. eigenvalues --    1.71579   1.74343   1.75706   1.78108   1.80759
 Alpha virt. eigenvalues --    1.84255   1.85233   1.86338   1.91127   1.94894
 Alpha virt. eigenvalues --    1.97654   1.98883   2.03932   2.07933   2.09919
 Alpha virt. eigenvalues --    2.11111   2.13936   2.15453   2.16849   2.23648
 Alpha virt. eigenvalues --    2.25627   2.28419   2.36832   2.40054   2.44909
 Alpha virt. eigenvalues --    2.45605   2.51344   2.56165   2.65750   2.66713
 Alpha virt. eigenvalues --    2.71015   2.74632   2.81305   2.84256   2.86075
 Alpha virt. eigenvalues --    2.93384   2.98206   3.07388   3.15937   3.16507
 Alpha virt. eigenvalues --    3.19146   3.22964   3.28833   3.35741   3.36530
 Alpha virt. eigenvalues --    3.39726   3.40599   3.42881   3.46810   3.49135
 Alpha virt. eigenvalues --    3.50125   3.52648   3.54422   3.58572   3.63508
 Alpha virt. eigenvalues --    3.66861   3.69780   3.69947   3.71131   3.75438
 Alpha virt. eigenvalues --    3.76724   3.79025   3.85217   3.88688   3.90132
 Alpha virt. eigenvalues --    3.93012   3.95924   3.96902   3.99357   4.05585
 Alpha virt. eigenvalues --    4.08751   4.11480   4.15916   4.20139   4.25905
 Alpha virt. eigenvalues --    4.30737   4.31042   4.32419   4.38730   4.42826
 Alpha virt. eigenvalues --    4.43618   4.45738   4.51652   4.56067   4.56715
 Alpha virt. eigenvalues --    4.59241   4.63367   4.66740   4.69060   4.69838
 Alpha virt. eigenvalues --    4.75416   4.79209   4.80566   4.86254   4.89496
 Alpha virt. eigenvalues --    4.93323   4.95728   4.97732   5.08338   5.09816
 Alpha virt. eigenvalues --    5.11566   5.18050   5.18786   5.25987   5.27952
 Alpha virt. eigenvalues --    5.32381   5.35349   5.36055   5.44402   5.50229
 Alpha virt. eigenvalues --    5.57489   5.70370   5.72520   5.77434   5.83107
 Alpha virt. eigenvalues --    5.87967   5.92865   5.94290   6.05721   6.28484
 Alpha virt. eigenvalues --    6.39199   6.45414   6.52070   6.55879   6.58396
 Alpha virt. eigenvalues --    6.73661   6.95073   6.96082   7.01388   7.12810
 Alpha virt. eigenvalues --    7.18670   7.38488   7.46411   7.78295   8.13196
 Alpha virt. eigenvalues --   15.28558  16.77906  17.52104
          Condensed to atoms (all electrons):
               1          2          3          4          5          6
     1  H    0.345598   0.393419   0.005418   0.005629  -0.011831  -0.004560
     2  C    0.393419   5.583761   0.405653   0.386988   0.116424  -0.015300
     3  H    0.005418   0.405653   0.322420   0.005043  -0.013402   0.002655
     4  H    0.005629   0.386988   0.005043   0.354728  -0.013222   0.000625
     5  C   -0.011831   0.116424  -0.013402  -0.013222   5.202519   0.406076
     6  H   -0.004560  -0.015300   0.002655   0.000625   0.406076   0.351605
     7  H   -0.000793  -0.009085   0.004085  -0.014710   0.390797  -0.006242
     8  O    0.003036   0.002784  -0.003453   0.010756  -0.044358  -0.012546
     9  H    0.003665   0.003774  -0.000704   0.000340   0.047487  -0.009865
               7          8          9
     1  H   -0.000793   0.003036   0.003665
     2  C   -0.009085   0.002784   0.003774
     3  H    0.004085  -0.003453  -0.000704
     4  H   -0.014710   0.010756   0.000340
     5  C    0.390797  -0.044358   0.047487
     6  H   -0.006242  -0.012546  -0.009865
     7  H    0.387127  -0.008122   0.006349
     8  O   -0.008122   8.404396   0.167348
     9  H    0.006349   0.167348   0.647528
 Mulliken charges:
               1
     1  H    0.260420
     2  C   -0.868418
     3  H    0.272286
     4  H    0.263823
     5  C   -0.080489
     6  H    0.287551
     7  H    0.250592
     8  O   -0.519842
     9  H    0.134078
 Sum of Mulliken charges =   0.00000
 Mulliken charges with hydrogens summed into heavy atoms:
               1
     2  C   -0.071890
     5  C    0.457654
     8  O   -0.385764
 Electronic spatial extent (au):  <R**2>=            194.1038
 Charge=              0.0000 electrons
 Dipole moment (field-independent basis, Debye):
    X=             -1.2542    Y=             -0.1423    Z=              1.1411  Tot=              1.7016
 Quadrupole moment (field-independent basis, Debye-Ang):
   XX=            -22.3302   YY=            -18.6618   ZZ=            -19.1900
   XY=             -0.9542   XZ=              1.7613   YZ=             -1.4714
 Traceless Quadrupole moment (field-independent basis, Debye-Ang):
   XX=             -2.2695   YY=              1.3989   ZZ=              0.8707
   XY=             -0.9542   XZ=              1.7613   YZ=             -1.4714
 Octapole moment (field-independent basis, Debye-Ang**2):
  XXX=              0.9344  YYY=             -1.8833  ZZZ=              0.3725  XYY=              3.1180
  XXY=             -1.2589  XXZ=              2.1928  XZZ=              2.1605  YZZ=             -0.8169
  YYZ=              1.0143  XYZ=             -1.8048
 Hexadecapole moment (field-independent basis, Debye-Ang**3):
 XXXX=           -165.1181 YYYY=            -56.9514 ZZZZ=            -34.6552 XXXY=             -7.0741
 XXXZ=              2.9215 YYYX=             -3.7729 YYYZ=             -2.6845 ZZZX=              1.6200
 ZZZY=             -1.1937 XXYY=            -33.4423 XXZZ=            -32.3287 YYZZ=            -13.5087
 XXYZ=             -2.2915 YYXZ=              1.5162 ZZXY=             -0.2777
 N-N= 8.189179542716D+01 E-N=-5.261173093269D+02  KE= 1.541044443195D+02
 1\1\GINC-C671\FOpt\RwB97XD\Aug-CC-pVTZ\C2H6O1\ROOT\02-Feb-2019\0\\#wB9
 7XD aug-cc-pVTZ Opt SCF=QC Integral(Grid=SuperFineGrid) Freq MaxDisk=3
 2GB\\Title\\0,1\H,-0.9364863355,0.9681506284,0.8901952284\C,-0.2908509
 322,0.0907084979,0.8678052852\H,0.3599431183,0.1143287502,1.7428366326
 \H,-0.918959251,-0.7994719307,0.9436472321\C,0.5310531427,0.0671992385
 ,-0.4072029529\H,1.1598025331,0.9549511617,-0.4682873634\H,1.195983229
 3,-0.8036530309,-0.4144772276\O,-0.268100527,0.0905619555,-1.576846186
 6\H,-0.8323849777,-0.6828752706,-1.5775706478\\Version=ES64L-G09RevD.0
 1\State=1-A\HF=-155.0556311\RMSD=0.000e+00\RMSF=1.041e-04\Dipole=-0.01
 58311,-0.4352525,0.5083972\Quadrupole=0.7715371,0.9852763,-1.7568134,1
 .1028056,0.5719861,1.3111253\PG=C01 [X(C2H6O1)]\\@


 I WANT IT ALL - RICH, THIN, AND CHOCOLATE.
 Job cpu time:       0 days  1 hours 31 minutes 25.9 seconds.
 File lengths (MBytes):  RWF=     25 Int=      0 D2E=      0 Chk=      5 Scr=      1
 Normal termination of Gaussian 09 at Sat Feb  2 03:22:50 2019.
 Link1:  Proceeding to internal job step number  2.
 ----------------------------------------------------------------------
 #N Geom=AllCheck Guess=TCheck SCRF=Check GenChk RwB97XD/Aug-CC-pVTZ Fr
 eq
 ----------------------------------------------------------------------
 1/10=4,29=7,30=1,38=1,40=1/1,3;
 2/12=2,40=1/2;
 3/5=16,6=1,7=10,11=2,14=-4,16=1,25=1,30=1,70=2,71=2,74=-58,75=-7,116=1,140=1/1,2,3;
 4/5=101/1;
 5/5=2,8=3,98=1/8;
 8/6=4,10=90,11=11/1;
 11/6=1,8=1,9=11,15=111,16=1/1,2,10;
 10/6=1/2;
 6/7=2,8=2,9=2,10=2,18=1,28=1/1;
 7/8=1,10=1,25=1/1,2,3,16;
 1/10=4,30=1/3;
 99//99;
 Structure from the checkpoint file:  "ethanol_Conf-wb97-opt.chk"
 -----
 Title
 -----
 Charge =  0 Multiplicity = 1
 Redundant internal coordinates found in file.
 H,0,-0.9364863355,0.9681506284,0.8901952284
 C,0,-0.2908509322,0.0907084979,0.8678052852
 H,0,0.3599431183,0.1143287502,1.7428366326
 H,0,-0.918959251,-0.7994719307,0.9436472321
 C,0,0.5310531427,0.0671992385,-0.4072029529
 H,0,1.1598025331,0.9549511617,-0.4682873634
 H,0,1.1959832293,-0.8036530309,-0.4144772276
 O,0,-0.268100527,0.0905619555,-1.5768461866
 H,0,-0.8323849777,-0.6828752706,-1.5775706478
 Recover connectivity data from disk.

 GradGradGradGradGradGradGradGradGradGradGradGradGradGradGradGradGradGrad
 Berny optimization.
 Initialization pass.
                           ----------------------------
                           !    Initial Parameters    !
                           ! (Angstroms and Degrees)  !
 --------------------------                            --------------------------
 ! Name  Definition              Value          Derivative Info.                !
 --------------------------------------------------------------------------------
 ! R1    R(1,2)                  1.0896         calculate D2E/DX2 analytically  !
 ! R2    R(2,3)                  1.0908         calculate D2E/DX2 analytically  !
 ! R3    R(2,4)                  1.0921         calculate D2E/DX2 analytically  !
 ! R4    R(2,5)                  1.5171         calculate D2E/DX2 analytically  !
 ! R5    R(5,6)                  1.0896         calculate D2E/DX2 analytically  !
 ! R6    R(5,7)                  1.0957         calculate D2E/DX2 analytically  !
 ! R7    R(5,8)                  1.4168         calculate D2E/DX2 analytically  !
 ! R8    R(8,9)                  0.9574         calculate D2E/DX2 analytically  !
 ! A1    A(1,2,3)              108.6393         calculate D2E/DX2 analytically  !
 ! A2    A(1,2,4)              108.3108         calculate D2E/DX2 analytically  !
 ! A3    A(1,2,5)              110.5333         calculate D2E/DX2 analytically  !
 ! A4    A(3,2,4)              107.7635         calculate D2E/DX2 analytically  !
 ! A5    A(3,2,5)              110.5664         calculate D2E/DX2 analytically  !
 ! A6    A(4,2,5)              110.935          calculate D2E/DX2 analytically  !
 ! A7    A(2,5,6)              110.3107         calculate D2E/DX2 analytically  !
 ! A8    A(2,5,7)              110.2828         calculate D2E/DX2 analytically  !
 ! A9    A(2,5,8)              112.8284         calculate D2E/DX2 analytically  !
 ! A10   A(6,5,7)              107.278          calculate D2E/DX2 analytically  !
 ! A11   A(6,5,8)              105.4134         calculate D2E/DX2 analytically  !
 ! A12   A(7,5,8)              110.483          calculate D2E/DX2 analytically  !
 ! A13   A(5,8,9)              108.6482         calculate D2E/DX2 analytically  !
 ! D1    D(1,2,5,6)             60.326          calculate D2E/DX2 analytically  !
 ! D2    D(1,2,5,7)            178.6476         calculate D2E/DX2 analytically  !
 ! D3    D(1,2,5,8)            -57.2735         calculate D2E/DX2 analytically  !
 ! D4    D(3,2,5,6)            -60.0092         calculate D2E/DX2 analytically  !
 ! D5    D(3,2,5,7)             58.3125         calculate D2E/DX2 analytically  !
 ! D6    D(3,2,5,8)           -177.6086         calculate D2E/DX2 analytically  !
 ! D7    D(4,2,5,6)           -179.5095         calculate D2E/DX2 analytically  !
 ! D8    D(4,2,5,7)            -61.1878         calculate D2E/DX2 analytically  !
 ! D9    D(4,2,5,8)             62.891          calculate D2E/DX2 analytically  !
 ! D10   D(2,5,8,9)            -60.4867         calculate D2E/DX2 analytically  !
 ! D11   D(6,5,8,9)            179.0681         calculate D2E/DX2 analytically  !
 ! D12   D(7,5,8,9)             63.482          calculate D2E/DX2 analytically  !
 --------------------------------------------------------------------------------
 Trust Radius=3.00D-01 FncErr=1.00D-07 GrdErr=1.00D-07
 Number of steps in this run=      2 maximum allowed number of steps=      2.
 GradGradGradGradGradGradGradGradGradGradGradGradGradGradGradGradGradGrad

                          Input orientation:                          
 ---------------------------------------------------------------------
 Center     Atomic      Atomic             Coordinates (Angstroms)
 Number     Number       Type             X           Y           Z
 ---------------------------------------------------------------------
      1          1           0       -0.936486    0.968151    0.890195
      2          6           0       -0.290851    0.090708    0.867805
      3          1           0        0.359943    0.114329    1.742837
      4          1           0       -0.918959   -0.799472    0.943647
      5          6           0        0.531053    0.067199   -0.407203
      6          1           0        1.159803    0.954951   -0.468287
      7          1           0        1.195983   -0.803653   -0.414477
      8          8           0       -0.268101    0.090562   -1.576846
      9          1           0       -0.832385   -0.682875   -1.577571
 ---------------------------------------------------------------------
                    Distance matrix (angstroms):
                    1          2          3          4          5
     1  H    0.000000
     2  C    1.089611   0.000000
     3  H    1.771084   1.090766   0.000000
     4  H    1.768517   1.092105   1.763328   0.000000
     5  C    2.156068   1.517144   2.157353   2.162973   0.000000
     6  H    2.498014   2.153243   2.497096   3.064769   1.089569
     7  H    3.064129   2.157500   2.489108   2.513464   1.095705
     8  O    2.702442   2.444757   3.378653   2.751121   1.416777
     9  H    2.970958   2.621365   3.616944   2.525397   1.947135
                    6          7          8          9
     6  H    0.000000
     7  H    1.759799   0.000000
     8  O    2.003741   2.072260   0.000000
     9  H    2.807454   2.341293   0.957404   0.000000
 Stoichiometry    C2H6O
 Framework group  C1[X(C2H6O)]
 Deg. of freedom    21
 Full point group                 C1      NOp   1
 Largest Abelian subgroup         C1      NOp   1
 Largest concise Abelian subgroup C1      NOp   1
                         Standard orientation:                         
 ---------------------------------------------------------------------
 Center     Atomic      Atomic             Coordinates (Angstroms)
 Number     Number       Type             X           Y           Z
 ---------------------------------------------------------------------
      1          1           0       -1.274556   -0.783561   -0.963482
      2          6           0       -1.209326   -0.239905   -0.021445
      3          1           0       -2.071507    0.423415    0.058680
      4          1           0       -1.267204   -0.961777    0.796017
      5          6           0        0.081871    0.553760    0.046620
      6          1           0        0.125098    1.276235   -0.767826
      7          1           0        0.132157    1.117563    0.984792
      8          8           0        1.233870   -0.256478   -0.107225
      9          1           0        1.249781   -0.903179    0.598570
 ---------------------------------------------------------------------
 Rotational constants (GHZ):     34.6854680      9.2451906      8.1676824
 Standard basis: Aug-CC-pVTZ (5D, 7F)
 There are   315 symmetry adapted cartesian basis functions of A   symmetry.
 There are   276 symmetry adapted basis functions of A   symmetry.
   276 basis functions,   378 primitive gaussians,   315 cartesian basis functions
    13 alpha electrons       13 beta electrons
       nuclear repulsion energy        81.8943629771 Hartrees.
 NAtoms=    9 NActive=    9 NUniq=    9 SFac= 1.00D+00 NAtFMM=   60 NAOKFM=F Big=F
 Integral buffers will be    131072 words long.
 Raffenetti 2 integral format.
 Two-electron integral symmetry is turned on.
 Nuclear repulsion after empirical dispersion term =       81.8917954272 Hartrees.
 One-electron integrals computed using PRISM.
 NBasis=   276 RedAO= T EigKep=  2.15D-05  NBF=   276
 NBsUse=   276 1.00D-06 EigRej= -1.00D+00 NBFU=   276
 Initial guess from the checkpoint file:  "ethanol_Conf-wb97-opt.chk"
 B after Tr=     0.000000    0.000000    0.000000
         Rot=    1.000000    0.000000    0.000000    0.000000 Ang=   0.00 deg.
 Keep R1 ints in memory in canonical form, NReq=1477839196.
 SCF Done:  E(RwB97XD) =  -155.055631109     a.u. after    1 cycles
            Convg  =    0.5885D-06                     1 Fock formations.
              S**2 =  0.0000                  -V/T =  2.0062
 DoSCS=F DFT=T ScalE2(SS,OS)=  1.000000  1.000000
 Range of M.O.s used for correlation:     1   276
 NBasis=   276 NAE=    13 NBE=    13 NFC=     0 NFV=     0
 NROrb=    276 NOA=    13 NOB=    13 NVA=   263 NVB=   263

 **** Warning!!: The largest alpha MO coefficient is  0.46034438D+02

 Symmetrizing basis deriv contribution to polar:
 IMax=3 JMax=2 DiffMx= 0.00D+00
 G2DrvN: will do    10 centers at a time, making    1 passes.
 Calling FoFCou, ICntrl=  3107 FMM=F I1Cent=   0 AccDes= 0.00D+00.
 End of G2Drv F.D. properties file   721 does not exist.
 End of G2Drv F.D. properties file   722 does not exist.
 End of G2Drv F.D. properties file   788 does not exist.
          IDoAtm=111111111
          Differentiating once with respect to electric field.
                with respect to dipole field.
          Differentiating once with respect to nuclear coordinates.
 Keep R1 ints in memory in canonical form, NReq=1477048629.
          There are    30 degrees of freedom in the 1st order CPHF.  IDoFFX=6 NUNeed=     3.
     27 vectors produced by pass  0 Test12= 1.14D-14 3.33D-09 XBig12= 1.13D+01 7.05D-01.
 AX will form    27 AO Fock derivatives at one time.
     27 vectors produced by pass  1 Test12= 1.14D-14 3.33D-09 XBig12= 6.86D-01 1.41D-01.
     27 vectors produced by pass  2 Test12= 1.14D-14 3.33D-09 XBig12= 1.49D-02 1.42D-02.
     27 vectors produced by pass  3 Test12= 1.14D-14 3.33D-09 XBig12= 1.07D-04 1.95D-03.
     27 vectors produced by pass  4 Test12= 1.14D-14 3.33D-09 XBig12= 8.36D-07 1.33D-04.
     27 vectors produced by pass  5 Test12= 1.14D-14 3.33D-09 XBig12= 6.07D-09 1.19D-05.
     23 vectors produced by pass  6 Test12= 1.14D-14 3.33D-09 XBig12= 3.90D-11 8.51D-07.
      3 vectors produced by pass  7 Test12= 1.14D-14 3.33D-09 XBig12= 2.06D-13 5.70D-08.
      2 vectors produced by pass  8 Test12= 1.14D-14 3.33D-09 XBig12= 1.04D-15 4.92D-09.
 InvSVY:  IOpt=1 It=  1 EMax= 4.44D-15
 Solved reduced A of dimension   190 with    30 vectors.
 Isotropic polarizability for W=    0.000000       33.28 Bohr**3.
 End of Minotr F.D. properties file   721 does not exist.
 End of Minotr F.D. properties file   722 does not exist.
 End of Minotr F.D. properties file   788 does not exist.

 **********************************************************************

            Population analysis using the SCF density.

 **********************************************************************

 Orbital symmetries:
       Occupied  (A) (A) (A) (A) (A) (A) (A) (A) (A) (A) (A) (A)
                 (A)
       Virtual   (A) (A) (A) (A) (A) (A) (A) (A) (A) (A) (A) (A)
                 (A) (A) (A) (A) (A) (A) (A) (A) (A) (A) (A) (A)
                 (A) (A) (A) (A) (A) (A) (A) (A) (A) (A) (A) (A)
                 (A) (A) (A) (A) (A) (A) (A) (A) (A) (A) (A) (A)
                 (A) (A) (A) (A) (A) (A) (A) (A) (A) (A) (A) (A)
                 (A) (A) (A) (A) (A) (A) (A) (A) (A) (A) (A) (A)
                 (A) (A) (A) (A) (A) (A) (A) (A) (A) (A) (A) (A)
                 (A) (A) (A) (A) (A) (A) (A) (A) (A) (A) (A) (A)
                 (A) (A) (A) (A) (A) (A) (A) (A) (A) (A) (A) (A)
                 (A) (A) (A) (A) (A) (A) (A) (A) (A) (A) (A) (A)
                 (A) (A) (A) (A) (A) (A) (A) (A) (A) (A) (A) (A)
                 (A) (A) (A) (A) (A) (A) (A) (A) (A) (A) (A) (A)
                 (A) (A) (A) (A) (A) (A) (A) (A) (A) (A) (A) (A)
                 (A) (A) (A) (A) (A) (A) (A) (A) (A) (A) (A) (A)
                 (A) (A) (A) (A) (A) (A) (A) (A) (A) (A) (A) (A)
                 (A) (A) (A) (A) (A) (A) (A) (A) (A) (A) (A) (A)
                 (A) (A) (A) (A) (A) (A) (A) (A) (A) (A) (A) (A)
                 (A) (A) (A) (A) (A) (A) (A) (A) (A) (A) (A) (A)
                 (A) (A) (A) (A) (A) (A) (A) (A) (A) (A) (A) (A)
                 (A) (A) (A) (A) (A) (A) (A) (A) (A) (A) (A) (A)
                 (A) (A) (A) (A) (A) (A) (A) (A) (A) (A) (A) (A)
                 (A) (A) (A) (A) (A) (A) (A) (A) (A) (A) (A)
 The electronic state is 1-A.
 Alpha  occ. eigenvalues --  -19.25073 -10.32996 -10.27709  -1.12468  -0.84924
 Alpha  occ. eigenvalues --   -0.72204  -0.59494  -0.54398  -0.52273  -0.46916
 Alpha  occ. eigenvalues --   -0.45729  -0.41152  -0.36159
 Alpha virt. eigenvalues --    0.03084   0.04158   0.04441   0.04793   0.06752
 Alpha virt. eigenvalues --    0.06856   0.10262   0.10561   0.12019   0.12372
 Alpha virt. eigenvalues --    0.12783   0.13321   0.13885   0.16893   0.17988
 Alpha virt. eigenvalues --    0.18766   0.20238   0.20971   0.22559   0.22867
 Alpha virt. eigenvalues --    0.23599   0.25356   0.26808   0.27589   0.28686
 Alpha virt. eigenvalues --    0.31402   0.32254   0.33088   0.33890   0.34549
 Alpha virt. eigenvalues --    0.35152   0.36453   0.36612   0.37381   0.38074
 Alpha virt. eigenvalues --    0.38506   0.39253   0.39933   0.40840   0.41537
 Alpha virt. eigenvalues --    0.42598   0.43663   0.44115   0.45154   0.46084
 Alpha virt. eigenvalues --    0.47864   0.49092   0.50133   0.51053   0.51314
 Alpha virt. eigenvalues --    0.52365   0.54314   0.54953   0.57475   0.63956
 Alpha virt. eigenvalues --    0.65479   0.68599   0.69083   0.70981   0.72591
 Alpha virt. eigenvalues --    0.73657   0.75027   0.76186   0.76692   0.78146
 Alpha virt. eigenvalues --    0.78451   0.80391   0.82136   0.84500   0.85364
 Alpha virt. eigenvalues --    0.86333   0.88335   0.89288   0.89978   0.90216
 Alpha virt. eigenvalues --    0.92184   0.94344   0.96120   0.96425   0.96739
 Alpha virt. eigenvalues --    0.98439   1.00005   1.01935   1.04375   1.04558
 Alpha virt. eigenvalues --    1.05433   1.07090   1.07515   1.09208   1.10203
 Alpha virt. eigenvalues --    1.11060   1.13415   1.14635   1.17501   1.19615
 Alpha virt. eigenvalues --    1.20229   1.20921   1.21965   1.25729   1.29183
 Alpha virt. eigenvalues --    1.29851   1.31171   1.33307   1.34601   1.36531
 Alpha virt. eigenvalues --    1.37311   1.39056   1.41050   1.44275   1.48484
 Alpha virt. eigenvalues --    1.49621   1.51108   1.53090   1.54304   1.54850
 Alpha virt. eigenvalues --    1.56160   1.56679   1.57898   1.59589   1.60215
 Alpha virt. eigenvalues --    1.61623   1.64275   1.67243   1.68200   1.71360
 Alpha virt. eigenvalues --    1.71579   1.74343   1.75706   1.78108   1.80759
 Alpha virt. eigenvalues --    1.84255   1.85233   1.86338   1.91127   1.94894
 Alpha virt. eigenvalues --    1.97654   1.98883   2.03932   2.07933   2.09919
 Alpha virt. eigenvalues --    2.11111   2.13936   2.15453   2.16849   2.23648
 Alpha virt. eigenvalues --    2.25627   2.28419   2.36832   2.40054   2.44909
 Alpha virt. eigenvalues --    2.45605   2.51344   2.56165   2.65750   2.66713
 Alpha virt. eigenvalues --    2.71015   2.74632   2.81305   2.84256   2.86075
 Alpha virt. eigenvalues --    2.93384   2.98206   3.07388   3.15937   3.16507
 Alpha virt. eigenvalues --    3.19146   3.22964   3.28833   3.35741   3.36530
 Alpha virt. eigenvalues --    3.39726   3.40599   3.42881   3.46810   3.49135
 Alpha virt. eigenvalues --    3.50125   3.52648   3.54422   3.58572   3.63508
 Alpha virt. eigenvalues --    3.66861   3.69780   3.69947   3.71131   3.75438
 Alpha virt. eigenvalues --    3.76724   3.79025   3.85217   3.88688   3.90132
 Alpha virt. eigenvalues --    3.93012   3.95924   3.96902   3.99357   4.05585
 Alpha virt. eigenvalues --    4.08751   4.11480   4.15916   4.20139   4.25905
 Alpha virt. eigenvalues --    4.30737   4.31042   4.32419   4.38730   4.42826
 Alpha virt. eigenvalues --    4.43618   4.45738   4.51652   4.56067   4.56715
 Alpha virt. eigenvalues --    4.59241   4.63367   4.66740   4.69060   4.69838
 Alpha virt. eigenvalues --    4.75416   4.79209   4.80566   4.86254   4.89496
 Alpha virt. eigenvalues --    4.93323   4.95728   4.97732   5.08338   5.09816
 Alpha virt. eigenvalues --    5.11566   5.18050   5.18786   5.25987   5.27952
 Alpha virt. eigenvalues --    5.32381   5.35349   5.36055   5.44402   5.50229
 Alpha virt. eigenvalues --    5.57489   5.70370   5.72520   5.77434   5.83107
 Alpha virt. eigenvalues --    5.87967   5.92865   5.94290   6.05721   6.28484
 Alpha virt. eigenvalues --    6.39199   6.45414   6.52070   6.55879   6.58396
 Alpha virt. eigenvalues --    6.73661   6.95073   6.96082   7.01388   7.12810
 Alpha virt. eigenvalues --    7.18670   7.38488   7.46411   7.78295   8.13196
 Alpha virt. eigenvalues --   15.28558  16.77906  17.52104
          Condensed to atoms (all electrons):
               1          2          3          4          5          6
     1  H    0.345598   0.393419   0.005418   0.005629  -0.011831  -0.004560
     2  C    0.393419   5.583761   0.405653   0.386988   0.116424  -0.015300
     3  H    0.005418   0.405653   0.322420   0.005043  -0.013402   0.002655
     4  H    0.005629   0.386988   0.005043   0.354728  -0.013222   0.000625
     5  C   -0.011831   0.116424  -0.013402  -0.013222   5.202519   0.406076
     6  H   -0.004560  -0.015300   0.002655   0.000625   0.406076   0.351605
     7  H   -0.000793  -0.009085   0.004085  -0.014710   0.390797  -0.006242
     8  O    0.003036   0.002784  -0.003453   0.010756  -0.044358  -0.012546
     9  H    0.003665   0.003774  -0.000704   0.000340   0.047487  -0.009865
               7          8          9
     1  H   -0.000793   0.003036   0.003665
     2  C   -0.009085   0.002784   0.003774
     3  H    0.004085  -0.003453  -0.000704
     4  H   -0.014710   0.010756   0.000340
     5  C    0.390797  -0.044358   0.047487
     6  H   -0.006242  -0.012546  -0.009865
     7  H    0.387127  -0.008122   0.006349
     8  O   -0.008122   8.404396   0.167348
     9  H    0.006349   0.167348   0.647528
 Mulliken charges:
               1
     1  H    0.260420
     2  C   -0.868418
     3  H    0.272286
     4  H    0.263823
     5  C   -0.080489
     6  H    0.287551
     7  H    0.250592
     8  O   -0.519842
     9  H    0.134078
 Sum of Mulliken charges =   0.00000
 Mulliken charges with hydrogens summed into heavy atoms:
               1
     2  C   -0.071890
     5  C    0.457654
     8  O   -0.385764
 APT charges:
               1
     1  H   -0.008549
     2  C    0.006943
     3  H   -0.010772
     4  H   -0.024573
     5  C    0.519731
     6  H   -0.031037
     7  H   -0.074090
     8  O   -0.617132
     9  H    0.239478
 Sum of APT charges =   0.00000
 APT charges with hydrogens summed into heavy atoms:
               1
     2  C   -0.036951
     5  C    0.414604
     8  O   -0.377654
 Electronic spatial extent (au):  <R**2>=            194.1038
 Charge=              0.0000 electrons
 Dipole moment (field-independent basis, Debye):
    X=             -1.2542    Y=             -0.1423    Z=              1.1411  Tot=              1.7016
 Quadrupole moment (field-independent basis, Debye-Ang):
   XX=            -22.3302   YY=            -18.6618   ZZ=            -19.1900
   XY=             -0.9542   XZ=              1.7613   YZ=             -1.4714
 Traceless Quadrupole moment (field-independent basis, Debye-Ang):
   XX=             -2.2695   YY=              1.3989   ZZ=              0.8707
   XY=             -0.9542   XZ=              1.7613   YZ=             -1.4714
 Octapole moment (field-independent basis, Debye-Ang**2):
  XXX=              0.9344  YYY=             -1.8833  ZZZ=              0.3725  XYY=              3.1180
  XXY=             -1.2589  XXZ=              2.1928  XZZ=              2.1605  YZZ=             -0.8169
  YYZ=              1.0143  XYZ=             -1.8048
 Hexadecapole moment (field-independent basis, Debye-Ang**3):
 XXXX=           -165.1181 YYYY=            -56.9514 ZZZZ=            -34.6552 XXXY=             -7.0741
 XXXZ=              2.9215 YYYX=             -3.7729 YYYZ=             -2.6845 ZZZX=              1.6200
 ZZZY=             -1.1937 XXYY=            -33.4423 XXZZ=            -32.3287 YYZZ=            -13.5087
 XXYZ=             -2.2915 YYXZ=              1.5162 ZZXY=             -0.2777
 N-N= 8.189179542716D+01 E-N=-5.261173093269D+02  KE= 1.541044443195D+02
  Exact polarizability:  35.637  -0.302  33.230   0.202  -0.117  30.974
 Approx polarizability:  33.334  -1.134  33.691  -0.155  -0.741  32.720
 Calling FoFJK, ICntrl=    100127 FMM=F ISym2X=0 I1Cent= 0 IOpClX= 0 NMat=1 NMatS=1 NMatT=0.
 Full mass-weighted force constant matrix:
 Low frequencies ---   -8.8340   -7.0024   -0.0005   -0.0004    0.0004    7.2711
 Low frequencies ---  255.9862  274.8986  429.1663
 Diagonal vibrational polarizability:
       19.6364805      14.7057523      14.8024985
 Harmonic frequencies (cm**-1), IR intensities (KM/Mole), Raman scattering
 activities (A**4/AMU), depolarization ratios for plane and unpolarized
 incident light, reduced masses (AMU), force constants (mDyne/A),
 and normal coordinates:
                      1                      2                      3
                      A                      A                      A
 Frequencies --    255.9854               274.8974               429.1661
 Red. masses --      1.0445                 1.1556                 2.7191
 Frc consts  --      0.0403                 0.0515                 0.2951
 IR Inten    --     36.5215                77.7849                10.3740
  Atom  AN      X      Y      Z        X      Y      Z        X      Y      Z
     1   1    -0.26   0.34  -0.18     0.17  -0.16   0.07     0.53  -0.07  -0.01
     2   6    -0.01   0.01  -0.01    -0.03   0.01  -0.02     0.20  -0.03  -0.01
     3   1     0.01  -0.02   0.46    -0.01   0.08  -0.36    -0.09  -0.41  -0.06
     4   1     0.21  -0.29  -0.26    -0.25   0.18   0.11     0.47  -0.09  -0.04
     5   6     0.00  -0.01  -0.04     0.00  -0.03   0.07     0.01   0.18   0.04
     6   1     0.01  -0.04  -0.07    -0.01   0.06   0.15     0.07   0.18   0.04
     7   1     0.00   0.04  -0.07     0.03  -0.12   0.12     0.09   0.14   0.05
     8   8     0.00  -0.03   0.02    -0.01  -0.02  -0.07    -0.21  -0.11  -0.03
     9   1     0.28   0.38   0.38     0.51   0.48   0.38    -0.19   0.13   0.19
                      4                      5                      6
                      A                      A                      A
 Frequencies --    812.4178               900.2139              1071.6525
 Red. masses --      1.0864                 2.1821                 1.4890
 Frc consts  --      0.4225                 1.0419                 1.0075
 IR Inten    --      3.0032                 8.6708                15.4405
  Atom  AN      X      Y      Z        X      Y      Z        X      Y      Z
     1   1    -0.33  -0.29   0.16    -0.17   0.10  -0.03     0.22  -0.06   0.07
     2   6     0.00   0.00  -0.04     0.22   0.00  -0.01     0.03   0.14  -0.03
     3   1     0.00  -0.03   0.19     0.64   0.55   0.06    -0.21  -0.20   0.08
     4   1     0.33   0.25   0.21    -0.14   0.12   0.07     0.50   0.17   0.03
     5   6     0.00   0.01  -0.07    -0.02  -0.15  -0.01    -0.10  -0.10   0.04
     6   1     0.22   0.37   0.27    -0.19  -0.12   0.00     0.15  -0.29  -0.11
     7   1    -0.20  -0.41   0.20    -0.22  -0.11  -0.02    -0.21   0.09  -0.07
     8   8     0.01   0.00   0.02    -0.14   0.07   0.01     0.00   0.01   0.01
     9   1    -0.07   0.06   0.08    -0.02   0.05  -0.01     0.50  -0.23  -0.22
                      7                      8                      9
                      A                      A                      A
 Frequencies --   1097.3638              1149.5610              1287.9993
 Red. masses --      2.7403                 1.9238                 1.2927
 Frc consts  --      1.9443                 1.4979                 1.2635
 IR Inten    --    108.6815                12.7127                10.6001
  Atom  AN      X      Y      Z        X      Y      Z        X      Y      Z
     1   1    -0.33  -0.26   0.05     0.47   0.15   0.00     0.13   0.25  -0.07
     2   6    -0.10  -0.08  -0.07    -0.03   0.09   0.09     0.01  -0.04   0.11
     3   1    -0.10  -0.10   0.10    -0.27  -0.21  -0.17     0.06   0.07  -0.20
     4   1    -0.01   0.02   0.04     0.09  -0.19  -0.15    -0.24  -0.20  -0.07
     5   6     0.27  -0.03   0.06     0.08  -0.17  -0.13    -0.02   0.05  -0.09
     6   1     0.56  -0.22  -0.10    -0.04   0.13   0.13     0.55   0.19   0.06
     7   1     0.18   0.26  -0.09     0.35  -0.46   0.04    -0.41  -0.10   0.03
     8   8    -0.17   0.11   0.02    -0.06   0.09   0.04    -0.02  -0.01   0.02
     9   1     0.34  -0.10  -0.20    -0.25   0.14   0.09     0.39  -0.18  -0.16
                     10                     11                     12
                      A                      A                      A
 Frequencies --   1379.2103              1407.8392              1431.0109
 Red. masses --      1.2002                 1.2076                 1.3053
 Frc consts  --      1.3451                 1.4101                 1.5748
 IR Inten    --      3.3638                 5.3763                41.3208
  Atom  AN      X      Y      Z        X      Y      Z        X      Y      Z
     1   1     0.04  -0.07   0.08     0.47   0.11  -0.14     0.27  -0.01  -0.03
     2   6     0.00   0.05   0.02    -0.10  -0.07  -0.01    -0.09  -0.02   0.00
     3   1    -0.13  -0.13   0.02     0.29   0.41   0.13     0.13   0.26  -0.02
     4   1    -0.09  -0.10  -0.10     0.36   0.11   0.17     0.32  -0.03   0.01
     5   6     0.07  -0.04   0.05    -0.03  -0.02   0.03     0.12   0.03  -0.03
     6   1     0.13  -0.17  -0.05     0.41  -0.09  -0.01    -0.67   0.12   0.00
     7   1    -0.77   0.12   0.01     0.08   0.06  -0.02    -0.40  -0.03   0.05
     8   8     0.02   0.00  -0.06     0.01   0.02  -0.03    -0.02  -0.02   0.03
     9   1    -0.43   0.22   0.16    -0.26   0.13   0.09     0.26  -0.14  -0.10
                     13                     14                     15
                      A                      A                      A
 Frequencies --   1494.4692              1500.0545              1524.7561
 Red. masses --      1.0445                 1.0446                 1.0893
 Frc consts  --      1.3745                 1.3849                 1.4921
 IR Inten    --      7.3209                 2.3077                 1.4268
  Atom  AN      X      Y      Z        X      Y      Z        X      Y      Z
     1   1     0.43  -0.10   0.00    -0.09   0.54  -0.32    -0.03   0.20  -0.12
     2   6     0.01   0.00  -0.05     0.01  -0.05   0.00     0.00  -0.01   0.00
     3   1    -0.03  -0.12   0.68    -0.17  -0.25  -0.09    -0.07  -0.10  -0.03
     4   1    -0.50   0.18   0.10     0.00   0.43   0.41     0.01   0.16   0.15
     5   6     0.01   0.01  -0.03     0.03   0.01   0.00     0.01  -0.08  -0.01
     6   1    -0.03   0.06   0.01    -0.07  -0.19  -0.17    -0.04   0.47   0.46
     7   1    -0.03  -0.05   0.00    -0.10  -0.20   0.13    -0.04   0.56  -0.36
     8   8     0.00   0.00   0.01     0.00   0.00   0.00     0.00  -0.01   0.00
     9   1     0.09  -0.04  -0.03    -0.02   0.02   0.01    -0.01   0.00   0.00
                     16                     17                     18
                      A                      A                      A
 Frequencies --   3014.4801              3040.4307              3094.6107
 Red. masses --      1.0705                 1.0370                 1.0943
 Frc consts  --      5.7316                 5.6479                 6.1745
 IR Inten    --     60.5380                15.5291                 4.2822
  Atom  AN      X      Y      Z        X      Y      Z        X      Y      Z
     1   1     0.00   0.02   0.03     0.02   0.24   0.43     0.01   0.15   0.24
     2   6     0.00   0.00  -0.01    -0.04  -0.03   0.01    -0.02   0.02  -0.04
     3   1    -0.06   0.05   0.00     0.41  -0.33  -0.03     0.25  -0.19  -0.03
     4   1     0.00  -0.05   0.05     0.03   0.45  -0.52    -0.02  -0.25   0.29
     5   6     0.01   0.05   0.05     0.00   0.01   0.00     0.00  -0.04   0.06
     6   1     0.00  -0.14   0.18     0.00  -0.03   0.04     0.03   0.53  -0.60
     7   1    -0.05  -0.48  -0.83    -0.01  -0.03  -0.05    -0.01  -0.09  -0.13
     8   8     0.00   0.00   0.00     0.00   0.00   0.00     0.00   0.00   0.00
     9   1     0.00   0.00   0.00     0.00   0.00   0.00     0.00  -0.01   0.01
                     19                     20                     21
                      A                      A                      A
 Frequencies --   3117.1371              3130.9701              3898.2897
 Red. masses --      1.0995                 1.1031                 1.0663
 Frc consts  --      6.2944                 6.3715                 9.5474
 IR Inten    --     50.5459                29.7955                24.7392
  Atom  AN      X      Y      Z        X      Y      Z        X      Y      Z
     1   1     0.00   0.06   0.08     0.05   0.40   0.71     0.00   0.00   0.00
     2   6    -0.04   0.06  -0.04     0.03  -0.05  -0.07     0.00   0.00   0.00
     3   1     0.49  -0.37  -0.05    -0.39   0.30   0.02     0.00   0.00   0.00
     4   1    -0.04  -0.36   0.42     0.00  -0.15   0.14     0.00   0.00   0.00
     5   6     0.00   0.03  -0.04     0.00   0.00  -0.02     0.00   0.00   0.00
     6   1    -0.03  -0.35   0.40    -0.01  -0.11   0.13     0.00  -0.01   0.01
     7   1     0.01   0.06   0.09     0.01   0.06   0.10     0.00   0.00   0.00
     8   8     0.00   0.00   0.00     0.00   0.00   0.00     0.00   0.04  -0.05
     9   1     0.01   0.00  -0.01     0.00   0.00   0.00     0.03  -0.68   0.73

 -------------------
 - Thermochemistry -
 -------------------
 Temperature   298.150 Kelvin.  Pressure   1.00000 Atm.
 Atom     1 has atomic number  1 and mass   1.00783
 Atom     2 has atomic number  6 and mass  12.00000
 Atom     3 has atomic number  1 and mass   1.00783
 Atom     4 has atomic number  1 and mass   1.00783
 Atom     5 has atomic number  6 and mass  12.00000
 Atom     6 has atomic number  1 and mass   1.00783
 Atom     7 has atomic number  1 and mass   1.00783
 Atom     8 has atomic number  8 and mass  15.99491
 Atom     9 has atomic number  1 and mass   1.00783
 Molecular mass:    46.04186 amu.
 Principal axes and moments of inertia in atomic units:
                           1         2         3
     Eigenvalues --    52.03162 195.20865 220.96124
           X            0.99977   0.01363   0.01685
           Y           -0.01269   0.99844  -0.05431
           Z           -0.01757   0.05408   0.99838
 This molecule is an asymmetric top.
 Rotational symmetry number  1.
 Rotational temperatures (Kelvin)      1.66464     0.44370     0.39199
 Rotational constants (GHZ):          34.68547     9.24519     8.16768
 Zero-point vibrational energy     211215.7 (Joules/Mol)
                                   50.48178 (Kcal/Mol)
 Warning -- explicit consideration of   3 degrees of freedom as
           vibrations may cause significant error
 Vibrational temperatures:    368.31   395.52   617.47  1168.89  1295.21
          (Kelvin)           1541.87  1578.86  1653.96  1853.14  1984.37
                             2025.56  2058.90  2150.21  2158.24  2193.78
                             4337.16  4374.50  4452.45  4484.86  4504.76
                             5608.76
 
 Zero-point correction=                           0.080448 (Hartree/Particle)
 Thermal correction to Energy=                    0.084743
 Thermal correction to Enthalpy=                  0.085688
 Thermal correction to Gibbs Free Energy=         0.055046
 Sum of electronic and zero-point Energies=           -154.975183
 Sum of electronic and thermal Energies=              -154.970888
 Sum of electronic and thermal Enthalpies=            -154.969943
 Sum of electronic and thermal Free Energies=         -155.000586
 
                     E (Thermal)             CV                S
                      KCal/Mol        Cal/Mol-Kelvin    Cal/Mol-Kelvin
 Total                   53.177             13.485             64.492
 Electronic               0.000              0.000              0.000
 Translational            0.889              2.981             37.406
 Rotational               0.889              2.981             22.333
 Vibrational             51.400              7.523              4.752
 Vibration     1          0.666              1.753              1.689
 Vibration     2          0.677              1.720              1.565
 Vibration     3          0.791              1.407              0.861
                       Q            Log10(Q)             Ln(Q)
 Total Bot       0.479581D-25        -25.319138        -58.299470
 Total V=0       0.483299D+12         11.684216         26.903902
 Vib (Bot)       0.230298D-36        -36.637710        -84.361446
 Vib (Bot)    1  0.760250D+00         -0.119044         -0.274108
 Vib (Bot)    2  0.701264D+00         -0.154119         -0.354871
 Vib (Bot)    3  0.406258D+00         -0.391198         -0.900767
 Vib (V=0)       0.232083D+01          0.365644          0.841926
 Vib (V=0)    1  0.140993D+01          0.149199          0.343543
 Vib (V=0)    2  0.136126D+01          0.133941          0.308412
 Vib (V=0)    3  0.114424D+01          0.058517          0.134741
 Electronic      0.100000D+01          0.000000          0.000000
 Translational   0.122796D+08          7.089185         16.323451
 Rotational      0.169585D+05          4.229388          9.738525
 ***** Axes restored to original set *****
 -------------------------------------------------------------------
 Center     Atomic                   Forces (Hartrees/Bohr)
 Number     Number              X              Y              Z
 -------------------------------------------------------------------
      1        1           0.000006568   -0.000012002    0.000016417
      2        6           0.000029391    0.000013213    0.000083625
      3        1           0.000011342   -0.000003530    0.000055128
      4        1          -0.000022112   -0.000013853    0.000001282
      5        6          -0.000243461    0.000027061   -0.000388706
      6        1           0.000040440    0.000019828    0.000052700
      7        1           0.000064030   -0.000010805    0.000080815
      8        8           0.000190722    0.000015517    0.000099458
      9        1          -0.000076920   -0.000035428   -0.000000718
 -------------------------------------------------------------------
 Cartesian Forces:  Max     0.000388706 RMS     0.000104116
 FormGI is forming the generalized inverse of G from B-inverse, IUseBI=4.

 GradGradGradGradGradGradGradGradGradGradGradGradGradGradGradGradGradGrad
 Berny optimization.
 Internal  Forces:  Max     0.000146063 RMS     0.000052100
 Search for a local minimum.
 Step number   1 out of a maximum of    2
 All quantities printed in internal units (Hartrees-Bohrs-Radians)
 Second derivative matrix not updated -- analytic derivatives used.
 ITU=  0
     Eigenvalues ---    0.00244   0.00275   0.04380   0.04405   0.04938
     Eigenvalues ---    0.05957   0.10167   0.12117   0.12328   0.13032
     Eigenvalues ---    0.16207   0.17122   0.24481   0.29870   0.31998
     Eigenvalues ---    0.33493   0.33775   0.34112   0.34556   0.38759
     Eigenvalues ---    0.54693
 Angle between quadratic step and forces=  74.68 degrees.
 Linear search not attempted -- first point.
 Iteration  1 RMS(Cart)=  0.00188310 RMS(Int)=  0.00000869
 Iteration  2 RMS(Cart)=  0.00000811 RMS(Int)=  0.00000025
 Iteration  3 RMS(Cart)=  0.00000000 RMS(Int)=  0.00000025
 Variable       Old X    -DE/DX   Delta X   Delta X   Delta X     New X
                                 (Linear)    (Quad)   (Total)
    R1        2.05907  -0.00001   0.00000  -0.00001  -0.00001   2.05906
    R2        2.06125   0.00005   0.00000   0.00011   0.00011   2.06136
    R3        2.06378   0.00002   0.00000   0.00012   0.00012   2.06390
    R4        2.86699   0.00012   0.00000   0.00047   0.00047   2.86746
    R5        2.05899   0.00004   0.00000   0.00014   0.00014   2.05913
    R6        2.07058   0.00005   0.00000   0.00025   0.00025   2.07083
    R7        2.67732  -0.00015   0.00000  -0.00089  -0.00089   2.67643
    R8        1.80923   0.00007   0.00000   0.00015   0.00015   1.80938
    A1        1.89611  -0.00002   0.00000  -0.00009  -0.00009   1.89602
    A2        1.89038  -0.00001   0.00000  -0.00010  -0.00010   1.89028
    A3        1.92917   0.00002   0.00000   0.00041   0.00041   1.92958
    A4        1.88083  -0.00001   0.00000  -0.00016  -0.00016   1.88067
    A5        1.92975   0.00003   0.00000  -0.00001  -0.00001   1.92974
    A6        1.93618   0.00000   0.00000  -0.00006  -0.00006   1.93612
    A7        1.92528  -0.00005   0.00000  -0.00055  -0.00055   1.92473
    A8        1.92480  -0.00010   0.00000  -0.00099  -0.00099   1.92381
    A9        1.96923   0.00012   0.00000   0.00088   0.00088   1.97011
   A10        1.87235   0.00001   0.00000  -0.00047  -0.00047   1.87188
   A11        1.83981   0.00000   0.00000   0.00049   0.00049   1.84030
   A12        1.92829   0.00002   0.00000   0.00063   0.00063   1.92893
   A13        1.89627   0.00004   0.00000   0.00031   0.00031   1.89658
    D1        1.05289   0.00004   0.00000  -0.00098  -0.00098   1.05190
    D2        3.11799  -0.00004   0.00000  -0.00252  -0.00252   3.11547
    D3       -0.99961   0.00000   0.00000  -0.00180  -0.00180  -1.00141
    D4       -1.04736   0.00004   0.00000  -0.00113  -0.00113  -1.04849
    D5        1.01775  -0.00005   0.00000  -0.00267  -0.00267   1.01508
    D6       -3.09986   0.00000   0.00000  -0.00195  -0.00195  -3.10180
    D7       -3.13303   0.00003   0.00000  -0.00088  -0.00088  -3.13392
    D8       -1.06793  -0.00005   0.00000  -0.00242  -0.00242  -1.07035
    D9        1.09766  -0.00001   0.00000  -0.00170  -0.00170   1.09596
   D10       -1.05569   0.00003   0.00000   0.00862   0.00862  -1.04707
   D11        3.12533   0.00003   0.00000   0.00848   0.00848   3.13380
   D12        1.10797   0.00001   0.00000   0.00845   0.00845   1.11642
         Item               Value     Threshold  Converged?
 Maximum Force            0.000146     0.000450     YES
 RMS     Force            0.000052     0.000300     YES
 Maximum Displacement     0.005492     0.001800     NO 
 RMS     Displacement     0.001882     0.001200     NO 
 Predicted change in Energy=-6.305251D-07
 GradGradGradGradGradGradGradGradGradGradGradGradGradGradGradGradGradGrad

 1\1\GINC-C671\Freq\RwB97XD\Aug-CC-pVTZ\C2H6O1\ROOT\02-Feb-2019\0\\#N G
 eom=AllCheck Guess=TCheck SCRF=Check GenChk RwB97XD/Aug-CC-pVTZ Freq\\
 Title\\0,1\H,-0.9364863355,0.9681506284,0.8901952284\C,-0.2908509322,0
 .0907084979,0.8678052852\H,0.3599431183,0.1143287502,1.7428366326\H,-0
 .918959251,-0.7994719307,0.9436472321\C,0.5310531427,0.0671992385,-0.4
 072029529\H,1.1598025331,0.9549511617,-0.4682873634\H,1.1959832293,-0.
 8036530309,-0.4144772276\O,-0.268100527,0.0905619555,-1.5768461866\H,-
 0.8323849777,-0.6828752706,-1.5775706478\\Version=ES64L-G09RevD.01\Sta
 te=1-A\HF=-155.0556311\RMSD=0.000e+00\RMSF=1.041e-04\ZeroPoint=0.08044
 78\Thermal=0.0847435\Dipole=-0.0158311,-0.4352525,0.5083972\DipoleDeri
 v=-0.01294,0.0816072,0.0419732,0.1004456,-0.0613674,-0.0162893,0.00446
 08,0.0200962,0.048661,0.0397923,0.0109942,0.1078013,0.0248554,0.101774
 3,-0.0001683,0.0380764,-0.0179352,-0.1207363,-0.0195037,-0.0020858,-0.
 1109782,-0.0031977,0.0772482,-0.0076653,-0.0712043,-0.0056631,-0.09006
 04,-0.020309,-0.0947824,0.0379367,-0.1170328,-0.0911644,0.0084981,0.00
 22036,-0.0227013,0.0377532,0.4826918,-0.0353053,0.2153027,-0.0360119,0
 .3017942,0.0386749,0.1864668,0.0260949,0.7747075,-0.0294929,-0.0757208
 ,-0.0057745,-0.118647,-0.0683031,0.0052545,0.0196085,0.0216389,0.00468
 5,-0.0887905,0.1026424,-0.0264023,0.1588892,-0.1015017,0.0135733,-0.00
 89782,-0.0203564,-0.0319773,-0.6034038,0.0833904,-0.2487441,0.0675014,
 -0.3282493,-0.106174,-0.179343,-0.0784567,-0.9197427,0.2519558,-0.0707
 398,-0.0111148,-0.0768023,0.1697692,0.0642961,0.0087093,0.0772827,0.29
 671\Polar=33.1662459,0.3645058,31.0494758,0.2157766,0.3984132,35.62536
 46\PG=C01 [X(C2H6O1)]\NImag=0\\0.15057090,-0.13965779,0.24013171,-0.00
 502652,0.00269778,0.04896558,-0.13953078,0.12709325,0.00024866,0.55237
 862,0.12636133,-0.22475924,-0.00142396,-0.00415587,0.57393685,0.002236
 27,-0.00262153,-0.04704395,0.04503127,-0.00263988,0.50847706,-0.010746
 06,-0.00227399,-0.01418062,-0.14436773,-0.00318872,-0.12788964,0.15291
 693,0.01471064,0.00181150,0.02207133,-0.00326177,-0.04643625,-0.005104
 56,0.00406166,0.04554358,0.00160715,0.00032923,0.00130757,-0.12609516,
 -0.00509344,-0.21704061,0.13939341,0.00517602,0.23605473,0.01214628,0.
 01588563,-0.00103384,-0.13150332,-0.12071224,0.00910166,-0.01089660,-0
 .01540284,0.00221550,0.14196107,-0.01590361,-0.02007351,0.00090643,-0.
 12154661,-0.22428768,0.01194191,0.00083173,-0.00029530,-0.00016455,0.1
 3467170,0.24029911,-0.00025236,-0.00013673,-0.00119415,0.00815527,0.01
 216727,-0.04816265,-0.01413627,-0.02248394,0.00236802,-0.01293185,-0.0
 1392729,0.05116252,-0.01364705,0.00008358,0.01905327,-0.13048632,0.001
 47244,0.05769781,0.01255833,-0.00048448,-0.02166881,-0.01316268,0.0007
 0682,0.01802660,0.55469865,0.01677861,0.00033798,-0.02527627,0.0003891
 0,-0.08593996,-0.00290679,0.00057151,-0.00219986,-0.00045608,-0.017235
 92,0.00116180,0.02593925,0.02345807,0.62783617,-0.00099268,0.00054411,
 -0.00127534,0.06876205,-0.00055414,-0.15111031,0.01275864,-0.00050456,
 -0.01651087,-0.00047505,-0.00126051,-0.00295812,-0.00924074,-0.0051466
 3,0.45194198,0.00013237,-0.00005524,-0.00091604,-0.00989671,-0.0156487
 4,0.00333563,0.00056354,0.00009456,0.00012885,-0.00105909,0.00014404,0
 .00313704,-0.13063577,-0.11482651,0.01174669,0.14775237,-0.00013300,0.
 00091585,0.00031572,0.00197136,0.00228944,-0.00001145,-0.00032908,0.00
 000102,0.00081129,0.00093862,0.00163026,-0.00038236,-0.12276828,-0.234
 27722,0.01429412,0.13387535,0.24518323,-0.00059927,-0.00054651,0.00114
 824,0.01696498,0.02426152,-0.00237845,-0.00082602,-0.00006056,0.000679
 35,0.00357469,-0.00059251,-0.00472839,0.01681426,0.02193182,-0.0482586
 9,-0.00574766,-0.01477388,0.06324040,-0.00113485,-0.00002943,0.0032267
 2,-0.00999024,0.01644150,0.00332910,0.00037550,0.00005250,0.00051655,0
 .00018168,-0.00013344,-0.00112612,-0.13402689,0.11059484,0.00907058,0.
 01221419,-0.01391165,-0.00012769,0.14995892,-0.00054501,0.00161784,0.0
 0002896,-0.00113707,0.00058672,0.00065958,0.00036205,-0.00009543,-0.00
 079807,0.00026870,0.00099613,-0.00037967,0.11365153,-0.21725707,-0.008
 02176,0.01564403,-0.02126651,-0.00181246,-0.12915547,0.22696167,0.0036
 9460,0.00032703,-0.00485761,0.01800393,-0.02395694,-0.00067031,-0.0009
 3240,0.00015688,0.00076290,-0.00053072,0.00072880,0.00109290,0.0082591
 1,-0.01069002,-0.04846061,-0.00079336,0.00251677,0.00147073,-0.0002212
 7,0.00518014,0.06228815,0.00228803,-0.00137489,-0.00149287,0.01074522,
 -0.00201239,0.00690276,0.00003063,0.00016133,0.00336250,0.00186573,0.0
 0185865,-0.00025700,-0.12805652,0.00283957,-0.09182942,-0.01712559,-0.
 00126104,-0.02595110,-0.01746506,0.00121436,-0.02867528,0.33464915,-0.
 00149099,0.00039370,0.00095988,-0.00117536,0.00361586,0.00017258,-0.00
 011544,0.00157914,-0.00052008,0.00181698,0.00099887,-0.00016776,-0.019
 06948,-0.08921535,-0.00415290,-0.01963073,0.00338660,-0.02798426,0.014
 98338,0.00731118,0.02485219,0.25842865,0.43273940,-0.00078585,-0.00065
 343,0.00312392,-0.03032162,-0.00066542,-0.04334485,0.00535102,0.000017
 57,-0.00807053,-0.00075457,0.00125967,0.00329787,-0.06323176,0.0288360
 3,-0.17892370,-0.00739778,-0.00307855,-0.00635593,-0.01460749,0.004440
 71,-0.01236337,0.13288558,-0.03050105,0.27639876,-0.00007884,0.0003288
 8,0.00012125,0.00265126,0.00144269,0.00025513,-0.00043455,0.00006838,0
 .00054003,0.00046693,-0.00062927,-0.00061530,-0.01724175,-0.02256926,0
 .00019993,-0.00194532,0.00161771,-0.00410219,-0.00011326,-0.00030311,0
 .00119539,-0.18693160,-0.23374702,-0.02113752,0.20362713,-0.00012018,-
 0.00037582,-0.00027988,0.00182298,0.00099426,0.00051013,0.00008028,0.0
 0009160,0.00071568,-0.00023064,-0.00042968,-0.00062876,0.00294980,-0.0
 0044650,0.00480227,0.00040324,0.00213732,-0.00042316,0.00115776,0.0011
 4547,0.00088515,-0.25985424,-0.36080940,0.00034447,0.25379100,0.357692
 74,0.00011866,0.00006005,-0.00017424,-0.00074938,-0.00209501,0.0012740
 8,0.00046188,0.00073182,0.00044944,0.00083420,0.00110806,-0.00087800,-
 0.02570973,-0.03223131,-0.00444434,-0.00349337,0.00030833,-0.00481727,
 -0.00006037,0.00070256,0.00073723,0.00505483,0.03734139,-0.03376216,0.
 02354328,-0.00592590,0.04161526\\-0.00000657,0.00001200,-0.00001642,-0
 .00002939,-0.00001321,-0.00008362,-0.00001134,0.00000353,-0.00005513,0
 .00002211,0.00001385,-0.00000128,0.00024346,-0.00002706,0.00038871,-0.
 00004044,-0.00001983,-0.00005270,-0.00006403,0.00001080,-0.00008082,-0
 .00019072,-0.00001552,-0.00009946,0.00007692,0.00003543,0.00000072\\\@


 KNOWLEDGE IS CHIMERA - FOR BEYOND IT LIES OTHER KNOWLEDGE,
 AND THE INCOMPLETENESS OF WHAT IS KNOWN RENDERS THE KNOWING FALSE.
     -- THE THOMAS COVENANT CHRONICLES
 Job cpu time:       0 days  1 hours 47 minutes 55.0 seconds.
 File lengths (MBytes):  RWF=     47 Int=      0 D2E=      0 Chk=      5 Scr=      1
 Normal termination of Gaussian 09 at Sat Feb  2 03:29:50 2019.
