# Supplementary material for: Computational Investigation of Substituent Effects on the Alcohol + Carbonyl Channel of Peroxy Radical Self- and Cross-Reactions
Source: J Phys Chem A. 2023 Feb 8;127(7):1686–96. doi: 10.1021/acs.jpca.2c08927 (PMC9969516; doi:10.1021/acs.jpca.2c08927)
Supplement: Supplementary file 2 — jp2c08927_si_002.zip [file jp2c08927_si_002.zip › EtO--OAce/Forward-IRC-wb-TS1-opt-F12.out]

 Working directory              : /run/nvme/job_14015513/data/14015513/molpro.IrBUCTTXSN/
 Global scratch directory       : /run/nvme/job_14015513/data/14015513/molpro.IrBUCTTXSN/
 Wavefunction directory         : /scratch/kurten/scratch_galib/third-paper/eto-oac/ts-calc/eto-oac-set2/wb-ts/irc-cal/eto-oac-set2-M0001-copt-TS-opt-IRC/ccsdt/Forward-wb-TS1-opt-F12/
 Main file repository           : /run/nvme/job_14015513/data/14015513/

 id        : cs

 Nodes       nprocs
 r05c54.bullx    7
 Distribution of processes:   nprocs(total)=    8   nprocs(compute)=    7   nprocs(helper)=    1
 GA implementation: MPI file
 GA implementation (serial work in mppx): MPI file

 Using customized tuning parameters: mindgm=1; mindgv=20; mindgc=4; mindgr=1; noblas=0; minvec=7
 default implementation of scratch files=sf  


 Variables initialized (1015), CPU time= 0.01 sec
 ***,SCI
 memory,2800,m
 geomtyp=xyz
 NOSYM
 geometry={
 18
 Forward-wb-TS1-opt.log,Energy: -264882.2836989
 H          2.97736        0.71792        1.41128
 C          2.07983        0.14522        1.16338
 H          2.06659       -0.76905        1.75236
 H          1.20354        0.74173        1.41248
 C          2.06533       -0.23575       -0.30526
 H          2.79973       -0.98856       -0.62314
 H          0.28344       -1.46720       -0.59227
 O          1.98981        0.75064       -1.15058
 H         -0.71955        0.72885       -1.72441
 C         -1.66321        0.79718       -1.18024
 H         -2.03675        1.81587       -1.23190
 H         -2.35059        0.10036       -1.65925
 C         -1.42961        0.41421        0.25393
 C         -1.21298       -1.06466        0.55538
 H         -2.20079       -1.49952        0.73005
 H         -0.65385       -1.13731        1.49246
 O         -1.41848        1.22011        1.15357
 O         -0.62199       -1.79328       -0.48934
 }
 BASIS=MINAO
 END
 {rhf;
 wf,charge=0,spin=2}
 BASIS=VDZ-F12
 END
 {rhf;
 wf,charge=0,spin=2}
 rccsd(t)-f12a,gem_beta=0.9
 
 
 Commands initialized (834), CPU time= 0.00 sec, 672 directives.
 Default parameters read. Elapsed time= 1.44 sec

 Checking input...
 Passed
1


                                         ***  PROGRAM SYSTEM MOLPRO  ***
                                       Copyright, TTI GmbH Stuttgart, 2015
                                    Version 2022.2 linked Wed Sep 28 15:59:29 2022


 **********************************************************************************************************************************
 LABEL *   SCI                                                                           
  64 bit mpp version                                                                     DATE: 04-Nov-22          TIME: 18:12:29  
 **********************************************************************************************************************************

 SHA1:             51306cdc306ce2a111a2867affebcb289530e0a7
 **********************************************************************************************************************************

 Memory per process:      2800 MW
 Total memory per node:  19600 MW

 GA preallocation disabled
 GA check disabled

 Variable memory set to 2800.0 MW

 SETTING GEOMTYP        =    XYZ
 ZSYMEL=NOSYM

 SETTING BASIS          =    MINAO


 Recomputing integrals since basis changed


 Using spherical harmonics

 Library entry H      S MINAO                selected for orbital group  1
 Library entry C      S MINAO                selected for orbital group  2
 Library entry C      P MINAO                selected for orbital group  2
 Library entry O      S MINAO                selected for orbital group  6
 Library entry O      P MINAO                selected for orbital group  6


 PROGRAM * SEWARD (Integral evaluation for generally contracted gaussian basis sets)     Author: Roland Lindh, 1990

 Geometry written to block  1 of record 700


 Point group  C1  


 ATOMIC COORDINATES

 NR  ATOM    CHARGE       X              Y              Z

   1  H       1.00    5.626394974    1.356672179    2.666932685
   2  C       6.00    3.930309086    0.274426028    2.198469579
   3  H       1.00    3.905289112   -1.453293876    3.311480472
   4  H       1.00    2.274360980    1.401666558    2.669200357
   5  C       6.00    3.902908057   -0.445502934   -0.576857797
   6  H       1.00    5.290722923   -1.868107658   -1.177563937
   7  H       1.00    0.535623973   -2.772606170   -1.119228092
   8  O       8.00    3.760195940    1.418504018   -2.174281084
   9  H       1.00   -1.359752433    1.377326886   -3.258662627
  10  C       6.00   -3.143011388    1.506451872   -2.230330361
  11  H       1.00   -3.848899684    3.431496978   -2.327953613
  12  H       1.00   -4.441971331    0.189652914   -3.135528072
  13  C       6.00   -2.701571365    0.782743458    0.479858155
  14  C       6.00   -2.292199995   -2.011915816    1.049516095
  15  H       1.00   -4.158890358   -2.833682118    1.379594557
  16  H       1.00   -1.235597427   -2.149204419    2.820340652
  17  O       8.00   -2.680538713    2.305673742    2.179931366
  18  O       8.00   -1.175390752   -3.388808065   -0.924718582

 Bond lengths in Bohr (Angstrom)

 1-2  2.065773888  2-3  2.055343113  2-4  2.057771321  2-5  2.867314173  5-6  2.076218237
     ( 1.093160464)     ( 1.087640736)     ( 1.088925688)     ( 1.517317317)     ( 1.098687376)

  5- 8  2.458993661   7-18  1.828964219   9-10  2.062559820  10-11  2.052707297  10-12  2.059281265
       ( 1.301243407)       ( 0.967846184)       ( 1.091459653)       ( 1.086245922)       ( 1.089724716)

 10-13  2.839673389  13-14  2.881356546  13-17  2.282544182  14-15  2.066103715  14-16  2.066658356
       ( 1.502690444)       ( 1.524748221)       ( 1.207870364)       ( 1.093335001)       ( 1.093628504)

 14-18  2.653431308
       ( 1.404135379)

 Bond angles

  1-2-3  109.12176065   1-2-4  108.77497661   1-2-5  111.03171029   2-5-6  116.46786581

  2-5-8  116.04072691   3-2-4  109.07493818   3-2-5  108.23849028   4-2-5  110.56501554

  6- 5- 8  111.73035963   7-18-14  107.34045734   9-10-11  109.40932059   9-10-12  106.62922674

  9-10-13  108.99453868  10-13-14  117.25579993  10-13-17  122.83646569  11-10-12  111.21431505

 11-10-13  109.74617109  12-10-13  110.76999318  13-14-15  106.79759027  13-14-16  107.84683354

 13-14-18  114.58210587  14-13-17  119.90537586  15-14-16  107.37379381  15-14-18  107.02236998

 16-14-18  112.82193235

 NUCLEAR CHARGE:                   64
 NUMBER OF PRIMITIVE AOS:         250
 NUMBER OF SYMMETRY AOS:          250
 NUMBER OF CONTRACTIONS:           50   (   50A   )
 NUMBER OF INNER CORE ORBITALS:     0   (    0A   )
 NUMBER OF OUTER CORE ORBITALS:     8   (    8A   )
 NUMBER OF VALENCE ORBITALS:       42   (   42A   )


 NUCLEAR REPULSION ENERGY  379.57758190

 Eigenvalues of metric

         1 0.182E+00 0.184E+00 0.193E+00 0.208E+00 0.216E+00 0.244E+00 0.245E+00 0.247E+00


 Contracted 2-electron integrals neglected if value below      1.0D-11
 AO integral compression algorithm  1   Integral accuracy      1.0D-11

     5.505 MB (compressed) written to integral file ( 87.0%)

     Node minimum: 0.786 MB, node maximum: 0.786 MB


 NUMBER OF SORTED TWO-ELECTRON INTEGRALS:     116571.     BUFFER LENGTH:  32768
 NUMBER OF SEGMENTS:   1  SEGMENT LENGTH:     116571      RECORD LENGTH: 524288

 Memory used in sort:       0.67 MW

 SORT1 READ      907449. AND WROTE      116071. INTEGRALS IN      1 RECORDS. CPU TIME:     0.02 SEC, REAL TIME:     0.03 SEC
 SORT2 READ      808996. AND WROTE      813450. INTEGRALS IN     21 RECORDS. CPU TIME:     0.00 SEC, REAL TIME:     0.01 SEC

 Node minimum:      115661.  Node maximum:      116754. integrals

 OPERATOR DM      FOR CENTER  0  COORDINATES:    0.000000    0.000000    0.000000


 **********************************************************************************************************************************
 DATASETS  * FILE   NREC   LENGTH (MB)   RECORD NAMES
              1      18       28.97       500      610      700      900      950      970     1000      129      960     1100   
                                          VAR    BASINP    GEOM    SYMINP    ZMAT    AOBASIS   BASIS     P2S    ABASIS      S 
                                         1400     1410     1200     1210     1080     1600     1650     1700   
                                           T        V       H0       H01     AOSYM     SMH    MOLCAS    OPER   

 PROGRAMS   *        TOTAL       INT
 CPU TIMES  *         0.87      0.75
 REAL TIME  *         5.24 SEC
 DISK USED  *        29.53 MB (local),      238.01 MB (total)
 GA USED    *         0.00 MB       (max)       0.00 MB       (current)
 **********************************************************************************************************************************


 Program * Restricted Hartree-Fock

 Orbital guess generated from atomic densities.

 Initial alpha occupancy:  33
 Initial beta  occupancy:  31

 NELEC=   64   SYM=1   MS2= 2   THRE=1.0D-08   THRD=3.2D-06   THRG=3.2D-06  HFMA2=F  DIIS_START=2   DIIS_MAX=10   DIIS_INCORE=F

 Level shifts:    0.00 (CLOSED)    0.00 (OPEN)    0.30 (GAP_MIN)

 ITER           ETOT              DE          GRAD        DDIFF     DIIS  NEXP   TIME(IT)  TIME(TOT)  DIAG
   1     -418.38663748    -418.38663748     0.00D+00     0.26D+00     0     0       0.00      0.05    start
   2     -418.62135979      -0.23472231     0.16D-01     0.34D-01     1     0       0.01      0.06    diag2
   3     -418.64890096      -0.02754117     0.51D-02     0.82D-02     2     0       0.00      0.06    diag2
   4     -418.66318991      -0.01428896     0.18D-02     0.51D-02     3     0       0.00      0.06    diag2
   5     -418.67375783      -0.01056792     0.15D-02     0.44D-02     4     0       0.01      0.07    diag2
   6     -418.68999283      -0.01623500     0.12D-02     0.82D-02     5     0       0.00      0.07    diag2
   7     -418.69961840      -0.00962557     0.93D-03     0.51D-02     6     0       0.00      0.07    diag2
   8     -418.70029754      -0.00067914     0.96D-03     0.41D-03     7     0       0.00      0.07    fixocc
   9     -418.69526704       0.00503050     0.97D-03     0.58D-02     8     0       0.01      0.08    diag2
  10     -418.69437457       0.00089247     0.74D-03     0.89D-02     9     0       0.00      0.08    diag2/orth
  11     -418.69336258       0.00101199     0.40D-03     0.32D-02     9     0       0.00      0.08    diag2
  12     -418.69249944       0.00086313     0.27D-03     0.45D-02     9     0       0.00      0.08    diag2
  13     -418.69248247       0.00001698     0.36D-03     0.13D-03     9     0       0.01      0.09    diag2
  14     -418.69249524      -0.00001277     0.36D-03     0.72D-04     9     0       0.00      0.09    diag2
  15     -418.69245983       0.00003541     0.36D-03     0.14D-03     9     0       0.00      0.09    diag2
  16     -418.69311331      -0.00065348     0.36D-03     0.26D-02     9     0       0.00      0.09    diag2
  17     -418.69328847      -0.00017515     0.20D-03     0.12D-02     9     0       0.00      0.09    diag2
  18     -418.69342736      -0.00013889     0.13D-03     0.18D-02     9     0       0.01      0.10    diag2
  19     -418.69344495      -0.00001759     0.45D-04     0.52D-03     9     0       0.00      0.10    diag2
  20     -418.69345872      -0.00001377     0.34D-04     0.20D-03     9     0       0.00      0.10    diag2/orth
  21     -418.69346318      -0.00000447     0.33D-04     0.60D-04     9     0       0.00      0.10    diag2
  22     -418.69345234       0.00001084     0.33D-04     0.16D-03     9     0       0.01      0.11    diag2
  23     -418.69345192       0.00000042     0.31D-04     0.10D-03     9     0       0.00      0.11    diag2
  24     -418.69344705       0.00000487     0.33D-04     0.84D-04     9     0       0.00      0.11    diag2
  25     -418.69343556       0.00001149     0.33D-04     0.19D-03     9     0       0.00      0.11    diag2
  26     -418.69342519       0.00001037     0.26D-04     0.31D-03     9     0       0.01      0.12    diag2
  27     -418.69342315       0.00000203     0.21D-04     0.23D-03     9     0       0.00      0.12    diag2
  28     -418.69342531      -0.00000216     0.14D-04     0.17D-03     9     0       0.00      0.12    diag2
  29     -418.69342698      -0.00000167     0.86D-05     0.17D-03     9     0       0.00      0.12    diag2
  30     -418.69342713      -0.00000015     0.37D-05     0.33D-04     9     0       0.01      0.13    diag2/orth
  31     -418.69342719      -0.00000006     0.21D-05     0.24D-04     9     0       0.00      0.13    diag2
  32     -418.69342721      -0.00000002     0.14D-05     0.12D-04     9     0       0.00      0.13    diag2
  33     -418.69342722      -0.00000001     0.91D-06     0.13D-04     9     0       0.00      0.13    diag2
  34     -418.69342722      -0.00000000     0.48D-06     0.36D-05     9     0       0.01      0.14    diag2
  35     -418.69342722      -0.00000000     0.26D-06     0.25D-05     9     0       0.00      0.14    diag2
  36     -418.69342722      -0.00000000     0.17D-06     0.59D-06     0     0       0.00      0.14    diag

 Final alpha occupancy:  33
 Final beta  occupancy:  31

 !RHF STATE 1.1 Energy               -418.693427222493
  RHF One-electron energy           -1319.583974712296
  RHF Two-electron energy             521.312965584895
  RHF Kinetic energy                  417.457730188377
  RHF Nuclear energy                  379.577581904908
  RHF Virial quotient                  -1.002960053066

 !RHF STATE 1.1 Dipole moment          -3.64756737     0.14852657     0.59195913
 Dipole moment /Debye                  -9.27119149     0.37751689     1.50461003

 Orbital energies:

           1.1          2.1          3.1          4.1          5.1          6.1          7.1          8.1          9.1         10.1
    -20.896212   -20.589392   -20.412428   -11.708852   -11.554976   -11.505349   -11.329714   -11.261070    -1.661680    -1.451328

          11.1         12.1         13.1         14.1         15.1         16.1         17.1         18.1         19.1         20.1
     -1.261770    -1.197074    -1.100507    -0.979678    -0.918782    -0.831431    -0.819489    -0.802732    -0.759088    -0.731532

          21.1         22.1         23.1         24.1         25.1         26.1         27.1         28.1         29.1         30.1
     -0.700383    -0.693516    -0.690356    -0.601074    -0.596628    -0.578733    -0.557608    -0.544289    -0.486583    -0.402398

          31.1         32.1         33.1         34.1         35.1
     -0.360738    -0.688023    -0.299230    -0.063368     0.287410


 HOMO     33.1    -0.299230 =      -8.1425eV
 LUMO     34.1    -0.063368 =      -1.7243eV
 LUMO-HOMO         0.235862 =       6.4181eV

 Orbitals saved in record  2100.2


 **********************************************************************************************************************************
 DATASETS  * FILE   NREC   LENGTH (MB)   RECORD NAMES
              1      18       28.97       500      610      700      900      950      970     1000      129      960     1100   
                                          VAR    BASINP    GEOM    SYMINP    ZMAT    AOBASIS   BASIS     P2S    ABASIS      S 
                                         1400     1410     1200     1210     1080     1600     1650     1700   
                                           T        V       H0       H01     AOSYM     SMH    MOLCAS    OPER   

              2       4        0.71       700     1000      520     2100   
                                         GEOM     BASIS   MCVARS     RHF  

 PROGRAMS   *        TOTAL   RHF-SCF       INT
 CPU TIMES  *         1.04      0.14      0.75
 REAL TIME  *         5.93 SEC
 DISK USED  *        30.09 MB (local),      241.92 MB (total)
 GA USED    *         0.00 MB       (max)       0.00 MB       (current)
 **********************************************************************************************************************************
 SETTING BASIS          =    VDZ-F12


 Recomputing integrals since basis changed


 Using spherical harmonics

 Library entry H      S cc-pVDZ-F12          selected for orbital group  1
 Library entry H      P cc-pVDZ-F12          selected for orbital group  1
 Library entry C      S cc-pVDZ-F12          selected for orbital group  2
 Library entry C      P cc-pVDZ-F12          selected for orbital group  2
 Library entry C      D cc-pVDZ-F12          selected for orbital group  2
 Library entry O      S cc-pVDZ-F12          selected for orbital group  6
 Library entry O      P cc-pVDZ-F12          selected for orbital group  6
 Library entry O      D cc-pVDZ-F12          selected for orbital group  6


 PROGRAM * SEWARD (Integral evaluation for generally contracted gaussian basis sets)     Author: Roland Lindh, 1990

 Geometry written to block  1 of record 700


 Point group  C1  


 ATOMIC COORDINATES

 NR  ATOM    CHARGE       X              Y              Z

   1  H       1.00    5.626394974    1.356672179    2.666932685
   2  C       6.00    3.930309086    0.274426028    2.198469579
   3  H       1.00    3.905289112   -1.453293876    3.311480472
   4  H       1.00    2.274360980    1.401666558    2.669200357
   5  C       6.00    3.902908057   -0.445502934   -0.576857797
   6  H       1.00    5.290722923   -1.868107658   -1.177563937
   7  H       1.00    0.535623973   -2.772606170   -1.119228092
   8  O       8.00    3.760195940    1.418504018   -2.174281084
   9  H       1.00   -1.359752433    1.377326886   -3.258662627
  10  C       6.00   -3.143011388    1.506451872   -2.230330361
  11  H       1.00   -3.848899684    3.431496978   -2.327953613
  12  H       1.00   -4.441971331    0.189652914   -3.135528072
  13  C       6.00   -2.701571365    0.782743458    0.479858155
  14  C       6.00   -2.292199995   -2.011915816    1.049516095
  15  H       1.00   -4.158890358   -2.833682118    1.379594557
  16  H       1.00   -1.235597427   -2.149204419    2.820340652
  17  O       8.00   -2.680538713    2.305673742    2.179931366
  18  O       8.00   -1.175390752   -3.388808065   -0.924718582

 Bond lengths in Bohr (Angstrom)

 1-2  2.065773888  2-3  2.055343113  2-4  2.057771321  2-5  2.867314173  5-6  2.076218237
     ( 1.093160464)     ( 1.087640736)     ( 1.088925688)     ( 1.517317317)     ( 1.098687376)

  5- 8  2.458993661   7-18  1.828964219   9-10  2.062559820  10-11  2.052707297  10-12  2.059281265
       ( 1.301243407)       ( 0.967846184)       ( 1.091459653)       ( 1.086245922)       ( 1.089724716)

 10-13  2.839673389  13-14  2.881356546  13-17  2.282544182  14-15  2.066103715  14-16  2.066658356
       ( 1.502690444)       ( 1.524748221)       ( 1.207870364)       ( 1.093335001)       ( 1.093628504)

 14-18  2.653431308
       ( 1.404135379)

 Bond angles

  1-2-3  109.12176065   1-2-4  108.77497661   1-2-5  111.03171029   2-5-6  116.46786581

  2-5-8  116.04072691   3-2-4  109.07493818   3-2-5  108.23849028   4-2-5  110.56501554

  6- 5- 8  111.73035963   7-18-14  107.34045734   9-10-11  109.40932059   9-10-12  106.62922674

  9-10-13  108.99453868  10-13-14  117.25579993  10-13-17  122.83646569  11-10-12  111.21431505

 11-10-13  109.74617109  12-10-13  110.76999318  13-14-15  106.79759027  13-14-16  107.84683354

 13-14-18  114.58210587  14-13-17  119.90537586  15-14-16  107.37379381  15-14-18  107.02236998

 16-14-18  112.82193235

 NUCLEAR CHARGE:                   64
 NUMBER OF PRIMITIVE AOS:         438
 NUMBER OF SYMMETRY AOS:          422
 NUMBER OF CONTRACTIONS:          330   (  330A   )
 NUMBER OF INNER CORE ORBITALS:     0   (    0A   )
 NUMBER OF OUTER CORE ORBITALS:     8   (    8A   )
 NUMBER OF VALENCE ORBITALS:       42   (   42A   )


 NUCLEAR REPULSION ENERGY  379.57758190


 Eigenvalues of metric

         1 0.809E-04 0.148E-03 0.177E-03 0.292E-03 0.458E-03 0.587E-03 0.639E-03 0.731E-03


 Contracted 2-electron integrals neglected if value below      1.0D-11
 AO integral compression algorithm  1   Integral accuracy      1.0D-11

     5131.207 MB (compressed) written to integral file ( 39.2%)

     Node minimum: 696.517 MB, node maximum: 754.713 MB


 NUMBER OF SORTED TWO-ELECTRON INTEGRALS:  213076521.     BUFFER LENGTH:  32768
 NUMBER OF SEGMENTS:   7  SEGMENT LENGTH:   31995432      RECORD LENGTH: 524288

 Memory used in sort:      32.55 MW

 SORT1 READ  1637105969. AND WROTE   183155069. INTEGRALS IN    527 RECORDS. CPU TIME:    18.15 SEC, REAL TIME:    20.76 SEC
 SORT2 READ  1270752635. AND WROTE  1491426420. INTEGRALS IN  20132 RECORDS. CPU TIME:     2.49 SEC, REAL TIME:     3.48 SEC

 Node minimum:   213037511.  Node maximum:   213084324. integrals

 OPERATOR DM      FOR CENTER  0  COORDINATES:    0.000000    0.000000    0.000000


 **********************************************************************************************************************************
 DATASETS  * FILE   NREC   LENGTH (MB)   RECORD NAMES
              1      18       32.70       500      610      700      900      950      970     1001      129      960     1100   
                                          VAR    BASINP    GEOM    SYMINP    ZMAT    AOBASIS   BASIS     P2S    ABASIS      S 
                                         1400     1410     1200     1210     1080     1600     1650     1700   
                                           T        V       H0       H01     AOSYM     SMH    MOLCAS    OPER   

              2       5        0.78       700     1000      520     2100     1001   
                                         GEOM     BASIS   MCVARS     RHF     BASIS   

 PROGRAMS   *        TOTAL       INT   RHF-SCF       INT
 CPU TIMES  *        29.42     28.38      0.14      0.75
 REAL TIME  *        38.37 SEC
 DISK USED  *        33.57 MB (local),       19.12 GB (total)
 GA USED    *         0.00 MB       (max)       0.00 MB       (current)
 **********************************************************************************************************************************


 Program * Restricted Hartree-Fock

 Molecular orbitals read from record     2100.2  Type=RHF/CANONICAL  

 Present basis size:      330
 Previous basis size:      50
 Previous occupation:      33
 Previous closed-shells:   31
 Previous core-orbitals:    8
 Present occupation:       33
 Present closed-shells:    31
 Present core-orbitals:     8
 Wavefunction symmetry:    1   Triplet 

 Orbital overlap <old|new>:  < 1.1| 1.1> = 1.000000   < 2.1| 2.1> = 1.000000   < 3.1| 3.1> = 1.000000   < 4.1| 4.1> = 1.000000
                             < 5.1| 5.1> = 1.000000   < 6.1| 6.1> = 1.000000   < 7.1| 7.1> = 1.000000   < 8.1| 8.1> = 1.000000
                             < 9.1| 9.1> = 1.000000   <10.1|10.1> = 1.000000   <11.1|11.1> = 1.000000   <12.1|12.1> = 1.000000
                             <13.1|13.1> = 1.000000   <14.1|14.1> = 1.000000   <15.1|15.1> = 1.000000   <16.1|16.1> = 1.000000
                             <17.1|17.1> = 1.000000   <18.1|18.1> = 1.000000   <19.1|19.1> = 1.000000   <20.1|20.1> = 1.000000
                             <21.1|21.1> = 1.000000   <22.1|22.1> = 1.000000   <23.1|23.1> = 1.000000   <24.1|24.1> = 1.000000
                             <25.1|25.1> = 1.000000   <26.1|26.1> = 1.000000   <27.1|27.1> = 1.000000   <28.1|28.1> = 1.000000
                             <29.1|29.1> = 1.000000   <30.1|30.1> = 1.000000   <31.1|31.1> = 1.000000   <32.1|32.1> = 1.000000
                             <33.1|33.1> = 1.000000


 Initial alpha occupancy:  33
 Initial beta  occupancy:  31

 NELEC=   64   SYM=1   MS2= 2   THRE=1.0D-08   THRD=3.2D-06   THRG=3.2D-06  HFMA2=F  DIIS_START=2   DIIS_MAX=10   DIIS_INCORE=F

 Level shifts:    0.00 (CLOSED)    0.00 (OPEN)    0.30 (GAP_MIN)

 ITER           ETOT              DE          GRAD        DDIFF     DIIS  NEXP   TIME(IT)  TIME(TOT)  DIAG
   1     -418.69342722    -418.69342722     0.00D+00     0.40D-01     0     0       1.92      1.98    start
   2     -419.47179449      -0.77836727     0.96D-02     0.14D-01     0     0       1.91      3.89    diag
   3     -419.61058317      -0.13878868     0.30D-02     0.60D-02     1     0       1.96      5.85    diag2
   4     -419.63005924      -0.01947607     0.10D-02     0.20D-02     2     0       1.93      7.78    diag2
   5     -419.63712809      -0.00706885     0.50D-03     0.76D-03     3     0       1.94      9.72    diag2
   6     -419.64205875      -0.00493066     0.27D-03     0.65D-03     4     0       1.93     11.65    diag2
   7     -419.64505367      -0.00299492     0.16D-03     0.52D-03     5     0       1.95     13.60    diag2
   8     -419.64651015      -0.00145648     0.12D-03     0.41D-03     6     0       1.94     15.54    fixocc
   9     -419.64710011      -0.00058997     0.72D-04     0.24D-03     7     0       1.92     17.46    diag2
  10     -419.64749535      -0.00039523     0.62D-04     0.22D-03     8     0       1.95     19.41    diag2/orth
  11     -419.64782400      -0.00032866     0.41D-04     0.32D-03     9     0       1.94     21.35    diag2
  12     -419.64786689      -0.00004289     0.14D-04     0.12D-03     9     0       1.95     23.30    diag2
  13     -419.64787356      -0.00000667     0.85D-05     0.44D-04     9     0       1.96     25.26    diag2
  14     -419.64787628      -0.00000272     0.41D-05     0.27D-04     9     0       1.94     27.20    diag2
  15     -419.64787773      -0.00000145     0.36D-05     0.16D-04     9     0       2.01     29.21    diag2
  16     -419.64787982      -0.00000208     0.26D-05     0.19D-04     9     0       2.11     31.32    diag2
  17     -419.64788137      -0.00000155     0.26D-05     0.16D-04     9     0       1.96     33.28    diag2
  18     -419.64788431      -0.00000294     0.23D-05     0.35D-04     9     0       1.93     35.21    diag2
  19     -419.64788790      -0.00000359     0.20D-05     0.56D-04     9     0       1.94     37.15    diag2
  20     -419.64789094      -0.00000304     0.15D-05     0.82D-04     9     0       1.94     39.09    diag2/orth
  21     -419.64789195      -0.00000101     0.10D-05     0.62D-04     9     0       1.95     41.04    diag2
  22     -419.64789218      -0.00000023     0.60D-06     0.39D-04     9     0       1.95     42.99    diag2
  23     -419.64789221      -0.00000003     0.26D-06     0.17D-04     9     0       1.94     44.93    diag2
  24     -419.64789221      -0.00000000     0.11D-06     0.64D-06     9     0       1.93     46.86    diag2
  25     -419.64789221      -0.00000000     0.67D-07     0.13D-06     0     0       1.92     48.78    diag

 Final alpha occupancy:  33
 Final beta  occupancy:  31

 !RHF STATE 1.1 Energy               -419.647892212098
  RHF One-electron energy           -1325.378461393539
  RHF Two-electron energy             526.152987276533
  RHF Kinetic energy                  419.182919481333
  RHF Nuclear energy                  379.577581904908
  RHF Virial quotient                  -1.001109235871

 !RHF STATE 1.1 Dipole moment          -4.05137347    -0.02707836     1.37448144
 Dipole moment /Debye                 -10.29756422    -0.06882634     3.49358336

 Orbital energies:

           1.1          2.1          3.1          4.1          5.1          6.1          7.1          8.1          9.1         10.1
    -20.802371   -20.597554   -20.422289   -11.472928   -11.373214   -11.315915   -11.201045   -11.180242    -1.598143    -1.410147

          11.1         12.1         13.1         14.1         15.1         16.1         17.1         18.1         19.1         20.1
     -1.221169    -1.121295    -1.032274    -0.939265    -0.896000    -0.784593    -0.769813    -0.752199    -0.709331    -0.698928

          21.1         22.1         23.1         24.1         25.1         26.1         27.1         28.1         29.1         30.1
     -0.657484    -0.630466    -0.625202    -0.576176    -0.561237    -0.535617    -0.516874    -0.506406    -0.464080    -0.388310

          31.1         32.1         33.1         34.1         35.1
     -0.313848    -0.734246    -0.189401     0.002884     0.019557


 HOMO     33.1    -0.189401 =      -5.1539eV
 LUMO     34.1     0.002884 =       0.0785eV
 LUMO-HOMO         0.192285 =       5.2323eV

 Orbitals saved in record  2101.2


 **********************************************************************************************************************************
 DATASETS  * FILE   NREC   LENGTH (MB)   RECORD NAMES
              1      18       32.70       500      610      700      900      950      970     1001      129      960     1100   
                                          VAR    BASINP    GEOM    SYMINP    ZMAT    AOBASIS   BASIS     P2S    ABASIS      S 
                                         1400     1410     1200     1210     1080     1600     1650     1700   
                                           T        V       H0       H01     AOSYM     SMH    MOLCAS    OPER   

              2       6        4.22       700     1000      520     2100     1001     2101   
                                         GEOM     BASIS   MCVARS     RHF     BASIS     RHF  

 PROGRAMS   *        TOTAL   RHF-SCF       INT   RHF-SCF       INT
 CPU TIMES  *        78.22     48.78     28.38      0.14      0.75
 REAL TIME  *        90.22 SEC
 DISK USED  *        52.01 MB (local),       19.24 GB (total)
 GA USED    *         0.00 MB       (max)       0.00 MB       (current)
 **********************************************************************************************************************************


 PROGRAM * CCSD (Restricted open-shell coupled cluster)     Authors: C. Hampel, H.-J. Werner, 1991, M. Deegan, P.J. Knowles, 1992

                   Density fitting integral evaluation by F.R. Manby, 2003,2007, G. Knizia, 2010


 Basis set VDZ-F12/JKFIT generated.      Number of basis functions:   1008 
 Basis set CC-PVDZ-F12/OPTRI generated.  Number of basis functions:   748 
 Basis set VDZ-F12/MP2FIT generated.     Number of basis functions:   806 

 Convergence thresholds:  THRVAR = 1.00D-08  THRDEN = 1.00D-06

 CCSD(T)     terms to be evaluated (factor= 1.000)


 Number of core orbitals:           8 (   8 )
 Number of closed-shell orbitals:  23 (  23 )
 Number of active  orbitals:        2 (   2 )
 Number of external orbitals:     297 ( 297 )

 Memory could be reduced to 1117.67 Mwords without degradation in triples

 Number of N-1 electron functions:              48
 Number of N-2 electron functions:            1128
 Number of singly external CSFs:             14352
 Number of doubly external CSFs:          76042278
 Total number of CSFs:                    76056630

 Molecular orbitals read from record     2101.2  Type=RHF/CANONICAL  

 Integral transformation finished. Total CPU:  67.02 sec, npass=  1  Memory used: 527.58 MW

 Geminal basis:    OPTFULL  GEM_TYPE=SLATER  BETA=0.9  NGEM=6

 Optimizing Gaussian exponents for each gem_beta

 Geminal optimization for beta= 0.9000
 Weight function:   m=0, omega= 1.3652

 Augmented Hessian optimization of geminal fit. Trust ratio= 0.40000
 Convergence reached after  14 iterations. Final gradient= 8.42D-18, Step= 7.36D-08, Delta= 1.32D-09

 Alpha:                 0.16713     0.72638     2.57315     8.59263    32.33955   179.26007
 Coeff:                 0.29008     0.30523     0.17630     0.10448     0.06448     0.03994


 WFN_F12=FIX,EG    DECOUPLE_EXPL=F   HYBRID=0    NOX=F   SEMIINT_F12=T   CORE_SINGLES=F


 AO(A)-basis ORBITAL           loaded. Number of functions:     330
 RI(R)-basis CC-PVDZ-F12/OPTRI loaded. Number of functions:     748
 DF-basis VDZ-F12/JKFIT        loaded. Number of functions:    1008

 Screening thresholds:   THRAO=  1.00D-10  THRMO=  1.00D-09  THRPROD=  1.00D-09
                         THRSW=  1.00D-05  THROV=  1.00D-12  THRAOF12= 1.00D-08

 CPU time for one-electron matrices               4.00 sec

 Construction of ABS:
 Pseudo-inverse stability          1.50E-11
 Smallest eigenvalue of S          5.76E-05  (threshold= 1.00E-08)
 Ratio eigmin/eigmax               6.87E-06  (threshold= 1.00E-09)
 Smallest eigenvalue of S kept     5.76E-05  (threshold= 5.76E-05, 0 functions deleted, 748 kept)

 Construction of CABS:
 Pseudo-inverse stability          9.36E-11
 Smallest eigenvalue of S          2.98E-06  (threshold= 1.00E-08)
 Ratio eigmin/eigmax               2.98E-06  (threshold= 1.00E-09)
 Smallest eigenvalue of S kept     2.98E-06  (threshold= 2.98E-06, 0 functions deleted, 748 kept)

 CPU time for basis constructions                 0.23 sec
 Fock operators(MO) rebuilt from dump record.
 CPU time for Fock operator transformation        0.30 sec

                                      TOTAL          ALPHA          BETA    
  Singles Contributions MO        -0.007157719   -0.003556163   -0.003601555
  Singles Contributions CABS      -0.020496952   -0.010540626   -0.009956326
  Pure DF-RHF relaxation          -0.020114358

 CPU time for RHF CABS relaxation                 0.40 sec
 CPU time for singles (tot)                       0.88 sec

 AO(A)-basis ORBITAL           loaded. Number of functions:     330
 RI(R)-basis CC-PVDZ-F12/OPTRI loaded. Number of functions:     748
 DF-basis VDZ-F12/MP2FIT       loaded. Number of functions:     806

 Screening thresholds:   THRAO=  1.00D-10  THRMO=  1.00D-09  THRPROD=  1.00D-09
                         THRSW=  1.00D-05  THROV=  1.00D-12  THRAOF12= 1.00D-08

 CPU time for transformed integrals              44.21 sec
 CPU time for F12 matrices                       46.21 sec

 Diagonal F12 ansatz with fixed amplitudes:   TS= 0.5000  TT= 0.2500  TN= 0.3750

 ITER.     SQ.NORM      CORR.ENERGY   TOTAL ENERGY  ENERGY CHANGE      VAR         CPU   MICRO    DIIS
   1      1.42905276    -1.70539142  -421.37339799    -1.7255E+00   4.24E-01      2.19  1  1  1   0  0
   2      1.42669096    -1.70238025  -421.37038682     3.0112E-03   4.19E-04     11.35  0  0  0   1  1
   3      1.42754958    -1.70324940  -421.37125597    -8.6914E-04   3.80E-06     21.95  0  0  0   2  2
   4      1.42755901    -1.70325593  -421.37126250    -6.5347E-06   3.42E-08     33.95  0  0  0   3  3
   5      1.42756171    -1.70325599  -421.37126256    -5.8211E-08   5.00E-10     47.20  0  0  0   4  4

 - - Continuing with F12/conv. amplitude coupling turned on.

   6      1.43021196    -1.71174205  -421.37974862    -8.4861E-03   3.65E-04     57.98  1  1  1   1  1
   7      1.43020702    -1.71174366  -421.37975023    -1.6164E-06   3.35E-08     70.04  1  1  1   2  2
   8      1.43020781    -1.71174333  -421.37974990     3.3487E-07   9.95E-11     83.48  1  1  1   3  3

 CPU time for iterative RMP2-F12                 83.48 sec


 DF-RMP2-F12 doubles corrections:
 - - - - - - - - - - - - - - - - 
  Approx.                             TOTAL           A-B            A-A            B-B    
  RMP2-F12/3C(FIX)                -0.293305807   -0.257105355   -0.020331299   -0.015869153
  RMP2-F12/3*C(FIX)               -0.284818467   -0.251032038   -0.019006149   -0.014780279
  RMP2-F12/3*C(DX)                -0.288050700   -0.254133555   -0.019090433   -0.014826712
  RMP2-F12/3*C(FIX,DX)            -0.314575819   -0.279786137   -0.019610783   -0.015178899

 DF-RMP2-F12 doubles energies:
 - - - - - - - - - - - - - - -
  Approx.                             TOTAL           A-B            A-A            B-B    
  RMP2                            -1.411279802   -1.052844404   -0.189854311   -0.168581087
  RMP2-F12/3C(FIX)                -1.704585609   -1.309949758   -0.210185611   -0.184450240
  RMP2-F12/3*C(FIX)               -1.696098269   -1.303876442   -0.208860461   -0.183361367
  RMP2-F12/3*C(DX)                -1.699330502   -1.306977959   -0.208944745   -0.183407799
  RMP2-F12/3*C(FIX,DX)            -1.725855621   -1.332630540   -0.209465094   -0.183759987


  Reference energy                   -419.647892212102
  CABS relaxation correction to RHF    -0.020114358006
  New reference energy               -419.668006570108

  RMP2-F12 singles (MO) energy         -0.007157718802
  RMP2-F12 pair energy                 -1.704585609422
  RMP2-F12 correlation energy          -1.711743328224

 !RMP2-F12/3C(FIX) energy            -421.379749898332

 Starting RMP2 calculation, locsing= 0

 Wavefunction is spin-projected

 ITER.      SQ.NORM     CORR.ENERGY   TOTAL ENERGY   ENERGY CHANGE        DEN1      VAR(S)    VAR(P)  DIIS     TIME
   1      1.42153348    -1.41268767  -421.06057988    -1.41268767    -0.00521242  0.42D-04  0.20D-02  1  1   267.40
   2      1.42657509    -1.41833393  -421.06622614    -0.00564626    -0.00001457  0.14D-05  0.73D-05  2  2   281.03
   3      1.42677122    -1.41844135  -421.06633356    -0.00010742    -0.00000016  0.81D-07  0.72D-07  3  3   295.25
   4      1.42677796    -1.41844228  -421.06633449    -0.00000092    -0.00000000  0.40D-08  0.15D-08  4  4   310.31

 Norm of t1 vector:      0.05702285      S-energy:    -0.00622526      T1 diagnostic:  0.00069860
 Norm of t2 vector:      0.65078903      P-energy:    -1.41221702
                                         Alpha-Beta:  -1.05436932
                                         Alpha-Alpha: -0.18976482
                                         Beta-Beta:   -0.16808287

 Spin contamination <S**2-Sz**2-Sz>     0.00000000
  Reference energy                   -419.647892212102
  CABS singles correction              -0.020114358006
  New reference energy               -419.668006570107
  RHF-RMP2 correlation energy          -1.418442275062
 !RHF-RMP2 energy                    -421.086448845169

  F12/3C(FIX) correction               -0.293305807041
  RHF-RMP2-F12 correlation energy      -1.711748082103
 !RHF-RMP2-F12 total energy          -421.379754652210
 (NB above energy spin projected)

 Starting RCCSD calculation

 ITER.      SQ.NORM     CORR.ENERGY   TOTAL ENERGY   ENERGY CHANGE        DEN1      VAR(S)    VAR(P)  DIIS     TIME
   1      1.42590737    -1.39154088  -421.03943310    -1.39154088    -0.04464415  0.17D-01  0.74D-02  1  1   633.25
   2      1.47324320    -1.42944494  -421.07733716    -0.03790406    -0.00631639  0.23D-02  0.20D-02  2  2   943.08
   3      1.52166958    -1.44022364  -421.08811585    -0.01077870    -0.00247871  0.41D-02  0.23D-03  3  3  1252.22
   4      1.55396380    -1.44432782  -421.09222003    -0.00410418    -0.00173182  0.29D-02  0.21D-03  4  4  1563.74
   5      1.64443255    -1.44950507  -421.09739728    -0.00517725    -0.00138886  0.28D-02  0.14D-03  5  5  1877.56
   6      1.74769609    -1.45257878  -421.10047100    -0.00307371    -0.00116070  0.25D-02  0.12D-03  6  6  2190.52
   7      1.82611380    -1.45434623  -421.10223844    -0.00176744    -0.00106543  0.23D-02  0.12D-03  6  2  2502.53
   8      2.08023258    -1.45844815  -421.10634037    -0.00410192    -0.00090310  0.20D-02  0.10D-03  6  1  2814.08
   9      2.56071625    -1.46449681  -421.11238903    -0.00604866    -0.00068265  0.15D-02  0.73D-04  6  3  3124.25
  10      2.70499912    -1.46570981  -421.11360202    -0.00121299    -0.00055532  0.11D-02  0.67D-04  6  6  3433.75
  11      3.32298308    -1.47118197  -421.11907419    -0.00547217    -0.00028651  0.46D-03  0.58D-04  6  3  3746.08
  12      3.47961412    -1.47072744  -421.11861965     0.00045453    -0.00005468  0.41D-04  0.18D-04  6  4  4058.26
  13      3.72006452    -1.47337574  -421.12126795    -0.00264830    -0.00003690  0.32D-04  0.12D-04  6  5  4370.60
  14      3.65903243    -1.47249356  -421.12038578     0.00088218    -0.00001571  0.11D-04  0.66D-05  6  2  4681.71
  15      3.88877463    -1.47486528  -421.12275750    -0.00237172    -0.00000806  0.81D-05  0.18D-05  6  4  4993.64
  16      3.87468619    -1.47469661  -421.12258882     0.00016867    -0.00000244  0.20D-05  0.89D-06  6  1  5304.55
  17      3.86052425    -1.47460012  -421.12249233     0.00009649    -0.00000101  0.93D-06  0.35D-06  6  5  5615.29
  18      3.86514157    -1.47464586  -421.12253807    -0.00004573    -0.00000072  0.58D-06  0.32D-06  6  4  5927.81
  19      3.87627864    -1.47475289  -421.12264510    -0.00010703    -0.00000034  0.22D-06  0.19D-06  6  3  6240.71
  20      3.87180442    -1.47471490  -421.12260711     0.00003799    -0.00000021  0.28D-06  0.71D-07  6  6  6551.36
  21      3.87830933    -1.47475809  -421.12265031    -0.00004319    -0.00000012  0.12D-06  0.58D-07  6  2  6861.28
  22      3.88200490    -1.47477627  -421.12266848    -0.00001818    -0.00000008  0.11D-06  0.31D-07  6  1  7173.22
  23      3.88275118    -1.47478048  -421.12267269    -0.00000421    -0.00000008  0.95D-07  0.29D-07  6  5  7486.34
  24      3.88326409    -1.47477794  -421.12267015     0.00000253    -0.00000004  0.60D-07  0.13D-07  6  3  7800.22
  25      3.88165542    -1.47476676  -421.12265897     0.00001118    -0.00000002  0.30D-07  0.64D-08  6  4  8114.52
  26      3.87948718    -1.47475403  -421.12264624     0.00001273    -0.00000001  0.10D-07  0.29D-08  6  2  8424.47
  27      3.87793024    -1.47474632  -421.12263853     0.00000771    -0.00000000  0.26D-08  0.12D-08  6  6  8734.75
  28      3.87743744    -1.47474412  -421.12263633     0.00000220    -0.00000000  0.20D-08  0.43D-09  6  1  9045.83
  29      3.87700522    -1.47474152  -421.12263374     0.00000260    -0.00000000  0.52D-09  0.39D-09  6  4  9357.69
  30      3.87685442    -1.47474076  -421.12263297     0.00000077    -0.00000000  0.38D-09  0.12D-09  6  2  9669.79

 Norm of t1 vector:      1.43105862      S-energy:    -0.00592618      T1 diagnostic:  0.14587003
                                                                       D1 diagnostic:  0.98880812
                                                                       D2 diagnostic:  0.27742735 (internal)
 Norm of t2 vector:      0.91045354      P-energy:    -1.46881458
                                         Alpha-Beta:  -1.12842393
                                         Alpha-Alpha: -0.18638555
                                         Beta-Beta:   -0.15400511

 Singles amplitudes (print threshold =  0.500E-01):

         I         SYM. A    A   T(IA) [Alpha-Alpha]

        25         1         3     -1.37395633
        25         1         4     -0.13582831
        25         1         6     -0.13186801
        25         1        11     -0.05857656
        25         1        14     -0.06379249
        25         1        16     -0.06478570

         I         SYM. A    A   T(IA) [Beta-Beta]

        12         1         1      0.08561225
        15         1         1     -0.05076570
        16         1         1      0.06754589
        19         1         1     -0.12054303
        22         1         2      0.06095257
        22         1         3      0.05204656

 Doubles amplitudes (print threshold =  0.500E-01):

         I         J         SYM. A    SYM. B    A         B      T(IJ, AB) [Alpha-Beta]

        22        22         1         1         3         2     -0.17394639
        22        22         1         1         3         3     -0.05407235

 Spin contamination <S**2-Sz**2-Sz>     0.00000000

 Memory could be reduced to 1238.24 Mwords without degradation in triples


 RESULTS
 =======

  Reference energy                   -419.647892212102
  CABS relaxation correction to RHF    -0.020114358006
  New reference energy               -419.668006570107

  F12 corrections for ansatz 3C(FIX) added to RCCSD energy. Coupling mode:  7

  RCCSD-F12a singles energy            -0.005926176250
  RCCSD-F12a pair energy               -1.752799315380
  RCCSD-F12a correlation energy        -1.758725491630
  Triples (T) contribution             -0.070711947940
  Total correlation energy             -1.829437439570

  RHF-RCCSD-F12a energy              -421.426732061737
  RHF-RCCSD[T]-F12a energy           -421.541086672442
  RHF-RCCSD-T-F12a energy            -421.509283515175
 !RHF-RCCSD(T)-F12a energy           -421.497444009677

 Program statistics:

 Available memory in ccsd:              2799994717
 Min. memory needed in ccsd:             209490658
 Max. memory used in ccsd:               307627436
 Max. memory used in cckext:             251681787 (30 integral passes)
 Max. memory used in cckint:             527583764 ( 1 integral passes)


 **********************************************************************************************************************************
 DATASETS  * FILE   NREC   LENGTH (MB)   RECORD NAMES
              1      19       32.71       500      610      700      900      950      970     1001      129      960     1100   
                                          VAR    BASINP    GEOM    SYMINP    ZMAT    AOBASIS   BASIS     P2S    ABASIS      S 
                                         1400     1410     1200     1210     1080     1600     1650     1700      960(1)
                                           T        V       H0       H01     AOSYM     SMH    MOLCAS    OPER    ABASIS    

              2       7        5.05       700     1000      520     2100     1001     2101     7360   
                                         GEOM     BASIS   MCVARS     RHF     BASIS     RHF    F12ABS    

 PROGRAMS   *        TOTAL  RCCSD(T)   RHF-SCF       INT   RHF-SCF       INT
 CPU TIMES  *     14012.59  13934.37     48.78     28.38      0.14      0.75
 REAL TIME  *     14500.14 SEC
 DISK USED  *         9.05 GB (local),       82.27 GB (total)
 SF USED    *        64.43 GB
 GA USED    *         3.05 MB       (max)       0.00 MB       (current)
 **********************************************************************************************************************************

 RCCSD(T)-F12A/cc-pVDZ-F12 energy=   -421.497444009677

   RCCSD(T)-F12A         RHF-SCF         RHF-SCF
   -421.49744401   -419.64789221   -418.69342722
 **********************************************************************************************************************************
 Molpro calculation terminated
