# Supplementary material for: Computational Investigation of Substituent Effects on the Alcohol + Carbonyl Channel of Peroxy Radical Self- and Cross-Reactions
Source: J Phys Chem A. 2023 Feb 8;127(7):1686–96. doi: 10.1021/acs.jpca.2c08927 (PMC9969516; doi:10.1021/acs.jpca.2c08927)
Supplement: Supplementary file 2 — jp2c08927_si_002.zip [file jp2c08927_si_002.zip › EtO--OAce/RO-EtO-reactant.log]

 Entering Gaussian System, Link 0=/appl/chem/G09RevD.01/g09/g09
 Initial command:
 /appl/chem/G09RevD.01/g09/l1.exe "/wrk/hasangal/30657212.GAUSS_SCRDIR/Gau-8905.inp" -scrdir="/wrk/hasangal/30657212.GAUSS_SCRDIR/"
 Entering Link 1 = /appl/chem/G09RevD.01/g09/l1.exe PID=      8906.
  
 Copyright (c) 1988,1990,1992,1993,1995,1998,2003,2009,2013,
            Gaussian, Inc.  All Rights Reserved.
  
 This is part of the Gaussian(R) 09 program.  It is based on
 the Gaussian(R) 03 system (copyright 2003, Gaussian, Inc.),
 the Gaussian(R) 98 system (copyright 1998, Gaussian, Inc.),
 the Gaussian(R) 94 system (copyright 1995, Gaussian, Inc.),
 the Gaussian 92(TM) system (copyright 1992, Gaussian, Inc.),
 the Gaussian 90(TM) system (copyright 1990, Gaussian, Inc.),
 the Gaussian 88(TM) system (copyright 1988, Gaussian, Inc.),
 the Gaussian 86(TM) system (copyright 1986, Carnegie Mellon
 University), and the Gaussian 82(TM) system (copyright 1983,
 Carnegie Mellon University). Gaussian is a federally registered
 trademark of Gaussian, Inc.
  
 This software contains proprietary and confidential information,
 including trade secrets, belonging to Gaussian, Inc.
  
 This software is provided under written license and may be
 used, copied, transmitted, or stored only in accord with that
 written license.
  
 The following legend is applicable only to US Government
 contracts under FAR:
  
                    RESTRICTED RIGHTS LEGEND
  
 Use, reproduction and disclosure by the US Government is
 subject to restrictions as set forth in subparagraphs (a)
 and (c) of the Commercial Computer Software - Restricted
 Rights clause in FAR 52.227-19.
  
 Gaussian, Inc.
 340 Quinnipiac St., Bldg. 40, Wallingford CT 06492
  
  
 ---------------------------------------------------------------
 Warning -- This program may not be used in any manner that
 competes with the business of Gaussian, Inc. or will provide
 assistance to any competitor of Gaussian, Inc.  The licensee
 of this program is prohibited from giving any competitor of
 Gaussian, Inc. access to this program.  By using this program,
 the user acknowledges that Gaussian, Inc. is engaged in the
 business of creating and licensing software in the field of
 computational chemistry and represents and warrants to the
 licensee that it is not a competitor of Gaussian, Inc. and that
 it will not use this program in any manner prohibited above.
 ---------------------------------------------------------------
  

 Cite this work as:
 Gaussian 09, Revision D.01,
 M. J. Frisch, G. W. Trucks, H. B. Schlegel, G. E. Scuseria, 
 M. A. Robb, J. R. Cheeseman, G. Scalmani, V. Barone, B. Mennucci, 
 G. A. Petersson, H. Nakatsuji, M. Caricato, X. Li, H. P. Hratchian, 
 A. F. Izmaylov, J. Bloino, G. Zheng, J. L. Sonnenberg, M. Hada, 
 M. Ehara, K. Toyota, R. Fukuda, J. Hasegawa, M. Ishida, T. Nakajima, 
 Y. Honda, O. Kitao, H. Nakai, T. Vreven, J. A. Montgomery, Jr., 
 J. E. Peralta, F. Ogliaro, M. Bearpark, J. J. Heyd, E. Brothers, 
 K. N. Kudin, V. N. Staroverov, T. Keith, R. Kobayashi, J. Normand, 
 K. Raghavachari, A. Rendell, J. C. Burant, S. S. Iyengar, J. Tomasi, 
 M. Cossi, N. Rega, J. M. Millam, M. Klene, J. E. Knox, J. B. Cross, 
 V. Bakken, C. Adamo, J. Jaramillo, R. Gomperts, R. E. Stratmann, 
 O. Yazyev, A. J. Austin, R. Cammi, C. Pomelli, J. W. Ochterski, 
 R. L. Martin, K. Morokuma, V. G. Zakrzewski, G. A. Voth, 
 P. Salvador, J. J. Dannenberg, S. Dapprich, A. D. Daniels, 
 O. Farkas, J. B. Foresman, J. V. Ortiz, J. Cioslowski, 
 and D. J. Fox, Gaussian, Inc., Wallingford CT, 2013.
 
 ******************************************
 Gaussian 09:  ES64L-G09RevD.01 24-Apr-2013
                19-Nov-2018 
 ******************************************
 %mem=12GB
 %NProcShared=16
 Will use up to   16 processors via shared memory.
 %chk=ethylakoxy_Conf-wb97-opt
 ----------------------------------------------------------------------
 #wB97XD Aug-cc-pVTZ Opt Integral(Grid=SuperFineGrid) Freq MaxDisk=32GB
 ----------------------------------------------------------------------
 1/14=-1,18=20,19=15,26=5,38=1/1,3;
 2/9=110,12=2,17=6,18=5,40=1/2;
 3/5=16,6=1,7=10,11=2,16=1,25=1,30=1,71=1,74=-58,75=-7/1,2,3;
 4//1;
 5/5=2,38=5/2;
 6/7=2,8=2,9=2,10=2,28=1/1;
 7//1,2,3,16;
 1/14=-1,18=20,19=15,26=5/3(2);
 2/9=110/2;
 99//99;
 2/9=110/2;
 3/5=16,6=1,7=10,11=2,16=1,25=1,30=1,71=1,74=-58,75=-7/1,2,3;
 4/5=5,16=3,69=1/1;
 5/5=2,38=5/2;
 7//1,2,3,16;
 1/14=-1,18=20,19=15,26=5/3(-5);
 2/9=110/2;
 6/7=2,8=2,9=2,10=2,19=2,28=1/1;
 99/9=1/99;
 -----
 Title
 -----
 Symbolic Z-matrix:
 Charge =  0 Multiplicity = 2
 H                    -1.0497    0.8894    0.6884 
 C                    -0.4111    0.        0.6164 
 H                     0.2487    0.        1.4919 
 H                    -1.0497   -0.8894    0.6884 
 C                     0.4324    0.       -0.6709 
 H                     1.1222    0.8516   -0.5634 
 H                     1.1222   -0.8516   -0.5634 
 O                    -0.4149    0.       -1.6872 
 

 GradGradGradGradGradGradGradGradGradGradGradGradGradGradGradGradGradGrad
 Berny optimization.
 Initialization pass.
                           ----------------------------
                           !    Initial Parameters    !
                           ! (Angstroms and Degrees)  !
 --------------------------                            --------------------------
 ! Name  Definition              Value          Derivative Info.                !
 --------------------------------------------------------------------------------
 ! R1    R(1,2)                  1.0973         estimate D2E/DX2                !
 ! R2    R(2,3)                  1.0963         estimate D2E/DX2                !
 ! R3    R(2,4)                  1.0973         estimate D2E/DX2                !
 ! R4    R(2,5)                  1.539          estimate D2E/DX2                !
 ! R5    R(5,6)                  1.1012         estimate D2E/DX2                !
 ! R6    R(5,7)                  1.1012         estimate D2E/DX2                !
 ! R7    R(5,8)                  1.3232         estimate D2E/DX2                !
 ! A1    A(1,2,3)              107.3295         estimate D2E/DX2                !
 ! A2    A(1,2,4)              108.2992         estimate D2E/DX2                !
 ! A3    A(1,2,5)              111.9534         estimate D2E/DX2                !
 ! A4    A(3,2,4)              107.3295         estimate D2E/DX2                !
 ! A5    A(3,2,5)              109.7626         estimate D2E/DX2                !
 ! A6    A(4,2,5)              111.9534         estimate D2E/DX2                !
 ! A7    A(2,5,6)              105.169          estimate D2E/DX2                !
 ! A8    A(2,5,7)              105.169          estimate D2E/DX2                !
 ! A9    A(2,5,8)              106.947          estimate D2E/DX2                !
 ! A10   A(6,5,7)              101.3114         estimate D2E/DX2                !
 ! A11   A(6,5,8)              118.4317         estimate D2E/DX2                !
 ! A12   A(7,5,8)              118.4317         estimate D2E/DX2                !
 ! D1    D(1,2,5,6)             65.8315         estimate D2E/DX2                !
 ! D2    D(1,2,5,7)            172.3342         estimate D2E/DX2                !
 ! D3    D(1,2,5,8)            -60.9172         estimate D2E/DX2                !
 ! D4    D(3,2,5,6)            -53.2514         estimate D2E/DX2                !
 ! D5    D(3,2,5,7)             53.2514         estimate D2E/DX2                !
 ! D6    D(3,2,5,8)            180.0            estimate D2E/DX2                !
 ! D7    D(4,2,5,6)           -172.3342         estimate D2E/DX2                !
 ! D8    D(4,2,5,7)            -65.8315         estimate D2E/DX2                !
 ! D9    D(4,2,5,8)             60.9172         estimate D2E/DX2                !
 --------------------------------------------------------------------------------
 Trust Radius=3.00D-01 FncErr=1.00D-07 GrdErr=1.00D-07
 Number of steps in this run=     38 maximum allowed number of steps=    100.
 GradGradGradGradGradGradGradGradGradGradGradGradGradGradGradGradGradGrad

                          Input orientation:                          
 ---------------------------------------------------------------------
 Center     Atomic      Atomic             Coordinates (Angstroms)
 Number     Number       Type             X           Y           Z
 ---------------------------------------------------------------------
      1          1           0       -1.049700    0.889400    0.688400
      2          6           0       -0.411100    0.000000    0.616400
      3          1           0        0.248700    0.000000    1.491900
      4          1           0       -1.049700   -0.889400    0.688400
      5          6           0        0.432400    0.000000   -0.670900
      6          1           0        1.122200    0.851600   -0.563400
      7          1           0        1.122200   -0.851600   -0.563400
      8          8           0       -0.414900    0.000000   -1.687200
 ---------------------------------------------------------------------
                    Distance matrix (angstroms):
                    1          2          3          4          5
     1  H    0.000000
     2  C    1.097281   0.000000
     3  H    1.767056   1.096283   0.000000
     4  H    1.778800   1.097281   1.767056   0.000000
     5  C    2.198943   1.539037   2.170587   2.198943   0.000000
     6  H    2.507106   2.113802   2.390080   3.052087   1.101182
     7  H    3.052087   2.113802   2.390080   2.507106   1.101182
     8  O    2.614857   2.303603   3.247621   2.614857   1.323172
                    6          7          8
     6  H    0.000000
     7  H    1.703200   0.000000
     8  O    2.085863   2.085863   0.000000
 Stoichiometry    C2H5O(2)
 Framework group  CS[SG(C2HO),X(H4)]
 Deg. of freedom    11
 Full point group                 CS      NOp   2
 Largest Abelian subgroup         CS      NOp   2
 Largest concise Abelian subgroup CS      NOp   2
                         Standard orientation:                         
 ---------------------------------------------------------------------
 Center     Atomic      Atomic             Coordinates (Angstroms)
 Number     Number       Type             X           Y           Z
 ---------------------------------------------------------------------
      1          1           0        0.802199   -1.268397    0.889400
      2          6           0        0.942206   -0.641187    0.000000
      3          1           0        1.984913   -0.302663    0.000000
      4          1           0        0.802199   -1.268397   -0.889400
      5          6           0        0.000000    0.575727    0.000000
      6          1           0        0.326394    1.192855    0.851600
      7          1           0        0.326394    1.192855   -0.851600
      8          8           0       -1.236917    0.105813    0.000000
 ---------------------------------------------------------------------
 Rotational constants (GHZ):     35.9182325     10.6292461      9.1052936
 Standard basis: Aug-CC-pVTZ (5D, 7F)
 There are   179 symmetry adapted cartesian basis functions of A'  symmetry.
 There are   111 symmetry adapted cartesian basis functions of A"  symmetry.
 There are   152 symmetry adapted basis functions of A'  symmetry.
 There are   101 symmetry adapted basis functions of A"  symmetry.
   253 basis functions,   351 primitive gaussians,   290 cartesian basis functions
    13 alpha electrons       12 beta electrons
       nuclear repulsion energy        75.4254349109 Hartrees.
 NAtoms=    8 NActive=    8 NUniq=    6 SFac= 1.78D+00 NAtFMM=   60 NAOKFM=F Big=F
 Integral buffers will be    131072 words long.
 Raffenetti 2 integral format.
 Two-electron integral symmetry is turned on.
 Nuclear repulsion after empirical dispersion term =       75.4235522750 Hartrees.
 One-electron integrals computed using PRISM.
 NBasis=   253 RedAO= T EigKep=  3.18D-05  NBF=   152   101
 NBsUse=   253 1.00D-06 EigRej= -1.00D+00 NBFU=   152   101
 ExpMin= 2.53D-02 ExpMax= 1.53D+04 ExpMxC= 5.22D+02 IAcc=3 IRadAn=         7 AccDes= 0.00D+00
 Harris functional with IExCor= 4639 and IRadAn=       7 diagonalized for initial guess.
 HarFok:  IExCor= 4639 AccDes= 0.00D+00 IRadAn=         7 IDoV= 1 UseB2=F ITyADJ=14
 ICtDFT=  3500011 ScaDFX=  1.000000  1.000000  1.000000  1.000000
 FoFCou: FMM=F IPFlag=           0 FMFlag=      100000 FMFlg1=           0
         NFxFlg=           0 DoJE=T BraDBF=F KetDBF=T FulRan=T
         wScrn=  0.000000 ICntrl=     500 IOpCl=  0 I1Cent=   200000004 NGrid=           0
         NMat0=    1 NMatS0=      1 NMatT0=    0 NMatD0=    1 NMtDS0=    0 NMtDT0=    0
 Petite list used in FoFCou.
 Initial guess orbital symmetries:
 Alpha Orbitals:
       Occupied  (A') (A') (A') (A') (A') (A') (A") (A') (A') (A")
                 (A') (A") (A')
       Virtual   (A') (A') (A") (A') (A") (A') (A') (A') (A') (A")
                 (A') (A") (A') (A') (A") (A') (A") (A') (A') (A")
                 (A') (A') (A") (A') (A') (A") (A") (A') (A') (A')
                 (A') (A") (A") (A') (A') (A") (A") (A') (A') (A')
                 (A") (A') (A") (A') (A') (A") (A") (A') (A') (A')
                 (A') (A') (A") (A") (A') (A") (A') (A") (A') (A')
                 (A") (A') (A") (A") (A') (A') (A") (A') (A') (A')
                 (A") (A') (A') (A") (A") (A') (A") (A") (A') (A')
                 (A') (A") (A') (A') (A") (A") (A') (A') (A") (A")
                 (A') (A') (A") (A") (A') (A') (A') (A") (A") (A')
                 (A') (A') (A") (A') (A") (A') (A') (A") (A') (A")
                 (A') (A") (A') (A') (A") (A') (A') (A") (A") (A')
                 (A") (A') (A") (A') (A") (A') (A') (A") (A') (A')
                 (A") (A') (A") (A') (A") (A') (A") (A') (A') (A")
                 (A') (A') (A') (A") (A") (A') (A') (A') (A') (A')
                 (A") (A") (A') (A") (A') (A') (A") (A") (A') (A")
                 (A') (A") (A') (A") (A') (A") (A') (A") (A') (A')
                 (A") (A') (A") (A') (A') (A") (A") (A") (A") (A')
                 (A') (A') (A') (A") (A') (A') (A") (A') (A') (A")
                 (A") (A') (A") (A') (A') (A') (A') (A') (A") (A')
                 (A") (A") (A') (A") (A") (A') (A") (A') (A") (A')
                 (A') (A") (A') (A') (A") (A') (A") (A') (A') (A')
                 (A") (A') (A") (A') (A") (A') (A") (A') (A") (A')
                 (A") (A') (A") (A') (A') (A") (A') (A') (A') (A')
 Beta  Orbitals:
       Occupied  (A') (A') (A') (A') (A') (A') (A") (A') (A') (A")
                 (A') (A")
       Virtual   (A') (A') (A') (A") (A') (A") (A') (A') (A') (A')
                 (A") (A') (A") (A') (A') (A") (A') (A") (A') (A')
                 (A") (A') (A') (A") (A') (A') (A") (A") (A') (A')
                 (A') (A') (A") (A") (A') (A') (A") (A") (A') (A')
                 (A') (A") (A') (A") (A') (A') (A") (A") (A') (A')
                 (A') (A') (A') (A") (A") (A') (A") (A') (A") (A')
                 (A') (A") (A') (A") (A") (A') (A') (A") (A') (A')
                 (A') (A") (A') (A') (A") (A") (A') (A") (A") (A')
                 (A') (A') (A") (A') (A') (A") (A") (A') (A') (A")
                 (A") (A') (A') (A") (A") (A') (A') (A') (A") (A")
                 (A') (A') (A') (A") (A') (A") (A') (A') (A") (A')
                 (A") (A') (A") (A') (A') (A") (A') (A') (A") (A")
                 (A') (A") (A') (A") (A') (A") (A') (A') (A") (A')
                 (A') (A") (A') (A") (A') (A") (A') (A") (A') (A')
                 (A") (A') (A') (A') (A") (A") (A') (A') (A') (A')
                 (A') (A") (A") (A') (A") (A') (A') (A") (A") (A')
                 (A") (A') (A") (A') (A") (A') (A") (A') (A") (A')
                 (A') (A") (A') (A") (A') (A') (A") (A") (A") (A")
                 (A') (A') (A') (A') (A") (A') (A') (A") (A') (A')
                 (A") (A") (A') (A") (A') (A') (A') (A') (A') (A")
                 (A') (A") (A") (A') (A") (A") (A') (A") (A') (A")
                 (A') (A') (A") (A') (A') (A") (A') (A") (A') (A')
                 (A') (A") (A') (A") (A') (A") (A') (A") (A') (A")
                 (A') (A") (A') (A") (A') (A') (A") (A') (A') (A')
                 (A')
 The electronic state of the initial guess is 2-A'.
 Initial guess <Sx>= 0.0000 <Sy>= 0.0000 <Sz>= 0.5000 <S**2>= 0.7500 S= 0.5000
 Keep R1 and R2 ints in memory in symmetry-blocked form, NReq=1550029350.
 Requested convergence on RMS density matrix=1.00D-08 within 128 cycles.
 Requested convergence on MAX density matrix=1.00D-06.
 Requested convergence on             energy=1.00D-06.
 No special actions if energy rises.
 SCF Done:  E(UwB97XD) =  -154.372937894     A.U. after   14 cycles
            NFock= 14  Conv=0.59D-08     -V/T= 2.0058
 <Sx>= 0.0000 <Sy>= 0.0000 <Sz>= 0.5000 <S**2>= 0.7545 S= 0.5022
 <L.S>= 0.000000000000E+00
 Annihilation of the first spin contaminant:
 S**2 before annihilation     0.7545,   after     0.7500

 **********************************************************************

            Population analysis using the SCF density.

 **********************************************************************

 Orbital symmetries:
 Alpha Orbitals:
       Occupied  (A') (A') (A') (A') (A') (A') (A') (A") (A') (A')
                 (A") (A') (A")
       Virtual   (A') (A') (A") (A') (A") (A') (A') (A') (A") (A')
                 (A') (A") (A') (A') (A") (A') (A") (A') (A') (A")
                 (A') (A') (A") (A') (A') (A") (A") (A') (A') (A')
                 (A') (A") (A") (A') (A") (A') (A") (A') (A') (A')
                 (A") (A') (A") (A') (A') (A") (A") (A') (A') (A')
                 (A') (A') (A") (A") (A') (A") (A') (A") (A') (A')
                 (A") (A') (A") (A") (A') (A') (A') (A") (A') (A')
                 (A") (A') (A') (A") (A") (A') (A") (A') (A") (A')
                 (A') (A") (A') (A') (A") (A") (A') (A') (A") (A")
                 (A') (A') (A") (A') (A") (A') (A') (A") (A') (A")
                 (A') (A') (A") (A') (A') (A") (A') (A") (A') (A")
                 (A') (A") (A') (A') (A") (A') (A') (A") (A") (A')
                 (A") (A') (A") (A') (A") (A') (A') (A") (A') (A')
                 (A") (A') (A") (A') (A") (A') (A") (A') (A') (A")
                 (A') (A') (A') (A") (A") (A') (A') (A') (A') (A')
                 (A") (A") (A') (A') (A") (A') (A") (A") (A') (A")
                 (A') (A') (A") (A") (A') (A") (A') (A') (A") (A')
                 (A") (A') (A") (A') (A') (A") (A") (A") (A") (A')
                 (A') (A') (A') (A") (A') (A') (A") (A') (A") (A')
                 (A") (A') (A") (A') (A') (A') (A') (A') (A") (A')
                 (A") (A") (A') (A") (A") (A') (A") (A') (A') (A")
                 (A') (A") (A') (A') (A") (A') (A") (A') (A') (A')
                 (A") (A') (A') (A") (A") (A') (A") (A') (A") (A')
                 (A") (A') (A") (A') (A') (A") (A') (A') (A') (A')
 Beta  Orbitals:
       Occupied  (A') (A') (A') (A') (A') (A') (A") (A') (A') (A')
                 (A") (A")
       Virtual   (A') (A') (A') (A") (A') (A") (A') (A') (A') (A")
                 (A') (A') (A") (A') (A') (A") (A') (A") (A') (A')
                 (A") (A') (A') (A") (A') (A") (A') (A") (A') (A')
                 (A') (A') (A") (A") (A') (A") (A') (A") (A') (A')
                 (A") (A') (A') (A") (A') (A') (A") (A") (A') (A')
                 (A') (A') (A') (A") (A") (A') (A") (A') (A") (A')
                 (A') (A") (A') (A") (A") (A') (A') (A') (A") (A')
                 (A') (A") (A') (A') (A") (A") (A') (A") (A') (A")
                 (A') (A') (A") (A') (A') (A") (A") (A') (A') (A")
                 (A") (A') (A') (A") (A") (A') (A') (A') (A") (A')
                 (A") (A') (A') (A") (A') (A') (A") (A') (A") (A')
                 (A") (A') (A") (A') (A') (A") (A') (A') (A") (A")
                 (A') (A") (A') (A") (A') (A") (A') (A') (A") (A')
                 (A') (A") (A') (A") (A') (A") (A') (A") (A') (A')
                 (A") (A') (A') (A') (A") (A") (A') (A') (A') (A')
                 (A") (A') (A") (A') (A') (A") (A') (A") (A") (A')
                 (A") (A') (A") (A') (A") (A') (A") (A') (A') (A")
                 (A') (A") (A') (A") (A') (A') (A") (A") (A") (A")
                 (A') (A') (A') (A') (A") (A') (A') (A") (A') (A")
                 (A') (A") (A') (A") (A') (A') (A') (A') (A') (A")
                 (A") (A') (A") (A') (A") (A") (A') (A") (A') (A")
                 (A') (A') (A") (A') (A') (A") (A') (A") (A') (A')
                 (A') (A") (A') (A") (A') (A") (A') (A") (A') (A")
                 (A') (A") (A') (A") (A') (A') (A") (A') (A') (A')
                 (A')
 The electronic state is 2-A'.
 Alpha  occ. eigenvalues --  -19.29963 -10.34249 -10.30448  -1.15282  -0.85618
 Alpha  occ. eigenvalues --   -0.71447  -0.57837  -0.57328  -0.53496  -0.48088
 Alpha  occ. eigenvalues --   -0.47123  -0.40665  -0.36932
 Alpha virt. eigenvalues --    0.03041   0.04189   0.04408   0.05123   0.06882
 Alpha virt. eigenvalues --    0.09508   0.10065   0.11713   0.12302   0.12425
 Alpha virt. eigenvalues --    0.13424   0.13615   0.16628   0.17049   0.19932
 Alpha virt. eigenvalues --    0.20589   0.21793   0.22928   0.23526   0.24487
 Alpha virt. eigenvalues --    0.25716   0.27232   0.28045   0.30136   0.31371
 Alpha virt. eigenvalues --    0.31437   0.33849   0.34023   0.34660   0.36330
 Alpha virt. eigenvalues --    0.37590   0.37855   0.38664   0.38711   0.39319
 Alpha virt. eigenvalues --    0.40204   0.40961   0.43177   0.43914   0.44511
 Alpha virt. eigenvalues --    0.44746   0.46734   0.47338   0.48565   0.49896
 Alpha virt. eigenvalues --    0.50448   0.52647   0.52861   0.56833   0.63079
 Alpha virt. eigenvalues --    0.65035   0.66782   0.67719   0.70126   0.70726
 Alpha virt. eigenvalues --    0.73149   0.74570   0.76177   0.77987   0.78578
 Alpha virt. eigenvalues --    0.79951   0.81028   0.82984   0.84569   0.84794
 Alpha virt. eigenvalues --    0.86195   0.88266   0.88529   0.89608   0.91694
 Alpha virt. eigenvalues --    0.91926   0.93952   0.95728   0.96463   0.99970
 Alpha virt. eigenvalues --    1.00976   1.03563   1.04479   1.04856   1.05918
 Alpha virt. eigenvalues --    1.08089   1.08545   1.09860   1.13208   1.13902
 Alpha virt. eigenvalues --    1.15115   1.16166   1.18902   1.19256   1.21811
 Alpha virt. eigenvalues --    1.23445   1.29257   1.29558   1.31608   1.31687
 Alpha virt. eigenvalues --    1.35059   1.37349   1.39323   1.40559   1.41016
 Alpha virt. eigenvalues --    1.47679   1.49358   1.50231   1.52987   1.53672
 Alpha virt. eigenvalues --    1.54151   1.55468   1.57862   1.58744   1.61142
 Alpha virt. eigenvalues --    1.61623   1.66932   1.67438   1.70009   1.71093
 Alpha virt. eigenvalues --    1.72851   1.74627   1.74914   1.79737   1.85363
 Alpha virt. eigenvalues --    1.86184   1.91538   1.94654   1.97969   2.01895
 Alpha virt. eigenvalues --    2.04180   2.05997   2.06864   2.10011   2.13364
 Alpha virt. eigenvalues --    2.19675   2.19917   2.24638   2.28940   2.31315
 Alpha virt. eigenvalues --    2.32953   2.33800   2.38571   2.41652   2.48276
 Alpha virt. eigenvalues --    2.53269   2.61892   2.69643   2.73727   2.78780
 Alpha virt. eigenvalues --    2.80331   2.84073   2.93451   3.00751   3.12261
 Alpha virt. eigenvalues --    3.12650   3.13816   3.18077   3.26583   3.26680
 Alpha virt. eigenvalues --    3.31171   3.39165   3.40108   3.41288   3.44484
 Alpha virt. eigenvalues --    3.44522   3.49058   3.49109   3.52749   3.53786
 Alpha virt. eigenvalues --    3.63202   3.63787   3.67367   3.68586   3.70753
 Alpha virt. eigenvalues --    3.76420   3.77708   3.85568   3.87862   3.90158
 Alpha virt. eigenvalues --    3.90714   3.92412   3.93517   3.95543   4.04363
 Alpha virt. eigenvalues --    4.09246   4.13895   4.17704   4.20688   4.23427
 Alpha virt. eigenvalues --    4.29055   4.29809   4.43353   4.47617   4.48431
 Alpha virt. eigenvalues --    4.52288   4.53964   4.56886   4.57631   4.60968
 Alpha virt. eigenvalues --    4.66364   4.70891   4.73677   4.76098   4.83407
 Alpha virt. eigenvalues --    4.86061   4.91461   4.92901   4.99235   5.04313
 Alpha virt. eigenvalues --    5.06004   5.14106   5.16274   5.21431   5.22144
 Alpha virt. eigenvalues --    5.35906   5.39845   5.47048   5.53111   5.63660
 Alpha virt. eigenvalues --    5.66464   5.71539   5.78573   5.84195   5.86388
 Alpha virt. eigenvalues --    5.89084   5.98871   6.24781   6.26161   6.35383
 Alpha virt. eigenvalues --    6.43482   6.47416   6.58350   6.63257   6.77296
 Alpha virt. eigenvalues --    6.82456   6.83346   6.92547   7.02152   7.29029
 Alpha virt. eigenvalues --    7.32233   7.33859  13.64291  16.68430  17.17231
  Beta  occ. eigenvalues --  -19.28013 -10.34300 -10.30200  -1.09989  -0.84075
  Beta  occ. eigenvalues --   -0.70391  -0.56807  -0.54363  -0.49199  -0.47341
  Beta  occ. eigenvalues --   -0.46543  -0.35036
  Beta virt. eigenvalues --   -0.06784   0.03270   0.04343   0.04433   0.05236
  Beta virt. eigenvalues --    0.06929   0.09870   0.10229   0.11862   0.12342
  Beta virt. eigenvalues --    0.12539   0.13624   0.13631   0.16740   0.17172
  Beta virt. eigenvalues --    0.20020   0.20914   0.21881   0.23141   0.24146
  Beta virt. eigenvalues --    0.24452   0.26050   0.27402   0.28008   0.30306
  Beta virt. eigenvalues --    0.31505   0.31512   0.33905   0.34363   0.34959
  Beta virt. eigenvalues --    0.36463   0.37746   0.37890   0.38758   0.39067
  Beta virt. eigenvalues --    0.39407   0.40524   0.41079   0.43408   0.43928
  Beta virt. eigenvalues --    0.44824   0.45059   0.46857   0.47378   0.48846
  Beta virt. eigenvalues --    0.50092   0.50479   0.52811   0.53740   0.57067
  Beta virt. eigenvalues --    0.63426   0.65334   0.67286   0.67669   0.70218
  Beta virt. eigenvalues --    0.70836   0.73157   0.74960   0.76276   0.78110
  Beta virt. eigenvalues --    0.78892   0.80253   0.81615   0.83124   0.84704
  Beta virt. eigenvalues --    0.85094   0.86758   0.88491   0.88549   0.89760
  Beta virt. eigenvalues --    0.91907   0.91931   0.94903   0.95953   0.96576
  Beta virt. eigenvalues --    1.00045   1.01410   1.03611   1.04764   1.05069
  Beta virt. eigenvalues --    1.06098   1.08139   1.08591   1.09948   1.13306
  Beta virt. eigenvalues --    1.13977   1.15193   1.16522   1.18978   1.19266
  Beta virt. eigenvalues --    1.21896   1.23619   1.29404   1.29641   1.31679
  Beta virt. eigenvalues --    1.31749   1.35999   1.37633   1.39481   1.40928
  Beta virt. eigenvalues --    1.41173   1.47926   1.49699   1.50299   1.53242
  Beta virt. eigenvalues --    1.53860   1.54222   1.55682   1.57923   1.59054
  Beta virt. eigenvalues --    1.61323   1.61824   1.67094   1.67964   1.70153
  Beta virt. eigenvalues --    1.71263   1.73137   1.75050   1.75334   1.79984
  Beta virt. eigenvalues --    1.85643   1.86296   1.91981   1.94736   1.98674
  Beta virt. eigenvalues --    2.02331   2.05271   2.06537   2.06997   2.10423
  Beta virt. eigenvalues --    2.13681   2.19806   2.21238   2.24946   2.29728
  Beta virt. eigenvalues --    2.32277   2.35226   2.35829   2.39366   2.43030
  Beta virt. eigenvalues --    2.48878   2.54158   2.63397   2.70542   2.74713
  Beta virt. eigenvalues --    2.79424   2.81654   2.85444   2.93856   3.01142
  Beta virt. eigenvalues --    3.12732   3.12754   3.14081   3.18606   3.26984
  Beta virt. eigenvalues --    3.26994   3.31371   3.39277   3.40331   3.41627
  Beta virt. eigenvalues --    3.44650   3.44854   3.49259   3.49498   3.52929
  Beta virt. eigenvalues --    3.54074   3.63321   3.64182   3.68047   3.68902
  Beta virt. eigenvalues --    3.71292   3.76763   3.78367   3.85798   3.88448
  Beta virt. eigenvalues --    3.90415   3.90960   3.92588   3.93712   3.95840
  Beta virt. eigenvalues --    4.05056   4.09583   4.15427   4.18314   4.21069
  Beta virt. eigenvalues --    4.24155   4.29357   4.30027   4.43649   4.48500
  Beta virt. eigenvalues --    4.48854   4.52526   4.54118   4.57004   4.58011
  Beta virt. eigenvalues --    4.61725   4.66954   4.71246   4.74740   4.76283
  Beta virt. eigenvalues --    4.86216   4.86350   4.91640   4.93619   4.99465
  Beta virt. eigenvalues --    5.04492   5.06316   5.14466   5.16719   5.22361
  Beta virt. eigenvalues --    5.22538   5.36531   5.40088   5.47763   5.53644
  Beta virt. eigenvalues --    5.64086   5.66701   5.71960   5.79551   5.84820
  Beta virt. eigenvalues --    5.86837   5.89206   6.00421   6.30236   6.31050
  Beta virt. eigenvalues --    6.38165   6.43913   6.48270   6.62674   6.66507
  Beta virt. eigenvalues --    6.82505   6.84688   6.90196   6.98043   7.05087
  Beta virt. eigenvalues --    7.32832   7.34066   7.40504  13.67612  16.68771
  Beta virt. eigenvalues --   17.17303
          Condensed to atoms (all electrons):
               1          2          3          4          5          6
     1  H    0.360957   0.390340   0.007654  -0.008587  -0.009037  -0.017803
     2  C    0.390340   5.567564   0.388401   0.390340   0.052505  -0.010630
     3  H    0.007654   0.388401   0.308659   0.007654  -0.007668   0.003773
     4  H   -0.008587   0.390340   0.007654   0.360957  -0.009037   0.008329
     5  C   -0.009037   0.052505  -0.007668  -0.009037   5.197047   0.404828
     6  H   -0.017803  -0.010630   0.003773   0.008329   0.404828   0.388705
     7  H    0.008329  -0.010630   0.003773  -0.017803   0.404828  -0.016304
     8  O    0.000369   0.037654  -0.001460   0.000369  -0.057265  -0.015482
               7          8
     1  H    0.008329   0.000369
     2  C   -0.010630   0.037654
     3  H    0.003773  -0.001460
     4  H   -0.017803   0.000369
     5  C    0.404828  -0.057265
     6  H   -0.016304  -0.015482
     7  H    0.388705  -0.015482
     8  O   -0.015482   8.603486
          Atomic-Atomic Spin Densities.
               1          2          3          4          5          6
     1  H   -0.000097  -0.000877  -0.000535   0.003612  -0.003847  -0.001884
     2  C   -0.000877   0.154730   0.006590  -0.000877  -0.004116   0.004498
     3  H   -0.000535   0.006590   0.001618  -0.000535   0.002523   0.000835
     4  H    0.003612  -0.000877  -0.000535  -0.000097  -0.003847  -0.001253
     5  C   -0.003847  -0.004116   0.002523  -0.003847   0.004861   0.005677
     6  H   -0.001884   0.004498   0.000835  -0.001253   0.005677   0.008783
     7  H   -0.001253   0.004498   0.000835  -0.001884   0.005677  -0.001263
     8  O    0.008903  -0.024182  -0.003373   0.008903  -0.083319  -0.000278
               7          8
     1  H   -0.001253   0.008903
     2  C    0.004498  -0.024182
     3  H    0.000835  -0.003373
     4  H   -0.001884   0.008903
     5  C    0.005677  -0.083319
     6  H   -0.001263  -0.000278
     7  H    0.008783  -0.000278
     8  O   -0.000278   0.983513
 Mulliken charges and spin densities:
               1          2
     1  H    0.267777   0.004022
     2  C   -0.805545   0.140265
     3  H    0.289214   0.007958
     4  H    0.267777   0.004022
     5  C    0.023798  -0.076391
     6  H    0.254584   0.015116
     7  H    0.254584   0.015116
     8  O   -0.552190   0.889892
 Sum of Mulliken charges =   0.00000   1.00000
 Mulliken charges and spin densities with hydrogens summed into heavy atoms:
               1          2
     2  C    0.019224   0.156268
     5  C    0.532966  -0.046159
     8  O   -0.552190   0.889892
 Electronic spatial extent (au):  <R**2>=            174.7696
 Charge=              0.0000 electrons
 Dipole moment (field-independent basis, Debye):
    X=              2.1529    Y=              0.2890    Z=              0.0000  Tot=              2.1722
 Quadrupole moment (field-independent basis, Debye-Ang):
   XX=            -21.2320   YY=            -18.1075   ZZ=            -19.2674
   XY=             -0.2975   XZ=              0.0000   YZ=              0.0000
 Traceless Quadrupole moment (field-independent basis, Debye-Ang):
   XX=             -1.6964   YY=              1.4282   ZZ=              0.2682
   XY=             -0.2975   XZ=              0.0000   YZ=              0.0000
 Octapole moment (field-independent basis, Debye-Ang**2):
  XXX=              0.7969  YYY=              0.7429  ZZZ=              0.0000  XYY=             -1.5025
  XXY=              0.8051  XXZ=              0.0000  XZZ=             -0.6378  YZZ=             -0.2226
  YYZ=              0.0000  XYZ=              0.0000
 Hexadecapole moment (field-independent basis, Debye-Ang**3):
 XXXX=           -121.4895 YYYY=            -69.9282 ZZZZ=            -32.7315 XXXY=             15.5137
 XXXZ=              0.0000 YYYX=             15.4133 YYYZ=              0.0000 ZZZX=              0.0000
 ZZZY=              0.0000 XXYY=            -31.7060 XXZZ=            -27.5365 YYZZ=            -15.2804
 XXYZ=              0.0000 YYXZ=              0.0000 ZZXY=              4.8860
 N-N= 7.542355227496D+01 E-N=-5.116397346444D+02  KE= 1.534858317321D+02
 Symmetry A'   KE= 1.446980501473D+02
 Symmetry A"   KE= 8.787781584787D+00
                          Isotropic Fermi Contact Couplings
        Atom                 a.u.       MegaHertz       Gauss      10(-4) cm-1
     1  H(1)              -0.00207      -9.23170      -3.29410      -3.07936
     2  C(13)              0.09319     104.76013      37.38102      34.94422
     3  H(1)               0.00573      25.62376       9.14319       8.54717
     4  H(1)              -0.00207      -9.23170      -3.29410      -3.07936
     5  C(13)             -0.03486     -39.18442     -13.98197     -13.07051
     6  H(1)               0.00986      44.07405      15.72672      14.70152
     7  H(1)               0.00986      44.07405      15.72672      14.70152
     8  O(17)              0.03446     -20.88745      -7.45316      -6.96730
 --------------------------------------------------------
       Center         ----  Spin Dipole Couplings  ----
                      3XX-RR        3YY-RR        3ZZ-RR
 --------------------------------------------------------
     1   Atom        0.000061      0.001809     -0.001870
     2   Atom        0.064817      0.025979     -0.090796
     3   Atom        0.016171     -0.003429     -0.012741
     4   Atom        0.000061      0.001809     -0.001870
     5   Atom        0.036220      0.017926     -0.054146
     6   Atom        0.003442     -0.003093     -0.000349
     7   Atom        0.003442     -0.003093     -0.000349
     8   Atom       -0.824187      2.552576     -1.728389
 --------------------------------------------------------
                        XY            XZ            YZ
 --------------------------------------------------------
     1   Atom       -0.010427      0.005314     -0.014741
     2   Atom       -0.135485      0.000000      0.000000
     3   Atom        0.004114      0.000000      0.000000
     4   Atom       -0.010427     -0.005314      0.014741
     5   Atom        0.001248      0.000000      0.000000
     6   Atom        0.011958      0.011407      0.007301
     7   Atom        0.011958     -0.011407     -0.007301
     8   Atom       -1.984090      0.000000      0.000000
 --------------------------------------------------------


 ---------------------------------------------------------------------------------
              Anisotropic Spin Dipole Couplings in Principal Axis System
 ---------------------------------------------------------------------------------

       Atom             a.u.   MegaHertz   Gauss  10(-4) cm-1        Axes

              Baa    -0.0156    -8.339    -2.975    -2.781  0.2455  0.7072  0.6630
     1 H(1)   Bbb    -0.0054    -2.878    -1.027    -0.960  0.8425  0.1826 -0.5067
              Bcc     0.0210    11.217     4.002     3.742 -0.4794  0.6830 -0.5511
 
              Baa    -0.0915   -12.275    -4.380    -4.094  0.6550  0.7556  0.0000
     2 C(13)  Bbb    -0.0908   -12.184    -4.348    -4.064  0.0000  0.0000  1.0000
              Bcc     0.1823    24.459     8.727     8.159  0.7556 -0.6550  0.0000
 
              Baa    -0.0127    -6.798    -2.426    -2.268  0.0000  0.0000  1.0000
     3 H(1)   Bbb    -0.0043    -2.272    -0.811    -0.758 -0.1974  0.9803  0.0000
              Bcc     0.0170     9.070     3.236     3.025  0.9803  0.1974  0.0000
 
              Baa    -0.0156    -8.339    -2.975    -2.781  0.2455  0.7072 -0.6630
     4 H(1)   Bbb    -0.0054    -2.878    -1.027    -0.960  0.8425  0.1826  0.5067
              Bcc     0.0210    11.217     4.002     3.742 -0.4794  0.6830  0.5511
 
              Baa    -0.0541    -7.266    -2.593    -2.424  0.0000  0.0000  1.0000
     5 C(13)  Bbb     0.0178     2.394     0.854     0.799 -0.0678  0.9977  0.0000
              Bcc     0.0363     4.872     1.738     1.625  0.9977  0.0678  0.0000
 
              Baa    -0.0125    -6.658    -2.376    -2.221 -0.6825  0.6961  0.2228
     6 H(1)   Bbb    -0.0086    -4.592    -1.638    -1.532 -0.2602 -0.5163  0.8160
              Bcc     0.0211    11.250     4.014     3.753  0.6830  0.4989  0.5334
 
              Baa    -0.0125    -6.658    -2.376    -2.221 -0.6825  0.6961 -0.2228
     7 H(1)   Bbb    -0.0086    -4.592    -1.638    -1.532  0.2602  0.5163  0.8160
              Bcc     0.0211    11.250     4.014     3.753  0.6830  0.4989 -0.5334
 
              Baa    -1.7410   125.980    44.953    42.023  0.9078  0.4195  0.0000
     8 O(17)  Bbb    -1.7284   125.065    44.626    41.717  0.0000  0.0000  1.0000
              Bcc     3.4694  -251.045   -89.579   -83.740 -0.4195  0.9078  0.0000
 

 ---------------------------------------------------------------------------------

 Calling FoFJK, ICntrl=      2127 FMM=F ISym2X=1 I1Cent= 0 IOpClX= 1 NMat=1 NMatS=1 NMatT=0.
 ***** Axes restored to original set *****
 -------------------------------------------------------------------
 Center     Atomic                   Forces (Hartrees/Bohr)
 Number     Number              X              Y              Z
 -------------------------------------------------------------------
      1        1           0.003408821   -0.004175291   -0.003435732
      2        6          -0.014196676    0.000000000    0.016116479
      3        1           0.000828398    0.000000000   -0.005952383
      4        1           0.003408821    0.004175291   -0.003435732
      5        6           0.029202872    0.000000000    0.032233869
      6        1          -0.008415938    0.010462270   -0.010050429
      7        1          -0.008415938   -0.010462270   -0.010050429
      8        8          -0.005820360    0.000000000   -0.015425644
 -------------------------------------------------------------------
 Cartesian Forces:  Max     0.032233869 RMS     0.011735580

 GradGradGradGradGradGradGradGradGradGradGradGradGradGradGradGradGradGrad
 Berny optimization.
 FormGI is forming the generalized inverse of G from B-inverse, IUseBI=4.
 Internal  Forces:  Max     0.015575130 RMS     0.005865248
 Search for a local minimum.
 Step number   1 out of a maximum of   38
 All quantities printed in internal units (Hartrees-Bohrs-Radians)
 Mixed Optimization -- RFO/linear search
 Second derivative matrix not updated -- first step.
 ITU=  0
     Eigenvalues ---    0.00250   0.05248   0.05553   0.05971   0.06887
     Eigenvalues ---    0.16000   0.16000   0.16000   0.16000   0.16000
     Eigenvalues ---    0.22673   0.28604   0.33552   0.33552   0.33985
     Eigenvalues ---    0.33985   0.34097   0.61148
 RFO step:  Lambda=-7.05022602D-03 EMin= 2.49568555D-03
 Linear search not attempted -- first point.
 Iteration  1 RMS(Cart)=  0.03607272 RMS(Int)=  0.00208594
 Iteration  2 RMS(Cart)=  0.00171726 RMS(Int)=  0.00106725
 Iteration  3 RMS(Cart)=  0.00000124 RMS(Int)=  0.00106725
 Iteration  4 RMS(Cart)=  0.00000001 RMS(Int)=  0.00106725
 ClnCor:  largest displacement from symmetrization is 5.27D-11 for atom     4.
 Variable       Old X    -DE/DX   Delta X   Delta X   Delta X     New X
                                 (Linear)    (Quad)   (Total)
    R1        2.07356  -0.00559   0.00000  -0.01612  -0.01612   2.05744
    R2        2.07167  -0.00426   0.00000  -0.01223  -0.01223   2.05945
    R3        2.07356  -0.00559   0.00000  -0.01612  -0.01612   2.05744
    R4        2.90836   0.00634   0.00000   0.02165   0.02165   2.93000
    R5        2.08093   0.00184   0.00000   0.00537   0.00537   2.08630
    R6        2.08093   0.00184   0.00000   0.00537   0.00537   2.08630
    R7        2.50043   0.01558   0.00000   0.02518   0.02518   2.52561
    A1        1.87325   0.00398   0.00000   0.02592   0.02575   1.89901
    A2        1.89018   0.00239   0.00000   0.01037   0.01016   1.90034
    A3        1.95395  -0.00257   0.00000  -0.01653  -0.01673   1.93723
    A4        1.87325   0.00398   0.00000   0.02592   0.02575   1.89901
    A5        1.91572  -0.00459   0.00000  -0.02525  -0.02542   1.89030
    A6        1.95395  -0.00257   0.00000  -0.01653  -0.01673   1.93723
    A7        1.83554   0.00496   0.00000   0.03995   0.03823   1.87378
    A8        1.83554   0.00496   0.00000   0.03995   0.03823   1.87378
    A9        1.86658   0.00443   0.00000  -0.00107  -0.00097   1.86560
   A10        1.76822   0.00756   0.00000   0.12009   0.11597   1.88419
   A11        2.06702  -0.00955   0.00000  -0.08674  -0.08664   1.98038
   A12        2.06702  -0.00955   0.00000  -0.08674  -0.08664   1.98038
    D1        1.14898  -0.00564   0.00000  -0.07519  -0.07641   1.07257
    D2        3.00780   0.00626   0.00000   0.08567   0.08687   3.09467
    D3       -1.06321   0.00031   0.00000   0.00524   0.00523  -1.05797
    D4       -0.92941  -0.00595   0.00000  -0.08043  -0.08164  -1.01105
    D5        0.92941   0.00595   0.00000   0.08043   0.08164   1.01105
    D6        3.14159   0.00000   0.00000   0.00000   0.00000   3.14159
    D7       -3.00780  -0.00626   0.00000  -0.08567  -0.08687  -3.09467
    D8       -1.14898   0.00564   0.00000   0.07519   0.07641  -1.07257
    D9        1.06321  -0.00031   0.00000  -0.00524  -0.00523   1.05797
         Item               Value     Threshold  Converged?
 Maximum Force            0.015575     0.000450     NO 
 RMS     Force            0.005865     0.000300     NO 
 Maximum Displacement     0.078092     0.001800     NO 
 RMS     Displacement     0.035628     0.001200     NO 
 Predicted change in Energy=-3.887405D-03
 GradGradGradGradGradGradGradGradGradGradGradGradGradGradGradGradGradGrad

                          Input orientation:                          
 ---------------------------------------------------------------------
 Center     Atomic      Atomic             Coordinates (Angstroms)
 Number     Number       Type             X           Y           Z
 ---------------------------------------------------------------------
      1          1           0       -1.050445    0.885713    0.682915
      2          6           0       -0.418647    0.000000    0.641469
      3          1           0        0.243513    0.000000    1.507054
      4          1           0       -1.050445   -0.885713    0.682915
      5          6           0        0.454609    0.000000   -0.639720
      6          1           0        1.102457    0.892924   -0.596789
      7          1           0        1.102457   -0.892924   -0.596789
      8          8           0       -0.383400    0.000000   -1.680856
 ---------------------------------------------------------------------
                    Distance matrix (angstroms):
                    1          2          3          4          5
     1  H    0.000000
     2  C    1.088749   0.000000
     3  H    1.771445   1.089813   0.000000
     4  H    1.771425   1.088749   1.771445   0.000000
     5  C    2.190671   1.550491   2.157128   2.190671   0.000000
     6  H    2.504532   2.155076   2.441568   3.071836   1.104022
     7  H    3.071836   2.155076   2.441568   2.504532   1.104022
     8  O    2.610910   2.322593   3.248968   2.610910   1.336497
                    6          7          8
     6  H    0.000000
     7  H    1.785849   0.000000
     8  O    2.044575   2.044575   0.000000
 Stoichiometry    C2H5O(2)
 Framework group  CS[SG(C2HO),X(H4)]
 Deg. of freedom    11
 Full point group                 CS      NOp   2
 Largest Abelian subgroup         CS      NOp   2
 Largest concise Abelian subgroup CS      NOp   2
                         Standard orientation:                         
 ---------------------------------------------------------------------
 Center     Atomic      Atomic             Coordinates (Angstroms)
 Number     Number       Type             X           Y           Z
 ---------------------------------------------------------------------
      1          1           0        0.825320   -1.245697    0.885713
      2          6           0        0.970232   -0.629347    0.000000
      3          1           0        1.991485   -0.248907    0.000000
      4          1           0        0.825320   -1.245697   -0.885713
      5          6           0        0.000000    0.580063    0.000000
      6          1           0        0.230297    1.187116    0.892924
      7          1           0        0.230297    1.187116   -0.892924
      8          8           0       -1.240514    0.082721    0.000000
 ---------------------------------------------------------------------
 Rotational constants (GHZ):     35.7773761     10.4851586      9.0329470
 Standard basis: Aug-CC-pVTZ (5D, 7F)
 There are   179 symmetry adapted cartesian basis functions of A'  symmetry.
 There are   111 symmetry adapted cartesian basis functions of A"  symmetry.
 There are   152 symmetry adapted basis functions of A'  symmetry.
 There are   101 symmetry adapted basis functions of A"  symmetry.
   253 basis functions,   351 primitive gaussians,   290 cartesian basis functions
    13 alpha electrons       12 beta electrons
       nuclear repulsion energy        75.1232239902 Hartrees.
 NAtoms=    8 NActive=    8 NUniq=    6 SFac= 1.78D+00 NAtFMM=   60 NAOKFM=F Big=F
 Integral buffers will be    131072 words long.
 Raffenetti 2 integral format.
 Two-electron integral symmetry is turned on.
 Nuclear repulsion after empirical dispersion term =       75.1213411883 Hartrees.
 One-electron integrals computed using PRISM.
 NBasis=   253 RedAO= T EigKep=  3.22D-05  NBF=   152   101
 NBsUse=   253 1.00D-06 EigRej= -1.00D+00 NBFU=   152   101
 Initial guess from the checkpoint file:  "ethylakoxy_Conf-wb97-opt.chk"
 B after Tr=     0.000000    0.000000    0.000000
         Rot=    0.999923    0.000000    0.000000   -0.012376 Ang=  -1.42 deg.
 Initial guess orbital symmetries:
 Alpha Orbitals:
       Occupied  (A') (A') (A') (A') (A') (A') (A') (A") (A') (A')
                 (A") (A') (A")
       Virtual   (A') (A') (A') (A') (A') (A') (A') (A') (A') (A')
                 (A') (A') (A') (A') (A') (A') (A') (A') (A') (A')
                 (A') (A') (A') (A') (A') (A') (A') (A') (A') (A')
                 (A') (A') (A') (A') (A') (A') (A') (A') (A') (A')
                 (A') (A') (A') (A') (A') (A') (A') (A') (A') (A')
                 (A') (A') (A') (A') (A') (A') (A') (A') (A') (A')
                 (A') (A') (A') (A') (A') (A') (A') (A') (A') (A')
                 (A') (A') (A') (A') (A') (A') (A') (A') (A') (A')
                 (A') (A') (A') (A') (A') (A') (A') (A') (A') (A')
                 (A') (A') (A') (A') (A') (A') (A') (A') (A') (A')
                 (A') (A') (A') (A') (A') (A') (A') (A') (A') (A')
                 (A') (A') (A') (A') (A') (A') (A') (A') (A') (A')
                 (A') (A') (A') (A') (A') (A') (A') (A') (A') (A')
                 (A') (A') (A') (A') (A') (A') (A') (A') (A') (A')
                 (A') (A') (A") (A") (A") (A") (A") (A") (A") (A")
                 (A") (A") (A") (A") (A") (A") (A") (A") (A") (A")
                 (A") (A") (A") (A") (A") (A") (A") (A") (A") (A")
                 (A") (A") (A") (A") (A") (A") (A") (A") (A") (A")
                 (A") (A") (A") (A") (A") (A") (A") (A") (A") (A")
                 (A") (A") (A") (A") (A") (A") (A") (A") (A") (A")
                 (A") (A") (A") (A") (A") (A") (A") (A") (A") (A")
                 (A") (A") (A") (A") (A") (A") (A") (A") (A") (A")
                 (A") (A") (A") (A") (A") (A") (A") (A") (A") (A")
                 (A") (A") (A") (A") (A") (A") (A") (A") (A") (A")
 Beta  Orbitals:
       Occupied  (A') (A') (A') (A') (A') (A') (A") (A') (A') (A')
                 (A") (A")
       Virtual   (A') (A') (A') (A') (A') (A') (A') (A') (A') (A')
                 (A') (A') (A') (A') (A') (A') (A') (A') (A') (A')
                 (A') (A') (A') (A') (A') (A') (A') (A') (A') (A')
                 (A') (A') (A') (A') (A') (A') (A') (A') (A') (A')
                 (A') (A') (A') (A') (A') (A') (A') (A') (A') (A')
                 (A') (A') (A') (A') (A') (A') (A') (A') (A') (A')
                 (A') (A') (A') (A') (A') (A') (A') (A') (A') (A')
                 (A') (A') (A') (A') (A') (A') (A') (A') (A') (A')
                 (A') (A') (A') (A') (A') (A') (A') (A') (A') (A')
                 (A') (A') (A') (A') (A') (A') (A') (A') (A') (A')
                 (A') (A') (A') (A') (A') (A') (A') (A') (A') (A')
                 (A') (A') (A') (A') (A') (A') (A') (A') (A') (A')
                 (A') (A') (A') (A') (A') (A') (A') (A') (A') (A')
                 (A') (A') (A') (A') (A') (A') (A') (A') (A') (A')
                 (A') (A') (A') (A") (A") (A") (A") (A") (A") (A")
                 (A") (A") (A") (A") (A") (A") (A") (A") (A") (A")
                 (A") (A") (A") (A") (A") (A") (A") (A") (A") (A")
                 (A") (A") (A") (A") (A") (A") (A") (A") (A") (A")
                 (A") (A") (A") (A") (A") (A") (A") (A") (A") (A")
                 (A") (A") (A") (A") (A") (A") (A") (A") (A") (A")
                 (A") (A") (A") (A") (A") (A") (A") (A") (A") (A")
                 (A") (A") (A") (A") (A") (A") (A") (A") (A") (A")
                 (A") (A") (A") (A") (A") (A") (A") (A") (A") (A")
                 (A") (A") (A") (A") (A") (A") (A") (A") (A") (A")
                 (A")
 Initial guess <Sx>= 0.0000 <Sy>= 0.0000 <Sz>= 0.5000 <S**2>= 0.7545 S= 0.5023
 ExpMin= 2.53D-02 ExpMax= 1.53D+04 ExpMxC= 5.22D+02 IAcc=3 IRadAn=         5 AccDes= 0.00D+00
 Harris functional with IExCor= 4639 and IRadAn=       5 diagonalized for initial guess.
 HarFok:  IExCor= 4639 AccDes= 0.00D+00 IRadAn=         5 IDoV= 1 UseB2=F ITyADJ=14
 ICtDFT=  3500011 ScaDFX=  1.000000  1.000000  1.000000  1.000000
 FoFCou: FMM=F IPFlag=           0 FMFlag=      100000 FMFlg1=           0
         NFxFlg=           0 DoJE=T BraDBF=F KetDBF=T FulRan=T
         wScrn=  0.000000 ICntrl=     500 IOpCl=  0 I1Cent=   200000004 NGrid=           0
         NMat0=    1 NMatS0=      1 NMatT0=    0 NMatD0=    1 NMtDS0=    0 NMtDT0=    0
 Petite list used in FoFCou.
 Keep R1 and R2 ints in memory in symmetry-blocked form, NReq=1550029350.
 Requested convergence on RMS density matrix=1.00D-08 within 128 cycles.
 Requested convergence on MAX density matrix=1.00D-06.
 Requested convergence on             energy=1.00D-06.
 No special actions if energy rises.
 SCF Done:  E(UwB97XD) =  -154.377244294     A.U. after   12 cycles
            NFock= 12  Conv=0.70D-08     -V/T= 2.0059
 <Sx>= 0.0000 <Sy>= 0.0000 <Sz>= 0.5000 <S**2>= 0.7544 S= 0.5022
 <L.S>= 0.000000000000E+00
 Annihilation of the first spin contaminant:
 S**2 before annihilation     0.7544,   after     0.7500
 Calling FoFJK, ICntrl=      2127 FMM=F ISym2X=1 I1Cent= 0 IOpClX= 1 NMat=1 NMatS=1 NMatT=0.
 ***** Axes restored to original set *****
 -------------------------------------------------------------------
 Center     Atomic                   Forces (Hartrees/Bohr)
 Number     Number              X              Y              Z
 -------------------------------------------------------------------
      1        1           0.000809139   -0.000204359   -0.001334523
      2        6          -0.001925054    0.000000000    0.002738969
      3        1           0.000505926    0.000000000   -0.001081997
      4        1           0.000809139    0.000204359   -0.001334523
      5        6           0.014791764    0.000000000    0.015425348
      6        1          -0.003656562   -0.000003813   -0.001848278
      7        1          -0.003656562    0.000003813   -0.001848278
      8        8          -0.007677790    0.000000000   -0.010716717
 -------------------------------------------------------------------
 Cartesian Forces:  Max     0.015425348 RMS     0.005329543

 GradGradGradGradGradGradGradGradGradGradGradGradGradGradGradGradGradGrad
 Berny optimization.
 Using GEDIIS/GDIIS optimizer.
 FormGI is forming the generalized inverse of G from B-inverse, IUseBI=4.
 Internal  Forces:  Max     0.013162469 RMS     0.002770992
 Search for a local minimum.
 Step number   2 out of a maximum of   38
 All quantities printed in internal units (Hartrees-Bohrs-Radians)
 Mixed Optimization -- RFO/linear search
 Update second derivatives using D2CorX and points    1    2
 DE= -4.31D-03 DEPred=-3.89D-03 R= 1.11D+00
 TightC=F SS=  1.41D+00  RLast= 2.76D-01 DXNew= 5.0454D-01 8.2707D-01
 Trust test= 1.11D+00 RLast= 2.76D-01 DXMaxT set to 5.05D-01
 ITU=  1  0
 Use linear search instead of GDIIS.
     Eigenvalues ---    0.00250   0.05432   0.05762   0.06033   0.06057
     Eigenvalues ---    0.15439   0.16000   0.16000   0.16000   0.16416
     Eigenvalues ---    0.22432   0.28892   0.33514   0.33552   0.33985
     Eigenvalues ---    0.34073   0.34462   0.58103
 RFO step:  Lambda=-4.23702531D-04 EMin= 2.49568555D-03
 Quartic linear search produced a step of  0.31412.
 Iteration  1 RMS(Cart)=  0.01259030 RMS(Int)=  0.00051335
 Iteration  2 RMS(Cart)=  0.00023296 RMS(Int)=  0.00045799
 Iteration  3 RMS(Cart)=  0.00000002 RMS(Int)=  0.00045799
 ClnCor:  largest displacement from symmetrization is 1.32D-10 for atom     4.
 Variable       Old X    -DE/DX   Delta X   Delta X   Delta X     New X
                                 (Linear)    (Quad)   (Total)
    R1        2.05744  -0.00069  -0.00507   0.00143  -0.00363   2.05380
    R2        2.05945  -0.00055  -0.00384   0.00097  -0.00287   2.05658
    R3        2.05744  -0.00069  -0.00507   0.00143  -0.00363   2.05380
    R4        2.93000  -0.00095   0.00680  -0.00984  -0.00305   2.92696
    R5        2.08630  -0.00222   0.00169  -0.01004  -0.00836   2.07794
    R6        2.08630  -0.00222   0.00169  -0.01004  -0.00836   2.07794
    R7        2.52561   0.01316   0.00791   0.02192   0.02983   2.55544
    A1        1.89901   0.00128   0.00809   0.00526   0.01325   1.91226
    A2        1.90034   0.00141   0.00319   0.00654   0.00952   1.90986
    A3        1.93723  -0.00151  -0.00525  -0.00871  -0.01412   1.92311
    A4        1.89901   0.00128   0.00809   0.00526   0.01325   1.91226
    A5        1.89030  -0.00087  -0.00798   0.00084  -0.00724   1.88306
    A6        1.93723  -0.00151  -0.00525  -0.00871  -0.01412   1.92311
    A7        1.87378   0.00040   0.01201  -0.00385   0.00737   1.88115
    A8        1.87378   0.00040   0.01201  -0.00385   0.00737   1.88115
    A9        1.86560   0.00045  -0.00031  -0.00297  -0.00325   1.86235
   A10        1.88419   0.00191   0.03643   0.00814   0.04283   1.92702
   A11        1.98038  -0.00150  -0.02721   0.00083  -0.02636   1.95402
   A12        1.98038  -0.00150  -0.02721   0.00083  -0.02636   1.95402
    D1        1.07257  -0.00118  -0.02400  -0.00102  -0.02555   1.04702
    D2        3.09467   0.00144   0.02729   0.00459   0.03234   3.12701
    D3       -1.05797   0.00013   0.00164   0.00178   0.00339  -1.05458
    D4       -1.01105  -0.00131  -0.02564  -0.00280  -0.02894  -1.03999
    D5        1.01105   0.00131   0.02564   0.00280   0.02894   1.03999
    D6        3.14159   0.00000   0.00000   0.00000   0.00000   3.14159
    D7       -3.09467  -0.00144  -0.02729  -0.00459  -0.03234  -3.12701
    D8       -1.07257   0.00118   0.02400   0.00102   0.02555  -1.04702
    D9        1.05797  -0.00013  -0.00164  -0.00178  -0.00339   1.05458
         Item               Value     Threshold  Converged?
 Maximum Force            0.013162     0.000450     NO 
 RMS     Force            0.002771     0.000300     NO 
 Maximum Displacement     0.027597     0.001800     NO 
 RMS     Displacement     0.012593     0.001200     NO 
 Predicted change in Energy=-4.531713D-04
 GradGradGradGradGradGradGradGradGradGradGradGradGradGradGradGradGradGrad

                          Input orientation:                          
 ---------------------------------------------------------------------
 Center     Atomic      Atomic             Coordinates (Angstroms)
 Number     Number       Type             X           Y           Z
 ---------------------------------------------------------------------
      1          1           0       -1.044426    0.887148    0.672118
      2          6           0       -0.417011    0.000000    0.649535
      3          1           0        0.245348    0.000000    1.513055
      4          1           0       -1.044426   -0.887148    0.672118
      5          6           0        0.462928    0.000000   -0.625116
      6          1           0        1.089914    0.902992   -0.600341
      7          1           0        1.089914   -0.902992   -0.600341
      8          8           0       -0.382139    0.000000   -1.680828
 ---------------------------------------------------------------------
                    Distance matrix (angstroms):
                    1          2          3          4          5
     1  H    0.000000
     2  C    1.086826   0.000000
     3  H    1.776998   1.088295   0.000000
     4  H    1.774296   1.086826   1.776998   0.000000
     5  C    2.177606   1.548880   2.149213   2.177606   0.000000
     6  H    2.484917   2.156016   2.448494   3.062541   1.099599
     7  H    3.062541   2.156016   2.448494   2.484917   1.099599
     8  O    2.600387   2.330624   3.254939   2.600387   1.352282
                    6          7          8
     6  H    0.000000
     7  H    1.805983   0.000000
     8  O    2.037102   2.037102   0.000000
 Stoichiometry    C2H5O(2)
 Framework group  CS[SG(C2HO),X(H4)]
 Deg. of freedom    11
 Full point group                 CS      NOp   2
 Largest Abelian subgroup         CS      NOp   2
 Largest concise Abelian subgroup CS      NOp   2
                         Standard orientation:                         
 ---------------------------------------------------------------------
 Center     Atomic      Atomic             Coordinates (Angstroms)
 Number     Number       Type             X           Y           Z
 ---------------------------------------------------------------------
      1          1           0        0.835707   -1.221636    0.887148
      2          6           0        0.985517   -0.611950    0.000000
      3          1           0        1.997224   -0.210910    0.000000
      4          1           0        0.835707   -1.221636   -0.887148
      5          6           0        0.000000    0.582949    0.000000
      6          1           0        0.195247    1.179274    0.902992
      7          1           0        0.195247    1.179274   -0.902992
      8          8           0       -1.246529    0.058705    0.000000
 ---------------------------------------------------------------------
 Rotational constants (GHZ):     35.6208874     10.4401467      9.0029008
 Standard basis: Aug-CC-pVTZ (5D, 7F)
 There are   179 symmetry adapted cartesian basis functions of A'  symmetry.
 There are   111 symmetry adapted cartesian basis functions of A"  symmetry.
 There are   152 symmetry adapted basis functions of A'  symmetry.
 There are   101 symmetry adapted basis functions of A"  symmetry.
   253 basis functions,   351 primitive gaussians,   290 cartesian basis functions
    13 alpha electrons       12 beta electrons
       nuclear repulsion energy        74.9589402318 Hartrees.
 NAtoms=    8 NActive=    8 NUniq=    6 SFac= 1.78D+00 NAtFMM=   60 NAOKFM=F Big=F
 Integral buffers will be    131072 words long.
 Raffenetti 2 integral format.
 Two-electron integral symmetry is turned on.
 Nuclear repulsion after empirical dispersion term =       74.9570532703 Hartrees.
 One-electron integrals computed using PRISM.
 NBasis=   253 RedAO= T EigKep=  3.12D-05  NBF=   152   101
 NBsUse=   253 1.00D-06 EigRej= -1.00D+00 NBFU=   152   101
 Initial guess from the checkpoint file:  "ethylakoxy_Conf-wb97-opt.chk"
 B after Tr=     0.000000    0.000000    0.000000
         Rot=    0.999958    0.000000    0.000000   -0.009216 Ang=  -1.06 deg.
 Initial guess orbital symmetries:
 Alpha Orbitals:
       Occupied  (A') (A') (A') (A') (A') (A') (A") (A') (A') (A')
                 (A") (A') (A")
       Virtual   (A') (A') (A') (A') (A') (A') (A') (A') (A') (A')
                 (A') (A') (A') (A') (A') (A') (A') (A') (A') (A')
                 (A') (A') (A') (A') (A') (A') (A') (A') (A') (A')
                 (A') (A') (A') (A') (A') (A') (A') (A') (A') (A')
                 (A') (A') (A') (A') (A') (A') (A') (A') (A') (A')
                 (A') (A') (A') (A') (A') (A') (A') (A') (A') (A')
                 (A') (A') (A') (A') (A') (A') (A') (A') (A') (A')
                 (A') (A') (A') (A') (A') (A') (A') (A') (A') (A')
                 (A') (A') (A') (A') (A') (A') (A') (A') (A') (A')
                 (A') (A') (A') (A') (A') (A') (A') (A') (A') (A')
                 (A') (A') (A') (A') (A') (A') (A') (A') (A') (A')
                 (A') (A') (A') (A') (A') (A') (A') (A') (A') (A')
                 (A') (A') (A') (A') (A') (A') (A') (A') (A') (A')
                 (A') (A') (A') (A') (A') (A') (A') (A') (A') (A')
                 (A') (A') (A") (A") (A") (A") (A") (A") (A") (A")
                 (A") (A") (A") (A") (A") (A") (A") (A") (A") (A")
                 (A") (A") (A") (A") (A") (A") (A") (A") (A") (A")
                 (A") (A") (A") (A") (A") (A") (A") (A") (A") (A")
                 (A") (A") (A") (A") (A") (A") (A") (A") (A") (A")
                 (A") (A") (A") (A") (A") (A") (A") (A") (A") (A")
                 (A") (A") (A") (A") (A") (A") (A") (A") (A") (A")
                 (A") (A") (A") (A") (A") (A") (A") (A") (A") (A")
                 (A") (A") (A") (A") (A") (A") (A") (A") (A") (A")
                 (A") (A") (A") (A") (A") (A") (A") (A") (A") (A")
 Beta  Orbitals:
       Occupied  (A') (A') (A') (A') (A') (A') (A") (A') (A') (A')
                 (A") (A")
       Virtual   (A') (A') (A') (A') (A') (A') (A') (A') (A') (A')
                 (A') (A') (A') (A') (A') (A') (A') (A') (A') (A')
                 (A') (A') (A') (A') (A') (A') (A') (A') (A') (A')
                 (A') (A') (A') (A') (A') (A') (A') (A') (A') (A')
                 (A') (A') (A') (A') (A') (A') (A') (A') (A') (A')
                 (A') (A') (A') (A') (A') (A') (A') (A') (A') (A')
                 (A') (A') (A') (A') (A') (A') (A') (A') (A') (A')
                 (A') (A') (A') (A') (A') (A') (A') (A') (A') (A')
                 (A') (A') (A') (A') (A') (A') (A') (A') (A') (A')
                 (A') (A') (A') (A') (A') (A') (A') (A') (A') (A')
                 (A') (A') (A') (A') (A') (A') (A') (A') (A') (A')
                 (A') (A') (A') (A') (A') (A') (A') (A') (A') (A')
                 (A') (A') (A') (A') (A') (A') (A') (A') (A') (A')
                 (A') (A') (A') (A') (A') (A') (A') (A') (A') (A')
                 (A') (A') (A') (A") (A") (A") (A") (A") (A") (A")
                 (A") (A") (A") (A") (A") (A") (A") (A") (A") (A")
                 (A") (A") (A") (A") (A") (A") (A") (A") (A") (A")
                 (A") (A") (A") (A") (A") (A") (A") (A") (A") (A")
                 (A") (A") (A") (A") (A") (A") (A") (A") (A") (A")
                 (A") (A") (A") (A") (A") (A") (A") (A") (A") (A")
                 (A") (A") (A") (A") (A") (A") (A") (A") (A") (A")
                 (A") (A") (A") (A") (A") (A") (A") (A") (A") (A")
                 (A") (A") (A") (A") (A") (A") (A") (A") (A") (A")
                 (A") (A") (A") (A") (A") (A") (A") (A") (A") (A")
                 (A")
 Initial guess <Sx>= 0.0000 <Sy>= 0.0000 <Sz>= 0.5000 <S**2>= 0.7545 S= 0.5022
 ExpMin= 2.53D-02 ExpMax= 1.53D+04 ExpMxC= 5.22D+02 IAcc=3 IRadAn=         5 AccDes= 0.00D+00
 Harris functional with IExCor= 4639 and IRadAn=       5 diagonalized for initial guess.
 HarFok:  IExCor= 4639 AccDes= 0.00D+00 IRadAn=         5 IDoV= 1 UseB2=F ITyADJ=14
 ICtDFT=  3500011 ScaDFX=  1.000000  1.000000  1.000000  1.000000
 FoFCou: FMM=F IPFlag=           0 FMFlag=      100000 FMFlg1=           0
         NFxFlg=           0 DoJE=T BraDBF=F KetDBF=T FulRan=T
         wScrn=  0.000000 ICntrl=     500 IOpCl=  0 I1Cent=   200000004 NGrid=           0
         NMat0=    1 NMatS0=      1 NMatT0=    0 NMatD0=    1 NMtDS0=    0 NMtDT0=    0
 Petite list used in FoFCou.
 Keep R1 and R2 ints in memory in symmetry-blocked form, NReq=1550029350.
 Requested convergence on RMS density matrix=1.00D-08 within 128 cycles.
 Requested convergence on MAX density matrix=1.00D-06.
 Requested convergence on             energy=1.00D-06.
 No special actions if energy rises.
 SCF Done:  E(UwB97XD) =  -154.377764817     A.U. after   12 cycles
            NFock= 12  Conv=0.43D-08     -V/T= 2.0059
 <Sx>= 0.0000 <Sy>= 0.0000 <Sz>= 0.5000 <S**2>= 0.7544 S= 0.5022
 <L.S>= 0.000000000000E+00
 Annihilation of the first spin contaminant:
 S**2 before annihilation     0.7544,   after     0.7500
 Calling FoFJK, ICntrl=      2127 FMM=F ISym2X=1 I1Cent= 0 IOpClX= 1 NMat=1 NMatS=1 NMatT=0.
 ***** Axes restored to original set *****
 -------------------------------------------------------------------
 Center     Atomic                   Forces (Hartrees/Bohr)
 Number     Number              X              Y              Z
 -------------------------------------------------------------------
      1        1          -0.000296686    0.000301643    0.000371160
      2        6           0.000691863    0.000000000   -0.001747121
      3        1          -0.000209230    0.000000000    0.000421913
      4        1          -0.000296686   -0.000301643    0.000371160
      5        6           0.003328985    0.000000000    0.005056086
      6        1          -0.000054135   -0.000956629   -0.000394244
      7        1          -0.000054135    0.000956629   -0.000394244
      8        8          -0.003109975    0.000000000   -0.003684712
 -------------------------------------------------------------------
 Cartesian Forces:  Max     0.005056086 RMS     0.001663688

 GradGradGradGradGradGradGradGradGradGradGradGradGradGradGradGradGradGrad
 Berny optimization.
 Using GEDIIS/GDIIS optimizer.
 FormGI is forming the generalized inverse of G from B-inverse, IUseBI=4.
 Internal  Forces:  Max     0.004820143 RMS     0.001002016
 Search for a local minimum.
 Step number   3 out of a maximum of   38
 All quantities printed in internal units (Hartrees-Bohrs-Radians)
 Mixed Optimization -- RFO/linear search
 Update second derivatives using D2CorX and points    1    2    3
 DE= -5.21D-04 DEPred=-4.53D-04 R= 1.15D+00
 TightC=F SS=  1.41D+00  RLast= 1.02D-01 DXNew= 8.4853D-01 3.0603D-01
 Trust test= 1.15D+00 RLast= 1.02D-01 DXMaxT set to 5.05D-01
 ITU=  1  1  0
 Use linear search instead of GDIIS.
     Eigenvalues ---    0.00250   0.05611   0.05798   0.05859   0.06131
     Eigenvalues ---    0.15562   0.16000   0.16000   0.16061   0.16958
     Eigenvalues ---    0.22583   0.28900   0.33220   0.33552   0.33985
     Eigenvalues ---    0.34072   0.34687   0.50658
 RFO step:  Lambda=-6.06801833D-05 EMin= 2.49568555D-03
 Quartic linear search produced a step of  0.14637.
 Iteration  1 RMS(Cart)=  0.00319244 RMS(Int)=  0.00003101
 Iteration  2 RMS(Cart)=  0.00001428 RMS(Int)=  0.00002810
 Iteration  3 RMS(Cart)=  0.00000000 RMS(Int)=  0.00002810
 ClnCor:  largest displacement from symmetrization is 4.72D-10 for atom     4.
 Variable       Old X    -DE/DX   Delta X   Delta X   Delta X     New X
                                 (Linear)    (Quad)   (Total)
    R1        2.05380   0.00043  -0.00053   0.00137   0.00083   2.05464
    R2        2.05658   0.00021  -0.00042   0.00066   0.00024   2.05682
    R3        2.05380   0.00043  -0.00053   0.00137   0.00083   2.05464
    R4        2.92696  -0.00042  -0.00045  -0.00093  -0.00138   2.92558
    R5        2.07794  -0.00083  -0.00122  -0.00197  -0.00320   2.07475
    R6        2.07794  -0.00083  -0.00122  -0.00197  -0.00320   2.07475
    R7        2.55544   0.00482   0.00437   0.00696   0.01132   2.56677
    A1        1.91226  -0.00043   0.00194  -0.00386  -0.00192   1.91033
    A2        1.90986  -0.00030   0.00139  -0.00205  -0.00068   1.90918
    A3        1.92311   0.00036  -0.00207   0.00345   0.00137   1.92448
    A4        1.91226  -0.00043   0.00194  -0.00386  -0.00192   1.91033
    A5        1.88306   0.00044  -0.00106   0.00283   0.00177   1.88483
    A6        1.92311   0.00036  -0.00207   0.00345   0.00137   1.92448
    A7        1.88115   0.00079   0.00108   0.00548   0.00651   1.88766
    A8        1.88115   0.00079   0.00108   0.00548   0.00651   1.88766
    A9        1.86235  -0.00046  -0.00048  -0.00193  -0.00240   1.85995
   A10        1.92702  -0.00073   0.00627  -0.00636  -0.00019   1.92683
   A11        1.95402  -0.00015  -0.00386  -0.00094  -0.00480   1.94922
   A12        1.95402  -0.00015  -0.00386  -0.00094  -0.00480   1.94922
    D1        1.04702  -0.00004  -0.00374  -0.00019  -0.00397   1.04306
    D2        3.12701  -0.00004   0.00473  -0.00173   0.00303   3.13004
    D3       -1.05458  -0.00004   0.00050  -0.00096  -0.00047  -1.05505
    D4       -1.03999   0.00000  -0.00424   0.00077  -0.00350  -1.04349
    D5        1.03999   0.00000   0.00424  -0.00077   0.00350   1.04349
    D6        3.14159   0.00000   0.00000   0.00000   0.00000   3.14159
    D7       -3.12701   0.00004  -0.00473   0.00173  -0.00303  -3.13004
    D8       -1.04702   0.00004   0.00374   0.00019   0.00397  -1.04306
    D9        1.05458   0.00004  -0.00050   0.00096   0.00047   1.05505
         Item               Value     Threshold  Converged?
 Maximum Force            0.004820     0.000450     NO 
 RMS     Force            0.001002     0.000300     NO 
 Maximum Displacement     0.006720     0.001800     NO 
 RMS     Displacement     0.003187     0.001200     NO 
 Predicted change in Energy=-3.867422D-05
 GradGradGradGradGradGradGradGradGradGradGradGradGradGradGradGradGradGrad

                          Input orientation:                          
 ---------------------------------------------------------------------
 Center     Atomic      Atomic             Coordinates (Angstroms)
 Number     Number       Type             X           Y           Z
 ---------------------------------------------------------------------
      1          1           0       -1.044957    0.887295    0.672860
      2          6           0       -0.416991    0.000000    0.650118
      3          1           0        0.242014    0.000000    1.516361
      4          1           0       -1.044957   -0.887295    0.672860
      5          6           0        0.465337    0.000000   -0.621993
      6          1           0        1.091671    0.901543   -0.603897
      7          1           0        1.091671   -0.901543   -0.603897
      8          8           0       -0.383688    0.000000   -1.682212
 ---------------------------------------------------------------------
                    Distance matrix (angstroms):
                    1          2          3          4          5
     1  H    0.000000
     2  C    1.087267   0.000000
     3  H    1.776254   1.088422   0.000000
     4  H    1.774590   1.087267   1.776254   0.000000
     5  C    2.178284   1.548150   2.149983   2.178284   0.000000
     6  H    2.489074   2.159026   2.455644   3.065163   1.097908
     7  H    3.065163   2.159026   2.455644   2.489074   1.097908
     8  O    2.602102   2.332569   3.259198   2.602102   1.358274
                    6          7          8
     6  H    0.000000
     7  H    1.803086   0.000000
     8  O    2.037702   2.037702   0.000000
 Stoichiometry    C2H5O(2)
 Framework group  CS[SG(C2HO),X(H4)]
 Deg. of freedom    11
 Full point group                 CS      NOp   2
 Largest Abelian subgroup         CS      NOp   2
 Largest concise Abelian subgroup CS      NOp   2
                         Standard orientation:                         
 ---------------------------------------------------------------------
 Center     Atomic      Atomic             Coordinates (Angstroms)
 Number     Number       Type             X           Y           Z
 ---------------------------------------------------------------------
      1          1           0        0.842826   -1.217551    0.887295
      2          6           0        0.989178   -0.606454    0.000000
      3          1           0        2.000323   -0.203653    0.000000
      4          1           0        0.842826   -1.217551   -0.887295
      5          6           0        0.000000    0.584468    0.000000
      6          1           0        0.185259    1.183051    0.901543
      7          1           0        0.185259    1.183051   -0.901543
      8          8           0       -1.248945    0.050572    0.000000
 ---------------------------------------------------------------------
 Rotational constants (GHZ):     35.4872191     10.4247510      8.9813946
 Standard basis: Aug-CC-pVTZ (5D, 7F)
 There are   179 symmetry adapted cartesian basis functions of A'  symmetry.
 There are   111 symmetry adapted cartesian basis functions of A"  symmetry.
 There are   152 symmetry adapted basis functions of A'  symmetry.
 There are   101 symmetry adapted basis functions of A"  symmetry.
   253 basis functions,   351 primitive gaussians,   290 cartesian basis functions
    13 alpha electrons       12 beta electrons
       nuclear repulsion energy        74.8667595305 Hartrees.
 NAtoms=    8 NActive=    8 NUniq=    6 SFac= 1.78D+00 NAtFMM=   60 NAOKFM=F Big=F
 Integral buffers will be    131072 words long.
 Raffenetti 2 integral format.
 Two-electron integral symmetry is turned on.
 Nuclear repulsion after empirical dispersion term =       74.8648754420 Hartrees.
 One-electron integrals computed using PRISM.
 NBasis=   253 RedAO= T EigKep=  3.15D-05  NBF=   152   101
 NBsUse=   253 1.00D-06 EigRej= -1.00D+00 NBFU=   152   101
 Initial guess from the checkpoint file:  "ethylakoxy_Conf-wb97-opt.chk"
 B after Tr=     0.000000    0.000000    0.000000
         Rot=    0.999996    0.000000    0.000000   -0.002842 Ang=  -0.33 deg.
 Initial guess orbital symmetries:
 Alpha Orbitals:
       Occupied  (A') (A') (A') (A') (A') (A') (A") (A') (A') (A')
                 (A") (A') (A")
       Virtual   (A') (A') (A') (A') (A') (A') (A') (A') (A') (A')
                 (A') (A') (A') (A') (A') (A') (A') (A') (A') (A')
                 (A') (A') (A') (A') (A') (A') (A') (A') (A') (A')
                 (A') (A') (A') (A') (A') (A') (A') (A') (A') (A')
                 (A') (A') (A') (A') (A') (A') (A') (A') (A') (A')
                 (A') (A') (A') (A') (A') (A') (A') (A') (A') (A')
                 (A') (A') (A') (A') (A') (A') (A') (A') (A') (A')
                 (A') (A') (A') (A') (A') (A') (A') (A') (A') (A')
                 (A') (A') (A') (A') (A') (A') (A') (A') (A') (A')
                 (A') (A') (A') (A') (A') (A') (A') (A') (A') (A')
                 (A') (A') (A') (A') (A') (A') (A') (A') (A') (A')
                 (A') (A') (A') (A') (A') (A') (A') (A') (A') (A')
                 (A') (A') (A') (A') (A') (A') (A') (A') (A') (A')
                 (A') (A') (A') (A') (A') (A') (A') (A') (A') (A')
                 (A') (A') (A") (A") (A") (A") (A") (A") (A") (A")
                 (A") (A") (A") (A") (A") (A") (A") (A") (A") (A")
                 (A") (A") (A") (A") (A") (A") (A") (A") (A") (A")
                 (A") (A") (A") (A") (A") (A") (A") (A") (A") (A")
                 (A") (A") (A") (A") (A") (A") (A") (A") (A") (A")
                 (A") (A") (A") (A") (A") (A") (A") (A") (A") (A")
                 (A") (A") (A") (A") (A") (A") (A") (A") (A") (A")
                 (A") (A") (A") (A") (A") (A") (A") (A") (A") (A")
                 (A") (A") (A") (A") (A") (A") (A") (A") (A") (A")
                 (A") (A") (A") (A") (A") (A") (A") (A") (A") (A")
 Beta  Orbitals:
       Occupied  (A') (A') (A') (A') (A') (A') (A") (A') (A') (A')
                 (A") (A")
       Virtual   (A') (A') (A') (A') (A') (A') (A') (A') (A') (A')
                 (A') (A') (A') (A') (A') (A') (A') (A') (A') (A')
                 (A') (A') (A') (A') (A') (A') (A') (A') (A') (A')
                 (A') (A') (A') (A') (A') (A') (A') (A') (A') (A')
                 (A') (A') (A') (A') (A') (A') (A') (A') (A') (A')
                 (A') (A') (A') (A') (A') (A') (A') (A') (A') (A')
                 (A') (A') (A') (A') (A') (A') (A') (A') (A') (A')
                 (A') (A') (A') (A') (A') (A') (A') (A') (A') (A')
                 (A') (A') (A') (A') (A') (A') (A') (A') (A') (A')
                 (A') (A') (A') (A') (A') (A') (A') (A') (A') (A')
                 (A') (A') (A') (A') (A') (A') (A') (A') (A') (A')
                 (A') (A') (A') (A') (A') (A') (A') (A') (A') (A')
                 (A') (A') (A') (A') (A') (A') (A') (A') (A') (A')
                 (A') (A') (A') (A') (A') (A') (A') (A') (A') (A')
                 (A') (A') (A') (A") (A") (A") (A") (A") (A") (A")
                 (A") (A") (A") (A") (A") (A") (A") (A") (A") (A")
                 (A") (A") (A") (A") (A") (A") (A") (A") (A") (A")
                 (A") (A") (A") (A") (A") (A") (A") (A") (A") (A")
                 (A") (A") (A") (A") (A") (A") (A") (A") (A") (A")
                 (A") (A") (A") (A") (A") (A") (A") (A") (A") (A")
                 (A") (A") (A") (A") (A") (A") (A") (A") (A") (A")
                 (A") (A") (A") (A") (A") (A") (A") (A") (A") (A")
                 (A") (A") (A") (A") (A") (A") (A") (A") (A") (A")
                 (A") (A") (A") (A") (A") (A") (A") (A") (A") (A")
                 (A")
 Initial guess <Sx>= 0.0000 <Sy>= 0.0000 <Sz>= 0.5000 <S**2>= 0.7544 S= 0.5022
 Keep R1 and R2 ints in memory in symmetry-blocked form, NReq=1550029350.
 Requested convergence on RMS density matrix=1.00D-08 within 128 cycles.
 Requested convergence on MAX density matrix=1.00D-06.
 Requested convergence on             energy=1.00D-06.
 No special actions if energy rises.
 SCF Done:  E(UwB97XD) =  -154.377815888     A.U. after   10 cycles
            NFock= 10  Conv=0.73D-08     -V/T= 2.0060
 <Sx>= 0.0000 <Sy>= 0.0000 <Sz>= 0.5000 <S**2>= 0.7543 S= 0.5022
 <L.S>= 0.000000000000E+00
 Annihilation of the first spin contaminant:
 S**2 before annihilation     0.7543,   after     0.7500
 Calling FoFJK, ICntrl=      2127 FMM=F ISym2X=1 I1Cent= 0 IOpClX= 1 NMat=1 NMatS=1 NMatT=0.
 ***** Axes restored to original set *****
 -------------------------------------------------------------------
 Center     Atomic                   Forces (Hartrees/Bohr)
 Number     Number              X              Y              Z
 -------------------------------------------------------------------
      1        1          -0.000112626    0.000095663    0.000207849
      2        6           0.000889807    0.000000000   -0.001672737
      3        1          -0.000123760    0.000000000    0.000341433
      4        1          -0.000112626   -0.000095663    0.000207849
      5        6           0.000158439    0.000000000    0.002096158
      6        1           0.000253550   -0.000274407    0.000030481
      7        1           0.000253550    0.000274407    0.000030481
      8        8          -0.001206334    0.000000000   -0.001241512
 -------------------------------------------------------------------
 Cartesian Forces:  Max     0.002096158 RMS     0.000693673

 GradGradGradGradGradGradGradGradGradGradGradGradGradGradGradGradGradGrad
 Berny optimization.
 Using GEDIIS/GDIIS optimizer.
 FormGI is forming the generalized inverse of G from B-inverse, IUseBI=4.
 Internal  Forces:  Max     0.001723148 RMS     0.000420016
 Search for a local minimum.
 Step number   4 out of a maximum of   38
 All quantities printed in internal units (Hartrees-Bohrs-Radians)
 Mixed Optimization -- En-DIIS/RFO-DIIS
 Update second derivatives using D2CorX and points    1    2    3    4
 DE= -5.11D-05 DEPred=-3.87D-05 R= 1.32D+00
 TightC=F SS=  1.41D+00  RLast= 1.94D-02 DXNew= 8.4853D-01 5.8342D-02
 Trust test= 1.32D+00 RLast= 1.94D-02 DXMaxT set to 5.05D-01
 ITU=  1  1  1  0
 Use linear search instead of GDIIS.
     Eigenvalues ---    0.00250   0.05595   0.05844   0.05981   0.06126
     Eigenvalues ---    0.13865   0.16000   0.16000   0.16069   0.16225
     Eigenvalues ---    0.22506   0.28100   0.33552   0.33720   0.33985
     Eigenvalues ---    0.34074   0.34665   0.41198
 RFO step:  Lambda=-1.09330616D-05 EMin= 2.49568555D-03
 Quartic linear search produced a step of  0.47225.
 Iteration  1 RMS(Cart)=  0.00189245 RMS(Int)=  0.00000852
 Iteration  2 RMS(Cart)=  0.00000371 RMS(Int)=  0.00000770
 Iteration  3 RMS(Cart)=  0.00000000 RMS(Int)=  0.00000770
 ClnCor:  largest displacement from symmetrization is 7.86D-13 for atom     4.
 Variable       Old X    -DE/DX   Delta X   Delta X   Delta X     New X
                                 (Linear)    (Quad)   (Total)
    R1        2.05464   0.00015   0.00039   0.00010   0.00049   2.05513
    R2        2.05682   0.00020   0.00011   0.00055   0.00067   2.05749
    R3        2.05464   0.00015   0.00039   0.00010   0.00049   2.05513
    R4        2.92558  -0.00106  -0.00065  -0.00462  -0.00527   2.92031
    R5        2.07475  -0.00008  -0.00151   0.00062  -0.00089   2.07385
    R6        2.07475  -0.00008  -0.00151   0.00062  -0.00089   2.07385
    R7        2.56677   0.00172   0.00535   0.00109   0.00643   2.57320
    A1        1.91033  -0.00028  -0.00091  -0.00143  -0.00234   1.90800
    A2        1.90918  -0.00017  -0.00032  -0.00071  -0.00103   1.90815
    A3        1.92448   0.00018   0.00065   0.00079   0.00144   1.92592
    A4        1.91033  -0.00028  -0.00091  -0.00143  -0.00234   1.90800
    A5        1.88483   0.00035   0.00083   0.00196   0.00280   1.88762
    A6        1.92448   0.00018   0.00065   0.00079   0.00144   1.92592
    A7        1.88766   0.00021   0.00308   0.00002   0.00309   1.89075
    A8        1.88766   0.00021   0.00308   0.00002   0.00309   1.89075
    A9        1.85995  -0.00031  -0.00113  -0.00077  -0.00190   1.85805
   A10        1.92683  -0.00034  -0.00009  -0.00246  -0.00257   1.92426
   A11        1.94922   0.00012  -0.00227   0.00158  -0.00068   1.94854
   A12        1.94922   0.00012  -0.00227   0.00158  -0.00068   1.94854
    D1        1.04306   0.00007  -0.00187   0.00138  -0.00050   1.04255
    D2        3.13004  -0.00010   0.00143  -0.00153  -0.00009   3.12995
    D3       -1.05505  -0.00001  -0.00022  -0.00007  -0.00029  -1.05534
    D4       -1.04349   0.00009  -0.00165   0.00145  -0.00021  -1.04370
    D5        1.04349  -0.00009   0.00165  -0.00145   0.00021   1.04370
    D6        3.14159   0.00000   0.00000   0.00000   0.00000   3.14159
    D7       -3.13004   0.00010  -0.00143   0.00153   0.00009  -3.12995
    D8       -1.04306  -0.00007   0.00187  -0.00138   0.00050  -1.04255
    D9        1.05505   0.00001   0.00022   0.00007   0.00029   1.05534
         Item               Value     Threshold  Converged?
 Maximum Force            0.001723     0.000450     NO 
 RMS     Force            0.000420     0.000300     NO 
 Maximum Displacement     0.005283     0.001800     NO 
 RMS     Displacement     0.001893     0.001200     NO 
 Predicted change in Energy=-1.118918D-05
 GradGradGradGradGradGradGradGradGradGradGradGradGradGradGradGradGradGrad

                          Input orientation:                          
 ---------------------------------------------------------------------
 Center     Atomic      Atomic             Coordinates (Angstroms)
 Number     Number       Type             X           Y           Z
 ---------------------------------------------------------------------
      1          1           0       -1.044606    0.887181    0.672574
      2          6           0       -0.416068    0.000000    0.648864
      3          1           0        0.239972    0.000000    1.517794
      4          1           0       -1.044606   -0.887181    0.672574
      5          6           0        0.465769    0.000000   -0.620190
      6          1           0        1.093062    0.900349   -0.604614
      7          1           0        1.093062   -0.900349   -0.604614
      8          8           0       -0.386483    0.000000   -1.682186
 ---------------------------------------------------------------------
                    Distance matrix (angstroms):
                    1          2          3          4          5
     1  H    0.000000
     2  C    1.087526   0.000000
     3  H    1.775283   1.088774   0.000000
     4  H    1.774363   1.087526   1.775283   0.000000
     5  C    2.177054   1.545359   2.149875   2.177054   0.000000
     6  H    2.490182   2.158543   2.458253   3.065306   1.097437
     7  H    3.065306   2.158543   2.458253   2.490182   1.097437
     8  O    2.600982   2.331237   3.260724   2.600982   1.361678
                    6          7          8
     6  H    0.000000
     7  H    1.800697   0.000000
     8  O    2.039814   2.039814   0.000000
 Stoichiometry    C2H5O(2)
 Framework group  CS[SG(C2HO),X(H4)]
 Deg. of freedom    11
 Full point group                 CS      NOp   2
 Largest Abelian subgroup         CS      NOp   2
 Largest concise Abelian subgroup CS      NOp   2
                         Standard orientation:                         
 ---------------------------------------------------------------------
 Center     Atomic      Atomic             Coordinates (Angstroms)
 Number     Number       Type             X           Y           Z
 ---------------------------------------------------------------------
      1          1           0        0.846568   -1.213903    0.887181
      2          6           0        0.990175   -0.601531    0.000000
      3          1           0        2.001831   -0.199059    0.000000
      4          1           0        0.846568   -1.213903   -0.887181
      5          6           0        0.000000    0.584929    0.000000
      6          1           0        0.181161    1.185695    0.900349
      7          1           0        0.181161    1.185695   -0.900349
      8          8           0       -1.249793    0.044386    0.000000
 ---------------------------------------------------------------------
 Rotational constants (GHZ):     35.4131553     10.4349229      8.9826697
 Standard basis: Aug-CC-pVTZ (5D, 7F)
 There are   179 symmetry adapted cartesian basis functions of A'  symmetry.
 There are   111 symmetry adapted cartesian basis functions of A"  symmetry.
 There are   152 symmetry adapted basis functions of A'  symmetry.
 There are   101 symmetry adapted basis functions of A"  symmetry.
   253 basis functions,   351 primitive gaussians,   290 cartesian basis functions
    13 alpha electrons       12 beta electrons
       nuclear repulsion energy        74.8475649230 Hartrees.
 NAtoms=    8 NActive=    8 NUniq=    6 SFac= 1.78D+00 NAtFMM=   60 NAOKFM=F Big=F
 Integral buffers will be    131072 words long.
 Raffenetti 2 integral format.
 Two-electron integral symmetry is turned on.
 Nuclear repulsion after empirical dispersion term =       74.8456833747 Hartrees.
 One-electron integrals computed using PRISM.
 NBasis=   253 RedAO= T EigKep=  3.15D-05  NBF=   152   101
 NBsUse=   253 1.00D-06 EigRej= -1.00D+00 NBFU=   152   101
 Initial guess from the checkpoint file:  "ethylakoxy_Conf-wb97-opt.chk"
 B after Tr=     0.000000    0.000000    0.000000
         Rot=    0.999998    0.000000    0.000000   -0.001922 Ang=  -0.22 deg.
 Initial guess orbital symmetries:
 Alpha Orbitals:
       Occupied  (A') (A') (A') (A') (A') (A') (A") (A') (A') (A')
                 (A") (A') (A")
       Virtual   (A') (A') (A') (A') (A') (A') (A') (A') (A') (A')
                 (A') (A') (A') (A') (A') (A') (A') (A') (A') (A')
                 (A') (A') (A') (A') (A') (A') (A') (A') (A') (A')
                 (A') (A') (A') (A') (A') (A') (A') (A') (A') (A')
                 (A') (A') (A') (A') (A') (A') (A') (A') (A') (A')
                 (A') (A') (A') (A') (A') (A') (A') (A') (A') (A')
                 (A') (A') (A') (A') (A') (A') (A') (A') (A') (A')
                 (A') (A') (A') (A') (A') (A') (A') (A') (A') (A')
                 (A') (A') (A') (A') (A') (A') (A') (A') (A') (A')
                 (A') (A') (A') (A') (A') (A') (A') (A') (A') (A')
                 (A') (A') (A') (A') (A') (A') (A') (A') (A') (A')
                 (A') (A') (A') (A') (A') (A') (A') (A') (A') (A')
                 (A') (A') (A') (A') (A') (A') (A') (A') (A') (A')
                 (A') (A') (A') (A') (A') (A') (A') (A') (A') (A')
                 (A') (A') (A") (A") (A") (A") (A") (A") (A") (A")
                 (A") (A") (A") (A") (A") (A") (A") (A") (A") (A")
                 (A") (A") (A") (A") (A") (A") (A") (A") (A") (A")
                 (A") (A") (A") (A") (A") (A") (A") (A") (A") (A")
                 (A") (A") (A") (A") (A") (A") (A") (A") (A") (A")
                 (A") (A") (A") (A") (A") (A") (A") (A") (A") (A")
                 (A") (A") (A") (A") (A") (A") (A") (A") (A") (A")
                 (A") (A") (A") (A") (A") (A") (A") (A") (A") (A")
                 (A") (A") (A") (A") (A") (A") (A") (A") (A") (A")
                 (A") (A") (A") (A") (A") (A") (A") (A") (A") (A")
 Beta  Orbitals:
       Occupied  (A') (A') (A') (A') (A') (A') (A") (A') (A') (A')
                 (A") (A")
       Virtual   (A') (A') (A') (A') (A') (A') (A') (A') (A') (A')
                 (A') (A') (A') (A') (A') (A') (A') (A') (A') (A')
                 (A') (A') (A') (A') (A') (A') (A') (A') (A') (A')
                 (A') (A') (A') (A') (A') (A') (A') (A') (A') (A')
                 (A') (A') (A') (A') (A') (A') (A') (A') (A') (A')
                 (A') (A') (A') (A') (A') (A') (A') (A') (A') (A')
                 (A') (A') (A') (A') (A') (A') (A') (A') (A') (A')
                 (A') (A') (A') (A') (A') (A') (A') (A') (A') (A')
                 (A') (A') (A') (A') (A') (A') (A') (A') (A') (A')
                 (A') (A') (A') (A') (A') (A') (A') (A') (A') (A')
                 (A') (A') (A') (A') (A') (A') (A') (A') (A') (A')
                 (A') (A') (A') (A') (A') (A') (A') (A') (A') (A')
                 (A') (A') (A') (A') (A') (A') (A') (A') (A') (A')
                 (A') (A') (A') (A') (A') (A') (A') (A') (A') (A')
                 (A') (A') (A') (A") (A") (A") (A") (A") (A") (A")
                 (A") (A") (A") (A") (A") (A") (A") (A") (A") (A")
                 (A") (A") (A") (A") (A") (A") (A") (A") (A") (A")
                 (A") (A") (A") (A") (A") (A") (A") (A") (A") (A")
                 (A") (A") (A") (A") (A") (A") (A") (A") (A") (A")
                 (A") (A") (A") (A") (A") (A") (A") (A") (A") (A")
                 (A") (A") (A") (A") (A") (A") (A") (A") (A") (A")
                 (A") (A") (A") (A") (A") (A") (A") (A") (A") (A")
                 (A") (A") (A") (A") (A") (A") (A") (A") (A") (A")
                 (A") (A") (A") (A") (A") (A") (A") (A") (A") (A")
                 (A")
 Initial guess <Sx>= 0.0000 <Sy>= 0.0000 <Sz>= 0.5000 <S**2>= 0.7543 S= 0.5022
 Keep R1 and R2 ints in memory in symmetry-blocked form, NReq=1550029350.
 Requested convergence on RMS density matrix=1.00D-08 within 128 cycles.
 Requested convergence on MAX density matrix=1.00D-06.
 Requested convergence on             energy=1.00D-06.
 No special actions if energy rises.
 SCF Done:  E(UwB97XD) =  -154.377828615     A.U. after    9 cycles
            NFock=  9  Conv=0.92D-08     -V/T= 2.0060
 <Sx>= 0.0000 <Sy>= 0.0000 <Sz>= 0.5000 <S**2>= 0.7543 S= 0.5021
 <L.S>= 0.000000000000E+00
 Annihilation of the first spin contaminant:
 S**2 before annihilation     0.7543,   after     0.7500
 Calling FoFJK, ICntrl=      2127 FMM=F ISym2X=1 I1Cent= 0 IOpClX= 1 NMat=1 NMatS=1 NMatT=0.
 ***** Axes restored to original set *****
 -------------------------------------------------------------------
 Center     Atomic                   Forces (Hartrees/Bohr)
 Number     Number              X              Y              Z
 -------------------------------------------------------------------
      1        1          -0.000042339    0.000002067    0.000084790
      2        6           0.000377782    0.000000000   -0.000526225
      3        1          -0.000064445    0.000000000    0.000098088
      4        1          -0.000042339   -0.000002067    0.000084790
      5        6          -0.000600356    0.000000000    0.000224972
      6        1           0.000148803    0.000010003    0.000000591
      7        1           0.000148803   -0.000010003    0.000000591
      8        8           0.000074089    0.000000000    0.000032404
 -------------------------------------------------------------------
 Cartesian Forces:  Max     0.000600356 RMS     0.000195090

 GradGradGradGradGradGradGradGradGradGradGradGradGradGradGradGradGradGrad
 Berny optimization.
 Using GEDIIS/GDIIS optimizer.
 FormGI is forming the generalized inverse of G from B-inverse, IUseBI=4.
 Internal  Forces:  Max     0.000342819 RMS     0.000092400
 Search for a local minimum.
 Step number   5 out of a maximum of   38
 All quantities printed in internal units (Hartrees-Bohrs-Radians)
 Mixed Optimization -- En-DIIS/RFO-DIIS
 Swapping is turned off.
 Update second derivatives using D2CorX and points    1    2    3    4    5
 DE= -1.27D-05 DEPred=-1.12D-05 R= 1.14D+00
 TightC=F SS=  1.41D+00  RLast= 1.13D-02 DXNew= 8.4853D-01 3.3768D-02
 Trust test= 1.14D+00 RLast= 1.13D-02 DXMaxT set to 5.05D-01
 ITU=  1  1  1  1  0
     Eigenvalues ---    0.00250   0.05526   0.05607   0.05822   0.06123
     Eigenvalues ---    0.11387   0.15718   0.16000   0.16000   0.16204
     Eigenvalues ---    0.22554   0.27235   0.33552   0.33555   0.33985
     Eigenvalues ---    0.34084   0.35456   0.44529
 En-DIIS/RFO-DIIS IScMMF=        0 using points:     5    4
 RFO step:  Lambda=-5.79355287D-07.
 DidBck=F Rises=F RFO-DIIS coefs:    1.14686   -0.14686
 Iteration  1 RMS(Cart)=  0.00047957 RMS(Int)=  0.00000050
 Iteration  2 RMS(Cart)=  0.00000037 RMS(Int)=  0.00000037
 ClnCor:  largest displacement from symmetrization is 2.28D-12 for atom     4.
 Variable       Old X    -DE/DX   Delta X   Delta X   Delta X     New X
                                 (Linear)    (Quad)   (Total)
    R1        2.05513   0.00003   0.00007   0.00008   0.00015   2.05528
    R2        2.05749   0.00004   0.00010   0.00009   0.00018   2.05767
    R3        2.05513   0.00003   0.00007   0.00008   0.00015   2.05528
    R4        2.92031  -0.00034  -0.00077  -0.00082  -0.00159   2.91871
    R5        2.07385   0.00009  -0.00013   0.00036   0.00023   2.07409
    R6        2.07385   0.00009  -0.00013   0.00036   0.00023   2.07409
    R7        2.57320  -0.00007   0.00094  -0.00074   0.00021   2.57341
    A1        1.90800  -0.00011  -0.00034  -0.00059  -0.00094   1.90706
    A2        1.90815  -0.00009  -0.00015  -0.00050  -0.00065   1.90750
    A3        1.92592   0.00009   0.00021   0.00054   0.00075   1.92667
    A4        1.90800  -0.00011  -0.00034  -0.00059  -0.00094   1.90706
    A5        1.88762   0.00012   0.00041   0.00060   0.00101   1.88863
    A6        1.92592   0.00009   0.00021   0.00054   0.00075   1.92667
    A7        1.89075   0.00005   0.00045   0.00006   0.00051   1.89126
    A8        1.89075   0.00005   0.00045   0.00006   0.00051   1.89126
    A9        1.85805   0.00007  -0.00028   0.00066   0.00038   1.85843
   A10        1.92426  -0.00012  -0.00038  -0.00128  -0.00165   1.92260
   A11        1.94854  -0.00002  -0.00010   0.00028   0.00018   1.94872
   A12        1.94854  -0.00002  -0.00010   0.00028   0.00018   1.94872
    D1        1.04255   0.00004  -0.00007   0.00069   0.00061   1.04316
    D2        3.12995  -0.00004  -0.00001  -0.00077  -0.00078   3.12917
    D3       -1.05534   0.00000  -0.00004  -0.00004  -0.00009  -1.05543
    D4       -1.04370   0.00004  -0.00003   0.00073   0.00070  -1.04300
    D5        1.04370  -0.00004   0.00003  -0.00073  -0.00070   1.04300
    D6        3.14159   0.00000   0.00000   0.00000   0.00000   3.14159
    D7       -3.12995   0.00004   0.00001   0.00077   0.00078  -3.12917
    D8       -1.04255  -0.00004   0.00007  -0.00069  -0.00061  -1.04316
    D9        1.05534   0.00000   0.00004   0.00004   0.00009   1.05543
         Item               Value     Threshold  Converged?
 Maximum Force            0.000343     0.000450     YES
 RMS     Force            0.000092     0.000300     YES
 Maximum Displacement     0.000928     0.001800     YES
 RMS     Displacement     0.000480     0.001200     YES
 Predicted change in Energy=-7.689711D-07
 Optimization completed.
    -- Stationary point found.
                           ----------------------------
                           !   Optimized Parameters   !
                           ! (Angstroms and Degrees)  !
 --------------------------                            --------------------------
 ! Name  Definition              Value          Derivative Info.                !
 --------------------------------------------------------------------------------
 ! R1    R(1,2)                  1.0875         -DE/DX =    0.0                 !
 ! R2    R(2,3)                  1.0888         -DE/DX =    0.0                 !
 ! R3    R(2,4)                  1.0875         -DE/DX =    0.0                 !
 ! R4    R(2,5)                  1.5454         -DE/DX =   -0.0003              !
 ! R5    R(5,6)                  1.0974         -DE/DX =    0.0001              !
 ! R6    R(5,7)                  1.0974         -DE/DX =    0.0001              !
 ! R7    R(5,8)                  1.3617         -DE/DX =   -0.0001              !
 ! A1    A(1,2,3)              109.3201         -DE/DX =   -0.0001              !
 ! A2    A(1,2,4)              109.329          -DE/DX =   -0.0001              !
 ! A3    A(1,2,5)              110.3469         -DE/DX =    0.0001              !
 ! A4    A(3,2,4)              109.3201         -DE/DX =   -0.0001              !
 ! A5    A(3,2,5)              108.1527         -DE/DX =    0.0001              !
 ! A6    A(4,2,5)              110.3469         -DE/DX =    0.0001              !
 ! A7    A(2,5,6)              108.3318         -DE/DX =    0.0001              !
 ! A8    A(2,5,7)              108.3318         -DE/DX =    0.0001              !
 ! A9    A(2,5,8)              106.4584         -DE/DX =    0.0001              !
 ! A10   A(6,5,7)              110.2518         -DE/DX =   -0.0001              !
 ! A11   A(6,5,8)              111.6431         -DE/DX =    0.0                 !
 ! A12   A(7,5,8)              111.6431         -DE/DX =    0.0                 !
 ! D1    D(1,2,5,6)             59.7339         -DE/DX =    0.0                 !
 ! D2    D(1,2,5,7)            179.3331         -DE/DX =    0.0                 !
 ! D3    D(1,2,5,8)            -60.4665         -DE/DX =    0.0                 !
 ! D4    D(3,2,5,6)            -59.7996         -DE/DX =    0.0                 !
 ! D5    D(3,2,5,7)             59.7996         -DE/DX =    0.0                 !
 ! D6    D(3,2,5,8)            180.0            -DE/DX =    0.0                 !
 ! D7    D(4,2,5,6)           -179.3331         -DE/DX =    0.0                 !
 ! D8    D(4,2,5,7)            -59.7339         -DE/DX =    0.0                 !
 ! D9    D(4,2,5,8)             60.4665         -DE/DX =    0.0                 !
 --------------------------------------------------------------------------------
 GradGradGradGradGradGradGradGradGradGradGradGradGradGradGradGradGradGrad

                          Input orientation:                          
 ---------------------------------------------------------------------
 Center     Atomic      Atomic             Coordinates (Angstroms)
 Number     Number       Type             X           Y           Z
 ---------------------------------------------------------------------
      1          1           0       -1.044606    0.887181    0.672574
      2          6           0       -0.416068    0.000000    0.648864
      3          1           0        0.239972    0.000000    1.517794
      4          1           0       -1.044606   -0.887181    0.672574
      5          6           0        0.465769    0.000000   -0.620190
      6          1           0        1.093062    0.900349   -0.604614
      7          1           0        1.093062   -0.900349   -0.604614
      8          8           0       -0.386483    0.000000   -1.682186
 ---------------------------------------------------------------------
                    Distance matrix (angstroms):
                    1          2          3          4          5
     1  H    0.000000
     2  C    1.087526   0.000000
     3  H    1.775283   1.088774   0.000000
     4  H    1.774363   1.087526   1.775283   0.000000
     5  C    2.177054   1.545359   2.149875   2.177054   0.000000
     6  H    2.490182   2.158543   2.458253   3.065306   1.097437
     7  H    3.065306   2.158543   2.458253   2.490182   1.097437
     8  O    2.600982   2.331237   3.260724   2.600982   1.361678
                    6          7          8
     6  H    0.000000
     7  H    1.800697   0.000000
     8  O    2.039814   2.039814   0.000000
 Stoichiometry    C2H5O(2)
 Framework group  CS[SG(C2HO),X(H4)]
 Deg. of freedom    11
 Full point group                 CS      NOp   2
 Largest Abelian subgroup         CS      NOp   2
 Largest concise Abelian subgroup CS      NOp   2
                         Standard orientation:                         
 ---------------------------------------------------------------------
 Center     Atomic      Atomic             Coordinates (Angstroms)
 Number     Number       Type             X           Y           Z
 ---------------------------------------------------------------------
      1          1           0        0.846568   -1.213903    0.887181
      2          6           0        0.990175   -0.601531    0.000000
      3          1           0        2.001831   -0.199059    0.000000
      4          1           0        0.846568   -1.213903   -0.887181
      5          6           0        0.000000    0.584929    0.000000
      6          1           0        0.181161    1.185695    0.900349
      7          1           0        0.181161    1.185695   -0.900349
      8          8           0       -1.249793    0.044386    0.000000
 ---------------------------------------------------------------------
 Rotational constants (GHZ):     35.4131553     10.4349229      8.9826697

 **********************************************************************

            Population analysis using the SCF density.

 **********************************************************************

 Orbital symmetries:
 Alpha Orbitals:
       Occupied  (A') (A') (A') (A') (A') (A') (A") (A') (A') (A')
                 (A") (A') (A")
       Virtual   (A') (A') (A") (A') (A") (A') (A') (A') (A") (A')
                 (A') (A") (A') (A') (A") (A') (A") (A') (A') (A")
                 (A') (A') (A") (A') (A") (A') (A") (A') (A') (A')
                 (A') (A") (A") (A') (A") (A') (A") (A') (A') (A')
                 (A") (A') (A") (A') (A') (A") (A") (A') (A') (A')
                 (A') (A') (A") (A") (A') (A") (A') (A") (A') (A')
                 (A") (A') (A") (A") (A') (A') (A") (A') (A') (A')
                 (A") (A') (A") (A') (A') (A") (A") (A') (A") (A')
                 (A') (A") (A') (A') (A") (A") (A') (A') (A") (A")
                 (A') (A") (A') (A') (A") (A') (A') (A") (A') (A")
                 (A') (A") (A') (A') (A") (A') (A') (A") (A') (A")
                 (A') (A") (A') (A') (A") (A') (A') (A") (A") (A')
                 (A") (A') (A") (A') (A') (A") (A') (A") (A') (A')
                 (A') (A") (A") (A') (A') (A") (A") (A') (A') (A")
                 (A') (A') (A') (A") (A") (A') (A') (A') (A') (A")
                 (A') (A") (A') (A') (A") (A') (A") (A") (A') (A')
                 (A") (A') (A") (A') (A") (A') (A") (A') (A") (A")
                 (A') (A') (A") (A') (A") (A') (A") (A") (A") (A')
                 (A') (A') (A") (A') (A') (A') (A") (A') (A') (A")
                 (A') (A") (A') (A") (A') (A') (A') (A') (A") (A')
                 (A") (A") (A') (A") (A') (A') (A") (A") (A') (A")
                 (A') (A") (A') (A') (A") (A') (A") (A') (A') (A')
                 (A") (A') (A') (A") (A") (A') (A") (A') (A") (A')
                 (A") (A') (A") (A') (A') (A') (A") (A') (A') (A')
 Beta  Orbitals:
       Occupied  (A') (A') (A') (A') (A') (A') (A") (A') (A') (A')
                 (A") (A")
       Virtual   (A') (A') (A') (A") (A') (A") (A') (A') (A') (A")
                 (A') (A") (A') (A') (A') (A") (A') (A") (A') (A')
                 (A") (A') (A') (A") (A') (A") (A') (A") (A') (A')
                 (A') (A') (A") (A") (A') (A") (A') (A") (A') (A')
                 (A') (A") (A') (A") (A') (A') (A") (A") (A') (A')
                 (A') (A') (A') (A") (A") (A') (A") (A') (A") (A')
                 (A') (A") (A') (A") (A") (A') (A') (A") (A') (A')
                 (A') (A") (A') (A") (A') (A') (A") (A") (A') (A")
                 (A') (A') (A") (A') (A') (A") (A") (A') (A') (A")
                 (A") (A') (A") (A') (A') (A") (A') (A') (A") (A")
                 (A') (A') (A") (A') (A') (A") (A') (A') (A") (A')
                 (A") (A') (A") (A') (A') (A") (A') (A') (A") (A")
                 (A') (A") (A') (A") (A') (A') (A") (A') (A") (A')
                 (A') (A') (A") (A") (A') (A") (A') (A") (A') (A')
                 (A") (A') (A') (A') (A") (A") (A') (A') (A') (A')
                 (A") (A') (A") (A') (A') (A") (A') (A") (A") (A')
                 (A') (A") (A') (A") (A') (A") (A') (A") (A') (A")
                 (A") (A') (A') (A") (A') (A") (A') (A") (A") (A")
                 (A') (A') (A') (A") (A') (A') (A') (A") (A') (A')
                 (A") (A') (A") (A') (A") (A') (A') (A') (A') (A")
                 (A") (A') (A") (A') (A") (A') (A') (A") (A") (A')
                 (A") (A') (A") (A') (A') (A") (A') (A") (A') (A')
                 (A') (A") (A') (A") (A') (A") (A') (A") (A') (A")
                 (A') (A") (A') (A") (A') (A') (A") (A') (A') (A')
                 (A')
 The electronic state is 2-A'.
 Alpha  occ. eigenvalues --  -19.29536 -10.34220 -10.30112  -1.13608  -0.85402
 Alpha  occ. eigenvalues --   -0.71241  -0.57791  -0.56777  -0.52467  -0.48066
 Alpha  occ. eigenvalues --   -0.47479  -0.40714  -0.37211
 Alpha virt. eigenvalues --    0.03072   0.04237   0.04382   0.05114   0.06801
 Alpha virt. eigenvalues --    0.09628   0.10057   0.11547   0.12403   0.12545
 Alpha virt. eigenvalues --    0.13488   0.13663   0.16410   0.17151   0.19742
 Alpha virt. eigenvalues --    0.20674   0.21910   0.22881   0.23516   0.24491
 Alpha virt. eigenvalues --    0.25426   0.26745   0.28910   0.29935   0.31254
 Alpha virt. eigenvalues --    0.31857   0.33627   0.34086   0.34956   0.36616
 Alpha virt. eigenvalues --    0.37318   0.37710   0.38429   0.38580   0.39435
 Alpha virt. eigenvalues --    0.40179   0.41431   0.42806   0.43722   0.44046
 Alpha virt. eigenvalues --    0.44985   0.46537   0.47421   0.48314   0.49214
 Alpha virt. eigenvalues --    0.50244   0.52430   0.52724   0.54882   0.63151
 Alpha virt. eigenvalues --    0.64988   0.67144   0.67994   0.69655   0.70705
 Alpha virt. eigenvalues --    0.73716   0.74545   0.76640   0.78008   0.79091
 Alpha virt. eigenvalues --    0.79916   0.80937   0.82466   0.84635   0.84901
 Alpha virt. eigenvalues --    0.85935   0.87640   0.87709   0.89855   0.91413
 Alpha virt. eigenvalues --    0.92559   0.94507   0.95882   0.96126   1.00271
 Alpha virt. eigenvalues --    1.00485   1.03499   1.03545   1.04434   1.05207
 Alpha virt. eigenvalues --    1.08148   1.08370   1.09227   1.13439   1.14321
 Alpha virt. eigenvalues --    1.14989   1.17131   1.18450   1.19342   1.22477
 Alpha virt. eigenvalues --    1.23564   1.28055   1.30115   1.30285   1.31312
 Alpha virt. eigenvalues --    1.36458   1.37289   1.40236   1.42009   1.42235
 Alpha virt. eigenvalues --    1.47366   1.49079   1.50144   1.51969   1.54119
 Alpha virt. eigenvalues --    1.54513   1.55051   1.56633   1.59267   1.62412
 Alpha virt. eigenvalues --    1.63026   1.66683   1.67556   1.69120   1.71761
 Alpha virt. eigenvalues --    1.72871   1.73884   1.74215   1.81448   1.83956
 Alpha virt. eigenvalues --    1.85647   1.90327   1.92736   1.95687   2.04218
 Alpha virt. eigenvalues --    2.04839   2.06448   2.08062   2.10585   2.10809
 Alpha virt. eigenvalues --    2.18234   2.20611   2.22128   2.27389   2.31631
 Alpha virt. eigenvalues --    2.32406   2.35744   2.37859   2.40998   2.44636
 Alpha virt. eigenvalues --    2.52989   2.58653   2.71183   2.73948   2.78960
 Alpha virt. eigenvalues --    2.80648   2.84508   2.94406   2.99232   3.12458
 Alpha virt. eigenvalues --    3.13734   3.18763   3.19419   3.23319   3.27539
 Alpha virt. eigenvalues --    3.30420   3.34467   3.39441   3.40345   3.43231
 Alpha virt. eigenvalues --    3.43901   3.47806   3.49636   3.53233   3.55408
 Alpha virt. eigenvalues --    3.63570   3.65497   3.67048   3.69586   3.71214
 Alpha virt. eigenvalues --    3.71595   3.75198   3.84981   3.87633   3.88238
 Alpha virt. eigenvalues --    3.90243   3.92758   3.95301   3.99509   4.02304
 Alpha virt. eigenvalues --    4.08223   4.14059   4.15940   4.19452   4.20841
 Alpha virt. eigenvalues --    4.28200   4.34343   4.39240   4.42713   4.48725
 Alpha virt. eigenvalues --    4.52078   4.53890   4.54840   4.59787   4.61266
 Alpha virt. eigenvalues --    4.65617   4.72859   4.77367   4.78623   4.85075
 Alpha virt. eigenvalues --    4.86644   4.89970   4.91385   5.01773   5.04681
 Alpha virt. eigenvalues --    5.11006   5.11801   5.15084   5.21921   5.25192
 Alpha virt. eigenvalues --    5.28213   5.45776   5.47953   5.53242   5.55375
 Alpha virt. eigenvalues --    5.69931   5.70048   5.78466   5.82859   5.86637
 Alpha virt. eigenvalues --    5.88790   5.96921   6.24809   6.25943   6.33522
 Alpha virt. eigenvalues --    6.41770   6.46561   6.57014   6.58504   6.71203
 Alpha virt. eigenvalues --    6.76504   6.82635   6.88832   6.98626   7.29701
 Alpha virt. eigenvalues --    7.33317   7.34909  13.33105  16.82983  17.07562
  Beta  occ. eigenvalues --  -19.27545 -10.34269 -10.29904  -1.08128  -0.83950
  Beta  occ. eigenvalues --   -0.70123  -0.57344  -0.53643  -0.48480  -0.47123
  Beta  occ. eigenvalues --   -0.47014  -0.35109
  Beta virt. eigenvalues --   -0.06187   0.03284   0.04382   0.04402   0.05213
  Beta virt. eigenvalues --    0.06846   0.09968   0.10205   0.11695   0.12455
  Beta virt. eigenvalues --    0.12642   0.13664   0.13702   0.16506   0.17260
  Beta virt. eigenvalues --    0.19826   0.20993   0.21964   0.23137   0.24059
  Beta virt. eigenvalues --    0.24466   0.25852   0.26878   0.28864   0.30102
  Beta virt. eigenvalues --    0.31313   0.31964   0.33675   0.34316   0.35369
  Beta virt. eigenvalues --    0.36766   0.37482   0.37727   0.38500   0.38954
  Beta virt. eigenvalues --    0.39512   0.40443   0.41535   0.43033   0.43959
  Beta virt. eigenvalues --    0.44271   0.45084   0.46642   0.47451   0.48583
  Beta virt. eigenvalues --    0.49406   0.50273   0.52608   0.53469   0.55144
  Beta virt. eigenvalues --    0.63425   0.65317   0.67596   0.67957   0.69733
  Beta virt. eigenvalues --    0.70822   0.73718   0.74892   0.76714   0.78250
  Beta virt. eigenvalues --    0.79446   0.80179   0.81352   0.82571   0.84877
  Beta virt. eigenvalues --    0.85237   0.86570   0.87665   0.87888   0.89997
  Beta virt. eigenvalues --    0.91663   0.92532   0.95233   0.95964   0.96721
  Beta virt. eigenvalues --    1.00524   1.00526   1.03509   1.03824   1.04707
  Beta virt. eigenvalues --    1.05406   1.08226   1.08396   1.09344   1.13494
  Beta virt. eigenvalues --    1.14420   1.15050   1.17522   1.18518   1.19362
  Beta virt. eigenvalues --    1.22516   1.23687   1.28165   1.30244   1.30427
  Beta virt. eigenvalues --    1.31300   1.37104   1.37694   1.40448   1.42386
  Beta virt. eigenvalues --    1.42462   1.47557   1.49150   1.50409   1.52359
  Beta virt. eigenvalues --    1.54184   1.54732   1.55306   1.56675   1.59396
  Beta virt. eigenvalues --    1.62646   1.63388   1.66865   1.67964   1.69440
  Beta virt. eigenvalues --    1.71904   1.73158   1.74250   1.74501   1.81753
  Beta virt. eigenvalues --    1.84227   1.85760   1.90744   1.92794   1.96352
  Beta virt. eigenvalues --    2.05227   2.05285   2.06644   2.08336   2.11061
  Beta virt. eigenvalues --    2.11273   2.19553   2.21006   2.22402   2.28646
  Beta virt. eigenvalues --    2.33386   2.33761   2.36994   2.38943   2.42188
  Beta virt. eigenvalues --    2.45774   2.53766   2.60116   2.72343   2.75052
  Beta virt. eigenvalues --    2.79419   2.81544   2.86106   2.94808   2.99568
  Beta virt. eigenvalues --    3.12646   3.14152   3.18851   3.19783   3.23577
  Beta virt. eigenvalues --    3.27795   3.30714   3.34564   3.39609   3.40649
  Beta virt. eigenvalues --    3.43555   3.44051   3.48213   3.49795   3.53526
  Beta virt. eigenvalues --    3.55607   3.63991   3.65679   3.67515   3.69898
  Beta virt. eigenvalues --    3.71337   3.72041   3.75873   3.85030   3.88322
  Beta virt. eigenvalues --    3.88441   3.90526   3.92885   3.95417   4.00099
  Beta virt. eigenvalues --    4.02945   4.09211   4.15597   4.16328   4.19865
  Beta virt. eigenvalues --    4.21601   4.28367   4.34612   4.39457   4.43200
  Beta virt. eigenvalues --    4.49423   4.52482   4.54162   4.55054   4.59872
  Beta virt. eigenvalues --    4.61556   4.66476   4.73178   4.78188   4.78832
  Beta virt. eigenvalues --    4.86918   4.88864   4.90109   4.91679   5.02035
  Beta virt. eigenvalues --    5.04942   5.11517   5.11883   5.15361   5.22491
  Beta virt. eigenvalues --    5.25422   5.28882   5.45955   5.48431   5.53982
  Beta virt. eigenvalues --    5.55674   5.70232   5.70380   5.78972   5.83591
  Beta virt. eigenvalues --    5.87115   5.88894   5.98250   6.29400   6.31340
  Beta virt. eigenvalues --    6.36878   6.42121   6.47249   6.61716   6.62248
  Beta virt. eigenvalues --    6.76479   6.77864   6.90170   6.95478   7.01586
  Beta virt. eigenvalues --    7.33969   7.36820   7.39553  13.36631  16.83184
  Beta virt. eigenvalues --   17.07700
          Condensed to atoms (all electrons):
               1          2          3          4          5          6
     1  H    0.364842   0.388737   0.004782  -0.011012  -0.002789  -0.021284
     2  C    0.388737   5.527582   0.390415   0.388737   0.087927  -0.008570
     3  H    0.004782   0.390415   0.315582   0.004782  -0.010944   0.005102
     4  H   -0.011012   0.388737   0.004782   0.364842  -0.002789   0.010218
     5  C   -0.002789   0.087927  -0.010944  -0.002789   5.194640   0.392932
     6  H   -0.021284  -0.008570   0.005102   0.010218   0.392932   0.403380
     7  H    0.010218  -0.008570   0.005102  -0.021284   0.392932  -0.027350
     8  O   -0.002701   0.034091  -0.002512  -0.002701  -0.059072   0.000175
               7          8
     1  H    0.010218  -0.002701
     2  C   -0.008570   0.034091
     3  H    0.005102  -0.002512
     4  H   -0.021284  -0.002701
     5  C    0.392932  -0.059072
     6  H   -0.027350   0.000175
     7  H    0.403380   0.000175
     8  O    0.000175   8.556260
          Atomic-Atomic Spin Densities.
               1          2          3          4          5          6
     1  H    0.000401   0.001011  -0.001593   0.003368  -0.002738  -0.001836
     2  C    0.001011   0.120493   0.003964   0.001011  -0.002079   0.004544
     3  H   -0.001593   0.003964   0.002090  -0.001593   0.003452   0.001452
     4  H    0.003368   0.001011  -0.001593   0.000401  -0.002738  -0.001578
     5  C   -0.002738  -0.002079   0.003452  -0.002738   0.009884   0.002212
     6  H   -0.001836   0.004544   0.001452  -0.001578   0.002212   0.007993
     7  H   -0.001578   0.004544   0.001452  -0.001836   0.002212   0.000521
     8  O    0.008290  -0.017920  -0.004078   0.008290  -0.082839   0.000042
               7          8
     1  H   -0.001578   0.008290
     2  C    0.004544  -0.017920
     3  H    0.001452  -0.004078
     4  H   -0.001836   0.008290
     5  C    0.002212  -0.082839
     6  H    0.000521   0.000042
     7  H    0.007993   0.000042
     8  O    0.000042   1.002743
 Mulliken charges and spin densities:
               1          2
     1  H    0.269208   0.005323
     2  C   -0.800350   0.115568
     3  H    0.287692   0.005146
     4  H    0.269208   0.005323
     5  C    0.007163  -0.072632
     6  H    0.245397   0.013351
     7  H    0.245397   0.013351
     8  O   -0.523714   0.914570
 Sum of Mulliken charges =   0.00000   1.00000
 Mulliken charges and spin densities with hydrogens summed into heavy atoms:
               1          2
     2  C    0.025758   0.131360
     5  C    0.497957  -0.045931
     8  O   -0.523714   0.914570
 Electronic spatial extent (au):  <R**2>=            176.1369
 Charge=              0.0000 electrons
 Dipole moment (field-independent basis, Debye):
    X=              2.1492    Y=              0.4191    Z=              0.0000  Tot=              2.1897
 Quadrupole moment (field-independent basis, Debye-Ang):
   XX=            -21.4949   YY=            -18.1687   ZZ=            -18.9592
   XY=             -0.4973   XZ=              0.0000   YZ=              0.0000
 Traceless Quadrupole moment (field-independent basis, Debye-Ang):
   XX=             -1.9540   YY=              1.3722   ZZ=              0.5818
   XY=             -0.4973   XZ=              0.0000   YZ=              0.0000
 Octapole moment (field-independent basis, Debye-Ang**2):
  XXX=              0.9742  YYY=              0.3685  ZZZ=              0.0000  XYY=             -1.7391
  XXY=              1.0555  XXZ=              0.0000  XZZ=             -0.5810  YZZ=              0.0846
  YYZ=              0.0000  XYZ=              0.0000
 Hexadecapole moment (field-independent basis, Debye-Ang**3):
 XXXX=           -126.6048 YYYY=            -66.9232 ZZZZ=            -32.4639 XXXY=             14.8026
 XXXZ=              0.0000 YYYX=             14.2220 YYYZ=              0.0000 ZZZX=              0.0000
 ZZZY=              0.0000 XXYY=            -32.1991 XXZZ=            -28.4989 YYZZ=            -14.4209
 XXYZ=              0.0000 YYXZ=              0.0000 ZZXY=              4.3056
 N-N= 7.484568337471D+01 E-N=-5.105437997088D+02  KE= 1.534580093813D+02
 Symmetry A'   KE= 1.446428247756D+02
 Symmetry A"   KE= 8.815184605770D+00
                          Isotropic Fermi Contact Couplings
        Atom                 a.u.       MegaHertz       Gauss      10(-4) cm-1
     1  H(1)              -0.00174      -7.76833      -2.77193      -2.59124
     2  C(13)              0.07500      84.31810      30.08679      28.12549
     3  H(1)               0.00508      22.69037       8.09649       7.56869
     4  H(1)              -0.00174      -7.76833      -2.77193      -2.59124
     5  C(13)             -0.03054     -34.33135     -12.25028     -11.45171
     6  H(1)               0.00893      39.90916      14.24058      13.31226
     7  H(1)               0.00893      39.90916      14.24058      13.31226
     8  O(17)              0.03324     -20.14769      -7.18920      -6.72054
 --------------------------------------------------------
       Center         ----  Spin Dipole Couplings  ----
                      3XX-RR        3YY-RR        3ZZ-RR
 --------------------------------------------------------
     1   Atom        0.002086      0.000236     -0.002322
     2   Atom        0.070515      0.008322     -0.078837
     3   Atom        0.014300     -0.002744     -0.011556
     4   Atom        0.002086      0.000236     -0.002322
     5   Atom        0.027412      0.020594     -0.048006
     6   Atom        0.002441     -0.002124     -0.000317
     7   Atom        0.002441     -0.002124     -0.000317
     8   Atom       -0.737958      2.506536     -1.768578
 --------------------------------------------------------
                        XY            XZ            YZ
 --------------------------------------------------------
     1   Atom       -0.010169      0.006353     -0.013330
     2   Atom       -0.113850      0.000000      0.000000
     3   Atom        0.004445      0.000000      0.000000
     4   Atom       -0.010169     -0.006353      0.013330
     5   Atom       -0.000631      0.000000      0.000000
     6   Atom        0.013455      0.011810      0.008885
     7   Atom        0.013455     -0.011810     -0.008885
     8   Atom       -2.094157      0.000000      0.000000
 --------------------------------------------------------


 ---------------------------------------------------------------------------------
              Anisotropic Spin Dipole Couplings in Principal Axis System
 ---------------------------------------------------------------------------------

       Atom             a.u.   MegaHertz   Gauss  10(-4) cm-1        Axes

              Baa    -0.0148    -7.908    -2.822    -2.638  0.1779  0.7169  0.6741
     1 H(1)   Bbb    -0.0053    -2.828    -1.009    -0.943  0.8160  0.2753 -0.5082
              Bcc     0.0201    10.737     3.831     3.581 -0.5499  0.6405 -0.5360
 
              Baa    -0.0788   -10.579    -3.775    -3.529  0.0000  0.0000  1.0000
     2 C(13)  Bbb    -0.0786   -10.548    -3.764    -3.518  0.6068  0.7948  0.0000
              Bcc     0.1574    21.127     7.539     7.047  0.7948 -0.6068  0.0000
 
              Baa    -0.0116    -6.166    -2.200    -2.057  0.0000  0.0000  1.0000
     3 H(1)   Bbb    -0.0038    -2.045    -0.730    -0.682 -0.2381  0.9712  0.0000
              Bcc     0.0154     8.211     2.930     2.739  0.9712  0.2381  0.0000
 
              Baa    -0.0148    -7.908    -2.822    -2.638  0.1779  0.7169 -0.6741
     4 H(1)   Bbb    -0.0053    -2.828    -1.009    -0.943  0.8160  0.2753  0.5082
              Bcc     0.0201    10.737     3.831     3.581 -0.5499  0.6405  0.5360
 
              Baa    -0.0480    -6.442    -2.299    -2.149  0.0000  0.0000  1.0000
     5 C(13)  Bbb     0.0205     2.756     0.983     0.919  0.0913  0.9958  0.0000
              Bcc     0.0275     3.686     1.315     1.230  0.9958 -0.0913  0.0000
 
              Baa    -0.0136    -7.266    -2.593    -2.424 -0.6983  0.6992  0.1529
     6 H(1)   Bbb    -0.0095    -5.063    -1.807    -1.689 -0.2908 -0.4724  0.8320
              Bcc     0.0231    12.329     4.399     4.113  0.6540  0.5365  0.5333
 
              Baa    -0.0136    -7.266    -2.593    -2.424 -0.6983  0.6992 -0.1529
     7 H(1)   Bbb    -0.0095    -5.063    -1.807    -1.689  0.2908  0.4724  0.8320
              Bcc     0.0231    12.329     4.399     4.113  0.6540  0.5365 -0.5333
 
              Baa    -1.7686   127.973    45.664    42.687  0.0000  0.0000  1.0000
     8 O(17)  Bbb    -1.7647   127.693    45.564    42.594  0.8979  0.4402  0.0000
              Bcc     3.5333  -255.666   -91.228   -85.281 -0.4402  0.8979  0.0000
 

 ---------------------------------------------------------------------------------

 1\1\GINC-C741\FOpt\UwB97XD\Aug-CC-pVTZ\C2H5O1(2)\HASANGAL\19-Nov-2018\
 0\\#wB97XD Aug-cc-pVTZ Opt Integral(Grid=SuperFineGrid) Freq MaxDisk=3
 2GB\\Title\\0,2\H,-1.0446064609,0.8871814636,0.6725736104\C,-0.4160682
 991,0.,0.6488635236\H,0.2399721087,0.,1.5177943038\H,-1.0446064609,-0.
 8871814636,0.6725736104\C,0.4657687216,0.,-0.6201903952\H,1.0930618963
 ,0.90034872,-0.6046144529\H,1.0930618963,-0.90034872,-0.6046144529\O,-
 0.3864834018,0.,-1.6821857471\\Version=ES64L-G09RevD.01\State=2-A'\HF=
 -154.3778286\S2=0.754294\S2-1=0.\S2A=0.750014\RMSD=9.195e-09\RMSF=1.95
 1e-04\Dipole=0.3829613,0.,0.771698\Quadrupole=0.6578876,0.4325214,-1.0
 90409,0.,-0.9494313,0.\PG=CS [SG(C2H1O1),X(H4)]\\@


 It is also a good rule not to put too much confidence in
 experimental results until they have been confirmed by
 Theory.
                             -- Sir Arthur Eddington
 Job cpu time:       0 days  1 hours 38 minutes 40.1 seconds.
 File lengths (MBytes):  RWF=     52 Int=      0 D2E=      0 Chk=      7 Scr=      1
 Normal termination of Gaussian 09 at Mon Nov 19 17:33:35 2018.
 Link1:  Proceeding to internal job step number  2.
 ----------------------------------------------------------------------
 #N Geom=AllCheck Guess=TCheck SCRF=Check GenChk UwB97XD/Aug-CC-pVTZ Fr
 eq
 ----------------------------------------------------------------------
 1/10=4,29=7,30=1,38=1,40=1/1,3;
 2/12=2,40=1/2;
 3/5=16,6=1,7=10,11=2,14=-4,16=1,25=1,30=1,70=2,71=2,74=-58,75=-7,116=2,140=1/1,2,3;
 4/5=101/1;
 5/5=2,98=1/2;
 8/6=4,10=90,11=11/1;
 11/6=1,8=1,9=11,15=111,16=1/1,2,10;
 10/6=1/2;
 6/7=2,8=2,9=2,10=2,18=1,28=1/1;
 7/8=1,10=1,25=1/1,2,3,16;
 1/10=4,30=1/3;
 99//99;
 Structure from the checkpoint file:  "ethylakoxy_Conf-wb97-opt.chk"
 -----
 Title
 -----
 Charge =  0 Multiplicity = 2
 Redundant internal coordinates found in file.
 H,0,-1.0446064609,0.8871814636,0.6725736104
 C,0,-0.4160682991,0.,0.6488635236
 H,0,0.2399721087,0.,1.5177943038
 H,0,-1.0446064609,-0.8871814636,0.6725736104
 C,0,0.4657687216,0.,-0.6201903952
 H,0,1.0930618963,0.90034872,-0.6046144529
 H,0,1.0930618963,-0.90034872,-0.6046144529
 O,0,-0.3864834018,0.,-1.6821857471
 Recover connectivity data from disk.

 GradGradGradGradGradGradGradGradGradGradGradGradGradGradGradGradGradGrad
 Berny optimization.
 Initialization pass.
                           ----------------------------
                           !    Initial Parameters    !
                           ! (Angstroms and Degrees)  !
 --------------------------                            --------------------------
 ! Name  Definition              Value          Derivative Info.                !
 --------------------------------------------------------------------------------
 ! R1    R(1,2)                  1.0875         calculate D2E/DX2 analytically  !
 ! R2    R(2,3)                  1.0888         calculate D2E/DX2 analytically  !
 ! R3    R(2,4)                  1.0875         calculate D2E/DX2 analytically  !
 ! R4    R(2,5)                  1.5454         calculate D2E/DX2 analytically  !
 ! R5    R(5,6)                  1.0974         calculate D2E/DX2 analytically  !
 ! R6    R(5,7)                  1.0974         calculate D2E/DX2 analytically  !
 ! R7    R(5,8)                  1.3617         calculate D2E/DX2 analytically  !
 ! A1    A(1,2,3)              109.3201         calculate D2E/DX2 analytically  !
 ! A2    A(1,2,4)              109.329          calculate D2E/DX2 analytically  !
 ! A3    A(1,2,5)              110.3469         calculate D2E/DX2 analytically  !
 ! A4    A(3,2,4)              109.3201         calculate D2E/DX2 analytically  !
 ! A5    A(3,2,5)              108.1527         calculate D2E/DX2 analytically  !
 ! A6    A(4,2,5)              110.3469         calculate D2E/DX2 analytically  !
 ! A7    A(2,5,6)              108.3318         calculate D2E/DX2 analytically  !
 ! A8    A(2,5,7)              108.3318         calculate D2E/DX2 analytically  !
 ! A9    A(2,5,8)              106.4584         calculate D2E/DX2 analytically  !
 ! A10   A(6,5,7)              110.2518         calculate D2E/DX2 analytically  !
 ! A11   A(6,5,8)              111.6431         calculate D2E/DX2 analytically  !
 ! A12   A(7,5,8)              111.6431         calculate D2E/DX2 analytically  !
 ! D1    D(1,2,5,6)             59.7339         calculate D2E/DX2 analytically  !
 ! D2    D(1,2,5,7)            179.3331         calculate D2E/DX2 analytically  !
 ! D3    D(1,2,5,8)            -60.4665         calculate D2E/DX2 analytically  !
 ! D4    D(3,2,5,6)            -59.7996         calculate D2E/DX2 analytically  !
 ! D5    D(3,2,5,7)             59.7996         calculate D2E/DX2 analytically  !
 ! D6    D(3,2,5,8)            180.0            calculate D2E/DX2 analytically  !
 ! D7    D(4,2,5,6)           -179.3331         calculate D2E/DX2 analytically  !
 ! D8    D(4,2,5,7)            -59.7339         calculate D2E/DX2 analytically  !
 ! D9    D(4,2,5,8)             60.4665         calculate D2E/DX2 analytically  !
 --------------------------------------------------------------------------------
 Trust Radius=3.00D-01 FncErr=1.00D-07 GrdErr=1.00D-07
 Number of steps in this run=      2 maximum allowed number of steps=      2.
 GradGradGradGradGradGradGradGradGradGradGradGradGradGradGradGradGradGrad

                          Input orientation:                          
 ---------------------------------------------------------------------
 Center     Atomic      Atomic             Coordinates (Angstroms)
 Number     Number       Type             X           Y           Z
 ---------------------------------------------------------------------
      1          1           0       -1.044606    0.887181    0.672574
      2          6           0       -0.416068    0.000000    0.648864
      3          1           0        0.239972    0.000000    1.517794
      4          1           0       -1.044606   -0.887181    0.672574
      5          6           0        0.465769    0.000000   -0.620190
      6          1           0        1.093062    0.900349   -0.604614
      7          1           0        1.093062   -0.900349   -0.604614
      8          8           0       -0.386483    0.000000   -1.682186
 ---------------------------------------------------------------------
                    Distance matrix (angstroms):
                    1          2          3          4          5
     1  H    0.000000
     2  C    1.087526   0.000000
     3  H    1.775283   1.088774   0.000000
     4  H    1.774363   1.087526   1.775283   0.000000
     5  C    2.177054   1.545359   2.149875   2.177054   0.000000
     6  H    2.490182   2.158543   2.458253   3.065306   1.097437
     7  H    3.065306   2.158543   2.458253   2.490182   1.097437
     8  O    2.600982   2.331237   3.260724   2.600982   1.361678
                    6          7          8
     6  H    0.000000
     7  H    1.800697   0.000000
     8  O    2.039814   2.039814   0.000000
 Stoichiometry    C2H5O(2)
 Framework group  CS[SG(C2HO),X(H4)]
 Deg. of freedom    11
 Full point group                 CS      NOp   2
 Largest Abelian subgroup         CS      NOp   2
 Largest concise Abelian subgroup CS      NOp   2
                         Standard orientation:                         
 ---------------------------------------------------------------------
 Center     Atomic      Atomic             Coordinates (Angstroms)
 Number     Number       Type             X           Y           Z
 ---------------------------------------------------------------------
      1          1           0        0.846568   -1.213903    0.887181
      2          6           0        0.990175   -0.601531    0.000000
      3          1           0        2.001831   -0.199059    0.000000
      4          1           0        0.846568   -1.213903   -0.887181
      5          6           0        0.000000    0.584929    0.000000
      6          1           0        0.181161    1.185695    0.900349
      7          1           0        0.181161    1.185695   -0.900349
      8          8           0       -1.249793    0.044386    0.000000
 ---------------------------------------------------------------------
 Rotational constants (GHZ):     35.4131553     10.4349229      8.9826697
 Standard basis: Aug-CC-pVTZ (5D, 7F)
 There are   179 symmetry adapted cartesian basis functions of A'  symmetry.
 There are   111 symmetry adapted cartesian basis functions of A"  symmetry.
 There are   152 symmetry adapted basis functions of A'  symmetry.
 There are   101 symmetry adapted basis functions of A"  symmetry.
   253 basis functions,   351 primitive gaussians,   290 cartesian basis functions
    13 alpha electrons       12 beta electrons
       nuclear repulsion energy        74.8475649230 Hartrees.
 NAtoms=    8 NActive=    8 NUniq=    6 SFac= 1.78D+00 NAtFMM=   60 NAOKFM=F Big=F
 Integral buffers will be    131072 words long.
 Raffenetti 2 integral format.
 Two-electron integral symmetry is turned on.
 Nuclear repulsion after empirical dispersion term =       74.8456833747 Hartrees.
 One-electron integrals computed using PRISM.
 NBasis=   253 RedAO= T EigKep=  3.15D-05  NBF=   152   101
 NBsUse=   253 1.00D-06 EigRej= -1.00D+00 NBFU=   152   101
 Initial guess from the checkpoint file:  "ethylakoxy_Conf-wb97-opt.chk"
 B after Tr=     0.000000    0.000000    0.000000
         Rot=    1.000000    0.000000    0.000000    0.000000 Ang=   0.00 deg.
 Initial guess orbital symmetries:
 Alpha Orbitals:
       Occupied  (A') (A') (A') (A') (A') (A') (A") (A') (A') (A')
                 (A") (A') (A")
       Virtual   (A') (A') (A") (A') (A") (A') (A') (A') (A") (A')
                 (A') (A") (A') (A') (A") (A') (A") (A') (A') (A")
                 (A') (A') (A") (A') (A") (A') (A") (A') (A') (A')
                 (A') (A") (A") (A') (A") (A') (A") (A') (A') (A')
                 (A") (A') (A") (A') (A') (A") (A") (A') (A') (A')
                 (A') (A') (A") (A") (A') (A") (A') (A") (A') (A')
                 (A") (A') (A") (A") (A') (A') (A") (A') (A') (A')
                 (A") (A') (A") (A') (A') (A") (A") (A') (A") (A')
                 (A') (A") (A') (A') (A") (A") (A') (A') (A") (A")
                 (A') (A") (A') (A') (A") (A') (A') (A") (A') (A")
                 (A') (A") (A') (A') (A") (A') (A') (A") (A') (A")
                 (A') (A") (A') (A') (A") (A') (A') (A") (A") (A')
                 (A") (A') (A") (A') (A') (A") (A') (A") (A') (A')
                 (A') (A") (A") (A') (A') (A") (A") (A') (A') (A")
                 (A') (A') (A') (A") (A") (A') (A') (A') (A') (A")
                 (A') (A") (A') (A') (A") (A') (A") (A") (A') (A')
                 (A") (A') (A") (A') (A") (A') (A") (A') (A") (A")
                 (A') (A') (A") (A') (A") (A') (A") (A") (A") (A')
                 (A') (A') (A") (A') (A') (A') (A") (A') (A') (A")
                 (A') (A") (A') (A") (A') (A') (A') (A') (A") (A')
                 (A") (A") (A') (A") (A') (A') (A") (A") (A') (A")
                 (A') (A") (A') (A') (A") (A') (A") (A') (A') (A')
                 (A") (A') (A') (A") (A") (A') (A") (A') (A") (A')
                 (A") (A') (A") (A') (A') (A') (A") (A') (A') (A')
 Beta  Orbitals:
       Occupied  (A') (A') (A') (A') (A') (A') (A") (A') (A') (A')
                 (A") (A")
       Virtual   (A') (A') (A') (A") (A') (A") (A') (A') (A') (A")
                 (A') (A") (A') (A') (A') (A") (A') (A") (A') (A')
                 (A") (A') (A') (A") (A') (A") (A') (A") (A') (A')
                 (A') (A') (A") (A") (A') (A") (A') (A") (A') (A')
                 (A') (A") (A') (A") (A') (A') (A") (A") (A') (A')
                 (A') (A') (A') (A") (A") (A') (A") (A') (A") (A')
                 (A') (A") (A') (A") (A") (A') (A') (A") (A') (A')
                 (A') (A") (A') (A") (A') (A') (A") (A") (A') (A")
                 (A') (A') (A") (A') (A') (A") (A") (A') (A') (A")
                 (A") (A') (A") (A') (A') (A") (A') (A') (A") (A")
                 (A') (A') (A") (A') (A') (A") (A') (A') (A") (A')
                 (A") (A') (A") (A') (A') (A") (A') (A') (A") (A")
                 (A') (A") (A') (A") (A') (A') (A") (A') (A") (A')
                 (A') (A') (A") (A") (A') (A") (A') (A") (A') (A')
                 (A") (A') (A') (A') (A") (A") (A') (A') (A') (A')
                 (A") (A') (A") (A') (A') (A") (A') (A") (A") (A')
                 (A') (A") (A') (A") (A') (A") (A') (A") (A') (A")
                 (A") (A') (A') (A") (A') (A") (A') (A") (A") (A")
                 (A') (A') (A') (A") (A') (A') (A') (A") (A') (A')
                 (A") (A') (A") (A') (A") (A') (A') (A') (A') (A")
                 (A") (A') (A") (A') (A") (A') (A') (A") (A") (A')
                 (A") (A') (A") (A') (A') (A") (A') (A") (A') (A')
                 (A') (A") (A') (A") (A') (A") (A') (A") (A') (A")
                 (A') (A") (A') (A") (A') (A') (A") (A') (A') (A')
                 (A')
 Initial guess <Sx>= 0.0000 <Sy>= 0.0000 <Sz>= 0.5000 <S**2>= 0.7543 S= 0.5021
 Keep R1 and R2 ints in memory in symmetry-blocked form, NReq=1550029350.
 Requested convergence on RMS density matrix=1.00D-08 within 128 cycles.
 Requested convergence on MAX density matrix=1.00D-06.
 Requested convergence on             energy=1.00D-06.
 No special actions if energy rises.
 SCF Done:  E(UwB97XD) =  -154.377828615     A.U. after    1 cycles
            NFock=  1  Conv=0.28D-08     -V/T= 2.0060
 <Sx>= 0.0000 <Sy>= 0.0000 <Sz>= 0.5000 <S**2>= 0.7543 S= 0.5021
 <L.S>= 0.000000000000E+00
 Annihilation of the first spin contaminant:
 S**2 before annihilation     0.7543,   after     0.7500
 DoSCS=F DFT=T ScalE2(SS,OS)=  1.000000  1.000000
 Range of M.O.s used for correlation:     1   253
 NBasis=   253 NAE=    13 NBE=    12 NFC=     0 NFV=     0
 NROrb=    253 NOA=    13 NOB=    12 NVA=   240 NVB=   241

 **** Warning!!: The largest alpha MO coefficient is  0.56882607D+02


 **** Warning!!: The largest beta MO coefficient is  0.51172429D+02

 Symmetrizing basis deriv contribution to polar:
 IMax=3 JMax=2 DiffMx= 0.00D+00
 G2DrvN: will do     9 centers at a time, making    1 passes.
 Calling FoFCou, ICntrl=  3107 FMM=F I1Cent=   0 AccDes= 0.00D+00.
 End of G2Drv F.D. properties file   721 does not exist.
 End of G2Drv F.D. properties file   722 does not exist.
 End of G2Drv F.D. properties file   788 does not exist.
          IDoAtm=11111111
          Differentiating once with respect to electric field.
                with respect to dipole field.
          Differentiating once with respect to nuclear coordinates.
 Keep R1 and R2 ints in memory in symmetry-blocked form, NReq=1549757887.
          There are    21 degrees of freedom in the 1st order CPHF.  IDoFFX=4 NUNeed=    21.
     21 vectors produced by pass  0 Test12= 2.86D-14 4.76D-09 XBig12= 2.65D+01 2.24D+00.
 AX will form    21 AO Fock derivatives at one time.
     21 vectors produced by pass  1 Test12= 2.86D-14 4.76D-09 XBig12= 3.24D+00 2.77D-01.
     21 vectors produced by pass  2 Test12= 2.86D-14 4.76D-09 XBig12= 3.74D-01 1.37D-01.
     21 vectors produced by pass  3 Test12= 2.86D-14 4.76D-09 XBig12= 5.94D-03 1.19D-02.
     21 vectors produced by pass  4 Test12= 2.86D-14 4.76D-09 XBig12= 7.37D-05 9.75D-04.
     21 vectors produced by pass  5 Test12= 2.86D-14 4.76D-09 XBig12= 7.27D-07 1.03D-04.
     21 vectors produced by pass  6 Test12= 2.86D-14 4.76D-09 XBig12= 7.07D-09 1.26D-05.
     11 vectors produced by pass  7 Test12= 2.86D-14 4.76D-09 XBig12= 7.85D-11 1.28D-06.
      3 vectors produced by pass  8 Test12= 2.86D-14 4.76D-09 XBig12= 7.69D-13 1.31D-07.
      1 vectors produced by pass  9 Test12= 2.86D-14 4.76D-09 XBig12= 6.86D-15 1.33D-08.
 InvSVY:  IOpt=1 It=  1 EMax= 4.44D-15
 Solved reduced A of dimension   162 with    21 vectors.
 Isotropic polarizability for W=    0.000000       32.82 Bohr**3.
 End of Minotr F.D. properties file   721 does not exist.
 End of Minotr F.D. properties file   722 does not exist.
 End of Minotr F.D. properties file   788 does not exist.

 **********************************************************************

            Population analysis using the SCF density.

 **********************************************************************

 Orbital symmetries:
 Alpha Orbitals:
       Occupied  (A') (A') (A') (A') (A') (A') (A") (A') (A') (A')
                 (A") (A') (A")
       Virtual   (A') (A') (A") (A') (A") (A') (A') (A') (A") (A')
                 (A') (A") (A') (A') (A") (A') (A") (A') (A') (A")
                 (A') (A') (A") (A') (A") (A') (A") (A') (A') (A')
                 (A') (A") (A") (A') (A") (A') (A") (A') (A') (A')
                 (A") (A') (A") (A') (A') (A") (A") (A') (A') (A')
                 (A') (A') (A") (A") (A') (A") (A') (A") (A') (A')
                 (A") (A') (A") (A") (A') (A') (A") (A') (A') (A')
                 (A") (A') (A") (A') (A') (A") (A") (A') (A") (A')
                 (A') (A") (A') (A') (A") (A") (A') (A') (A") (A")
                 (A') (A") (A') (A') (A") (A') (A') (A") (A') (A")
                 (A') (A") (A') (A') (A") (A') (A') (A") (A') (A")
                 (A') (A") (A') (A') (A") (A') (A') (A") (A") (A')
                 (A") (A') (A") (A') (A') (A") (A') (A") (A') (A')
                 (A') (A") (A") (A') (A') (A") (A") (A') (A') (A")
                 (A') (A') (A') (A") (A") (A') (A') (A') (A') (A")
                 (A') (A") (A') (A') (A") (A') (A") (A") (A') (A')
                 (A") (A') (A") (A') (A") (A') (A") (A') (A") (A")
                 (A') (A') (A") (A') (A") (A') (A") (A") (A") (A')
                 (A') (A') (A") (A') (A') (A') (A") (A') (A') (A")
                 (A') (A") (A') (A") (A') (A') (A') (A') (A") (A')
                 (A") (A") (A') (A") (A') (A') (A") (A") (A') (A")
                 (A') (A") (A') (A') (A") (A') (A") (A') (A') (A')
                 (A") (A') (A') (A") (A") (A') (A") (A') (A") (A')
                 (A") (A') (A") (A') (A') (A') (A") (A') (A') (A')
 Beta  Orbitals:
       Occupied  (A') (A') (A') (A') (A') (A') (A") (A') (A') (A')
                 (A") (A")
       Virtual   (A') (A') (A') (A") (A') (A") (A') (A') (A') (A")
                 (A') (A") (A') (A') (A') (A") (A') (A") (A') (A')
                 (A") (A') (A') (A") (A') (A") (A') (A") (A') (A')
                 (A') (A') (A") (A") (A') (A") (A') (A") (A') (A')
                 (A') (A") (A') (A") (A') (A') (A") (A") (A') (A')
                 (A') (A') (A') (A") (A") (A') (A") (A') (A") (A')
                 (A') (A") (A') (A") (A") (A') (A') (A") (A') (A')
                 (A') (A") (A') (A") (A') (A') (A") (A") (A') (A")
                 (A') (A') (A") (A') (A') (A") (A") (A') (A') (A")
                 (A") (A') (A") (A') (A') (A") (A') (A') (A") (A")
                 (A') (A') (A") (A') (A') (A") (A') (A') (A") (A')
                 (A") (A') (A") (A') (A') (A") (A') (A') (A") (A")
                 (A') (A") (A') (A") (A') (A') (A") (A') (A") (A')
                 (A') (A') (A") (A") (A') (A") (A') (A") (A') (A')
                 (A") (A') (A') (A') (A") (A") (A') (A') (A') (A')
                 (A") (A') (A") (A') (A') (A") (A') (A") (A") (A')
                 (A') (A") (A') (A") (A') (A") (A') (A") (A') (A")
                 (A") (A') (A') (A") (A') (A") (A') (A") (A") (A")
                 (A') (A') (A') (A") (A') (A') (A') (A") (A') (A')
                 (A") (A') (A") (A') (A") (A') (A') (A') (A') (A")
                 (A") (A') (A") (A') (A") (A') (A') (A") (A") (A')
                 (A") (A') (A") (A') (A') (A") (A') (A") (A') (A')
                 (A') (A") (A') (A") (A') (A") (A') (A") (A') (A")
                 (A') (A") (A') (A") (A') (A') (A") (A') (A') (A')
                 (A')
 The electronic state is 2-A'.
 Alpha  occ. eigenvalues --  -19.29536 -10.34220 -10.30112  -1.13608  -0.85402
 Alpha  occ. eigenvalues --   -0.71241  -0.57791  -0.56777  -0.52467  -0.48066
 Alpha  occ. eigenvalues --   -0.47479  -0.40714  -0.37211
 Alpha virt. eigenvalues --    0.03072   0.04237   0.04382   0.05114   0.06801
 Alpha virt. eigenvalues --    0.09628   0.10057   0.11547   0.12403   0.12545
 Alpha virt. eigenvalues --    0.13488   0.13663   0.16410   0.17151   0.19742
 Alpha virt. eigenvalues --    0.20674   0.21910   0.22881   0.23516   0.24491
 Alpha virt. eigenvalues --    0.25426   0.26745   0.28910   0.29935   0.31254
 Alpha virt. eigenvalues --    0.31857   0.33627   0.34086   0.34956   0.36616
 Alpha virt. eigenvalues --    0.37318   0.37710   0.38429   0.38580   0.39435
 Alpha virt. eigenvalues --    0.40179   0.41431   0.42806   0.43722   0.44046
 Alpha virt. eigenvalues --    0.44985   0.46537   0.47421   0.48314   0.49214
 Alpha virt. eigenvalues --    0.50244   0.52430   0.52724   0.54882   0.63151
 Alpha virt. eigenvalues --    0.64988   0.67144   0.67994   0.69655   0.70705
 Alpha virt. eigenvalues --    0.73716   0.74545   0.76640   0.78008   0.79091
 Alpha virt. eigenvalues --    0.79916   0.80937   0.82466   0.84635   0.84901
 Alpha virt. eigenvalues --    0.85935   0.87640   0.87709   0.89855   0.91413
 Alpha virt. eigenvalues --    0.92559   0.94507   0.95882   0.96126   1.00271
 Alpha virt. eigenvalues --    1.00485   1.03499   1.03545   1.04434   1.05207
 Alpha virt. eigenvalues --    1.08148   1.08370   1.09227   1.13439   1.14321
 Alpha virt. eigenvalues --    1.14989   1.17131   1.18450   1.19342   1.22477
 Alpha virt. eigenvalues --    1.23564   1.28055   1.30115   1.30285   1.31312
 Alpha virt. eigenvalues --    1.36458   1.37289   1.40236   1.42009   1.42235
 Alpha virt. eigenvalues --    1.47366   1.49079   1.50144   1.51969   1.54119
 Alpha virt. eigenvalues --    1.54513   1.55051   1.56633   1.59267   1.62412
 Alpha virt. eigenvalues --    1.63026   1.66683   1.67556   1.69120   1.71761
 Alpha virt. eigenvalues --    1.72871   1.73884   1.74215   1.81449   1.83956
 Alpha virt. eigenvalues --    1.85647   1.90327   1.92736   1.95687   2.04218
 Alpha virt. eigenvalues --    2.04839   2.06448   2.08062   2.10585   2.10809
 Alpha virt. eigenvalues --    2.18234   2.20611   2.22128   2.27389   2.31631
 Alpha virt. eigenvalues --    2.32406   2.35744   2.37859   2.40998   2.44636
 Alpha virt. eigenvalues --    2.52989   2.58653   2.71183   2.73948   2.78960
 Alpha virt. eigenvalues --    2.80648   2.84508   2.94406   2.99232   3.12458
 Alpha virt. eigenvalues --    3.13734   3.18763   3.19419   3.23319   3.27539
 Alpha virt. eigenvalues --    3.30420   3.34467   3.39441   3.40345   3.43231
 Alpha virt. eigenvalues --    3.43901   3.47806   3.49636   3.53233   3.55408
 Alpha virt. eigenvalues --    3.63570   3.65497   3.67048   3.69586   3.71214
 Alpha virt. eigenvalues --    3.71595   3.75198   3.84981   3.87633   3.88238
 Alpha virt. eigenvalues --    3.90243   3.92758   3.95301   3.99509   4.02304
 Alpha virt. eigenvalues --    4.08223   4.14059   4.15940   4.19452   4.20841
 Alpha virt. eigenvalues --    4.28200   4.34343   4.39240   4.42713   4.48725
 Alpha virt. eigenvalues --    4.52078   4.53890   4.54840   4.59787   4.61266
 Alpha virt. eigenvalues --    4.65617   4.72859   4.77367   4.78623   4.85075
 Alpha virt. eigenvalues --    4.86644   4.89970   4.91385   5.01773   5.04681
 Alpha virt. eigenvalues --    5.11006   5.11801   5.15084   5.21921   5.25192
 Alpha virt. eigenvalues --    5.28213   5.45776   5.47953   5.53242   5.55375
 Alpha virt. eigenvalues --    5.69931   5.70048   5.78466   5.82859   5.86637
 Alpha virt. eigenvalues --    5.88790   5.96921   6.24809   6.25943   6.33522
 Alpha virt. eigenvalues --    6.41770   6.46561   6.57014   6.58504   6.71203
 Alpha virt. eigenvalues --    6.76504   6.82635   6.88832   6.98626   7.29701
 Alpha virt. eigenvalues --    7.33317   7.34909  13.33105  16.82983  17.07562
  Beta  occ. eigenvalues --  -19.27545 -10.34269 -10.29904  -1.08128  -0.83950
  Beta  occ. eigenvalues --   -0.70123  -0.57344  -0.53643  -0.48480  -0.47123
  Beta  occ. eigenvalues --   -0.47014  -0.35109
  Beta virt. eigenvalues --   -0.06187   0.03284   0.04382   0.04402   0.05213
  Beta virt. eigenvalues --    0.06846   0.09968   0.10205   0.11695   0.12455
  Beta virt. eigenvalues --    0.12642   0.13664   0.13702   0.16506   0.17260
  Beta virt. eigenvalues --    0.19826   0.20993   0.21964   0.23137   0.24059
  Beta virt. eigenvalues --    0.24466   0.25852   0.26878   0.28864   0.30102
  Beta virt. eigenvalues --    0.31313   0.31964   0.33675   0.34316   0.35369
  Beta virt. eigenvalues --    0.36766   0.37482   0.37727   0.38500   0.38954
  Beta virt. eigenvalues --    0.39512   0.40443   0.41535   0.43033   0.43959
  Beta virt. eigenvalues --    0.44271   0.45084   0.46642   0.47451   0.48583
  Beta virt. eigenvalues --    0.49406   0.50273   0.52608   0.53469   0.55144
  Beta virt. eigenvalues --    0.63425   0.65317   0.67596   0.67957   0.69733
  Beta virt. eigenvalues --    0.70822   0.73718   0.74892   0.76714   0.78250
  Beta virt. eigenvalues --    0.79446   0.80179   0.81352   0.82571   0.84877
  Beta virt. eigenvalues --    0.85237   0.86570   0.87665   0.87888   0.89997
  Beta virt. eigenvalues --    0.91663   0.92532   0.95233   0.95964   0.96721
  Beta virt. eigenvalues --    1.00524   1.00526   1.03509   1.03824   1.04707
  Beta virt. eigenvalues --    1.05406   1.08226   1.08396   1.09344   1.13494
  Beta virt. eigenvalues --    1.14420   1.15050   1.17522   1.18518   1.19362
  Beta virt. eigenvalues --    1.22516   1.23687   1.28165   1.30244   1.30427
  Beta virt. eigenvalues --    1.31300   1.37104   1.37694   1.40448   1.42386
  Beta virt. eigenvalues --    1.42462   1.47557   1.49150   1.50409   1.52359
  Beta virt. eigenvalues --    1.54184   1.54732   1.55306   1.56675   1.59396
  Beta virt. eigenvalues --    1.62646   1.63388   1.66865   1.67964   1.69440
  Beta virt. eigenvalues --    1.71904   1.73158   1.74250   1.74501   1.81753
  Beta virt. eigenvalues --    1.84227   1.85760   1.90744   1.92794   1.96352
  Beta virt. eigenvalues --    2.05227   2.05285   2.06644   2.08336   2.11061
  Beta virt. eigenvalues --    2.11273   2.19553   2.21006   2.22402   2.28646
  Beta virt. eigenvalues --    2.33386   2.33761   2.36994   2.38943   2.42188
  Beta virt. eigenvalues --    2.45774   2.53766   2.60116   2.72343   2.75052
  Beta virt. eigenvalues --    2.79419   2.81544   2.86106   2.94808   2.99568
  Beta virt. eigenvalues --    3.12646   3.14152   3.18851   3.19783   3.23577
  Beta virt. eigenvalues --    3.27795   3.30714   3.34564   3.39609   3.40649
  Beta virt. eigenvalues --    3.43555   3.44051   3.48213   3.49795   3.53526
  Beta virt. eigenvalues --    3.55607   3.63991   3.65679   3.67515   3.69898
  Beta virt. eigenvalues --    3.71337   3.72041   3.75873   3.85030   3.88322
  Beta virt. eigenvalues --    3.88441   3.90526   3.92885   3.95417   4.00099
  Beta virt. eigenvalues --    4.02945   4.09211   4.15597   4.16328   4.19865
  Beta virt. eigenvalues --    4.21601   4.28367   4.34612   4.39457   4.43200
  Beta virt. eigenvalues --    4.49423   4.52482   4.54162   4.55054   4.59872
  Beta virt. eigenvalues --    4.61556   4.66476   4.73178   4.78188   4.78832
  Beta virt. eigenvalues --    4.86918   4.88864   4.90109   4.91679   5.02035
  Beta virt. eigenvalues --    5.04942   5.11517   5.11883   5.15361   5.22491
  Beta virt. eigenvalues --    5.25422   5.28882   5.45955   5.48431   5.53982
  Beta virt. eigenvalues --    5.55674   5.70232   5.70380   5.78972   5.83591
  Beta virt. eigenvalues --    5.87115   5.88894   5.98250   6.29400   6.31340
  Beta virt. eigenvalues --    6.36878   6.42121   6.47249   6.61716   6.62248
  Beta virt. eigenvalues --    6.76479   6.77864   6.90170   6.95478   7.01586
  Beta virt. eigenvalues --    7.33969   7.36820   7.39553  13.36631  16.83184
  Beta virt. eigenvalues --   17.07700
          Condensed to atoms (all electrons):
               1          2          3          4          5          6
     1  H    0.364842   0.388737   0.004782  -0.011012  -0.002789  -0.021284
     2  C    0.388737   5.527583   0.390415   0.388737   0.087927  -0.008570
     3  H    0.004782   0.390415   0.315582   0.004782  -0.010944   0.005102
     4  H   -0.011012   0.388737   0.004782   0.364842  -0.002789   0.010218
     5  C   -0.002789   0.087927  -0.010944  -0.002789   5.194639   0.392932
     6  H   -0.021284  -0.008570   0.005102   0.010218   0.392932   0.403380
     7  H    0.010218  -0.008570   0.005102  -0.021284   0.392932  -0.027350
     8  O   -0.002701   0.034091  -0.002512  -0.002701  -0.059072   0.000175
               7          8
     1  H    0.010218  -0.002701
     2  C   -0.008570   0.034091
     3  H    0.005102  -0.002512
     4  H   -0.021284  -0.002701
     5  C    0.392932  -0.059072
     6  H   -0.027350   0.000175
     7  H    0.403380   0.000175
     8  O    0.000175   8.556260
          Atomic-Atomic Spin Densities.
               1          2          3          4          5          6
     1  H    0.000400   0.001011  -0.001593   0.003368  -0.002738  -0.001836
     2  C    0.001011   0.120493   0.003964   0.001011  -0.002079   0.004544
     3  H   -0.001593   0.003964   0.002090  -0.001593   0.003452   0.001452
     4  H    0.003368   0.001011  -0.001593   0.000400  -0.002738  -0.001578
     5  C   -0.002738  -0.002079   0.003452  -0.002738   0.009884   0.002212
     6  H   -0.001836   0.004544   0.001452  -0.001578   0.002212   0.007993
     7  H   -0.001578   0.004544   0.001452  -0.001836   0.002212   0.000521
     8  O    0.008290  -0.017920  -0.004078   0.008290  -0.082839   0.000042
               7          8
     1  H   -0.001578   0.008290
     2  C    0.004544  -0.017920
     3  H    0.001452  -0.004078
     4  H   -0.001836   0.008290
     5  C    0.002212  -0.082839
     6  H    0.000521   0.000042
     7  H    0.007993   0.000042
     8  O    0.000042   1.002743
 Mulliken charges and spin densities:
               1          2
     1  H    0.269208   0.005323
     2  C   -0.800351   0.115568
     3  H    0.287692   0.005146
     4  H    0.269208   0.005323
     5  C    0.007164  -0.072632
     6  H    0.245397   0.013351
     7  H    0.245397   0.013351
     8  O   -0.523714   0.914570
 Sum of Mulliken charges =   0.00000   1.00000
 Mulliken charges and spin densities with hydrogens summed into heavy atoms:
               1          2
     2  C    0.025758   0.131361
     5  C    0.497957  -0.045931
     8  O   -0.523714   0.914570
 APT charges:
               1
     1  H   -0.002916
     2  C    0.158832
     3  H   -0.006620
     4  H   -0.002915
     5  C    0.084544
     6  H   -0.010680
     7  H   -0.010680
     8  O   -0.209566
 Sum of APT charges =   0.00000
 APT charges with hydrogens summed into heavy atoms:
               1
     2  C    0.146382
     5  C    0.063184
     8  O   -0.209566
 Electronic spatial extent (au):  <R**2>=            176.1369
 Charge=              0.0000 electrons
 Dipole moment (field-independent basis, Debye):
    X=              2.1492    Y=              0.4191    Z=              0.0000  Tot=              2.1897
 Quadrupole moment (field-independent basis, Debye-Ang):
   XX=            -21.4949   YY=            -18.1687   ZZ=            -18.9592
   XY=             -0.4973   XZ=              0.0000   YZ=              0.0000
 Traceless Quadrupole moment (field-independent basis, Debye-Ang):
   XX=             -1.9540   YY=              1.3722   ZZ=              0.5818
   XY=             -0.4973   XZ=              0.0000   YZ=              0.0000
 Octapole moment (field-independent basis, Debye-Ang**2):
  XXX=              0.9742  YYY=              0.3685  ZZZ=              0.0000  XYY=             -1.7391
  XXY=              1.0555  XXZ=              0.0000  XZZ=             -0.5810  YZZ=              0.0846
  YYZ=              0.0000  XYZ=              0.0000
 Hexadecapole moment (field-independent basis, Debye-Ang**3):
 XXXX=           -126.6048 YYYY=            -66.9231 ZZZZ=            -32.4639 XXXY=             14.8026
 XXXZ=              0.0000 YYYX=             14.2220 YYYZ=              0.0000 ZZZX=              0.0000
 ZZZY=              0.0000 XXYY=            -32.1991 XXZZ=            -28.4989 YYZZ=            -14.4209
 XXYZ=              0.0000 YYXZ=              0.0000 ZZXY=              4.3056
 N-N= 7.484568337471D+01 E-N=-5.105438017923D+02  KE= 1.534580102102D+02
 Symmetry A'   KE= 1.446428253179D+02
 Symmetry A"   KE= 8.815184892237D+00
  Exact polarizability:  36.170  -0.804  31.102   0.000   0.000  31.193
 Approx polarizability:  35.713   0.855  30.837   0.000   0.000  29.996
                          Isotropic Fermi Contact Couplings
        Atom                 a.u.       MegaHertz       Gauss      10(-4) cm-1
     1  H(1)              -0.00174      -7.76834      -2.77194      -2.59124
     2  C(13)              0.07500      84.31818      30.08682      28.12552
     3  H(1)               0.00508      22.69051       8.09654       7.56874
     4  H(1)              -0.00174      -7.76834      -2.77194      -2.59124
     5  C(13)             -0.03054     -34.33134     -12.25028     -11.45170
     6  H(1)               0.00893      39.90910      14.24056      13.31224
     7  H(1)               0.00893      39.90910      14.24056      13.31224
     8  O(17)              0.03324     -20.14756      -7.18915      -6.72050
 --------------------------------------------------------
       Center         ----  Spin Dipole Couplings  ----
                      3XX-RR        3YY-RR        3ZZ-RR
 --------------------------------------------------------
     1   Atom        0.002086      0.000236     -0.002322
     2   Atom        0.070516      0.008322     -0.078837
     3   Atom        0.014300     -0.002744     -0.011556
     4   Atom        0.002086      0.000236     -0.002322
     5   Atom        0.027413      0.020594     -0.048006
     6   Atom        0.002441     -0.002124     -0.000317
     7   Atom        0.002441     -0.002124     -0.000317
     8   Atom       -0.737954      2.506532     -1.768578
 --------------------------------------------------------
                        XY            XZ            YZ
 --------------------------------------------------------
     1   Atom       -0.010169      0.006353     -0.013330
     2   Atom       -0.113851      0.000000      0.000000
     3   Atom        0.004445      0.000000      0.000000
     4   Atom       -0.010169     -0.006353      0.013330
     5   Atom       -0.000631      0.000000      0.000000
     6   Atom        0.013455      0.011810      0.008885
     7   Atom        0.013455     -0.011810     -0.008885
     8   Atom       -2.094160      0.000000      0.000000
 --------------------------------------------------------


 ---------------------------------------------------------------------------------
              Anisotropic Spin Dipole Couplings in Principal Axis System
 ---------------------------------------------------------------------------------

       Atom             a.u.   MegaHertz   Gauss  10(-4) cm-1        Axes

              Baa    -0.0148    -7.908    -2.822    -2.638  0.1779  0.7169  0.6741
     1 H(1)   Bbb    -0.0053    -2.828    -1.009    -0.943  0.8160  0.2753 -0.5082
              Bcc     0.0201    10.737     3.831     3.581 -0.5499  0.6405 -0.5360
 
              Baa    -0.0788   -10.579    -3.775    -3.529  0.0000  0.0000  1.0000
     2 C(13)  Bbb    -0.0786   -10.548    -3.764    -3.518  0.6068  0.7948  0.0000
              Bcc     0.1574    21.127     7.539     7.047  0.7948 -0.6068  0.0000
 
              Baa    -0.0116    -6.166    -2.200    -2.057  0.0000  0.0000  1.0000
     3 H(1)   Bbb    -0.0038    -2.045    -0.730    -0.682 -0.2381  0.9712  0.0000
              Bcc     0.0154     8.211     2.930     2.739  0.9712  0.2381  0.0000
 
              Baa    -0.0148    -7.908    -2.822    -2.638  0.1779  0.7169 -0.6741
     4 H(1)   Bbb    -0.0053    -2.828    -1.009    -0.943  0.8160  0.2753  0.5082
              Bcc     0.0201    10.737     3.831     3.581 -0.5499  0.6405  0.5360
 
              Baa    -0.0480    -6.442    -2.299    -2.149  0.0000  0.0000  1.0000
     5 C(13)  Bbb     0.0205     2.756     0.983     0.919  0.0913  0.9958  0.0000
              Bcc     0.0275     3.686     1.315     1.230  0.9958 -0.0913  0.0000
 
              Baa    -0.0136    -7.266    -2.593    -2.424 -0.6983  0.6992  0.1529
     6 H(1)   Bbb    -0.0095    -5.063    -1.807    -1.689 -0.2908 -0.4724  0.8320
              Bcc     0.0231    12.329     4.399     4.113  0.6540  0.5365  0.5333
 
              Baa    -0.0136    -7.266    -2.593    -2.424 -0.6983  0.6992 -0.1529
     7 H(1)   Bbb    -0.0095    -5.063    -1.807    -1.689  0.2908  0.4724  0.8320
              Bcc     0.0231    12.329     4.399     4.113  0.6540  0.5365 -0.5333
 
              Baa    -1.7686   127.973    45.664    42.687  0.0000  0.0000  1.0000
     8 O(17)  Bbb    -1.7647   127.693    45.564    42.594  0.8979  0.4402  0.0000
              Bcc     3.5333  -255.666   -91.228   -85.281 -0.4402  0.8979  0.0000
 

 ---------------------------------------------------------------------------------

 Calling FoFJK, ICntrl=    100127 FMM=F ISym2X=1 I1Cent= 0 IOpClX= 1 NMat=1 NMatS=1 NMatT=0.
 Full mass-weighted force constant matrix:
 Low frequencies ---  -21.7342   -0.0254   -0.0016   -0.0007    5.5826    8.0773
 Low frequencies ---  242.8828  387.8107  657.8883
 Diagonal vibrational polarizability:
        0.8834985       1.1042543       3.0778550
 Harmonic frequencies (cm**-1), IR intensities (KM/Mole), Raman scattering
 activities (A**4/AMU), depolarization ratios for plane and unpolarized
 incident light, reduced masses (AMU), force constants (mDyne/A),
 and normal coordinates:
                      1                      2                      3
                     A"                     A'                     A"
 Frequencies --    242.8818               387.8107               657.8843
 Red. masses --      1.1231                 3.7402                 1.2806
 Frc consts  --      0.0390                 0.3314                 0.3266
 IR Inten    --      1.3835                 5.8815                33.7869
  Atom  AN      X      Y      Z        X      Y      Z        X      Y      Z
     1   1    -0.40  -0.26  -0.25     0.51  -0.07   0.01    -0.17   0.19   0.11
     2   6     0.00   0.00   0.00     0.26  -0.02   0.00     0.00   0.00   0.01
     3   1     0.00   0.00   0.59     0.10   0.37   0.00     0.00   0.00   0.09
     4   1     0.40   0.26  -0.25     0.51  -0.07  -0.01     0.17  -0.19   0.11
     5   6     0.00   0.00  -0.07    -0.03  -0.23   0.00     0.00   0.00  -0.15
     6   1     0.05   0.10  -0.15     0.01  -0.22  -0.01    -0.06  -0.58   0.27
     7   1    -0.05  -0.10  -0.15     0.01  -0.22   0.01     0.06   0.58   0.27
     8   8     0.00   0.00   0.07    -0.24   0.19   0.00     0.00   0.00   0.05
                      4                      5                      6
                     A'                     A'                     A"
 Frequencies --    914.0990               950.4986               983.9692
 Red. masses --      1.9791                 3.2305                 1.2390
 Frc consts  --      0.9743                 1.7196                 0.7068
 IR Inten    --      0.0959                 4.2849                 5.6496
  Atom  AN      X      Y      Z        X      Y      Z        X      Y      Z
     1   1    -0.18  -0.07  -0.04    -0.42   0.23  -0.07     0.26  -0.44  -0.17
     2   6     0.20  -0.09   0.00    -0.04   0.24   0.00     0.00   0.00   0.10
     3   1     0.43  -0.68   0.00     0.26  -0.52   0.00     0.00   0.00  -0.27
     4   1    -0.18  -0.07   0.04    -0.42   0.23   0.07    -0.26   0.44  -0.17
     5   6    -0.04   0.16   0.00     0.28  -0.17   0.00     0.00   0.00  -0.10
     6   1    -0.23   0.21   0.00    -0.01  -0.05  -0.04    -0.40  -0.05   0.02
     7   1    -0.23   0.21   0.00    -0.01  -0.05   0.04     0.40   0.05   0.02
     8   8    -0.10  -0.03   0.00    -0.14  -0.04   0.00     0.00   0.00   0.03
                      7                      8                      9
                     A'                     A"                     A'
 Frequencies --   1151.1161              1263.6033              1309.9468
 Red. masses --      2.8791                 1.1230                 1.1820
 Frc consts  --      2.2477                 1.0564                 1.1950
 IR Inten    --     16.9766                 0.5262                 6.5609
  Atom  AN      X      Y      Z        X      Y      Z        X      Y      Z
     1   1     0.47  -0.12   0.07     0.14  -0.25  -0.06    -0.17   0.06  -0.01
     2   6    -0.09  -0.09   0.00     0.00   0.00   0.09     0.05   0.02   0.00
     3   1    -0.23   0.32   0.00     0.00   0.00  -0.12     0.05   0.00   0.00
     4   1     0.47  -0.12  -0.07    -0.14   0.25  -0.06    -0.17   0.06   0.01
     5   6     0.24   0.19   0.00     0.00   0.00  -0.03    -0.07   0.06   0.00
     6   1     0.21   0.25  -0.06     0.61  -0.18  -0.02     0.63  -0.25   0.06
     7   1     0.21   0.25   0.06    -0.61   0.18  -0.02     0.63  -0.25  -0.06
     8   8    -0.18  -0.11   0.00     0.00   0.00  -0.03    -0.04  -0.04   0.00
                     10                     11                     12
                     A'                     A"                     A'
 Frequencies --   1392.0950              1480.6215              1503.3423
 Red. masses --      1.2195                 1.0420                 1.0432
 Frc consts  --      1.3924                 1.3458                 1.3891
 IR Inten    --      2.3113                 5.2908                 7.1917
  Atom  AN      X      Y      Z        X      Y      Z        X      Y      Z
     1   1    -0.42   0.30   0.18     0.49   0.02   0.06     0.23   0.46   0.37
     2   6     0.08  -0.10   0.00     0.00   0.00  -0.05    -0.04  -0.04   0.00
     3   1    -0.20   0.57   0.00     0.00   0.00   0.71     0.09  -0.32   0.00
     4   1    -0.42   0.30  -0.18    -0.49  -0.02   0.06     0.23   0.46  -0.37
     5   6     0.05   0.00   0.00     0.00   0.00  -0.02    -0.01   0.01   0.00
     6   1    -0.09   0.07  -0.02     0.00  -0.04   0.01    -0.04  -0.16   0.11
     7   1    -0.09   0.07   0.02     0.00   0.04   0.01    -0.04  -0.16  -0.11
     8   8    -0.02  -0.01   0.00     0.00   0.00   0.00     0.00   0.00   0.00
                     13                     14                     15
                     A'                     A'                     A"
 Frequencies --   1542.1413              2976.7715              3022.3695
 Red. masses --      1.1281                 1.0492                 1.1051
 Frc consts  --      1.5807                 5.4777                 5.9476
 IR Inten    --      2.6974                44.0802                24.2228
  Atom  AN      X      Y      Z        X      Y      Z        X      Y      Z
     1   1    -0.05  -0.13  -0.10     0.00   0.00   0.00    -0.01  -0.03   0.05
     2   6     0.00   0.01   0.00     0.00   0.00   0.00     0.00   0.00  -0.01
     3   1    -0.05   0.13   0.00    -0.04  -0.02   0.00     0.00   0.00   0.00
     4   1    -0.05  -0.13   0.10     0.00   0.00   0.00     0.01   0.03   0.05
     5   6     0.06   0.08   0.00    -0.01  -0.06   0.00     0.00   0.00   0.09
     6   1    -0.25  -0.48   0.40     0.11   0.37   0.59    -0.11  -0.39  -0.57
     7   1    -0.25  -0.48  -0.40     0.11   0.37  -0.59     0.11   0.39  -0.57
     8   8    -0.01   0.00   0.00     0.00   0.00   0.00     0.00   0.00   0.00
                     16                     17                     18
                     A'                     A'                     A"
 Frequencies --   3065.7710              3152.2081              3160.1038
 Red. masses --      1.0321                 1.1032                 1.1055
 Frc consts  --      5.7155                 6.4584                 6.5042
 IR Inten    --     14.4837                12.3159                16.2309
  Atom  AN      X      Y      Z        X      Y      Z        X      Y      Z
     1   1    -0.08  -0.30   0.45     0.05   0.24  -0.37    -0.10  -0.40   0.57
     2   6    -0.03   0.03   0.00    -0.07  -0.06   0.00     0.00   0.00  -0.09
     3   1     0.57   0.24   0.00     0.72   0.28   0.00     0.00   0.00  -0.02
     4   1    -0.08  -0.30  -0.45     0.05   0.24   0.37     0.10   0.40   0.57
     5   6     0.00   0.00   0.00     0.00   0.00   0.00     0.00   0.00  -0.01
     6   1     0.00   0.01   0.01     0.00   0.01   0.02     0.01   0.03   0.05
     7   1     0.00   0.01  -0.01     0.00   0.01  -0.02    -0.01  -0.03   0.05
     8   8     0.00   0.00   0.00     0.00   0.00   0.00     0.00   0.00   0.00

 -------------------
 - Thermochemistry -
 -------------------
 Temperature   298.150 Kelvin.  Pressure   1.00000 Atm.
 Atom     1 has atomic number  1 and mass   1.00783
 Atom     2 has atomic number  6 and mass  12.00000
 Atom     3 has atomic number  1 and mass   1.00783
 Atom     4 has atomic number  1 and mass   1.00783
 Atom     5 has atomic number  6 and mass  12.00000
 Atom     6 has atomic number  1 and mass   1.00783
 Atom     7 has atomic number  1 and mass   1.00783
 Atom     8 has atomic number  8 and mass  15.99491
 Molecular mass:    45.03404 amu.
 Principal axes and moments of inertia in atomic units:
                           1         2         3
     Eigenvalues --    50.96245 172.95204 200.91368
           X            0.95092   0.30945   0.00000
           Y           -0.30945   0.95092   0.00000
           Z            0.00000   0.00000   1.00000
 This molecule is an asymmetric top.
 Rotational symmetry number  1.
 Rotational temperatures (Kelvin)      1.69956     0.50080     0.43110
 Rotational constants (GHZ):          35.41316    10.43492     8.98267
 Zero-point vibrational energy     174399.0 (Joules/Mol)
                                   41.68236 (Kcal/Mol)
 Warning -- explicit consideration of   2 degrees of freedom as
           vibrations may cause significant error
 Vibrational temperatures:    349.45   557.97   946.55  1315.18  1367.55
          (Kelvin)           1415.71  1656.20  1818.04  1884.72  2002.91
                             2130.28  2162.97  2218.79  4282.90  4348.51
                             4410.96  4535.32  4546.68
 
 Zero-point correction=                           0.066425 (Hartree/Particle)
 Thermal correction to Energy=                    0.070407
 Thermal correction to Enthalpy=                  0.071352
 Thermal correction to Gibbs Free Energy=         0.040718
 Sum of electronic and zero-point Energies=           -154.311404
 Sum of electronic and thermal Energies=              -154.307421
 Sum of electronic and thermal Enthalpies=            -154.306477
 Sum of electronic and thermal Free Energies=         -154.337110
 
                     E (Thermal)             CV                S
                      KCal/Mol        Cal/Mol-Kelvin    Cal/Mol-Kelvin
 Total                   44.181             12.333             64.473
 Electronic               0.000              0.000              1.377
 Translational            0.889              2.981             37.340
 Rotational               0.889              2.981             22.098
 Vibrational             42.404              6.371              3.658
 Vibration     1          0.659              1.775              1.782
 Vibration     2          0.756              1.496              1.009
                       Q            Log10(Q)             Ln(Q)
 Total Bot       0.186594D-18        -18.729101        -43.125349
 Total V=0       0.667180D+12         11.824243         27.226325
 Vib (Bot)       0.521390D-30        -30.282837        -69.728809
 Vib (Bot)    1  0.806244D+00         -0.093533         -0.215368
 Vib (Bot)    2  0.463659D+00         -0.333801         -0.768606
 Vib (V=0)       0.186426D+01          0.270507          0.622866
 Vib (V=0)    1  0.144870D+01          0.160978          0.370666
 Vib (V=0)    2  0.118189D+01          0.072579          0.167118
 Electronic      0.200000D+01          0.301030          0.693147
 Translational   0.118786D+08          7.074767         16.290252
 Rotational      0.150640D+05          4.177939          9.620060
 ***** Axes restored to original set *****
 -------------------------------------------------------------------
 Center     Atomic                   Forces (Hartrees/Bohr)
 Number     Number              X              Y              Z
 -------------------------------------------------------------------
      1        1          -0.000042391    0.000002129    0.000084796
      2        6           0.000377834    0.000000000   -0.000526255
      3        1          -0.000064436    0.000000000    0.000098096
      4        1          -0.000042391   -0.000002129    0.000084796
      5        6          -0.000600152    0.000000000    0.000224847
      6        1           0.000148775    0.000009956    0.000000609
      7        1           0.000148775   -0.000009956    0.000000609
      8        8           0.000073985    0.000000000    0.000032503
 -------------------------------------------------------------------
 Cartesian Forces:  Max     0.000600152 RMS     0.000195064
 FormGI is forming the generalized inverse of G from B-inverse, IUseBI=4.

 GradGradGradGradGradGradGradGradGradGradGradGradGradGradGradGradGradGrad
 Berny optimization.
 Internal  Forces:  Max     0.000342800 RMS     0.000092387
 Search for a local minimum.
 Step number   1 out of a maximum of    2
 All quantities printed in internal units (Hartrees-Bohrs-Radians)
 Second derivative matrix not updated -- analytic derivatives used.
 ITU=  0
     Eigenvalues ---    0.00223   0.03500   0.04491   0.04605   0.05343
     Eigenvalues ---    0.10642   0.12475   0.12769   0.14375   0.17350
     Eigenvalues ---    0.17444   0.28677   0.30909   0.31692   0.34462
     Eigenvalues ---    0.34566   0.35140   0.39869
 Angle between quadratic step and forces=  24.44 degrees.
 Linear search not attempted -- first point.
 Iteration  1 RMS(Cart)=  0.00053492 RMS(Int)=  0.00000058
 Iteration  2 RMS(Cart)=  0.00000056 RMS(Int)=  0.00000032
 ClnCor:  largest displacement from symmetrization is 5.92D-08 for atom     4.
 Variable       Old X    -DE/DX   Delta X   Delta X   Delta X     New X
                                 (Linear)    (Quad)   (Total)
    R1        2.05513   0.00003   0.00000   0.00017   0.00017   2.05529
    R2        2.05749   0.00004   0.00000   0.00017   0.00017   2.05765
    R3        2.05513   0.00003   0.00000   0.00017   0.00017   2.05529
    R4        2.92031  -0.00034   0.00000  -0.00213  -0.00213   2.91817
    R5        2.07385   0.00009   0.00000   0.00039   0.00039   2.07425
    R6        2.07385   0.00009   0.00000   0.00039   0.00039   2.07425
    R7        2.57320  -0.00007   0.00000   0.00004   0.00004   2.57324
    A1        1.90800  -0.00011   0.00000  -0.00109  -0.00109   1.90691
    A2        1.90815  -0.00009   0.00000  -0.00087  -0.00087   1.90728
    A3        1.92592   0.00009   0.00000   0.00094   0.00094   1.92686
    A4        1.90800  -0.00011   0.00000  -0.00109  -0.00109   1.90691
    A5        1.88762   0.00012   0.00000   0.00113   0.00113   1.88876
    A6        1.92592   0.00009   0.00000   0.00094   0.00094   1.92686
    A7        1.89075   0.00005   0.00000   0.00053   0.00053   1.89128
    A8        1.89075   0.00005   0.00000   0.00053   0.00053   1.89128
    A9        1.85805   0.00007   0.00000   0.00085   0.00085   1.85890
   A10        1.92426  -0.00012   0.00000  -0.00175  -0.00175   1.92251
   A11        1.94854  -0.00002   0.00000  -0.00001  -0.00001   1.94853
   A12        1.94854  -0.00002   0.00000  -0.00001  -0.00001   1.94853
    D1        1.04255   0.00004   0.00000   0.00067   0.00067   1.04322
    D2        3.12995  -0.00004   0.00000  -0.00082  -0.00082   3.12913
    D3       -1.05534   0.00000   0.00000  -0.00007  -0.00007  -1.05541
    D4       -1.04370   0.00004   0.00000   0.00075   0.00075  -1.04295
    D5        1.04370  -0.00004   0.00000  -0.00075  -0.00075   1.04295
    D6        3.14159   0.00000   0.00000   0.00000   0.00000   3.14159
    D7       -3.12995   0.00004   0.00000   0.00082   0.00082  -3.12913
    D8       -1.04255  -0.00004   0.00000  -0.00067  -0.00067  -1.04322
    D9        1.05534   0.00000   0.00000   0.00007   0.00007   1.05541
         Item               Value     Threshold  Converged?
 Maximum Force            0.000343     0.000450     YES
 RMS     Force            0.000092     0.000300     YES
 Maximum Displacement     0.001111     0.001800     YES
 RMS     Displacement     0.000535     0.001200     YES
 Predicted change in Energy=-9.662407D-07
 Optimization completed.
    -- Stationary point found.
                           ----------------------------
                           !   Optimized Parameters   !
                           ! (Angstroms and Degrees)  !
 --------------------------                            --------------------------
 ! Name  Definition              Value          Derivative Info.                !
 --------------------------------------------------------------------------------
 ! R1    R(1,2)                  1.0875         -DE/DX =    0.0                 !
 ! R2    R(2,3)                  1.0888         -DE/DX =    0.0                 !
 ! R3    R(2,4)                  1.0875         -DE/DX =    0.0                 !
 ! R4    R(2,5)                  1.5454         -DE/DX =   -0.0003              !
 ! R5    R(5,6)                  1.0974         -DE/DX =    0.0001              !
 ! R6    R(5,7)                  1.0974         -DE/DX =    0.0001              !
 ! R7    R(5,8)                  1.3617         -DE/DX =   -0.0001              !
 ! A1    A(1,2,3)              109.3201         -DE/DX =   -0.0001              !
 ! A2    A(1,2,4)              109.329          -DE/DX =   -0.0001              !
 ! A3    A(1,2,5)              110.3469         -DE/DX =    0.0001              !
 ! A4    A(3,2,4)              109.3201         -DE/DX =   -0.0001              !
 ! A5    A(3,2,5)              108.1527         -DE/DX =    0.0001              !
 ! A6    A(4,2,5)              110.3469         -DE/DX =    0.0001              !
 ! A7    A(2,5,6)              108.3318         -DE/DX =    0.0001              !
 ! A8    A(2,5,7)              108.3318         -DE/DX =    0.0001              !
 ! A9    A(2,5,8)              106.4584         -DE/DX =    0.0001              !
 ! A10   A(6,5,7)              110.2518         -DE/DX =   -0.0001              !
 ! A11   A(6,5,8)              111.6431         -DE/DX =    0.0                 !
 ! A12   A(7,5,8)              111.6431         -DE/DX =    0.0                 !
 ! D1    D(1,2,5,6)             59.7339         -DE/DX =    0.0                 !
 ! D2    D(1,2,5,7)            179.3331         -DE/DX =    0.0                 !
 ! D3    D(1,2,5,8)            -60.4665         -DE/DX =    0.0                 !
 ! D4    D(3,2,5,6)            -59.7996         -DE/DX =    0.0                 !
 ! D5    D(3,2,5,7)             59.7996         -DE/DX =    0.0                 !
 ! D6    D(3,2,5,8)            180.0            -DE/DX =    0.0                 !
 ! D7    D(4,2,5,6)           -179.3331         -DE/DX =    0.0                 !
 ! D8    D(4,2,5,7)            -59.7339         -DE/DX =    0.0                 !
 ! D9    D(4,2,5,8)             60.4665         -DE/DX =    0.0                 !
 --------------------------------------------------------------------------------
 GradGradGradGradGradGradGradGradGradGradGradGradGradGradGradGradGradGrad

 1\1\GINC-C741\Freq\UwB97XD\Aug-CC-pVTZ\C2H5O1(2)\HASANGAL\19-Nov-2018\
 0\\#N Geom=AllCheck Guess=TCheck SCRF=Check GenChk UwB97XD/Aug-CC-pVTZ
  Freq\\Title\\0,2\H,-1.0446064609,0.8871814636,0.6725736104\C,-0.41606
 82991,0.,0.6488635236\H,0.2399721087,0.,1.5177943038\H,-1.0446064609,-
 0.8871814636,0.6725736104\C,0.4657687216,0.,-0.6201903952\H,1.09306189
 63,0.90034872,-0.6046144529\H,1.0930618963,-0.90034872,-0.6046144529\O
 ,-0.3864834018,0.,-1.6821857471\\Version=ES64L-G09RevD.01\State=2-A'\H
 F=-154.3778286\S2=0.754294\S2-1=0.\S2A=0.750014\RMSD=2.798e-09\RMSF=1.
 951e-04\ZeroPoint=0.0664251\Thermal=0.0704074\Dipole=0.3829623,0.,0.77
 16982\DipoleDeriv=0.0028517,0.0579413,0.050931,0.0874102,-0.0454472,-0
 .0204526,0.0101969,0.0216251,0.0338487,0.0437064,-0.0000001,-0.1483817
 ,0.0000002,0.2369915,0.,0.0022401,-0.0000009,0.1957984,0.0003841,-0.00
 00009,-0.0451549,0.,0.0542896,0.,-0.0634435,-0.0000016,-0.0745337,0.00
 28516,-0.0579381,0.050931,-0.0874102,-0.045444,0.0204526,0.0101969,-0.
 0216241,0.0338487,0.4633591,-0.0000051,0.0974795,-0.0000005,-0.0704432
 ,-0.0000002,0.101346,-0.0000005,-0.1392827,-0.0612254,-0.1917679,-0.05
 54438,-0.1234984,-0.0221911,0.0177,0.0118706,-0.0312809,0.0513762,-0.0
 612254,0.1917692,-0.0554438,0.1234984,-0.0221918,-0.0177,0.0118706,0.0
 312807,0.0513763,-0.3907025,0.0000017,0.1050825,0.0000002,-0.0855637,0
 .,-0.0842776,0.0000023,-0.152432\Polar=31.047081,0.0000026,31.1925687,
 0.6029435,0.0000009,36.2254908\PG=CS [SG(C2H1O1),X(H4)]\NImag=0\\0.147
 15229,-0.14031999,0.24835919,-0.00477510,0.00311334,0.04920911,-0.1375
 2305,0.12816343,-0.00004229,0.52824038,0.12824356,-0.23421813,-0.00203
 984,0.00000001,0.57607404,0.00073697,-0.00298860,-0.04515217,0.0719696
 3,0.00000006,0.46489843,-0.01024732,-0.00206881,-0.01371730,-0.1450546
 2,0.00000005,-0.13431119,0.15710652,0.01497764,0.00126589,0.02191766,0
 .,-0.04478086,-0.00000001,-0.00000001,0.04440609,0.00174695,0.00020513
 ,0.00187926,-0.13413663,0.00000010,-0.21648622,0.14242829,-0.00000002,
 0.23649069,0.01285902,0.01588769,-0.00057750,-0.13752305,-0.12824376,0
 .00073697,-0.01024732,-0.01497759,0.00174695,0.14715229,-0.01588769,-0
 .01914126,-0.00008884,-0.12816343,-0.23421832,0.00298860,0.00206881,0.
 00126594,-0.00020513,0.14031999,0.24835919,-0.00057750,0.00008884,-0.0
 0072860,-0.00004229,0.00203978,-0.04515217,-0.01371730,-0.02191765,0.0
 0187927,-0.00477510,-0.00311334,0.04920911,-0.01138474,-0.00118605,0.0
 1540841,-0.10294493,0.00000031,0.06351339,0.00881955,-0.00000008,-0.01
 617387,-0.01138473,0.00118606,0.01540841,0.51609745,0.01190962,0.00115
 050,-0.02133583,-0.00000003,-0.04075205,-0.00000020,-0.00000019,-0.006
 81621,-0.00000034,-0.01190894,0.00115117,0.02133604,-0.00000109,0.4920
 9234,0.00230527,-0.00115143,-0.00576693,0.02105512,0.00000005,-0.09415
 384,0.02217310,-0.00000001,-0.02480146,0.00230526,0.00115143,-0.005766
 92,0.04679244,-0.00000012,0.34236623,-0.00048807,-0.00020118,-0.000938
 04,-0.00964216,-0.00771756,0.00444024,0.00045533,-0.00141603,0.0001661
 4,-0.00050293,0.00008904,0.00254284,-0.12342668,-0.12710924,0.00077543
 ,0.13403678,0.00035358,0.00103203,0.00001534,0.00059521,-0.00509527,-0
 .00221003,0.00005240,0.00080656,0.00051812,-0.00008576,0.00134531,0.00
 033055,-0.10156284,-0.21020377,0.01174882,0.12700072,0.23313751,-0.001
 01783,-0.00042233,0.00147009,0.01935959,0.02528652,-0.00391237,-0.0011
 4693,-0.00035504,0.00121295,0.00355290,-0.00071367,-0.00428573,0.00312
 664,-0.00204078,-0.03515802,0.00378317,0.00038002,0.05481743,-0.000502
 93,-0.00008904,0.00254284,-0.00964216,0.00771749,0.00444024,0.00045533
 ,0.00141605,0.00016614,-0.00048807,0.00020118,-0.00093804,-0.12342668,
 0.12710951,0.00077543,0.01690116,-0.01795941,0.00205662,0.13403678,0.0
 0008576,0.00134531,-0.00033055,-0.00059521,-0.00509522,0.00221003,-0.0
 0005241,0.00080655,-0.00051813,-0.00035358,0.00103203,-0.00001534,0.10
 156287,-0.21020393,-0.01174881,0.01795941,-0.02306737,-0.00073219,-0.1
 2700072,0.23313751,0.00355290,0.00071367,-0.00428573,0.01935959,-0.025
 28651,-0.00391237,-0.00114693,0.00035504,0.00121295,-0.00101783,0.0004
 2233,0.00147009,0.00312663,0.00204074,-0.03515802,0.00205662,0.0007321
 9,0.00208536,0.00378317,-0.00038002,0.05481743,0.00013500,-0.00018623,
 0.00209904,0.01408957,-0.00000010,-0.01152635,-0.00128757,0.00000003,0
 .00405582,0.00013500,0.00018623,0.00209905,-0.15234985,0.00000037,-0.0
 9618212,-0.01733335,-0.00839386,-0.02971416,-0.01733335,0.00839384,-0.
 02971416,0.17394475,0.00063764,0.00020635,-0.00125125,0.00000001,-0.01
 191419,0.00000009,0.00000009,0.00304606,0.00000015,-0.00063794,0.00020
 606,0.00125115,0.00000047,-0.02641803,0.00000004,-0.00860511,0.0020450
 2,-0.02140254,0.00860499,0.00204508,0.02140255,-0.00000016,0.03078365,
 -0.00197161,0.00044134,0.00337498,0.00247727,-0.00000015,-0.05612933,-
 0.00056177,0.00000004,-0.00138749,-0.00197160,-0.00044134,0.00337497,-
 0.13120222,0.00000048,-0.14156105,-0.01282636,-0.01151499,-0.01622972,
 -0.01282636,0.01151498,-0.01622972,0.15888293,-0.00000021,0.22478744\\
 0.00004239,-0.00000213,-0.00008480,-0.00037783,0.,0.00052626,0.0000644
 4,0.,-0.00009810,0.00004239,0.00000213,-0.00008480,0.00060015,0.,-0.00
 022485,-0.00014878,-0.00000996,-0.00000061,-0.00014878,0.00000996,-0.0
 0000061,-0.00007399,0.,-0.00003250\\\@


 A great many people think they are thinking when they
 are merely rearranging their prejudices.
                               -- William James
 Job cpu time:       0 days  1 hours 21 minutes 48.9 seconds.
 File lengths (MBytes):  RWF=     61 Int=      0 D2E=      0 Chk=      7 Scr=      1
 Normal termination of Gaussian 09 at Mon Nov 19 17:39:00 2018.
