# Supplementary material for: Computational Investigation of Substituent Effects on the Alcohol + Carbonyl Channel of Peroxy Radical Self- and Cross-Reactions
Source: J Phys Chem A. 2023 Feb 8;127(7):1686–96. doi: 10.1021/acs.jpca.2c08927 (PMC9969516; doi:10.1021/acs.jpca.2c08927)
Supplement: Supplementary file 2 — jp2c08927_si_002.zip [file jp2c08927_si_002.zip › EtO--OAce/eto-oac-TS2-wb97-opt.log]

 Entering Gaussian System, Link 0=/appl/soft/chem/gaussian/G16RevB.01/g16/g16
 Initial command:
 /appl/soft/chem/gaussian/G16RevB.01/g16/l1.exe "/scratch/kurten/scratch_galib/third-paper/eto-oac/ts-calc/eto-oac-11_2_1168/etoac-ts-set1/wb-ts/10076566.GAUSS_SCRDIR/Gau-150292.inp" -scrdir="/scratch/kurten/scratch_galib/third-paper/eto-oac/ts-calc/eto-oac-11_2_1168/etoac-ts-set1/wb-ts/10076566.GAUSS_SCRDIR/"
 Entering Link 1 = /appl/soft/chem/gaussian/G16RevB.01/g16/l1.exe PID=    150296.
  
 Copyright (c) 1988-2017, Gaussian, Inc.  All Rights Reserved.
  
 This is part of the Gaussian(R) 16 program.  It is based on
 the Gaussian(R) 09 system (copyright 2009, Gaussian, Inc.),
 the Gaussian(R) 03 system (copyright 2003, Gaussian, Inc.),
 the Gaussian(R) 98 system (copyright 1998, Gaussian, Inc.),
 the Gaussian(R) 94 system (copyright 1995, Gaussian, Inc.),
 the Gaussian 92(TM) system (copyright 1992, Gaussian, Inc.),
 the Gaussian 90(TM) system (copyright 1990, Gaussian, Inc.),
 the Gaussian 88(TM) system (copyright 1988, Gaussian, Inc.),
 the Gaussian 86(TM) system (copyright 1986, Carnegie Mellon
 University), and the Gaussian 82(TM) system (copyright 1983,
 Carnegie Mellon University). Gaussian is a federally registered
 trademark of Gaussian, Inc.
  
 This software contains proprietary and confidential information,
 including trade secrets, belonging to Gaussian, Inc.
  
 This software is provided under written license and may be
 used, copied, transmitted, or stored only in accord with that
 written license.
  
 The following legend is applicable only to US Government
 contracts under FAR:
  
                    RESTRICTED RIGHTS LEGEND
  
 Use, reproduction and disclosure by the US Government is
 subject to restrictions as set forth in subparagraphs (a)
 and (c) of the Commercial Computer Software - Restricted
 Rights clause in FAR 52.227-19.
  
 Gaussian, Inc.
 340 Quinnipiac St., Bldg. 40, Wallingford CT 06492
  
  
 ---------------------------------------------------------------
 Warning -- This program may not be used in any manner that
 competes with the business of Gaussian, Inc. or will provide
 assistance to any competitor of Gaussian, Inc.  The licensee
 of this program is prohibited from giving any competitor of
 Gaussian, Inc. access to this program.  By using this program,
 the user acknowledges that Gaussian, Inc. is engaged in the
 business of creating and licensing software in the field of
 computational chemistry and represents and warrants to the
 licensee that it is not a competitor of Gaussian, Inc. and that
 it will not use this program in any manner prohibited above.
 ---------------------------------------------------------------
  

 Cite this work as:
 Gaussian 16, Revision B.01,
 M. J. Frisch, G. W. Trucks, H. B. Schlegel, G. E. Scuseria, 
 M. A. Robb, J. R. Cheeseman, G. Scalmani, V. Barone, 
 G. A. Petersson, H. Nakatsuji, X. Li, M. Caricato, A. V. Marenich, 
 J. Bloino, B. G. Janesko, R. Gomperts, B. Mennucci, H. P. Hratchian, 
 J. V. Ortiz, A. F. Izmaylov, J. L. Sonnenberg, D. Williams-Young, 
 F. Ding, F. Lipparini, F. Egidi, J. Goings, B. Peng, A. Petrone, 
 T. Henderson, D. Ranasinghe, V. G. Zakrzewski, J. Gao, N. Rega, 
 G. Zheng, W. Liang, M. Hada, M. Ehara, K. Toyota, R. Fukuda, 
 J. Hasegawa, M. Ishida, T. Nakajima, Y. Honda, O. Kitao, H. Nakai, 
 T. Vreven, K. Throssell, J. A. Montgomery, Jr., J. E. Peralta, 
 F. Ogliaro, M. J. Bearpark, J. J. Heyd, E. N. Brothers, K. N. Kudin, 
 V. N. Staroverov, T. A. Keith, R. Kobayashi, J. Normand, 
 K. Raghavachari, A. P. Rendell, J. C. Burant, S. S. Iyengar, 
 J. Tomasi, M. Cossi, J. M. Millam, M. Klene, C. Adamo, R. Cammi, 
 J. W. Ochterski, R. L. Martin, K. Morokuma, O. Farkas, 
 J. B. Foresman, and D. J. Fox, Gaussian, Inc., Wallingford CT, 2016.
 
 ******************************************
 Gaussian 16:  ES64L-G16RevB.01 20-Dec-2017
                 7-Jan-2022 
 ******************************************
 %mem=12GB
 %NProcShared=8
 Will use up to    8 processors via shared memory.
 %chk=etoac-ts-set1-M0001-copt-TS-opt-TS-wb97-opt-restart
 ----------------------------------------------------------------------
 # UWB97XD aug-cc-pVTZ Opt(CalcAll,TS,NoEigenTest) scf=qc Integral(Grid
 =SuperFineGrid) Guess(mix,always) MaxDisk=32GB
 ----------------------------------------------------------------------
 1/5=1,10=4,11=1,18=20,26=5,38=1/1,3;
 2/9=110,12=2,17=6,18=5,40=1/2;
 3/5=16,6=1,7=10,11=2,25=1,30=1,71=2,74=-58,75=-7,116=2,140=1/1,2,3;
 4/13=-1/1;
 5/5=2,8=3,38=5/8;
 8/6=4,10=90,11=11/1;
 11/6=1,8=1,9=11,15=111,16=1/1,2,10;
 10/6=1/2;
 6/7=2,8=2,9=2,10=2,18=1,28=1/1;
 7/10=1,25=1/1,2,3,16;
 1/5=1,10=4,11=1,18=20,26=5/3(3);
 2/9=110/2;
 7/8=1,9=1,25=1,44=-1/16;
 99//99;
 2/9=110/2;
 3/5=16,6=1,7=10,11=2,25=1,30=1,71=2,74=-58,75=-7,116=2,140=1/1,2,3;
 4/13=-1/1;
 5/5=2,8=3,38=5/8;
 8/6=4,10=90,11=11/1;
 11/6=1,8=1,9=11,15=111,16=1/1,2,10;
 10/6=1/2;
 7/10=1,25=1/1,2,3,16;
 1/5=1,10=4,11=1,18=20,26=5/3(-8);
 2/9=110/2;
 6/7=2,8=2,9=2,10=2,18=1,19=2,28=1/1;
 7/8=1,9=1,25=1,44=-1/16;
 99//99;
 -----
 Title
 -----
 Symbolic Z-matrix:
 Charge =  0 Multiplicity = 3
 H                     2.00523   1.44173   0.20098 
 C                     2.73073   0.62988   0.16223 
 H                     3.49876   0.89023  -0.56718 
 H                     3.20236   0.5373    1.14005 
 C                     2.05418  -0.67501  -0.22252 
 H                     1.58237  -0.56709  -1.21245 
 H                     2.78753  -1.48416  -0.33883 
 O                     1.08965  -1.07144   0.69418 
 H                    -1.02615   0.58689   1.82481 
 C                    -1.52207   1.18232   1.05853 
 H                    -2.59022   0.97273   1.11761 
 H                    -1.31877   2.24072   1.19136 
 C                    -1.02921   0.72583  -0.27308 
 C                    -1.18047  -0.88419  -0.51428 
 H                    -1.04235  -1.02731  -1.59682 
 O                    -0.5033    1.37267  -1.11384 
 O                    -2.24369  -1.3377    0.03555 
 H                    -0.15908  -1.17218   0.048 
 
 Add virtual bond connecting atoms H18        and O8         Dist= 2.66D+00.

 GradGradGradGradGradGradGradGradGradGradGradGradGradGradGradGradGradGrad
 Berny optimization.
 Initialization pass.
                           ----------------------------
                           !    Initial Parameters    !
                           ! (Angstroms and Degrees)  !
 --------------------------                            --------------------------
 ! Name  Definition              Value          Derivative Info.                !
 --------------------------------------------------------------------------------
 ! R1    R(1,2)                  1.0895         calculate D2E/DX2 analytically  !
 ! R2    R(2,3)                  1.0907         calculate D2E/DX2 analytically  !
 ! R3    R(2,4)                  1.0896         calculate D2E/DX2 analytically  !
 ! R4    R(2,5)                  1.5194         calculate D2E/DX2 analytically  !
 ! R5    R(5,6)                  1.1019         calculate D2E/DX2 analytically  !
 ! R6    R(5,7)                  1.0982         calculate D2E/DX2 analytically  !
 ! R7    R(5,8)                  1.3885         calculate D2E/DX2 analytically  !
 ! R8    R(8,18)                 1.4096         calculate D2E/DX2 analytically  !
 ! R9    R(9,10)                 1.0898         calculate D2E/DX2 analytically  !
 ! R10   R(10,11)                1.0901         calculate D2E/DX2 analytically  !
 ! R11   R(10,12)                1.0859         calculate D2E/DX2 analytically  !
 ! R12   R(10,13)                1.4915         calculate D2E/DX2 analytically  !
 ! R13   R(13,14)                1.635          calculate D2E/DX2 analytically  !
 ! R14   R(13,16)                1.184          calculate D2E/DX2 analytically  !
 ! R15   R(14,15)                1.1007         calculate D2E/DX2 analytically  !
 ! R16   R(14,17)                1.28           calculate D2E/DX2 analytically  !
 ! R17   R(14,18)                1.201          calculate D2E/DX2 analytically  !
 ! A1    A(1,2,3)              108.3499         calculate D2E/DX2 analytically  !
 ! A2    A(1,2,4)              108.6424         calculate D2E/DX2 analytically  !
 ! A3    A(1,2,5)              110.6382         calculate D2E/DX2 analytically  !
 ! A4    A(3,2,4)              108.399          calculate D2E/DX2 analytically  !
 ! A5    A(3,2,5)              110.438          calculate D2E/DX2 analytically  !
 ! A6    A(4,2,5)              110.3059         calculate D2E/DX2 analytically  !
 ! A7    A(2,5,6)              109.5144         calculate D2E/DX2 analytically  !
 ! A8    A(2,5,7)              111.2386         calculate D2E/DX2 analytically  !
 ! A9    A(2,5,8)              112.7897         calculate D2E/DX2 analytically  !
 ! A10   A(6,5,7)              105.2445         calculate D2E/DX2 analytically  !
 ! A11   A(6,5,8)              108.884          calculate D2E/DX2 analytically  !
 ! A12   A(7,5,8)              108.8711         calculate D2E/DX2 analytically  !
 ! A13   A(5,8,18)             109.4591         calculate D2E/DX2 analytically  !
 ! A14   A(9,10,11)            107.6217         calculate D2E/DX2 analytically  !
 ! A15   A(9,10,12)            111.1824         calculate D2E/DX2 analytically  !
 ! A16   A(9,10,13)            108.0698         calculate D2E/DX2 analytically  !
 ! A17   A(11,10,12)           111.3584         calculate D2E/DX2 analytically  !
 ! A18   A(11,10,13)           108.2602         calculate D2E/DX2 analytically  !
 ! A19   A(12,10,13)           110.2219         calculate D2E/DX2 analytically  !
 ! A20   A(10,13,14)           113.7368         calculate D2E/DX2 analytically  !
 ! A21   A(10,13,16)           127.8477         calculate D2E/DX2 analytically  !
 ! A22   A(14,13,16)           118.3136         calculate D2E/DX2 analytically  !
 ! A23   A(13,14,15)           105.1614         calculate D2E/DX2 analytically  !
 ! A24   A(13,14,17)           111.2453         calculate D2E/DX2 analytically  !
 ! A25   A(13,14,18)            95.0711         calculate D2E/DX2 analytically  !
 ! A26   A(15,14,17)           118.7275         calculate D2E/DX2 analytically  !
 ! A27   A(15,14,18)           108.8187         calculate D2E/DX2 analytically  !
 ! A28   A(17,14,18)           114.8567         calculate D2E/DX2 analytically  !
 ! A29   A(8,18,14)            161.9677         calculate D2E/DX2 analytically  !
 ! D1    D(1,2,5,6)             59.7845         calculate D2E/DX2 analytically  !
 ! D2    D(1,2,5,7)            175.699          calculate D2E/DX2 analytically  !
 ! D3    D(1,2,5,8)            -61.6388         calculate D2E/DX2 analytically  !
 ! D4    D(3,2,5,6)            -60.1732         calculate D2E/DX2 analytically  !
 ! D5    D(3,2,5,7)             55.7413         calculate D2E/DX2 analytically  !
 ! D6    D(3,2,5,8)            178.4035         calculate D2E/DX2 analytically  !
 ! D7    D(4,2,5,6)           -179.9782         calculate D2E/DX2 analytically  !
 ! D8    D(4,2,5,7)            -64.0637         calculate D2E/DX2 analytically  !
 ! D9    D(4,2,5,8)             58.5985         calculate D2E/DX2 analytically  !
 ! D10   D(2,5,8,18)           120.6296         calculate D2E/DX2 analytically  !
 ! D11   D(6,5,8,18)            -1.1505         calculate D2E/DX2 analytically  !
 ! D12   D(7,5,8,18)          -115.3934         calculate D2E/DX2 analytically  !
 ! D13   D(5,8,18,14)          -69.2186         calculate D2E/DX2 analytically  !
 ! D14   D(9,10,13,14)          53.5487         calculate D2E/DX2 analytically  !
 ! D15   D(9,10,13,16)        -122.6811         calculate D2E/DX2 analytically  !
 ! D16   D(11,10,13,14)        -62.745          calculate D2E/DX2 analytically  !
 ! D17   D(11,10,13,16)        121.0251         calculate D2E/DX2 analytically  !
 ! D18   D(12,10,13,14)        175.2329         calculate D2E/DX2 analytically  !
 ! D19   D(12,10,13,16)         -0.9969         calculate D2E/DX2 analytically  !
 ! D20   D(10,13,14,15)        165.1695         calculate D2E/DX2 analytically  !
 ! D21   D(10,13,14,17)         35.4047         calculate D2E/DX2 analytically  !
 ! D22   D(10,13,14,18)        -83.7569         calculate D2E/DX2 analytically  !
 ! D23   D(16,13,14,15)        -18.2117         calculate D2E/DX2 analytically  !
 ! D24   D(16,13,14,17)       -147.9765         calculate D2E/DX2 analytically  !
 ! D25   D(16,13,14,18)         92.8619         calculate D2E/DX2 analytically  !
 ! D26   D(13,14,18,8)          -9.6244         calculate D2E/DX2 analytically  !
 ! D27   D(15,14,18,8)          98.2924         calculate D2E/DX2 analytically  !
 ! D28   D(17,14,18,8)        -125.8583         calculate D2E/DX2 analytically  !
 --------------------------------------------------------------------------------
 Trust Radius=3.00D-01 FncErr=1.00D-07 GrdErr=1.00D-07 EigMax=2.50D+02 EigMin=1.00D-04
 Number of steps in this run=     84 maximum allowed number of steps=    108.
 Search for a saddle point of order  1.
 GradGradGradGradGradGradGradGradGradGradGradGradGradGradGradGradGradGrad

                          Input orientation:                          
 ---------------------------------------------------------------------
 Center     Atomic      Atomic             Coordinates (Angstroms)
 Number     Number       Type             X           Y           Z
 ---------------------------------------------------------------------
      1          1           0        2.005229    1.441726    0.200975
      2          6           0        2.730729    0.629878    0.162231
      3          1           0        3.498761    0.890225   -0.567180
      4          1           0        3.202364    0.537295    1.140047
      5          6           0        2.054179   -0.675009   -0.222522
      6          1           0        1.582365   -0.567089   -1.212448
      7          1           0        2.787534   -1.484158   -0.338834
      8          8           0        1.089653   -1.071445    0.694184
      9          1           0       -1.026150    0.586886    1.824809
     10          6           0       -1.522066    1.182320    1.058533
     11          1           0       -2.590219    0.972733    1.117613
     12          1           0       -1.318773    2.240718    1.191356
     13          6           0       -1.029212    0.725833   -0.273075
     14          6           0       -1.180466   -0.884189   -0.514282
     15          1           0       -1.042346   -1.027314   -1.596821
     16          8           0       -0.503298    1.372669   -1.113839
     17          8           0       -2.243688   -1.337703    0.035552
     18          1           0       -0.159082   -1.172184    0.047999
 ---------------------------------------------------------------------
                    Distance matrix (angstroms):
                    1          2          3          4          5
     1  H    0.000000
     2  C    1.089472   0.000000
     3  H    1.767725   1.090731   0.000000
     4  H    1.770024   1.089557   1.768342   0.000000
     5  C    2.159239   1.519370   2.157676   2.155134   0.000000
     6  H    2.492372   2.154347   2.492531   3.062400   1.101911
     7  H    3.076393   2.173348   2.489112   2.538788   1.098208
     8  O    2.719846   2.422933   3.353057   2.692654   1.388460
     9  H    3.543564   4.108546   5.127226   4.283887   3.907988
    10  C    3.639300   4.381189   5.285543   4.768956   4.228511
    11  H    4.709387   5.416899   6.318308   5.808970   5.107000
    12  H    3.559246   4.477987   5.303293   4.831662   4.677320
    13  C    3.153579   3.786272   4.540491   4.465277   3.387066
    14  C    4.008756   4.248237   5.004649   4.895571   3.254506
    15  H    4.314620   4.480697   5.035749   5.287344   3.406066
    16  O    2.833057   3.555140   4.067931   4.416988   3.395308
    17  O    5.079949   5.350911   6.188915   5.864726   4.356309
    18  H    3.397082   3.407563   4.244030   3.926093   2.284489
                    6          7          8          9         10
     6  H    0.000000
     7  H    1.748328   0.000000
     8  O    2.032827   2.029842   0.000000
     9  H    4.166646   4.849202   2.916333   0.000000
    10  C    4.225551   5.256937   3.468902   1.089795   0.000000
    11  H    5.021025   6.089153   4.230770   1.759351   1.090123
    12  H    4.698793   5.751342   4.125302   1.795007   1.085899
    13  C    3.061765   4.410888   2.942004   2.102483   1.491464
    14  C    2.867268   4.016935   2.578545   2.767530   2.619331
    15  H    2.692333   4.056996   3.129868   3.783313   3.487624
    16  O    2.849978   4.426248   3.432220   3.086500   2.406932
    17  O    4.097564   5.047258   3.408204   2.896184   2.813849
    18  H    2.233272   2.988229   1.409625   2.646354   2.902170
                   11         12         13         14         15
    11  H    0.000000
    12  H    1.797164   0.000000
    13  C    2.105164   2.126800   0.000000
    14  C    2.845812   3.562776   1.635001   0.000000
    15  H    3.710020   4.304692   2.196816   1.100660   0.000000
    16  O    3.081325   2.594693   1.184004   2.431344   2.506743
    17  O    2.574695   3.872525   2.414205   1.280013   2.050416
    18  H    3.413967   3.781540   2.112506   1.200969   1.872585
                   16         17         18
    16  O    0.000000
    17  O    3.419967   0.000000
    18  H    2.818622   2.091204   0.000000
 Stoichiometry    C5H10O3(3)
 Framework group  C1[X(C5H10O3)]
 Deg. of freedom    48
 Full point group                 C1      NOp   1
 Largest Abelian subgroup         C1      NOp   1
 Largest concise Abelian subgroup C1      NOp   1
                         Standard orientation:                         
 ---------------------------------------------------------------------
 Center     Atomic      Atomic             Coordinates (Angstroms)
 Number     Number       Type             X           Y           Z
 ---------------------------------------------------------------------
      1          1           0        2.005229    1.441726    0.200975
      2          6           0        2.730729    0.629878    0.162231
      3          1           0        3.498761    0.890225   -0.567180
      4          1           0        3.202364    0.537295    1.140047
      5          6           0        2.054179   -0.675009   -0.222522
      6          1           0        1.582365   -0.567089   -1.212448
      7          1           0        2.787534   -1.484158   -0.338834
      8          8           0        1.089653   -1.071445    0.694184
      9          1           0       -1.026150    0.586886    1.824809
     10          6           0       -1.522066    1.182320    1.058533
     11          1           0       -2.590219    0.972733    1.117613
     12          1           0       -1.318773    2.240718    1.191356
     13          6           0       -1.029212    0.725833   -0.273075
     14          6           0       -1.180466   -0.884189   -0.514282
     15          1           0       -1.042346   -1.027314   -1.596821
     16          8           0       -0.503298    1.372669   -1.113839
     17          8           0       -2.243688   -1.337703    0.035552
     18          1           0       -0.159082   -1.172184    0.047999
 ---------------------------------------------------------------------
 Rotational constants (GHZ):           2.6313086           1.2468069           1.0451807
 Standard basis: Aug-CC-pVTZ (5D, 7F)
 There are   690 symmetry adapted cartesian basis functions of A   symmetry.
 There are   598 symmetry adapted basis functions of A   symmetry.
   598 basis functions,   846 primitive gaussians,   690 cartesian basis functions
    33 alpha electrons       31 beta electrons
       nuclear repulsion energy       383.8642690348 Hartrees.
 NAtoms=   18 NActive=   18 NUniq=   18 SFac= 1.00D+00 NAtFMM=   60 NAOKFM=F Big=F
 Integral buffers will be    131072 words long.
 Raffenetti 2 integral format.
 Two-electron integral symmetry is turned on.
 Nuclear repulsion after empirical dispersion term =      383.8547646806 Hartrees.
 One-electron integrals computed using PRISM.
 NBasis=   598 RedAO= T EigKep=  8.72D-06  NBF=   598
 NBsUse=   598 1.00D-06 EigRej= -1.00D+00 NBFU=   598
 ExpMin= 2.53D-02 ExpMax= 1.53D+04 ExpMxC= 5.22D+02 IAcc=3 IRadAn=         7 AccDes= 0.00D+00
 Harris functional with IExCor= 4639 and IRadAn=       7 diagonalized for initial guess.
 HarFok:  IExCor= 4639 AccDes= 0.00D+00 IRadAn=         7 IDoV= 1 UseB2=F ITyADJ=14
 ICtDFT=  3500011 ScaDFX=  1.000000  1.000000  1.000000  1.000000
 FoFCou: FMM=F IPFlag=           0 FMFlag=      100000 FMFlg1=           0
         NFxFlg=           0 DoJE=T BraDBF=F KetDBF=T FulRan=T
         wScrn=  0.000000 ICntrl=       500 IOpCl=  0 I1Cent=   200000004 NGrid=           0
         NMat0=    1 NMatS0=      1 NMatT0=    0 NMatD0=    1 NMtDS0=    0 NMtDT0=    0
 Petite list used in FoFCou.
 Mixing orbitals, IMix= 1 IMixAn=  0 NRI=1 NE=   33 Coef=  7.07106781D-01  7.07106781D-01
 Mixing orbitals, IMix= 1 IMixAn=  0 NRI=1 NE=   31 Coef= -7.07106781D-01  7.07106781D-01
 Initial guess <Sx>= 0.0000 <Sy>= 0.0000 <Sz>= 1.0000 <S**2>= 2.0000 S= 1.0000
 Gradient too large for Newton-Raphson -- use scaled steepest descent instead.
     Minimum is close to point  3 DX=  2.80D-02 DF= -1.30D-03 DXR=  6.54D-02 DFR=  3.80D-03 which will be used.
 Gradient too large for Newton-Raphson -- use scaled steepest descent instead.
 Gradient too large for Newton-Raphson -- use scaled steepest descent instead.
     Accept linear search using points  1 and  2.
 Gradient too large for Newton-Raphson -- use scaled steepest descent instead.
     Accept linear search using points  3 and  4.
 Gradient too large for Newton-Raphson -- use scaled steepest descent instead.
     Accept linear search using points  1 and  2.
 Gradient too large for Newton-Raphson -- use scaled steepest descent instead.
 Gradient too large for Newton-Raphson -- use scaled steepest descent instead.
     Accept linear search using points  1 and  2.
 Restarting incremental Fock formation.
 Gradient too large for Newton-Raphson -- use scaled steepest descent instead.
     Minimum is close to point  3 DX=  2.88D-02 DF= -3.48D-07 DXR=  2.02D-02 DFR=  4.07D-04 which will be used.
 Gradient too large for Newton-Raphson -- use scaled steepest descent instead.
     Accept linear search using points  1 and  2.
 Gradient too large for Newton-Raphson -- use scaled steepest descent instead.
     Minimum is close to point  3 DX=  1.39D-01 DF= -4.84D-06 DXR=  7.98D-02 DFR=  6.45D-03 which will be used.
 Gradient too large for Newton-Raphson -- use scaled steepest descent instead.
     Accept linear search using points  1 and  2.
 Gradient too large for Newton-Raphson -- use scaled steepest descent instead.
     Accept linear search using points  2 and  3.
 Gradient too large for Newton-Raphson -- use scaled steepest descent instead.
     Accept linear search using points  1 and  2.
 Gradient too large for Newton-Raphson -- use scaled steepest descent instead.
 Gradient too large for Newton-Raphson -- use scaled steepest descent instead.
 Restarting incremental Fock formation.
     Minimum is close to point  3 DX=  4.36D-02 DF= -3.97D-06 DXR=  9.83D-02 DFR=  9.75D-03 which will be used.
 LinEq1:  Iter=  0 NonCon=     1 RMS=1.25D-04 Max=1.45D-02 NDo=     1
 AX will form     1 AO Fock derivatives at one time.
 LinEq1:  Iter=  1 NonCon=     1 RMS=4.52D-05 Max=4.13D-03 NDo=     1
 LinEq1:  Iter=  2 NonCon=     1 RMS=2.03D-05 Max=1.51D-03 NDo=     1
 LinEq1:  Iter=  3 NonCon=     1 RMS=5.86D-06 Max=5.30D-04 NDo=     1
 LinEq1:  Iter=  4 NonCon=     1 RMS=3.21D-06 Max=1.58D-04 NDo=     1
 LinEq1:  Iter=  5 NonCon=     1 RMS=1.58D-06 Max=6.96D-05 NDo=     1
 LinEq1:  Iter=  6 NonCon=     1 RMS=1.04D-06 Max=6.62D-05 NDo=     1
 LinEq1:  Iter=  7 NonCon=     1 RMS=5.10D-07 Max=4.70D-05 NDo=     1
 LinEq1:  Iter=  8 NonCon=     1 RMS=2.38D-07 Max=1.51D-05 NDo=     1
 LinEq1:  Iter=  9 NonCon=     1 RMS=1.62D-07 Max=8.47D-06 NDo=     1
 LinEq1:  Iter= 10 NonCon=     1 RMS=1.10D-07 Max=4.28D-06 NDo=     1
 LinEq1:  Iter= 11 NonCon=     1 RMS=6.19D-08 Max=4.99D-06 NDo=     1
 LinEq1:  Iter= 12 NonCon=     1 RMS=2.72D-08 Max=1.24D-06 NDo=     1
 LinEq1:  Iter= 13 NonCon=     1 RMS=1.10D-08 Max=5.60D-07 NDo=     1
 LinEq1:  Iter= 14 NonCon=     0 RMS=4.21D-09 Max=1.70D-07 NDo=     1
 Linear equations converged to 1.903D-08 1.903D-07 after    14 iterations.
 LinEq1:  Iter=  0 NonCon=     1 RMS=8.19D-05 Max=1.03D-02 NDo=     1
 LinEq1:  Iter=  1 NonCon=     1 RMS=7.74D-05 Max=7.45D-03 NDo=     1
 LinEq1:  Iter=  2 NonCon=     1 RMS=3.07D-05 Max=2.12D-03 NDo=     1
 LinEq1:  Iter=  3 NonCon=     1 RMS=2.50D-05 Max=2.13D-03 NDo=     1
 LinEq1:  Iter=  4 NonCon=     1 RMS=1.43D-05 Max=1.20D-03 NDo=     1
 LinEq1:  Iter=  5 NonCon=     1 RMS=1.08D-05 Max=9.35D-04 NDo=     1
 LinEq1:  Iter=  6 NonCon=     1 RMS=5.95D-06 Max=4.59D-04 NDo=     1
 LinEq1:  Iter=  7 NonCon=     1 RMS=5.02D-06 Max=3.62D-04 NDo=     1
 LinEq1:  Iter=  8 NonCon=     1 RMS=2.39D-06 Max=1.75D-04 NDo=     1
 LinEq1:  Iter=  9 NonCon=     1 RMS=1.16D-06 Max=7.97D-05 NDo=     1
 LinEq1:  Iter= 10 NonCon=     1 RMS=5.70D-07 Max=5.00D-05 NDo=     1
 LinEq1:  Iter= 11 NonCon=     1 RMS=2.64D-07 Max=1.95D-05 NDo=     1
 LinEq1:  Iter= 12 NonCon=     1 RMS=1.19D-07 Max=8.41D-06 NDo=     1
 LinEq1:  Iter= 13 NonCon=     1 RMS=4.83D-08 Max=1.77D-06 NDo=     1
 LinEq1:  Iter= 14 NonCon=     1 RMS=1.64D-08 Max=6.10D-07 NDo=     1
 LinEq1:  Iter= 15 NonCon=     1 RMS=6.18D-09 Max=1.96D-07 NDo=     1
 LinEq1:  Iter= 16 NonCon=     0 RMS=2.41D-09 Max=8.50D-08 NDo=     1
 Linear equations converged to 1.903D-08 1.903D-07 after    16 iterations.
     Accept linear search using points  1 and  2.
 LinEq1:  Iter=  0 NonCon=     1 RMS=3.76D-05 Max=3.22D-03 NDo=     1
 LinEq1:  Iter=  1 NonCon=     1 RMS=3.30D-05 Max=3.98D-03 NDo=     1
 LinEq1:  Iter=  2 NonCon=     1 RMS=1.55D-05 Max=1.33D-03 NDo=     1
 LinEq1:  Iter=  3 NonCon=     1 RMS=9.29D-06 Max=6.94D-04 NDo=     1
 LinEq1:  Iter=  4 NonCon=     1 RMS=7.76D-06 Max=6.82D-04 NDo=     1
 LinEq1:  Iter=  5 NonCon=     1 RMS=4.91D-06 Max=3.95D-04 NDo=     1
 LinEq1:  Iter=  6 NonCon=     1 RMS=2.85D-06 Max=1.37D-04 NDo=     1
 LinEq1:  Iter=  7 NonCon=     1 RMS=1.91D-06 Max=9.30D-05 NDo=     1
 LinEq1:  Iter=  8 NonCon=     1 RMS=9.76D-07 Max=6.66D-05 NDo=     1
 LinEq1:  Iter=  9 NonCon=     1 RMS=4.90D-07 Max=3.24D-05 NDo=     1
 LinEq1:  Iter= 10 NonCon=     1 RMS=2.10D-07 Max=1.33D-05 NDo=     1
 LinEq1:  Iter= 11 NonCon=     1 RMS=9.83D-08 Max=5.86D-06 NDo=     1
 LinEq1:  Iter= 12 NonCon=     1 RMS=4.92D-08 Max=1.98D-06 NDo=     1
 LinEq1:  Iter= 13 NonCon=     1 RMS=2.25D-08 Max=9.88D-07 NDo=     1
 LinEq1:  Iter= 14 NonCon=     1 RMS=8.31D-09 Max=5.63D-07 NDo=     1
 LinEq1:  Iter= 15 NonCon=     1 RMS=3.44D-09 Max=2.80D-07 NDo=     1
 LinEq1:  Iter= 16 NonCon=     0 RMS=1.41D-09 Max=8.08D-08 NDo=     1
 Linear equations converged to 1.903D-08 1.903D-07 after    16 iterations.
     Minimum is close to point  2 DX=  1.54D-02 DF= -5.64D-09 DXR=  1.52D-02 DFR=  2.32D-04 which will be used.
 LinEq1:  Iter=  0 NonCon=     1 RMS=4.83D-07 Max=5.18D-05 NDo=     1
 LinEq1:  Iter=  1 NonCon=     1 RMS=3.59D-07 Max=3.75D-05 NDo=     1
 LinEq1:  Iter=  2 NonCon=     1 RMS=1.57D-07 Max=1.89D-05 NDo=     1
 LinEq1:  Iter=  3 NonCon=     1 RMS=1.49D-07 Max=1.34D-05 NDo=     1
 LinEq1:  Iter=  4 NonCon=     1 RMS=7.51D-08 Max=4.88D-06 NDo=     1
 LinEq1:  Iter=  5 NonCon=     1 RMS=5.21D-08 Max=2.45D-06 NDo=     1
 LinEq1:  Iter=  6 NonCon=     1 RMS=2.07D-08 Max=9.29D-07 NDo=     1
 LinEq1:  Iter=  7 NonCon=     1 RMS=1.54D-08 Max=7.10D-07 NDo=     1
 LinEq1:  Iter=  8 NonCon=     1 RMS=8.29D-09 Max=4.43D-07 NDo=     1
 LinEq1:  Iter=  9 NonCon=     1 RMS=4.39D-09 Max=2.51D-07 NDo=     1
 LinEq1:  Iter= 10 NonCon=     1 RMS=1.91D-09 Max=1.16D-07 NDo=     1
 LinEq1:  Iter= 11 NonCon=     1 RMS=8.00D-10 Max=5.71D-08 NDo=     1
 LinEq1:  Iter= 12 NonCon=     1 RMS=4.17D-10 Max=3.69D-08 NDo=     1
 LinEq1:  Iter= 13 NonCon=     1 RMS=1.78D-10 Max=1.03D-08 NDo=     1
 LinEq1:  Iter= 14 NonCon=     1 RMS=8.18D-11 Max=5.23D-09 NDo=     1
 LinEq1:  Iter= 15 NonCon=     0 RMS=2.93D-11 Max=1.85D-09 NDo=     1
 Linear equations converged to 3.926D-10 3.926D-09 after    15 iterations.
 SCF Done:  E(UwB97XD) =  -422.086591287     a.u. after   20 cycles
            Convg  =    0.2359D-06                   111 Fock formations.
              S**2 =  2.0157                  -V/T =  2.0057
 <Sx>= 0.0000 <Sy>= 0.0000 <Sz>= 1.0000 <S**2>= 2.0157 S= 1.0052
 <L.S>=  0.00000000000    
 Annihilation of the first spin contaminant:
 S**2 before annihilation     2.0157,   after     2.0001
 DoSCS=F DFT=T ScalE2(SS,OS)=  1.000000  1.000000
 Range of M.O.s used for correlation:     1   598
 NBasis=   598 NAE=    33 NBE=    31 NFC=     0 NFV=     0
 NROrb=    598 NOA=    33 NOB=    31 NVA=   565 NVB=   567

 **** Warning!!: The largest alpha MO coefficient is  0.45083727D+02


 **** Warning!!: The largest beta MO coefficient is  0.51761282D+02

 Symmetrizing basis deriv contribution to polar:
 IMax=3 JMax=2 DiffMx= 0.00D+00
 G2DrvN: will do    19 centers at a time, making    1 passes.
 Calling FoFCou, ICntrl=  3107 FMM=F I1Cent=   0 AccDes= 0.00D+00.
 End of G2Drv F.D. properties file   721 does not exist.
 End of G2Drv F.D. properties file   722 does not exist.
 End of G2Drv F.D. properties file   788 does not exist.
          IDoAtm=111111111111111111
          Differentiating once with respect to electric field.
                with respect to dipole field.
          Differentiating once with respect to nuclear coordinates.
 CalDSu exits because no D1Ps are significant.
          There are    57 degrees of freedom in the 1st order CPHF.  IDoFFX=6 NUNeed=     3.
     54 vectors produced by pass  0 Test12= 6.35D-14 1.75D-09 XBig12= 1.44D+02 6.82D+00.
 AX will form    54 AO Fock derivatives at one time.
     54 vectors produced by pass  1 Test12= 6.35D-14 1.75D-09 XBig12= 3.14D+01 8.41D-01.
     54 vectors produced by pass  2 Test12= 6.35D-14 1.75D-09 XBig12= 2.64D+00 3.11D-01.
     54 vectors produced by pass  3 Test12= 6.35D-14 1.75D-09 XBig12= 7.47D-02 3.40D-02.
     54 vectors produced by pass  4 Test12= 6.35D-14 1.75D-09 XBig12= 1.11D-03 3.30D-03.
     54 vectors produced by pass  5 Test12= 6.35D-14 1.75D-09 XBig12= 1.36D-05 3.05D-04.
     54 vectors produced by pass  6 Test12= 6.35D-14 1.75D-09 XBig12= 1.56D-07 3.99D-05.
     47 vectors produced by pass  7 Test12= 6.35D-14 1.75D-09 XBig12= 1.89D-09 3.35D-06.
      4 vectors produced by pass  8 Test12= 6.35D-14 1.75D-09 XBig12= 1.82D-11 3.91D-07.
      3 vectors produced by pass  9 Test12= 6.35D-14 1.75D-09 XBig12= 1.80D-13 3.52D-08.
      1 vectors produced by pass 10 Test12= 6.35D-14 1.75D-09 XBig12= 1.66D-15 2.94D-09.
 InvSVY:  IOpt=1 It=  1 EMax= 2.84D-14
 Solved reduced A of dimension   433 with    57 vectors.
 Isotropic polarizability for W=    0.000000      108.24 Bohr**3.
 End of Minotr F.D. properties file   721 does not exist.
 End of Minotr F.D. properties file   722 does not exist.
 End of Minotr F.D. properties file   788 does not exist.

 **********************************************************************

            Population analysis using the SCF Density.

 **********************************************************************

 Orbital symmetries:
 Alpha Orbitals:
       Occupied  (A) (A) (A) (A) (A) (A) (A) (A) (A) (A) (A) (A)
                 (A) (A) (A) (A) (A) (A) (A) (A) (A) (A) (A) (A)
                 (A) (A) (A) (A) (A) (A) (A) (A) (A)
       Virtual   (A) (A) (A) (A) (A) (A) (A) (A) (A) (A) (A) (A)
                 (A) (A) (A) (A) (A) (A) (A) (A) (A) (A) (A) (A)
                 (A) (A) (A) (A) (A) (A) (A) (A) (A) (A) (A) (A)
                 (A) (A) (A) (A) (A) (A) (A) (A) (A) (A) (A) (A)
                 (A) (A) (A) (A) (A) (A) (A) (A) (A) (A) (A) (A)
                 (A) (A) (A) (A) (A) (A) (A) (A) (A) (A) (A) (A)
                 (A) (A) (A) (A) (A) (A) (A) (A) (A) (A) (A) (A)
                 (A) (A) (A) (A) (A) (A) (A) (A) (A) (A) (A) (A)
                 (A) (A) (A) (A) (A) (A) (A) (A) (A) (A) (A) (A)
                 (A) (A) (A) (A) (A) (A) (A) (A) (A) (A) (A) (A)
                 (A) (A) (A) (A) (A) (A) (A) (A) (A) (A) (A) (A)
                 (A) (A) (A) (A) (A) (A) (A) (A) (A) (A) (A) (A)
                 (A) (A) (A) (A) (A) (A) (A) (A) (A) (A) (A) (A)
                 (A) (A) (A) (A) (A) (A) (A) (A) (A) (A) (A) (A)
                 (A) (A) (A) (A) (A) (A) (A) (A) (A) (A) (A) (A)
                 (A) (A) (A) (A) (A) (A) (A) (A) (A) (A) (A) (A)
                 (A) (A) (A) (A) (A) (A) (A) (A) (A) (A) (A) (A)
                 (A) (A) (A) (A) (A) (A) (A) (A) (A) (A) (A) (A)
                 (A) (A) (A) (A) (A) (A) (A) (A) (A) (A) (A) (A)
                 (A) (A) (A) (A) (A) (A) (A) (A) (A) (A) (A) (A)
                 (A) (A) (A) (A) (A) (A) (A) (A) (A) (A) (A) (A)
                 (A) (A) (A) (A) (A) (A) (A) (A) (A) (A) (A) (A)
                 (A) (A) (A) (A) (A) (A) (A) (A) (A) (A) (A) (A)
                 (A) (A) (A) (A) (A) (A) (A) (A) (A) (A) (A) (A)
                 (A) (A) (A) (A) (A) (A) (A) (A) (A) (A) (A) (A)
                 (A) (A) (A) (A) (A) (A) (A) (A) (A) (A) (A) (A)
                 (A) (A) (A) (A) (A) (A) (A) (A) (A) (A) (A) (A)
                 (A) (A) (A) (A) (A) (A) (A) (A) (A) (A) (A) (A)
                 (A) (A) (A) (A) (A) (A) (A) (A) (A) (A) (A) (A)
                 (A) (A) (A) (A) (A) (A) (A) (A) (A) (A) (A) (A)
                 (A) (A) (A) (A) (A) (A) (A) (A) (A) (A) (A) (A)
                 (A) (A) (A) (A) (A) (A) (A) (A) (A) (A) (A) (A)
                 (A) (A) (A) (A) (A) (A) (A) (A) (A) (A) (A) (A)
                 (A) (A) (A) (A) (A) (A) (A) (A) (A) (A) (A) (A)
                 (A) (A) (A) (A) (A) (A) (A) (A) (A) (A) (A) (A)
                 (A) (A) (A) (A) (A) (A) (A) (A) (A) (A) (A) (A)
                 (A) (A) (A) (A) (A) (A) (A) (A) (A) (A) (A) (A)
                 (A) (A) (A) (A) (A) (A) (A) (A) (A) (A) (A) (A)
                 (A) (A) (A) (A) (A) (A) (A) (A) (A) (A) (A) (A)
                 (A) (A) (A) (A) (A) (A) (A) (A) (A) (A) (A) (A)
                 (A) (A) (A) (A) (A) (A) (A) (A) (A) (A) (A) (A)
                 (A) (A) (A) (A) (A) (A) (A) (A) (A) (A) (A) (A)
                 (A) (A) (A) (A) (A) (A) (A) (A) (A) (A) (A) (A)
                 (A) (A) (A) (A) (A) (A) (A) (A) (A) (A) (A) (A)
                 (A) (A) (A) (A) (A) (A) (A) (A) (A) (A) (A) (A)
                 (A) (A) (A) (A) (A) (A) (A) (A) (A) (A) (A) (A)
                 (A) (A) (A) (A) (A) (A) (A) (A) (A) (A) (A) (A)
                 (A)
 Beta  Orbitals:
       Occupied  (A) (A) (A) (A) (A) (A) (A) (A) (A) (A) (A) (A)
                 (A) (A) (A) (A) (A) (A) (A) (A) (A) (A) (A) (A)
                 (A) (A) (A) (A) (A) (A) (A)
       Virtual   (A) (A) (A) (A) (A) (A) (A) (A) (A) (A) (A) (A)
                 (A) (A) (A) (A) (A) (A) (A) (A) (A) (A) (A) (A)
                 (A) (A) (A) (A) (A) (A) (A) (A) (A) (A) (A) (A)
                 (A) (A) (A) (A) (A) (A) (A) (A) (A) (A) (A) (A)
                 (A) (A) (A) (A) (A) (A) (A) (A) (A) (A) (A) (A)
                 (A) (A) (A) (A) (A) (A) (A) (A) (A) (A) (A) (A)
                 (A) (A) (A) (A) (A) (A) (A) (A) (A) (A) (A) (A)
                 (A) (A) (A) (A) (A) (A) (A) (A) (A) (A) (A) (A)
                 (A) (A) (A) (A) (A) (A) (A) (A) (A) (A) (A) (A)
                 (A) (A) (A) (A) (A) (A) (A) (A) (A) (A) (A) (A)
                 (A) (A) (A) (A) (A) (A) (A) (A) (A) (A) (A) (A)
                 (A) (A) (A) (A) (A) (A) (A) (A) (A) (A) (A) (A)
                 (A) (A) (A) (A) (A) (A) (A) (A) (A) (A) (A) (A)
                 (A) (A) (A) (A) (A) (A) (A) (A) (A) (A) (A) (A)
                 (A) (A) (A) (A) (A) (A) (A) (A) (A) (A) (A) (A)
                 (A) (A) (A) (A) (A) (A) (A) (A) (A) (A) (A) (A)
                 (A) (A) (A) (A) (A) (A) (A) (A) (A) (A) (A) (A)
                 (A) (A) (A) (A) (A) (A) (A) (A) (A) (A) (A) (A)
                 (A) (A) (A) (A) (A) (A) (A) (A) (A) (A) (A) (A)
                 (A) (A) (A) (A) (A) (A) (A) (A) (A) (A) (A) (A)
                 (A) (A) (A) (A) (A) (A) (A) (A) (A) (A) (A) (A)
                 (A) (A) (A) (A) (A) (A) (A) (A) (A) (A) (A) (A)
                 (A) (A) (A) (A) (A) (A) (A) (A) (A) (A) (A) (A)
                 (A) (A) (A) (A) (A) (A) (A) (A) (A) (A) (A) (A)
                 (A) (A) (A) (A) (A) (A) (A) (A) (A) (A) (A) (A)
                 (A) (A) (A) (A) (A) (A) (A) (A) (A) (A) (A) (A)
                 (A) (A) (A) (A) (A) (A) (A) (A) (A) (A) (A) (A)
                 (A) (A) (A) (A) (A) (A) (A) (A) (A) (A) (A) (A)
                 (A) (A) (A) (A) (A) (A) (A) (A) (A) (A) (A) (A)
                 (A) (A) (A) (A) (A) (A) (A) (A) (A) (A) (A) (A)
                 (A) (A) (A) (A) (A) (A) (A) (A) (A) (A) (A) (A)
                 (A) (A) (A) (A) (A) (A) (A) (A) (A) (A) (A) (A)
                 (A) (A) (A) (A) (A) (A) (A) (A) (A) (A) (A) (A)
                 (A) (A) (A) (A) (A) (A) (A) (A) (A) (A) (A) (A)
                 (A) (A) (A) (A) (A) (A) (A) (A) (A) (A) (A) (A)
                 (A) (A) (A) (A) (A) (A) (A) (A) (A) (A) (A) (A)
                 (A) (A) (A) (A) (A) (A) (A) (A) (A) (A) (A) (A)
                 (A) (A) (A) (A) (A) (A) (A) (A) (A) (A) (A) (A)
                 (A) (A) (A) (A) (A) (A) (A) (A) (A) (A) (A) (A)
                 (A) (A) (A) (A) (A) (A) (A) (A) (A) (A) (A) (A)
                 (A) (A) (A) (A) (A) (A) (A) (A) (A) (A) (A) (A)
                 (A) (A) (A) (A) (A) (A) (A) (A) (A) (A) (A) (A)
                 (A) (A) (A) (A) (A) (A) (A) (A) (A) (A) (A) (A)
                 (A) (A) (A) (A) (A) (A) (A) (A) (A) (A) (A) (A)
                 (A) (A) (A) (A) (A) (A) (A) (A) (A) (A) (A) (A)
                 (A) (A) (A) (A) (A) (A) (A) (A) (A) (A) (A) (A)
                 (A) (A) (A) (A) (A) (A) (A) (A) (A) (A) (A) (A)
                 (A) (A) (A)
 The electronic state is 3-A.
 Alpha  occ. eigenvalues --  -19.30503 -19.29915 -19.27623 -10.43460 -10.36869
 Alpha  occ. eigenvalues --  -10.33579 -10.31881 -10.27620  -1.21880  -1.16996
 Alpha  occ. eigenvalues --   -1.11916  -0.89029  -0.84544  -0.80073  -0.70767
 Alpha  occ. eigenvalues --   -0.66281  -0.62488  -0.60793  -0.58659  -0.56593
 Alpha  occ. eigenvalues --   -0.56186  -0.54805  -0.52684  -0.51131  -0.50299
 Alpha  occ. eigenvalues --   -0.49150  -0.47524  -0.46294  -0.45678  -0.41289
 Alpha  occ. eigenvalues --   -0.37093  -0.36453  -0.32913
 Alpha virt. eigenvalues --    0.02264   0.03012   0.03547   0.04161   0.04599
 Alpha virt. eigenvalues --    0.05386   0.05521   0.06066   0.06994   0.07520
 Alpha virt. eigenvalues --    0.08154   0.08297   0.10861   0.10929   0.11520
 Alpha virt. eigenvalues --    0.11827   0.11866   0.12405   0.12778   0.13401
 Alpha virt. eigenvalues --    0.13706   0.13867   0.14194   0.14816   0.15523
 Alpha virt. eigenvalues --    0.16099   0.16416   0.16772   0.17124   0.18323
 Alpha virt. eigenvalues --    0.18745   0.19818   0.20645   0.21119   0.21634
 Alpha virt. eigenvalues --    0.22237   0.22852   0.23592   0.24206   0.24784
 Alpha virt. eigenvalues --    0.24898   0.26049   0.26538   0.26781   0.27546
 Alpha virt. eigenvalues --    0.27883   0.28292   0.28501   0.28823   0.29752
 Alpha virt. eigenvalues --    0.30365   0.31229   0.31691   0.32420   0.32879
 Alpha virt. eigenvalues --    0.33197   0.33476   0.33748   0.34608   0.35401
 Alpha virt. eigenvalues --    0.35828   0.36125   0.36432   0.36993   0.37568
 Alpha virt. eigenvalues --    0.37908   0.38759   0.38986   0.39267   0.39749
 Alpha virt. eigenvalues --    0.40355   0.40912   0.41130   0.41526   0.42370
 Alpha virt. eigenvalues --    0.42580   0.43460   0.43686   0.43916   0.44686
 Alpha virt. eigenvalues --    0.44996   0.45840   0.46359   0.46718   0.46978
 Alpha virt. eigenvalues --    0.47418   0.48162   0.48861   0.49377   0.50105
 Alpha virt. eigenvalues --    0.50387   0.51281   0.52465   0.53068   0.53605
 Alpha virt. eigenvalues --    0.53977   0.54288   0.55050   0.55259   0.56306
 Alpha virt. eigenvalues --    0.57005   0.57592   0.57765   0.58716   0.59795
 Alpha virt. eigenvalues --    0.60090   0.60835   0.61578   0.62106   0.62407
 Alpha virt. eigenvalues --    0.63325   0.63741   0.65286   0.66455   0.67209
 Alpha virt. eigenvalues --    0.68132   0.68579   0.69495   0.70237   0.71730
 Alpha virt. eigenvalues --    0.72476   0.72795   0.73564   0.75111   0.75387
 Alpha virt. eigenvalues --    0.75951   0.76313   0.77689   0.78151   0.78549
 Alpha virt. eigenvalues --    0.79192   0.80430   0.80577   0.80959   0.81671
 Alpha virt. eigenvalues --    0.82449   0.83167   0.83707   0.84345   0.85270
 Alpha virt. eigenvalues --    0.85740   0.86257   0.86867   0.87485   0.88361
 Alpha virt. eigenvalues --    0.88674   0.90071   0.90822   0.91367   0.91767
 Alpha virt. eigenvalues --    0.92489   0.92604   0.94023   0.94260   0.95081
 Alpha virt. eigenvalues --    0.96022   0.96978   0.97649   0.98140   0.98632
 Alpha virt. eigenvalues --    0.99333   1.00643   1.00847   1.01251   1.01786
 Alpha virt. eigenvalues --    1.03196   1.03677   1.04249   1.05332   1.06219
 Alpha virt. eigenvalues --    1.06703   1.07626   1.07907   1.08530   1.09091
 Alpha virt. eigenvalues --    1.09357   1.10206   1.10715   1.11033   1.12444
 Alpha virt. eigenvalues --    1.13137   1.13865   1.14617   1.15767   1.16375
 Alpha virt. eigenvalues --    1.16938   1.17462   1.19210   1.19519   1.20312
 Alpha virt. eigenvalues --    1.20815   1.23018   1.23424   1.24489   1.24581
 Alpha virt. eigenvalues --    1.25497   1.25874   1.26492   1.27463   1.28536
 Alpha virt. eigenvalues --    1.29525   1.29783   1.30744   1.31737   1.32320
 Alpha virt. eigenvalues --    1.33379   1.34699   1.35310   1.36719   1.37636
 Alpha virt. eigenvalues --    1.38461   1.39058   1.40076   1.41206   1.41904
 Alpha virt. eigenvalues --    1.42275   1.42743   1.44203   1.44495   1.45552
 Alpha virt. eigenvalues --    1.45856   1.47338   1.47947   1.49349   1.49607
 Alpha virt. eigenvalues --    1.50305   1.50741   1.52022   1.53208   1.53844
 Alpha virt. eigenvalues --    1.54469   1.55307   1.56443   1.57237   1.58476
 Alpha virt. eigenvalues --    1.58732   1.60465   1.60568   1.61402   1.61724
 Alpha virt. eigenvalues --    1.62304   1.63371   1.63642   1.63729   1.64698
 Alpha virt. eigenvalues --    1.65566   1.66658   1.67195   1.69099   1.69337
 Alpha virt. eigenvalues --    1.69692   1.70737   1.72596   1.73256   1.74047
 Alpha virt. eigenvalues --    1.74459   1.75609   1.76176   1.77956   1.78385
 Alpha virt. eigenvalues --    1.78615   1.80752   1.81437   1.81936   1.83665
 Alpha virt. eigenvalues --    1.83861   1.84955   1.86432   1.87326   1.89509
 Alpha virt. eigenvalues --    1.90153   1.91446   1.93466   1.93852   1.94809
 Alpha virt. eigenvalues --    1.95270   1.97723   1.98474   2.00059   2.01591
 Alpha virt. eigenvalues --    2.02898   2.04379   2.06926   2.07401   2.08477
 Alpha virt. eigenvalues --    2.09408   2.09890   2.10762   2.12579   2.12895
 Alpha virt. eigenvalues --    2.13773   2.15287   2.16421   2.18083   2.18250
 Alpha virt. eigenvalues --    2.21007   2.22009   2.22935   2.24827   2.26283
 Alpha virt. eigenvalues --    2.28495   2.28716   2.29900   2.33031   2.34369
 Alpha virt. eigenvalues --    2.34676   2.35572   2.36758   2.38665   2.41794
 Alpha virt. eigenvalues --    2.42767   2.43691   2.45641   2.46270   2.50035
 Alpha virt. eigenvalues --    2.50546   2.52594   2.54045   2.55095   2.55546
 Alpha virt. eigenvalues --    2.57595   2.60776   2.62454   2.66483   2.67566
 Alpha virt. eigenvalues --    2.67722   2.71351   2.73473   2.74324   2.77635
 Alpha virt. eigenvalues --    2.78360   2.78701   2.81465   2.83767   2.85112
 Alpha virt. eigenvalues --    2.86326   2.86858   2.89408   2.90445   2.91498
 Alpha virt. eigenvalues --    2.92031   2.94974   2.98719   3.01457   3.02827
 Alpha virt. eigenvalues --    3.04151   3.08892   3.11566   3.12286   3.15400
 Alpha virt. eigenvalues --    3.19029   3.20781   3.21458   3.21995   3.22977
 Alpha virt. eigenvalues --    3.26637   3.28340   3.29859   3.31187   3.32290
 Alpha virt. eigenvalues --    3.32984   3.36550   3.37851   3.39067   3.40488
 Alpha virt. eigenvalues --    3.41738   3.43892   3.44401   3.44774   3.46382
 Alpha virt. eigenvalues --    3.47007   3.48769   3.51009   3.52081   3.52920
 Alpha virt. eigenvalues --    3.54065   3.55168   3.55758   3.58262   3.58999
 Alpha virt. eigenvalues --    3.59181   3.60908   3.63080   3.65294   3.66002
 Alpha virt. eigenvalues --    3.67491   3.68865   3.69084   3.71834   3.72650
 Alpha virt. eigenvalues --    3.73410   3.74101   3.75182   3.76567   3.78185
 Alpha virt. eigenvalues --    3.78733   3.80039   3.81855   3.82635   3.84795
 Alpha virt. eigenvalues --    3.86069   3.86807   3.87788   3.88413   3.89531
 Alpha virt. eigenvalues --    3.91499   3.92688   3.93322   3.95097   3.96635
 Alpha virt. eigenvalues --    3.98098   3.99743   4.01178   4.02844   4.03937
 Alpha virt. eigenvalues --    4.06107   4.07127   4.08895   4.11172   4.13119
 Alpha virt. eigenvalues --    4.14244   4.15704   4.17928   4.18370   4.20977
 Alpha virt. eigenvalues --    4.21841   4.23579   4.25784   4.26773   4.27109
 Alpha virt. eigenvalues --    4.29005   4.30601   4.33315   4.34485   4.36416
 Alpha virt. eigenvalues --    4.38578   4.41380   4.44553   4.48509   4.49261
 Alpha virt. eigenvalues --    4.51574   4.51955   4.53497   4.53849   4.55700
 Alpha virt. eigenvalues --    4.58092   4.59476   4.61001   4.61890   4.63477
 Alpha virt. eigenvalues --    4.63919   4.65090   4.65763   4.67964   4.69839
 Alpha virt. eigenvalues --    4.71129   4.73811   4.75067   4.76858   4.77602
 Alpha virt. eigenvalues --    4.80390   4.82913   4.84009   4.85495   4.89701
 Alpha virt. eigenvalues --    4.90457   4.92168   4.94401   4.95179   4.97331
 Alpha virt. eigenvalues --    4.99340   5.01402   5.02064   5.02664   5.09393
 Alpha virt. eigenvalues --    5.12962   5.13299   5.14981   5.15548   5.15765
 Alpha virt. eigenvalues --    5.17382   5.18245   5.20254   5.23242   5.24592
 Alpha virt. eigenvalues --    5.29007   5.31385   5.32157   5.36318   5.37430
 Alpha virt. eigenvalues --    5.39414   5.41189   5.45439   5.47637   5.49408
 Alpha virt. eigenvalues --    5.52025   5.53962   5.56645   5.59897   5.68154
 Alpha virt. eigenvalues --    5.70786   5.71971   5.73882   5.77299   5.81097
 Alpha virt. eigenvalues --    5.85009   5.87552   5.88845   5.89474   5.91623
 Alpha virt. eigenvalues --    5.96468   6.01160   6.06359   6.06831   6.18008
 Alpha virt. eigenvalues --    6.30757   6.32407   6.36287   6.38085   6.40992
 Alpha virt. eigenvalues --    6.45509   6.47604   6.50785   6.54036   6.57298
 Alpha virt. eigenvalues --    6.60004   6.63438   6.63881   6.67464   6.68464
 Alpha virt. eigenvalues --    6.69963   6.77901   6.81208   6.83466   6.87442
 Alpha virt. eigenvalues --    6.90082   6.92360   6.95283   6.97559   6.99653
 Alpha virt. eigenvalues --    7.00719   7.05698   7.10864   7.12864   7.13943
 Alpha virt. eigenvalues --    7.15194   7.24317   7.32146   7.34943   7.40074
 Alpha virt. eigenvalues --    7.42976   7.44489   7.47970   7.50125   7.51211
 Alpha virt. eigenvalues --    7.62996   7.94843  14.66203  14.84221  15.72615
 Alpha virt. eigenvalues --   16.91397  17.02835  17.39173  17.72665  19.36159
  Beta  occ. eigenvalues --  -19.30115 -19.28090 -19.26102 -10.43193 -10.36545
  Beta  occ. eigenvalues --  -10.33613 -10.31803 -10.27610  -1.20965  -1.12669
  Beta  occ. eigenvalues --   -1.07956  -0.88279  -0.83902  -0.77093  -0.70011
  Beta  occ. eigenvalues --   -0.64668  -0.60003  -0.58940  -0.56931  -0.55451
  Beta  occ. eigenvalues --   -0.55123  -0.52860  -0.50885  -0.49995  -0.49514
  Beta  occ. eigenvalues --   -0.48423  -0.45651  -0.44748  -0.38937  -0.35531
  Beta  occ. eigenvalues --   -0.34064
  Beta virt. eigenvalues --   -0.10943  -0.05525   0.02903   0.03248   0.03611
  Beta virt. eigenvalues --    0.04224   0.04647   0.05458   0.05576   0.06108
  Beta virt. eigenvalues --    0.07030   0.07621   0.08211   0.08338   0.10931
  Beta virt. eigenvalues --    0.11014   0.11585   0.11863   0.11957   0.12494
  Beta virt. eigenvalues --    0.12887   0.13456   0.13770   0.13909   0.14326
  Beta virt. eigenvalues --    0.14842   0.15631   0.16216   0.16521   0.16917
  Beta virt. eigenvalues --    0.17305   0.18438   0.18939   0.19904   0.20857
  Beta virt. eigenvalues --    0.21215   0.21796   0.22416   0.23121   0.24227
  Beta virt. eigenvalues --    0.24375   0.24952   0.25288   0.26269   0.26750
  Beta virt. eigenvalues --    0.26903   0.27844   0.28069   0.28551   0.28692
  Beta virt. eigenvalues --    0.29171   0.29965   0.30558   0.31325   0.31947
  Beta virt. eigenvalues --    0.32740   0.32984   0.33315   0.33603   0.33913
  Beta virt. eigenvalues --    0.34892   0.35442   0.35948   0.36251   0.36673
  Beta virt. eigenvalues --    0.37200   0.37742   0.38414   0.38958   0.39241
  Beta virt. eigenvalues --    0.39475   0.39993   0.40494   0.41182   0.41350
  Beta virt. eigenvalues --    0.41830   0.42513   0.42757   0.43566   0.44167
  Beta virt. eigenvalues --    0.44183   0.44918   0.45477   0.46138   0.46547
  Beta virt. eigenvalues --    0.46896   0.47046   0.47858   0.48611   0.49091
  Beta virt. eigenvalues --    0.49454   0.50322   0.50665   0.51542   0.52687
  Beta virt. eigenvalues --    0.53235   0.53851   0.54238   0.54516   0.55249
  Beta virt. eigenvalues --    0.55528   0.56501   0.57107   0.57786   0.57893
  Beta virt. eigenvalues --    0.58880   0.60000   0.60399   0.61156   0.61680
  Beta virt. eigenvalues --    0.62403   0.62598   0.63729   0.63903   0.65527
  Beta virt. eigenvalues --    0.66682   0.67451   0.68349   0.68839   0.69807
  Beta virt. eigenvalues --    0.70460   0.71949   0.72761   0.72955   0.73758
  Beta virt. eigenvalues --    0.75224   0.75509   0.76063   0.76427   0.77852
  Beta virt. eigenvalues --    0.78386   0.78723   0.79395   0.80580   0.80749
  Beta virt. eigenvalues --    0.81108   0.81873   0.82585   0.83278   0.83826
  Beta virt. eigenvalues --    0.84501   0.85456   0.85884   0.86458   0.87089
  Beta virt. eigenvalues --    0.87630   0.88571   0.88962   0.90246   0.91077
  Beta virt. eigenvalues --    0.91488   0.91926   0.92678   0.92863   0.94141
  Beta virt. eigenvalues --    0.94406   0.95257   0.96132   0.97200   0.97829
  Beta virt. eigenvalues --    0.98421   0.98803   0.99540   1.00789   1.00980
  Beta virt. eigenvalues --    1.01520   1.02133   1.03432   1.03877   1.04395
  Beta virt. eigenvalues --    1.05370   1.06301   1.06913   1.07742   1.08152
  Beta virt. eigenvalues --    1.08906   1.09334   1.09484   1.10451   1.10913
  Beta virt. eigenvalues --    1.11202   1.12610   1.13284   1.14047   1.14766
  Beta virt. eigenvalues --    1.15967   1.16528   1.17093   1.17693   1.19333
  Beta virt. eigenvalues --    1.19671   1.20464   1.21045   1.23100   1.23629
  Beta virt. eigenvalues --    1.24662   1.24754   1.25581   1.26100   1.26638
  Beta virt. eigenvalues --    1.27608   1.28743   1.29643   1.30054   1.30882
  Beta virt. eigenvalues --    1.31951   1.32582   1.33556   1.34869   1.35450
  Beta virt. eigenvalues --    1.36828   1.37822   1.38722   1.39229   1.40222
  Beta virt. eigenvalues --    1.41571   1.42204   1.42477   1.43007   1.44353
  Beta virt. eigenvalues --    1.44733   1.45749   1.46102   1.47606   1.48236
  Beta virt. eigenvalues --    1.49617   1.50017   1.50499   1.50947   1.52308
  Beta virt. eigenvalues --    1.53393   1.54154   1.54697   1.55519   1.56618
  Beta virt. eigenvalues --    1.57454   1.58692   1.58915   1.60659   1.60775
  Beta virt. eigenvalues --    1.61566   1.61990   1.62552   1.63606   1.63799
  Beta virt. eigenvalues --    1.63990   1.64964   1.65712   1.66819   1.67641
  Beta virt. eigenvalues --    1.69384   1.69638   1.69956   1.71086   1.72844
  Beta virt. eigenvalues --    1.73512   1.74292   1.74738   1.75901   1.76586
  Beta virt. eigenvalues --    1.78143   1.78608   1.78944   1.81030   1.81801
  Beta virt. eigenvalues --    1.82276   1.83927   1.84083   1.85254   1.86805
  Beta virt. eigenvalues --    1.87573   1.89935   1.90325   1.91725   1.93835
  Beta virt. eigenvalues --    1.94235   1.95101   1.95699   1.98022   1.98903
  Beta virt. eigenvalues --    2.00391   2.01992   2.03330   2.04636   2.07129
  Beta virt. eigenvalues --    2.07548   2.08763   2.09676   2.10156   2.11032
  Beta virt. eigenvalues --    2.12645   2.13205   2.14022   2.15707   2.16708
  Beta virt. eigenvalues --    2.18328   2.18798   2.21342   2.22271   2.23326
  Beta virt. eigenvalues --    2.25197   2.26932   2.28926   2.29319   2.30344
  Beta virt. eigenvalues --    2.33699   2.35168   2.35378   2.36501   2.37549
  Beta virt. eigenvalues --    2.39393   2.42672   2.43869   2.44504   2.46238
  Beta virt. eigenvalues --    2.47126   2.50676   2.51257   2.53133   2.55307
  Beta virt. eigenvalues --    2.55881   2.56413   2.58389   2.61381   2.63206
  Beta virt. eigenvalues --    2.66939   2.68278   2.69009   2.72144   2.74267
  Beta virt. eigenvalues --    2.74848   2.78349   2.79018   2.79550   2.82248
  Beta virt. eigenvalues --    2.84385   2.85693   2.87162   2.87679   2.90189
  Beta virt. eigenvalues --    2.91232   2.92052   2.93197   2.95489   2.99213
  Beta virt. eigenvalues --    3.02321   3.03175   3.04594   3.09550   3.12004
  Beta virt. eigenvalues --    3.12755   3.16034   3.19478   3.21385   3.21663
  Beta virt. eigenvalues --    3.22359   3.23193   3.27311   3.28700   3.30218
  Beta virt. eigenvalues --    3.31819   3.32570   3.33534   3.36712   3.38314
  Beta virt. eigenvalues --    3.39383   3.40868   3.42034   3.44633   3.44864
  Beta virt. eigenvalues --    3.45147   3.46840   3.47345   3.49064   3.51324
  Beta virt. eigenvalues --    3.52718   3.53229   3.54640   3.55742   3.56102
  Beta virt. eigenvalues --    3.58580   3.59629   3.59720   3.61485   3.63456
  Beta virt. eigenvalues --    3.65690   3.66478   3.67923   3.69146   3.69543
  Beta virt. eigenvalues --    3.72129   3.72933   3.73803   3.74331   3.75487
  Beta virt. eigenvalues --    3.77009   3.78458   3.79258   3.80360   3.82411
  Beta virt. eigenvalues --    3.83302   3.85284   3.86419   3.87302   3.88369
  Beta virt. eigenvalues --    3.88615   3.90115   3.92049   3.92917   3.93588
  Beta virt. eigenvalues --    3.95485   3.96945   3.98389   4.00031   4.01652
  Beta virt. eigenvalues --    4.03360   4.04215   4.06542   4.07570   4.09490
  Beta virt. eigenvalues --    4.11671   4.13511   4.14698   4.16284   4.18424
  Beta virt. eigenvalues --    4.18871   4.21444   4.22181   4.24087   4.26361
  Beta virt. eigenvalues --    4.27246   4.27570   4.29384   4.30974   4.33539
  Beta virt. eigenvalues --    4.34856   4.36857   4.39014   4.41914   4.45017
  Beta virt. eigenvalues --    4.48939   4.49879   4.52047   4.52444   4.53839
  Beta virt. eigenvalues --    4.54392   4.56151   4.58555   4.59839   4.61283
  Beta virt. eigenvalues --    4.62405   4.63686   4.64422   4.65611   4.66409
  Beta virt. eigenvalues --    4.68728   4.70310   4.72014   4.74518   4.75885
  Beta virt. eigenvalues --    4.77708   4.77875   4.81005   4.83777   4.84557
  Beta virt. eigenvalues --    4.85970   4.90298   4.90939   4.93162   4.94808
  Beta virt. eigenvalues --    4.95630   4.97741   4.99713   5.02223   5.03005
  Beta virt. eigenvalues --    5.03273   5.09860   5.13291   5.13676   5.15386
  Beta virt. eigenvalues --    5.15807   5.16297   5.17971   5.18520   5.20723
  Beta virt. eigenvalues --    5.24034   5.24980   5.29565   5.31962   5.32521
  Beta virt. eigenvalues --    5.36863   5.38059   5.39790   5.41805   5.46179
  Beta virt. eigenvalues --    5.48009   5.50421   5.52300   5.54591   5.57185
  Beta virt. eigenvalues --    5.60179   5.68734   5.71677   5.72731   5.74099
  Beta virt. eigenvalues --    5.77779   5.81547   5.85158   5.88526   5.89064
  Beta virt. eigenvalues --    5.89682   5.91846   5.96539   6.01905   6.07112
  Beta virt. eigenvalues --    6.08009   6.19406   6.32340   6.36355   6.40234
  Beta virt. eigenvalues --    6.40410   6.42071   6.45786   6.47906   6.51746
  Beta virt. eigenvalues --    6.54415   6.58962   6.62530   6.65805   6.66575
  Beta virt. eigenvalues --    6.69271   6.70213   6.71223   6.80713   6.84123
  Beta virt. eigenvalues --    6.85956   6.89715   6.93382   6.95804   6.97800
  Beta virt. eigenvalues --    6.99530   7.03402   7.05100   7.08010   7.13048
  Beta virt. eigenvalues --    7.15306   7.16016   7.17868   7.25704   7.34026
  Beta virt. eigenvalues --    7.37638   7.42590   7.45592   7.48629   7.49951
  Beta virt. eigenvalues --    7.51364   7.53096   7.65966   7.99765  14.68344
  Beta virt. eigenvalues --   14.86529  15.73433  16.91571  17.03079  17.39598
  Beta virt. eigenvalues --   17.72717  19.36516
          Condensed to atoms (all electrons):
               1          2          3          4          5          6
     1  H    0.347299   0.302810  -0.007155  -0.010443   0.016167  -0.004084
     2  C    0.302810   5.708378   0.438355   0.435164   0.043698   0.000380
     3  H   -0.007155   0.438355   0.349653   0.009360  -0.017153  -0.005373
     4  H   -0.010443   0.435164   0.009360   0.374768  -0.012190   0.007585
     5  C    0.016167   0.043698  -0.017153  -0.012190   5.288528   0.383928
     6  H   -0.004084   0.000380  -0.005373   0.007585   0.383928   0.411775
     7  H    0.011269  -0.076329  -0.004293  -0.025317   0.381545  -0.026751
     8  O   -0.011413   0.031164   0.000567   0.010210  -0.010620  -0.040624
     9  H   -0.000657   0.001519   0.000250  -0.000199   0.003305  -0.000928
    10  C   -0.001560   0.010936   0.001356   0.000601  -0.011041  -0.008851
    11  H    0.000052  -0.000161   0.000016   0.000067  -0.000810  -0.000265
    12  H   -0.000249  -0.000145   0.000274  -0.000088   0.000158   0.000451
    13  C   -0.003509  -0.014303   0.000423  -0.000175  -0.015183   0.003454
    14  C    0.002334  -0.004558  -0.001121  -0.000022   0.049850   0.015827
    15  H    0.000329   0.000006  -0.000007   0.000107   0.005343  -0.000520
    16  O    0.006901   0.000478   0.000003   0.000098   0.008591  -0.004377
    17  O    0.000042  -0.000648  -0.000058  -0.000167   0.004634   0.002801
    18  H   -0.006204   0.013957   0.002025   0.000294  -0.022498  -0.030719
               7          8          9         10         11         12
     1  H    0.011269  -0.011413  -0.000657  -0.001560   0.000052  -0.000249
     2  C   -0.076329   0.031164   0.001519   0.010936  -0.000161  -0.000145
     3  H   -0.004293   0.000567   0.000250   0.001356   0.000016   0.000274
     4  H   -0.025317   0.010210  -0.000199   0.000601   0.000067  -0.000088
     5  C    0.381545  -0.010620   0.003305  -0.011041  -0.000810   0.000158
     6  H   -0.026751  -0.040624  -0.000928  -0.008851  -0.000265   0.000451
     7  H    0.497463  -0.001286  -0.000009  -0.002467  -0.000096  -0.000022
     8  O   -0.001286   8.837498   0.010301   0.007827  -0.001026   0.000296
     9  H   -0.000009   0.010301   0.379888   0.391809  -0.015066   0.007710
    10  C   -0.002467   0.007827   0.391809   5.788346   0.365246   0.369790
    11  H   -0.000096  -0.001026  -0.015066   0.365246   0.382785   0.001799
    12  H   -0.000022   0.000296   0.007710   0.369790   0.001799   0.378731
    13  C   -0.005165   0.019381  -0.070671  -0.346318  -0.025279   0.056293
    14  C    0.000565  -0.170912  -0.002066   0.081598   0.008197  -0.006478
    15  H   -0.000958  -0.010654  -0.001341   0.008644   0.002764  -0.000448
    16  O    0.003523   0.005163   0.027737   0.061142  -0.012478  -0.030314
    17  O    0.000134   0.007437   0.015258  -0.007679  -0.001731   0.001398
    18  H   -0.013959  -0.025655  -0.010488  -0.034227  -0.010030  -0.001668
              13         14         15         16         17         18
     1  H   -0.003509   0.002334   0.000329   0.006901   0.000042  -0.006204
     2  C   -0.014303  -0.004558   0.000006   0.000478  -0.000648   0.013957
     3  H    0.000423  -0.001121  -0.000007   0.000003  -0.000058   0.002025
     4  H   -0.000175  -0.000022   0.000107   0.000098  -0.000167   0.000294
     5  C   -0.015183   0.049850   0.005343   0.008591   0.004634  -0.022498
     6  H    0.003454   0.015827  -0.000520  -0.004377   0.002801  -0.030719
     7  H   -0.005165   0.000565  -0.000958   0.003523   0.000134  -0.013959
     8  O    0.019381  -0.170912  -0.010654   0.005163   0.007437  -0.025655
     9  H   -0.070671  -0.002066  -0.001341   0.027737   0.015258  -0.010488
    10  C   -0.346318   0.081598   0.008644   0.061142  -0.007679  -0.034227
    11  H   -0.025279   0.008197   0.002764  -0.012478  -0.001731  -0.010030
    12  H    0.056293  -0.006478  -0.000448  -0.030314   0.001398  -0.001668
    13  C    5.873886  -0.101844  -0.003452  -0.499096   0.028319   0.121797
    14  C   -0.101844   5.716906   0.440696   0.001710  -0.266593  -0.004993
    15  H   -0.003452   0.440696   0.389938  -0.011412  -0.069985  -0.069565
    16  O   -0.499096   0.001710  -0.011412   9.315265   0.011952   0.022026
    17  O    0.028319  -0.266593  -0.069985   0.011952   8.997640   0.081946
    18  H    0.121797  -0.004993  -0.069565   0.022026   0.081946   0.651364
          Atomic-Atomic Spin Densities.
               1          2          3          4          5          6
     1  H    0.003561  -0.000767  -0.000310  -0.000513  -0.000568  -0.000976
     2  C   -0.000767   0.001772  -0.000850   0.001201   0.008797   0.001857
     3  H   -0.000310  -0.000850   0.001969  -0.000637  -0.001177   0.000281
     4  H   -0.000513   0.001201  -0.000637   0.001003   0.000704   0.000088
     5  C   -0.000568   0.008797  -0.001177   0.000704  -0.034311   0.013154
     6  H   -0.000976   0.001857   0.000281   0.000088   0.013154   0.029784
     7  H    0.000103  -0.000889   0.000110   0.000241   0.010990   0.002493
     8  O   -0.000955   0.003924   0.000647  -0.002454  -0.040211   0.003252
     9  H   -0.000271  -0.000075  -0.000071  -0.000069   0.001575  -0.000320
    10  C    0.000403  -0.001388  -0.000271  -0.000002   0.002797  -0.000954
    11  H    0.000079  -0.000210  -0.000034  -0.000005   0.000799  -0.000177
    12  H   -0.000056   0.000148   0.000079  -0.000008  -0.000664   0.000134
    13  C   -0.000094   0.003039   0.001027   0.000349  -0.017925   0.007468
    14  C    0.001428  -0.004066  -0.000797  -0.000655   0.031496  -0.011841
    15  H    0.000064  -0.000856  -0.000119  -0.000092   0.003508  -0.002829
    16  O   -0.000366  -0.000323  -0.000167  -0.000005   0.003201  -0.003398
    17  O   -0.000152   0.000457   0.000043  -0.000001  -0.001972   0.001052
    18  H   -0.000479  -0.000204   0.000184   0.000395  -0.006026   0.000119
               7          8          9         10         11         12
     1  H    0.000103  -0.000955  -0.000271   0.000403   0.000079  -0.000056
     2  C   -0.000889   0.003924  -0.000075  -0.001388  -0.000210   0.000148
     3  H    0.000110   0.000647  -0.000071  -0.000271  -0.000034   0.000079
     4  H    0.000241  -0.002454  -0.000069  -0.000002  -0.000005  -0.000008
     5  C    0.010990  -0.040211   0.001575   0.002797   0.000799  -0.000664
     6  H    0.002493   0.003252  -0.000320  -0.000954  -0.000177   0.000134
     7  H    0.020896  -0.004890   0.000043   0.000018   0.000066  -0.000029
     8  O   -0.004890   0.808176  -0.000565  -0.005676  -0.001295   0.000502
     9  H    0.000043  -0.000565   0.005822  -0.014810   0.000401   0.000608
    10  C    0.000018  -0.005676  -0.014810   0.085455  -0.002282   0.000141
    11  H    0.000066  -0.001295   0.000401  -0.002282  -0.001172  -0.000337
    12  H   -0.000029   0.000502   0.000608   0.000141  -0.000337   0.000280
    13  C   -0.001120   0.026380   0.001047   0.002998  -0.003665   0.004039
    14  C    0.002100  -0.120276   0.005647   0.002649   0.008007  -0.003758
    15  H   -0.000144  -0.007750   0.000999   0.003054   0.000738  -0.000402
    16  O    0.000089  -0.003108  -0.000825  -0.002794   0.000788  -0.000111
    17  O   -0.000298   0.011261   0.004440  -0.003709   0.000754   0.000132
    18  H   -0.003830  -0.014475  -0.003841  -0.004720  -0.003118   0.001100
              13         14         15         16         17         18
     1  H   -0.000094   0.001428   0.000064  -0.000366  -0.000152  -0.000479
     2  C    0.003039  -0.004066  -0.000856  -0.000323   0.000457  -0.000204
     3  H    0.001027  -0.000797  -0.000119  -0.000167   0.000043   0.000184
     4  H    0.000349  -0.000655  -0.000092  -0.000005  -0.000001   0.000395
     5  C   -0.017925   0.031496   0.003508   0.003201  -0.001972  -0.006026
     6  H    0.007468  -0.011841  -0.002829  -0.003398   0.001052   0.000119
     7  H   -0.001120   0.002100  -0.000144   0.000089  -0.000298  -0.003830
     8  O    0.026380  -0.120276  -0.007750  -0.003108   0.011261  -0.014475
     9  H    0.001047   0.005647   0.000999  -0.000825   0.004440  -0.003841
    10  C    0.002998   0.002649   0.003054  -0.002794  -0.003709  -0.004720
    11  H   -0.003665   0.008007   0.000738   0.000788   0.000754  -0.003118
    12  H    0.004039  -0.003758  -0.000402  -0.000111   0.000132   0.001100
    13  C    0.316027  -0.144500  -0.019427  -0.089726  -0.002138   0.071701
    14  C   -0.144500   0.624540   0.058789   0.025529  -0.209373  -0.113486
    15  H   -0.019427   0.058789   0.035180   0.007588  -0.013981  -0.004696
    16  O   -0.089726   0.025529   0.007588   0.225912   0.000815  -0.010284
    17  O   -0.002138  -0.209373  -0.013981   0.000815   0.958074   0.030674
    18  H    0.071701  -0.113486  -0.004696  -0.010284   0.030674   0.000836
 Mulliken charges and spin densities:
               1          2
     1  H    0.358071   0.000130
     2  C   -0.890701   0.011568
     3  H    0.232879  -0.000092
     4  H    0.210346  -0.000460
     5  C   -0.096251  -0.025835
     6  H    0.296288   0.039185
     7  H    0.262152   0.025952
     8  O   -0.657654   0.652487
     9  H    0.263648  -0.000264
    10  C   -0.675154   0.060908
    11  H    0.306017  -0.000663
    12  H    0.222512   0.001800
    13  C    0.981442   0.155481
    14  C    0.240903   0.151435
    15  H    0.320516   0.059624
    16  O   -0.906911   0.152814
    17  O   -0.804701   0.776078
    18  H    0.336597  -0.060148
 Sum of Mulliken charges =   0.00000   2.00000
 Mulliken charges and spin densities with hydrogens summed into heavy atoms:
               1          2
     2  C   -0.089404   0.011146
     5  C    0.462189   0.039302
     8  O   -0.657654   0.652487
    10  C    0.117023   0.061782
    13  C    0.981442   0.155481
    14  C    0.898016   0.150911
    16  O   -0.906911   0.152814
    17  O   -0.804701   0.776078
 APT charges:
               1
     1  H    0.001938
     2  C    0.015750
     3  H   -0.020356
     4  H   -0.008174
     5  C    0.459363
     6  H   -0.064745
     7  H   -0.101864
     8  O    0.101587
     9  H    0.044728
    10  C   -0.130935
    11  H    0.064409
    12  H    0.032434
    13  C    1.077485
    14  C    0.366333
    15  H    0.037254
    16  O   -0.664748
    17  O   -0.476618
    18  H   -0.733840
 Sum of APT charges =   0.00000
 APT charges with hydrogens summed into heavy atoms:
               1
     2  C   -0.010842
     5  C    0.292754
     8  O    0.101587
    10  C    0.010636
    13  C    1.077485
    14  C   -0.330253
    16  O   -0.664748
    17  O   -0.476618
 Electronic spatial extent (au):  <R**2>=           1207.7149
 Charge=              0.0000 electrons
 Dipole moment (field-independent basis, Debye):
    X=              0.5225    Y=              1.5259    Z=             -0.1513  Tot=              1.6200
 Quadrupole moment (field-independent basis, Debye-Ang):
   XX=            -48.3574   YY=            -52.2852   ZZ=            -49.0458
   XY=             -4.6424   XZ=             -2.1094   YZ=              5.9270
 Traceless Quadrupole moment (field-independent basis, Debye-Ang):
   XX=              1.5387   YY=             -2.3891   ZZ=              0.8503
   XY=             -4.6424   XZ=             -2.1094   YZ=              5.9270
 Octapole moment (field-independent basis, Debye-Ang**2):
  XXX=             12.1630  YYY=              0.9780  ZZZ=              0.1498  XYY=             -0.1612
  XXY=             10.7840  XXZ=             -0.8491  XZZ=             -4.5306  YZZ=             -2.5152
  YYZ=              1.3157  XYZ=             -2.7682
 Hexadecapole moment (field-independent basis, Debye-Ang**3):
 XXXX=           -972.8819 YYYY=           -379.8991 ZZZZ=           -198.4217 XXXY=            -39.7046
 XXXZ=             -4.5938 YYYX=             -7.4684 YYYZ=              7.2597 ZZZX=              2.8901
 ZZZY=              1.0675 XXYY=           -234.4279 XXZZ=           -189.3216 YYZZ=            -99.7556
 XXYZ=              2.1977 YYXZ=             -3.0130 ZZXY=              2.5889
 N-N= 3.838547646806D+02 E-N=-1.755464574537D+03  KE= 4.196797233402D+02
  Exact polarizability: 157.339   3.062  92.365   9.717  -2.108  75.018
 Approx polarizability: 123.039  14.075  95.039  -0.311  -7.842  84.979
                          Isotropic Fermi Contact Couplings
        Atom                 a.u.       MegaHertz       Gauss      10(-4) cm-1
     1  H(1)               0.00005       0.10847       0.03870       0.03618
     2  C(13)              0.00220       1.23632       0.44115       0.41239
     3  H(1)               0.00020       0.44733       0.15962       0.14921
     4  H(1)              -0.00005      -0.12175      -0.04344      -0.04061
     5  C(13)             -0.01981     -11.13667      -3.97384      -3.71479
     6  H(1)               0.02513      56.16773      20.04204      18.73554
     7  H(1)               0.01240      27.70234       9.88488       9.24050
     8  O(17)              0.06318     -19.14936      -6.83297      -6.38754
     9  H(1)              -0.00110      -2.45089      -0.87454      -0.81753
    10  C(13)              0.00906       5.09485       1.81797       1.69946
    11  H(1)              -0.00041      -0.91203      -0.32544      -0.30422
    12  H(1)              -0.00023      -0.51611      -0.18416      -0.17216
    13  C(13)              0.06857      38.54076      13.75230      12.85581
    14  C(13)              0.01660       9.33328       3.33035       3.11325
    15  H(1)               0.02708      60.51452      21.59308      20.18547
    16  O(17)              0.01316      -3.98867      -1.42326      -1.33048
    17  O(17)              0.04098     -12.42068      -4.43201      -4.14309
    18  H(1)               0.00849      18.96697       6.76789       6.32670
 --------------------------------------------------------
       Center         ----  Spin Dipole Couplings  ----
                      3XX-RR        3YY-RR        3ZZ-RR
 --------------------------------------------------------
     1   Atom        0.000445      0.006107     -0.006552
     2   Atom        0.002785      0.008485     -0.011270
     3   Atom        0.003549     -0.000595     -0.002954
     4   Atom        0.004917     -0.000220     -0.004697
     5   Atom        0.029333     -0.027780     -0.001553
     6   Atom       -0.000188     -0.012832      0.013020
     7   Atom        0.010806     -0.004764     -0.006041
     8   Atom        0.917822     -1.166756      0.248934
     9   Atom       -0.005261     -0.002022      0.007282
    10   Atom       -0.016541     -0.026565      0.043107
    11   Atom       -0.000305      0.005308     -0.005003
    12   Atom       -0.007070      0.009185     -0.002115
    13   Atom       -0.125028      0.243375     -0.118347
    14   Atom        0.106438     -0.046198     -0.060241
    15   Atom       -0.012009     -0.021520      0.033529
    16   Atom       -0.281003      0.493932     -0.212929
    17   Atom       -1.047917      1.873031     -0.825114
    18   Atom        0.126508     -0.085509     -0.040998
 --------------------------------------------------------
                        XY            XZ            YZ
 --------------------------------------------------------
     1   Atom        0.005994      0.001134     -0.001158
     2   Atom        0.014631     -0.001256     -0.001932
     3   Atom        0.004471     -0.002060     -0.001480
     4   Atom        0.007727      0.003158      0.001767
     5   Atom        0.002482     -0.005230     -0.014998
     6   Atom        0.002226     -0.006738     -0.005554
     7   Atom       -0.006757     -0.011259      0.004536
     8   Atom       -0.489128      1.873015     -0.413189
     9   Atom       -0.003046      0.001476      0.007681
    10   Atom       -0.011618     -0.051165      0.028154
    11   Atom       -0.003226     -0.004906      0.012136
    12   Atom        0.000391     -0.003061      0.006994
    13   Atom        0.061204      0.009508      0.087296
    14   Atom       -0.095252      0.178951     -0.064485
    15   Atom       -0.005757     -0.013274      0.004268
    16   Atom        0.027809      0.033938      0.351368
    17   Atom       -0.826257      0.346329      0.738195
    18   Atom       -0.009411      0.103005     -0.004995
 --------------------------------------------------------


 ---------------------------------------------------------------------------------
              Anisotropic Spin Dipole Couplings in Principal Axis System
 ---------------------------------------------------------------------------------

       Atom             a.u.   MegaHertz   Gauss  10(-4) cm-1        Axes

              Baa    -0.0072    -3.845    -1.372    -1.282 -0.3093  0.2197  0.9252
     1 H(1)   Bbb    -0.0027    -1.445    -0.516    -0.482  0.7877 -0.4859  0.3787
              Bcc     0.0099     5.289     1.887     1.764  0.5328  0.8459 -0.0228
 
              Baa    -0.0115    -1.538    -0.549    -0.513 -0.0452  0.1291  0.9906
     2 C(13)  Bbb    -0.0092    -1.240    -0.442    -0.414  0.7721 -0.6246  0.1167
              Bcc     0.0207     2.778     0.991     0.927  0.6338  0.7702 -0.0714
 
              Baa    -0.0037    -1.961    -0.700    -0.654 -0.0982  0.5431  0.8339
     3 H(1)   Bbb    -0.0034    -1.799    -0.642    -0.600 -0.5708  0.6557 -0.4943
              Bcc     0.0070     3.760     1.342     1.254  0.8152  0.5245 -0.2456
 
              Baa    -0.0061    -3.244    -1.157    -1.082 -0.5774  0.5918  0.5625
     4 H(1)   Bbb    -0.0052    -2.785    -0.994    -0.929  0.1888 -0.5735  0.7972
              Bcc     0.0113     6.029     2.151     2.011  0.7943  0.5665  0.2194
 
              Baa    -0.0346    -4.642    -1.656    -1.548 -0.0015  0.9106  0.4132
     5 C(13)  Bbb     0.0039     0.528     0.189     0.176  0.2222 -0.4025  0.8880
              Bcc     0.0307     4.113     1.468     1.372  0.9750  0.0932 -0.2017
 
              Baa    -0.0140    -7.486    -2.671    -2.497 -0.0679  0.9805  0.1844
     6 H(1)   Bbb    -0.0030    -1.610    -0.575    -0.537  0.9230 -0.0085  0.3848
              Bcc     0.0170     9.096     3.246     3.034 -0.3789 -0.1963  0.9044
 
              Baa    -0.0119    -6.349    -2.265    -2.118  0.3841 -0.2081  0.8995
     7 H(1)   Bbb    -0.0073    -3.880    -1.384    -1.294  0.3781  0.9243  0.0524
              Bcc     0.0192    10.228     3.650     3.412  0.8423 -0.3200 -0.4337
 
              Baa    -1.3194    95.474    34.067    31.847 -0.6326  0.0624  0.7719
     8 O(17)  Bbb    -1.2756    92.299    32.935    30.788  0.1690  0.9838  0.0590
              Bcc     2.5950  -187.772   -67.002   -62.634  0.7558 -0.1678  0.6329
 
              Baa    -0.0092    -4.924    -1.757    -1.642  0.6485  0.6664 -0.3680
     9 H(1)   Bbb    -0.0024    -1.272    -0.454    -0.424  0.7611 -0.5594  0.3283
              Bcc     0.0116     6.196     2.211     2.067 -0.0129  0.4930  0.8700
 
              Baa    -0.0471    -6.327    -2.257    -2.110  0.7905 -0.2910  0.5389
    10 C(13)  Bbb    -0.0338    -4.542    -1.621    -1.515  0.3900  0.9177 -0.0765
              Bcc     0.0810    10.869     3.878     3.625 -0.4723  0.2706  0.8389
 
              Baa    -0.0135    -7.190    -2.566    -2.398  0.1877 -0.5101  0.8394
    11 H(1)   Bbb    -0.0018    -0.939    -0.335    -0.313  0.9246  0.3802  0.0243
              Bcc     0.0152     8.129     2.901     2.712 -0.3316  0.7715  0.5430
 
              Baa    -0.0093    -4.978    -1.776    -1.660  0.7970 -0.2281  0.5593
    12 H(1)   Bbb    -0.0032    -1.731    -0.618    -0.578 -0.6019 -0.3771  0.7039
              Bcc     0.0126     6.709     2.394     2.238 -0.0503  0.8976  0.4379
 
              Baa    -0.1412   -18.944    -6.760    -6.319  0.5447 -0.2672  0.7949
    13 C(13)  Bbb    -0.1318   -17.681    -6.309    -5.898  0.8245 -0.0028 -0.5659
              Bcc     0.2729    36.625    13.069    12.217  0.1534  0.9636  0.2187
 
              Baa    -0.1744   -23.405    -8.351    -7.807 -0.5289  0.0335  0.8480
    14 C(13)  Bbb    -0.0888   -11.919    -4.253    -3.976  0.3124  0.9368  0.1578
              Bcc     0.2632    35.324    12.604    11.783  0.7891 -0.3483  0.5060
 
              Baa    -0.0243   -12.967    -4.627    -4.325  0.4586  0.8877  0.0398
    15 H(1)   Bbb    -0.0134    -7.123    -2.542    -2.376  0.8475 -0.4504  0.2810
              Bcc     0.0377    20.090     7.169     6.701 -0.2673  0.0952  0.9589
 
              Baa    -0.3632    26.282     9.378     8.767 -0.2492 -0.3604  0.8989
    16 O(17)  Bbb    -0.2773    20.064     7.159     6.693  0.9676 -0.1328  0.2150
              Bcc     0.6405   -46.346   -16.537   -15.459  0.0419  0.9233  0.3818
 
              Baa    -1.6468   119.159    42.519    39.747  0.7526  0.2996 -0.5864
    17 O(17)  Bbb    -0.5756    41.653    14.863    13.894  0.6210 -0.0266  0.7834
              Bcc     2.2224  -160.812   -57.382   -53.641 -0.2191  0.9537  0.2061
 
              Baa    -0.0901   -48.050   -17.145   -16.028 -0.4228  0.1127  0.8992
    18 H(1)   Bbb    -0.0859   -45.827   -16.352   -15.286  0.0850  0.9928 -0.0845
              Bcc     0.1759    93.876    33.497    31.314  0.9022 -0.0407  0.4293
 

 ---------------------------------------------------------------------------------

 Calling FoFJK, ICntrl=    100127 FMM=F ISym2X=0 I1Cent= 0 IOpClX= 1 NMat=1 NMatS=1 NMatT=0.
 ***** Axes restored to original set *****
 -------------------------------------------------------------------
 Center     Atomic                   Forces (Hartrees/Bohr)
 Number     Number              X              Y              Z
 -------------------------------------------------------------------
      1        1          -0.000024126    0.000009445   -0.000007590
      2        6           0.000003948   -0.000003776    0.000001470
      3        1          -0.000000485   -0.000001911    0.000000772
      4        1          -0.000000702    0.000000828    0.000001032
      5        6           0.000008315   -0.000026267   -0.000007158
      6        1          -0.000027509    0.000035542    0.000001033
      7        1           0.000000942   -0.000002118    0.000010155
      8        8           0.000017787    0.000003537    0.000003469
      9        1          -0.000000148    0.000000107   -0.000000298
     10        6          -0.000000662    0.000002898   -0.000001528
     11        1           0.000000396    0.000001694    0.000000807
     12        1          -0.000000171    0.000000256    0.000000180
     13        6           0.000001177   -0.000018651    0.000011294
     14        6           0.000003210    0.000006074   -0.000003068
     15        1          -0.000000006    0.000000967    0.000000403
     16        8           0.000028360   -0.000008275   -0.000005810
     17        8          -0.000006335   -0.000001811    0.000003669
     18        1          -0.000003991    0.000001460   -0.000008831
 -------------------------------------------------------------------
 Cartesian Forces:  Max     0.000035542 RMS     0.000010236
 FormGI is forming the generalized inverse of G from B-inverse, IUseBI=4.

 GradGradGradGradGradGradGradGradGradGradGradGradGradGradGradGradGradGrad
 Berny optimization.
 Internal  Forces:  Max     0.000110933 RMS     0.000026274
 Search for a saddle point.
 Step number   1 out of a maximum of   84
 All quantities printed in internal units (Hartrees-Bohrs-Radians)
 Swapping is turned off.
 Second derivative matrix not updated -- analytic derivatives used.
 ITU=  0
     Eigenvalues ---   -0.06305   0.00038   0.00069   0.00146   0.00229
     Eigenvalues ---    0.00365   0.01754   0.02539   0.03818   0.04281
     Eigenvalues ---    0.04308   0.04461   0.04571   0.05240   0.05272
     Eigenvalues ---    0.05468   0.06142   0.06188   0.09616   0.10738
     Eigenvalues ---    0.11444   0.11887   0.12042   0.12384   0.12541
     Eigenvalues ---    0.13126   0.13649   0.14753   0.15682   0.16347
     Eigenvalues ---    0.19737   0.22077   0.22835   0.24298   0.29287
     Eigenvalues ---    0.30402   0.30621   0.31302   0.31440   0.34033
     Eigenvalues ---    0.34114   0.34464   0.34702   0.34876   0.35373
     Eigenvalues ---    0.38489   0.52474   0.94748
 Eigenvectors required to have negative eigenvalues:
                          R8        R17       A29       R16       A11
   1                    0.88660  -0.38274  -0.10803   0.10775  -0.07015
                          R13       R7        D13       A9        D20
   1                   -0.06820  -0.06656   0.05574   0.05078  -0.04944
 RFO step:  Lambda0=2.151983008D-09 Lambda=-6.63207877D-07.
 Linear search not attempted -- option 19 set.
 Iteration  1 RMS(Cart)=  0.00373149 RMS(Int)=  0.00000447
 Iteration  2 RMS(Cart)=  0.00000651 RMS(Int)=  0.00000003
 Iteration  3 RMS(Cart)=  0.00000000 RMS(Int)=  0.00000003
 Variable       Old X    -DE/DX   Delta X   Delta X   Delta X     New X
                                 (Linear)    (Quad)   (Total)
    R1        2.05880   0.00002   0.00000   0.00006   0.00006   2.05886
    R2        2.06118   0.00000   0.00000  -0.00001  -0.00001   2.06117
    R3        2.05897   0.00000   0.00000   0.00000   0.00000   2.05896
    R4        2.87119  -0.00001   0.00000   0.00004   0.00004   2.87123
    R5        2.08231   0.00001   0.00000   0.00003   0.00003   2.08234
    R6        2.07531   0.00000   0.00000  -0.00004  -0.00004   2.07527
    R7        2.62381  -0.00002   0.00000   0.00002   0.00002   2.62383
    R8        2.66381  -0.00002   0.00000  -0.00047  -0.00047   2.66334
    R9        2.05941   0.00000   0.00000   0.00000   0.00000   2.05941
   R10        2.06003   0.00000   0.00000   0.00000   0.00000   2.06003
   R11        2.05205   0.00000   0.00000   0.00000   0.00000   2.05205
   R12        2.81846   0.00000   0.00000  -0.00002  -0.00002   2.81843
   R13        3.08970  -0.00002   0.00000  -0.00029  -0.00029   3.08941
   R14        2.23744   0.00001   0.00000   0.00007   0.00007   2.23751
   R15        2.07995   0.00000   0.00000  -0.00001  -0.00001   2.07993
   R16        2.41887   0.00001   0.00000  -0.00004  -0.00004   2.41884
   R17        2.26950  -0.00003   0.00000   0.00033   0.00033   2.26983
    A1        1.89106   0.00001   0.00000   0.00001   0.00001   1.89107
    A2        1.89617   0.00001   0.00000   0.00007   0.00007   1.89624
    A3        1.93100  -0.00002   0.00000  -0.00018  -0.00018   1.93082
    A4        1.89192   0.00000   0.00000   0.00005   0.00005   1.89197
    A5        1.92751   0.00000   0.00000  -0.00001  -0.00001   1.92750
    A6        1.92520   0.00000   0.00000   0.00006   0.00006   1.92526
    A7        1.91139  -0.00002   0.00000  -0.00040  -0.00040   1.91099
    A8        1.94148   0.00002   0.00000   0.00017   0.00017   1.94165
    A9        1.96855  -0.00002   0.00000  -0.00034  -0.00034   1.96822
   A10        1.83686   0.00002   0.00000   0.00043   0.00043   1.83729
   A11        1.90039   0.00000   0.00000  -0.00008  -0.00008   1.90031
   A12        1.90016   0.00001   0.00000   0.00026   0.00026   1.90042
   A13        1.91042  -0.00009   0.00000   0.00013   0.00013   1.91055
   A14        1.87835   0.00000   0.00000  -0.00003  -0.00003   1.87832
   A15        1.94050   0.00000   0.00000   0.00002   0.00002   1.94052
   A16        1.88617   0.00000   0.00000  -0.00003  -0.00003   1.88614
   A17        1.94357   0.00000   0.00000  -0.00001  -0.00001   1.94356
   A18        1.88950   0.00000   0.00000   0.00004   0.00004   1.88954
   A19        1.92374   0.00000   0.00000   0.00000   0.00000   1.92374
   A20        1.98508   0.00002   0.00000   0.00020   0.00020   1.98528
   A21        2.23136   0.00000   0.00000  -0.00009  -0.00009   2.23127
   A22        2.06496  -0.00003   0.00000  -0.00011  -0.00011   2.06485
   A23        1.83541   0.00000   0.00000   0.00006   0.00006   1.83547
   A24        1.94160   0.00004   0.00000   0.00031   0.00031   1.94190
   A25        1.65930  -0.00009   0.00000  -0.00045  -0.00045   1.65885
   A26        2.07219   0.00000   0.00000   0.00009   0.00009   2.07228
   A27        1.89924   0.00001   0.00000  -0.00011  -0.00011   1.89913
   A28        2.00463   0.00003   0.00000   0.00001   0.00001   2.00463
   A29        2.82687  -0.00011   0.00000  -0.00095  -0.00095   2.82592
    D1        1.04344  -0.00002   0.00000  -0.00114  -0.00114   1.04229
    D2        3.06653   0.00000   0.00000  -0.00076  -0.00076   3.06577
    D3       -1.07580   0.00001   0.00000  -0.00054  -0.00054  -1.07634
    D4       -1.05022  -0.00001   0.00000  -0.00104  -0.00104  -1.05126
    D5        0.97287   0.00000   0.00000  -0.00065  -0.00065   0.97222
    D6        3.11373   0.00001   0.00000  -0.00043  -0.00043   3.11330
    D7       -3.14121  -0.00002   0.00000  -0.00113  -0.00113   3.14084
    D8       -1.11812   0.00000   0.00000  -0.00075  -0.00075  -1.11887
    D9        1.02274   0.00001   0.00000  -0.00053  -0.00053   1.02221
   D10        2.10538  -0.00002   0.00000   0.00188   0.00188   2.10726
   D11       -0.02008   0.00002   0.00000   0.00266   0.00266  -0.01742
   D12       -2.01399  -0.00001   0.00000   0.00205   0.00205  -2.01194
   D13       -1.20809   0.00009   0.00000   0.00158   0.00158  -1.20651
   D14        0.93460   0.00000   0.00000  -0.00028  -0.00028   0.93432
   D15       -2.14119   0.00000   0.00000  -0.00015  -0.00015  -2.14134
   D16       -1.09511  -0.00001   0.00000  -0.00025  -0.00025  -1.09536
   D17        2.11229   0.00000   0.00000  -0.00012  -0.00012   2.11216
   D18        3.05839   0.00000   0.00000  -0.00027  -0.00027   3.05812
   D19       -0.01740   0.00000   0.00000  -0.00014  -0.00014  -0.01754
   D20        2.88275   0.00001   0.00000  -0.00214  -0.00214   2.88061
   D21        0.61793  -0.00001   0.00000  -0.00251  -0.00251   0.61542
   D22       -1.46183  -0.00001   0.00000  -0.00239  -0.00239  -1.46423
   D23       -0.31785   0.00000   0.00000  -0.00226  -0.00226  -0.32011
   D24       -2.58268  -0.00002   0.00000  -0.00263  -0.00263  -2.58531
   D25        1.62075  -0.00002   0.00000  -0.00251  -0.00251   1.61823
   D26       -0.16798   0.00004   0.00000   0.00252   0.00252  -0.16546
   D27        1.71553   0.00000   0.00000   0.00239   0.00239   1.71791
   D28       -2.19664   0.00003   0.00000   0.00241   0.00241  -2.19423
         Item               Value     Threshold  Converged?
 Maximum Force            0.000111     0.000450     YES
 RMS     Force            0.000026     0.000300     YES
 Maximum Displacement     0.010450     0.001800     NO 
 RMS     Displacement     0.003732     0.001200     NO 
 Predicted change in Energy=-3.305279D-07
 GradGradGradGradGradGradGradGradGradGradGradGradGradGradGradGradGradGrad

                          Input orientation:                          
 ---------------------------------------------------------------------
 Center     Atomic      Atomic             Coordinates (Angstroms)
 Number     Number       Type             X           Y           Z
 ---------------------------------------------------------------------
      1          1           0        2.003474    1.441820    0.206390
      2          6           0        2.729395    0.630469    0.164409
      3          1           0        3.496596    0.893512   -0.564901
      4          1           0        3.201974    0.534946    1.141483
      5          6           0        2.052967   -0.673427   -0.223975
      6          1           0        1.579354   -0.561687   -1.212636
      7          1           0        2.786440   -1.481846   -0.344364
      8          8           0        1.089971   -1.073167    0.692922
      9          1           0       -1.026086    0.587439    1.824356
     10          6           0       -1.520052    1.183016    1.056933
     11          1           0       -2.588711    0.975858    1.115426
     12          1           0       -1.314546    2.241133    1.188593
     13          6           0       -1.027087    0.723764   -0.273668
     14          6           0       -1.181167   -0.886101   -0.513084
     15          1           0       -1.044712   -1.030561   -1.595649
     16          8           0       -0.499150    1.368513   -1.114820
     17          8           0       -2.244042   -1.337843    0.038830
     18          1           0       -0.159104   -1.174645    0.048051
 ---------------------------------------------------------------------
                    Distance matrix (angstroms):
                    1          2          3          4          5
     1  H    0.000000
     2  C    1.089502   0.000000
     3  H    1.767752   1.090726   0.000000
     4  H    1.770091   1.089555   1.768366   0.000000
     5  C    2.159152   1.519388   2.157683   2.155194   0.000000
     6  H    2.491497   2.154085   2.492586   3.062250   1.101928
     7  H    3.076392   2.173471   2.489033   2.539263   1.098188
     8  O    2.719625   2.422687   3.352878   2.692172   1.388471
     9  H    3.539211   4.106204   5.124147   4.283172   3.907174
    10  C    3.633956   4.377180   5.280239   4.767041   4.225349
    11  H    4.704427   5.413500   6.313576   5.807505   5.104832
    12  H    3.551462   4.471762   5.295084   4.828276   4.672275
    13  C    3.151247   3.783090   4.536225   4.463548   3.382505
    14  C    4.009838   4.248702   5.005115   4.895804   3.253987
    15  H    4.318732   4.483380   5.038648   5.289333   3.406559
    16  O    2.830918   3.550300   4.061283   4.414075   3.387687
    17  O    5.078976   5.350243   6.188568   5.863640   4.356008
    18  H    3.398192   3.408137   4.244659   3.926212   2.284398
                    6          7          8          9         10
     6  H    0.000000
     7  H    1.748612   0.000000
     8  O    2.032795   2.030021   0.000000
     9  H    4.163187   4.849808   2.918125   0.000000
    10  C    4.219153   5.254617   3.469162   1.089794   0.000000
    11  H    5.015644   6.087983   4.231987   1.759331   1.090123
    12  H    4.690028   5.747053   4.124558   1.795023   1.085900
    13  C    3.054109   4.405984   2.940270   2.102448   1.491451
    14  C    2.866198   4.015630   2.578277   2.767489   2.619360
    15  H    2.693002   4.055502   3.129895   3.783478   3.487415
    16  O    2.838207   4.417380   3.428562   3.086502   2.406899
    17  O    4.097187   5.047111   3.407864   2.894518   2.813437
    18  H    2.233223   2.987405   1.409377   2.647991   2.903203
                   11         12         13         14         15
    11  H    0.000000
    12  H    1.797156   0.000000
    13  C    2.105185   2.126793   0.000000
    14  C    2.846071   3.562736   1.634848   0.000000
    15  H    3.709391   4.304509   2.196725   1.100653   0.000000
    16  O    3.081305   2.594619   1.184042   2.431156   2.506868
    17  O    2.575086   3.872337   2.414304   1.279994   2.050449
    18  H    3.415691   3.781987   2.112073   1.201142   1.872649
                   16         17         18
    16  O    0.000000
    17  O    3.420515   0.000000
    18  H    2.817011   2.091336   0.000000
 Stoichiometry    C5H10O3(3)
 Framework group  C1[X(C5H10O3)]
 Deg. of freedom    48
 Full point group                 C1      NOp   1
 Largest Abelian subgroup         C1      NOp   1
 Largest concise Abelian subgroup C1      NOp   1
                         Standard orientation:                         
 ---------------------------------------------------------------------
 Center     Atomic      Atomic             Coordinates (Angstroms)
 Number     Number       Type             X           Y           Z
 ---------------------------------------------------------------------
      1          1           0        2.004700    1.440114    0.206466
      2          6           0        2.729624    0.627858    0.164739
      3          1           0        3.497288    0.889845   -0.564465
      4          1           0        3.201901    0.531892    1.141916
      5          6           0        2.051655   -0.675256   -0.223583
      6          1           0        1.578367   -0.563073   -1.212350
      7          1           0        2.784149   -1.484599   -0.343717
      8          8           0        1.087992   -1.073670    0.693190
      9          1           0       -1.026219    0.589720    1.823985
     10          6           0       -1.519303    1.185797    1.056384
     11          1           0       -2.588229    0.979970    1.114705
     12          1           0       -1.312512    2.243677    1.187929
     13          6           0       -1.026657    0.725741   -0.274058
     14          6           0       -1.182685   -0.883967   -0.513271
     15          1           0       -1.046205   -1.028752   -1.595789
     16          8           0       -0.497764    1.369714   -1.115204
     17          8           0       -2.246223   -1.334312    0.038509
     18          1           0       -0.161086   -1.173694    0.048099
 ---------------------------------------------------------------------
 Rotational constants (GHZ):           2.6331935           1.2479139           1.0461192
 Standard basis: Aug-CC-pVTZ (5D, 7F)
 There are   690 symmetry adapted cartesian basis functions of A   symmetry.
 There are   598 symmetry adapted basis functions of A   symmetry.
   598 basis functions,   846 primitive gaussians,   690 cartesian basis functions
    33 alpha electrons       31 beta electrons
       nuclear repulsion energy       383.9554935779 Hartrees.
 NAtoms=   18 NActive=   18 NUniq=   18 SFac= 1.00D+00 NAtFMM=   60 NAOKFM=F Big=F
 Integral buffers will be    131072 words long.
 Raffenetti 2 integral format.
 Two-electron integral symmetry is turned on.
 Nuclear repulsion after empirical dispersion term =      383.9459816060 Hartrees.
 One-electron integrals computed using PRISM.
 NBasis=   598 RedAO= T EigKep=  8.70D-06  NBF=   598
 NBsUse=   598 1.00D-06 EigRej= -1.00D+00 NBFU=   598
 ExpMin= 2.53D-02 ExpMax= 1.53D+04 ExpMxC= 5.22D+02 IAcc=3 IRadAn=         7 AccDes= 0.00D+00
 Harris functional with IExCor= 4639 and IRadAn=       7 diagonalized for initial guess.
 HarFok:  IExCor= 4639 AccDes= 0.00D+00 IRadAn=         7 IDoV= 1 UseB2=F ITyADJ=14
 ICtDFT=  3500011 ScaDFX=  1.000000  1.000000  1.000000  1.000000
 FoFCou: FMM=F IPFlag=           0 FMFlag=      100000 FMFlg1=           0
         NFxFlg=           0 DoJE=T BraDBF=F KetDBF=T FulRan=T
         wScrn=  0.000000 ICntrl=       500 IOpCl=  0 I1Cent=   200000004 NGrid=           0
         NMat0=    1 NMatS0=      1 NMatT0=    0 NMatD0=    1 NMtDS0=    0 NMtDT0=    0
 Petite list used in FoFCou.
 Mixing orbitals, IMix= 1 IMixAn=  0 NRI=1 NE=   33 Coef=  7.07106781D-01  7.07106781D-01
 Mixing orbitals, IMix= 1 IMixAn=  0 NRI=1 NE=   31 Coef= -7.07106781D-01  7.07106781D-01
 Initial guess <Sx>= 0.0000 <Sy>= 0.0000 <Sz>= 1.0000 <S**2>= 2.0000 S= 1.0000
 Gradient too large for Newton-Raphson -- use scaled steepest descent instead.
     Minimum is close to point  3 DX=  2.79D-02 DF= -1.29D-03 DXR=  6.51D-02 DFR=  3.76D-03 which will be used.
 Gradient too large for Newton-Raphson -- use scaled steepest descent instead.
 Gradient too large for Newton-Raphson -- use scaled steepest descent instead.
     Accept linear search using points  1 and  2.
 Gradient too large for Newton-Raphson -- use scaled steepest descent instead.
     Accept linear search using points  3 and  4.
 Gradient too large for Newton-Raphson -- use scaled steepest descent instead.
     Accept linear search using points  1 and  2.
 Gradient too large for Newton-Raphson -- use scaled steepest descent instead.
 Gradient too large for Newton-Raphson -- use scaled steepest descent instead.
     Accept linear search using points  1 and  2.
 Restarting incremental Fock formation.
 Gradient too large for Newton-Raphson -- use scaled steepest descent instead.
     Minimum is close to point  3 DX=  2.44D-02 DF= -2.51D-07 DXR=  1.71D-02 DFR=  2.94D-04 which will be used.
 Gradient too large for Newton-Raphson -- use scaled steepest descent instead.
     Accept linear search using points  1 and  2.
 Gradient too large for Newton-Raphson -- use scaled steepest descent instead.
     Minimum is close to point  3 DX=  1.42D-01 DF= -5.07D-06 DXR=  8.16D-02 DFR=  6.75D-03 which will be used.
 Gradient too large for Newton-Raphson -- use scaled steepest descent instead.
     Accept linear search using points  1 and  2.
 Gradient too large for Newton-Raphson -- use scaled steepest descent instead.
     Accept linear search using points  2 and  3.
 Gradient too large for Newton-Raphson -- use scaled steepest descent instead.
     Accept linear search using points  1 and  2.
 Gradient too large for Newton-Raphson -- use scaled steepest descent instead.
 Gradient too large for Newton-Raphson -- use scaled steepest descent instead.
 Restarting incremental Fock formation.
     Minimum is close to point  3 DX=  4.37D-02 DF= -3.98D-06 DXR=  9.84D-02 DFR=  9.78D-03 which will be used.
 LinEq1:  Iter=  0 NonCon=     1 RMS=1.25D-04 Max=1.45D-02 NDo=     1
 AX will form     1 AO Fock derivatives at one time.
 LinEq1:  Iter=  1 NonCon=     1 RMS=4.52D-05 Max=4.14D-03 NDo=     1
 LinEq1:  Iter=  2 NonCon=     1 RMS=2.03D-05 Max=1.51D-03 NDo=     1
 LinEq1:  Iter=  3 NonCon=     1 RMS=5.86D-06 Max=5.29D-04 NDo=     1
 LinEq1:  Iter=  4 NonCon=     1 RMS=3.21D-06 Max=1.58D-04 NDo=     1
 LinEq1:  Iter=  5 NonCon=     1 RMS=1.58D-06 Max=6.95D-05 NDo=     1
 LinEq1:  Iter=  6 NonCon=     1 RMS=1.05D-06 Max=6.62D-05 NDo=     1
 LinEq1:  Iter=  7 NonCon=     1 RMS=5.11D-07 Max=4.72D-05 NDo=     1
 LinEq1:  Iter=  8 NonCon=     1 RMS=2.42D-07 Max=1.51D-05 NDo=     1
 LinEq1:  Iter=  9 NonCon=     1 RMS=1.77D-07 Max=9.11D-06 NDo=     1
 LinEq1:  Iter= 10 NonCon=     1 RMS=1.15D-07 Max=4.57D-06 NDo=     1
 LinEq1:  Iter= 11 NonCon=     1 RMS=6.24D-08 Max=5.01D-06 NDo=     1
 LinEq1:  Iter= 12 NonCon=     1 RMS=2.72D-08 Max=1.24D-06 NDo=     1
 LinEq1:  Iter= 13 NonCon=     1 RMS=1.10D-08 Max=5.59D-07 NDo=     1
 LinEq1:  Iter= 14 NonCon=     0 RMS=4.21D-09 Max=1.71D-07 NDo=     1
 Linear equations converged to 1.903D-08 1.903D-07 after    14 iterations.
 LinEq1:  Iter=  0 NonCon=     1 RMS=8.20D-05 Max=1.03D-02 NDo=     1
 LinEq1:  Iter=  1 NonCon=     1 RMS=7.75D-05 Max=7.46D-03 NDo=     1
 LinEq1:  Iter=  2 NonCon=     1 RMS=3.07D-05 Max=2.12D-03 NDo=     1
 LinEq1:  Iter=  3 NonCon=     1 RMS=2.50D-05 Max=2.12D-03 NDo=     1
 LinEq1:  Iter=  4 NonCon=     1 RMS=1.43D-05 Max=1.20D-03 NDo=     1
 LinEq1:  Iter=  5 NonCon=     1 RMS=1.08D-05 Max=9.36D-04 NDo=     1
 LinEq1:  Iter=  6 NonCon=     1 RMS=5.96D-06 Max=4.60D-04 NDo=     1
 LinEq1:  Iter=  7 NonCon=     1 RMS=5.03D-06 Max=3.62D-04 NDo=     1
 LinEq1:  Iter=  8 NonCon=     1 RMS=2.39D-06 Max=1.75D-04 NDo=     1
 LinEq1:  Iter=  9 NonCon=     1 RMS=1.16D-06 Max=7.98D-05 NDo=     1
 LinEq1:  Iter= 10 NonCon=     1 RMS=5.71D-07 Max=5.01D-05 NDo=     1
 LinEq1:  Iter= 11 NonCon=     1 RMS=2.65D-07 Max=1.95D-05 NDo=     1
 LinEq1:  Iter= 12 NonCon=     1 RMS=1.19D-07 Max=8.42D-06 NDo=     1
 LinEq1:  Iter= 13 NonCon=     1 RMS=4.84D-08 Max=1.77D-06 NDo=     1
 LinEq1:  Iter= 14 NonCon=     1 RMS=1.64D-08 Max=6.11D-07 NDo=     1
 LinEq1:  Iter= 15 NonCon=     1 RMS=6.19D-09 Max=1.96D-07 NDo=     1
 LinEq1:  Iter= 16 NonCon=     0 RMS=2.42D-09 Max=8.51D-08 NDo=     1
 Linear equations converged to 1.903D-08 1.903D-07 after    16 iterations.
     Accept linear search using points  1 and  2.
 LinEq1:  Iter=  0 NonCon=     1 RMS=3.76D-05 Max=3.22D-03 NDo=     1
 LinEq1:  Iter=  1 NonCon=     1 RMS=3.30D-05 Max=3.98D-03 NDo=     1
 LinEq1:  Iter=  2 NonCon=     1 RMS=1.55D-05 Max=1.33D-03 NDo=     1
 LinEq1:  Iter=  3 NonCon=     1 RMS=9.31D-06 Max=6.96D-04 NDo=     1
 LinEq1:  Iter=  4 NonCon=     1 RMS=7.78D-06 Max=6.84D-04 NDo=     1
 LinEq1:  Iter=  5 NonCon=     1 RMS=4.92D-06 Max=3.96D-04 NDo=     1
 LinEq1:  Iter=  6 NonCon=     1 RMS=2.86D-06 Max=1.37D-04 NDo=     1
 LinEq1:  Iter=  7 NonCon=     1 RMS=1.92D-06 Max=9.34D-05 NDo=     1
 LinEq1:  Iter=  8 NonCon=     1 RMS=9.78D-07 Max=6.68D-05 NDo=     1
 LinEq1:  Iter=  9 NonCon=     1 RMS=4.91D-07 Max=3.26D-05 NDo=     1
 LinEq1:  Iter= 10 NonCon=     1 RMS=2.10D-07 Max=1.34D-05 NDo=     1
 LinEq1:  Iter= 11 NonCon=     1 RMS=9.87D-08 Max=5.87D-06 NDo=     1
 LinEq1:  Iter= 12 NonCon=     1 RMS=4.94D-08 Max=1.98D-06 NDo=     1
 LinEq1:  Iter= 13 NonCon=     1 RMS=2.25D-08 Max=9.94D-07 NDo=     1
 LinEq1:  Iter= 14 NonCon=     1 RMS=8.34D-09 Max=5.67D-07 NDo=     1
 LinEq1:  Iter= 15 NonCon=     1 RMS=3.45D-09 Max=2.82D-07 NDo=     1
 LinEq1:  Iter= 16 NonCon=     0 RMS=1.41D-09 Max=8.11D-08 NDo=     1
 Linear equations converged to 1.903D-08 1.903D-07 after    16 iterations.
     Minimum is close to point  2 DX=  1.55D-02 DF= -5.66D-09 DXR=  1.52D-02 DFR=  2.32D-04 which will be used.
 LinEq1:  Iter=  0 NonCon=     1 RMS=4.84D-07 Max=5.18D-05 NDo=     1
 LinEq1:  Iter=  1 NonCon=     1 RMS=3.59D-07 Max=3.76D-05 NDo=     1
 LinEq1:  Iter=  2 NonCon=     1 RMS=1.57D-07 Max=1.90D-05 NDo=     1
 LinEq1:  Iter=  3 NonCon=     1 RMS=1.49D-07 Max=1.34D-05 NDo=     1
 LinEq1:  Iter=  4 NonCon=     1 RMS=7.53D-08 Max=4.90D-06 NDo=     1
 LinEq1:  Iter=  5 NonCon=     1 RMS=5.22D-08 Max=2.45D-06 NDo=     1
 LinEq1:  Iter=  6 NonCon=     1 RMS=2.07D-08 Max=9.33D-07 NDo=     1
 LinEq1:  Iter=  7 NonCon=     1 RMS=1.54D-08 Max=7.14D-07 NDo=     1
 LinEq1:  Iter=  8 NonCon=     1 RMS=8.31D-09 Max=4.44D-07 NDo=     1
 LinEq1:  Iter=  9 NonCon=     1 RMS=4.40D-09 Max=2.52D-07 NDo=     1
 LinEq1:  Iter= 10 NonCon=     1 RMS=1.92D-09 Max=1.15D-07 NDo=     1
 LinEq1:  Iter= 11 NonCon=     1 RMS=8.01D-10 Max=5.69D-08 NDo=     1
 LinEq1:  Iter= 12 NonCon=     1 RMS=4.17D-10 Max=3.69D-08 NDo=     1
 LinEq1:  Iter= 13 NonCon=     1 RMS=1.78D-10 Max=1.04D-08 NDo=     1
 LinEq1:  Iter= 14 NonCon=     1 RMS=8.20D-11 Max=5.23D-09 NDo=     1
 LinEq1:  Iter= 15 NonCon=     0 RMS=2.94D-11 Max=1.85D-09 NDo=     1
 Linear equations converged to 3.934D-10 3.934D-09 after    15 iterations.
 SCF Done:  E(UwB97XD) =  -422.086591548     a.u. after   20 cycles
            Convg  =    0.2361D-06                   111 Fock formations.
              S**2 =  2.0157                  -V/T =  2.0057
 <Sx>= 0.0000 <Sy>= 0.0000 <Sz>= 1.0000 <S**2>= 2.0157 S= 1.0052
 <L.S>=  0.00000000000    
 Annihilation of the first spin contaminant:
 S**2 before annihilation     2.0157,   after     2.0001
 DoSCS=F DFT=T ScalE2(SS,OS)=  1.000000  1.000000
 Range of M.O.s used for correlation:     1   598
 NBasis=   598 NAE=    33 NBE=    31 NFC=     0 NFV=     0
 NROrb=    598 NOA=    33 NOB=    31 NVA=   565 NVB=   567

 **** Warning!!: The largest alpha MO coefficient is  0.45026485D+02


 **** Warning!!: The largest beta MO coefficient is  0.51777525D+02

 Symmetrizing basis deriv contribution to polar:
 IMax=3 JMax=2 DiffMx= 0.00D+00
 G2DrvN: will do    19 centers at a time, making    1 passes.
 Calling FoFCou, ICntrl=  3107 FMM=F I1Cent=   0 AccDes= 0.00D+00.
 End of G2Drv F.D. properties file   721 does not exist.
 End of G2Drv F.D. properties file   722 does not exist.
 End of G2Drv F.D. properties file   788 does not exist.
          IDoAtm=111111111111111111
          Differentiating once with respect to electric field.
                with respect to dipole field.
          Differentiating once with respect to nuclear coordinates.
 CalDSu exits because no D1Ps are significant.
          There are    57 degrees of freedom in the 1st order CPHF.  IDoFFX=6 NUNeed=     3.
     54 vectors produced by pass  0 Test12= 6.35D-14 1.75D-09 XBig12= 1.44D+02 6.82D+00.
 AX will form    54 AO Fock derivatives at one time.
     54 vectors produced by pass  1 Test12= 6.35D-14 1.75D-09 XBig12= 3.15D+01 8.41D-01.
     54 vectors produced by pass  2 Test12= 6.35D-14 1.75D-09 XBig12= 2.65D+00 3.12D-01.
     54 vectors produced by pass  3 Test12= 6.35D-14 1.75D-09 XBig12= 7.49D-02 3.41D-02.
     54 vectors produced by pass  4 Test12= 6.35D-14 1.75D-09 XBig12= 1.11D-03 3.28D-03.
     54 vectors produced by pass  5 Test12= 6.35D-14 1.75D-09 XBig12= 1.36D-05 3.06D-04.
     54 vectors produced by pass  6 Test12= 6.35D-14 1.75D-09 XBig12= 1.56D-07 4.01D-05.
     47 vectors produced by pass  7 Test12= 6.35D-14 1.75D-09 XBig12= 1.89D-09 3.36D-06.
      4 vectors produced by pass  8 Test12= 6.35D-14 1.75D-09 XBig12= 1.83D-11 3.92D-07.
      3 vectors produced by pass  9 Test12= 6.35D-14 1.75D-09 XBig12= 1.81D-13 3.54D-08.
      1 vectors produced by pass 10 Test12= 6.35D-14 1.75D-09 XBig12= 1.66D-15 2.93D-09.
 InvSVY:  IOpt=1 It=  1 EMax= 8.88D-15
 Solved reduced A of dimension   433 with    57 vectors.
 Isotropic polarizability for W=    0.000000      108.21 Bohr**3.
 End of Minotr F.D. properties file   721 does not exist.
 End of Minotr F.D. properties file   722 does not exist.
 End of Minotr F.D. properties file   788 does not exist.
 Calling FoFJK, ICntrl=    100127 FMM=F ISym2X=0 I1Cent= 0 IOpClX= 1 NMat=1 NMatS=1 NMatT=0.
 ***** Axes restored to original set *****
 -------------------------------------------------------------------
 Center     Atomic                   Forces (Hartrees/Bohr)
 Number     Number              X              Y              Z
 -------------------------------------------------------------------
      1        1           0.000000860   -0.000000306    0.000000211
      2        6          -0.000000025    0.000000331   -0.000000103
      3        1          -0.000000133    0.000000275   -0.000000160
      4        1           0.000000071    0.000000195   -0.000000144
      5        6          -0.000001748    0.000001463   -0.000000095
      6        1           0.000007315   -0.000005615    0.000000651
      7        1           0.000000009    0.000000277   -0.000000454
      8        8          -0.000000210    0.000000143    0.000000196
      9        1          -0.000000091   -0.000000111    0.000000083
     10        6          -0.000000063   -0.000000228    0.000000359
     11        1           0.000000045   -0.000000239    0.000000035
     12        1          -0.000000058   -0.000000071   -0.000000001
     13        6          -0.000000917    0.000001403   -0.000001336
     14        6          -0.000000329   -0.000000028    0.000000099
     15        1          -0.000000077   -0.000000239    0.000000094
     16        8          -0.000005465    0.000002518    0.000000620
     17        8           0.000000384   -0.000000066    0.000000152
     18        1           0.000000433    0.000000297   -0.000000206
 -------------------------------------------------------------------
 Cartesian Forces:  Max     0.000007315 RMS     0.000001577
 FormGI is forming the generalized inverse of G from B-inverse, IUseBI=4.

 GradGradGradGradGradGradGradGradGradGradGradGradGradGradGradGradGradGrad
 Berny optimization.
 Internal  Forces:  Max     0.000021629 RMS     0.000005183
 Search for a saddle point.
 Step number   2 out of a maximum of   84
 All quantities printed in internal units (Hartrees-Bohrs-Radians)
 Swapping is turned off.
 Second derivative matrix not updated -- analytic derivatives used.
 ITU=  0  0
     Eigenvalues ---   -0.06313   0.00039   0.00081   0.00145   0.00229
     Eigenvalues ---    0.00402   0.02135   0.02568   0.03834   0.04309
     Eigenvalues ---    0.04315   0.04467   0.04576   0.05241   0.05297
     Eigenvalues ---    0.05468   0.06189   0.06232   0.09622   0.10750
     Eigenvalues ---    0.11468   0.11894   0.12082   0.12386   0.12541
     Eigenvalues ---    0.13132   0.13647   0.14796   0.16125   0.16403
     Eigenvalues ---    0.19794   0.22224   0.23492   0.24335   0.29296
     Eigenvalues ---    0.30425   0.30653   0.31306   0.31454   0.34034
     Eigenvalues ---    0.34106   0.34464   0.34697   0.34877   0.35373
     Eigenvalues ---    0.38520   0.52485   0.94717
 Eigenvectors required to have negative eigenvalues:
                          R8        R17       R16       A29       A11
   1                    0.88654  -0.38308   0.10783  -0.10771  -0.07005
                          R13       R7        D13       A9        D20
   1                   -0.06808  -0.06660   0.05416   0.05081  -0.04931
 RFO step:  Lambda0=4.018251010D-12 Lambda=-3.30428732D-08.
 Linear search not attempted -- option 19 set.
 Iteration  1 RMS(Cart)=  0.00086357 RMS(Int)=  0.00000047
 Iteration  2 RMS(Cart)=  0.00000056 RMS(Int)=  0.00000000
 Variable       Old X    -DE/DX   Delta X   Delta X   Delta X     New X
                                 (Linear)    (Quad)   (Total)
    R1        2.05886   0.00000   0.00000   0.00000   0.00000   2.05886
    R2        2.06117   0.00000   0.00000   0.00000   0.00000   2.06118
    R3        2.05896   0.00000   0.00000   0.00000   0.00000   2.05896
    R4        2.87123   0.00000   0.00000  -0.00001  -0.00001   2.87122
    R5        2.08234   0.00000   0.00000  -0.00002  -0.00002   2.08232
    R6        2.07527   0.00000   0.00000   0.00001   0.00001   2.07529
    R7        2.62383   0.00000   0.00000   0.00000   0.00000   2.62383
    R8        2.66334   0.00001   0.00000  -0.00001  -0.00001   2.66333
    R9        2.05941   0.00000   0.00000   0.00000   0.00000   2.05942
   R10        2.06003   0.00000   0.00000   0.00000   0.00000   2.06003
   R11        2.05205   0.00000   0.00000   0.00000   0.00000   2.05205
   R12        2.81843   0.00000   0.00000   0.00001   0.00001   2.81844
   R13        3.08941   0.00000   0.00000  -0.00008  -0.00008   3.08934
   R14        2.23751   0.00000   0.00000   0.00000   0.00000   2.23752
   R15        2.07993   0.00000   0.00000  -0.00001  -0.00001   2.07992
   R16        2.41884   0.00000   0.00000   0.00005   0.00005   2.41889
   R17        2.26983   0.00001   0.00000  -0.00002  -0.00002   2.26981
    A1        1.89107   0.00000   0.00000  -0.00003  -0.00003   1.89104
    A2        1.89624   0.00000   0.00000  -0.00001  -0.00001   1.89623
    A3        1.93082   0.00000   0.00000   0.00003   0.00003   1.93086
    A4        1.89197   0.00000   0.00000   0.00000   0.00000   1.89196
    A5        1.92750   0.00000   0.00000   0.00002   0.00002   1.92752
    A6        1.92526   0.00000   0.00000  -0.00001  -0.00001   1.92525
    A7        1.91099   0.00000   0.00000   0.00013   0.00013   1.91111
    A8        1.94165   0.00000   0.00000  -0.00004  -0.00004   1.94161
    A9        1.96822   0.00000   0.00000   0.00014   0.00014   1.96835
   A10        1.83729   0.00000   0.00000  -0.00010  -0.00010   1.83719
   A11        1.90031   0.00000   0.00000   0.00005   0.00005   1.90036
   A12        1.90042   0.00000   0.00000  -0.00018  -0.00018   1.90024
   A13        1.91055   0.00002   0.00000   0.00007   0.00007   1.91062
   A14        1.87832   0.00000   0.00000   0.00000   0.00000   1.87832
   A15        1.94052   0.00000   0.00000   0.00000   0.00000   1.94052
   A16        1.88614   0.00000   0.00000   0.00000   0.00000   1.88614
   A17        1.94356   0.00000   0.00000   0.00000   0.00000   1.94355
   A18        1.88954   0.00000   0.00000   0.00000   0.00000   1.88954
   A19        1.92374   0.00000   0.00000   0.00001   0.00001   1.92375
   A20        1.98528   0.00000   0.00000  -0.00001  -0.00001   1.98527
   A21        2.23127   0.00000   0.00000  -0.00002  -0.00002   2.23125
   A22        2.06485   0.00001   0.00000   0.00002   0.00002   2.06487
   A23        1.83547   0.00000   0.00000   0.00003   0.00003   1.83550
   A24        1.94190  -0.00001   0.00000  -0.00004  -0.00004   1.94186
   A25        1.65885   0.00002   0.00000   0.00015   0.00015   1.65901
   A26        2.07228   0.00000   0.00000  -0.00006  -0.00006   2.07222
   A27        1.89913   0.00000   0.00000   0.00004   0.00004   1.89918
   A28        2.00463  -0.00001   0.00000  -0.00007  -0.00007   2.00457
   A29        2.82592   0.00002   0.00000   0.00061   0.00061   2.82652
    D1        1.04229   0.00000   0.00000   0.00017   0.00017   1.04247
    D2        3.06577   0.00000   0.00000   0.00010   0.00010   3.06587
    D3       -1.07634   0.00000   0.00000  -0.00007  -0.00007  -1.07641
    D4       -1.05126   0.00000   0.00000   0.00018   0.00018  -1.05108
    D5        0.97222   0.00000   0.00000   0.00011   0.00011   0.97232
    D6        3.11330   0.00000   0.00000  -0.00006  -0.00006   3.11323
    D7        3.14084   0.00000   0.00000   0.00018   0.00018   3.14102
    D8       -1.11887   0.00000   0.00000   0.00011   0.00011  -1.11876
    D9        1.02221   0.00000   0.00000  -0.00006  -0.00006   1.02215
   D10        2.10726   0.00000   0.00000  -0.00163  -0.00163   2.10564
   D11       -0.01742  -0.00001   0.00000  -0.00191  -0.00191  -0.01933
   D12       -2.01194   0.00000   0.00000  -0.00172  -0.00172  -2.01366
   D13       -1.20651  -0.00002   0.00000  -0.00035  -0.00035  -1.20686
   D14        0.93432   0.00000   0.00000   0.00001   0.00001   0.93433
   D15       -2.14134   0.00000   0.00000   0.00007   0.00007  -2.14127
   D16       -1.09536   0.00000   0.00000   0.00001   0.00001  -1.09535
   D17        2.11216   0.00000   0.00000   0.00007   0.00007   2.11224
   D18        3.05812   0.00000   0.00000   0.00001   0.00001   3.05813
   D19       -0.01754   0.00000   0.00000   0.00007   0.00007  -0.01747
   D20        2.88061   0.00000   0.00000   0.00031   0.00031   2.88092
   D21        0.61542   0.00000   0.00000   0.00039   0.00039   0.61581
   D22       -1.46423   0.00000   0.00000   0.00041   0.00041  -1.46382
   D23       -0.32011   0.00000   0.00000   0.00025   0.00025  -0.31986
   D24       -2.58531   0.00000   0.00000   0.00034   0.00034  -2.58497
   D25        1.61823   0.00000   0.00000   0.00035   0.00035   1.61859
   D26       -0.16546  -0.00001   0.00000   0.00071   0.00071  -0.16475
   D27        1.71791   0.00000   0.00000   0.00080   0.00080   1.71872
   D28       -2.19423  -0.00001   0.00000   0.00070   0.00070  -2.19353
         Item               Value     Threshold  Converged?
 Maximum Force            0.000022     0.000450     YES
 RMS     Force            0.000005     0.000300     YES
 Maximum Displacement     0.002651     0.001800     NO 
 RMS     Displacement     0.000864     0.001200     YES
 Predicted change in Energy=-1.651943D-08
 GradGradGradGradGradGradGradGradGradGradGradGradGradGradGradGradGradGrad

                          Input orientation:                          
 ---------------------------------------------------------------------
 Center     Atomic      Atomic             Coordinates (Angstroms)
 Number     Number       Type             X           Y           Z
 ---------------------------------------------------------------------
      1          1           0        2.002345    1.441536    0.205526
      2          6           0        2.728722    0.630551    0.164369
      3          1           0        3.496227    0.893699   -0.564584
      4          1           0        3.200751    0.535744    1.141781
      5          6           0        2.053272   -0.673906   -0.223810
      6          1           0        1.580320   -0.563090   -1.212881
      7          1           0        2.787300   -1.481970   -0.343251
      8          8           0        1.089960   -1.073951    0.692620
      9          1           0       -1.025087    0.587419    1.824219
     10          6           0       -1.519570    1.183038    1.057159
     11          1           0       -2.588164    0.975698    1.116207
     12          1           0       -1.314164    2.241167    1.188876
     13          6           0       -1.027254    0.724070   -0.273785
     14          6           0       -1.181218   -0.885741   -0.513357
     15          1           0       -1.045011   -1.030081   -1.595963
     16          8           0       -0.499822    1.369039   -1.115089
     17          8           0       -2.244002   -1.337602    0.038700
     18          1           0       -0.159092   -1.174429    0.047562
 ---------------------------------------------------------------------
                    Distance matrix (angstroms):
                    1          2          3          4          5
     1  H    0.000000
     2  C    1.089502   0.000000
     3  H    1.767733   1.090727   0.000000
     4  H    1.770087   1.089556   1.768367   0.000000
     5  C    2.159172   1.519383   2.157692   2.155180   0.000000
     6  H    2.491688   2.154164   2.492634   3.062297   1.101918
     7  H    3.076394   2.173443   2.489050   2.539180   1.098194
     8  O    2.719813   2.422791   3.352959   2.692267   1.388471
     9  H    3.537658   4.104636   5.122741   4.280899   3.906618
    10  C    3.632627   4.376105   5.279393   4.765247   4.225438
    11  H    4.703096   5.412429   6.312812   5.805665   5.104877
    12  H    3.550439   4.470864   5.294352   4.826504   4.672576
    13  C    3.150074   3.782602   4.535992   4.462658   3.383265
    14  C    4.008501   4.248068   5.004750   4.895074   3.254326
    15  H    4.317480   4.483026   5.038603   5.289002   3.407202
    16  O    2.830215   3.550475   4.061701   4.413851   3.389144
    17  O    5.077686   5.349523   6.188125   5.862725   4.356141
    18  H    3.397063   3.407501   4.244201   3.925628   2.284453
                    6          7          8          9         10
     6  H    0.000000
     7  H    1.748541   0.000000
     8  O    2.032822   2.029895   0.000000
     9  H    4.163628   4.849185   2.917892   0.000000
    10  C    4.220351   5.254764   3.469371   1.089797   0.000000
    11  H    5.016850   6.088166   4.231913   1.759333   1.090123
    12  H    4.691518   5.747276   4.125057   1.795024   1.085900
    13  C    3.055835   4.407070   2.940989   2.102451   1.491455
    14  C    2.866973   4.016661   2.578382   2.767460   2.619322
    15  H    2.693919   4.057105   3.130118   3.783431   3.487429
    16  O    2.840718   4.419181   3.429784   3.086481   2.406894
    17  O    4.097776   5.047844   3.407701   2.894743   2.813483
    18  H    2.233385   2.988067   1.409371   2.647747   2.903074
                   11         12         13         14         15
    11  H    0.000000
    12  H    1.797155   0.000000
    13  C    2.105192   2.126800   0.000000
    14  C    2.846037   3.562699   1.634806   0.000000
    15  H    3.709493   4.304514   2.196706   1.100647   0.000000
    16  O    3.081325   2.594612   1.184044   2.431134   2.506841
    17  O    2.575039   3.872349   2.414252   1.280021   2.050432
    18  H    3.415470   3.781943   2.112172   1.201129   1.872662
                   16         17         18
    16  O    0.000000
    17  O    3.420423   0.000000
    18  H    2.817283   2.091304   0.000000
 Stoichiometry    C5H10O3(3)
 Framework group  C1[X(C5H10O3)]
 Deg. of freedom    48
 Full point group                 C1      NOp   1
 Largest Abelian subgroup         C1      NOp   1
 Largest concise Abelian subgroup C1      NOp   1
                         Standard orientation:                         
 ---------------------------------------------------------------------
 Center     Atomic      Atomic             Coordinates (Angstroms)
 Number     Number       Type             X           Y           Z
 ---------------------------------------------------------------------
      1          1           0        2.003301    1.440319    0.205514
      2          6           0        2.728891    0.628630    0.164357
      3          1           0        3.496652    0.891035   -0.564597
      4          1           0        3.200828    0.533366    1.141768
      5          6           0        2.052178   -0.675172   -0.223823
      6          1           0        1.579334   -0.563897   -1.212893
      7          1           0        2.785422   -1.483947   -0.343264
      8          8           0        1.088478   -1.074283    0.692607
      9          1           0       -1.024957    0.589137    1.824207
     10          6           0       -1.518863    1.185235    1.057146
     11          1           0       -2.587657    0.978931    1.116194
     12          1           0       -1.312431    2.243165    1.188863
     13          6           0       -1.026992    0.725790   -0.273798
     14          6           0       -1.182516   -0.883871   -0.513369
     15          1           0       -1.046449   -1.028343   -1.595976
     16          8           0       -0.498935    1.370248   -1.115101
     17          8           0       -2.245738   -1.334701    0.038688
     18          1           0       -0.160671   -1.173550    0.047550
 ---------------------------------------------------------------------
 Rotational constants (GHZ):           2.6323437           1.2480268           1.0461121
 Standard basis: Aug-CC-pVTZ (5D, 7F)
 There are   690 symmetry adapted cartesian basis functions of A   symmetry.
 There are   598 symmetry adapted basis functions of A   symmetry.
   598 basis functions,   846 primitive gaussians,   690 cartesian basis functions
    33 alpha electrons       31 beta electrons
       nuclear repulsion energy       383.9461624299 Hartrees.
 NAtoms=   18 NActive=   18 NUniq=   18 SFac= 1.00D+00 NAtFMM=   60 NAOKFM=F Big=F
 Integral buffers will be    131072 words long.
 Raffenetti 2 integral format.
 Two-electron integral symmetry is turned on.
 Nuclear repulsion after empirical dispersion term =      383.9366502507 Hartrees.
 One-electron integrals computed using PRISM.
 NBasis=   598 RedAO= T EigKep=  8.71D-06  NBF=   598
 NBsUse=   598 1.00D-06 EigRej= -1.00D+00 NBFU=   598
 ExpMin= 2.53D-02 ExpMax= 1.53D+04 ExpMxC= 5.22D+02 IAcc=3 IRadAn=         7 AccDes= 0.00D+00
 Harris functional with IExCor= 4639 and IRadAn=       7 diagonalized for initial guess.
 HarFok:  IExCor= 4639 AccDes= 0.00D+00 IRadAn=         7 IDoV= 1 UseB2=F ITyADJ=14
 ICtDFT=  3500011 ScaDFX=  1.000000  1.000000  1.000000  1.000000
 FoFCou: FMM=F IPFlag=           0 FMFlag=      100000 FMFlg1=           0
         NFxFlg=           0 DoJE=T BraDBF=F KetDBF=T FulRan=T
         wScrn=  0.000000 ICntrl=       500 IOpCl=  0 I1Cent=   200000004 NGrid=           0
         NMat0=    1 NMatS0=      1 NMatT0=    0 NMatD0=    1 NMtDS0=    0 NMtDT0=    0
 Petite list used in FoFCou.
 Mixing orbitals, IMix= 1 IMixAn=  0 NRI=1 NE=   33 Coef=  7.07106781D-01  7.07106781D-01
 Mixing orbitals, IMix= 1 IMixAn=  0 NRI=1 NE=   31 Coef= -7.07106781D-01  7.07106781D-01
 Initial guess <Sx>= 0.0000 <Sy>= 0.0000 <Sz>= 1.0000 <S**2>= 2.0000 S= 1.0000
 Gradient too large for Newton-Raphson -- use scaled steepest descent instead.
     Minimum is close to point  3 DX=  2.79D-02 DF= -1.29D-03 DXR=  6.52D-02 DFR=  3.77D-03 which will be used.
 Gradient too large for Newton-Raphson -- use scaled steepest descent instead.
 Gradient too large for Newton-Raphson -- use scaled steepest descent instead.
     Accept linear search using points  1 and  2.
 Gradient too large for Newton-Raphson -- use scaled steepest descent instead.
     Accept linear search using points  3 and  4.
 Gradient too large for Newton-Raphson -- use scaled steepest descent instead.
     Accept linear search using points  1 and  2.
 Gradient too large for Newton-Raphson -- use scaled steepest descent instead.
 Gradient too large for Newton-Raphson -- use scaled steepest descent instead.
     Accept linear search using points  1 and  2.
 Restarting incremental Fock formation.
 Gradient too large for Newton-Raphson -- use scaled steepest descent instead.
     Minimum is close to point  3 DX=  2.53D-02 DF= -2.70D-07 DXR=  1.78D-02 DFR=  3.16D-04 which will be used.
 Gradient too large for Newton-Raphson -- use scaled steepest descent instead.
     Accept linear search using points  1 and  2.
 Gradient too large for Newton-Raphson -- use scaled steepest descent instead.
     Minimum is close to point  3 DX=  1.42D-01 DF= -5.03D-06 DXR=  8.13D-02 DFR=  6.68D-03 which will be used.
 Gradient too large for Newton-Raphson -- use scaled steepest descent instead.
     Accept linear search using points  1 and  2.
 Gradient too large for Newton-Raphson -- use scaled steepest descent instead.
     Accept linear search using points  2 and  3.
 Gradient too large for Newton-Raphson -- use scaled steepest descent instead.
     Accept linear search using points  1 and  2.
 Gradient too large for Newton-Raphson -- use scaled steepest descent instead.
 Gradient too large for Newton-Raphson -- use scaled steepest descent instead.
 Restarting incremental Fock formation.
     Minimum is close to point  3 DX=  4.37D-02 DF= -3.98D-06 DXR=  9.84D-02 DFR=  9.78D-03 which will be used.
 LinEq1:  Iter=  0 NonCon=     1 RMS=1.25D-04 Max=1.45D-02 NDo=     1
 AX will form     1 AO Fock derivatives at one time.
 LinEq1:  Iter=  1 NonCon=     1 RMS=4.52D-05 Max=4.14D-03 NDo=     1
 LinEq1:  Iter=  2 NonCon=     1 RMS=2.03D-05 Max=1.51D-03 NDo=     1
 LinEq1:  Iter=  3 NonCon=     1 RMS=5.86D-06 Max=5.29D-04 NDo=     1
 LinEq1:  Iter=  4 NonCon=     1 RMS=3.21D-06 Max=1.57D-04 NDo=     1
 LinEq1:  Iter=  5 NonCon=     1 RMS=1.58D-06 Max=6.95D-05 NDo=     1
 LinEq1:  Iter=  6 NonCon=     1 RMS=1.05D-06 Max=6.63D-05 NDo=     1
 LinEq1:  Iter=  7 NonCon=     1 RMS=5.11D-07 Max=4.72D-05 NDo=     1
 LinEq1:  Iter=  8 NonCon=     1 RMS=2.41D-07 Max=1.51D-05 NDo=     1
 LinEq1:  Iter=  9 NonCon=     1 RMS=1.74D-07 Max=8.98D-06 NDo=     1
 LinEq1:  Iter= 10 NonCon=     1 RMS=1.14D-07 Max=4.50D-06 NDo=     1
 LinEq1:  Iter= 11 NonCon=     1 RMS=6.23D-08 Max=5.01D-06 NDo=     1
 LinEq1:  Iter= 12 NonCon=     1 RMS=2.72D-08 Max=1.24D-06 NDo=     1
 LinEq1:  Iter= 13 NonCon=     1 RMS=1.10D-08 Max=5.59D-07 NDo=     1
 LinEq1:  Iter= 14 NonCon=     0 RMS=4.21D-09 Max=1.71D-07 NDo=     1
 Linear equations converged to 1.903D-08 1.903D-07 after    14 iterations.
 LinEq1:  Iter=  0 NonCon=     1 RMS=8.20D-05 Max=1.03D-02 NDo=     1
 LinEq1:  Iter=  1 NonCon=     1 RMS=7.75D-05 Max=7.46D-03 NDo=     1
 LinEq1:  Iter=  2 NonCon=     1 RMS=3.08D-05 Max=2.12D-03 NDo=     1
 LinEq1:  Iter=  3 NonCon=     1 RMS=2.50D-05 Max=2.12D-03 NDo=     1
 LinEq1:  Iter=  4 NonCon=     1 RMS=1.43D-05 Max=1.20D-03 NDo=     1
 LinEq1:  Iter=  5 NonCon=     1 RMS=1.08D-05 Max=9.36D-04 NDo=     1
 LinEq1:  Iter=  6 NonCon=     1 RMS=5.96D-06 Max=4.60D-04 NDo=     1
 LinEq1:  Iter=  7 NonCon=     1 RMS=5.03D-06 Max=3.62D-04 NDo=     1
 LinEq1:  Iter=  8 NonCon=     1 RMS=2.39D-06 Max=1.75D-04 NDo=     1
 LinEq1:  Iter=  9 NonCon=     1 RMS=1.16D-06 Max=7.98D-05 NDo=     1
 LinEq1:  Iter= 10 NonCon=     1 RMS=5.71D-07 Max=5.01D-05 NDo=     1
 LinEq1:  Iter= 11 NonCon=     1 RMS=2.65D-07 Max=1.95D-05 NDo=     1
 LinEq1:  Iter= 12 NonCon=     1 RMS=1.19D-07 Max=8.42D-06 NDo=     1
 LinEq1:  Iter= 13 NonCon=     1 RMS=4.84D-08 Max=1.77D-06 NDo=     1
 LinEq1:  Iter= 14 NonCon=     1 RMS=1.64D-08 Max=6.10D-07 NDo=     1
 LinEq1:  Iter= 15 NonCon=     1 RMS=6.19D-09 Max=1.96D-07 NDo=     1
 LinEq1:  Iter= 16 NonCon=     0 RMS=2.42D-09 Max=8.51D-08 NDo=     1
 Linear equations converged to 1.903D-08 1.903D-07 after    16 iterations.
     Accept linear search using points  1 and  2.
 LinEq1:  Iter=  0 NonCon=     1 RMS=3.76D-05 Max=3.23D-03 NDo=     1
 LinEq1:  Iter=  1 NonCon=     1 RMS=3.30D-05 Max=3.98D-03 NDo=     1
 LinEq1:  Iter=  2 NonCon=     1 RMS=1.55D-05 Max=1.33D-03 NDo=     1
 LinEq1:  Iter=  3 NonCon=     1 RMS=9.31D-06 Max=6.97D-04 NDo=     1
 LinEq1:  Iter=  4 NonCon=     1 RMS=7.78D-06 Max=6.84D-04 NDo=     1
 LinEq1:  Iter=  5 NonCon=     1 RMS=4.92D-06 Max=3.96D-04 NDo=     1
 LinEq1:  Iter=  6 NonCon=     1 RMS=2.86D-06 Max=1.37D-04 NDo=     1
 LinEq1:  Iter=  7 NonCon=     1 RMS=1.92D-06 Max=9.34D-05 NDo=     1
 LinEq1:  Iter=  8 NonCon=     1 RMS=9.79D-07 Max=6.69D-05 NDo=     1
 LinEq1:  Iter=  9 NonCon=     1 RMS=4.91D-07 Max=3.26D-05 NDo=     1
 LinEq1:  Iter= 10 NonCon=     1 RMS=2.10D-07 Max=1.34D-05 NDo=     1
 LinEq1:  Iter= 11 NonCon=     1 RMS=9.87D-08 Max=5.87D-06 NDo=     1
 LinEq1:  Iter= 12 NonCon=     1 RMS=4.94D-08 Max=1.98D-06 NDo=     1
 LinEq1:  Iter= 13 NonCon=     1 RMS=2.25D-08 Max=9.95D-07 NDo=     1
 LinEq1:  Iter= 14 NonCon=     1 RMS=8.35D-09 Max=5.68D-07 NDo=     1
 LinEq1:  Iter= 15 NonCon=     1 RMS=3.46D-09 Max=2.82D-07 NDo=     1
 LinEq1:  Iter= 16 NonCon=     0 RMS=1.41D-09 Max=8.10D-08 NDo=     1
 Linear equations converged to 1.903D-08 1.903D-07 after    16 iterations.
     Minimum is close to point  2 DX=  1.55D-02 DF= -5.67D-09 DXR=  1.52D-02 DFR=  2.32D-04 which will be used.
 LinEq1:  Iter=  0 NonCon=     1 RMS=4.84D-07 Max=5.19D-05 NDo=     1
 LinEq1:  Iter=  1 NonCon=     1 RMS=3.60D-07 Max=3.76D-05 NDo=     1
 LinEq1:  Iter=  2 NonCon=     1 RMS=1.58D-07 Max=1.90D-05 NDo=     1
 LinEq1:  Iter=  3 NonCon=     1 RMS=1.49D-07 Max=1.34D-05 NDo=     1
 LinEq1:  Iter=  4 NonCon=     1 RMS=7.54D-08 Max=4.90D-06 NDo=     1
 LinEq1:  Iter=  5 NonCon=     1 RMS=5.23D-08 Max=2.45D-06 NDo=     1
 LinEq1:  Iter=  6 NonCon=     1 RMS=2.08D-08 Max=9.33D-07 NDo=     1
 LinEq1:  Iter=  7 NonCon=     1 RMS=1.54D-08 Max=7.15D-07 NDo=     1
 LinEq1:  Iter=  8 NonCon=     1 RMS=8.31D-09 Max=4.44D-07 NDo=     1
 LinEq1:  Iter=  9 NonCon=     1 RMS=4.40D-09 Max=2.53D-07 NDo=     1
 LinEq1:  Iter= 10 NonCon=     1 RMS=1.92D-09 Max=1.15D-07 NDo=     1
 LinEq1:  Iter= 11 NonCon=     1 RMS=8.01D-10 Max=5.68D-08 NDo=     1
 LinEq1:  Iter= 12 NonCon=     1 RMS=4.17D-10 Max=3.69D-08 NDo=     1
 LinEq1:  Iter= 13 NonCon=     1 RMS=1.78D-10 Max=1.04D-08 NDo=     1
 LinEq1:  Iter= 14 NonCon=     1 RMS=8.20D-11 Max=5.23D-09 NDo=     1
 LinEq1:  Iter= 15 NonCon=     0 RMS=2.94D-11 Max=1.85D-09 NDo=     1
 Linear equations converged to 3.939D-10 3.939D-09 after    15 iterations.
 SCF Done:  E(UwB97XD) =  -422.086591568     a.u. after   20 cycles
            Convg  =    0.2362D-06                   111 Fock formations.
              S**2 =  2.0157                  -V/T =  2.0057
 <Sx>= 0.0000 <Sy>= 0.0000 <Sz>= 1.0000 <S**2>= 2.0157 S= 1.0052
 <L.S>=  0.00000000000    
 Annihilation of the first spin contaminant:
 S**2 before annihilation     2.0157,   after     2.0001
 DoSCS=F DFT=T ScalE2(SS,OS)=  1.000000  1.000000
 Range of M.O.s used for correlation:     1   598
 NBasis=   598 NAE=    33 NBE=    31 NFC=     0 NFV=     0
 NROrb=    598 NOA=    33 NOB=    31 NVA=   565 NVB=   567

 **** Warning!!: The largest alpha MO coefficient is  0.45018833D+02


 **** Warning!!: The largest beta MO coefficient is  0.51781150D+02

 Symmetrizing basis deriv contribution to polar:
 IMax=3 JMax=2 DiffMx= 0.00D+00
 G2DrvN: will do    19 centers at a time, making    1 passes.
 Calling FoFCou, ICntrl=  3107 FMM=F I1Cent=   0 AccDes= 0.00D+00.
 End of G2Drv F.D. properties file   721 does not exist.
 End of G2Drv F.D. properties file   722 does not exist.
 End of G2Drv F.D. properties file   788 does not exist.
          IDoAtm=111111111111111111
          Differentiating once with respect to electric field.
                with respect to dipole field.
          Differentiating once with respect to nuclear coordinates.
 CalDSu exits because no D1Ps are significant.
          There are    57 degrees of freedom in the 1st order CPHF.  IDoFFX=6 NUNeed=     3.
     54 vectors produced by pass  0 Test12= 6.35D-14 1.75D-09 XBig12= 1.44D+02 6.82D+00.
 AX will form    54 AO Fock derivatives at one time.
     54 vectors produced by pass  1 Test12= 6.35D-14 1.75D-09 XBig12= 3.14D+01 8.41D-01.
     54 vectors produced by pass  2 Test12= 6.35D-14 1.75D-09 XBig12= 2.65D+00 3.12D-01.
     54 vectors produced by pass  3 Test12= 6.35D-14 1.75D-09 XBig12= 7.49D-02 3.40D-02.
     54 vectors produced by pass  4 Test12= 6.35D-14 1.75D-09 XBig12= 1.11D-03 3.29D-03.
     54 vectors produced by pass  5 Test12= 6.35D-14 1.75D-09 XBig12= 1.36D-05 3.07D-04.
     54 vectors produced by pass  6 Test12= 6.35D-14 1.75D-09 XBig12= 1.56D-07 4.01D-05.
     47 vectors produced by pass  7 Test12= 6.35D-14 1.75D-09 XBig12= 1.89D-09 3.36D-06.
      4 vectors produced by pass  8 Test12= 6.35D-14 1.75D-09 XBig12= 1.83D-11 3.90D-07.
      3 vectors produced by pass  9 Test12= 6.35D-14 1.75D-09 XBig12= 1.81D-13 3.52D-08.
      1 vectors produced by pass 10 Test12= 6.35D-14 1.75D-09 XBig12= 1.66D-15 2.93D-09.
 InvSVY:  IOpt=1 It=  1 EMax= 8.88D-15
 Solved reduced A of dimension   433 with    57 vectors.
 Isotropic polarizability for W=    0.000000      108.22 Bohr**3.
 End of Minotr F.D. properties file   721 does not exist.
 End of Minotr F.D. properties file   722 does not exist.
 End of Minotr F.D. properties file   788 does not exist.
 Calling FoFJK, ICntrl=    100127 FMM=F ISym2X=0 I1Cent= 0 IOpClX= 1 NMat=1 NMatS=1 NMatT=0.
 ***** Axes restored to original set *****
 -------------------------------------------------------------------
 Center     Atomic                   Forces (Hartrees/Bohr)
 Number     Number              X              Y              Z
 -------------------------------------------------------------------
      1        1          -0.000000122    0.000000144   -0.000000122
      2        6          -0.000000018    0.000000219   -0.000000077
      3        1          -0.000000064    0.000000235   -0.000000066
      4        1          -0.000000056    0.000000323   -0.000000047
      5        6          -0.000000159    0.000000190    0.000000101
      6        1           0.000000529   -0.000000334   -0.000000015
      7        1           0.000000144    0.000000173    0.000000068
      8        8           0.000000131    0.000000127    0.000000035
      9        1           0.000000004   -0.000000021    0.000000014
     10        6          -0.000000084   -0.000000122   -0.000000026
     11        1          -0.000000050   -0.000000166    0.000000010
     12        1          -0.000000174   -0.000000082   -0.000000090
     13        6          -0.000000163   -0.000000006   -0.000000074
     14        6           0.000000075   -0.000000152    0.000000083
     15        1           0.000000061   -0.000000213    0.000000097
     16        8          -0.000000413   -0.000000010   -0.000000056
     17        8           0.000000146   -0.000000234    0.000000123
     18        1           0.000000215   -0.000000070    0.000000043
 -------------------------------------------------------------------
 Cartesian Forces:  Max     0.000000529 RMS     0.000000159
 FormGI is forming the generalized inverse of G from B-inverse, IUseBI=4.

 GradGradGradGradGradGradGradGradGradGradGradGradGradGradGradGradGradGrad
 Berny optimization.
 Internal  Forces:  Max     0.000001450 RMS     0.000000315
 Search for a saddle point.
 Step number   3 out of a maximum of   84
 All quantities printed in internal units (Hartrees-Bohrs-Radians)
 Swapping is turned off.
 Second derivative matrix not updated -- analytic derivatives used.
 ITU=  0  0  0
     Eigenvalues ---   -0.06314   0.00039   0.00083   0.00146   0.00229
     Eigenvalues ---    0.00396   0.02095   0.02561   0.03835   0.04310
     Eigenvalues ---    0.04311   0.04467   0.04584   0.05241   0.05292
     Eigenvalues ---    0.05469   0.06189   0.06264   0.09622   0.10752
     Eigenvalues ---    0.11463   0.11893   0.12084   0.12386   0.12541
     Eigenvalues ---    0.13134   0.13647   0.14794   0.16122   0.16402
     Eigenvalues ---    0.19786   0.22214   0.23494   0.24331   0.29294
     Eigenvalues ---    0.30424   0.30649   0.31307   0.31454   0.34034
     Eigenvalues ---    0.34111   0.34464   0.34702   0.34876   0.35373
     Eigenvalues ---    0.38524   0.52476   0.94717
 Eigenvectors required to have negative eigenvalues:
                          R8        R17       R16       A29       A11
   1                    0.88655  -0.38309   0.10782  -0.10768  -0.07002
                          R13       R7        D13       A9        D20
   1                   -0.06803  -0.06661   0.05436   0.05081  -0.04933
 RFO step:  Lambda0=1.058944599D-13 Lambda= 0.00000000D+00.
 Linear search not attempted -- option 19 set.
 Iteration  1 RMS(Cart)=  0.00010181 RMS(Int)=  0.00000001
 Iteration  2 RMS(Cart)=  0.00000001 RMS(Int)=  0.00000000
 Variable       Old X    -DE/DX   Delta X   Delta X   Delta X     New X
                                 (Linear)    (Quad)   (Total)
    R1        2.05886   0.00000   0.00000   0.00000   0.00000   2.05886
    R2        2.06118   0.00000   0.00000   0.00000   0.00000   2.06118
    R3        2.05896   0.00000   0.00000   0.00000   0.00000   2.05896
    R4        2.87122   0.00000   0.00000   0.00000   0.00000   2.87122
    R5        2.08232   0.00000   0.00000   0.00000   0.00000   2.08232
    R6        2.07529   0.00000   0.00000   0.00000   0.00000   2.07529
    R7        2.62383   0.00000   0.00000   0.00000   0.00000   2.62383
    R8        2.66333   0.00000   0.00000   0.00000   0.00000   2.66332
    R9        2.05942   0.00000   0.00000   0.00000   0.00000   2.05942
   R10        2.06003   0.00000   0.00000   0.00000   0.00000   2.06003
   R11        2.05205   0.00000   0.00000   0.00000   0.00000   2.05205
   R12        2.81844   0.00000   0.00000   0.00000   0.00000   2.81844
   R13        3.08934   0.00000   0.00000  -0.00001  -0.00001   3.08933
   R14        2.23752   0.00000   0.00000   0.00000   0.00000   2.23752
   R15        2.07992   0.00000   0.00000   0.00000   0.00000   2.07992
   R16        2.41889   0.00000   0.00000   0.00001   0.00001   2.41890
   R17        2.26981   0.00000   0.00000   0.00000   0.00000   2.26980
    A1        1.89104   0.00000   0.00000   0.00000   0.00000   1.89104
    A2        1.89623   0.00000   0.00000   0.00000   0.00000   1.89623
    A3        1.93086   0.00000   0.00000   0.00000   0.00000   1.93086
    A4        1.89196   0.00000   0.00000   0.00000   0.00000   1.89196
    A5        1.92752   0.00000   0.00000   0.00000   0.00000   1.92752
    A6        1.92525   0.00000   0.00000   0.00000   0.00000   1.92525
    A7        1.91111   0.00000   0.00000   0.00001   0.00001   1.91113
    A8        1.94161   0.00000   0.00000   0.00000   0.00000   1.94161
    A9        1.96835   0.00000   0.00000   0.00001   0.00001   1.96837
   A10        1.83719   0.00000   0.00000  -0.00001  -0.00001   1.83718
   A11        1.90036   0.00000   0.00000   0.00001   0.00001   1.90036
   A12        1.90024   0.00000   0.00000  -0.00002  -0.00002   1.90022
   A13        1.91062   0.00000   0.00000   0.00001   0.00001   1.91063
   A14        1.87832   0.00000   0.00000   0.00000   0.00000   1.87832
   A15        1.94052   0.00000   0.00000   0.00000   0.00000   1.94052
   A16        1.88614   0.00000   0.00000   0.00000   0.00000   1.88614
   A17        1.94355   0.00000   0.00000   0.00000   0.00000   1.94355
   A18        1.88954   0.00000   0.00000   0.00000   0.00000   1.88955
   A19        1.92375   0.00000   0.00000   0.00000   0.00000   1.92375
   A20        1.98527   0.00000   0.00000   0.00000   0.00000   1.98528
   A21        2.23125   0.00000   0.00000   0.00000   0.00000   2.23125
   A22        2.06487   0.00000   0.00000   0.00000   0.00000   2.06487
   A23        1.83550   0.00000   0.00000   0.00000   0.00000   1.83550
   A24        1.94186   0.00000   0.00000   0.00000   0.00000   1.94186
   A25        1.65901   0.00000   0.00000   0.00002   0.00002   1.65902
   A26        2.07222   0.00000   0.00000  -0.00001  -0.00001   2.07221
   A27        1.89918   0.00000   0.00000   0.00001   0.00001   1.89918
   A28        2.00457   0.00000   0.00000  -0.00001  -0.00001   2.00456
   A29        2.82652   0.00000   0.00000   0.00006   0.00006   2.82658
    D1        1.04247   0.00000   0.00000   0.00001   0.00001   1.04247
    D2        3.06587   0.00000   0.00000   0.00000   0.00000   3.06587
    D3       -1.07641   0.00000   0.00000  -0.00002  -0.00002  -1.07643
    D4       -1.05108   0.00000   0.00000   0.00001   0.00001  -1.05107
    D5        0.97232   0.00000   0.00000   0.00000   0.00000   0.97232
    D6        3.11323   0.00000   0.00000  -0.00002  -0.00002   3.11321
    D7        3.14102   0.00000   0.00000   0.00001   0.00001   3.14103
    D8       -1.11876   0.00000   0.00000   0.00000   0.00000  -1.11876
    D9        1.02215   0.00000   0.00000  -0.00002  -0.00002   1.02213
   D10        2.10564   0.00000   0.00000  -0.00018  -0.00018   2.10546
   D11       -0.01933   0.00000   0.00000  -0.00021  -0.00021  -0.01954
   D12       -2.01366   0.00000   0.00000  -0.00019  -0.00019  -2.01385
   D13       -1.20686   0.00000   0.00000  -0.00004  -0.00004  -1.20690
   D14        0.93433   0.00000   0.00000   0.00000   0.00000   0.93433
   D15       -2.14127   0.00000   0.00000   0.00001   0.00001  -2.14126
   D16       -1.09535   0.00000   0.00000   0.00000   0.00000  -1.09535
   D17        2.11224   0.00000   0.00000   0.00001   0.00001   2.11225
   D18        3.05813   0.00000   0.00000   0.00000   0.00000   3.05813
   D19       -0.01747   0.00000   0.00000   0.00001   0.00001  -0.01746
   D20        2.88092   0.00000   0.00000   0.00002   0.00002   2.88094
   D21        0.61581   0.00000   0.00000   0.00003   0.00003   0.61584
   D22       -1.46382   0.00000   0.00000   0.00004   0.00004  -1.46378
   D23       -0.31986   0.00000   0.00000   0.00002   0.00002  -0.31985
   D24       -2.58497   0.00000   0.00000   0.00002   0.00002  -2.58494
   D25        1.61859   0.00000   0.00000   0.00003   0.00003   1.61861
   D26       -0.16475   0.00000   0.00000   0.00012   0.00012  -0.16464
   D27        1.71872   0.00000   0.00000   0.00013   0.00013   1.71884
   D28       -2.19353   0.00000   0.00000   0.00012   0.00012  -2.19342
         Item               Value     Threshold  Converged?
 Maximum Force            0.000001     0.000450     YES
 RMS     Force            0.000000     0.000300     YES
 Maximum Displacement     0.000310     0.001800     YES
 RMS     Displacement     0.000102     0.001200     YES
 Predicted change in Energy=-1.184535D-10
 Optimization completed.
    -- Stationary point found.
                           ----------------------------
                           !   Optimized Parameters   !
                           ! (Angstroms and Degrees)  !
 --------------------------                            --------------------------
 ! Name  Definition              Value          Derivative Info.                !
 --------------------------------------------------------------------------------
 ! R1    R(1,2)                  1.0895         -DE/DX =    0.0                 !
 ! R2    R(2,3)                  1.0907         -DE/DX =    0.0                 !
 ! R3    R(2,4)                  1.0896         -DE/DX =    0.0                 !
 ! R4    R(2,5)                  1.5194         -DE/DX =    0.0                 !
 ! R5    R(5,6)                  1.1019         -DE/DX =    0.0                 !
 ! R6    R(5,7)                  1.0982         -DE/DX =    0.0                 !
 ! R7    R(5,8)                  1.3885         -DE/DX =    0.0                 !
 ! R8    R(8,18)                 1.4094         -DE/DX =    0.0                 !
 ! R9    R(9,10)                 1.0898         -DE/DX =    0.0                 !
 ! R10   R(10,11)                1.0901         -DE/DX =    0.0                 !
 ! R11   R(10,12)                1.0859         -DE/DX =    0.0                 !
 ! R12   R(10,13)                1.4915         -DE/DX =    0.0                 !
 ! R13   R(13,14)                1.6348         -DE/DX =    0.0                 !
 ! R14   R(13,16)                1.184          -DE/DX =    0.0                 !
 ! R15   R(14,15)                1.1006         -DE/DX =    0.0                 !
 ! R16   R(14,17)                1.28           -DE/DX =    0.0                 !
 ! R17   R(14,18)                1.2011         -DE/DX =    0.0                 !
 ! A1    A(1,2,3)              108.3486         -DE/DX =    0.0                 !
 ! A2    A(1,2,4)              108.646          -DE/DX =    0.0                 !
 ! A3    A(1,2,5)              110.6301         -DE/DX =    0.0                 !
 ! A4    A(3,2,4)              108.4016         -DE/DX =    0.0                 !
 ! A5    A(3,2,5)              110.4386         -DE/DX =    0.0                 !
 ! A6    A(4,2,5)              110.3087         -DE/DX =    0.0                 !
 ! A7    A(2,5,6)              109.4988         -DE/DX =    0.0                 !
 ! A8    A(2,5,7)              111.2461         -DE/DX =    0.0                 !
 ! A9    A(2,5,8)              112.7782         -DE/DX =    0.0                 !
 ! A10   A(6,5,7)              105.2633         -DE/DX =    0.0                 !
 ! A11   A(6,5,8)              108.8825         -DE/DX =    0.0                 !
 ! A12   A(7,5,8)              108.8755         -DE/DX =    0.0                 !
 ! A13   A(5,8,18)             109.4707         -DE/DX =    0.0                 !
 ! A14   A(9,10,11)            107.6199         -DE/DX =    0.0                 !
 ! A15   A(9,10,12)            111.1838         -DE/DX =    0.0                 !
 ! A16   A(9,10,13)            108.0679         -DE/DX =    0.0                 !
 ! A17   A(11,10,12)           111.3575         -DE/DX =    0.0                 !
 ! A18   A(11,10,13)           108.2629         -DE/DX =    0.0                 !
 ! A19   A(12,10,13)           110.2225         -DE/DX =    0.0                 !
 ! A20   A(10,13,14)           113.7478         -DE/DX =    0.0                 !
 ! A21   A(10,13,16)           127.8414         -DE/DX =    0.0                 !
 ! A22   A(14,13,16)           118.3083         -DE/DX =    0.0                 !
 ! A23   A(13,14,15)           105.1664         -DE/DX =    0.0                 !
 ! A24   A(13,14,17)           111.2603         -DE/DX =    0.0                 !
 ! A25   A(13,14,18)            95.054          -DE/DX =    0.0                 !
 ! A26   A(15,14,17)           118.7294         -DE/DX =    0.0                 !
 ! A27   A(15,14,18)           108.8148         -DE/DX =    0.0                 !
 ! A28   A(17,14,18)           114.8533         -DE/DX =    0.0                 !
 ! A29   A(8,18,14)            161.9478         -DE/DX =    0.0                 !
 ! D1    D(1,2,5,6)             59.729          -DE/DX =    0.0                 !
 ! D2    D(1,2,5,7)            175.6613         -DE/DX =    0.0                 !
 ! D3    D(1,2,5,8)            -61.6736         -DE/DX =    0.0                 !
 ! D4    D(3,2,5,6)            -60.2224         -DE/DX =    0.0                 !
 ! D5    D(3,2,5,7)             55.71           -DE/DX =    0.0                 !
 ! D6    D(3,2,5,8)            178.3751         -DE/DX =    0.0                 !
 ! D7    D(4,2,5,6)            179.9673         -DE/DX =    0.0                 !
 ! D8    D(4,2,5,7)            -64.1004         -DE/DX =    0.0                 !
 ! D9    D(4,2,5,8)             58.5648         -DE/DX =    0.0                 !
 ! D10   D(2,5,8,18)           120.6441         -DE/DX =    0.0                 !
 ! D11   D(6,5,8,18)            -1.1074         -DE/DX =    0.0                 !
 ! D12   D(7,5,8,18)          -115.374          -DE/DX =    0.0                 !
 ! D13   D(5,8,18,14)          -69.1482         -DE/DX =    0.0                 !
 ! D14   D(9,10,13,14)          53.5331         -DE/DX =    0.0                 !
 ! D15   D(9,10,13,16)        -122.6858         -DE/DX =    0.0                 !
 ! D16   D(11,10,13,14)        -62.7589         -DE/DX =    0.0                 !
 ! D17   D(11,10,13,16)        121.0222         -DE/DX =    0.0                 !
 ! D18   D(12,10,13,14)        175.218          -DE/DX =    0.0                 !
 ! D19   D(12,10,13,16)         -1.0009         -DE/DX =    0.0                 !
 ! D20   D(10,13,14,15)        165.0644         -DE/DX =    0.0                 !
 ! D21   D(10,13,14,17)         35.2833         -DE/DX =    0.0                 !
 ! D22   D(10,13,14,18)        -83.8707         -DE/DX =    0.0                 !
 ! D23   D(16,13,14,15)        -18.3267         -DE/DX =    0.0                 !
 ! D24   D(16,13,14,17)       -148.1078         -DE/DX =    0.0                 !
 ! D25   D(16,13,14,18)         92.7382         -DE/DX =    0.0                 !
 ! D26   D(13,14,18,8)          -9.4397         -DE/DX =    0.0                 !
 ! D27   D(15,14,18,8)          98.4752         -DE/DX =    0.0                 !
 ! D28   D(17,14,18,8)        -125.6801         -DE/DX =    0.0                 !
 --------------------------------------------------------------------------------
 GradGradGradGradGradGradGradGradGradGradGradGradGradGradGradGradGradGrad

                          Input orientation:                          
 ---------------------------------------------------------------------
 Center     Atomic      Atomic             Coordinates (Angstroms)
 Number     Number       Type             X           Y           Z
 ---------------------------------------------------------------------
      1          1           0        2.002345    1.441536    0.205526
      2          6           0        2.728722    0.630551    0.164369
      3          1           0        3.496227    0.893699   -0.564584
      4          1           0        3.200751    0.535744    1.141781
      5          6           0        2.053272   -0.673906   -0.223810
      6          1           0        1.580320   -0.563090   -1.212881
      7          1           0        2.787300   -1.481970   -0.343251
      8          8           0        1.089960   -1.073951    0.692620
      9          1           0       -1.025087    0.587419    1.824219
     10          6           0       -1.519570    1.183038    1.057159
     11          1           0       -2.588164    0.975698    1.116207
     12          1           0       -1.314164    2.241167    1.188876
     13          6           0       -1.027254    0.724070   -0.273785
     14          6           0       -1.181218   -0.885741   -0.513357
     15          1           0       -1.045011   -1.030081   -1.595963
     16          8           0       -0.499822    1.369039   -1.115089
     17          8           0       -2.244002   -1.337602    0.038700
     18          1           0       -0.159092   -1.174429    0.047562
 ---------------------------------------------------------------------
                    Distance matrix (angstroms):
                    1          2          3          4          5
     1  H    0.000000
     2  C    1.089502   0.000000
     3  H    1.767733   1.090727   0.000000
     4  H    1.770087   1.089556   1.768367   0.000000
     5  C    2.159172   1.519383   2.157692   2.155180   0.000000
     6  H    2.491688   2.154164   2.492634   3.062297   1.101918
     7  H    3.076394   2.173443   2.489050   2.539180   1.098194
     8  O    2.719813   2.422791   3.352959   2.692267   1.388471
     9  H    3.537658   4.104636   5.122741   4.280899   3.906618
    10  C    3.632627   4.376105   5.279393   4.765247   4.225438
    11  H    4.703096   5.412429   6.312812   5.805665   5.104877
    12  H    3.550439   4.470864   5.294352   4.826504   4.672576
    13  C    3.150074   3.782602   4.535992   4.462658   3.383265
    14  C    4.008501   4.248068   5.004750   4.895074   3.254326
    15  H    4.317480   4.483026   5.038603   5.289002   3.407202
    16  O    2.830215   3.550475   4.061701   4.413851   3.389144
    17  O    5.077686   5.349523   6.188125   5.862725   4.356141
    18  H    3.397063   3.407501   4.244201   3.925628   2.284453
                    6          7          8          9         10
     6  H    0.000000
     7  H    1.748541   0.000000
     8  O    2.032822   2.029895   0.000000
     9  H    4.163628   4.849185   2.917892   0.000000
    10  C    4.220351   5.254764   3.469371   1.089797   0.000000
    11  H    5.016850   6.088166   4.231913   1.759333   1.090123
    12  H    4.691518   5.747276   4.125057   1.795024   1.085900
    13  C    3.055835   4.407070   2.940989   2.102451   1.491455
    14  C    2.866973   4.016661   2.578382   2.767460   2.619322
    15  H    2.693919   4.057105   3.130118   3.783431   3.487429
    16  O    2.840718   4.419181   3.429784   3.086481   2.406894
    17  O    4.097776   5.047844   3.407701   2.894743   2.813483
    18  H    2.233385   2.988067   1.409371   2.647747   2.903074
                   11         12         13         14         15
    11  H    0.000000
    12  H    1.797155   0.000000
    13  C    2.105192   2.126800   0.000000
    14  C    2.846037   3.562699   1.634806   0.000000
    15  H    3.709493   4.304514   2.196706   1.100647   0.000000
    16  O    3.081325   2.594612   1.184044   2.431134   2.506841
    17  O    2.575039   3.872349   2.414252   1.280021   2.050432
    18  H    3.415470   3.781943   2.112172   1.201129   1.872662
                   16         17         18
    16  O    0.000000
    17  O    3.420423   0.000000
    18  H    2.817283   2.091304   0.000000
 Stoichiometry    C5H10O3(3)
 Framework group  C1[X(C5H10O3)]
 Deg. of freedom    48
 Full point group                 C1      NOp   1
 Largest Abelian subgroup         C1      NOp   1
 Largest concise Abelian subgroup C1      NOp   1
                         Standard orientation:                         
 ---------------------------------------------------------------------
 Center     Atomic      Atomic             Coordinates (Angstroms)
 Number     Number       Type             X           Y           Z
 ---------------------------------------------------------------------
      1          1           0        2.003301    1.440319    0.205514
      2          6           0        2.728891    0.628630    0.164357
      3          1           0        3.496652    0.891035   -0.564597
      4          1           0        3.200828    0.533366    1.141768
      5          6           0        2.052178   -0.675172   -0.223823
      6          1           0        1.579334   -0.563897   -1.212893
      7          1           0        2.785422   -1.483947   -0.343264
      8          8           0        1.088478   -1.074283    0.692607
      9          1           0       -1.024957    0.589137    1.824207
     10          6           0       -1.518863    1.185235    1.057146
     11          1           0       -2.587657    0.978931    1.116194
     12          1           0       -1.312431    2.243165    1.188863
     13          6           0       -1.026992    0.725790   -0.273798
     14          6           0       -1.182516   -0.883871   -0.513369
     15          1           0       -1.046449   -1.028343   -1.595976
     16          8           0       -0.498935    1.370248   -1.115101
     17          8           0       -2.245738   -1.334701    0.038688
     18          1           0       -0.160671   -1.173550    0.047550
 ---------------------------------------------------------------------
 Rotational constants (GHZ):           2.6323437           1.2480268           1.0461121

 **********************************************************************

            Population analysis using the SCF Density.

 **********************************************************************

 Orbital symmetries:
 Alpha Orbitals:
       Occupied  (A) (A) (A) (A) (A) (A) (A) (A) (A) (A) (A) (A)
                 (A) (A) (A) (A) (A) (A) (A) (A) (A) (A) (A) (A)
                 (A) (A) (A) (A) (A) (A) (A) (A) (A)
       Virtual   (A) (A) (A) (A) (A) (A) (A) (A) (A) (A) (A) (A)
                 (A) (A) (A) (A) (A) (A) (A) (A) (A) (A) (A) (A)
                 (A) (A) (A) (A) (A) (A) (A) (A) (A) (A) (A) (A)
                 (A) (A) (A) (A) (A) (A) (A) (A) (A) (A) (A) (A)
                 (A) (A) (A) (A) (A) (A) (A) (A) (A) (A) (A) (A)
                 (A) (A) (A) (A) (A) (A) (A) (A) (A) (A) (A) (A)
                 (A) (A) (A) (A) (A) (A) (A) (A) (A) (A) (A) (A)
                 (A) (A) (A) (A) (A) (A) (A) (A) (A) (A) (A) (A)
                 (A) (A) (A) (A) (A) (A) (A) (A) (A) (A) (A) (A)
                 (A) (A) (A) (A) (A) (A) (A) (A) (A) (A) (A) (A)
                 (A) (A) (A) (A) (A) (A) (A) (A) (A) (A) (A) (A)
                 (A) (A) (A) (A) (A) (A) (A) (A) (A) (A) (A) (A)
                 (A) (A) (A) (A) (A) (A) (A) (A) (A) (A) (A) (A)
                 (A) (A) (A) (A) (A) (A) (A) (A) (A) (A) (A) (A)
                 (A) (A) (A) (A) (A) (A) (A) (A) (A) (A) (A) (A)
                 (A) (A) (A) (A) (A) (A) (A) (A) (A) (A) (A) (A)
                 (A) (A) (A) (A) (A) (A) (A) (A) (A) (A) (A) (A)
                 (A) (A) (A) (A) (A) (A) (A) (A) (A) (A) (A) (A)
                 (A) (A) (A) (A) (A) (A) (A) (A) (A) (A) (A) (A)
                 (A) (A) (A) (A) (A) (A) (A) (A) (A) (A) (A) (A)
                 (A) (A) (A) (A) (A) (A) (A) (A) (A) (A) (A) (A)
                 (A) (A) (A) (A) (A) (A) (A) (A) (A) (A) (A) (A)
                 (A) (A) (A) (A) (A) (A) (A) (A) (A) (A) (A) (A)
                 (A) (A) (A) (A) (A) (A) (A) (A) (A) (A) (A) (A)
                 (A) (A) (A) (A) (A) (A) (A) (A) (A) (A) (A) (A)
                 (A) (A) (A) (A) (A) (A) (A) (A) (A) (A) (A) (A)
                 (A) (A) (A) (A) (A) (A) (A) (A) (A) (A) (A) (A)
                 (A) (A) (A) (A) (A) (A) (A) (A) (A) (A) (A) (A)
                 (A) (A) (A) (A) (A) (A) (A) (A) (A) (A) (A) (A)
                 (A) (A) (A) (A) (A) (A) (A) (A) (A) (A) (A) (A)
                 (A) (A) (A) (A) (A) (A) (A) (A) (A) (A) (A) (A)
                 (A) (A) (A) (A) (A) (A) (A) (A) (A) (A) (A) (A)
                 (A) (A) (A) (A) (A) (A) (A) (A) (A) (A) (A) (A)
                 (A) (A) (A) (A) (A) (A) (A) (A) (A) (A) (A) (A)
                 (A) (A) (A) (A) (A) (A) (A) (A) (A) (A) (A) (A)
                 (A) (A) (A) (A) (A) (A) (A) (A) (A) (A) (A) (A)
                 (A) (A) (A) (A) (A) (A) (A) (A) (A) (A) (A) (A)
                 (A) (A) (A) (A) (A) (A) (A) (A) (A) (A) (A) (A)
                 (A) (A) (A) (A) (A) (A) (A) (A) (A) (A) (A) (A)
                 (A) (A) (A) (A) (A) (A) (A) (A) (A) (A) (A) (A)
                 (A) (A) (A) (A) (A) (A) (A) (A) (A) (A) (A) (A)
                 (A) (A) (A) (A) (A) (A) (A) (A) (A) (A) (A) (A)
                 (A) (A) (A) (A) (A) (A) (A) (A) (A) (A) (A) (A)
                 (A) (A) (A) (A) (A) (A) (A) (A) (A) (A) (A) (A)
                 (A) (A) (A) (A) (A) (A) (A) (A) (A) (A) (A) (A)
                 (A) (A) (A) (A) (A) (A) (A) (A) (A) (A) (A) (A)
                 (A) (A) (A) (A) (A) (A) (A) (A) (A) (A) (A) (A)
                 (A)
 Beta  Orbitals:
       Occupied  (A) (A) (A) (A) (A) (A) (A) (A) (A) (A) (A) (A)
                 (A) (A) (A) (A) (A) (A) (A) (A) (A) (A) (A) (A)
                 (A) (A) (A) (A) (A) (A) (A)
       Virtual   (A) (A) (A) (A) (A) (A) (A) (A) (A) (A) (A) (A)
                 (A) (A) (A) (A) (A) (A) (A) (A) (A) (A) (A) (A)
                 (A) (A) (A) (A) (A) (A) (A) (A) (A) (A) (A) (A)
                 (A) (A) (A) (A) (A) (A) (A) (A) (A) (A) (A) (A)
                 (A) (A) (A) (A) (A) (A) (A) (A) (A) (A) (A) (A)
                 (A) (A) (A) (A) (A) (A) (A) (A) (A) (A) (A) (A)
                 (A) (A) (A) (A) (A) (A) (A) (A) (A) (A) (A) (A)
                 (A) (A) (A) (A) (A) (A) (A) (A) (A) (A) (A) (A)
                 (A) (A) (A) (A) (A) (A) (A) (A) (A) (A) (A) (A)
                 (A) (A) (A) (A) (A) (A) (A) (A) (A) (A) (A) (A)
                 (A) (A) (A) (A) (A) (A) (A) (A) (A) (A) (A) (A)
                 (A) (A) (A) (A) (A) (A) (A) (A) (A) (A) (A) (A)
                 (A) (A) (A) (A) (A) (A) (A) (A) (A) (A) (A) (A)
                 (A) (A) (A) (A) (A) (A) (A) (A) (A) (A) (A) (A)
                 (A) (A) (A) (A) (A) (A) (A) (A) (A) (A) (A) (A)
                 (A) (A) (A) (A) (A) (A) (A) (A) (A) (A) (A) (A)
                 (A) (A) (A) (A) (A) (A) (A) (A) (A) (A) (A) (A)
                 (A) (A) (A) (A) (A) (A) (A) (A) (A) (A) (A) (A)
                 (A) (A) (A) (A) (A) (A) (A) (A) (A) (A) (A) (A)
                 (A) (A) (A) (A) (A) (A) (A) (A) (A) (A) (A) (A)
                 (A) (A) (A) (A) (A) (A) (A) (A) (A) (A) (A) (A)
                 (A) (A) (A) (A) (A) (A) (A) (A) (A) (A) (A) (A)
                 (A) (A) (A) (A) (A) (A) (A) (A) (A) (A) (A) (A)
                 (A) (A) (A) (A) (A) (A) (A) (A) (A) (A) (A) (A)
                 (A) (A) (A) (A) (A) (A) (A) (A) (A) (A) (A) (A)
                 (A) (A) (A) (A) (A) (A) (A) (A) (A) (A) (A) (A)
                 (A) (A) (A) (A) (A) (A) (A) (A) (A) (A) (A) (A)
                 (A) (A) (A) (A) (A) (A) (A) (A) (A) (A) (A) (A)
                 (A) (A) (A) (A) (A) (A) (A) (A) (A) (A) (A) (A)
                 (A) (A) (A) (A) (A) (A) (A) (A) (A) (A) (A) (A)
                 (A) (A) (A) (A) (A) (A) (A) (A) (A) (A) (A) (A)
                 (A) (A) (A) (A) (A) (A) (A) (A) (A) (A) (A) (A)
                 (A) (A) (A) (A) (A) (A) (A) (A) (A) (A) (A) (A)
                 (A) (A) (A) (A) (A) (A) (A) (A) (A) (A) (A) (A)
                 (A) (A) (A) (A) (A) (A) (A) (A) (A) (A) (A) (A)
                 (A) (A) (A) (A) (A) (A) (A) (A) (A) (A) (A) (A)
                 (A) (A) (A) (A) (A) (A) (A) (A) (A) (A) (A) (A)
                 (A) (A) (A) (A) (A) (A) (A) (A) (A) (A) (A) (A)
                 (A) (A) (A) (A) (A) (A) (A) (A) (A) (A) (A) (A)
                 (A) (A) (A) (A) (A) (A) (A) (A) (A) (A) (A) (A)
                 (A) (A) (A) (A) (A) (A) (A) (A) (A) (A) (A) (A)
                 (A) (A) (A) (A) (A) (A) (A) (A) (A) (A) (A) (A)
                 (A) (A) (A) (A) (A) (A) (A) (A) (A) (A) (A) (A)
                 (A) (A) (A) (A) (A) (A) (A) (A) (A) (A) (A) (A)
                 (A) (A) (A) (A) (A) (A) (A) (A) (A) (A) (A) (A)
                 (A) (A) (A) (A) (A) (A) (A) (A) (A) (A) (A) (A)
                 (A) (A) (A) (A) (A) (A) (A) (A) (A) (A) (A) (A)
                 (A) (A) (A)
 The electronic state is 3-A.
 Alpha  occ. eigenvalues --  -19.30502 -19.29917 -19.27622 -10.43461 -10.36870
 Alpha  occ. eigenvalues --  -10.33576 -10.31882 -10.27620  -1.21880  -1.16998
 Alpha  occ. eigenvalues --   -1.11915  -0.89030  -0.84543  -0.80077  -0.70765
 Alpha  occ. eigenvalues --   -0.66281  -0.62492  -0.60795  -0.58660  -0.56590
 Alpha  occ. eigenvalues --   -0.56190  -0.54804  -0.52682  -0.51131  -0.50297
 Alpha  occ. eigenvalues --   -0.49151  -0.47523  -0.46293  -0.45680  -0.41288
 Alpha  occ. eigenvalues --   -0.37093  -0.36452  -0.32913
 Alpha virt. eigenvalues --    0.02263   0.03011   0.03548   0.04160   0.04600
 Alpha virt. eigenvalues --    0.05386   0.05522   0.06068   0.06994   0.07519
 Alpha virt. eigenvalues --    0.08154   0.08299   0.10867   0.10926   0.11518
 Alpha virt. eigenvalues --    0.11828   0.11868   0.12404   0.12775   0.13403
 Alpha virt. eigenvalues --    0.13705   0.13871   0.14195   0.14814   0.15524
 Alpha virt. eigenvalues --    0.16102   0.16417   0.16774   0.17125   0.18327
 Alpha virt. eigenvalues --    0.18755   0.19816   0.20648   0.21120   0.21636
 Alpha virt. eigenvalues --    0.22237   0.22859   0.23596   0.24217   0.24783
 Alpha virt. eigenvalues --    0.24896   0.26053   0.26540   0.26782   0.27543
 Alpha virt. eigenvalues --    0.27879   0.28292   0.28502   0.28821   0.29755
 Alpha virt. eigenvalues --    0.30375   0.31236   0.31690   0.32418   0.32883
 Alpha virt. eigenvalues --    0.33201   0.33478   0.33751   0.34608   0.35400
 Alpha virt. eigenvalues --    0.35841   0.36121   0.36428   0.36995   0.37572
 Alpha virt. eigenvalues --    0.37921   0.38772   0.38991   0.39271   0.39748
 Alpha virt. eigenvalues --    0.40350   0.40916   0.41135   0.41526   0.42381
 Alpha virt. eigenvalues --    0.42573   0.43474   0.43690   0.43906   0.44694
 Alpha virt. eigenvalues --    0.44998   0.45847   0.46355   0.46727   0.46982
 Alpha virt. eigenvalues --    0.47422   0.48166   0.48865   0.49380   0.50103
 Alpha virt. eigenvalues --    0.50389   0.51291   0.52459   0.53067   0.53610
 Alpha virt. eigenvalues --    0.53978   0.54308   0.55051   0.55264   0.56325
 Alpha virt. eigenvalues --    0.57019   0.57584   0.57775   0.58727   0.59795
 Alpha virt. eigenvalues --    0.60084   0.60833   0.61589   0.62111   0.62404
 Alpha virt. eigenvalues --    0.63329   0.63760   0.65293   0.66458   0.67218
 Alpha virt. eigenvalues --    0.68119   0.68591   0.69499   0.70256   0.71736
 Alpha virt. eigenvalues --    0.72475   0.72799   0.73557   0.75130   0.75392
 Alpha virt. eigenvalues --    0.75945   0.76345   0.77687   0.78161   0.78530
 Alpha virt. eigenvalues --    0.79200   0.80420   0.80584   0.80948   0.81672
 Alpha virt. eigenvalues --    0.82462   0.83160   0.83725   0.84349   0.85276
 Alpha virt. eigenvalues --    0.85762   0.86263   0.86871   0.87504   0.88348
 Alpha virt. eigenvalues --    0.88680   0.90083   0.90842   0.91372   0.91766
 Alpha virt. eigenvalues --    0.92483   0.92597   0.94053   0.94281   0.95095
 Alpha virt. eigenvalues --    0.96032   0.96991   0.97653   0.98162   0.98639
 Alpha virt. eigenvalues --    0.99352   1.00630   1.00873   1.01249   1.01788
 Alpha virt. eigenvalues --    1.03211   1.03644   1.04271   1.05367   1.06231
 Alpha virt. eigenvalues --    1.06719   1.07615   1.07914   1.08515   1.09115
 Alpha virt. eigenvalues --    1.09392   1.10229   1.10720   1.11042   1.12471
 Alpha virt. eigenvalues --    1.13154   1.13863   1.14638   1.15770   1.16364
 Alpha virt. eigenvalues --    1.16923   1.17454   1.19212   1.19529   1.20311
 Alpha virt. eigenvalues --    1.20830   1.23049   1.23432   1.24489   1.24636
 Alpha virt. eigenvalues --    1.25523   1.25905   1.26556   1.27471   1.28551
 Alpha virt. eigenvalues --    1.29555   1.29778   1.30774   1.31753   1.32306
 Alpha virt. eigenvalues --    1.33382   1.34698   1.35305   1.36753   1.37655
 Alpha virt. eigenvalues --    1.38465   1.39074   1.40112   1.41223   1.41906
 Alpha virt. eigenvalues --    1.42257   1.42775   1.44218   1.44509   1.45554
 Alpha virt. eigenvalues --    1.45882   1.47339   1.47958   1.49315   1.49596
 Alpha virt. eigenvalues --    1.50331   1.50745   1.52025   1.53218   1.53855
 Alpha virt. eigenvalues --    1.54486   1.55293   1.56472   1.57234   1.58477
 Alpha virt. eigenvalues --    1.58742   1.60454   1.60535   1.61435   1.61711
 Alpha virt. eigenvalues --    1.62313   1.63384   1.63664   1.63746   1.64712
 Alpha virt. eigenvalues --    1.65603   1.66701   1.67175   1.69128   1.69362
 Alpha virt. eigenvalues --    1.69686   1.70792   1.72634   1.73281   1.74034
 Alpha virt. eigenvalues --    1.74483   1.75640   1.76234   1.77951   1.78387
 Alpha virt. eigenvalues --    1.78653   1.80767   1.81483   1.81937   1.83686
 Alpha virt. eigenvalues --    1.83872   1.84985   1.86440   1.87364   1.89556
 Alpha virt. eigenvalues --    1.90188   1.91488   1.93495   1.93872   1.94813
 Alpha virt. eigenvalues --    1.95284   1.97738   1.98489   2.00067   2.01614
 Alpha virt. eigenvalues --    2.02911   2.04399   2.06940   2.07428   2.08456
 Alpha virt. eigenvalues --    2.09400   2.09863   2.10793   2.12598   2.12910
 Alpha virt. eigenvalues --    2.13776   2.15295   2.16470   2.18061   2.18245
 Alpha virt. eigenvalues --    2.21007   2.22038   2.22933   2.24868   2.26294
 Alpha virt. eigenvalues --    2.28547   2.28690   2.29895   2.33052   2.34408
 Alpha virt. eigenvalues --    2.34654   2.35591   2.36804   2.38685   2.41831
 Alpha virt. eigenvalues --    2.42806   2.43762   2.45619   2.46324   2.50100
 Alpha virt. eigenvalues --    2.50556   2.52595   2.54047   2.55086   2.55571
 Alpha virt. eigenvalues --    2.57597   2.60808   2.62527   2.66524   2.67592
 Alpha virt. eigenvalues --    2.67745   2.71353   2.73536   2.74254   2.77657
 Alpha virt. eigenvalues --    2.78382   2.78714   2.81473   2.83834   2.85149
 Alpha virt. eigenvalues --    2.86344   2.86878   2.89390   2.90431   2.91552
 Alpha virt. eigenvalues --    2.92034   2.94951   2.98727   3.01490   3.02844
 Alpha virt. eigenvalues --    3.04168   3.08904   3.11664   3.12333   3.15408
 Alpha virt. eigenvalues --    3.19044   3.20793   3.21497   3.22013   3.22986
 Alpha virt. eigenvalues --    3.26650   3.28390   3.29866   3.31150   3.32320
 Alpha virt. eigenvalues --    3.33031   3.36591   3.37854   3.39073   3.40520
 Alpha virt. eigenvalues --    3.41752   3.43883   3.44410   3.44762   3.46391
 Alpha virt. eigenvalues --    3.47016   3.48788   3.51050   3.52078   3.52915
 Alpha virt. eigenvalues --    3.54095   3.55198   3.55755   3.58296   3.59029
 Alpha virt. eigenvalues --    3.59194   3.60952   3.63094   3.65329   3.66053
 Alpha virt. eigenvalues --    3.67505   3.68885   3.69083   3.71842   3.72661
 Alpha virt. eigenvalues --    3.73429   3.74095   3.75198   3.76577   3.78183
 Alpha virt. eigenvalues --    3.78781   3.80064   3.81839   3.82652   3.84800
 Alpha virt. eigenvalues --    3.86082   3.86812   3.87821   3.88426   3.89560
 Alpha virt. eigenvalues --    3.91503   3.92712   3.93336   3.95134   3.96626
 Alpha virt. eigenvalues --    3.98161   3.99778   4.01156   4.02859   4.03972
 Alpha virt. eigenvalues --    4.06148   4.07152   4.08894   4.11197   4.13139
 Alpha virt. eigenvalues --    4.14248   4.15723   4.17964   4.18411   4.20981
 Alpha virt. eigenvalues --    4.21846   4.23579   4.25779   4.26804   4.27151
 Alpha virt. eigenvalues --    4.29020   4.30567   4.33326   4.34480   4.36449
 Alpha virt. eigenvalues --    4.38568   4.41403   4.44564   4.48604   4.49277
 Alpha virt. eigenvalues --    4.51568   4.51964   4.53511   4.53862   4.55703
 Alpha virt. eigenvalues --    4.58133   4.59482   4.61022   4.61912   4.63495
 Alpha virt. eigenvalues --    4.63949   4.65101   4.65784   4.67993   4.69829
 Alpha virt. eigenvalues --    4.71138   4.73783   4.75086   4.76853   4.77626
 Alpha virt. eigenvalues --    4.80451   4.82924   4.84093   4.85532   4.89729
 Alpha virt. eigenvalues --    4.90435   4.92162   4.94409   4.95196   4.97352
 Alpha virt. eigenvalues --    4.99340   5.01432   5.02069   5.02693   5.09392
 Alpha virt. eigenvalues --    5.12960   5.13290   5.14970   5.15556   5.15783
 Alpha virt. eigenvalues --    5.17434   5.18245   5.20272   5.23242   5.24591
 Alpha virt. eigenvalues --    5.29023   5.31426   5.32148   5.36298   5.37455
 Alpha virt. eigenvalues --    5.39418   5.41195   5.45462   5.47652   5.49421
 Alpha virt. eigenvalues --    5.52022   5.53974   5.56655   5.59896   5.68156
 Alpha virt. eigenvalues --    5.70815   5.71961   5.73899   5.77296   5.81126
 Alpha virt. eigenvalues --    5.85005   5.87556   5.88852   5.89502   5.91650
 Alpha virt. eigenvalues --    5.96475   6.01156   6.06403   6.06861   6.18029
 Alpha virt. eigenvalues --    6.30804   6.32423   6.36296   6.38120   6.41146
 Alpha virt. eigenvalues --    6.45530   6.47617   6.50823   6.54086   6.57339
 Alpha virt. eigenvalues --    6.60028   6.63437   6.63876   6.67506   6.68483
 Alpha virt. eigenvalues --    6.69986   6.77911   6.81202   6.83490   6.87476
 Alpha virt. eigenvalues --    6.90081   6.92383   6.95299   6.97587   6.99648
 Alpha virt. eigenvalues --    7.00749   7.05721   7.10814   7.12909   7.13952
 Alpha virt. eigenvalues --    7.15210   7.24375   7.32197   7.34955   7.40079
 Alpha virt. eigenvalues --    7.42961   7.44507   7.47991   7.50154   7.51254
 Alpha virt. eigenvalues --    7.63000   7.94872  14.66165  14.84179  15.72834
 Alpha virt. eigenvalues --   16.91712  17.02984  17.39409  17.72713  19.36482
  Beta  occ. eigenvalues --  -19.30115 -19.28092 -19.26101 -10.43193 -10.36546
  Beta  occ. eigenvalues --  -10.33610 -10.31805 -10.27610  -1.20964  -1.12670
  Beta  occ. eigenvalues --   -1.07956  -0.88280  -0.83901  -0.77098  -0.70008
  Beta  occ. eigenvalues --   -0.64669  -0.60011  -0.58941  -0.56933  -0.55452
  Beta  occ. eigenvalues --   -0.55120  -0.52859  -0.50882  -0.49996  -0.49511
  Beta  occ. eigenvalues --   -0.48421  -0.45650  -0.44748  -0.38937  -0.35530
  Beta  occ. eigenvalues --   -0.34066
  Beta virt. eigenvalues --   -0.10946  -0.05524   0.02903   0.03246   0.03612
  Beta virt. eigenvalues --    0.04224   0.04648   0.05457   0.05577   0.06110
  Beta virt. eigenvalues --    0.07029   0.07620   0.08211   0.08339   0.10937
  Beta virt. eigenvalues --    0.11011   0.11583   0.11864   0.11959   0.12494
  Beta virt. eigenvalues --    0.12884   0.13459   0.13769   0.13914   0.14326
  Beta virt. eigenvalues --    0.14840   0.15632   0.16220   0.16522   0.16919
  Beta virt. eigenvalues --    0.17305   0.18443   0.18948   0.19902   0.20859
  Beta virt. eigenvalues --    0.21216   0.21798   0.22415   0.23130   0.24229
  Beta virt. eigenvalues --    0.24384   0.24951   0.25289   0.26272   0.26752
  Beta virt. eigenvalues --    0.26903   0.27842   0.28064   0.28555   0.28691
  Beta virt. eigenvalues --    0.29167   0.29969   0.30568   0.31332   0.31945
  Beta virt. eigenvalues --    0.32739   0.32988   0.33319   0.33603   0.33916
  Beta virt. eigenvalues --    0.34893   0.35442   0.35962   0.36248   0.36670
  Beta virt. eigenvalues --    0.37205   0.37745   0.38427   0.38970   0.39245
  Beta virt. eigenvalues --    0.39478   0.39990   0.40492   0.41186   0.41355
  Beta virt. eigenvalues --    0.41829   0.42524   0.42748   0.43578   0.44162
  Beta virt. eigenvalues --    0.44185   0.44928   0.45478   0.46146   0.46545
  Beta virt. eigenvalues --    0.46907   0.47050   0.47857   0.48616   0.49094
  Beta virt. eigenvalues --    0.49461   0.50320   0.50662   0.51552   0.52682
  Beta virt. eigenvalues --    0.53236   0.53855   0.54239   0.54537   0.55247
  Beta virt. eigenvalues --    0.55534   0.56518   0.57121   0.57781   0.57899
  Beta virt. eigenvalues --    0.58891   0.59995   0.60399   0.61151   0.61693
  Beta virt. eigenvalues --    0.62408   0.62597   0.63737   0.63915   0.65535
  Beta virt. eigenvalues --    0.66686   0.67461   0.68333   0.68851   0.69811
  Beta virt. eigenvalues --    0.70481   0.71956   0.72761   0.72959   0.73749
  Beta virt. eigenvalues --    0.75240   0.75518   0.76056   0.76459   0.77849
  Beta virt. eigenvalues --    0.78395   0.78706   0.79403   0.80569   0.80758
  Beta virt. eigenvalues --    0.81096   0.81874   0.82599   0.83272   0.83844
  Beta virt. eigenvalues --    0.84506   0.85461   0.85905   0.86464   0.87096
  Beta virt. eigenvalues --    0.87651   0.88560   0.88965   0.90257   0.91102
  Beta virt. eigenvalues --    0.91494   0.91924   0.92666   0.92860   0.94172
  Beta virt. eigenvalues --    0.94426   0.95272   0.96141   0.97216   0.97832
  Beta virt. eigenvalues --    0.98444   0.98812   0.99556   1.00780   1.01000
  Beta virt. eigenvalues --    1.01521   1.02134   1.03448   1.03842   1.04416
  Beta virt. eigenvalues --    1.05403   1.06312   1.06931   1.07732   1.08157
  Beta virt. eigenvalues --    1.08895   1.09344   1.09530   1.10473   1.10926
  Beta virt. eigenvalues --    1.11202   1.12635   1.13302   1.14044   1.14786
  Beta virt. eigenvalues --    1.15972   1.16517   1.17078   1.17683   1.19344
  Beta virt. eigenvalues --    1.19673   1.20463   1.21057   1.23131   1.23634
  Beta virt. eigenvalues --    1.24715   1.24761   1.25605   1.26132   1.26705
  Beta virt. eigenvalues --    1.27616   1.28760   1.29675   1.30046   1.30912
  Beta virt. eigenvalues --    1.31962   1.32569   1.33559   1.34869   1.35446
  Beta virt. eigenvalues --    1.36862   1.37843   1.38729   1.39245   1.40259
  Beta virt. eigenvalues --    1.41583   1.42209   1.42458   1.43035   1.44368
  Beta virt. eigenvalues --    1.44750   1.45753   1.46124   1.47606   1.48252
  Beta virt. eigenvalues --    1.49596   1.49994   1.50524   1.50948   1.52310
  Beta virt. eigenvalues --    1.53401   1.54168   1.54716   1.55503   1.56649
  Beta virt. eigenvalues --    1.57452   1.58693   1.58924   1.60655   1.60737
  Beta virt. eigenvalues --    1.61596   1.61976   1.62562   1.63622   1.63820
  Beta virt. eigenvalues --    1.64004   1.64978   1.65748   1.66858   1.67625
  Beta virt. eigenvalues --    1.69415   1.69651   1.69962   1.71144   1.72887
  Beta virt. eigenvalues --    1.73530   1.74279   1.74762   1.75934   1.76641
  Beta virt. eigenvalues --    1.78142   1.78612   1.78977   1.81047   1.81842
  Beta virt. eigenvalues --    1.82281   1.83951   1.84094   1.85280   1.86817
  Beta virt. eigenvalues --    1.87613   1.89983   1.90356   1.91766   1.93873
  Beta virt. eigenvalues --    1.94243   1.95106   1.95716   1.98032   1.98919
  Beta virt. eigenvalues --    2.00398   2.02017   2.03340   2.04655   2.07143
  Beta virt. eigenvalues --    2.07575   2.08747   2.09665   2.10128   2.11066
  Beta virt. eigenvalues --    2.12660   2.13222   2.14030   2.15713   2.16753
  Beta virt. eigenvalues --    2.18302   2.18797   2.21342   2.22304   2.23324
  Beta virt. eigenvalues --    2.25238   2.26957   2.28945   2.29311   2.30344
  Beta virt. eigenvalues --    2.33720   2.35169   2.35390   2.36523   2.37599
  Beta virt. eigenvalues --    2.39413   2.42710   2.43901   2.44574   2.46226
  Beta virt. eigenvalues --    2.47173   2.50746   2.51251   2.53142   2.55302
  Beta virt. eigenvalues --    2.55874   2.56445   2.58391   2.61420   2.63271
  Beta virt. eigenvalues --    2.66987   2.68324   2.69013   2.72145   2.74342
  Beta virt. eigenvalues --    2.74763   2.78368   2.79057   2.79551   2.82258
  Beta virt. eigenvalues --    2.84452   2.85728   2.87183   2.87702   2.90172
  Beta virt. eigenvalues --    2.91213   2.92106   2.93198   2.95464   2.99220
  Beta virt. eigenvalues --    3.02361   3.03192   3.04605   3.09562   3.12102
  Beta virt. eigenvalues --    3.12805   3.16038   3.19498   3.21390   3.21703
  Beta virt. eigenvalues --    3.22377   3.23208   3.27324   3.28746   3.30230
  Beta virt. eigenvalues --    3.31778   3.32602   3.33581   3.36754   3.38319
  Beta virt. eigenvalues --    3.39383   3.40902   3.42045   3.44621   3.44875
  Beta virt. eigenvalues --    3.45135   3.46849   3.47356   3.49086   3.51360
  Beta virt. eigenvalues --    3.52718   3.53222   3.54677   3.55767   3.56103
  Beta virt. eigenvalues --    3.58614   3.59646   3.59744   3.61534   3.63467
  Beta virt. eigenvalues --    3.65717   3.66536   3.67934   3.69159   3.69547
  Beta virt. eigenvalues --    3.72137   3.72945   3.73825   3.74322   3.75504
  Beta virt. eigenvalues --    3.77025   3.78458   3.79303   3.80384   3.82393
  Beta virt. eigenvalues --    3.83320   3.85291   3.86436   3.87303   3.88400
  Beta virt. eigenvalues --    3.88631   3.90141   3.92044   3.92948   3.93596
  Beta virt. eigenvalues --    3.95519   3.96938   3.98452   4.00068   4.01626
  Beta virt. eigenvalues --    4.03379   4.04246   4.06579   4.07594   4.09492
  Beta virt. eigenvalues --    4.11698   4.13531   4.14700   4.16303   4.18473
  Beta virt. eigenvalues --    4.18901   4.21448   4.22185   4.24088   4.26358
  Beta virt. eigenvalues --    4.27264   4.27623   4.29405   4.30934   4.33551
  Beta virt. eigenvalues --    4.34851   4.36893   4.39001   4.41938   4.45029
  Beta virt. eigenvalues --    4.49031   4.49896   4.52042   4.52456   4.53854
  Beta virt. eigenvalues --    4.54402   4.56150   4.58595   4.59844   4.61307
  Beta virt. eigenvalues --    4.62423   4.63712   4.64432   4.65645   4.66428
  Beta virt. eigenvalues --    4.68752   4.70301   4.72018   4.74493   4.75908
  Beta virt. eigenvalues --    4.77704   4.77899   4.81063   4.83789   4.84637
  Beta virt. eigenvalues --    4.86005   4.90319   4.90918   4.93161   4.94816
  Beta virt. eigenvalues --    4.95642   4.97760   4.99714   5.02261   5.03005
  Beta virt. eigenvalues --    5.03303   5.09859   5.13278   5.13673   5.15375
  Beta virt. eigenvalues --    5.15814   5.16329   5.18021   5.18522   5.20738
  Beta virt. eigenvalues --    5.24033   5.24974   5.29582   5.32002   5.32510
  Beta virt. eigenvalues --    5.36849   5.38078   5.39796   5.41810   5.46201
  Beta virt. eigenvalues --    5.48026   5.50433   5.52299   5.54602   5.57196
  Beta virt. eigenvalues --    5.60177   5.68737   5.71707   5.72719   5.74117
  Beta virt. eigenvalues --    5.77777   5.81576   5.85154   5.88531   5.89069
  Beta virt. eigenvalues --    5.89711   5.91875   5.96546   6.01904   6.07148
  Beta virt. eigenvalues --    6.08043   6.19428   6.32391   6.36372   6.40270
  Beta virt. eigenvalues --    6.40439   6.42201   6.45805   6.47921   6.51780
  Beta virt. eigenvalues --    6.54465   6.59015   6.62550   6.65815   6.66564
  Beta virt. eigenvalues --    6.69326   6.70220   6.71237   6.80724   6.84116
  Beta virt. eigenvalues --    6.85974   6.89735   6.93400   6.95834   6.97817
  Beta virt. eigenvalues --    6.99557   7.03394   7.05132   7.08029   7.12991
  Beta virt. eigenvalues --    7.15335   7.16032   7.17892   7.25762   7.34083
  Beta virt. eigenvalues --    7.37647   7.42596   7.45575   7.48642   7.49979
  Beta virt. eigenvalues --    7.51403   7.53129   7.65968   7.99793  14.68304
  Beta virt. eigenvalues --   14.86486  15.73653  16.91883  17.03231  17.39835
  Beta virt. eigenvalues --   17.72764  19.36840
          Condensed to atoms (all electrons):
               1          2          3          4          5          6
     1  H    0.347119   0.302299  -0.007093  -0.010497   0.016249  -0.004190
     2  C    0.302299   5.709156   0.438601   0.435421   0.043229   0.000444
     3  H   -0.007093   0.438601   0.349535   0.009380  -0.017192  -0.005358
     4  H   -0.010497   0.435421   0.009380   0.374854  -0.012312   0.007661
     5  C    0.016249   0.043229  -0.017192  -0.012312   5.289898   0.383814
     6  H   -0.004190   0.000444  -0.005358   0.007661   0.383814   0.412180
     7  H    0.011312  -0.076626  -0.004317  -0.025411   0.381531  -0.027237
     8  O   -0.011415   0.031243   0.000543   0.010282  -0.010945  -0.040454
     9  H   -0.000660   0.001539   0.000248  -0.000196   0.003291  -0.000980
    10  C   -0.001521   0.010981   0.001353   0.000632  -0.011109  -0.008996
    11  H    0.000059  -0.000154   0.000016   0.000068  -0.000846  -0.000264
    12  H   -0.000259  -0.000170   0.000275  -0.000087   0.000168   0.000456
    13  C   -0.003486  -0.014369   0.000448  -0.000233  -0.015496   0.003441
    14  C    0.002331  -0.004677  -0.001119  -0.000028   0.050101   0.016089
    15  H    0.000330   0.000016  -0.000002   0.000103   0.005313  -0.000494
    16  O    0.006953   0.000591  -0.000019   0.000115   0.008586  -0.004492
    17  O    0.000042  -0.000652  -0.000058  -0.000169   0.004647   0.002781
    18  H   -0.006227   0.014043   0.002039   0.000308  -0.022415  -0.030285
               7          8          9         10         11         12
     1  H    0.011312  -0.011415  -0.000660  -0.001521   0.000059  -0.000259
     2  C   -0.076626   0.031243   0.001539   0.010981  -0.000154  -0.000170
     3  H   -0.004317   0.000543   0.000248   0.001353   0.000016   0.000275
     4  H   -0.025411   0.010282  -0.000196   0.000632   0.000068  -0.000087
     5  C    0.381531  -0.010945   0.003291  -0.011109  -0.000846   0.000168
     6  H   -0.027237  -0.040454  -0.000980  -0.008996  -0.000264   0.000456
     7  H    0.498370  -0.001636  -0.000013  -0.002504  -0.000098  -0.000021
     8  O   -0.001636   8.837899   0.010395   0.007821  -0.001043   0.000304
     9  H   -0.000013   0.010395   0.380532   0.391937  -0.015410   0.007619
    10  C   -0.002504   0.007821   0.391937   5.789627   0.365813   0.369069
    11  H   -0.000098  -0.001043  -0.015410   0.365813   0.383783   0.001788
    12  H   -0.000021   0.000304   0.007619   0.369069   0.001788   0.378742
    13  C   -0.005178   0.019320  -0.071115  -0.348489  -0.026151   0.057277
    14  C    0.000588  -0.171135  -0.002260   0.081170   0.008067  -0.006445
    15  H   -0.000948  -0.010708  -0.001336   0.008755   0.002746  -0.000430
    16  O    0.003550   0.005248   0.027950   0.062182  -0.012456  -0.030699
    17  O    0.000149   0.007352   0.015317  -0.007904  -0.001708   0.001373
    18  H   -0.014179  -0.025263  -0.010273  -0.033753  -0.010063  -0.001664
              13         14         15         16         17         18
     1  H   -0.003486   0.002331   0.000330   0.006953   0.000042  -0.006227
     2  C   -0.014369  -0.004677   0.000016   0.000591  -0.000652   0.014043
     3  H    0.000448  -0.001119  -0.000002  -0.000019  -0.000058   0.002039
     4  H   -0.000233  -0.000028   0.000103   0.000115  -0.000169   0.000308
     5  C   -0.015496   0.050101   0.005313   0.008586   0.004647  -0.022415
     6  H    0.003441   0.016089  -0.000494  -0.004492   0.002781  -0.030285
     7  H   -0.005178   0.000588  -0.000948   0.003550   0.000149  -0.014179
     8  O    0.019320  -0.171135  -0.010708   0.005248   0.007352  -0.025263
     9  H   -0.071115  -0.002260  -0.001336   0.027950   0.015317  -0.010273
    10  C   -0.348489   0.081170   0.008755   0.062182  -0.007904  -0.033753
    11  H   -0.026151   0.008067   0.002746  -0.012456  -0.001708  -0.010063
    12  H    0.057277  -0.006445  -0.000430  -0.030699   0.001373  -0.001664
    13  C    5.879010  -0.101901  -0.003241  -0.501252   0.028311   0.121297
    14  C   -0.101901   5.717062   0.440557   0.001778  -0.266194  -0.004754
    15  H   -0.003241   0.440557   0.389862  -0.011645  -0.069997  -0.069692
    16  O   -0.501252   0.001778  -0.011645   9.317668   0.011999   0.021678
    17  O    0.028311  -0.266194  -0.069997   0.011999   8.997400   0.081996
    18  H    0.121297  -0.004754  -0.069692   0.021678   0.081996   0.649886
          Atomic-Atomic Spin Densities.
               1          2          3          4          5          6
     1  H    0.003592  -0.000795  -0.000312  -0.000523  -0.000576  -0.000966
     2  C   -0.000795   0.001788  -0.000858   0.001212   0.008836   0.001864
     3  H   -0.000312  -0.000858   0.001940  -0.000631  -0.001145   0.000296
     4  H   -0.000523   0.001212  -0.000631   0.001010   0.000697   0.000090
     5  C   -0.000576   0.008836  -0.001145   0.000697  -0.034197   0.013064
     6  H   -0.000966   0.001864   0.000296   0.000090   0.013064   0.029738
     7  H    0.000103  -0.000894   0.000103   0.000241   0.010922   0.002466
     8  O   -0.000952   0.003911   0.000644  -0.002463  -0.040292   0.003246
     9  H   -0.000275  -0.000070  -0.000070  -0.000069   0.001576  -0.000325
    10  C    0.000412  -0.001407  -0.000272  -0.000003   0.002858  -0.000963
    11  H    0.000083  -0.000213  -0.000034  -0.000005   0.000800  -0.000176
    12  H   -0.000058   0.000149   0.000079  -0.000008  -0.000666   0.000135
    13  C   -0.000116   0.003053   0.001026   0.000356  -0.018071   0.007576
    14  C    0.001451  -0.004092  -0.000795  -0.000662   0.031666  -0.011879
    15  H    0.000067  -0.000850  -0.000118  -0.000093   0.003497  -0.002824
    16  O   -0.000373  -0.000327  -0.000165  -0.000006   0.003238  -0.003478
    17  O   -0.000154   0.000463   0.000044   0.000000  -0.001983   0.001037
    18  H   -0.000495  -0.000191   0.000185   0.000398  -0.006016   0.000202
               7          8          9         10         11         12
     1  H    0.000103  -0.000952  -0.000275   0.000412   0.000083  -0.000058
     2  C   -0.000894   0.003911  -0.000070  -0.001407  -0.000213   0.000149
     3  H    0.000103   0.000644  -0.000070  -0.000272  -0.000034   0.000079
     4  H    0.000241  -0.002463  -0.000069  -0.000003  -0.000005  -0.000008
     5  C    0.010922  -0.040292   0.001576   0.002858   0.000800  -0.000666
     6  H    0.002466   0.003246  -0.000325  -0.000963  -0.000176   0.000135
     7  H    0.021005  -0.004879   0.000041   0.000016   0.000066  -0.000028
     8  O   -0.004879   0.807912  -0.000552  -0.005753  -0.001292   0.000499
     9  H    0.000041  -0.000552   0.005824  -0.014911   0.000353   0.000648
    10  C    0.000016  -0.005753  -0.014911   0.085602  -0.002156   0.000089
    11  H    0.000066  -0.001292   0.000353  -0.002156  -0.001219  -0.000316
    12  H   -0.000028   0.000499   0.000648   0.000089  -0.000316   0.000243
    13  C   -0.001116   0.026404   0.001108   0.002865  -0.003632   0.004034
    14  C    0.002080  -0.120109   0.005631   0.002766   0.007967  -0.003743
    15  H   -0.000150  -0.007689   0.000997   0.003080   0.000722  -0.000399
    16  O    0.000086  -0.003088  -0.000821  -0.002802   0.000805  -0.000114
    17  O   -0.000295   0.011207   0.004475  -0.003665   0.000675   0.000142
    18  H   -0.003843  -0.014335  -0.003823  -0.004800  -0.003086   0.001094
              13         14         15         16         17         18
     1  H   -0.000116   0.001451   0.000067  -0.000373  -0.000154  -0.000495
     2  C    0.003053  -0.004092  -0.000850  -0.000327   0.000463  -0.000191
     3  H    0.001026  -0.000795  -0.000118  -0.000165   0.000044   0.000185
     4  H    0.000356  -0.000662  -0.000093  -0.000006   0.000000   0.000398
     5  C   -0.018071   0.031666   0.003497   0.003238  -0.001983  -0.006016
     6  H    0.007576  -0.011879  -0.002824  -0.003478   0.001037   0.000202
     7  H   -0.001116   0.002080  -0.000150   0.000086  -0.000295  -0.003843
     8  O    0.026404  -0.120109  -0.007689  -0.003088   0.011207  -0.014335
     9  H    0.001108   0.005631   0.000997  -0.000821   0.004475  -0.003823
    10  C    0.002865   0.002766   0.003080  -0.002802  -0.003665  -0.004800
    11  H   -0.003632   0.007967   0.000722   0.000805   0.000675  -0.003086
    12  H    0.004034  -0.003743  -0.000399  -0.000114   0.000142   0.001094
    13  C    0.316661  -0.144869  -0.019245  -0.089883  -0.002217   0.071623
    14  C   -0.144869   0.624613   0.058489   0.025565  -0.209219  -0.113326
    15  H   -0.019245   0.058489   0.035082   0.007560  -0.013914  -0.004617
    16  O   -0.089883   0.025565   0.007560   0.226070   0.000847  -0.010279
    17  O   -0.002217  -0.209219  -0.013914   0.000847   0.958072   0.030642
    18  H    0.071623  -0.113326  -0.004617  -0.010279   0.030642   0.000374
 Mulliken charges and spin densities:
               1          2
     1  H    0.358655   0.000114
     2  C   -0.890912   0.011577
     3  H    0.232718  -0.000083
     4  H    0.210110  -0.000459
     5  C   -0.096512  -0.025791
     6  H    0.295885   0.039103
     7  H    0.262668   0.025924
     8  O   -0.657808   0.652419
     9  H    0.263415  -0.000263
    10  C   -0.675063   0.060955
    11  H    0.305852  -0.000660
    12  H    0.222704   0.001780
    13  C    0.981808   0.155556
    14  C    0.240768   0.151535
    15  H    0.320812   0.059594
    16  O   -0.907734   0.152834
    17  O   -0.804686   0.776157
    18  H    0.337320  -0.060293
 Sum of Mulliken charges =   0.00000   2.00000
 Mulliken charges and spin densities with hydrogens summed into heavy atoms:
               1          2
     2  C   -0.089429   0.011149
     5  C    0.462041   0.039236
     8  O   -0.657808   0.652419
    10  C    0.116908   0.061813
    13  C    0.981808   0.155556
    14  C    0.898901   0.150836
    16  O   -0.907734   0.152834
    17  O   -0.804686   0.776157
 APT charges:
               1
     1  H    0.001574
     2  C    0.016160
     3  H   -0.020356
     4  H   -0.008216
     5  C    0.459527
     6  H   -0.065426
     7  H   -0.101805
     8  O    0.101170
     9  H    0.044679
    10  C   -0.130761
    11  H    0.064380
    12  H    0.032457
    13  C    1.076929
    14  C    0.365158
    15  H    0.037561
    16  O   -0.663969
    17  O   -0.475904
    18  H   -0.733160
 Sum of APT charges =   0.00000
 APT charges with hydrogens summed into heavy atoms:
               1
     2  C   -0.010837
     5  C    0.292296
     8  O    0.101170
    10  C    0.010755
    13  C    1.076929
    14  C   -0.330440
    16  O   -0.663969
    17  O   -0.475904
 Electronic spatial extent (au):  <R**2>=           1206.7995
 Charge=              0.0000 electrons
 Dipole moment (field-independent basis, Debye):
    X=              0.5203    Y=              1.5308    Z=             -0.1542  Tot=              1.6241
 Quadrupole moment (field-independent basis, Debye-Ang):
   XX=            -48.3778   YY=            -52.2651   ZZ=            -49.0514
   XY=             -4.6369   XZ=             -2.0833   YZ=              5.9327
 Traceless Quadrupole moment (field-independent basis, Debye-Ang):
   XX=              1.5203   YY=             -2.3670   ZZ=              0.8467
   XY=             -4.6369   XZ=             -2.0833   YZ=              5.9327
 Octapole moment (field-independent basis, Debye-Ang**2):
  XXX=             12.2166  YYY=              0.9940  ZZZ=              0.1576  XYY=             -0.2221
  XXY=             10.7754  XXZ=             -0.9061  XZZ=             -4.5287  YZZ=             -2.5188
  YYZ=              1.2968  XYZ=             -2.7754
 Hexadecapole moment (field-independent basis, Debye-Ang**3):
 XXXX=           -972.0902 YYYY=           -379.7734 ZZZZ=           -198.3770 XXXY=            -39.6933
 XXXZ=             -4.4954 YYYX=             -7.3864 YYYZ=              7.2486 ZZZX=              2.9255
 ZZZY=              1.0477 XXYY=           -234.1521 XXZZ=           -189.1309 YYZZ=            -99.7358
 XXYZ=              2.2266 YYXZ=             -2.9799 ZZXY=              2.5808
 N-N= 3.839366502507D+02 E-N=-1.755628261221D+03  KE= 4.196797888283D+02
  Exact polarizability: 157.345   3.055  92.324   9.642  -2.125  74.994
 Approx polarizability: 123.109  14.054  94.975  -0.393  -7.871  84.981
                          Isotropic Fermi Contact Couplings
        Atom                 a.u.       MegaHertz       Gauss      10(-4) cm-1
     1  H(1)               0.00005       0.10676       0.03809       0.03561
     2  C(13)              0.00221       1.24336       0.44366       0.41474
     3  H(1)               0.00020       0.45060       0.16078       0.15030
     4  H(1)              -0.00005      -0.12121      -0.04325      -0.04043
     5  C(13)             -0.01981     -11.13370      -3.97278      -3.71380
     6  H(1)               0.02514      56.19186      20.05065      18.74359
     7  H(1)               0.01238      27.66280       9.87078       9.22732
     8  O(17)              0.06319     -19.15406      -6.83465      -6.38911
     9  H(1)              -0.00110      -2.44897      -0.87385      -0.81689
    10  C(13)              0.00905       5.08538       1.81459       1.69630
    11  H(1)              -0.00041      -0.91630      -0.32696      -0.30564
    12  H(1)              -0.00023      -0.52408      -0.18700      -0.17481
    13  C(13)              0.06856      38.53897      13.75166      12.85522
    14  C(13)              0.01669       9.38310       3.34812       3.12987
    15  H(1)               0.02707      60.49814      21.58724      20.18001
    16  O(17)              0.01313      -3.98102      -1.42053      -1.32792
    17  O(17)              0.04098     -12.42213      -4.43252      -4.14358
    18  H(1)               0.00848      18.94185       6.75892       6.31832
 --------------------------------------------------------
       Center         ----  Spin Dipole Couplings  ----
                      3XX-RR        3YY-RR        3ZZ-RR
 --------------------------------------------------------
     1   Atom        0.000447      0.006109     -0.006556
     2   Atom        0.002776      0.008521     -0.011296
     3   Atom        0.003551     -0.000590     -0.002961
     4   Atom        0.004919     -0.000230     -0.004688
     5   Atom        0.029313     -0.027715     -0.001599
     6   Atom       -0.000189     -0.012803      0.012992
     7   Atom        0.010783     -0.004791     -0.005992
     8   Atom        0.920751     -1.164539      0.243788
     9   Atom       -0.005279     -0.001983      0.007262
    10   Atom       -0.016635     -0.026431      0.043066
    11   Atom       -0.000317      0.005360     -0.005043
    12   Atom       -0.007067      0.009197     -0.002130
    13   Atom       -0.124645      0.243098     -0.118454
    14   Atom        0.106771     -0.046027     -0.060744
    15   Atom       -0.012077     -0.021494      0.033571
    16   Atom       -0.280385      0.494057     -0.213672
    17   Atom       -1.049989      1.878151     -0.828163
    18   Atom        0.126719     -0.085493     -0.041227
 --------------------------------------------------------
                        XY            XZ            YZ
 --------------------------------------------------------
     1   Atom        0.005991      0.001156     -0.001126
     2   Atom        0.014647     -0.001216     -0.001889
     3   Atom        0.004475     -0.002052     -0.001476
     4   Atom        0.007723      0.003179      0.001777
     5   Atom        0.002481     -0.005201     -0.015090
     6   Atom        0.002223     -0.006702     -0.005649
     7   Atom       -0.006722     -0.011291      0.004547
     8   Atom       -0.493695      1.870943     -0.415982
     9   Atom       -0.003021      0.001495      0.007696
    10   Atom       -0.011670     -0.051058      0.028345
    11   Atom       -0.003232     -0.004872      0.012122
    12   Atom        0.000430     -0.003044      0.006993
    13   Atom        0.062350      0.009683      0.086906
    14   Atom       -0.095527      0.178711     -0.064725
    15   Atom       -0.005777     -0.013180      0.004359
    16   Atom        0.029991      0.035128      0.350529
    17   Atom       -0.819257      0.348896      0.736017
    18   Atom       -0.009700      0.102856     -0.005131
 --------------------------------------------------------


 ---------------------------------------------------------------------------------
              Anisotropic Spin Dipole Couplings in Principal Axis System
 ---------------------------------------------------------------------------------

       Atom             a.u.   MegaHertz   Gauss  10(-4) cm-1        Axes

              Baa    -0.0072    -3.846    -1.372    -1.283 -0.3102  0.2178  0.9254
     1 H(1)   Bbb    -0.0027    -1.442    -0.515    -0.481  0.7872 -0.4869  0.3784
              Bcc     0.0099     5.288     1.887     1.764  0.5330  0.8459 -0.0204
 
              Baa    -0.0115    -1.541    -0.550    -0.514 -0.0467  0.1277  0.9907
     2 C(13)  Bbb    -0.0092    -1.241    -0.443    -0.414  0.7724 -0.6243  0.1169
              Bcc     0.0207     2.782     0.993     0.928  0.6334  0.7707 -0.0695
 
              Baa    -0.0037    -1.962    -0.700    -0.654 -0.0984  0.5417  0.8348
     3 H(1)   Bbb    -0.0034    -1.799    -0.642    -0.600 -0.5707  0.6565 -0.4933
              Bcc     0.0070     3.761     1.342     1.254  0.8153  0.5249 -0.2445
 
              Baa    -0.0061    -3.246    -1.158    -1.083 -0.5776  0.5912  0.5630
     4 H(1)   Bbb    -0.0052    -2.785    -0.994    -0.929  0.1881 -0.5747  0.7965
              Bcc     0.0113     6.031     2.152     2.012  0.7944  0.5659  0.2208
 
              Baa    -0.0346    -4.645    -1.657    -1.549 -0.0015  0.9096  0.4155
     5 C(13)  Bbb     0.0040     0.535     0.191     0.179  0.2218 -0.4049  0.8871
              Bcc     0.0306     4.109     1.466     1.371  0.9751  0.0935 -0.2012
 
              Baa    -0.0140    -7.491    -2.673    -2.499 -0.0661  0.9799  0.1884
     6 H(1)   Bbb    -0.0030    -1.599    -0.570    -0.533  0.9236 -0.0113  0.3832
              Bcc     0.0170     9.089     3.243     3.032 -0.3776 -0.1993  0.9043
 
              Baa    -0.0119    -6.347    -2.265    -2.117  0.3848 -0.2111  0.8985
     7 H(1)   Bbb    -0.0073    -3.881    -1.385    -1.294  0.3784  0.9240  0.0550
              Bcc     0.0192    10.228     3.649     3.412  0.8419 -0.3188 -0.4354
 
              Baa    -1.3192    95.457    34.062    31.841 -0.6319  0.0610  0.7726
     8 O(17)  Bbb    -1.2752    92.276    32.926    30.780  0.1693  0.9837  0.0608
              Bcc     2.5945  -187.733   -66.988   -62.621  0.7563 -0.1693  0.6319
 
              Baa    -0.0092    -4.917    -1.755    -1.640  0.6499  0.6643 -0.3692
     9 H(1)   Bbb    -0.0024    -1.282    -0.457    -0.428  0.7599 -0.5606  0.3289
              Bcc     0.0116     6.199     2.212     2.068 -0.0115  0.4944  0.8692
 
              Baa    -0.0471    -6.327    -2.258    -2.110  0.7900 -0.2924  0.5390
    10 C(13)  Bbb    -0.0338    -4.538    -1.619    -1.514  0.3921  0.9166 -0.0775
              Bcc     0.0810    10.865     3.877     3.624 -0.4714  0.2726  0.8388
 
              Baa    -0.0135    -7.185    -2.564    -2.397  0.1862 -0.5091  0.8403
    11 H(1)   Bbb    -0.0018    -0.942    -0.336    -0.314  0.9253  0.3785  0.0242
              Bcc     0.0152     8.127     2.900     2.711 -0.3304  0.7730  0.5415
 
              Baa    -0.0093    -4.978    -1.776    -1.661  0.7963 -0.2297  0.5597
    12 H(1)   Bbb    -0.0032    -1.732    -0.618    -0.578 -0.6030 -0.3749  0.7041
              Bcc     0.0126     6.710     2.394     2.238 -0.0481  0.8982  0.4370
 
              Baa    -0.1412   -18.942    -6.759    -6.318  0.5474 -0.2681  0.7927
    13 C(13)  Bbb    -0.1317   -17.674    -6.307    -5.896  0.8221 -0.0048 -0.5693
              Bcc     0.2729    36.617    13.066    12.214  0.1564  0.9634  0.2178
 
              Baa    -0.1745   -23.412    -8.354    -7.810 -0.5273  0.0356  0.8489
    14 C(13)  Bbb    -0.0889   -11.930    -4.257    -3.980  0.3145  0.9363  0.1561
              Bcc     0.2634    35.343    12.611    11.789  0.7893 -0.3493  0.5050
 
              Baa    -0.0243   -12.967    -4.627    -4.325  0.4600  0.8871  0.0379
    15 H(1)   Bbb    -0.0134    -7.125    -2.542    -2.377  0.8473 -0.4514  0.2799
              Bcc     0.0377    20.092     7.169     6.702 -0.2654  0.0966  0.9593
 
              Baa    -0.3634    26.292     9.382     8.770 -0.2510 -0.3588  0.8991
    16 O(17)  Bbb    -0.2768    20.026     7.146     6.680  0.9670 -0.1357  0.2157
              Bcc     0.6401   -46.318   -16.528   -15.450  0.0446  0.9235  0.3810
 
              Baa    -1.6469   119.169    42.522    39.750  0.7521  0.2976 -0.5880
    17 O(17)  Bbb    -0.5759    41.675    14.871    13.901  0.6223 -0.0269  0.7823
              Bcc     2.2228  -160.844   -57.393   -53.652 -0.2170  0.9543  0.2054
 
              Baa    -0.0901   -48.067   -17.152   -16.034 -0.4216  0.1143  0.8995
    18 H(1)   Bbb    -0.0859   -45.831   -16.354   -15.288  0.0866  0.9926 -0.0855
              Bcc     0.1760    93.898    33.505    31.321  0.9026 -0.0419  0.4284
 

 ---------------------------------------------------------------------------------

 Rotating derivatives to standard orientation.
 Full mass-weighted force constant matrix:
 Low frequencies ----1248.2365   -5.9252   -0.0012   -0.0011   -0.0007    4.7611
 Low frequencies ---    6.2801   25.8406   64.3170
 ******    1 imaginary frequencies (negative Signs) ****** 
 Diagonal vibrational polarizability:
      164.1264925      54.1008541      19.3430823
 Harmonic frequencies (cm**-1), IR intensities (KM/Mole), Raman scattering
 activities (A**4/AMU), depolarization ratios for plane and unpolarized
 incident light, reduced masses (AMU), force constants (mDyne/A),
 and normal coordinates:
                      1                      2                      3
                      A                      A                      A
 Frequencies --  -1248.2365                25.7426                64.3010
 Red. masses --      1.2494                 3.8722                 3.0507
 Frc consts  --      1.1469                 0.0015                 0.0074
 IR Inten    --   5327.1866                 0.5720                 3.7954
  Atom  AN      X      Y      Z        X      Y      Z        X      Y      Z
     1   1     0.00   0.00   0.01     0.33   0.00  -0.19    -0.19   0.03  -0.36
     2   6     0.00  -0.01   0.00     0.21  -0.11  -0.18    -0.14   0.07  -0.14
     3   1     0.00   0.00   0.01     0.18  -0.30  -0.27    -0.11  -0.04  -0.15
     4   1    -0.01   0.00   0.01     0.28  -0.10  -0.22    -0.18   0.30  -0.09
     5   6    -0.01  -0.01  -0.03    -0.03  -0.04  -0.01    -0.03  -0.06   0.10
     6   1     0.11   0.06  -0.07    -0.11  -0.03   0.03     0.02  -0.30   0.05
     7   1     0.04   0.04   0.05    -0.17  -0.16  -0.01     0.03  -0.04   0.31
     8   8    -0.10   0.00  -0.02    -0.02   0.22   0.12    -0.05   0.05   0.12
     9   1     0.02   0.00  -0.01    -0.27  -0.05   0.05     0.32  -0.10   0.01
    10   6     0.00   0.00   0.00    -0.19  -0.04   0.01     0.20  -0.08   0.10
    11   1     0.00  -0.01  -0.02    -0.19  -0.06  -0.13     0.22  -0.10   0.21
    12   1     0.00   0.00   0.00    -0.22  -0.04   0.05     0.20  -0.08   0.11
    13   6     0.00   0.02  -0.01    -0.03   0.00   0.06     0.06  -0.01   0.02
    14   6    -0.02  -0.02   0.05     0.03  -0.02   0.01     0.04  -0.02  -0.03
    15   1     0.11  -0.08   0.07     0.16   0.01   0.02     0.15   0.00  -0.02
    16   8     0.00   0.00   0.00     0.04   0.02   0.12    -0.04   0.02  -0.01
    17   8     0.05   0.01  -0.02    -0.01  -0.05  -0.11    -0.03   0.02  -0.15
    18   1     0.87   0.14   0.40    -0.01   0.03   0.11    -0.02  -0.04   0.07
                      4                      5                      6
                      A                      A                      A
 Frequencies --     69.4040                82.8849               130.7296
 Red. masses --      3.5242                 5.7376                 1.6992
 Frc consts  --      0.0100                 0.0232                 0.0171
 IR Inten    --      2.7509                 1.0678                 1.6219
  Atom  AN      X      Y      Z        X      Y      Z        X      Y      Z
     1   1     0.29   0.06   0.25    -0.17   0.11   0.04    -0.02  -0.03   0.38
     2   6     0.16  -0.04   0.15    -0.15   0.13  -0.05    -0.01  -0.01   0.01
     3   1     0.20  -0.08   0.17    -0.20   0.20  -0.09    -0.23   0.15  -0.15
     4   1     0.15  -0.24   0.13    -0.08   0.09  -0.09     0.27  -0.19  -0.14
     5   6    -0.05   0.11  -0.01    -0.13   0.13  -0.08    -0.10   0.05  -0.05
     6   1    -0.07   0.34   0.02    -0.18   0.17  -0.06    -0.28   0.21   0.05
     7   1    -0.18   0.01  -0.14    -0.11   0.16  -0.16    -0.13   0.07  -0.32
     8   8    -0.10   0.20  -0.03    -0.08   0.07  -0.05     0.06  -0.05   0.08
     9   1     0.28  -0.12  -0.04    -0.30  -0.19   0.05     0.21   0.22   0.02
    10   6     0.20  -0.08   0.04     0.01  -0.03  -0.02     0.02   0.04   0.00
    11   1     0.20  -0.03   0.17    -0.06   0.24  -0.25     0.07  -0.17   0.12
    12   1     0.26  -0.09   0.05     0.25  -0.09   0.06    -0.17   0.09  -0.13
    13   6     0.01  -0.06  -0.03     0.15  -0.09   0.05     0.01  -0.01   0.01
    14   6    -0.09  -0.06  -0.06    -0.07  -0.08   0.00     0.07  -0.02   0.07
    15   1    -0.16  -0.04  -0.07    -0.10  -0.06   0.00     0.25  -0.08   0.10
    16   8    -0.07  -0.06  -0.09     0.38  -0.18   0.14    -0.02  -0.02  -0.02
    17   8    -0.06  -0.02   0.02    -0.09   0.02   0.02    -0.04   0.02  -0.09
    18   1    -0.06  -0.07  -0.11    -0.06  -0.14  -0.02    -0.01  -0.03   0.22
                      7                      8                      9
                      A                      A                      A
 Frequencies --    148.9702               227.1341               265.5370
 Red. masses --      1.1686                 1.7224                 3.2607
 Frc consts  --      0.0153                 0.0524                 0.1355
 IR Inten    --      0.1858                 2.4672                 7.1324
  Atom  AN      X      Y      Z        X      Y      Z        X      Y      Z
     1   1    -0.01  -0.02   0.10    -0.14  -0.14   0.45    -0.06  -0.07   0.26
     2   6     0.00   0.00   0.00    -0.04  -0.02  -0.02     0.06   0.05   0.00
     3   1    -0.06   0.04  -0.05    -0.42   0.22  -0.33    -0.18   0.23  -0.19
     4   1     0.08  -0.04  -0.04     0.43  -0.11  -0.25     0.33   0.04  -0.14
     5   6    -0.01   0.01   0.00    -0.04  -0.04   0.05     0.14  -0.02   0.04
     6   1    -0.06   0.04   0.02    -0.03  -0.07   0.04     0.26  -0.12  -0.03
     7   1    -0.02   0.01  -0.06    -0.05  -0.05   0.08     0.19   0.00   0.21
     8   8     0.03  -0.02   0.03    -0.07   0.02   0.03     0.03   0.01  -0.04
     9   1    -0.45  -0.36   0.02     0.03  -0.07  -0.06    -0.02  -0.21  -0.06
    10   6     0.01  -0.01   0.00     0.01  -0.03  -0.02    -0.07  -0.20  -0.02
    11   1    -0.10   0.50  -0.26     0.02  -0.06  -0.01    -0.04  -0.37  -0.09
    12   1     0.46  -0.12   0.21    -0.01  -0.04   0.03    -0.23  -0.19   0.10
    13   6     0.01   0.00   0.00     0.01   0.03  -0.04     0.02  -0.05  -0.03
    14   6     0.04  -0.01   0.02    -0.01   0.04  -0.08    -0.01  -0.04   0.03
    15   1     0.09  -0.03   0.03    -0.16   0.07  -0.11     0.01  -0.17   0.05
    16   8    -0.07   0.01  -0.03     0.03   0.06   0.00    -0.02  -0.02  -0.03
    17   8     0.00   0.02  -0.02     0.11  -0.05   0.08    -0.13   0.26   0.04
    18   1     0.02   0.00   0.07     0.00   0.03  -0.18     0.06  -0.04   0.08
                     10                     11                     12
                      A                      A                      A
 Frequencies --    271.3898               384.7532               424.4113
 Red. masses --      2.5520                 3.4112                 3.8288
 Frc consts  --      0.1107                 0.2975                 0.4063
 IR Inten    --      6.9745                25.7839                 6.6642
  Atom  AN      X      Y      Z        X      Y      Z        X      Y      Z
     1   1    -0.08  -0.10   0.30    -0.27  -0.23   0.16    -0.33  -0.29   0.16
     2   6     0.06   0.04   0.00    -0.12  -0.09   0.05    -0.12  -0.09   0.06
     3   1    -0.22   0.26  -0.21    -0.12   0.18   0.15    -0.06   0.27   0.26
     4   1     0.37   0.04  -0.15    -0.18  -0.18   0.07    -0.29  -0.22   0.13
     5   6     0.15  -0.03   0.05     0.02  -0.09  -0.09     0.08  -0.10  -0.13
     6   1     0.31  -0.16  -0.04     0.08  -0.12  -0.12     0.04  -0.13  -0.12
     7   1     0.20  -0.02   0.27    -0.01  -0.13   0.04     0.06  -0.12  -0.07
     8   8     0.01   0.02  -0.08    -0.04   0.16  -0.07     0.11   0.17   0.02
     9   1     0.01   0.18   0.08    -0.15   0.32   0.27     0.05  -0.17  -0.16
    10   6     0.03   0.16   0.05    -0.03   0.09   0.02     0.02  -0.03  -0.04
    11   1     0.01   0.30   0.13    -0.04   0.09  -0.11     0.03  -0.10  -0.07
    12   1     0.17   0.14  -0.08    -0.11   0.14  -0.23    -0.01  -0.05   0.16
    13   6    -0.07   0.00   0.06     0.11  -0.11   0.14     0.03   0.14  -0.08
    14   6    -0.09  -0.01   0.02     0.16  -0.06  -0.05    -0.06  -0.12   0.13
    15   1    -0.01   0.07   0.02     0.03   0.11  -0.09     0.05  -0.17   0.14
    16   8     0.00  -0.08   0.03    -0.11  -0.07   0.03     0.07   0.16  -0.02
    17   8    -0.11  -0.11  -0.11     0.09   0.11  -0.02    -0.10  -0.11   0.01
    18   1     0.00   0.06   0.03     0.02  -0.32  -0.19    -0.07   0.05   0.21
                     13                     14                     15
                      A                      A                      A
 Frequencies --    452.6465               527.4851               582.2028
 Red. masses --      4.3216                 3.1683                 4.9228
 Frc consts  --      0.5217                 0.5194                 0.9831
 IR Inten    --     29.9000                50.2143               129.9847
  Atom  AN      X      Y      Z        X      Y      Z        X      Y      Z
     1   1    -0.20  -0.18   0.07    -0.02  -0.02  -0.01     0.02   0.01   0.01
     2   6    -0.07  -0.06   0.03     0.00   0.00   0.00     0.01   0.00   0.01
     3   1    -0.03   0.14   0.15     0.00   0.01   0.01    -0.01  -0.02  -0.02
     4   1    -0.19  -0.14   0.07    -0.01   0.00   0.01     0.04   0.00  -0.01
     5   6     0.02  -0.05  -0.07     0.01   0.00  -0.01    -0.01   0.01   0.02
     6   1    -0.04  -0.05  -0.04    -0.01   0.01   0.00     0.07  -0.07  -0.03
     7   1    -0.02  -0.09  -0.09     0.00  -0.01  -0.02    -0.03  -0.03   0.12
     8   8     0.08   0.10   0.04     0.02   0.01   0.02    -0.06   0.01  -0.08
     9   1     0.14  -0.22  -0.15     0.20   0.12  -0.14    -0.14   0.15   0.16
    10   6    -0.02  -0.08   0.05     0.06   0.02  -0.13     0.09  -0.10  -0.17
    11   1    -0.02   0.03   0.34     0.03   0.33   0.28     0.07  -0.13  -0.46
    12   1     0.15  -0.12   0.16     0.40  -0.01  -0.47    -0.08  -0.04  -0.40
    13   6    -0.23  -0.05  -0.05    -0.18  -0.17  -0.11     0.19  -0.23   0.01
    14   6     0.02   0.34   0.00     0.04  -0.09  -0.07     0.01   0.33   0.19
    15   1     0.16   0.11   0.06     0.11  -0.40  -0.02     0.14   0.05   0.26
    16   8     0.06  -0.21  -0.02     0.00   0.11   0.21    -0.07   0.11   0.04
    17   8     0.06   0.04  -0.02    -0.01   0.06   0.03    -0.08  -0.13   0.01
    18   1     0.02   0.45   0.12     0.06   0.04   0.07    -0.17   0.08   0.19
                     16                     17                     18
                      A                      A                      A
 Frequencies --    693.0644               774.1525               845.9025
 Red. masses --      2.9294                 1.1655                 1.4429
 Frc consts  --      0.8290                 0.4115                 0.6083
 IR Inten    --    348.6099                 2.8593                78.6232
  Atom  AN      X      Y      Z        X      Y      Z        X      Y      Z
     1   1     0.10   0.09   0.03    -0.25  -0.24  -0.25     0.02   0.03   0.03
     2   6    -0.01   0.00   0.02     0.02  -0.01   0.02     0.01   0.02  -0.01
     3   1    -0.03  -0.15  -0.06    -0.13   0.06  -0.11     0.04   0.05   0.03
     4   1     0.08  -0.03  -0.03     0.05   0.47   0.05    -0.01  -0.04   0.00
     5   6    -0.06   0.02   0.06     0.06  -0.06   0.05     0.02   0.00  -0.05
     6   1     0.09  -0.15  -0.04    -0.11   0.50   0.19     0.02   0.00  -0.03
     7   1    -0.06  -0.03   0.24    -0.16  -0.18  -0.43     0.06   0.04   0.01
     8   8    -0.12   0.01  -0.18    -0.03   0.01  -0.03    -0.01  -0.01   0.06
     9   1     0.13  -0.17  -0.22     0.01  -0.02  -0.03     0.13  -0.16  -0.30
    10   6    -0.03   0.01   0.02     0.00   0.00  -0.01     0.01  -0.01  -0.12
    11   1    -0.02   0.03   0.30     0.00   0.00   0.01     0.03  -0.04   0.02
    12   1     0.08  -0.04   0.23     0.01   0.00   0.02     0.10  -0.04   0.01
    13   6    -0.09   0.06  -0.05    -0.01   0.00   0.00    -0.04   0.03   0.03
    14   6     0.23  -0.03   0.17     0.01   0.00   0.02     0.04  -0.01   0.10
    15   1     0.37  -0.09   0.19    -0.01   0.04   0.01    -0.42   0.62  -0.05
    16   8     0.05   0.01  -0.03     0.00   0.00   0.00    -0.02  -0.02   0.04
    17   8     0.02  -0.01   0.00     0.00   0.00   0.00    -0.01   0.01  -0.03
    18   1    -0.41  -0.31   0.05     0.02  -0.05  -0.02     0.20  -0.37  -0.24
                     19                     20                     21
                      A                      A                      A
 Frequencies --    909.8107               960.9719              1051.5887
 Red. masses --      2.1725                 2.1797                 1.7797
 Frc consts  --      1.0595                 1.1860                 1.1596
 IR Inten    --     29.7301                98.9030                 6.8468
  Atom  AN      X      Y      Z        X      Y      Z        X      Y      Z
     1   1    -0.11  -0.08   0.13     0.04   0.03  -0.04    -0.03  -0.03   0.00
     2   6     0.15   0.15  -0.03    -0.04  -0.04   0.01     0.01   0.00   0.00
     3   1     0.27   0.69   0.29    -0.07  -0.20  -0.08     0.00   0.05   0.01
     4   1    -0.15   0.01   0.10     0.05  -0.02  -0.04    -0.02   0.01   0.01
     5   6     0.00  -0.09  -0.11     0.04   0.04  -0.03    -0.02   0.00   0.02
     6   1    -0.12  -0.17  -0.05     0.09   0.13  -0.02    -0.02  -0.04   0.01
     7   1    -0.15  -0.23  -0.02     0.13   0.12   0.00    -0.05  -0.03   0.01
     8   8    -0.11  -0.05   0.07     0.00   0.00   0.04     0.02   0.00  -0.02
     9   1    -0.01   0.05   0.08     0.02   0.21   0.26     0.35  -0.09  -0.43
    10   6    -0.03   0.00   0.05    -0.11  -0.03   0.15    -0.14   0.00  -0.07
    11   1    -0.03   0.06   0.11    -0.15   0.30   0.42    -0.11   0.14   0.60
    12   1     0.00   0.01   0.02     0.11  -0.02  -0.13     0.38  -0.11   0.00
    13   6     0.01  -0.03  -0.04     0.05  -0.11  -0.13     0.16  -0.01   0.09
    14   6     0.03   0.02  -0.01     0.05   0.04   0.04    -0.07   0.01  -0.03
    15   1     0.06  -0.13   0.02    -0.41   0.05  -0.02     0.17  -0.02   0.01
    16   8     0.02   0.02  -0.03     0.05   0.07  -0.08    -0.03   0.00  -0.02
    17   8    -0.01  -0.01   0.01    -0.05  -0.02  -0.01     0.01   0.00   0.01
    18   1    -0.13  -0.12   0.01     0.25  -0.30  -0.19    -0.04   0.11   0.10
                     22                     23                     24
                      A                      A                      A
 Frequencies --   1068.9005              1091.1314              1117.7462
 Red. masses --      1.8034                 2.0391                 1.5812
 Frc consts  --      1.2140                 1.4304                 1.1639
 IR Inten    --     38.2733                48.5713                 4.5647
  Atom  AN      X      Y      Z        X      Y      Z        X      Y      Z
     1   1    -0.08  -0.13  -0.07    -0.36  -0.51  -0.05     0.06   0.08   0.26
     2   6    -0.01  -0.07  -0.02     0.05  -0.14  -0.11    -0.04   0.02  -0.12
     3   1    -0.05  -0.04  -0.04     0.04   0.36   0.09     0.23   0.10   0.20
     4   1    -0.02  -0.03  -0.01    -0.30  -0.12   0.06    -0.23  -0.49  -0.07
     5   6     0.09   0.10  -0.06     0.02   0.21   0.06     0.07  -0.03   0.15
     6   1     0.16   0.17  -0.07     0.12   0.08   0.00    -0.36   0.05   0.35
     7   1     0.11   0.12   0.07    -0.14   0.05   0.25     0.16   0.13  -0.33
     8   8    -0.06  -0.03   0.07    -0.02  -0.04   0.00    -0.02   0.01  -0.05
     9   1     0.02  -0.25  -0.30    -0.01   0.10   0.13    -0.01  -0.04  -0.05
    10   6     0.01   0.13  -0.02     0.01  -0.06   0.00     0.00   0.03   0.01
    11   1     0.07  -0.23  -0.02    -0.02   0.09  -0.02     0.01  -0.04   0.01
    12   1    -0.15   0.08   0.59     0.06  -0.03  -0.27    -0.04   0.02   0.14
    13   6     0.03  -0.07   0.00    -0.02   0.05   0.01     0.01  -0.04  -0.02
    14   6     0.03   0.05  -0.05     0.00  -0.03   0.02     0.00   0.00   0.02
    15   1     0.05  -0.42   0.02     0.07   0.18   0.00    -0.09  -0.04   0.01
    16   8    -0.02   0.00   0.02     0.01   0.00  -0.01     0.00   0.01   0.00
    17   8    -0.03  -0.02   0.02     0.01   0.01   0.00     0.00   0.00  -0.01
    18   1     0.00  -0.18  -0.07    -0.08   0.05   0.02     0.13   0.04  -0.05
                     25                     26                     27
                      A                      A                      A
 Frequencies --   1131.4666              1209.5219              1286.0743
 Red. masses --      2.1594                 1.3368                 1.1522
 Frc consts  --      1.6288                 1.1522                 1.1228
 IR Inten    --     74.4068                62.0106                10.2527
  Atom  AN      X      Y      Z        X      Y      Z        X      Y      Z
     1   1     0.14   0.18   0.02     0.01   0.02  -0.02     0.08   0.15   0.15
     2   6    -0.07   0.00   0.00    -0.01   0.00   0.01    -0.05   0.04  -0.06
     3   1     0.00  -0.23  -0.02    -0.01  -0.05  -0.01     0.10  -0.03   0.07
     4   1     0.08  -0.17  -0.09     0.03   0.00  -0.01    -0.07  -0.24  -0.07
     5   6     0.18   0.00  -0.09     0.03   0.01  -0.02    -0.01  -0.04   0.03
     6   1    -0.03   0.20   0.05    -0.01  -0.01   0.00     0.49   0.55  -0.15
     7   1     0.35   0.21  -0.24     0.02   0.00  -0.03    -0.33  -0.34   0.15
     8   8    -0.12  -0.02   0.07    -0.02   0.00   0.01     0.03  -0.01   0.01
     9   1     0.05   0.11   0.09    -0.06  -0.03   0.01     0.01   0.00   0.00
    10   6     0.00  -0.09  -0.02     0.00   0.04   0.02     0.00   0.00   0.00
    11   1    -0.04   0.14   0.00     0.02  -0.06   0.05     0.00   0.01  -0.01
    12   1     0.14  -0.07  -0.40    -0.07   0.04   0.20     0.00   0.00  -0.02
    13   6    -0.01   0.11   0.07     0.01  -0.10  -0.08     0.00   0.01   0.01
    14   6    -0.01   0.01  -0.02    -0.04  -0.06  -0.02     0.01   0.01  -0.02
    15   1     0.38  -0.04   0.03     0.45   0.77  -0.07     0.15   0.04  -0.01
    16   8     0.00  -0.02  -0.01     0.01   0.02   0.00     0.00   0.00   0.00
    17   8     0.01  -0.01   0.02     0.00   0.01   0.03    -0.02  -0.01   0.02
    18   1    -0.31  -0.11   0.07    -0.13   0.18   0.24     0.05  -0.09  -0.05
                     28                     29                     30
                      A                      A                      A
 Frequencies --   1320.6682              1351.4470              1381.5119
 Red. masses --      1.3711                 2.7524                 1.2499
 Frc consts  --      1.4090                 2.9618                 1.4055
 IR Inten    --    299.2885                82.4252                48.7296
  Atom  AN      X      Y      Z        X      Y      Z        X      Y      Z
     1   1     0.03   0.08  -0.02    -0.02   0.00  -0.06     0.02   0.00   0.04
     2   6    -0.04   0.02   0.01    -0.01   0.01   0.02     0.01  -0.01  -0.01
     3   1    -0.01  -0.12  -0.01    -0.03  -0.08  -0.03     0.02   0.08   0.03
     4   1     0.06  -0.12  -0.05     0.05  -0.04  -0.01    -0.03   0.07   0.01
     5   6     0.09   0.04  -0.04     0.04   0.04  -0.01    -0.04  -0.03   0.01
     6   1    -0.01   0.01   0.00    -0.25  -0.25   0.10     0.13   0.13  -0.05
     7   1    -0.30  -0.31   0.06    -0.23  -0.20   0.01     0.19   0.18  -0.02
     8   8    -0.04  -0.02   0.01    -0.01  -0.01  -0.01     0.00   0.00   0.00
     9   1    -0.05   0.02   0.03    -0.06   0.06   0.07    -0.42   0.20   0.36
    10   6     0.00   0.01  -0.02     0.01  -0.03  -0.04     0.05  -0.03  -0.12
    11   1     0.01  -0.04   0.09     0.01   0.03   0.13     0.06   0.07   0.58
    12   1     0.02  -0.01   0.07     0.01  -0.03   0.02    -0.17  -0.05   0.35
    13   6     0.02  -0.02   0.00     0.00   0.05   0.08     0.00   0.02   0.02
    14   6     0.02  -0.05   0.06     0.23   0.00  -0.12     0.00   0.00   0.00
    15   1    -0.54  -0.07   0.01     0.06   0.17  -0.14    -0.05  -0.01   0.00
    16   8    -0.01   0.00   0.01     0.01   0.00  -0.02     0.00   0.00   0.00
    17   8     0.06   0.02  -0.05    -0.20  -0.07   0.09     0.01   0.00   0.00
    18   1    -0.28   0.56   0.19     0.45   0.55  -0.18    -0.05   0.02   0.05
                     31                     32                     33
                      A                      A                      A
 Frequencies --   1401.2190              1414.4045              1455.1565
 Red. masses --      1.2610                 1.2839                 1.0610
 Frc consts  --      1.4587                 1.5133                 1.3237
 IR Inten    --     40.7549                 8.0900                29.6715
  Atom  AN      X      Y      Z        X      Y      Z        X      Y      Z
     1   1     0.20   0.12   0.09     0.39   0.33   0.04     0.01   0.01  -0.07
     2   6    -0.01  -0.07  -0.04    -0.08  -0.11  -0.02     0.00   0.00   0.00
     3   1     0.06   0.31   0.17     0.08   0.38   0.31     0.00   0.05   0.02
     4   1     0.02   0.29  -0.01     0.23   0.40  -0.11     0.04  -0.02  -0.02
     5   6    -0.06  -0.05   0.01     0.05   0.05   0.00     0.01  -0.03  -0.04
     6   1     0.22   0.27  -0.09    -0.12  -0.18   0.06    -0.45   0.36   0.25
     7   1     0.34   0.32  -0.02    -0.25  -0.22  -0.01     0.10  -0.01   0.62
     8   8    -0.02   0.00   0.00     0.01   0.00   0.00     0.02   0.00  -0.02
     9   1     0.14  -0.04  -0.11    -0.04   0.00   0.03     0.16   0.06  -0.04
    10   6    -0.02   0.01   0.04     0.01  -0.01  -0.01     0.01  -0.02  -0.01
    11   1    -0.01  -0.09  -0.19     0.00   0.05   0.06    -0.05   0.27  -0.06
    12   1     0.14   0.00  -0.09    -0.07   0.01   0.03    -0.20   0.01   0.11
    13   6     0.01  -0.01   0.00     0.00   0.00   0.00     0.00   0.00   0.00
    14   6     0.08  -0.02  -0.01    -0.04   0.01   0.01     0.00   0.00  -0.02
    15   1    -0.22   0.06  -0.04     0.12  -0.03   0.03    -0.05   0.02  -0.02
    16   8     0.00   0.00   0.00     0.00   0.00   0.00     0.00   0.00   0.00
    17   8    -0.03  -0.01   0.01     0.01   0.00   0.00     0.00   0.00   0.00
    18   1    -0.16   0.38   0.14     0.10  -0.16  -0.12    -0.02  -0.06   0.16
                     34                     35                     36
                      A                      A                      A
 Frequencies --   1456.9936              1470.7832              1490.8122
 Red. masses --      1.0539                 1.0515                 1.0406
 Frc consts  --      1.3182                 1.3401                 1.3627
 IR Inten    --     14.2033                 5.8197                 5.1875
  Atom  AN      X      Y      Z        X      Y      Z        X      Y      Z
     1   1    -0.01  -0.01   0.04     0.00   0.00  -0.03    -0.31  -0.27   0.35
     2   6     0.00   0.00   0.00     0.00   0.00   0.00    -0.03   0.02  -0.03
     3   1     0.00  -0.02  -0.01    -0.01   0.01   0.00     0.46  -0.39   0.34
     4   1    -0.03   0.01   0.01     0.01  -0.02  -0.01     0.32   0.29  -0.15
     5   6     0.00   0.01   0.02     0.00   0.01   0.00    -0.01   0.01  -0.01
     6   1     0.21  -0.15  -0.11     0.02  -0.04  -0.01    -0.03  -0.04  -0.01
     7   1    -0.03   0.02  -0.28    -0.03  -0.02  -0.04     0.00   0.02   0.03
     8   8    -0.01   0.00   0.01     0.00   0.00   0.00     0.00   0.00   0.00
     9   1     0.33   0.06  -0.14     0.30   0.57   0.21     0.00   0.01   0.00
    10   6     0.02  -0.05  -0.01    -0.04  -0.02  -0.03     0.00   0.00   0.00
    11   1    -0.11   0.62  -0.13    -0.03  -0.08  -0.30     0.00  -0.01  -0.01
    12   1    -0.49   0.04   0.18     0.40  -0.17   0.49     0.02   0.00   0.00
    13   6     0.01   0.00   0.00    -0.02   0.01  -0.01     0.00   0.00   0.00
    14   6     0.01   0.00   0.00     0.00   0.00   0.00     0.00   0.00  -0.01
    15   1    -0.04   0.01  -0.01     0.02   0.01   0.00    -0.03   0.01  -0.01
    16   8    -0.01  -0.01   0.01     0.00  -0.01   0.01     0.00   0.00   0.00
    17   8     0.00   0.00   0.00     0.00   0.00   0.00     0.00   0.00   0.00
    18   1    -0.04   0.07   0.02     0.00  -0.06   0.00    -0.01  -0.04   0.09
                     37                     38                     39
                      A                      A                      A
 Frequencies --   1501.6001              1514.8768              1891.7353
 Red. masses --      1.0491                 1.1579                11.7558
 Frc consts  --      1.3937                 1.5655                24.7870
 IR Inten    --      3.9112               152.0344               294.5318
  Atom  AN      X      Y      Z        X      Y      Z        X      Y      Z
     1   1     0.14   0.08   0.59     0.03   0.04  -0.09     0.02   0.01   0.03
     2   6     0.03  -0.02  -0.04     0.00   0.00   0.00     0.00   0.00   0.00
     3   1    -0.14  -0.21  -0.26    -0.03   0.07   0.00     0.00   0.01   0.00
     4   1    -0.50   0.37   0.26     0.01  -0.08  -0.01    -0.01   0.02   0.01
     5   6     0.03   0.01  -0.02     0.01   0.02   0.03     0.00  -0.01   0.00
     6   1    -0.09  -0.02   0.03     0.05  -0.12   0.00     0.03   0.00  -0.02
     7   1    -0.06  -0.08   0.05    -0.09  -0.06  -0.13     0.03   0.02  -0.02
     8   8     0.00   0.00   0.00     0.02   0.01  -0.01     0.00   0.00   0.00
     9   1     0.01   0.02   0.01    -0.04  -0.03   0.00     0.17  -0.01  -0.12
    10   6     0.00   0.00   0.00     0.00   0.00   0.00     0.02   0.00  -0.05
    11   1     0.00  -0.01  -0.01     0.01  -0.05   0.01    -0.01   0.02  -0.21
    12   1     0.02  -0.01   0.01     0.02   0.00  -0.04    -0.05  -0.03   0.13
    13   6     0.00   0.00   0.00    -0.01   0.01   0.01    -0.35  -0.35   0.58
    14   6     0.00   0.00  -0.01     0.03   0.03  -0.09    -0.07  -0.07   0.02
    15   1    -0.02   0.00  -0.01    -0.29   0.06  -0.12    -0.02  -0.03   0.05
    16   8     0.00   0.00   0.00     0.00   0.00  -0.01     0.23   0.29  -0.37
    17   8     0.00   0.00   0.00    -0.02  -0.02   0.02     0.05   0.03  -0.03
    18   1    -0.01  -0.05   0.07    -0.09  -0.42   0.79     0.07   0.03   0.01
                     40                     41                     42
                      A                      A                      A
 Frequencies --   2945.6251              2973.6050              2995.8751
 Red. masses --      1.0659                 1.0779                 1.0901
 Frc consts  --      5.4492                 5.6156                 5.7644
 IR Inten    --     38.6215                 2.2541                32.7911
  Atom  AN      X      Y      Z        X      Y      Z        X      Y      Z
     1   1    -0.01   0.01   0.00     0.00   0.00   0.00     0.04  -0.04   0.00
     2   6     0.00   0.00   0.00     0.00   0.00   0.00    -0.01   0.00   0.00
     3   1     0.02   0.00  -0.02    -0.01   0.00   0.01     0.02   0.00  -0.02
     4   1    -0.01   0.00  -0.02     0.00   0.00   0.01     0.02  -0.01   0.05
     5   6    -0.02  -0.01  -0.06     0.00   0.01   0.02     0.06  -0.06   0.01
     6   1     0.40  -0.10   0.80    -0.14   0.03  -0.27    -0.11   0.01  -0.25
     7   1    -0.18   0.19   0.00     0.10  -0.11  -0.01    -0.63   0.71   0.10
     8   8     0.00   0.00   0.00     0.00   0.00   0.00     0.00   0.00   0.00
     9   1     0.00   0.00   0.00     0.00   0.00   0.00     0.00   0.00   0.00
    10   6     0.00   0.00   0.00     0.00   0.00   0.00     0.00   0.00   0.00
    11   1     0.00   0.00   0.00     0.00   0.00   0.00     0.00   0.00   0.00
    12   1     0.00   0.00   0.00     0.00   0.00   0.00     0.00   0.00   0.00
    13   6     0.00   0.00   0.00     0.00   0.00   0.00     0.00   0.00   0.00
    14   6     0.00   0.00  -0.03     0.01  -0.01  -0.07     0.00   0.00  -0.01
    15   1    -0.03   0.04   0.33    -0.11   0.13   0.92    -0.01   0.01   0.06
    16   8     0.00   0.00   0.00     0.00   0.00   0.00     0.00   0.00   0.00
    17   8     0.00   0.00   0.00     0.00   0.00   0.00     0.00   0.00   0.00
    18   1    -0.01   0.00  -0.01     0.01  -0.01  -0.01     0.00   0.00   0.00
                     43                     44                     45
                      A                      A                      A
 Frequencies --   3050.3410              3063.6726              3126.6119
 Red. masses --      1.0351                 1.0336                 1.1017
 Frc consts  --      5.6743                 5.7157                 6.3453
 IR Inten    --     22.0019                 2.9718                22.1262
  Atom  AN      X      Y      Z        X      Y      Z        X      Y      Z
     1   1    -0.37   0.40   0.02     0.00   0.00   0.00     0.24  -0.28   0.00
     2   6    -0.03  -0.04  -0.01     0.00   0.00   0.00    -0.05   0.00   0.08
     3   1     0.43   0.14  -0.42     0.01   0.00  -0.01     0.55   0.19  -0.51
     4   1     0.24  -0.06   0.50     0.00   0.00   0.00    -0.23   0.05  -0.45
     5   6     0.00   0.00   0.00     0.00   0.00   0.00     0.00   0.00   0.00
     6   1    -0.01   0.00  -0.01     0.00   0.00   0.00    -0.01   0.00  -0.02
     7   1     0.01  -0.01   0.00     0.00   0.00   0.00     0.02  -0.02   0.00
     8   8     0.00   0.00   0.00     0.00   0.00   0.00     0.00   0.00   0.00
     9   1     0.00   0.00   0.00    -0.27   0.32  -0.41     0.00   0.00   0.00
    10   6     0.00   0.00   0.00    -0.02   0.00   0.04     0.00   0.00   0.00
    11   1    -0.01   0.00   0.00     0.63   0.12  -0.03     0.00   0.00   0.00
    12   1     0.00   0.00   0.00    -0.10  -0.48  -0.06     0.00   0.00   0.00
    13   6     0.00   0.00   0.00     0.00   0.00   0.00     0.00   0.00   0.00
    14   6     0.00   0.00   0.00     0.00   0.00   0.00     0.00   0.00   0.00
    15   1     0.00   0.00   0.00     0.00   0.00   0.00     0.00   0.00   0.00
    16   8     0.00   0.00   0.00     0.00   0.00   0.00     0.00   0.00   0.00
    17   8     0.00   0.00   0.00     0.00   0.00   0.00     0.00   0.00   0.00
    18   1     0.00   0.00   0.00     0.00   0.00   0.00     0.00   0.00   0.00
                     46                     47                     48
                      A                      A                      A
 Frequencies --   3134.8388              3143.3283              3181.7768
 Red. masses --      1.1037                 1.0997                 1.1064
 Frc consts  --      6.3904                 6.4018                 6.5996
 IR Inten    --     20.9372                 0.7313                 4.3065
  Atom  AN      X      Y      Z        X      Y      Z        X      Y      Z
     1   1     0.50  -0.55  -0.04    -0.01   0.01   0.00     0.00   0.00   0.00
     2   6    -0.07   0.05  -0.04     0.00   0.00   0.00     0.00   0.00   0.00
     3   1     0.04   0.03  -0.06     0.00   0.00   0.00     0.00   0.00   0.00
     4   1     0.27  -0.05   0.59     0.00   0.00   0.00     0.00   0.00   0.00
     5   6    -0.01   0.00   0.00     0.00   0.00   0.00     0.00   0.00   0.00
     6   1     0.02   0.00   0.04     0.00   0.00   0.00     0.00   0.00   0.00
     7   1     0.04  -0.05  -0.01     0.00   0.00   0.00     0.00   0.00   0.00
     8   8     0.00   0.00   0.00     0.00   0.00   0.00     0.00   0.00   0.00
     9   1     0.00   0.00   0.01     0.31  -0.39   0.51    -0.18   0.19  -0.27
    10   6     0.00   0.00   0.00    -0.08   0.02  -0.04    -0.02  -0.09   0.01
    11   1     0.01   0.00   0.00     0.68   0.13  -0.05     0.31   0.04  -0.01
    12   1     0.00   0.00   0.00     0.00   0.06   0.00     0.17   0.85   0.11
    13   6     0.00   0.00   0.00     0.00   0.00   0.00     0.00   0.00   0.00
    14   6     0.00   0.00   0.00     0.00   0.00   0.00     0.00   0.00   0.00
    15   1     0.00   0.00   0.00     0.00   0.00   0.00     0.00   0.00   0.00
    16   8     0.00   0.00   0.00     0.00   0.00   0.00     0.00   0.00   0.00
    17   8     0.00   0.00   0.00     0.00   0.00   0.00     0.00   0.00   0.00
    18   1     0.00   0.00   0.00     0.00   0.00   0.00     0.00   0.00   0.00

 -------------------
 - Thermochemistry -
 -------------------
 Temperature   298.150 Kelvin.  Pressure   1.00000 Atm.
 Atom     1 has atomic number  1 and mass   1.00783
 Atom     2 has atomic number  6 and mass  12.00000
 Atom     3 has atomic number  1 and mass   1.00783
 Atom     4 has atomic number  1 and mass   1.00783
 Atom     5 has atomic number  6 and mass  12.00000
 Atom     6 has atomic number  1 and mass   1.00783
 Atom     7 has atomic number  1 and mass   1.00783
 Atom     8 has atomic number  8 and mass  15.99491
 Atom     9 has atomic number  1 and mass   1.00783
 Atom    10 has atomic number  6 and mass  12.00000
 Atom    11 has atomic number  1 and mass   1.00783
 Atom    12 has atomic number  1 and mass   1.00783
 Atom    13 has atomic number  6 and mass  12.00000
 Atom    14 has atomic number  6 and mass  12.00000
 Atom    15 has atomic number  1 and mass   1.00783
 Atom    16 has atomic number  8 and mass  15.99491
 Atom    17 has atomic number  8 and mass  15.99491
 Atom    18 has atomic number  1 and mass   1.00783
 Molecular mass:   118.06299 amu.
 Principal axes and moments of inertia in atomic units:
                           1         2         3
     Eigenvalues --   685.602411446.075651725.18905
           X            0.99980  -0.00666  -0.01863
           Y            0.00855   0.99464   0.10303
           Z            0.01784  -0.10317   0.99450
 This molecule is an asymmetric top.
 Rotational symmetry number  1.
 Warning -- assumption of classical behavior for rotation
           may cause significant error
 Rotational temperatures (Kelvin)      0.12633     0.05990     0.05021
 Rotational constants (GHZ):           2.63234     1.24803     1.04611
    1 imaginary frequencies ignored.
 Zero-point vibrational energy     365248.7 (Joules/Mol)
                                   87.29652 (Kcal/Mol)
 Warning -- explicit consideration of  14 degrees of freedom as
           vibrations may cause significant error
 Vibrational temperatures:     37.04    92.51    99.86   119.25   188.09
          (Kelvin)            214.33   326.80   382.05   390.47   553.57
                              610.63   651.26   758.93   837.66   997.17
                             1113.83  1217.07  1309.01  1382.62  1513.00
                             1537.91  1569.89  1608.19  1627.93  1740.23
                             1850.37  1900.15  1944.43  1987.69  2016.04
                             2035.01  2093.65  2096.29  2116.13  2144.95
                             2160.47  2179.57  2721.79  4238.10  4278.35
                             4310.40  4388.76  4407.94  4498.50  4510.33
                             4522.55  4577.87
 
 Zero-point correction=                           0.139116 (Hartree/Particle)
 Thermal correction to Energy=                    0.149809
 Thermal correction to Enthalpy=                  0.150753
 Thermal correction to Gibbs Free Energy=         0.100486
 Sum of electronic and zero-point Energies=           -421.947476
 Sum of electronic and thermal Energies=              -421.936782
 Sum of electronic and thermal Enthalpies=            -421.935838
 Sum of electronic and thermal Free Energies=         -421.986105
 
                     E (Thermal)             CV                S
                      KCal/Mol        Cal/Mol-Kelvin    Cal/Mol-Kelvin
 Total                   94.007             35.367            105.796
 Electronic               0.000              0.000              2.183
 Translational            0.889              2.981             40.213
 Rotational               0.889              2.981             28.927
 Vibrational             92.229             29.405             34.473
 Vibration     1          0.593              1.985              6.133
 Vibration     2          0.597              1.971              4.321
 Vibration     3          0.598              1.969              4.170
 Vibration     4          0.600              1.961              3.821
 Vibration     5          0.612              1.923              2.935
 Vibration     6          0.618              1.904              2.685
 Vibration     7          0.651              1.800              1.901
 Vibration     8          0.671              1.736              1.625
 Vibration     9          0.675              1.726              1.587
 Vibration    10          0.754              1.503              1.020
 Vibration    11          0.786              1.417              0.877
 Vibration    12          0.811              1.355              0.788
 Vibration    13          0.882              1.189              0.593
 Vibration    14          0.939              1.070              0.481
                       Q            Log10(Q)             Ln(Q)
 Total Bot       0.601914D-46        -46.220466       -106.426555
 Total V=0       0.586589D+18         17.768334         40.913101
 Vib (Bot)       0.849949D-60        -60.070607       -138.317684
 Vib (Bot)    1  0.804470D+01          0.905510          2.085013
 Vib (Bot)    2  0.320984D+01          0.506483          1.166220
 Vib (Bot)    3  0.297186D+01          0.473029          1.089189
 Vib (Bot)    4  0.248356D+01          0.395075          0.909693
 Vib (Bot)    5  0.155916D+01          0.192890          0.444145
 Vib (Bot)    6  0.136154D+01          0.134030          0.308616
 Vib (Bot)    7  0.868226D+00         -0.061367         -0.141303
 Vib (Bot)    8  0.729458D+00         -0.137000         -0.315454
 Vib (Bot)    9  0.711611D+00         -0.147757         -0.340223
 Vib (Bot)   10  0.468358D+00         -0.329422         -0.758523
 Vib (Bot)   11  0.412325D+00         -0.384760         -0.885943
 Vib (Bot)   12  0.378039D+00         -0.422463         -0.972757
 Vib (Bot)   13  0.303901D+00         -0.517269         -1.191055
 Vib (Bot)   14  0.261156D+00         -0.583101         -1.342639
 Vib (V=0)       0.828309D+04          3.918193          9.021972
 Vib (V=0)    1  0.856022D+01          0.932485          2.147126
 Vib (V=0)    2  0.374854D+01          0.573863          1.321368
 Vib (V=0)    3  0.351363D+01          0.545756          1.256650
 Vib (V=0)    4  0.303339D+01          0.481928          1.109681
 Vib (V=0)    5  0.213737D+01          0.329879          0.759574
 Vib (V=0)    6  0.195044D+01          0.290134          0.668057
 Vib (V=0)    7  0.150191D+01          0.176643          0.406735
 Vib (V=0)    8  0.138437D+01          0.141252          0.325244
 Vib (V=0)    9  0.136971D+01          0.136628          0.314597
 Vib (V=0)   10  0.118510D+01          0.073754          0.169825
 Vib (V=0)   11  0.114808D+01          0.059973          0.138094
 Vib (V=0)   12  0.112683D+01          0.051858          0.119407
 Vib (V=0)   13  0.108511D+01          0.035474          0.081683
 Vib (V=0)   14  0.106409D+01          0.026980          0.062124
 Electronic      0.300000D+01          0.477121          1.098612
 Translational   0.504225D+08          7.702625         17.735949
 Rotational      0.468161D+06          5.670396         13.056568
 ***** Axes restored to original set *****
 -------------------------------------------------------------------
 Center     Atomic                   Forces (Hartrees/Bohr)
 Number     Number              X              Y              Z
 -------------------------------------------------------------------
      1        1          -0.000000122    0.000000144   -0.000000122
      2        6          -0.000000018    0.000000219   -0.000000077
      3        1          -0.000000064    0.000000235   -0.000000066
      4        1          -0.000000056    0.000000323   -0.000000047
      5        6          -0.000000159    0.000000190    0.000000101
      6        1           0.000000529   -0.000000334   -0.000000015
      7        1           0.000000144    0.000000173    0.000000068
      8        8           0.000000131    0.000000127    0.000000035
      9        1           0.000000004   -0.000000021    0.000000014
     10        6          -0.000000084   -0.000000122   -0.000000026
     11        1          -0.000000050   -0.000000166    0.000000010
     12        1          -0.000000174   -0.000000082   -0.000000090
     13        6          -0.000000163   -0.000000006   -0.000000074
     14        6           0.000000075   -0.000000152    0.000000083
     15        1           0.000000061   -0.000000213    0.000000097
     16        8          -0.000000413   -0.000000010   -0.000000056
     17        8           0.000000146   -0.000000234    0.000000123
     18        1           0.000000215   -0.000000070    0.000000043
 -------------------------------------------------------------------
 Cartesian Forces:  Max     0.000000529 RMS     0.000000159

 ----------------------------------------------------------------------

 Electric dipole moment (input orientation):
 (Debye = 10**-18 statcoulomb cm , SI units = C m)
                  (au)            (Debye)         (10**-30 SI)
   Tot        0.638987D+00      0.162414D+01      0.541756D+01
   x          0.204108D+00      0.518792D+00      0.173050D+01
   y          0.602466D+00      0.153132D+01      0.510792D+01
   z         -0.606548D-01     -0.154169D+00     -0.514253D+00

 Dipole polarizability, Alpha (input orientation).
 (esu units = cm**3 , SI units = C**2 m**2 J**-1)
 Alpha(0;0):
               (au)            (10**-24 esu)      (10**-40 SI)
   iso        0.108221D+03      0.160367D+02      0.178432D+02
   aniso      0.773002D+02      0.114547D+02      0.127451D+02
   xx         0.157339D+03      0.233152D+02      0.259417D+02
   yx         0.311760D+01      0.461981D+00      0.514023D+00
   yy         0.923300D+02      0.136819D+02      0.152232D+02
   zx         0.964428D+01      0.142913D+01      0.159013D+01
   zy        -0.211542D+01     -0.313472D+00     -0.348785D+00
   zz         0.749940D+02      0.111130D+02      0.123648D+02

 ----------------------------------------------------------------------

 Dipole orientation:
     1          2.32679165         -1.57677806          3.74021350
     6          4.07950476         -1.98749981          2.74110727
     1          5.64091800         -1.16247157          3.80401012
     1          4.34057614         -4.02898263          2.68179077
     6          4.00156304         -0.91504256          0.07884371
     1          3.73591497          1.14833248          0.16821957
     1          5.81252165         -1.19099664         -0.89639524
     8          2.08475967         -1.95558242         -1.37979310
     1         -3.18927786         -2.58588582          0.10061960
     6         -3.92988957         -0.88821479          1.00095790
     1         -5.62685536         -0.32845209         -0.02408667
     1         -4.33036340         -1.21644762          2.98660790
     6         -2.01242993          1.15813133          0.71912359
     6         -1.11369445          1.62761431         -2.19906979
     1         -0.14106410          3.46600857         -2.17982903
     8         -1.02582343          2.34714726          2.33756135
     8         -2.94475319          1.29709055         -3.74471055
     1          0.44304087         -0.02422949         -2.19706742

 Electric dipole moment (dipole orientation):
 (Debye = 10**-18 statcoulomb cm , SI units = C m)
                  (au)            (Debye)         (10**-30 SI)
   Tot        0.638987D+00      0.162414D+01      0.541756D+01
   x          0.000000D+00      0.000000D+00      0.000000D+00
   y          0.000000D+00      0.000000D+00      0.000000D+00
   z          0.638987D+00      0.162414D+01      0.541756D+01

 Dipole polarizability, Alpha (dipole orientation).
 (esu units = cm**3 , SI units = C**2 m**2 J**-1)
 Alpha(0;0):
               (au)            (10**-24 esu)      (10**-40 SI)
   iso        0.108221D+03      0.160367D+02      0.178432D+02
   aniso      0.773002D+02      0.114547D+02      0.127451D+02
   xx         0.133982D+03      0.198540D+02      0.220906D+02
   yx        -0.317145D+02     -0.469961D+01     -0.522902D+01
   yy         0.902028D+02      0.133667D+02      0.148724D+02
   zx         0.189496D+02      0.280803D+01      0.312436D+01
   zy        -0.101376D+02     -0.150223D+01     -0.167146D+01
   zz         0.100478D+03      0.148894D+02      0.165667D+02

 ----------------------------------------------------------------------
 1\1\GINC-R06C25\Freq\UwB97XD\Aug-CC-pVTZ\C5H10O3(3)\HASANGAL\09-Jan-20
 22\0\\# UWB97XD aug-cc-pVTZ Opt(CalcAll,TS,NoEigenTest) scf=qc Integra
 l(Grid=SuperFineGrid) Guess(mix,always) MaxDisk=32GB\\Title\\0,3\H,2.0
 023445885,1.4415364582,0.2055261915\C,2.7287216,0.6305506738,0.1643694
 011\H,3.4962273207,0.8936994703,-0.5645843393\H,3.2007506722,0.5357443
 461,1.1417809254\C,2.0532723076,-0.673906318,-0.2238104539\H,1.5803204
 745,-0.5630901878,-1.2128810275\H,2.7873004352,-1.4819700287,-0.343251
 4478\O,1.0899600916,-1.0739513747,0.6926196854\H,-1.0250868971,0.58741
 89627,1.8242191109\C,-1.5195697991,1.1830382679,1.0571586547\H,-2.5881
 636004,0.9756983487,1.1162067115\H,-1.3141640946,2.2411674258,1.188875
 9321\C,-1.0272542445,0.7240700754,-0.2737854465\C,-1.1812178755,-0.885
 740768,-0.5133565288\H,-1.0450108047,-1.0300813999,-1.5959632765\O,-0.
 4998222384,1.3690391345,-1.1150885759\O,-2.2440016936,-1.3376016515,0.
 0387003955\H,-0.1590922423,-1.1744294347,0.0475620881\\Version=ES64L-G
 16RevB.01\State=3-A\HF=-422.0865916\S2=2.015661\S2-1=0.\S2A=2.000132\R
 MSD=1.241e-09\RMSF=1.595e-07\ZeroPoint=0.1391159\Thermal=0.1498092\Dip
 ole=0.2041085,0.6024658,-0.0606548\DipoleDeriv=-0.0019851,0.1092302,0.
 0106566,0.0461046,-0.0398906,-0.0271854,-0.0186326,-0.0048222,0.046598
 3,0.0259166,-0.0605162,-0.0067374,-0.0633536,-0.077879,-0.0088484,-0.0
 535006,-0.05664,0.1004438,-0.0767084,-0.0537854,0.0741368,-0.0499059,0
 .0401134,0.0000818,0.127379,0.0317412,-0.0244729,0.0255773,-0.0200891,
 -0.0563786,-0.0037219,0.0417363,0.0323252,-0.1268946,-0.0096478,-0.091
 9604,0.8026075,0.0521714,0.0272541,0.6397061,0.2378745,0.063902,0.5934
 241,-0.0133038,0.3380989,-0.2380124,-0.0246657,-0.1719145,-0.2539327,0
 .0843784,-0.0223329,-0.0183399,-0.0363625,-0.0426438,-0.3040852,0.1078
 248,0.0185806,-0.100695,-0.0633,-0.0643401,-0.0189642,-0.0360986,0.061
 969,0.9916157,-0.216243,0.3956118,-0.0066266,-0.3255582,0.0608838,0.06
 34104,0.0736923,-0.3625465,0.0312254,0.0361909,-0.0640039,0.039235,0.0
 196567,0.0139481,-0.0105531,-0.0252178,0.0831553,-0.1053071,-0.0181689
 ,0.1182436,0.1260932,-0.0159295,-0.022167,0.0798114,0.0638932,-0.27104
 66,0.059358,0.0002298,-0.0001388,-0.0398032,0.0377024,-0.0440617,0.004
 1885,-0.0691758,0.0960791,0.0926356,-0.0188846,0.0066209,0.0084939,-0.
 0547657,-0.0333093,0.0303968,-0.0442276,0.0595017,0.4019745,0.5329335,
 -0.3744087,-0.4947755,1.8484234,-0.284314,-0.0415991,-0.3778364,0.9803
 898,1.8939273,-0.8467165,0.4588859,-0.1107302,-0.9791879,0.1312097,-0.
 2978635,0.2289779,0.1807339,0.0646673,0.0408213,0.0281964,0.1373512,0.
 1269691,-0.0054622,-0.0865535,-0.0328837,-0.0789521,-0.2392734,-0.4127
 751,0.2935833,0.1107339,-0.9745868,0.2796305,0.0173308,0.5615447,-0.77
 8048,-1.287728,0.5863917,-0.23633,-0.2749501,-0.0152187,-0.1031466,0.6
 501168,-0.3378453,-0.1247642,-2.1364055,0.2060507,-0.5218581,0.2907769
 ,0.1094621,0.0331863,-0.8931567,0.0842122,-0.1725352\Polar=157.3389605
 ,3.1175995,92.3299714,9.6442771,-2.1154153,74.9939624\PG=C01 [X(C5H10O
 3)]\NImag=1\\0.18205310,-0.14503087,0.21059593,-0.00543200,0.00931467,
 0.04716221,-0.17046088,0.13284339,0.00453080,0.55886027,0.13504175,-0.
 19256529,-0.00598919,-0.04050696,0.50254190,0.00623619,-0.00604043,-0.
 04794701,-0.01201689,-0.02031077,0.57243903,-0.01417450,-0.00638725,0.
 01377143,-0.17796523,-0.04495528,0.12480185,0.19133709,0.01635362,0.00
 704832,-0.01714221,-0.04408050,-0.06272420,0.04110793,0.05067191,0.064
 94227,-0.00087889,-0.00020125,-0.00066557,0.12604460,0.04214528,-0.167
 51667,-0.13813181,-0.04575039,0.17849078,-0.00895207,0.00086487,-0.019
 72887,-0.09737132,0.01267605,-0.10315083,0.01138072,-0.00178285,0.0212
 3745,0.10155502,0.00861914,-0.00192734,0.02211781,0.01266608,-0.050116
 01,0.02522687,0.00404328,-0.00189210,0.00639737,-0.01087482,0.05380255
 ,0.00168155,-0.00009178,0.00249099,-0.10410359,0.02349501,-0.26351755,
 -0.00986716,0.00166097,-0.01758430,0.11473664,-0.02429926,0.28419362,0
 .01074340,0.02158941,0.00788165,-0.09535120,-0.03614654,-0.02256839,-0
 .00908773,-0.01674651,-0.00775855,-0.00799072,-0.01491684,-0.00283524,
 0.50723597,-0.01341883,-0.02300869,-0.00705929,-0.03640386,-0.16500229
 ,-0.03890128,0.00105545,-0.00351295,-0.00184743,0.00073784,0.00146838,
 0.00104788,-0.03818905,0.48564497,-0.00065685,-0.00216889,-0.00172940,
 -0.01908423,-0.03999675,-0.08652966,0.01036224,0.02019811,0.00550094,-
 0.01279266,-0.02787774,-0.00756363,0.03528550,0.00622401,0.47113263,0.
 00087747,-0.00007546,0.00070332,-0.00642833,0.00162125,-0.01362070,-0.
 00020910,0.00004262,0.00031967,-0.00039818,-0.00328179,-0.00027437,-0.
 09262266,0.00969967,-0.09166060,0.10414648,0.00067118,0.00098262,-0.00
 014007,-0.01362896,-0.00007830,-0.02755719,0.00051625,0.00148572,0.000
 79937,-0.00270627,-0.00478384,-0.00163064,0.00989231,-0.04035850,0.026
 69508,-0.00836651,0.05070073,0.00047474,0.00012496,0.00012963,-0.00527
 924,0.00024129,-0.00774531,-0.00026456,-0.00000087,0.00029547,-0.00081
 255,-0.00155764,0.00069122,-0.10131833,0.01959625,-0.22042659,0.098955
 43,-0.02673947,0.25918462,-0.00068615,-0.00364825,-0.00134962,0.011507
 51,-0.01203317,-0.00231736,0.00045491,0.00135642,0.00040677,0.00043075
 ,0.00058748,0.00016872,-0.14897409,0.12159719,0.00993549,-0.00952014,0
 .01112941,-0.00119227,0.17341908,-0.00344098,-0.00433728,-0.00200198,0
 .01926877,-0.02154286,-0.00132145,-0.00023778,0.00049074,0.00051550,-0
 .00008986,0.00121664,-0.00047217,0.11318930,-0.18461244,-0.00956187,0.
 00351711,-0.00413682,-0.00074901,-0.12809438,0.20035659,-0.00057523,-0
 .00176904,0.00036009,0.00524277,-0.00787060,0.00059350,-0.00012781,0.0
 0004167,0.00029347,0.00069787,0.00016668,-0.00004009,0.00478899,-0.018
 76811,-0.04089264,-0.02014907,0.02072088,0.00156368,-0.02027053,0.0170
 8608,0.05209831,0.00127837,0.00040521,0.00000189,-0.02245360,-0.018935
 03,0.02416858,-0.00169178,-0.00559486,-0.00134260,0.00136849,0.0032788
 0,0.00109243,-0.15720885,-0.05089501,0.04647866,0.01322397,0.00671179,
 0.00712372,-0.02321960,0.00030313,0.03181872,0.16277130,0.00138175,0.0
 0335204,0.00090597,-0.02755624,-0.01169096,0.02636299,-0.00433398,-0.0
 0481675,-0.00203696,0.00103815,0.00228901,0.00045021,-0.03886824,-0.06
 399647,0.02756141,-0.00156858,-0.00469361,0.00843749,0.00808223,0.0119
 0649,-0.00860008,0.05795416,0.06668213,-0.00057400,0.00073435,0.000232
 30,0.00442371,0.00716607,0.00132388,-0.00037525,-0.00014291,0.00101947
 ,-0.00011298,-0.00025864,0.00161109,0.07491358,0.03906144,-0.13195800,
 0.02621217,0.00897306,-0.03513698,0.01450064,-0.00281047,-0.01261697,-
 0.10825212,-0.05849276,0.20017635,0.00007586,-0.00012605,0.00008593,0.
 00001656,0.00018780,-0.00006455,0.00003191,-0.00005443,-0.00003378,-0.
 00006064,0.00000873,-0.00002808,0.00002446,0.00026899,0.00078322,-0.00
 016765,-0.00019645,0.00000566,-0.00009980,-0.00015477,-0.00010582,0.00
 146955,-0.00002700,-0.00049770,0.10362872,-0.00001758,-0.00007531,0.00
 004924,-0.00004584,0.00004651,-0.00002598,0.00001314,-0.00005043,-0.00
 002559,-0.00001982,0.00001246,-0.00000231,0.00006621,0.00025929,0.0000
 9833,-0.00008129,0.00001913,-0.00001458,-0.00003971,-0.00005003,0.0000
 4422,0.00008988,-0.00051955,0.00020781,-0.07438973,0.13426992,0.000017
 81,0.00006434,-0.00005977,0.00005142,-0.00013819,0.00005999,-0.0000497
 4,0.00002443,0.00000656,-0.00000957,0.00000180,-0.00000419,0.00011295,
 0.00011470,-0.00024611,0.00001529,0.00006188,-0.00005329,-0.00007597,0
 .00002380,0.00006162,-0.00104608,0.00063829,0.00036843,0.09574713,-0.1
 1369255,0.19880203,0.00005548,-0.00002314,-0.00000987,0.00049275,-0.00
 042332,-0.00015139,0.00001955,0.00015455,0.00002507,-0.00001207,0.0000
 2218,-0.00000251,-0.00070856,0.00149930,0.00105348,-0.00015478,-0.0003
 1837,-0.00033262,-0.00030805,-0.00034985,0.00008901,0.00038040,0.00119
 041,-0.00005166,-0.09467006,0.06901403,-0.09164150,0.53202957,-0.00001
 853,0.00021591,0.00010891,-0.00001423,-0.00015580,0.00002004,0.0000251
 8,0.00002987,0.00000575,-0.00000475,0.00004345,0.00002487,-0.00005190,
 -0.00087753,-0.00130124,0.00038807,0.00007232,0.00000130,0.00022306,0.
 00031307,0.00003197,-0.00246024,0.00043126,0.00025952,0.06802472,-0.12
 985496,0.10325166,0.02553781,0.60590061,-0.00011612,-0.00003163,-0.000
 20718,-0.00006518,-0.00001321,-0.00001082,-0.00005778,0.00001488,-0.00
 000533,0.00007231,-0.00004853,0.00002494,0.00012537,0.00056217,0.00079
 577,-0.00041321,-0.00002481,0.00015195,-0.00010347,-0.00028141,0.00004
 528,0.00287202,-0.00010509,0.00010718,-0.09083080,0.10291567,-0.181566
 76,0.02109283,-0.02054884,0.47678984,-0.00001856,0.00004172,-0.0000260
 5,-0.00000550,-0.00005072,0.00005404,-0.00000493,0.00000908,0.00000180
 ,0.00001513,0.00000267,0.00001530,-0.00002635,-0.00026346,-0.00059081,
 0.00015096,0.00011979,0.00006428,0.00009047,0.00010366,0.00004906,-0.0
 0085379,0.00008914,0.00032102,-0.01321402,-0.00299932,0.00185545,-0.30
 714382,-0.05007539,0.01528117,0.33266871,-0.00000041,0.00000623,-0.000
 02918,-0.00003952,0.00003843,0.00002154,-0.00000555,-0.00000498,0.0000
 0228,0.00000282,-0.00000132,0.00000358,0.00005423,-0.00046786,-0.00007
 854,0.00000910,0.00007940,0.00005706,0.00012127,0.00011714,-0.00003519
 ,0.00002489,-0.00022095,-0.00013669,0.01679878,0.00255047,-0.00190103,
 -0.05081349,-0.05524186,-0.00210860,0.05435524,0.05387962,-0.00001955,
 0.00004673,-0.00003300,-0.00002723,-0.00002507,0.00005851,0.00000157,0
 .00000881,0.00000905,0.00002214,-0.00000576,0.00001452,-0.00002987,-0.
 00049207,-0.00068743,0.00018475,0.00018172,0.00001938,0.00013626,0.000
 18866,0.00002907,-0.00143203,0.00002578,0.00023452,-0.02367878,-0.0048
 8437,0.00268307,0.01729723,-0.00135845,-0.03996667,-0.01883262,-0.0012
 5889,0.04712328,0.00003854,-0.00006488,0.00006406,-0.00012070,0.000145
 70,-0.00002151,0.00002549,-0.00006150,-0.00001828,-0.00000057,-0.00000
 869,-0.00000752,0.00015615,0.00015067,0.00002890,-0.00002952,-0.000001
 31,0.00000381,-0.00005780,-0.00006891,-0.00000785,0.00007837,-0.000140
 38,0.00014417,0.00283352,0.01401842,0.00373356,-0.05945397,-0.05307479
 ,-0.00709047,-0.00152019,-0.02933768,-0.00430749,0.05688058,0.00002668
 ,0.00005289,-0.00006039,0.00007057,-0.00011173,0.00002221,-0.00000829,
 0.00006231,0.00001186,0.00000784,0.00000721,0.00001743,-0.00025561,-0.
 00030065,-0.00021281,0.00009203,0.00005916,-0.00001784,0.00010932,0.00
 010241,0.00000723,-0.00035883,0.00010417,-0.00002671,-0.00389459,-0.01
 203094,-0.00345868,-0.05151891,-0.31447729,-0.03294651,0.00064353,-0.0
 0199436,0.00015615,0.05651879,0.33667656,0.00000248,0.00002912,0.00004
 558,0.00007726,-0.00010586,-0.00002337,0.00000962,0.00002441,-0.000005
 92,-0.00002789,0.00003883,0.00000499,-0.00017555,-0.00006334,-0.000135
 06,0.00006001,-0.00000324,-0.00004642,0.00004496,0.00005666,0.00001905
 ,-0.00060965,0.00012726,0.00007024,0.00669414,0.02130124,0.00506521,-0
 .00596955,-0.02856617,-0.05248097,-0.00022107,0.00272872,-0.00090926,0
 .00530950,0.03650260,0.05364661,-0.00086376,-0.00088429,-0.00081284,-0
 .00158011,0.00144228,0.00064348,-0.00001914,-0.00052034,-0.00003246,0.
 00056121,-0.00032342,0.00004803,0.00083851,0.00142209,-0.00136692,-0.0
 0113237,0.00105020,0.00212351,-0.00010843,-0.00057704,0.00046730,0.002
 96852,-0.00478947,0.00096986,0.00439007,-0.00889148,-0.01397453,-0.088
 58360,0.01989604,0.02425401,-0.01249023,0.01019612,0.03555159,0.000282
 20,-0.00215298,-0.00582361,0.37311266,-0.00028696,-0.00149743,-0.00111
 685,-0.00182927,0.00244464,0.00077321,-0.00058098,-0.00094961,0.000087
 52,0.00057794,-0.00074941,-0.00032869,0.00656971,0.00674884,0.00754776
 ,-0.00352189,-0.00103880,0.00093087,-0.00297143,-0.00290711,-0.0003726
 0,0.01473571,-0.00235138,-0.00298918,-0.00820831,0.00660480,0.02087018
 ,0.01868940,-0.09862430,-0.04913634,-0.00459362,0.00248171,0.00869606,
 0.01045663,-0.01060379,-0.03009510,0.14595793,0.43597680,0.00035862,0.
 00053231,0.00128469,-0.00011746,0.00003575,-0.00032117,0.00028603,-0.0
 0004298,-0.00009935,-0.00056941,0.00039870,-0.00009374,-0.00054924,-0.
 00457526,-0.00455102,0.00244713,0.00026777,-0.00046365,0.00131759,0.00
 174018,-0.00022799,-0.00974047,-0.00205332,-0.00073865,0.01163956,-0.0
 0457703,-0.02525719,0.02564526,-0.04945423,-0.16296775,0.00076578,0.00
 314691,-0.00487663,0.00189386,0.00017912,-0.00476431,-0.29387522,-0.20
 857989,0.73419394,-0.00054318,0.00075407,0.00078030,0.00308478,-0.0047
 6409,-0.00173345,0.00117705,0.00153778,-0.00025163,-0.00052663,0.00021
 207,0.00094818,-0.01490943,-0.00350729,-0.00837857,0.00503981,0.003334
 55,-0.00729193,0.00442341,0.00270716,-0.00003944,-0.09751320,-0.003896
 40,-0.03053287,0.00159424,-0.00040320,-0.00103003,0.00250235,-0.003752
 35,0.01341923,0.00089796,-0.00083821,-0.00356163,0.00210275,-0.0015410
 8,-0.00195301,-0.00828942,0.09121500,-0.01859179,0.37777236,0.00006759
 ,0.00059812,0.00051929,0.00037061,-0.00004701,-0.00055781,0.00019623,0
 .00019490,-0.00004301,-0.00032537,0.00014494,-0.00003773,-0.00178265,-
 0.00534497,0.00136271,-0.00001191,0.00043701,-0.00108951,0.00119585,0.
 00140713,-0.00056371,0.00850945,0.00884570,0.00496887,-0.00037339,-0.0
 0166825,-0.00229367,-0.00918305,-0.01793931,0.00002578,0.00231146,-0.0
 0184701,-0.00032139,0.00220197,-0.00014063,-0.00447020,0.04726516,0.03
 741711,-0.03286796,0.01135782,0.16732613,-0.00005259,-0.00016990,-0.00
 016338,-0.00055026,-0.00006155,0.00057038,-0.00015752,-0.00031521,0.00
 005280,0.00019499,0.00010427,-0.00005601,0.00494514,0.00103320,-0.0020
 2702,0.00189742,0.00015958,0.00293258,-0.00006974,-0.00003571,0.000487
 26,-0.02319734,0.00029273,-0.01191520,-0.00093042,-0.00012528,0.001119
 92,0.00294303,-0.02049111,-0.00571249,0.00072782,0.00020976,0.00070712
 ,0.00162456,-0.00082199,-0.00236689,-0.01227473,-0.05277976,-0.0407895
 1,-0.10900916,0.00861567,0.53822793,0.00004133,0.00002025,-0.00003194,
 -0.00048351,0.00027172,0.00076031,-0.00011189,-0.00024886,-0.00000519,
 0.00015114,0.00014521,0.00001356,0.00241962,-0.00091518,-0.00326812,0.
 00067825,0.00008681,0.00203404,0.00015988,0.00030372,0.00029822,-0.000
 32225,0.00034028,0.00095904,0.00010148,-0.00006753,0.00034169,0.000809
 37,0.00004673,-0.00046810,-0.00012791,-0.00011158,0.00000624,0.0000226
 7,0.00002649,0.00028818,-0.00078091,-0.00112795,-0.00229362,-0.0376540
 9,0.00497396,0.01725121,0.05018508,-0.00004502,-0.00000910,-0.00001848
 ,0.00024634,-0.00021757,-0.00022225,0.00006821,0.00013190,-0.00001733,
 -0.00002547,-0.00004056,0.00005570,-0.00122505,0.00002973,0.00037481,-
 0.00002721,0.00012246,-0.00061525,0.00023166,0.00000366,0.00000003,-0.
 00135846,-0.00052285,-0.00022308,0.00005144,0.00028616,0.00050610,0.00
 030345,-0.00381988,-0.00011275,-0.00008298,0.00031984,0.00006276,0.000
 41975,-0.00040206,-0.00065176,-0.00231913,-0.01718806,-0.02384822,0.00
 571578,-0.03203271,-0.03909330,0.00402046,0.04555794,0.00002307,-0.000
 02534,-0.00005441,0.00007509,0.00016764,-0.00016656,-0.00005492,0.0000
 1654,0.00001321,0.00000286,-0.00003832,-0.00004808,-0.00025586,0.00040
 979,0.00398004,-0.00172704,-0.00072543,-0.00074965,-0.00044308,-0.0004
 5602,-0.00032839,0.00299402,0.00122639,-0.00175718,-0.00019023,0.00018
 425,0.00036786,0.00009262,-0.00107163,0.00065812,0.00014476,-0.0000405
 0,-0.00001632,0.00023985,-0.00009574,-0.00021634,0.00069489,0.00326825
 ,-0.00875822,0.01225981,-0.04580011,-0.27329220,-0.03213219,0.03675381
 ,0.30472007,-0.00025362,0.00095809,0.00073354,0.00073681,-0.00114555,-
 0.00093089,0.00016416,0.00037270,0.00000317,-0.00060235,0.00052915,-0.
 00000704,-0.00183505,-0.00203929,-0.00164341,0.00080745,0.00006019,-0.
 00110451,0.00072494,0.00108039,-0.00013587,-0.00434671,0.00188861,0.00
 039395,-0.00290875,0.00279176,0.00346610,0.00962687,-0.01490687,0.0297
 4142,0.00087138,-0.00072567,-0.00340959,-0.00026156,0.00029398,-0.0014
 7449,-0.21841044,-0.17216922,0.25528362,-0.00907018,-0.03578367,0.0151
 5268,0.00065373,0.00215117,-0.00022035,0.20483433,0.00004048,0.0006811
 3,0.00061656,0.00075988,-0.00096699,-0.00046932,0.00025872,0.00037956,
 -0.00004877,-0.00033053,0.00038186,0.00010978,-0.00296969,-0.00368461,
 -0.00137106,0.00137520,-0.00007597,-0.00060060,0.00127651,0.00122024,-
 0.00011295,-0.00465590,0.00139967,0.00066652,0.00160492,0.00034536,-0.
 00381906,-0.00472533,0.01308641,0.00333164,0.00221523,0.00040440,-0.00
 165709,0.00052473,0.00246272,0.00174200,-0.18721888,-0.29142130,0.2999
 1298,-0.04682487,-0.06067890,0.02870520,0.00182850,0.00283024,0.002297
 10,0.21384979,0.33230486,-0.00053294,-0.00033548,-0.00089950,-0.000248
 42,0.00012227,0.00024406,-0.00032085,-0.00012248,0.00006743,0.00031234
 ,-0.00020025,0.00005048,0.00165166,0.00312353,0.00202230,-0.00135998,-
 0.00035324,0.00073163,-0.00104943,-0.00123475,0.00023575,0.00623728,0.
 00026211,-0.00016164,0.00104187,-0.00075615,-0.00111143,0.03339146,0.0
 2452042,-0.03670219,0.00039458,-0.00046423,-0.00458624,-0.00172026,0.0
 0126437,0.00313951,0.24851079,0.26983808,-0.47431256,0.02900352,0.0354
 3724,-0.00836296,-0.00084168,-0.00094757,0.00352621,-0.29029660,-0.325
 22270,0.50710927,0.00034434,-0.00052742,-0.00047118,-0.00227589,0.0028
 4373,0.00128604,-0.00073604,-0.00112237,0.00014556,0.00031424,-0.00022
 137,-0.00050990,0.00873419,0.00277795,0.00149535,-0.00214258,-0.001413
 24,0.00405149,-0.00256317,-0.00169249,0.00007343,0.02765985,0.00013569
 ,0.00406547,-0.00098322,0.00103862,0.00155400,0.00552200,0.00680229,-0
 .00367820,-0.00029214,0.00027797,0.00029468,-0.00081029,0.00123134,0.0
 0289207,-0.04105678,-0.07773348,0.01525155,-0.25702258,-0.05161837,0.1
 3842255,-0.01471466,-0.01179629,0.02166701,0.01325936,0.01527128,-0.01
 568561,0.34819967,0.00008526,-0.00016725,-0.00018966,-0.00053643,0.000
 68470,0.00040683,-0.00021173,-0.00027880,0.00005895,0.00014735,-0.0000
 3875,-0.00012292,0.00276509,0.00129934,0.00064527,-0.00065378,-0.00057
 003,0.00148804,-0.00080779,-0.00060953,0.00008207,0.00754628,-0.000575
 37,0.00071825,-0.00007440,0.00022277,0.00074798,0.00216977,-0.00014673
 ,-0.00024967,-0.00119749,-0.00026472,0.00032206,-0.00110970,0.00039608
 ,0.00138600,-0.03851427,-0.04838603,0.00957735,-0.09111842,-0.05711093
 ,0.05537744,-0.00472568,0.00164661,0.00760468,0.00703462,0.00235025,-0
 .00440703,0.13494887,0.09720734,-0.00011509,0.00033549,0.00025820,0.00
 068734,-0.00100668,-0.00029597,0.00032109,0.00040197,-0.00009899,-0.00
 014698,0.00007707,0.00026507,-0.00488789,-0.00313179,-0.00298828,0.001
 18377,0.00115199,-0.00226084,0.00149963,0.00121937,-0.00012685,-0.0146
 1861,-0.00026512,0.00030783,0.00095611,0.00002289,-0.00011320,-0.00372
 043,-0.00672791,0.00281145,-0.00033820,0.00003052,-0.00043182,0.000322
 06,-0.00095258,-0.00128629,0.01737040,0.04075827,-0.01315662,0.1072850
 5,0.02328978,-0.13281295,0.03647992,0.01869835,-0.01529173,-0.00703643
 ,-0.00693979,0.01207852,-0.16175233,-0.06428878,0.13132444,0.00044484,
 -0.00070939,-0.00069055,-0.00020241,0.00473040,-0.00137453,-0.00059053
 ,-0.00028646,0.00026910,0.00013786,-0.00048784,-0.00106902,-0.00143764
 ,0.00642283,0.03401933,-0.01211907,-0.00694136,0.00275932,-0.00567370,
 -0.00576718,-0.00211376,0.09641096,0.00907988,0.01349297,-0.00206224,-
 0.00007657,0.00093203,-0.00040344,0.00341514,-0.00403502,0.00100283,0.
 00003168,0.00180433,-0.00016566,0.00070972,0.00087660,-0.00883796,-0.0
 1517921,0.01084821,0.02693399,0.02062832,-0.03691765,-0.00102733,0.003
 67133,-0.00317032,0.00600963,0.00771994,-0.00848772,-0.08143630,-0.015
 74756,0.02651059,-0.01698382,-0.00002827,0.00005450,0.00011483,-0.0015
 8382,-0.00053715,0.00146487,-0.00012755,-0.00053579,-0.00005316,0.0001
 0689,0.00018283,0.00012008,-0.00297417,-0.00428357,-0.00813859,0.00084
 336,0.00177732,0.00050751,0.00168432,0.00106194,-0.00008856,-0.0153009
 9,-0.00562257,0.00232455,0.00055373,-0.00036740,-0.00100199,-0.0012254
 4,0.00104476,-0.00124275,-0.00062854,0.00016583,0.00031435,-0.00056882
 ,0.00013795,0.00001885,0.01896152,-0.01595666,0.01020782,0.03981167,-0
 .03956131,0.01939596,-0.00486735,0.00330425,-0.00367536,-0.00424017,-0
 .00101893,-0.00052414,-0.01920270,0.00434105,-0.00267306,-0.01121368,0
 .05581297,0.00015880,-0.00034823,-0.00020447,0.00035949,0.00214455,-0.
 00121526,-0.00014641,0.00001733,0.00022695,0.00007513,-0.00024327,-0.0
 0043932,0.01067408,0.00366561,0.01630315,-0.00277398,-0.00183724,0.001
 18259,-0.00113858,-0.00190542,-0.00155414,0.03745158,0.00526273,-0.011
 16666,-0.00059345,-0.00071984,-0.00012277,0.00024953,0.00129512,-0.001
 76436,0.00033369,-0.00014751,0.00062886,-0.00019094,0.00043228,0.00024
 363,-0.00247355,-0.00737181,0.00589972,0.01867740,0.01382577,-0.066599
 39,-0.01939157,0.00929844,-0.01258645,0.00148469,0.00285957,-0.0030686
 4,-0.00910198,-0.00915686,0.02181805,-0.03365392,-0.01707122,0.0524185
 0\\0.00000012,-0.00000014,0.00000012,0.00000002,-0.00000022,0.00000008
 ,0.00000006,-0.00000024,0.00000007,0.00000006,-0.00000032,0.00000005,0
 .00000016,-0.00000019,-0.00000010,-0.00000053,0.00000033,0.00000001,-0
 .00000014,-0.00000017,-0.00000007,-0.00000013,-0.00000013,-0.00000004,
 0.,0.00000002,-0.00000001,0.00000008,0.00000012,0.00000003,0.00000005,
 0.00000017,-0.00000001,0.00000017,0.00000008,0.00000009,0.00000016,0.,
 0.00000007,-0.00000008,0.00000015,-0.00000008,-0.00000006,0.00000021,-
 0.00000010,0.00000041,0.,0.00000006,-0.00000015,0.00000023,-0.00000012
 ,-0.00000021,0.00000007,-0.00000004\\\@


 IF YOU DON'T HAVE THE LAW - ARGUE THE FACTS.
 IF YOU DON'T HAVE THE FACTS - ARGUE THE LAW.
 IF YOU DON'T HAVE EITHER - POUND THE TABLE.
 Job cpu time:      14 days  8 hours 46 minutes 44.6 seconds.
 Elapsed time:       1 days 19 hours 28 minutes 59.9 seconds.
 File lengths (MBytes):  RWF=    754 Int=      0 D2E=      0 Chk=     40 Scr=      1
 Normal termination of Gaussian 16 at Sun Jan  9 10:56:30 2022.
