# Supplementary material for: Computational Investigation of Substituent Effects on the Alcohol + Carbonyl Channel of Peroxy Radical Self- and Cross-Reactions
Source: J Phys Chem A. 2023 Feb 8;127(7):1686–96. doi: 10.1021/acs.jpca.2c08927 (PMC9969516; doi:10.1021/acs.jpca.2c08927)
Supplement: Supplementary file 2 — jp2c08927_si_002.zip [file jp2c08927_si_002.zip › EtO--OAce/Reverse-IRC-wb-TS1-opt.log]

 Entering Gaussian System, Link 0=/appl/soft/chem/gaussian/G16RevB.01/g16/g16
 Initial command:
 /appl/soft/chem/gaussian/G16RevB.01/g16/l1.exe "/scratch/kurten/scratch_galib/third-paper/eto-oac/ts-calc/eto-oac-set2/wb-ts/irc-cal/eto-oac-set2-M0001-copt-TS-opt-IRC/Reverse-b3lyp-opt/Reverse-wb-opt/10731125.GAUSS_SCRDIR/Gau-95971.inp" -scrdir="/scratch/kurten/scratch_galib/third-paper/eto-oac/ts-calc/eto-oac-set2/wb-ts/irc-cal/eto-oac-set2-M0001-copt-TS-opt-IRC/Reverse-b3lyp-opt/Reverse-wb-opt/10731125.GAUSS_SCRDIR/"
 Entering Link 1 = /appl/soft/chem/gaussian/G16RevB.01/g16/l1.exe PID=     95975.
  
 Copyright (c) 1988-2017, Gaussian, Inc.  All Rights Reserved.
  
 This is part of the Gaussian(R) 16 program.  It is based on
 the Gaussian(R) 09 system (copyright 2009, Gaussian, Inc.),
 the Gaussian(R) 03 system (copyright 2003, Gaussian, Inc.),
 the Gaussian(R) 98 system (copyright 1998, Gaussian, Inc.),
 the Gaussian(R) 94 system (copyright 1995, Gaussian, Inc.),
 the Gaussian 92(TM) system (copyright 1992, Gaussian, Inc.),
 the Gaussian 90(TM) system (copyright 1990, Gaussian, Inc.),
 the Gaussian 88(TM) system (copyright 1988, Gaussian, Inc.),
 the Gaussian 86(TM) system (copyright 1986, Carnegie Mellon
 University), and the Gaussian 82(TM) system (copyright 1983,
 Carnegie Mellon University). Gaussian is a federally registered
 trademark of Gaussian, Inc.
  
 This software contains proprietary and confidential information,
 including trade secrets, belonging to Gaussian, Inc.
  
 This software is provided under written license and may be
 used, copied, transmitted, or stored only in accord with that
 written license.
  
 The following legend is applicable only to US Government
 contracts under FAR:
  
                    RESTRICTED RIGHTS LEGEND
  
 Use, reproduction and disclosure by the US Government is
 subject to restrictions as set forth in subparagraphs (a)
 and (c) of the Commercial Computer Software - Restricted
 Rights clause in FAR 52.227-19.
  
 Gaussian, Inc.
 340 Quinnipiac St., Bldg. 40, Wallingford CT 06492
  
  
 ---------------------------------------------------------------
 Warning -- This program may not be used in any manner that
 competes with the business of Gaussian, Inc. or will provide
 assistance to any competitor of Gaussian, Inc.  The licensee
 of this program is prohibited from giving any competitor of
 Gaussian, Inc. access to this program.  By using this program,
 the user acknowledges that Gaussian, Inc. is engaged in the
 business of creating and licensing software in the field of
 computational chemistry and represents and warrants to the
 licensee that it is not a competitor of Gaussian, Inc. and that
 it will not use this program in any manner prohibited above.
 ---------------------------------------------------------------
  

 Cite this work as:
 Gaussian 16, Revision B.01,
 M. J. Frisch, G. W. Trucks, H. B. Schlegel, G. E. Scuseria, 
 M. A. Robb, J. R. Cheeseman, G. Scalmani, V. Barone, 
 G. A. Petersson, H. Nakatsuji, X. Li, M. Caricato, A. V. Marenich, 
 J. Bloino, B. G. Janesko, R. Gomperts, B. Mennucci, H. P. Hratchian, 
 J. V. Ortiz, A. F. Izmaylov, J. L. Sonnenberg, D. Williams-Young, 
 F. Ding, F. Lipparini, F. Egidi, J. Goings, B. Peng, A. Petrone, 
 T. Henderson, D. Ranasinghe, V. G. Zakrzewski, J. Gao, N. Rega, 
 G. Zheng, W. Liang, M. Hada, M. Ehara, K. Toyota, R. Fukuda, 
 J. Hasegawa, M. Ishida, T. Nakajima, Y. Honda, O. Kitao, H. Nakai, 
 T. Vreven, K. Throssell, J. A. Montgomery, Jr., J. E. Peralta, 
 F. Ogliaro, M. J. Bearpark, J. J. Heyd, E. N. Brothers, K. N. Kudin, 
 V. N. Staroverov, T. A. Keith, R. Kobayashi, J. Normand, 
 K. Raghavachari, A. P. Rendell, J. C. Burant, S. S. Iyengar, 
 J. Tomasi, M. Cossi, J. M. Millam, M. Klene, C. Adamo, R. Cammi, 
 J. W. Ochterski, R. L. Martin, K. Morokuma, O. Farkas, 
 J. B. Foresman, and D. J. Fox, Gaussian, Inc., Wallingford CT, 2016.
 
 ******************************************
 Gaussian 16:  ES64L-G16RevB.01 20-Dec-2017
                22-Feb-2022 
 ******************************************
 %mem=12GB
 %NprocShared=16
 Will use up to   16 processors via shared memory.
 %chk=Reverse-wb-opt
 ----------------------------------------------------------------------
 #wB97XD Aug-cc-pVTZ Opt Integral(Grid=SuperFineGrid) Freq MaxDisk=32GB
 ----------------------------------------------------------------------
 1/18=20,19=15,26=5,38=1/1,3;
 2/9=110,12=2,17=6,18=5,40=1/2;
 3/5=16,6=1,7=10,11=2,25=1,30=1,71=1,74=-58,75=-7/1,2,3;
 4//1;
 5/5=2,38=5/2;
 6/7=2,8=2,9=2,10=2,28=1/1;
 7//1,2,3,16;
 1/18=20,19=15,26=5/3(2);
 2/9=110/2;
 99//99;
 2/9=110/2;
 3/5=16,6=1,7=10,11=2,25=1,30=1,71=1,74=-58,75=-7/1,2,3;
 4/5=5,16=3,69=1/1;
 5/5=2,38=5/2;
 7//1,2,3,16;
 1/18=20,19=15,26=5/3(-5);
 2/9=110/2;
 6/7=2,8=2,9=2,10=2,19=2,28=1/1;
 99/9=1/99;
 --------------
 Reverse-wb-opt
 --------------
 Symbolic Z-matrix:
 Charge =  0 Multiplicity = 3
 H                     4.42723   0.53423   0.49206 
 C                     3.69323  -0.27749   0.54937 
 H                     4.17626  -1.20238   0.21072 
 H                     3.39927  -0.40109   1.59726 
 C                     2.47479   0.03729  -0.31648 
 H                     2.72557   0.10322  -1.39412 
 H                     1.72751  -0.78867  -0.28011 
 O                     1.7591    1.14582   0.05229 
 H                    -0.50259   1.30799  -0.68244 
 C                    -1.58225   1.18268  -0.84822 
 H                    -2.08827   2.14713  -0.76524 
 H                    -1.70367   0.75393  -1.84831 
 C                    -2.10496   0.23768   0.19199 
 C                    -1.709    -1.32031   0.00571 
 H                    -2.54179  -1.63693  -0.66018 
 H                    -1.81449  -1.78789   0.99674 
 O                    -2.79397   0.52425   1.13471 
 O                    -0.51961  -1.44364  -0.58207 
 
 Add virtual bond connecting atoms H9         and O8         Dist= 4.50D+00.
 Add virtual bond connecting atoms O18        and H7         Dist= 4.46D+00.

 GradGradGradGradGradGradGradGradGradGradGradGradGradGradGradGradGradGrad
 Berny optimization.
 Initialization pass.
                           ----------------------------
                           !    Initial Parameters    !
                           ! (Angstroms and Degrees)  !
 --------------------------                            --------------------------
 ! Name  Definition              Value          Derivative Info.                !
 --------------------------------------------------------------------------------
 ! R1    R(1,2)                  1.0959         estimate D2E/DX2                !
 ! R2    R(2,3)                  1.097          estimate D2E/DX2                !
 ! R3    R(2,4)                  1.0953         estimate D2E/DX2                !
 ! R4    R(2,5)                  1.5275         estimate D2E/DX2                !
 ! R5    R(5,6)                  1.1084         estimate D2E/DX2                !
 ! R6    R(5,7)                  1.1144         estimate D2E/DX2                !
 ! R7    R(5,8)                  1.3701         estimate D2E/DX2                !
 ! R8    R(7,18)                 2.36           estimate D2E/DX2                !
 ! R9    R(8,9)                  2.3836         estimate D2E/DX2                !
 ! R10   R(9,10)                 1.0995         estimate D2E/DX2                !
 ! R11   R(10,11)                1.0923         estimate D2E/DX2                !
 ! R12   R(10,12)                1.0949         estimate D2E/DX2                !
 ! R13   R(10,13)                1.4994         estimate D2E/DX2                !
 ! R14   R(13,14)                1.6183         estimate D2E/DX2                !
 ! R15   R(13,17)                1.2023         estimate D2E/DX2                !
 ! R16   R(14,15)                1.1123         estimate D2E/DX2                !
 ! R17   R(14,16)                1.1009         estimate D2E/DX2                !
 ! R18   R(14,18)                1.3324         estimate D2E/DX2                !
 ! A1    A(1,2,3)              108.2661         estimate D2E/DX2                !
 ! A2    A(1,2,4)              108.2623         estimate D2E/DX2                !
 ! A3    A(1,2,5)              110.6081         estimate D2E/DX2                !
 ! A4    A(3,2,4)              108.564          estimate D2E/DX2                !
 ! A5    A(3,2,5)              110.4858         estimate D2E/DX2                !
 ! A6    A(4,2,5)              110.5765         estimate D2E/DX2                !
 ! A7    A(2,5,6)              112.5124         estimate D2E/DX2                !
 ! A8    A(2,5,7)              111.3236         estimate D2E/DX2                !
 ! A9    A(2,5,8)              115.521          estimate D2E/DX2                !
 ! A10   A(6,5,7)              103.1517         estimate D2E/DX2                !
 ! A11   A(6,5,8)              109.3756         estimate D2E/DX2                !
 ! A12   A(7,5,8)              103.9225         estimate D2E/DX2                !
 ! A13   A(5,7,18)             147.1381         estimate D2E/DX2                !
 ! A14   A(5,8,9)              117.8885         estimate D2E/DX2                !
 ! A15   A(9,10,11)            110.0491         estimate D2E/DX2                !
 ! A16   A(9,10,12)            106.9333         estimate D2E/DX2                !
 ! A17   A(9,10,13)            108.0321         estimate D2E/DX2                !
 ! A18   A(11,10,12)           111.3326         estimate D2E/DX2                !
 ! A19   A(11,10,13)           110.0157         estimate D2E/DX2                !
 ! A20   A(12,10,13)           110.3785         estimate D2E/DX2                !
 ! A21   A(10,13,14)           116.2065         estimate D2E/DX2                !
 ! A22   A(10,13,17)           126.4062         estimate D2E/DX2                !
 ! A23   A(14,13,17)           117.3833         estimate D2E/DX2                !
 ! A24   A(13,14,15)            99.1934         estimate D2E/DX2                !
 ! A25   A(13,14,16)           106.3703         estimate D2E/DX2                !
 ! A26   A(13,14,18)           110.9962         estimate D2E/DX2                !
 ! A27   A(15,14,16)           110.2603         estimate D2E/DX2                !
 ! A28   A(15,14,18)           112.2038         estimate D2E/DX2                !
 ! A29   A(16,14,18)           116.3178         estimate D2E/DX2                !
 ! A30   A(7,18,14)            140.1584         estimate D2E/DX2                !
 ! A31   L(8,9,10,16,-1)       166.2286         estimate D2E/DX2                !
 ! A32   L(8,9,10,16,-2)       177.6668         estimate D2E/DX2                !
 ! D1    D(1,2,5,6)             63.8407         estimate D2E/DX2                !
 ! D2    D(1,2,5,7)            179.0666         estimate D2E/DX2                !
 ! D3    D(1,2,5,8)            -62.7313         estimate D2E/DX2                !
 ! D4    D(3,2,5,6)            -56.024          estimate D2E/DX2                !
 ! D5    D(3,2,5,7)             59.2019         estimate D2E/DX2                !
 ! D6    D(3,2,5,8)            177.404          estimate D2E/DX2                !
 ! D7    D(4,2,5,6)           -176.2405         estimate D2E/DX2                !
 ! D8    D(4,2,5,7)            -61.0146         estimate D2E/DX2                !
 ! D9    D(4,2,5,8)             57.1875         estimate D2E/DX2                !
 ! D10   D(2,5,7,18)           158.2172         estimate D2E/DX2                !
 ! D11   D(6,5,7,18)           -80.8988         estimate D2E/DX2                !
 ! D12   D(8,5,7,18)            33.2388         estimate D2E/DX2                !
 ! D13   D(2,5,8,9)           -158.8879         estimate D2E/DX2                !
 ! D14   D(6,5,8,9)             72.9672         estimate D2E/DX2                !
 ! D15   D(7,5,8,9)            -36.6459         estimate D2E/DX2                !
 ! D16   D(5,7,18,14)          -73.1805         estimate D2E/DX2                !
 ! D17   D(5,8,10,11)         -166.2492         estimate D2E/DX2                !
 ! D18   D(5,8,10,12)          -38.942          estimate D2E/DX2                !
 ! D19   D(5,8,10,13)           76.4797         estimate D2E/DX2                !
 ! D20   D(9,10,13,14)         -72.9682         estimate D2E/DX2                !
 ! D21   D(9,10,13,17)         107.7748         estimate D2E/DX2                !
 ! D22   D(11,10,13,14)        166.8796         estimate D2E/DX2                !
 ! D23   D(11,10,13,17)        -12.3774         estimate D2E/DX2                !
 ! D24   D(12,10,13,14)         43.6268         estimate D2E/DX2                !
 ! D25   D(12,10,13,17)       -135.6302         estimate D2E/DX2                !
 ! D26   D(10,13,14,15)        -87.0577         estimate D2E/DX2                !
 ! D27   D(10,13,14,16)        158.5391         estimate D2E/DX2                !
 ! D28   D(10,13,14,18)         31.1169         estimate D2E/DX2                !
 ! D29   D(17,13,14,15)         92.2689         estimate D2E/DX2                !
 ! D30   D(17,13,14,16)        -22.1343         estimate D2E/DX2                !
 ! D31   D(17,13,14,18)       -149.5565         estimate D2E/DX2                !
 ! D32   D(13,14,18,7)          57.195          estimate D2E/DX2                !
 ! D33   D(15,14,18,7)         167.1625         estimate D2E/DX2                !
 ! D34   D(16,14,18,7)         -64.5828         estimate D2E/DX2                !
 --------------------------------------------------------------------------------
 Trust Radius=3.00D-01 FncErr=1.00D-07 GrdErr=1.00D-07 EigMax=2.50D+02 EigMin=1.00D-04
 Number of steps in this run=     94 maximum allowed number of steps=    108.
 GradGradGradGradGradGradGradGradGradGradGradGradGradGradGradGradGradGrad

                          Input orientation:                          
 ---------------------------------------------------------------------
 Center     Atomic      Atomic             Coordinates (Angstroms)
 Number     Number       Type             X           Y           Z
 ---------------------------------------------------------------------
      1          1           0        4.427230    0.534230    0.492060
      2          6           0        3.693230   -0.277490    0.549370
      3          1           0        4.176260   -1.202380    0.210720
      4          1           0        3.399270   -0.401090    1.597260
      5          6           0        2.474790    0.037290   -0.316480
      6          1           0        2.725570    0.103220   -1.394120
      7          1           0        1.727510   -0.788670   -0.280110
      8          8           0        1.759100    1.145820    0.052290
      9          1           0       -0.502590    1.307990   -0.682440
     10          6           0       -1.582250    1.182680   -0.848220
     11          1           0       -2.088270    2.147130   -0.765240
     12          1           0       -1.703670    0.753930   -1.848310
     13          6           0       -2.104960    0.237680    0.191990
     14          6           0       -1.709000   -1.320310    0.005710
     15          1           0       -2.541790   -1.636930   -0.660180
     16          1           0       -1.814490   -1.787890    0.996740
     17          8           0       -2.793970    0.524250    1.134710
     18          8           0       -0.519610   -1.443640   -0.582070
 ---------------------------------------------------------------------
                    Distance matrix (angstroms):
                    1          2          3          4          5
     1  H    0.000000
     2  C    1.095869   0.000000
     3  H    1.777063   1.097007   0.000000
     4  H    1.775667   1.095337   1.779964   0.000000
     5  C    2.170877   1.527540   2.170189   2.170079   0.000000
     6  H    2.576643   2.204191   2.526777   3.107500   1.108398
     7  H    3.103997   2.193946   2.531491   2.543525   1.114433
     8  O    2.772428   2.452297   3.373693   2.733134   1.370052
     9  H    5.126527   4.651452   5.384360   4.831407   3.257821
    10  C    6.191178   5.649429   6.322207   5.770983   4.249028
    11  H    6.828908   6.405679   7.170499   6.495223   5.047210
    12  H    6.566090   5.994933   6.529956   6.264664   4.507727
    13  C    6.545799   5.831992   6.444210   5.716586   4.612245
    14  C    6.428777   5.528755   5.890010   5.428851   4.410327
    15  H    7.389779   6.495118   6.788188   6.474529   5.299737
    16  H    6.678773   5.728562   6.070398   5.428364   4.842907
    17  O    7.249747   6.562711   7.240105   6.279047   5.486612
    18  O    5.434791   4.515317   4.768429   4.603695   3.351138
                    6          7          8          9         10
     6  H    0.000000
     7  H    1.741439   0.000000
     8  O    2.028098   1.963094   0.000000
     9  H    3.518377   3.087264   2.383562   0.000000
    10  C    4.474433   3.894031   3.460765   1.099478   0.000000
    11  H    5.267458   4.838848   4.058723   1.795938   1.092294
    12  H    4.499764   4.075765   3.969463   1.763187   1.094874
    13  C    5.086044   3.995510   3.971800   2.116077   1.499429
    14  C    4.863268   3.489117   4.255782   2.972699   2.647682
    15  H    5.595701   4.369316   5.171940   3.582092   2.984339
    16  H    5.468515   3.895453   4.719024   3.758351   3.504583
    17  O    6.085850   4.916224   4.721062   3.027657   2.415327
    18  O    3.685566   2.360024   3.507169   2.753513   2.845628
                   11         12         13         14         15
    11  H    0.000000
    12  H    1.806091   0.000000
    13  C    2.136017   2.142515   0.000000
    14  C    3.572303   2.782066   1.618276   0.000000
    15  H    3.812588   2.798269   2.105036   1.112294   0.000000
    16  H    4.320175   3.816732   2.198847   1.100863   1.815802
    17  O    2.596452   3.184323   1.202322   2.419546   2.820625
    18  O    3.922738   2.799049   2.437076   1.332420   2.032898
                   16         17         18
    16  H    0.000000
    17  O    2.514838   0.000000
    18  O    2.070716   3.463039   0.000000
 Stoichiometry    C5H10O3(3)
 Framework group  C1[X(C5H10O3)]
 Deg. of freedom    48
 Full point group                 C1      NOp   1
 Largest Abelian subgroup         C1      NOp   1
 Largest concise Abelian subgroup C1      NOp   1
                         Standard orientation:                         
 ---------------------------------------------------------------------
 Center     Atomic      Atomic             Coordinates (Angstroms)
 Number     Number       Type             X           Y           Z
 ---------------------------------------------------------------------
      1          1           0       -4.427229   -0.534229    0.492059
      2          6           0       -3.693229    0.277491    0.549369
      3          1           0       -4.176259    1.202381    0.210719
      4          1           0       -3.399269    0.401091    1.597259
      5          6           0       -2.474789   -0.037289   -0.316481
      6          1           0       -2.725569   -0.103219   -1.394121
      7          1           0       -1.727509    0.788671   -0.280111
      8          8           0       -1.759099   -1.145819    0.052289
      9          1           0        0.502591   -1.307989   -0.682441
     10          6           0        1.582251   -1.182679   -0.848221
     11          1           0        2.088271   -2.147129   -0.765241
     12          1           0        1.703671   -0.753929   -1.848311
     13          6           0        2.104961   -0.237679    0.191989
     14          6           0        1.709001    1.320311    0.005709
     15          1           0        2.541791    1.636931   -0.660181
     16          1           0        1.814491    1.787891    0.996739
     17          8           0        2.793971   -0.524249    1.134709
     18          8           0        0.519611    1.443641   -0.582071
 ---------------------------------------------------------------------
 Rotational constants (GHZ):           3.0809743           0.7647532           0.6975558
 Standard basis: Aug-CC-pVTZ (5D, 7F)
 There are   690 symmetry adapted cartesian basis functions of A   symmetry.
 There are   598 symmetry adapted basis functions of A   symmetry.
   598 basis functions,   846 primitive gaussians,   690 cartesian basis functions
    33 alpha electrons       31 beta electrons
       nuclear repulsion energy       354.6105419557 Hartrees.
 NAtoms=   18 NActive=   18 NUniq=   18 SFac= 1.00D+00 NAtFMM=   60 NAOKFM=F Big=F
 Integral buffers will be    131072 words long.
 Raffenetti 2 integral format.
 Two-electron integral symmetry is turned on.
 Nuclear repulsion after empirical dispersion term =      354.6035367752 Hartrees.
 One-electron integrals computed using PRISM.
 NBasis=   598 RedAO= T EigKep=  1.48D-05  NBF=   598
 NBsUse=   598 1.00D-06 EigRej= -1.00D+00 NBFU=   598
 ExpMin= 2.53D-02 ExpMax= 1.53D+04 ExpMxC= 5.22D+02 IAcc=3 IRadAn=         7 AccDes= 0.00D+00
 Harris functional with IExCor= 4639 and IRadAn=       7 diagonalized for initial guess.
 HarFok:  IExCor= 4639 AccDes= 0.00D+00 IRadAn=         7 IDoV= 1 UseB2=F ITyADJ=14
 ICtDFT=  3500011 ScaDFX=  1.000000  1.000000  1.000000  1.000000
 FoFCou: FMM=F IPFlag=           0 FMFlag=      100000 FMFlg1=           0
         NFxFlg=           0 DoJE=T BraDBF=F KetDBF=T FulRan=T
         wScrn=  0.000000 ICntrl=       500 IOpCl=  0 I1Cent=   200000004 NGrid=           0
         NMat0=    1 NMatS0=      1 NMatT0=    0 NMatD0=    1 NMtDS0=    0 NMtDT0=    0
 Petite list used in FoFCou.
 Initial guess <Sx>= 0.0000 <Sy>= 0.0000 <Sz>= 1.0000 <S**2>= 2.0000 S= 1.0000
 Requested convergence on RMS density matrix=1.00D-08 within 128 cycles.
 Requested convergence on MAX density matrix=1.00D-06.
 Requested convergence on             energy=1.00D-06.
 No special actions if energy rises.
 Restarting incremental Fock formation.
 SCF Done:  E(UwB97XD) =  -422.095497155     A.U. after   26 cycles
            NFock= 26  Conv=0.92D-08     -V/T= 2.0064
 <Sx>= 0.0000 <Sy>= 0.0000 <Sz>= 1.0000 <S**2>= 2.0115 S= 1.0038
 <L.S>=  0.00000000000    
 Annihilation of the first spin contaminant:
 S**2 before annihilation     2.0115,   after     2.0001

 **********************************************************************

            Population analysis using the SCF Density.

 **********************************************************************

 Orbital symmetries:
 Alpha Orbitals:
       Occupied  (A) (A) (A) (A) (A) (A) (A) (A) (A) (A) (A) (A)
                 (A) (A) (A) (A) (A) (A) (A) (A) (A) (A) (A) (A)
                 (A) (A) (A) (A) (A) (A) (A) (A) (A)
       Virtual   (A) (A) (A) (A) (A) (A) (A) (A) (A) (A) (A) (A)
                 (A) (A) (A) (A) (A) (A) (A) (A) (A) (A) (A) (A)
                 (A) (A) (A) (A) (A) (A) (A) (A) (A) (A) (A) (A)
                 (A) (A) (A) (A) (A) (A) (A) (A) (A) (A) (A) (A)
                 (A) (A) (A) (A) (A) (A) (A) (A) (A) (A) (A) (A)
                 (A) (A) (A) (A) (A) (A) (A) (A) (A) (A) (A) (A)
                 (A) (A) (A) (A) (A) (A) (A) (A) (A) (A) (A) (A)
                 (A) (A) (A) (A) (A) (A) (A) (A) (A) (A) (A) (A)
                 (A) (A) (A) (A) (A) (A) (A) (A) (A) (A) (A) (A)
                 (A) (A) (A) (A) (A) (A) (A) (A) (A) (A) (A) (A)
                 (A) (A) (A) (A) (A) (A) (A) (A) (A) (A) (A) (A)
                 (A) (A) (A) (A) (A) (A) (A) (A) (A) (A) (A) (A)
                 (A) (A) (A) (A) (A) (A) (A) (A) (A) (A) (A) (A)
                 (A) (A) (A) (A) (A) (A) (A) (A) (A) (A) (A) (A)
                 (A) (A) (A) (A) (A) (A) (A) (A) (A) (A) (A) (A)
                 (A) (A) (A) (A) (A) (A) (A) (A) (A) (A) (A) (A)
                 (A) (A) (A) (A) (A) (A) (A) (A) (A) (A) (A) (A)
                 (A) (A) (A) (A) (A) (A) (A) (A) (A) (A) (A) (A)
                 (A) (A) (A) (A) (A) (A) (A) (A) (A) (A) (A) (A)
                 (A) (A) (A) (A) (A) (A) (A) (A) (A) (A) (A) (A)
                 (A) (A) (A) (A) (A) (A) (A) (A) (A) (A) (A) (A)
                 (A) (A) (A) (A) (A) (A) (A) (A) (A) (A) (A) (A)
                 (A) (A) (A) (A) (A) (A) (A) (A) (A) (A) (A) (A)
                 (A) (A) (A) (A) (A) (A) (A) (A) (A) (A) (A) (A)
                 (A) (A) (A) (A) (A) (A) (A) (A) (A) (A) (A) (A)
                 (A) (A) (A) (A) (A) (A) (A) (A) (A) (A) (A) (A)
                 (A) (A) (A) (A) (A) (A) (A) (A) (A) (A) (A) (A)
                 (A) (A) (A) (A) (A) (A) (A) (A) (A) (A) (A) (A)
                 (A) (A) (A) (A) (A) (A) (A) (A) (A) (A) (A) (A)
                 (A) (A) (A) (A) (A) (A) (A) (A) (A) (A) (A) (A)
                 (A) (A) (A) (A) (A) (A) (A) (A) (A) (A) (A) (A)
                 (A) (A) (A) (A) (A) (A) (A) (A) (A) (A) (A) (A)
                 (A) (A) (A) (A) (A) (A) (A) (A) (A) (A) (A) (A)
                 (A) (A) (A) (A) (A) (A) (A) (A) (A) (A) (A) (A)
                 (A) (A) (A) (A) (A) (A) (A) (A) (A) (A) (A) (A)
                 (A) (A) (A) (A) (A) (A) (A) (A) (A) (A) (A) (A)
                 (A) (A) (A) (A) (A) (A) (A) (A) (A) (A) (A) (A)
                 (A) (A) (A) (A) (A) (A) (A) (A) (A) (A) (A) (A)
                 (A) (A) (A) (A) (A) (A) (A) (A) (A) (A) (A) (A)
                 (A) (A) (A) (A) (A) (A) (A) (A) (A) (A) (A) (A)
                 (A) (A) (A) (A) (A) (A) (A) (A) (A) (A) (A) (A)
                 (A) (A) (A) (A) (A) (A) (A) (A) (A) (A) (A) (A)
                 (A) (A) (A) (A) (A) (A) (A) (A) (A) (A) (A) (A)
                 (A) (A) (A) (A) (A) (A) (A) (A) (A) (A) (A) (A)
                 (A) (A) (A) (A) (A) (A) (A) (A) (A) (A) (A) (A)
                 (A) (A) (A) (A) (A) (A) (A) (A) (A) (A) (A) (A)
                 (A) (A) (A) (A) (A) (A) (A) (A) (A) (A) (A) (A)
                 (A)
 Beta  Orbitals:
       Occupied  (A) (A) (A) (A) (A) (A) (A) (A) (A) (A) (A) (A)
                 (A) (A) (A) (A) (A) (A) (A) (A) (A) (A) (A) (A)
                 (A) (A) (A) (A) (A) (A) (A)
       Virtual   (A) (A) (A) (A) (A) (A) (A) (A) (A) (A) (A) (A)
                 (A) (A) (A) (A) (A) (A) (A) (A) (A) (A) (A) (A)
                 (A) (A) (A) (A) (A) (A) (A) (A) (A) (A) (A) (A)
                 (A) (A) (A) (A) (A) (A) (A) (A) (A) (A) (A) (A)
                 (A) (A) (A) (A) (A) (A) (A) (A) (A) (A) (A) (A)
                 (A) (A) (A) (A) (A) (A) (A) (A) (A) (A) (A) (A)
                 (A) (A) (A) (A) (A) (A) (A) (A) (A) (A) (A) (A)
                 (A) (A) (A) (A) (A) (A) (A) (A) (A) (A) (A) (A)
                 (A) (A) (A) (A) (A) (A) (A) (A) (A) (A) (A) (A)
                 (A) (A) (A) (A) (A) (A) (A) (A) (A) (A) (A) (A)
                 (A) (A) (A) (A) (A) (A) (A) (A) (A) (A) (A) (A)
                 (A) (A) (A) (A) (A) (A) (A) (A) (A) (A) (A) (A)
                 (A) (A) (A) (A) (A) (A) (A) (A) (A) (A) (A) (A)
                 (A) (A) (A) (A) (A) (A) (A) (A) (A) (A) (A) (A)
                 (A) (A) (A) (A) (A) (A) (A) (A) (A) (A) (A) (A)
                 (A) (A) (A) (A) (A) (A) (A) (A) (A) (A) (A) (A)
                 (A) (A) (A) (A) (A) (A) (A) (A) (A) (A) (A) (A)
                 (A) (A) (A) (A) (A) (A) (A) (A) (A) (A) (A) (A)
                 (A) (A) (A) (A) (A) (A) (A) (A) (A) (A) (A) (A)
                 (A) (A) (A) (A) (A) (A) (A) (A) (A) (A) (A) (A)
                 (A) (A) (A) (A) (A) (A) (A) (A) (A) (A) (A) (A)
                 (A) (A) (A) (A) (A) (A) (A) (A) (A) (A) (A) (A)
                 (A) (A) (A) (A) (A) (A) (A) (A) (A) (A) (A) (A)
                 (A) (A) (A) (A) (A) (A) (A) (A) (A) (A) (A) (A)
                 (A) (A) (A) (A) (A) (A) (A) (A) (A) (A) (A) (A)
                 (A) (A) (A) (A) (A) (A) (A) (A) (A) (A) (A) (A)
                 (A) (A) (A) (A) (A) (A) (A) (A) (A) (A) (A) (A)
                 (A) (A) (A) (A) (A) (A) (A) (A) (A) (A) (A) (A)
                 (A) (A) (A) (A) (A) (A) (A) (A) (A) (A) (A) (A)
                 (A) (A) (A) (A) (A) (A) (A) (A) (A) (A) (A) (A)
                 (A) (A) (A) (A) (A) (A) (A) (A) (A) (A) (A) (A)
                 (A) (A) (A) (A) (A) (A) (A) (A) (A) (A) (A) (A)
                 (A) (A) (A) (A) (A) (A) (A) (A) (A) (A) (A) (A)
                 (A) (A) (A) (A) (A) (A) (A) (A) (A) (A) (A) (A)
                 (A) (A) (A) (A) (A) (A) (A) (A) (A) (A) (A) (A)
                 (A) (A) (A) (A) (A) (A) (A) (A) (A) (A) (A) (A)
                 (A) (A) (A) (A) (A) (A) (A) (A) (A) (A) (A) (A)
                 (A) (A) (A) (A) (A) (A) (A) (A) (A) (A) (A) (A)
                 (A) (A) (A) (A) (A) (A) (A) (A) (A) (A) (A) (A)
                 (A) (A) (A) (A) (A) (A) (A) (A) (A) (A) (A) (A)
                 (A) (A) (A) (A) (A) (A) (A) (A) (A) (A) (A) (A)
                 (A) (A) (A) (A) (A) (A) (A) (A) (A) (A) (A) (A)
                 (A) (A) (A) (A) (A) (A) (A) (A) (A) (A) (A) (A)
                 (A) (A) (A) (A) (A) (A) (A) (A) (A) (A) (A) (A)
                 (A) (A) (A) (A) (A) (A) (A) (A) (A) (A) (A) (A)
                 (A) (A) (A) (A) (A) (A) (A) (A) (A) (A) (A) (A)
                 (A) (A) (A) (A) (A) (A) (A) (A) (A) (A) (A) (A)
                 (A) (A) (A)
 The electronic state is 3-A.
 Alpha  occ. eigenvalues --  -19.29777 -19.29333 -19.28339 -10.41957 -10.36207
 Alpha  occ. eigenvalues --  -10.34312 -10.30579 -10.28206  -1.18842  -1.14428
 Alpha  occ. eigenvalues --   -1.13324  -0.87197  -0.84434  -0.79440  -0.71081
 Alpha  occ. eigenvalues --   -0.64836  -0.59614  -0.58572  -0.58396  -0.56653
 Alpha  occ. eigenvalues --   -0.55414  -0.52972  -0.52819  -0.51275  -0.49669
 Alpha  occ. eigenvalues --   -0.47934  -0.47227  -0.46482  -0.45033  -0.40167
 Alpha  occ. eigenvalues --   -0.37939  -0.37472  -0.35069
 Alpha virt. eigenvalues --    0.02557   0.03264   0.03784   0.03860   0.04444
 Alpha virt. eigenvalues --    0.05098   0.05375   0.05740   0.07054   0.07262
 Alpha virt. eigenvalues --    0.08126   0.08531   0.10194   0.10938   0.11620
 Alpha virt. eigenvalues --    0.11828   0.11993   0.12465   0.12752   0.13023
 Alpha virt. eigenvalues --    0.13438   0.13706   0.14179   0.14319   0.15051
 Alpha virt. eigenvalues --    0.15488   0.15904   0.16518   0.17513   0.17928
 Alpha virt. eigenvalues --    0.19156   0.19559   0.20641   0.21181   0.21506
 Alpha virt. eigenvalues --    0.22191   0.22875   0.23398   0.23635   0.24393
 Alpha virt. eigenvalues --    0.24757   0.25231   0.25589   0.25942   0.26694
 Alpha virt. eigenvalues --    0.26922   0.27301   0.28183   0.28330   0.29583
 Alpha virt. eigenvalues --    0.30045   0.30682   0.31117   0.31679   0.32684
 Alpha virt. eigenvalues --    0.32929   0.33236   0.33890   0.34269   0.34458
 Alpha virt. eigenvalues --    0.34646   0.35061   0.35772   0.36076   0.36479
 Alpha virt. eigenvalues --    0.37011   0.37367   0.37425   0.38270   0.38804
 Alpha virt. eigenvalues --    0.39005   0.39380   0.40044   0.40122   0.40543
 Alpha virt. eigenvalues --    0.41528   0.42036   0.42635   0.42953   0.44027
 Alpha virt. eigenvalues --    0.44462   0.44808   0.44956   0.45215   0.46033
 Alpha virt. eigenvalues --    0.46801   0.47044   0.47707   0.47833   0.48502
 Alpha virt. eigenvalues --    0.49158   0.49859   0.50217   0.51088   0.51648
 Alpha virt. eigenvalues --    0.51725   0.52422   0.53025   0.53551   0.54041
 Alpha virt. eigenvalues --    0.55161   0.55899   0.56863   0.57033   0.57932
 Alpha virt. eigenvalues --    0.58635   0.59365   0.60203   0.60331   0.61280
 Alpha virt. eigenvalues --    0.61488   0.62680   0.64120   0.64397   0.66158
 Alpha virt. eigenvalues --    0.67155   0.68046   0.69791   0.70224   0.70757
 Alpha virt. eigenvalues --    0.71186   0.72887   0.73284   0.73654   0.74753
 Alpha virt. eigenvalues --    0.74910   0.75448   0.75801   0.76147   0.76861
 Alpha virt. eigenvalues --    0.77248   0.78901   0.79933   0.80199   0.80384
 Alpha virt. eigenvalues --    0.81429   0.82174   0.82329   0.83265   0.83485
 Alpha virt. eigenvalues --    0.83864   0.84387   0.84919   0.85605   0.86008
 Alpha virt. eigenvalues --    0.86349   0.87600   0.88449   0.88992   0.89894
 Alpha virt. eigenvalues --    0.90380   0.90753   0.91199   0.92201   0.93222
 Alpha virt. eigenvalues --    0.94345   0.95167   0.95619   0.96352   0.97205
 Alpha virt. eigenvalues --    0.97306   0.98040   0.98545   0.99117   0.99674
 Alpha virt. eigenvalues --    1.00426   1.01308   1.01794   1.01909   1.02845
 Alpha virt. eigenvalues --    1.03495   1.03948   1.04485   1.05439   1.05578
 Alpha virt. eigenvalues --    1.07019   1.07438   1.08625   1.08936   1.09242
 Alpha virt. eigenvalues --    1.09502   1.09948   1.10185   1.10567   1.11024
 Alpha virt. eigenvalues --    1.12797   1.13812   1.14127   1.15558   1.16159
 Alpha virt. eigenvalues --    1.16924   1.17400   1.17862   1.18310   1.18772
 Alpha virt. eigenvalues --    1.19551   1.21144   1.21812   1.23997   1.24415
 Alpha virt. eigenvalues --    1.25187   1.26456   1.26801   1.27437   1.28065
 Alpha virt. eigenvalues --    1.28695   1.30263   1.30292   1.31445   1.32399
 Alpha virt. eigenvalues --    1.32620   1.33289   1.35444   1.36671   1.37393
 Alpha virt. eigenvalues --    1.37802   1.38306   1.39255   1.40193   1.40899
 Alpha virt. eigenvalues --    1.42454   1.43023   1.44561   1.45591   1.46275
 Alpha virt. eigenvalues --    1.46753   1.47590   1.47879   1.48663   1.49316
 Alpha virt. eigenvalues --    1.50543   1.52306   1.53500   1.53976   1.55227
 Alpha virt. eigenvalues --    1.55434   1.55910   1.56088   1.56700   1.57366
 Alpha virt. eigenvalues --    1.58390   1.59628   1.60044   1.60337   1.61211
 Alpha virt. eigenvalues --    1.62257   1.62703   1.63089   1.63727   1.64664
 Alpha virt. eigenvalues --    1.65709   1.66824   1.67383   1.69023   1.69406
 Alpha virt. eigenvalues --    1.71300   1.71675   1.72174   1.72631   1.74108
 Alpha virt. eigenvalues --    1.74410   1.75487   1.76506   1.76822   1.78478
 Alpha virt. eigenvalues --    1.79382   1.80377   1.81347   1.81994   1.83684
 Alpha virt. eigenvalues --    1.84927   1.85479   1.86648   1.87377   1.88980
 Alpha virt. eigenvalues --    1.90070   1.91289   1.92556   1.94468   1.96061
 Alpha virt. eigenvalues --    1.96701   1.98603   2.00979   2.02466   2.03186
 Alpha virt. eigenvalues --    2.05674   2.06416   2.07993   2.08511   2.09552
 Alpha virt. eigenvalues --    2.10800   2.10846   2.11612   2.12057   2.13860
 Alpha virt. eigenvalues --    2.15835   2.18511   2.20053   2.20777   2.21391
 Alpha virt. eigenvalues --    2.24103   2.24452   2.26693   2.28796   2.29781
 Alpha virt. eigenvalues --    2.31159   2.32763   2.32992   2.34690   2.36395
 Alpha virt. eigenvalues --    2.37447   2.38701   2.40424   2.41722   2.43932
 Alpha virt. eigenvalues --    2.45092   2.45927   2.46412   2.46740   2.49640
 Alpha virt. eigenvalues --    2.49994   2.52131   2.54095   2.56248   2.57951
 Alpha virt. eigenvalues --    2.59899   2.61345   2.61958   2.64606   2.67813
 Alpha virt. eigenvalues --    2.71939   2.75467   2.75890   2.76958   2.79422
 Alpha virt. eigenvalues --    2.80890   2.82154   2.83263   2.84010   2.84805
 Alpha virt. eigenvalues --    2.85597   2.89164   2.91840   2.96208   2.96708
 Alpha virt. eigenvalues --    2.97543   2.99371   3.01292   3.05876   3.09689
 Alpha virt. eigenvalues --    3.13466   3.14970   3.17221   3.18944   3.20358
 Alpha virt. eigenvalues --    3.20465   3.22233   3.24048   3.24836   3.28106
 Alpha virt. eigenvalues --    3.28969   3.29855   3.30732   3.32967   3.35418
 Alpha virt. eigenvalues --    3.37908   3.38690   3.40040   3.41037   3.41869
 Alpha virt. eigenvalues --    3.43363   3.43843   3.44786   3.47346   3.49149
 Alpha virt. eigenvalues --    3.49556   3.49859   3.50609   3.51135   3.53731
 Alpha virt. eigenvalues --    3.55790   3.56345   3.57595   3.57752   3.59009
 Alpha virt. eigenvalues --    3.62216   3.63331   3.64463   3.66733   3.68143
 Alpha virt. eigenvalues --    3.69244   3.69961   3.72057   3.72600   3.74279
 Alpha virt. eigenvalues --    3.75131   3.76303   3.78361   3.79394   3.79797
 Alpha virt. eigenvalues --    3.81059   3.82062   3.83136   3.85363   3.86484
 Alpha virt. eigenvalues --    3.87632   3.88702   3.90178   3.90859   3.91996
 Alpha virt. eigenvalues --    3.94439   3.96503   3.96896   3.97432   3.99530
 Alpha virt. eigenvalues --    4.00410   4.02121   4.03148   4.03734   4.05386
 Alpha virt. eigenvalues --    4.07349   4.11956   4.13331   4.13656   4.15908
 Alpha virt. eigenvalues --    4.17585   4.18180   4.20385   4.22533   4.23734
 Alpha virt. eigenvalues --    4.23859   4.25217   4.27075   4.29542   4.31271
 Alpha virt. eigenvalues --    4.32985   4.34260   4.35170   4.39507   4.42809
 Alpha virt. eigenvalues --    4.44784   4.46553   4.47473   4.48924   4.50161
 Alpha virt. eigenvalues --    4.52466   4.55417   4.55872   4.55904   4.56934
 Alpha virt. eigenvalues --    4.58042   4.59600   4.61320   4.62110   4.63321
 Alpha virt. eigenvalues --    4.64387   4.66778   4.68003   4.70894   4.72734
 Alpha virt. eigenvalues --    4.75214   4.75791   4.78588   4.79629   4.84244
 Alpha virt. eigenvalues --    4.88103   4.89131   4.89660   4.91834   4.92484
 Alpha virt. eigenvalues --    4.95204   4.95944   4.96748   4.99519   5.02624
 Alpha virt. eigenvalues --    5.04664   5.06384   5.08792   5.09650   5.13179
 Alpha virt. eigenvalues --    5.13304   5.16870   5.17204   5.18105   5.19748
 Alpha virt. eigenvalues --    5.21621   5.23820   5.25086   5.27982   5.31710
 Alpha virt. eigenvalues --    5.33722   5.34418   5.39491   5.40709   5.44449
 Alpha virt. eigenvalues --    5.46568   5.52007   5.53028   5.55688   5.61048
 Alpha virt. eigenvalues --    5.63425   5.68816   5.70049   5.72179   5.72869
 Alpha virt. eigenvalues --    5.80731   5.82745   5.84705   5.88589   5.89102
 Alpha virt. eigenvalues --    5.90532   5.93810   6.02216   6.06504   6.09997
 Alpha virt. eigenvalues --    6.28091   6.31789   6.33519   6.35977   6.37014
 Alpha virt. eigenvalues --    6.41455   6.42161   6.43459   6.45388   6.46405
 Alpha virt. eigenvalues --    6.48323   6.51654   6.59316   6.59615   6.62770
 Alpha virt. eigenvalues --    6.65932   6.67106   6.67736   6.75440   6.77065
 Alpha virt. eigenvalues --    6.78424   6.85931   6.88133   6.88569   6.89961
 Alpha virt. eigenvalues --    6.91619   6.95130   6.95685   6.99918   7.05263
 Alpha virt. eigenvalues --    7.05796   7.10790   7.19736   7.23924   7.35222
 Alpha virt. eigenvalues --    7.35663   7.38895   7.39441   7.42730   7.46836
 Alpha virt. eigenvalues --    7.50183   7.57651  13.70330  13.92839  14.89618
 Alpha virt. eigenvalues --   16.29035  16.65502  16.88264  17.61583  18.95430
  Beta  occ. eigenvalues --  -19.28098 -19.27815 -19.27647 -10.41745 -10.36235
  Beta  occ. eigenvalues --  -10.34339 -10.30533 -10.28206  -1.18233  -1.10093
  Beta  occ. eigenvalues --   -1.07907  -0.86645  -0.83549  -0.77716  -0.69653
  Beta  occ. eigenvalues --   -0.63770  -0.58391  -0.57407  -0.55644  -0.55019
  Beta  occ. eigenvalues --   -0.54057  -0.52247  -0.51300  -0.50066  -0.48758
  Beta  occ. eigenvalues --   -0.46823  -0.45952  -0.44948  -0.37710  -0.35381
  Beta  occ. eigenvalues --   -0.35326
  Beta virt. eigenvalues --   -0.08366  -0.06304   0.02798   0.03421   0.03889
  Beta virt. eigenvalues --    0.04058   0.04519   0.05226   0.05442   0.05791
  Beta virt. eigenvalues --    0.07143   0.07416   0.08215   0.08656   0.10306
  Beta virt. eigenvalues --    0.11040   0.11745   0.11850   0.12150   0.12517
  Beta virt. eigenvalues --    0.12845   0.13086   0.13543   0.13803   0.14279
  Beta virt. eigenvalues --    0.14440   0.15130   0.15549   0.16042   0.16617
  Beta virt. eigenvalues --    0.17698   0.18073   0.19296   0.19779   0.20842
  Beta virt. eigenvalues --    0.21377   0.21793   0.22407   0.23215   0.23530
  Beta virt. eigenvalues --    0.23837   0.24613   0.25003   0.25697   0.25722
  Beta virt. eigenvalues --    0.26220   0.26845   0.27161   0.27515   0.28475
  Beta virt. eigenvalues --    0.28499   0.29792   0.30213   0.30824   0.31432
  Beta virt. eigenvalues --    0.31794   0.32797   0.33026   0.33368   0.33983
  Beta virt. eigenvalues --    0.34410   0.34644   0.34837   0.35235   0.35906
  Beta virt. eigenvalues --    0.36141   0.36614   0.37137   0.37490   0.37694
  Beta virt. eigenvalues --    0.38374   0.38868   0.39151   0.39669   0.40151
  Beta virt. eigenvalues --    0.40288   0.40866   0.41809   0.42398   0.42798
  Beta virt. eigenvalues --    0.43171   0.44167   0.44743   0.44932   0.45127
  Beta virt. eigenvalues --    0.45505   0.46349   0.46995   0.47094   0.47779
  Beta virt. eigenvalues --    0.47945   0.48696   0.49336   0.50130   0.50490
  Beta virt. eigenvalues --    0.51245   0.51745   0.51888   0.52619   0.53185
  Beta virt. eigenvalues --    0.53694   0.54206   0.55303   0.55981   0.57033
  Beta virt. eigenvalues --    0.57262   0.58097   0.58846   0.59618   0.60406
  Beta virt. eigenvalues --    0.60665   0.61395   0.61741   0.62846   0.64383
  Beta virt. eigenvalues --    0.64688   0.66366   0.67329   0.68298   0.69960
  Beta virt. eigenvalues --    0.70472   0.70871   0.71461   0.73034   0.73494
  Beta virt. eigenvalues --    0.73912   0.74906   0.75065   0.75585   0.75944
  Beta virt. eigenvalues --    0.76240   0.76958   0.77481   0.78988   0.80139
  Beta virt. eigenvalues --    0.80361   0.80592   0.81672   0.82326   0.82479
  Beta virt. eigenvalues --    0.83445   0.83683   0.84067   0.84536   0.85075
  Beta virt. eigenvalues --    0.85711   0.86317   0.86538   0.87871   0.88634
  Beta virt. eigenvalues --    0.89096   0.90129   0.90561   0.90901   0.91368
  Beta virt. eigenvalues --    0.92359   0.93336   0.94514   0.95307   0.95723
  Beta virt. eigenvalues --    0.96423   0.97347   0.97681   0.98286   0.98764
  Beta virt. eigenvalues --    0.99320   0.99797   1.00555   1.01432   1.01904
  Beta virt. eigenvalues --    1.02094   1.03230   1.03659   1.04092   1.04628
  Beta virt. eigenvalues --    1.05734   1.05951   1.07256   1.07572   1.08733
  Beta virt. eigenvalues --    1.09071   1.09360   1.09685   1.10073   1.10584
  Beta virt. eigenvalues --    1.10875   1.11242   1.12982   1.13972   1.14242
  Beta virt. eigenvalues --    1.15696   1.16334   1.17132   1.17603   1.18119
  Beta virt. eigenvalues --    1.18538   1.18904   1.19737   1.21312   1.21950
  Beta virt. eigenvalues --    1.24220   1.24695   1.25274   1.26572   1.26886
  Beta virt. eigenvalues --    1.27540   1.28193   1.28808   1.30388   1.30420
  Beta virt. eigenvalues --    1.31604   1.32520   1.32771   1.33381   1.35597
  Beta virt. eigenvalues --    1.36847   1.37704   1.38030   1.38457   1.39435
  Beta virt. eigenvalues --    1.40402   1.41150   1.42772   1.43127   1.44904
  Beta virt. eigenvalues --    1.45773   1.46566   1.46979   1.47921   1.48131
  Beta virt. eigenvalues --    1.48808   1.49450   1.50750   1.52456   1.53651
  Beta virt. eigenvalues --    1.54077   1.55352   1.55530   1.56050   1.56181
  Beta virt. eigenvalues --    1.56852   1.57626   1.58598   1.59785   1.60160
  Beta virt. eigenvalues --    1.60503   1.61454   1.62396   1.62959   1.63299
  Beta virt. eigenvalues --    1.64126   1.64887   1.66124   1.67317   1.67569
  Beta virt. eigenvalues --    1.69226   1.69852   1.71534   1.71880   1.72309
  Beta virt. eigenvalues --    1.72774   1.74293   1.74597   1.75617   1.76874
  Beta virt. eigenvalues --    1.77038   1.78647   1.79623   1.80765   1.81604
  Beta virt. eigenvalues --    1.82252   1.83996   1.85244   1.85642   1.86760
  Beta virt. eigenvalues --    1.87564   1.89321   1.90256   1.91608   1.92862
  Beta virt. eigenvalues --    1.94799   1.96310   1.97050   1.98996   2.01328
  Beta virt. eigenvalues --    2.02692   2.03434   2.05982   2.06824   2.08252
  Beta virt. eigenvalues --    2.08708   2.09773   2.11114   2.11194   2.11813
  Beta virt. eigenvalues --    2.12439   2.14161   2.15978   2.18821   2.20424
  Beta virt. eigenvalues --    2.21103   2.21802   2.24698   2.25013   2.27401
  Beta virt. eigenvalues --    2.29382   2.30388   2.32124   2.33644   2.33992
  Beta virt. eigenvalues --    2.35503   2.37422   2.38486   2.39535   2.41821
  Beta virt. eigenvalues --    2.42355   2.44808   2.46004   2.46472   2.47167
  Beta virt. eigenvalues --    2.47692   2.50603   2.50772   2.52664   2.54854
  Beta virt. eigenvalues --    2.57092   2.58667   2.60865   2.62199   2.62857
  Beta virt. eigenvalues --    2.65481   2.68455   2.72306   2.76059   2.76734
  Beta virt. eigenvalues --    2.77858   2.80118   2.81481   2.83196   2.83968
  Beta virt. eigenvalues --    2.84899   2.85642   2.86301   2.90083   2.92394
  Beta virt. eigenvalues --    2.96599   2.97223   2.97863   2.99585   3.01954
  Beta virt. eigenvalues --    3.06155   3.09882   3.13857   3.15321   3.17373
  Beta virt. eigenvalues --    3.19328   3.20560   3.20695   3.22536   3.24240
  Beta virt. eigenvalues --    3.25114   3.28463   3.29096   3.30135   3.31021
  Beta virt. eigenvalues --    3.33270   3.35721   3.38141   3.38905   3.40341
  Beta virt. eigenvalues --    3.41271   3.42095   3.43591   3.44088   3.44911
  Beta virt. eigenvalues --    3.47640   3.49473   3.49889   3.50115   3.50846
  Beta virt. eigenvalues --    3.51445   3.54120   3.56046   3.56705   3.57953
  Beta virt. eigenvalues --    3.58044   3.59339   3.62469   3.63658   3.64671
  Beta virt. eigenvalues --    3.67057   3.68270   3.69503   3.70217   3.72289
  Beta virt. eigenvalues --    3.72979   3.74661   3.75487   3.76626   3.78639
  Beta virt. eigenvalues --    3.79710   3.80091   3.81399   3.82441   3.83554
  Beta virt. eigenvalues --    3.85689   3.86716   3.87875   3.88892   3.90487
  Beta virt. eigenvalues --    3.91059   3.92170   3.94907   3.97042   3.97221
  Beta virt. eigenvalues --    3.98134   3.99792   4.01062   4.02401   4.03448
  Beta virt. eigenvalues --    4.04172   4.05640   4.07900   4.12261   4.13672
  Beta virt. eigenvalues --    4.14111   4.16530   4.17999   4.18483   4.20906
  Beta virt. eigenvalues --    4.23245   4.24026   4.24841   4.26064   4.27417
  Beta virt. eigenvalues --    4.29919   4.31636   4.33229   4.34950   4.36167
  Beta virt. eigenvalues --    4.39755   4.43301   4.45319   4.47030   4.48131
  Beta virt. eigenvalues --    4.49294   4.50937   4.54272   4.55703   4.56270
  Beta virt. eigenvalues --    4.56591   4.57518   4.58636   4.60037   4.61763
  Beta virt. eigenvalues --    4.62614   4.63844   4.64978   4.67577   4.68645
  Beta virt. eigenvalues --    4.71628   4.73124   4.75733   4.76572   4.78869
  Beta virt. eigenvalues --    4.80410   4.85011   4.88530   4.89901   4.90425
  Beta virt. eigenvalues --    4.92595   4.93415   4.95469   4.96286   4.97371
  Beta virt. eigenvalues --    5.00096   5.03238   5.05570   5.06815   5.09235
  Beta virt. eigenvalues --    5.10343   5.13544   5.13616   5.17262   5.17597
  Beta virt. eigenvalues --    5.18519   5.20104   5.22057   5.24320   5.25660
  Beta virt. eigenvalues --    5.28966   5.32314   5.34043   5.34639   5.39767
  Beta virt. eigenvalues --    5.40930   5.44589   5.46716   5.52494   5.53421
  Beta virt. eigenvalues --    5.56170   5.61908   5.64239   5.69198   5.70502
  Beta virt. eigenvalues --    5.72815   5.73328   5.81293   5.83004   5.84891
  Beta virt. eigenvalues --    5.88667   5.89279   5.90677   5.94654   6.04018
  Beta virt. eigenvalues --    6.07394   6.11206   6.28736   6.34375   6.37255
  Beta virt. eigenvalues --    6.39384   6.40413   6.43763   6.44984   6.45155
  Beta virt. eigenvalues --    6.46772   6.47214   6.49718   6.53565   6.60450
  Beta virt. eigenvalues --    6.63402   6.66077   6.67768   6.69667   6.70656
  Beta virt. eigenvalues --    6.78700   6.79395   6.81966   6.88099   6.89561
  Beta virt. eigenvalues --    6.94291   6.94815   6.95715   6.98001   7.01372
  Beta virt. eigenvalues --    7.02477   7.07487   7.08446   7.12046   7.20327
  Beta virt. eigenvalues --    7.24364   7.38518   7.40454   7.42053   7.42408
  Beta virt. eigenvalues --    7.43620   7.48040   7.53466   7.60552  13.73820
  Beta virt. eigenvalues --   13.95472  14.90010  16.29346  16.65540  16.88387
  Beta virt. eigenvalues --   17.61633  18.95531
          Condensed to atoms (all electrons):
               1          2          3          4          5          6
     1  H    0.375341   0.418640   0.003012  -0.007760  -0.044620  -0.020526
     2  C    0.418640   5.642349   0.391595   0.383934   0.046975  -0.027921
     3  H    0.003012   0.391595   0.332002   0.002324  -0.000196   0.002537
     4  H   -0.007760   0.383934   0.002324   0.373347   0.000729   0.006096
     5  C   -0.044620   0.046975  -0.000196   0.000729   5.374336   0.410185
     6  H   -0.020526  -0.027921   0.002537   0.006096   0.410185   0.412529
     7  H    0.011487  -0.012450  -0.001792  -0.020383   0.279619  -0.048390
     8  O    0.012874   0.016531  -0.005507   0.005184  -0.014423  -0.004666
     9  H   -0.000486  -0.001660   0.000272  -0.000732   0.002519   0.000772
    10  C    0.000156  -0.001127  -0.000285   0.000421   0.006917  -0.001893
    11  H    0.000027   0.000152  -0.000005   0.000074   0.001158  -0.000246
    12  H    0.000039   0.000228  -0.000027   0.000050  -0.000090  -0.000404
    13  C   -0.000091   0.000813  -0.000078   0.000354  -0.004601   0.002335
    14  C    0.000276   0.000596  -0.000068   0.000315   0.002155  -0.000800
    15  H    0.000009  -0.000229  -0.000033   0.000016   0.000158   0.000332
    16  H    0.000011   0.000172  -0.000026  -0.000015  -0.000478  -0.000113
    17  O   -0.000028  -0.000121  -0.000027   0.000105   0.000440  -0.000122
    18  O   -0.000120  -0.000959  -0.000372  -0.000785  -0.003405  -0.004275
               7          8          9         10         11         12
     1  H    0.011487   0.012874  -0.000486   0.000156   0.000027   0.000039
     2  C   -0.012450   0.016531  -0.001660  -0.001127   0.000152   0.000228
     3  H   -0.001792  -0.005507   0.000272  -0.000285  -0.000005  -0.000027
     4  H   -0.020383   0.005184  -0.000732   0.000421   0.000074   0.000050
     5  C    0.279619  -0.014423   0.002519   0.006917   0.001158  -0.000090
     6  H   -0.048390  -0.004666   0.000772  -0.001893  -0.000246  -0.000404
     7  H    0.394989   0.002882  -0.000855   0.001085  -0.000759   0.000638
     8  O    0.002882   8.595330   0.012761  -0.046395  -0.006075  -0.004284
     9  H   -0.000855   0.012761   0.404379   0.156459  -0.051370   0.001481
    10  C    0.001085  -0.046395   0.156459   5.827332   0.451650   0.376262
    11  H   -0.000759  -0.006075  -0.051370   0.451650   0.448071  -0.005028
    12  H    0.000638  -0.004284   0.001481   0.376262  -0.005028   0.351557
    13  C   -0.008795   0.003429   0.108220  -0.078769  -0.062976   0.002385
    14  C    0.008249  -0.001666  -0.010581   0.066377  -0.005798   0.000947
    15  H    0.000002   0.000150  -0.001668  -0.012137  -0.002973  -0.003926
    16  H   -0.001419   0.000040  -0.002126  -0.000724  -0.001101  -0.001129
    17  O    0.001794   0.000800   0.001814  -0.032206   0.014110  -0.003527
    18  O   -0.036134  -0.000388  -0.007321  -0.013758   0.004333   0.010165
              13         14         15         16         17         18
     1  H   -0.000091   0.000276   0.000009   0.000011  -0.000028  -0.000120
     2  C    0.000813   0.000596  -0.000229   0.000172  -0.000121  -0.000959
     3  H   -0.000078  -0.000068  -0.000033  -0.000026  -0.000027  -0.000372
     4  H    0.000354   0.000315   0.000016  -0.000015   0.000105  -0.000785
     5  C   -0.004601   0.002155   0.000158  -0.000478   0.000440  -0.003405
     6  H    0.002335  -0.000800   0.000332  -0.000113  -0.000122  -0.004275
     7  H   -0.008795   0.008249   0.000002  -0.001419   0.001794  -0.036134
     8  O    0.003429  -0.001666   0.000150   0.000040   0.000800  -0.000388
     9  H    0.108220  -0.010581  -0.001668  -0.002126   0.001814  -0.007321
    10  C   -0.078769   0.066377  -0.012137  -0.000724  -0.032206  -0.013758
    11  H   -0.062976  -0.005798  -0.002973  -0.001101   0.014110   0.004333
    12  H    0.002385   0.000947  -0.003926  -0.001129  -0.003527   0.010165
    13  C    5.368965   0.041481   0.027627   0.035916  -0.112037   0.003757
    14  C    0.041481   5.201634   0.319152   0.363609  -0.040266   0.136463
    15  H    0.027627   0.319152   0.340714   0.009907   0.013220  -0.015713
    16  H    0.035916   0.363609   0.009907   0.368789  -0.004742  -0.043568
    17  O   -0.112037  -0.040266   0.013220  -0.004742   8.918656   0.000827
    18  O    0.003757   0.136463  -0.015713  -0.043568   0.000827   8.593597
          Atomic-Atomic Spin Densities.
               1          2          3          4          5          6
     1  H    0.005738  -0.002478   0.000673  -0.007550   0.005542  -0.003493
     2  C   -0.002478  -0.003464   0.000254  -0.000948   0.017724  -0.000611
     3  H    0.000673   0.000254   0.000485  -0.001327  -0.001913  -0.000868
     4  H   -0.007550  -0.000948  -0.001327   0.013024   0.002747   0.004439
     5  C    0.005542   0.017724  -0.001913   0.002747  -0.032038   0.022610
     6  H   -0.003493  -0.000611  -0.000868   0.004439   0.022610   0.035407
     7  H    0.005618  -0.003392   0.000435  -0.008476   0.034279  -0.008830
     8  O   -0.005484   0.009801   0.000518  -0.002510  -0.113393   0.000085
     9  H   -0.000079   0.000224   0.000043   0.000106  -0.000151   0.000150
    10  C   -0.000060  -0.000119  -0.000004   0.000071   0.000019   0.000437
    11  H    0.000007  -0.000052  -0.000003  -0.000004   0.000486   0.000172
    12  H   -0.000018   0.000025   0.000000   0.000029  -0.000158  -0.000054
    13  C    0.000029  -0.000354  -0.000048   0.000032   0.002735   0.000712
    14  C    0.000017   0.000091  -0.000021  -0.000052  -0.000669  -0.000259
    15  H    0.000004  -0.000051  -0.000014  -0.000014   0.000150   0.000093
    16  H    0.000009   0.000025   0.000011  -0.000025  -0.000203  -0.000059
    17  O    0.000000   0.000052   0.000001  -0.000002  -0.000522  -0.000090
    18  O    0.000002   0.000170   0.000247  -0.000215  -0.004343  -0.001843
               7          8          9         10         11         12
     1  H    0.005618  -0.005484  -0.000079  -0.000060   0.000007  -0.000018
     2  C   -0.003392   0.009801   0.000224  -0.000119  -0.000052   0.000025
     3  H    0.000435   0.000518   0.000043  -0.000004  -0.000003   0.000000
     4  H   -0.008476  -0.002510   0.000106   0.000071  -0.000004   0.000029
     5  C    0.034279  -0.113393  -0.000151   0.000019   0.000486  -0.000158
     6  H   -0.008830   0.000085   0.000150   0.000437   0.000172  -0.000054
     7  H    0.079133   0.011156  -0.001328  -0.001277  -0.000219  -0.000042
     8  O    0.011156   1.003732  -0.003562  -0.000813  -0.000726   0.000042
     9  H   -0.001328  -0.003562   0.008858  -0.013097  -0.005910   0.002317
    10  C   -0.001277  -0.000813  -0.013097   0.050623   0.001193  -0.002288
    11  H   -0.000219  -0.000726  -0.005910   0.001193   0.008880  -0.002790
    12  H   -0.000042   0.000042   0.002317  -0.002288  -0.002790   0.002851
    13  C    0.000591  -0.001752  -0.001558   0.006714   0.002827  -0.003557
    14  C    0.000683   0.000545   0.005177  -0.002423  -0.002224   0.003752
    15  H    0.000457  -0.000054  -0.000504  -0.002191   0.000326  -0.000914
    16  H   -0.000082   0.000045   0.000173   0.001447  -0.000166   0.000223
    17  O    0.000126   0.000483   0.000450  -0.003866   0.000923   0.000154
    18  O   -0.005502   0.004126   0.004397   0.003409  -0.001213   0.001088
              13         14         15         16         17         18
     1  H    0.000029   0.000017   0.000004   0.000009   0.000000   0.000002
     2  C   -0.000354   0.000091  -0.000051   0.000025   0.000052   0.000170
     3  H   -0.000048  -0.000021  -0.000014   0.000011   0.000001   0.000247
     4  H    0.000032  -0.000052  -0.000014  -0.000025  -0.000002  -0.000215
     5  C    0.002735  -0.000669   0.000150  -0.000203  -0.000522  -0.004343
     6  H    0.000712  -0.000259   0.000093  -0.000059  -0.000090  -0.001843
     7  H    0.000591   0.000683   0.000457  -0.000082   0.000126  -0.005502
     8  O   -0.001752   0.000545  -0.000054   0.000045   0.000483   0.004126
     9  H   -0.001558   0.005177  -0.000504   0.000173   0.000450   0.004397
    10  C    0.006714  -0.002423  -0.002191   0.001447  -0.003866   0.003409
    11  H    0.002827  -0.002224   0.000326  -0.000166   0.000923  -0.001213
    12  H   -0.003557   0.003752  -0.000914   0.000223   0.000154   0.001088
    13  C    0.200449  -0.040330   0.016152   0.003008  -0.045366  -0.017981
    14  C   -0.040330   0.029434   0.012416  -0.003086   0.009733  -0.078299
    15  H    0.016152   0.012416   0.034407  -0.001921  -0.004022  -0.000066
    16  H    0.003008  -0.003086  -0.001921   0.001538   0.000744   0.000776
    17  O   -0.045366   0.009733  -0.004022   0.000744   0.132030   0.002673
    18  O   -0.017981  -0.078299  -0.000066   0.000776   0.002673   0.850284
 Mulliken charges and spin densities:
               1          2
     1  H    0.251758  -0.001523
     2  C   -0.857518   0.016896
     3  H    0.276674  -0.001530
     4  H    0.256726  -0.000675
     5  C   -0.057379  -0.067097
     6  H    0.274570   0.047999
     7  H    0.430233   0.103330
     8  O   -0.566578   0.902239
     9  H    0.388122  -0.004294
    10  C   -0.699366   0.037774
    11  H    0.216756   0.001506
    12  H    0.274664   0.000662
    13  C    0.672064   0.122306
    14  C   -0.082077  -0.065517
    15  H    0.325391   0.054255
    16  H    0.276994   0.002457
    17  O   -0.758691   0.093501
    18  O   -0.622344   0.757710
 Sum of Mulliken charges =   0.00000   2.00000
 Mulliken charges and spin densities with hydrogens summed into heavy atoms:
               1          2
     2  C   -0.072360   0.013169
     5  C    0.647424   0.084232
     8  O   -0.566578   0.902239
    10  C    0.180176   0.035648
    13  C    0.672064   0.122306
    14  C    0.520309  -0.008805
    17  O   -0.758691   0.093501
    18  O   -0.622344   0.757710
 Electronic spatial extent (au):  <R**2>=           1674.1710
 Charge=              0.0000 electrons
 Dipole moment (field-independent basis, Debye):
    X=             -0.4677    Y=              1.0374    Z=             -1.9037  Tot=              2.2179
 Quadrupole moment (field-independent basis, Debye-Ang):
   XX=            -45.9083   YY=            -49.9431   ZZ=            -50.1109
   XY=              0.5569   XZ=             -4.5818   YZ=              3.3092
 Traceless Quadrupole moment (field-independent basis, Debye-Ang):
   XX=              2.7458   YY=             -1.2890   ZZ=             -1.4568
   XY=              0.5569   XZ=             -4.5818   YZ=              3.3092
 Octapole moment (field-independent basis, Debye-Ang**2):
  XXX=            -23.7420  YYY=             -0.5476  ZZZ=             -2.3696  XYY=              9.7578
  XXY=             12.6431  XXZ=            -21.9873  XZZ=             -3.8521  YZZ=              0.7894
  YYZ=             -0.4845  XYZ=              2.6938
 Hexadecapole moment (field-independent basis, Debye-Ang**3):
 XXXX=          -1657.6898 YYYY=           -329.7069 ZZZZ=           -181.4326 XXXY=             32.8741
 XXXZ=            -32.3078 YYYX=              1.0758 YYYZ=              0.5900 ZZZX=             -0.1604
 ZZZY=              0.2028 XXYY=           -318.1023 XXZZ=           -319.0056 YYZZ=            -88.1351
 XXYZ=              7.2519 YYXZ=              1.3424 ZZXY=              5.4932
 N-N= 3.546035367752D+02 E-N=-1.697126397383D+03  KE= 4.194301500687D+02
                          Isotropic Fermi Contact Couplings
        Atom                 a.u.       MegaHertz       Gauss      10(-4) cm-1
     1  H(1)               0.00089       1.99748       0.71275       0.66629
     2  C(13)             -0.00212      -1.19269      -0.42558      -0.39784
     3  H(1)              -0.00055      -1.22849      -0.43836      -0.40978
     4  H(1)               0.00039       0.87280       0.31144       0.29114
     5  C(13)             -0.02990     -16.80748      -5.99733      -5.60637
     6  H(1)               0.02660      59.44597      21.21180      19.82904
     7  H(1)               0.05096     113.88530      40.63711      37.98805
     8  O(17)              0.03339     -10.11944      -3.61087      -3.37548
     9  H(1)               0.00015       0.34150       0.12186       0.11391
    10  C(13)              0.00534       3.00311       1.07158       1.00173
    11  H(1)              -0.00026      -0.58157      -0.20752      -0.19399
    12  H(1)              -0.00051      -1.14066      -0.40701      -0.38048
    13  C(13)              0.06039      33.94248      12.11152      11.32199
    14  C(13)             -0.03812     -21.42840      -7.64619      -7.14775
    15  H(1)               0.03123      69.79994      24.90635      23.28275
    16  H(1)              -0.00033      -0.72837      -0.25990      -0.24296
    17  O(17)              0.00895      -2.71334      -0.96819      -0.90507
    18  O(17)              0.03581     -10.85359      -3.87283      -3.62037
 --------------------------------------------------------
       Center         ----  Spin Dipole Couplings  ----
                      3XX-RR        3YY-RR        3ZZ-RR
 --------------------------------------------------------
     1   Atom        0.011262     -0.005328     -0.005935
     2   Atom        0.011956     -0.004504     -0.007451
     3   Atom        0.005540     -0.000498     -0.005042
     4   Atom        0.002365     -0.002631      0.000266
     5   Atom        0.014352      0.025494     -0.039846
     6   Atom       -0.003887     -0.009912      0.013800
     7   Atom        0.011946      0.015678     -0.027623
     8   Atom        0.562297      0.213107     -0.775404
     9   Atom        0.012489      0.001102     -0.013591
    10   Atom        0.000322      0.001798     -0.002120
    11   Atom        0.000325      0.004952     -0.005278
    12   Atom       -0.002451      0.000246      0.002205
    13   Atom       -0.065023      0.164889     -0.099865
    14   Atom       -0.000829      0.031818     -0.030989
    15   Atom        0.020684     -0.014003     -0.006681
    16   Atom       -0.002237     -0.004731      0.006968
    17   Atom       -0.203682      0.436194     -0.232512
    18   Atom       -1.293929      2.220253     -0.926324
 --------------------------------------------------------
                        XY            XZ            YZ
 --------------------------------------------------------
     1   Atom       -0.002961     -0.004272      0.000683
     2   Atom       -0.009430     -0.008961      0.002118
     3   Atom       -0.005494     -0.002067      0.001103
     4   Atom       -0.004899     -0.008776      0.005052
     5   Atom        0.016888      0.037542      0.012553
     6   Atom       -0.006137      0.010279     -0.012475
     7   Atom        0.015477     -0.004695     -0.007847
     8   Atom        2.116919      1.489473      1.371989
     9   Atom       -0.001987     -0.008947      0.004647
    10   Atom        0.015480      0.021017      0.026758
    11   Atom       -0.004671      0.000293      0.003107
    12   Atom       -0.003044     -0.004792      0.005269
    13   Atom       -0.078470      0.009869     -0.023176
    14   Atom        0.008505      0.023935     -0.044082
    15   Atom        0.003396     -0.008898      0.001459
    16   Atom        0.004440      0.010936      0.006914
    17   Atom       -0.141315     -0.000723      0.060891
    18   Atom        0.864790     -0.342692     -1.449434
 --------------------------------------------------------


 ---------------------------------------------------------------------------------
              Anisotropic Spin Dipole Couplings in Principal Axis System
 ---------------------------------------------------------------------------------

       Atom             a.u.   MegaHertz   Gauss  10(-4) cm-1        Axes

              Baa    -0.0069    -3.702    -1.321    -1.235  0.2302  0.0107  0.9731
     1 H(1)   Bbb    -0.0058    -3.115    -1.111    -1.039  0.1587  0.9861 -0.0483
              Bcc     0.0128     6.816     2.432     2.274  0.9601 -0.1655 -0.2253
 
              Baa    -0.0115    -1.549    -0.553    -0.517  0.4566  0.3682  0.8099
     2 C(13)  Bbb    -0.0078    -1.042    -0.372    -0.348  0.1841  0.8515 -0.4909
              Bcc     0.0193     2.591     0.924     0.864  0.8704 -0.3733 -0.3210
 
              Baa    -0.0054    -2.899    -1.034    -0.967  0.1703 -0.0305  0.9849
     3 H(1)   Bbb    -0.0037    -1.996    -0.712    -0.666  0.4986  0.8648 -0.0595
              Bcc     0.0092     4.895     1.747     1.633  0.8499 -0.5012 -0.1625
 
              Baa    -0.0076    -4.080    -1.456    -1.361  0.5767 -0.2273  0.7847
     4 H(1)   Bbb    -0.0056    -2.993    -1.068    -0.998  0.4570  0.8859 -0.0792
              Bcc     0.0133     7.073     2.524     2.359  0.6772 -0.4043 -0.6148
 
              Baa    -0.0592    -7.944    -2.835    -2.650 -0.4462 -0.0435  0.8939
     5 C(13)  Bbb     0.0085     1.140     0.407     0.380 -0.5854  0.7696 -0.2548
              Bcc     0.0507     6.804     2.428     2.270  0.6768  0.6370  0.3689
 
              Baa    -0.0156    -8.321    -2.969    -2.775  0.2024  0.9249  0.3218
     6 H(1)   Bbb    -0.0086    -4.581    -1.635    -1.528  0.8983 -0.0444 -0.4372
              Bcc     0.0242    12.902     4.604     4.304  0.3901 -0.3775  0.8398
 
              Baa    -0.0291   -15.531    -5.542    -5.181  0.0548  0.1539  0.9866
     7 H(1)   Bbb    -0.0017    -0.895    -0.319    -0.298  0.7582 -0.6494  0.0592
              Bcc     0.0308    16.425     5.861     5.479  0.6498  0.7447 -0.1523
 
              Baa    -1.7399   125.901    44.924    41.996 -0.2771 -0.3329  0.9013
     8 O(17)  Bbb    -1.7364   125.644    44.833    41.910 -0.6944  0.7177  0.0516
              Bcc     3.4763  -251.545   -89.757   -83.906  0.6641  0.6116  0.4300
 
              Baa    -0.0172    -9.172    -3.273    -3.059  0.2693 -0.2095  0.9400
     9 H(1)   Bbb     0.0012     0.632     0.226     0.211  0.2735  0.9525  0.1340
              Bcc     0.0160     8.540     3.047     2.849  0.9234 -0.2210 -0.3138
 
              Baa    -0.0284    -3.810    -1.360    -1.271 -0.2757 -0.5545  0.7852
    10 C(13)  Bbb    -0.0140    -1.882    -0.672    -0.628  0.8065 -0.5779 -0.1249
              Bcc     0.0424     5.692     2.031     1.899  0.5230  0.5988  0.6065
 
              Baa    -0.0066    -3.517    -1.255    -1.173 -0.2758 -0.3523  0.8943
    11 H(1)   Bbb    -0.0017    -0.920    -0.328    -0.307  0.8264  0.3883  0.4078
              Bcc     0.0083     4.437     1.583     1.480 -0.4910  0.8515  0.1840
 
              Baa    -0.0055    -2.919    -1.042    -0.974  0.8138 -0.0953  0.5734
    12 H(1)   Bbb    -0.0038    -2.040    -0.728    -0.680  0.3873  0.8244 -0.4128
              Bcc     0.0093     4.959     1.769     1.654 -0.4333  0.5580  0.7077
 
              Baa    -0.1025   -13.758    -4.909    -4.589 -0.2073  0.0239  0.9780
    13 C(13)  Bbb    -0.0887   -11.909    -4.250    -3.973  0.9328  0.3060  0.1903
              Bcc     0.1913    25.667     9.159     8.562 -0.2947  0.9517 -0.0858
 
              Baa    -0.0638    -8.560    -3.054    -2.855 -0.3717  0.4158  0.8300
    14 C(13)  Bbb     0.0090     1.210     0.432     0.404  0.9258  0.2318  0.2985
              Bcc     0.0548     7.350     2.623     2.452 -0.0683  0.8794 -0.4711
 
              Baa    -0.0152    -8.093    -2.888    -2.700 -0.1718  0.9250 -0.3391
    15 H(1)   Bbb    -0.0084    -4.466    -1.594    -1.490  0.2317  0.3724  0.8987
              Bcc     0.0235    12.559     4.481     4.189  0.9575  0.0758 -0.2783
 
              Baa    -0.0095    -5.073    -1.810    -1.692  0.8186  0.0651 -0.5707
    16 H(1)   Bbb    -0.0078    -4.155    -1.483    -1.386 -0.2503  0.9347 -0.2524
              Bcc     0.0173     9.228     3.293     3.078  0.5170  0.3495  0.7814
 
              Baa    -0.2475    17.912     6.391     5.975 -0.6172 -0.1954  0.7622
    17 O(17)  Bbb    -0.2235    16.176     5.772     5.396  0.7598  0.1035  0.6418
              Bcc     0.4711   -34.087   -12.163   -11.370 -0.2043  0.9752  0.0846
 
              Baa    -1.4991   108.473    38.706    36.183  0.8116  0.0384  0.5829
    18 O(17)  Bbb    -1.4891   107.752    38.449    35.942 -0.5442  0.4124  0.7306
              Bcc     2.9882  -216.225   -77.154   -72.125  0.2123  0.9102 -0.3556
 

 ---------------------------------------------------------------------------------

 Calling FoFJK, ICntrl=      2127 FMM=F ISym2X=0 I1Cent= 0 IOpClX= 1 NMat=1 NMatS=1 NMatT=0.
 ***** Axes restored to original set *****
 -------------------------------------------------------------------
 Center     Atomic                   Forces (Hartrees/Bohr)
 Number     Number              X              Y              Z
 -------------------------------------------------------------------
      1        1          -0.002858541   -0.002876342   -0.000055324
      2        6          -0.000155317    0.000514976   -0.000153423
      3        1          -0.002168636    0.003550923    0.001052680
      4        1           0.000685005    0.000417597   -0.003978522
      5        6          -0.002999021    0.003023592    0.001437060
      6        1          -0.000849554   -0.000049039    0.004081199
      7        1           0.002570030    0.002784855   -0.000098752
      8        8           0.005028582   -0.007347573   -0.002250771
      9        1          -0.003429260   -0.000985443   -0.000136465
     10        6           0.000004215   -0.000369063    0.000245059
     11        1           0.001657471   -0.003692268    0.000012480
     12        1           0.000243996    0.000907549    0.003702609
     13        6          -0.009522749    0.003043762    0.013469110
     14        6           0.003906915    0.001805886   -0.001106277
     15        1           0.002916943    0.001722388    0.001480227
     16        1           0.000705843    0.001732473   -0.003193614
     17        8           0.013320366   -0.005797557   -0.018348625
     18        8          -0.009056288    0.001613284    0.003841350
 -------------------------------------------------------------------
 Cartesian Forces:  Max     0.018348625 RMS     0.004728621

 GradGradGradGradGradGradGradGradGradGradGradGradGradGradGradGradGradGrad
 Berny optimization.
 FormGI is forming the generalized inverse of G from B-inverse, IUseBI=4.
 Internal  Forces:  Max     0.023402129 RMS     0.003486228
 Search for a local minimum.
 Step number   1 out of a maximum of   94
 All quantities printed in internal units (Hartrees-Bohrs-Radians)
 Mixed Optimization -- RFO/linear search
 Second derivative matrix not updated -- first step.
 ITU=  0
     Eigenvalues ---    0.00237   0.00321   0.00402   0.00615   0.00812
     Eigenvalues ---    0.01366   0.02196   0.02468   0.03217   0.04107
     Eigenvalues ---    0.04728   0.05601   0.05623   0.05633   0.06006
     Eigenvalues ---    0.06557   0.07988   0.08779   0.09688   0.10299
     Eigenvalues ---    0.11252   0.11450   0.11922   0.13081   0.16000
     Eigenvalues ---    0.16000   0.16000   0.16531   0.17127   0.17582
     Eigenvalues ---    0.22287   0.22822   0.24998   0.29652   0.31412
     Eigenvalues ---    0.32076   0.32358   0.32770   0.33067   0.33584
     Eigenvalues ---    0.34015   0.34143   0.34203   0.34255   0.34549
     Eigenvalues ---    0.50061   0.57685   1.03665
 RFO step:  Lambda=-1.85625130D-03 EMin= 2.36619930D-03
 Linear search not attempted -- first point.
 Iteration  1 RMS(Cart)=  0.01818457 RMS(Int)=  0.00004544
 Iteration  2 RMS(Cart)=  0.00004434 RMS(Int)=  0.00001373
 Iteration  3 RMS(Cart)=  0.00000000 RMS(Int)=  0.00001373
 Variable       Old X    -DE/DX   Delta X   Delta X   Delta X     New X
                                 (Linear)    (Quad)   (Total)
    R1        2.07089  -0.00404   0.00000  -0.01177  -0.01177   2.05912
    R2        2.07304  -0.00427   0.00000  -0.01250  -0.01250   2.06055
    R3        2.06989  -0.00404   0.00000  -0.01174  -0.01174   2.05815
    R4        2.88663  -0.00570   0.00000  -0.01909  -0.01909   2.86754
    R5        2.09457  -0.00416   0.00000  -0.01263  -0.01263   2.08194
    R6        2.10597  -0.00406   0.00000  -0.01268  -0.01269   2.09328
    R7        2.58902  -0.00966   0.00000  -0.01874  -0.01874   2.57028
    R8        4.45980  -0.00018   0.00000  -0.01074  -0.01075   4.44905
    R9        4.50428  -0.00063   0.00000  -0.01865  -0.01865   4.48563
   R10        2.07771  -0.00407   0.00000  -0.01167  -0.01166   2.06605
   R11        2.06414  -0.00403   0.00000  -0.01159  -0.01159   2.05254
   R12        2.06901  -0.00376   0.00000  -0.01093  -0.01093   2.05808
   R13        2.83351  -0.00577   0.00000  -0.01784  -0.01783   2.81568
   R14        3.05810  -0.00694   0.00000  -0.03078  -0.03078   3.02732
   R15        2.27206  -0.02340   0.00000  -0.02253  -0.02253   2.24952
   R16        2.10193  -0.00356   0.00000  -0.01094  -0.01094   2.09099
   R17        2.08033  -0.00368   0.00000  -0.01089  -0.01089   2.06944
   R18        2.51791  -0.01010   0.00000  -0.01720  -0.01721   2.50070
    A1        1.88960   0.00035   0.00000   0.00207   0.00207   1.89167
    A2        1.88953   0.00042   0.00000   0.00330   0.00329   1.89283
    A3        1.93048  -0.00025   0.00000  -0.00126  -0.00126   1.92921
    A4        1.89480   0.00038   0.00000   0.00174   0.00174   1.89653
    A5        1.92834  -0.00044   0.00000  -0.00306  -0.00307   1.92527
    A6        1.92992  -0.00041   0.00000  -0.00252  -0.00252   1.92741
    A7        1.96371   0.00008   0.00000  -0.00028  -0.00029   1.96342
    A8        1.94296   0.00022   0.00000   0.00229   0.00231   1.94527
    A9        2.01622  -0.00052   0.00000  -0.00289  -0.00289   2.01333
   A10        1.80034  -0.00009   0.00000   0.00177   0.00176   1.80210
   A11        1.90896   0.00005   0.00000  -0.00120  -0.00120   1.90776
   A12        1.81379   0.00032   0.00000   0.00095   0.00094   1.81473
   A13        2.56805   0.00009   0.00000  -0.00147  -0.00152   2.56653
   A14        2.05754  -0.00084   0.00000  -0.00571  -0.00571   2.05183
   A15        1.92072   0.00027   0.00000   0.00306   0.00306   1.92378
   A16        1.86634   0.00031   0.00000   0.00295   0.00294   1.86928
   A17        1.88552  -0.00024   0.00000  -0.00399  -0.00401   1.88151
   A18        1.94312   0.00033   0.00000   0.00391   0.00389   1.94701
   A19        1.92014  -0.00035   0.00000  -0.00176  -0.00176   1.91838
   A20        1.92647  -0.00033   0.00000  -0.00426  -0.00424   1.92223
   A21        2.02819  -0.00013   0.00000  -0.00284  -0.00287   2.02531
   A22        2.20620   0.00030   0.00000   0.00230   0.00227   2.20847
   A23        2.04873  -0.00018   0.00000   0.00038   0.00035   2.04908
   A24        1.73125  -0.00066   0.00000  -0.00563  -0.00565   1.72560
   A25        1.85651   0.00025   0.00000   0.00315   0.00316   1.85967
   A26        1.93725  -0.00009   0.00000  -0.00468  -0.00472   1.93253
   A27        1.92441   0.00059   0.00000   0.00715   0.00715   1.93156
   A28        1.95833  -0.00017   0.00000  -0.00383  -0.00386   1.95447
   A29        2.03013   0.00000   0.00000   0.00276   0.00277   2.03290
   A30        2.44623  -0.00002   0.00000  -0.00293  -0.00293   2.44330
   A31        2.90124   0.00025   0.00000  -0.00144  -0.00146   2.89977
   A32        3.10087  -0.00007   0.00000  -0.00522  -0.00523   3.09564
    D1        1.11423  -0.00017   0.00000  -0.00345  -0.00345   1.11078
    D2        3.12530  -0.00008   0.00000   0.00006   0.00006   3.12536
    D3       -1.09487   0.00014   0.00000   0.00101   0.00100  -1.09387
    D4       -0.97780  -0.00015   0.00000  -0.00324  -0.00324  -0.98105
    D5        1.03327  -0.00007   0.00000   0.00027   0.00027   1.03354
    D6        3.09628   0.00015   0.00000   0.00121   0.00121   3.09750
    D7       -3.07598  -0.00007   0.00000  -0.00179  -0.00179  -3.07776
    D8       -1.06491   0.00002   0.00000   0.00172   0.00173  -1.06318
    D9        0.99811   0.00023   0.00000   0.00267   0.00267   1.00078
   D10        2.76141  -0.00019   0.00000  -0.01058  -0.01057   2.75084
   D11       -1.41195  -0.00003   0.00000  -0.00871  -0.00869  -1.42064
   D12        0.58013   0.00011   0.00000  -0.00900  -0.00900   0.57113
   D13       -2.77312  -0.00004   0.00000  -0.00277  -0.00275  -2.77587
   D14        1.27352   0.00023   0.00000   0.00106   0.00107   1.27458
   D15       -0.63959   0.00016   0.00000  -0.00092  -0.00089  -0.64048
   D16       -1.27724  -0.00026   0.00000   0.00424   0.00425  -1.27299
   D17       -2.90160  -0.00016   0.00000   0.00747   0.00745  -2.89415
   D18       -0.67967   0.00067   0.00000   0.01858   0.01861  -0.66106
   D19        1.33482   0.00032   0.00000   0.01273   0.01273   1.34755
   D20       -1.27354  -0.00015   0.00000  -0.01012  -0.01012  -1.28366
   D21        1.88102   0.00003   0.00000   0.00500   0.00500   1.88602
   D22        2.91260  -0.00013   0.00000  -0.01037  -0.01037   2.90223
   D23       -0.21603   0.00005   0.00000   0.00474   0.00475  -0.21128
   D24        0.76143  -0.00009   0.00000  -0.01122  -0.01122   0.75021
   D25       -2.36719   0.00009   0.00000   0.00389   0.00390  -2.36329
   D26       -1.51944   0.00050   0.00000   0.01293   0.01291  -1.50654
   D27        2.76703   0.00004   0.00000   0.00640   0.00639   2.77342
   D28        0.54309  -0.00008   0.00000   0.00381   0.00381   0.54690
   D29        1.61040   0.00034   0.00000  -0.00075  -0.00076   1.60964
   D30       -0.38632  -0.00012   0.00000  -0.00728  -0.00728  -0.39359
   D31       -2.61025  -0.00024   0.00000  -0.00988  -0.00986  -2.62011
   D32        0.99824   0.00058   0.00000   0.00742   0.00739   1.00564
   D33        2.91754  -0.00038   0.00000  -0.00424  -0.00424   2.91329
   D34       -1.12718   0.00031   0.00000   0.00492   0.00492  -1.12227
         Item               Value     Threshold  Converged?
 Maximum Force            0.023402     0.000450     NO 
 RMS     Force            0.003486     0.000300     NO 
 Maximum Displacement     0.051396     0.001800     NO 
 RMS     Displacement     0.018185     0.001200     NO 
 Predicted change in Energy=-9.342749D-04
 GradGradGradGradGradGradGradGradGradGradGradGradGradGradGradGradGradGrad

                          Input orientation:                          
 ---------------------------------------------------------------------
 Center     Atomic      Atomic             Coordinates (Angstroms)
 Number     Number       Type             X           Y           Z
 ---------------------------------------------------------------------
      1          1           0        4.401057    0.533466    0.493941
      2          6           0        3.673766   -0.276239    0.546279
      3          1           0        4.154333   -1.192881    0.203086
      4          1           0        3.377145   -0.406470    1.586110
      5          6           0        2.464138    0.038310   -0.314232
      6          1           0        2.715993    0.113433   -1.384138
      7          1           0        1.721590   -0.783164   -0.285216
      8          8           0        1.753747    1.136588    0.058723
      9          1           0       -0.495684    1.293566   -0.682789
     10          6           0       -1.569488    1.168979   -0.846307
     11          1           0       -2.075051    2.127010   -0.766796
     12          1           0       -1.694134    0.731686   -1.835931
     13          6           0       -2.083648    0.235796    0.195273
     14          6           0       -1.699711   -1.308143    0.007641
     15          1           0       -2.530810   -1.611058   -0.657092
     16          1           0       -1.801642   -1.776823    0.992117
     17          8           0       -2.766772    0.521119    1.127462
     18          8           0       -0.522468   -1.429356   -0.584449
 ---------------------------------------------------------------------
                    Distance matrix (angstroms):
                    1          2          3          4          5
     1  H    0.000000
     2  C    1.089638   0.000000
     3  H    1.767977   1.090394   0.000000
     4  H    1.767684   1.089124   1.770655   0.000000
     5  C    2.156381   1.517439   2.154114   2.154695   0.000000
     6  H    2.557938   2.189905   2.508895   3.087036   1.101713
     7  H    3.085473   2.181593   2.514864   2.526781   1.107718
     8  O    2.749804   2.433159   3.348146   2.710970   1.360135
     9  H    5.093183   4.621603   5.346948   4.799670   3.236055
    10  C    6.152036   5.614238   6.280265   5.733051   4.222755
    11  H    6.787402   6.367784   7.125137   6.456093   5.017143
    12  H    6.528319   5.958624   6.485839   6.222832   4.481916
    13  C    6.498400   5.790786   6.399498   5.671613   4.580497
    14  C    6.391196   5.498111   5.858440   5.392499   4.387959
    15  H    7.346743   6.459614   6.753215   6.433266   5.271383
    16  H    6.637702   5.694789   6.036323   5.389855   4.816445
    17  O    7.195782   6.515681   7.189851   6.230449   5.447386
    18  O    5.408946   4.496288   4.748536   4.578712   3.338694
                    6          7          8          9         10
     6  H    0.000000
     7  H    1.732152   0.000000
     8  O    2.013606   1.950583   0.000000
     9  H    3.492774   3.063850   2.373694   0.000000
    10  C    4.446210   3.867413   3.444419   1.093305   0.000000
    11  H    5.233518   4.807860   4.040064   1.787761   1.086159
    12  H    4.476111   4.045573   3.954939   1.755485   1.089090
    13  C    5.054311   3.968499   3.944068   2.100357   1.489993
    14  C    4.843178   3.473711   4.231512   2.948774   2.623417
    15  H    5.570584   4.348173   5.139978   3.546722   2.947634
    16  H    5.443223   3.877126   4.690414   3.733381   3.480151
    17  O    6.044424   4.882849   4.685734   3.005251   2.397703
    18  O    3.675232   2.354337   3.489827   2.724829   2.813568
                   11         12         13         14         15
    11  H    0.000000
    12  H    1.798632   0.000000
    13  C    2.121872   2.126833   0.000000
    14  C    3.541315   2.749489   1.601986   0.000000
    15  H    3.767347   2.752842   2.082630   1.106504   0.000000
    16  H    4.290506   3.781803   2.182916   1.095100   1.810815
    17  O    2.577902   3.158575   1.190397   2.395583   2.790428
    18  O    3.884779   2.758462   2.412049   1.323316   2.017853
                   16         17         18
    16  H    0.000000
    17  O    2.496063   0.000000
    18  O    2.059752   3.431019   0.000000
 Stoichiometry    C5H10O3(3)
 Framework group  C1[X(C5H10O3)]
 Deg. of freedom    48
 Full point group                 C1      NOp   1
 Largest Abelian subgroup         C1      NOp   1
 Largest concise Abelian subgroup C1      NOp   1
                         Standard orientation:                         
 ---------------------------------------------------------------------
 Center     Atomic      Atomic             Coordinates (Angstroms)
 Number     Number       Type             X           Y           Z
 ---------------------------------------------------------------------
      1          1           0       -4.398665   -0.531491    0.489354
      2          6           0       -3.670788    0.277488    0.544663
      3          1           0       -4.150433    1.195559    0.204008
      4          1           0       -3.374729    0.404267    1.585080
      5          6           0       -2.460854   -0.035322   -0.316052
      6          1           0       -2.712085   -0.106934   -1.386345
      7          1           0       -1.717695    0.785487   -0.284018
      8          8           0       -1.751542   -1.135296    0.053947
      9          1           0        0.498239   -1.291705   -0.686622
     10          6           0        1.572242   -1.167436   -0.849072
     11          1           0        2.077020   -2.126098   -0.772210
     12          1           0        1.697854   -0.727174   -1.837256
     13          6           0        2.086454   -0.237882    0.195723
     14          6           0        1.703821    1.306926    0.012634
     15          1           0        2.535575    1.611261   -0.650629
     16          1           0        1.805485    1.772474    0.998623
     17          8           0        2.768766   -0.526618    1.127456
     18          8           0        0.527048    1.430879   -0.579823
 ---------------------------------------------------------------------
 Rotational constants (GHZ):           3.1294638           0.7743364           0.7071835
 Standard basis: Aug-CC-pVTZ (5D, 7F)
 There are   690 symmetry adapted cartesian basis functions of A   symmetry.
 There are   598 symmetry adapted basis functions of A   symmetry.
   598 basis functions,   846 primitive gaussians,   690 cartesian basis functions
    33 alpha electrons       31 beta electrons
       nuclear repulsion energy       357.2064042310 Hartrees.
 NAtoms=   18 NActive=   18 NUniq=   18 SFac= 1.00D+00 NAtFMM=   60 NAOKFM=F Big=F
 Integral buffers will be    131072 words long.
 Raffenetti 2 integral format.
 Two-electron integral symmetry is turned on.
 Nuclear repulsion after empirical dispersion term =      357.1993670349 Hartrees.
 One-electron integrals computed using PRISM.
 NBasis=   598 RedAO= T EigKep=  1.40D-05  NBF=   598
 NBsUse=   598 1.00D-06 EigRej= -1.00D+00 NBFU=   598
 Initial guess from the checkpoint file:  "Reverse-wb-opt.chk"
 B after Tr=     0.000000    0.000000    0.000000
         Rot=    0.999999   -0.001104    0.000346    0.000624 Ang=  -0.15 deg.
 Initial guess <Sx>= 0.0000 <Sy>= 0.0000 <Sz>= 1.0000 <S**2>= 2.0114 S= 1.0038
 ExpMin= 2.53D-02 ExpMax= 1.53D+04 ExpMxC= 5.22D+02 IAcc=3 IRadAn=         7 AccDes= 0.00D+00
 Harris functional with IExCor= 4639 and IRadAn=       7 diagonalized for initial guess.
 HarFok:  IExCor= 4639 AccDes= 0.00D+00 IRadAn=         7 IDoV= 1 UseB2=F ITyADJ=14
 ICtDFT=  3500011 ScaDFX=  1.000000  1.000000  1.000000  1.000000
 FoFCou: FMM=F IPFlag=           0 FMFlag=      100000 FMFlg1=           0
         NFxFlg=           0 DoJE=T BraDBF=F KetDBF=T FulRan=T
         wScrn=  0.000000 ICntrl=       500 IOpCl=  0 I1Cent=   200000004 NGrid=           0
         NMat0=    1 NMatS0=      1 NMatT0=    0 NMatD0=    1 NMtDS0=    0 NMtDT0=    0
 Petite list used in FoFCou.
 Requested convergence on RMS density matrix=1.00D-08 within 128 cycles.
 Requested convergence on MAX density matrix=1.00D-06.
 Requested convergence on             energy=1.00D-06.
 No special actions if energy rises.
 Restarting incremental Fock formation.
 SCF Done:  E(UwB97XD) =  -422.096442506     A.U. after   24 cycles
            NFock= 24  Conv=0.22D-08     -V/T= 2.0058
 <Sx>= 0.0000 <Sy>= 0.0000 <Sz>= 1.0000 <S**2>= 2.0113 S= 1.0038
 <L.S>=  0.00000000000    
 Annihilation of the first spin contaminant:
 S**2 before annihilation     2.0113,   after     2.0001
 Calling FoFJK, ICntrl=      2127 FMM=F ISym2X=0 I1Cent= 0 IOpClX= 1 NMat=1 NMatS=1 NMatT=0.
 ***** Axes restored to original set *****
 -------------------------------------------------------------------
 Center     Atomic                   Forces (Hartrees/Bohr)
 Number     Number              X              Y              Z
 -------------------------------------------------------------------
      1        1          -0.000008162   -0.000042167   -0.000003149
      2        6           0.000306685   -0.000431980   -0.000064983
      3        1           0.000205660   -0.000051429    0.000160667
      4        1           0.000058761   -0.000037889    0.000030588
      5        6          -0.001432538    0.002632919    0.001063743
      6        1          -0.000057108   -0.000387055   -0.000431727
      7        1          -0.000175445   -0.000642328   -0.000322456
      8        8           0.000447478   -0.001031432   -0.000379881
      9        1           0.000475421   -0.000067107   -0.000134903
     10        6           0.000373774    0.000253319   -0.000333973
     11        1           0.000083145    0.000062236   -0.000062424
     12        1           0.000133802    0.000007161    0.000026925
     13        6          -0.003210916    0.000304092    0.001606160
     14        6           0.003252511   -0.000178854   -0.000935594
     15        1          -0.000628688    0.000166767   -0.000032529
     16        1          -0.000097545   -0.000243377    0.000101379
     17        8           0.001380170   -0.000120662   -0.000961478
     18        8          -0.001107004   -0.000192215    0.000673634
 -------------------------------------------------------------------
 Cartesian Forces:  Max     0.003252511 RMS     0.000891353

 GradGradGradGradGradGradGradGradGradGradGradGradGradGradGradGradGradGrad
 Berny optimization.
 Using GEDIIS/GDIIS optimizer.
 FormGI is forming the generalized inverse of G from B-inverse, IUseBI=4.
 Internal  Forces:  Max     0.001595869 RMS     0.000386288
 Search for a local minimum.
 Step number   2 out of a maximum of   94
 All quantities printed in internal units (Hartrees-Bohrs-Radians)
 Mixed Optimization -- En-DIIS/RFO-DIIS
 Update second derivatives using D2CorX and points    1    2
 DE= -9.45D-04 DEPred=-9.34D-04 R= 1.01D+00
 TightC=F SS=  1.41D+00  RLast= 8.21D-02 DXNew= 5.0454D-01 2.4639D-01
 Trust test= 1.01D+00 RLast= 8.21D-02 DXMaxT set to 3.00D-01
 ITU=  1  0
 Use linear search instead of GDIIS.
     Eigenvalues ---    0.00235   0.00323   0.00402   0.00619   0.00820
     Eigenvalues ---    0.01362   0.02197   0.02444   0.03243   0.04116
     Eigenvalues ---    0.04768   0.05579   0.05645   0.05660   0.06049
     Eigenvalues ---    0.06586   0.08031   0.08814   0.09638   0.10264
     Eigenvalues ---    0.11181   0.11414   0.11908   0.13055   0.15993
     Eigenvalues ---    0.16000   0.16029   0.16521   0.17146   0.17579
     Eigenvalues ---    0.22551   0.22980   0.24998   0.29948   0.31389
     Eigenvalues ---    0.32232   0.32505   0.32875   0.33382   0.33732
     Eigenvalues ---    0.34068   0.34170   0.34237   0.34464   0.35071
     Eigenvalues ---    0.48753   0.55945   1.00291
 RFO step:  Lambda=-1.16807019D-04 EMin= 2.35217533D-03
 Quartic linear search produced a step of  0.00816.
 Iteration  1 RMS(Cart)=  0.01376414 RMS(Int)=  0.00023082
 Iteration  2 RMS(Cart)=  0.00020777 RMS(Int)=  0.00009217
 Iteration  3 RMS(Cart)=  0.00000001 RMS(Int)=  0.00009217
 Variable       Old X    -DE/DX   Delta X   Delta X   Delta X     New X
                                 (Linear)    (Quad)   (Total)
    R1        2.05912  -0.00004  -0.00010  -0.00076  -0.00086   2.05826
    R2        2.06055   0.00008  -0.00010  -0.00045  -0.00055   2.05999
    R3        2.05815   0.00002  -0.00010  -0.00060  -0.00070   2.05745
    R4        2.86754   0.00064  -0.00016   0.00110   0.00094   2.86849
    R5        2.08194   0.00038  -0.00010   0.00047   0.00036   2.08230
    R6        2.09328   0.00033  -0.00010   0.00027   0.00013   2.09341
    R7        2.57028  -0.00136  -0.00015  -0.00404  -0.00420   2.56608
    R8        4.44905  -0.00034  -0.00009  -0.01146  -0.01157   4.43748
    R9        4.48563  -0.00028  -0.00015  -0.01713  -0.01727   4.46836
   R10        2.06605   0.00015  -0.00010  -0.00047  -0.00055   2.06550
   R11        2.05254   0.00001  -0.00009  -0.00061  -0.00071   2.05184
   R12        2.05808  -0.00004  -0.00009  -0.00073  -0.00082   2.05726
   R13        2.81568   0.00078  -0.00015   0.00156   0.00146   2.81714
   R14        3.02732   0.00072  -0.00025   0.00218   0.00195   3.02927
   R15        2.24952  -0.00157  -0.00018  -0.00279  -0.00297   2.24655
   R16        2.09099   0.00045  -0.00009   0.00078   0.00069   2.09168
   R17        2.06944   0.00021  -0.00009   0.00001  -0.00008   2.06936
   R18        2.50070  -0.00160  -0.00014  -0.00350  -0.00367   2.49703
    A1        1.89167  -0.00014   0.00002  -0.00067  -0.00065   1.89102
    A2        1.89283  -0.00003   0.00003  -0.00031  -0.00029   1.89254
    A3        1.92921  -0.00006  -0.00001  -0.00055  -0.00056   1.92866
    A4        1.89653  -0.00018   0.00001  -0.00081  -0.00079   1.89574
    A5        1.92527   0.00035  -0.00003   0.00223   0.00221   1.92748
    A6        1.92741   0.00004  -0.00002   0.00005   0.00003   1.92743
    A7        1.96342   0.00000   0.00000  -0.00071  -0.00072   1.96269
    A8        1.94527  -0.00029   0.00002  -0.00156  -0.00148   1.94380
    A9        2.01333   0.00023  -0.00002   0.00313   0.00312   2.01645
   A10        1.80210  -0.00021   0.00001  -0.00412  -0.00415   1.79795
   A11        1.90776  -0.00005  -0.00001   0.00135   0.00133   1.90909
   A12        1.81473   0.00030   0.00001   0.00125   0.00122   1.81595
   A13        2.56653  -0.00006  -0.00001  -0.00096  -0.00112   2.56541
   A14        2.05183  -0.00007  -0.00005  -0.00520  -0.00526   2.04657
   A15        1.92378  -0.00005   0.00002  -0.00082  -0.00078   1.92300
   A16        1.86928  -0.00009   0.00002  -0.00097  -0.00094   1.86833
   A17        1.88151  -0.00005  -0.00003   0.00060   0.00061   1.88212
   A18        1.94701  -0.00002   0.00003   0.00026   0.00035   1.94736
   A19        1.91838   0.00008  -0.00001   0.00092   0.00078   1.91916
   A20        1.92223   0.00013  -0.00003  -0.00003  -0.00006   1.92217
   A21        2.02531  -0.00071  -0.00002  -0.00202  -0.00232   2.02299
   A22        2.20847   0.00016   0.00002   0.00092   0.00043   2.20891
   A23        2.04908   0.00055   0.00000   0.00239   0.00188   2.05096
   A24        1.72560  -0.00058  -0.00005  -0.00552  -0.00556   1.72004
   A25        1.85967   0.00000   0.00003   0.00106   0.00105   1.86071
   A26        1.93253   0.00054  -0.00004   0.00437   0.00439   1.93692
   A27        1.93156  -0.00007   0.00006  -0.00169  -0.00162   1.92994
   A28        1.95447   0.00024  -0.00003   0.00205   0.00202   1.95649
   A29        2.03290  -0.00019   0.00002  -0.00088  -0.00088   2.03202
   A30        2.44330  -0.00043  -0.00002  -0.00293  -0.00296   2.44034
   A31        2.89977  -0.00009  -0.00001   0.00403   0.00397   2.90374
   A32        3.09564  -0.00030  -0.00004  -0.02734  -0.02742   3.06822
    D1        1.11078   0.00021  -0.00003   0.00376   0.00374   1.11452
    D2        3.12536  -0.00024   0.00000  -0.00285  -0.00286   3.12251
    D3       -1.09387   0.00009   0.00001  -0.00019  -0.00018  -1.09404
    D4       -0.98105   0.00020  -0.00003   0.00351   0.00349  -0.97755
    D5        1.03354  -0.00026   0.00000  -0.00310  -0.00310   1.03043
    D6        3.09750   0.00007   0.00001  -0.00044  -0.00043   3.09707
    D7       -3.07776   0.00017  -0.00001   0.00305   0.00304  -3.07473
    D8       -1.06318  -0.00029   0.00001  -0.00357  -0.00356  -1.06674
    D9        1.00078   0.00004   0.00002  -0.00090  -0.00088   0.99990
   D10        2.75084   0.00018  -0.00009  -0.01544  -0.01552   2.73532
   D11       -1.42064  -0.00010  -0.00007  -0.01955  -0.01960  -1.44024
   D12        0.57113  -0.00012  -0.00007  -0.01917  -0.01927   0.55186
   D13       -2.77587   0.00003  -0.00002  -0.00330  -0.00326  -2.77913
   D14        1.27458  -0.00012   0.00001  -0.00604  -0.00598   1.26860
   D15       -0.64048   0.00001  -0.00001  -0.00250  -0.00238  -0.64286
   D16       -1.27299  -0.00007   0.00003   0.02101   0.02098  -1.25201
   D17       -2.89415   0.00012   0.00006   0.00099   0.00121  -2.89294
   D18       -0.66106   0.00008   0.00015   0.00350   0.00363  -0.65743
   D19        1.34755   0.00017   0.00010   0.00823   0.00842   1.35597
   D20       -1.28366   0.00019  -0.00008   0.02410   0.02399  -1.25967
   D21        1.88602  -0.00020   0.00004  -0.03218  -0.03215   1.85387
   D22        2.90223   0.00024  -0.00008   0.02419   0.02411   2.92634
   D23       -0.21128  -0.00016   0.00004  -0.03209  -0.03203  -0.24331
   D24        0.75021   0.00013  -0.00009   0.02327   0.02318   0.77339
   D25       -2.36329  -0.00027   0.00003  -0.03302  -0.03296  -2.39625
   D26       -1.50654  -0.00037   0.00011  -0.01033  -0.01023  -1.51677
   D27        2.77342  -0.00006   0.00005  -0.00662  -0.00657   2.76685
   D28        0.54690  -0.00019   0.00003  -0.00918  -0.00914   0.53775
   D29        1.60964  -0.00001  -0.00001   0.04059   0.04059   1.65023
   D30       -0.39359   0.00029  -0.00006   0.04430   0.04425  -0.34934
   D31       -2.62011   0.00017  -0.00008   0.04174   0.04168  -2.57843
   D32        1.00564   0.00013   0.00006   0.00572   0.00574   1.01137
   D33        2.91329  -0.00014  -0.00003   0.00262   0.00259   2.91588
   D34       -1.12227  -0.00017   0.00004   0.00136   0.00137  -1.12090
         Item               Value     Threshold  Converged?
 Maximum Force            0.001596     0.000450     NO 
 RMS     Force            0.000386     0.000300     NO 
 Maximum Displacement     0.073261     0.001800     NO 
 RMS     Displacement     0.013784     0.001200     NO 
 Predicted change in Energy=-5.922196D-05
 GradGradGradGradGradGradGradGradGradGradGradGradGradGradGradGradGradGrad

                          Input orientation:                          
 ---------------------------------------------------------------------
 Center     Atomic      Atomic             Coordinates (Angstroms)
 Number     Number       Type             X           Y           Z
 ---------------------------------------------------------------------
      1          1           0        4.389406    0.535114    0.506050
      2          6           0        3.664402   -0.276532    0.549875
      3          1           0        4.149722   -1.189208    0.203739
      4          1           0        3.364254   -0.414427    1.587316
      5          6           0        2.457035    0.041849   -0.313277
      6          1           0        2.713027    0.121639   -1.382059
      7          1           0        1.718473   -0.783602   -0.294586
      8          8           0        1.741109    1.133192    0.061351
      9          1           0       -0.492632    1.277020   -0.700766
     10          6           0       -1.569399    1.166932   -0.852872
     11          1           0       -2.060708    2.131139   -0.764267
     12          1           0       -1.709472    0.735705   -1.842615
     13          6           0       -2.085060    0.235251    0.190413
     14          6           0       -1.692607   -1.308121    0.006971
     15          1           0       -2.528181   -1.613248   -0.651721
     16          1           0       -1.789367   -1.775042    0.992759
     17          8           0       -2.728004    0.528505    1.146409
     18          8           0       -0.519637   -1.430346   -0.589040
 ---------------------------------------------------------------------
                    Distance matrix (angstroms):
                    1          2          3          4          5
     1  H    0.000000
     2  C    1.089184   0.000000
     3  H    1.766955   1.090102   0.000000
     4  H    1.766833   1.088756   1.769614   0.000000
     5  C    2.156076   1.517937   2.155922   2.154876   0.000000
     6  H    2.558547   2.189982   2.509416   3.086851   1.101905
     7  H    3.084463   2.181026   2.514721   2.527142   1.107787
     8  O    2.751169   2.434140   3.348916   2.712618   1.357912
     9  H    5.083416   4.610701   5.334029   4.792899   3.221231
    10  C    6.144365   5.607492   6.275044   5.726793   4.215346
    11  H    6.764981   6.348286   7.108529   6.437396   4.997852
    12  H    6.538561   5.968849   6.497924   6.231367   4.492225
    13  C    6.489086   5.783377   6.395449   5.662900   4.574027
    14  C    6.374753   5.482378   5.846851   5.372897   4.375443
    15  H    7.335455   6.448157   6.745815   6.416483   5.263674
    16  H    6.614449   5.673206   6.019845   5.363262   4.799869
    17  O    7.146162   6.470456   7.151384   6.180545   5.408525
    18  O    5.400088   4.487159   4.742316   4.566534   3.332263
                    6          7          8          9         10
     6  H    0.000000
     7  H    1.729508   0.000000
     8  O    2.012784   1.949693   0.000000
     9  H    3.474956   3.049611   2.364552   0.000000
    10  C    4.439803   3.863466   3.434590   1.093016   0.000000
    11  H    5.216158   4.795677   4.016386   1.786733   1.085785
    12  H    4.488618   4.056537   3.961009   1.754292   1.088655
    13  C    5.050467   3.967385   3.932241   2.101263   1.490765
    14  C    4.835621   3.464321   4.213475   2.936628   2.623051
    15  H    5.568975   4.341650   5.126230   3.535465   2.947732
    16  H    5.432191   3.865895   4.667933   3.723523   3.479935
    17  O    6.013611   4.854817   4.638531   2.994865   2.397306
    18  O    3.672554   2.348215   3.479325   2.709805   2.813799
                   11         12         13         14         15
    11  H    0.000000
    12  H    1.798176   0.000000
    13  C    2.122828   2.127140   0.000000
    14  C    3.543842   2.756534   1.603018   0.000000
    15  H    3.775133   2.757915   2.079061   1.106870   0.000000
    16  H    4.291737   3.788084   2.184598   1.095059   1.810065
    17  O    2.581550   3.164586   1.188824   2.396573   2.803623
    18  O    3.884556   2.771089   2.415017   1.321373   2.017828
                   16         17         18
    16  H    0.000000
    17  O    2.492183   0.000000
    18  O    2.057454   3.424291   0.000000
 Stoichiometry    C5H10O3(3)
 Framework group  C1[X(C5H10O3)]
 Deg. of freedom    48
 Full point group                 C1      NOp   1
 Largest Abelian subgroup         C1      NOp   1
 Largest concise Abelian subgroup C1      NOp   1
                         Standard orientation:                         
 ---------------------------------------------------------------------
 Center     Atomic      Atomic             Coordinates (Angstroms)
 Number     Number       Type             X           Y           Z
 ---------------------------------------------------------------------
      1          1           0       -4.384790   -0.537237    0.494548
      2          6           0       -3.659651    0.273879    0.545408
      3          1           0       -4.144267    1.189223    0.205384
      4          1           0       -3.360918    0.403990    1.584263
      5          6           0       -2.451158   -0.038389   -0.318401
      6          1           0       -2.705679   -0.110175   -1.388101
      7          1           0       -1.712423    0.786714   -0.292552
      8          8           0       -1.736020   -1.132664    0.049109
      9          1           0        0.498747   -1.271394   -0.710942
     10          6           0        1.575752   -1.160452   -0.860726
     11          1           0        2.066703   -2.125413   -0.778600
     12          1           0        1.717310   -0.721922   -1.847044
     13          6           0        2.090182   -0.236674    0.190167
     14          6           0        1.698360    1.308117    0.017644
     15          1           0        2.534926    1.617916   -0.637599
     16          1           0        1.793857    1.767680    1.007006
     17          8           0        2.731722   -0.537181    1.144852
     18          8           0        0.526252    1.435061   -0.579076
 ---------------------------------------------------------------------
 Rotational constants (GHZ):           3.1107900           0.7803132           0.7130595
 Standard basis: Aug-CC-pVTZ (5D, 7F)
 There are   690 symmetry adapted cartesian basis functions of A   symmetry.
 There are   598 symmetry adapted basis functions of A   symmetry.
   598 basis functions,   846 primitive gaussians,   690 cartesian basis functions
    33 alpha electrons       31 beta electrons
       nuclear repulsion energy       357.6627880634 Hartrees.
 NAtoms=   18 NActive=   18 NUniq=   18 SFac= 1.00D+00 NAtFMM=   60 NAOKFM=F Big=F
 Integral buffers will be    131072 words long.
 Raffenetti 2 integral format.
 Two-electron integral symmetry is turned on.
 Nuclear repulsion after empirical dispersion term =      357.6557313689 Hartrees.
 One-electron integrals computed using PRISM.
 NBasis=   598 RedAO= T EigKep=  1.40D-05  NBF=   598
 NBsUse=   598 1.00D-06 EigRej= -1.00D+00 NBFU=   598
 Initial guess from the checkpoint file:  "Reverse-wb-opt.chk"
 B after Tr=     0.000000    0.000000    0.000000
         Rot=    0.999998   -0.002009    0.000931   -0.000135 Ang=  -0.25 deg.
 Initial guess <Sx>= 0.0000 <Sy>= 0.0000 <Sz>= 1.0000 <S**2>= 2.0113 S= 1.0038
 ExpMin= 2.53D-02 ExpMax= 1.53D+04 ExpMxC= 5.22D+02 IAcc=3 IRadAn=         7 AccDes= 0.00D+00
 Harris functional with IExCor= 4639 and IRadAn=       7 diagonalized for initial guess.
 HarFok:  IExCor= 4639 AccDes= 0.00D+00 IRadAn=         7 IDoV= 1 UseB2=F ITyADJ=14
 ICtDFT=  3500011 ScaDFX=  1.000000  1.000000  1.000000  1.000000
 FoFCou: FMM=F IPFlag=           0 FMFlag=      100000 FMFlg1=           0
         NFxFlg=           0 DoJE=T BraDBF=F KetDBF=T FulRan=T
         wScrn=  0.000000 ICntrl=       500 IOpCl=  0 I1Cent=   200000004 NGrid=           0
         NMat0=    1 NMatS0=      1 NMatT0=    0 NMatD0=    1 NMtDS0=    0 NMtDT0=    0
 Petite list used in FoFCou.
 Requested convergence on RMS density matrix=1.00D-08 within 128 cycles.
 Requested convergence on MAX density matrix=1.00D-06.
 Requested convergence on             energy=1.00D-06.
 No special actions if energy rises.
 Restarting incremental Fock formation.
 SCF Done:  E(UwB97XD) =  -422.096416715     A.U. after   23 cycles
            NFock= 23  Conv=0.34D-08     -V/T= 2.0057
 <Sx>= 0.0000 <Sy>= 0.0000 <Sz>= 1.0000 <S**2>= 2.0114 S= 1.0038
 <L.S>=  0.00000000000    
 Annihilation of the first spin contaminant:
 S**2 before annihilation     2.0114,   after     2.0001
 Calling FoFJK, ICntrl=      2127 FMM=F ISym2X=0 I1Cent= 0 IOpClX= 1 NMat=1 NMatS=1 NMatT=0.
 ***** Axes restored to original set *****
 -------------------------------------------------------------------
 Center     Atomic                   Forces (Hartrees/Bohr)
 Number     Number              X              Y              Z
 -------------------------------------------------------------------
      1        1           0.000214009    0.000210890    0.000016890
      2        6           0.000068731   -0.000104938   -0.000052477
      3        1           0.000103936   -0.000201506   -0.000069947
      4        1          -0.000049159   -0.000034378    0.000281403
      5        6          -0.000715466    0.001224691    0.000520689
      6        1           0.000024664   -0.000206012   -0.000471315
      7        1          -0.000358990   -0.000680770   -0.000190636
      8        8           0.000122178   -0.000200288    0.000011820
      9        1           0.000473709   -0.000298803    0.000449419
     10        6          -0.001420979   -0.000379573   -0.001392526
     11        1          -0.000127238    0.000271763   -0.000122323
     12        1           0.000073065    0.000151231   -0.000447680
     13        6           0.004087797    0.001203535    0.002958032
     14        6           0.001244425   -0.000772152   -0.001048328
     15        1          -0.000521777   -0.000351261   -0.000357495
     16        1          -0.000310143   -0.000027984    0.000252437
     17        8          -0.001966703   -0.000029749   -0.000411454
     18        8          -0.000942059    0.000225302    0.000073492
 -------------------------------------------------------------------
 Cartesian Forces:  Max     0.004087797 RMS     0.000905231

 GradGradGradGradGradGradGradGradGradGradGradGradGradGradGradGradGradGrad
 Berny optimization.
 Using GEDIIS/GDIIS optimizer.
 FormGI is forming the generalized inverse of G from B-inverse, IUseBI=4.
 Internal  Forces:  Max     0.001166537 RMS     0.000367289
 Search for a local minimum.
 Step number   3 out of a maximum of   94
 All quantities printed in internal units (Hartrees-Bohrs-Radians)
 Mixed Optimization -- En-DIIS/RFO-DIIS
 Swapping is turned off.
 Update second derivatives using D2CorX and points    1    2    3
 DE=  2.58D-05 DEPred=-5.92D-05 R=-4.36D-01
 Trust test=-4.36D-01 RLast= 1.16D-01 DXMaxT set to 1.50D-01
 ITU= -1  1  0
     Eigenvalues ---    0.00220   0.00371   0.00402   0.00718   0.01292
     Eigenvalues ---    0.01981   0.02140   0.02430   0.03352   0.04134
     Eigenvalues ---    0.04700   0.05243   0.05646   0.05649   0.06054
     Eigenvalues ---    0.06730   0.07974   0.08926   0.09490   0.10273
     Eigenvalues ---    0.10724   0.11344   0.12120   0.13153   0.15951
     Eigenvalues ---    0.16000   0.16011   0.16578   0.17067   0.17637
     Eigenvalues ---    0.21679   0.23255   0.24957   0.29951   0.31339
     Eigenvalues ---    0.31970   0.32314   0.32795   0.33255   0.33635
     Eigenvalues ---    0.34062   0.34171   0.34238   0.34481   0.36071
     Eigenvalues ---    0.42773   0.53570   0.96582
 En-DIIS/RFO-DIIS/Sim-DIIS IScMMF=       -3 using points:     3    2
 RFO step:  Lambda=-1.75787521D-04.
 DidBck=T Rises=T En-DIIS coefs:    0.45483    0.54517
 Iteration  1 RMS(Cart)=  0.01021346 RMS(Int)=  0.00007842
 Iteration  2 RMS(Cart)=  0.00009281 RMS(Int)=  0.00002129
 Iteration  3 RMS(Cart)=  0.00000001 RMS(Int)=  0.00002129
 Variable       Old X    -DE/DX   Delta X   Delta X   Delta X     New X
                                 (Linear)    (Quad)   (Total)
    R1        2.05826   0.00030   0.00047  -0.00122  -0.00075   2.05751
    R2        2.05999   0.00024   0.00030  -0.00095  -0.00065   2.05934
    R3        2.05745   0.00029   0.00038  -0.00104  -0.00066   2.05679
    R4        2.86849   0.00040  -0.00051   0.00079   0.00028   2.86876
    R5        2.08230   0.00045  -0.00020   0.00041   0.00021   2.08251
    R6        2.09341   0.00050  -0.00007   0.00033   0.00026   2.09368
    R7        2.56608  -0.00044   0.00229  -0.00593  -0.00364   2.56244
    R8        4.43748  -0.00027   0.00631  -0.02162  -0.01531   4.42218
    R9        4.46836  -0.00032   0.00942  -0.02171  -0.01229   4.45606
   R10        2.06550   0.00020   0.00030  -0.00067  -0.00038   2.06512
   R11        2.05184   0.00029   0.00038  -0.00104  -0.00065   2.05118
   R12        2.05726   0.00034   0.00045  -0.00109  -0.00064   2.05662
   R13        2.81714   0.00052  -0.00079   0.00135   0.00053   2.81767
   R14        3.02927   0.00088  -0.00106   0.00178   0.00072   3.02999
   R15        2.24655   0.00073   0.00162  -0.00432  -0.00270   2.24385
   R16        2.09168   0.00070  -0.00038   0.00122   0.00084   2.09252
   R17        2.06936   0.00027   0.00004  -0.00027  -0.00023   2.06913
   R18        2.49703  -0.00117   0.00200  -0.00617  -0.00415   2.49288
    A1        1.89102  -0.00001   0.00036  -0.00071  -0.00036   1.89066
    A2        1.89254  -0.00004   0.00016  -0.00028  -0.00013   1.89241
    A3        1.92866   0.00004   0.00030  -0.00062  -0.00031   1.92834
    A4        1.89574  -0.00002   0.00043  -0.00092  -0.00049   1.89525
    A5        1.92748  -0.00001  -0.00120   0.00247   0.00127   1.92875
    A6        1.92743   0.00003  -0.00001   0.00000  -0.00002   1.92741
    A7        1.96269   0.00005   0.00039  -0.00148  -0.00110   1.96160
    A8        1.94380  -0.00012   0.00080  -0.00289  -0.00210   1.94169
    A9        2.01645  -0.00007  -0.00170   0.00335   0.00167   2.01812
   A10        1.79795  -0.00017   0.00226  -0.00596  -0.00368   1.79427
   A11        1.90909   0.00002  -0.00072   0.00160   0.00088   1.90997
   A12        1.81595   0.00030  -0.00066   0.00473   0.00406   1.82001
   A13        2.56541   0.00004   0.00061  -0.00118  -0.00056   2.56485
   A14        2.04657  -0.00028   0.00287  -0.00446  -0.00163   2.04494
   A15        1.92300   0.00015   0.00042   0.00015   0.00056   1.92356
   A16        1.86833   0.00007   0.00051  -0.00126  -0.00074   1.86760
   A17        1.88212  -0.00069  -0.00033  -0.00289  -0.00325   1.87886
   A18        1.94736  -0.00022  -0.00019   0.00046   0.00024   1.94760
   A19        1.91916   0.00008  -0.00043   0.00175   0.00140   1.92056
   A20        1.92217   0.00058   0.00003   0.00160   0.00161   1.92378
   A21        2.02299  -0.00025   0.00126  -0.00514  -0.00394   2.01905
   A22        2.20891   0.00008  -0.00024   0.00179   0.00158   2.21049
   A23        2.05096   0.00020  -0.00103   0.00361   0.00261   2.05357
   A24        1.72004   0.00014   0.00303  -0.00540  -0.00237   1.71768
   A25        1.86071  -0.00018  -0.00057   0.00118   0.00061   1.86132
   A26        1.93692  -0.00002  -0.00240   0.00165  -0.00075   1.93617
   A27        1.92994  -0.00013   0.00089  -0.00174  -0.00085   1.92908
   A28        1.95649  -0.00010  -0.00110   0.00228   0.00116   1.95764
   A29        2.03202   0.00026   0.00048   0.00102   0.00152   2.03354
   A30        2.44034  -0.00046   0.00161  -0.00705  -0.00541   2.43492
   A31        2.90374   0.00010  -0.00216  -0.01093  -0.01308   2.89066
   A32        3.06822  -0.00004   0.01495  -0.01267   0.00229   3.07051
    D1        1.11452   0.00009  -0.00204   0.00488   0.00284   1.11735
    D2        3.12251  -0.00017   0.00156  -0.00534  -0.00377   3.11873
    D3       -1.09404   0.00008   0.00010   0.00105   0.00114  -1.09290
    D4       -0.97755   0.00009  -0.00190   0.00457   0.00266  -0.97489
    D5        1.03043  -0.00017   0.00169  -0.00565  -0.00395   1.02649
    D6        3.09707   0.00008   0.00023   0.00074   0.00097   3.09804
    D7       -3.07473   0.00009  -0.00166   0.00412   0.00246  -3.07226
    D8       -1.06674  -0.00017   0.00194  -0.00610  -0.00414  -1.07088
    D9        0.99990   0.00008   0.00048   0.00030   0.00077   1.00066
   D10        2.73532   0.00002   0.00846  -0.01776  -0.00932   2.72600
   D11       -1.44024  -0.00009   0.01069  -0.02450  -0.01383  -1.45407
   D12        0.55186  -0.00002   0.01050  -0.02327  -0.01278   0.53908
   D13       -2.77913  -0.00002   0.00178  -0.00802  -0.00627  -2.78541
   D14        1.26860  -0.00004   0.00326  -0.01013  -0.00691   1.26169
   D15       -0.64286   0.00000   0.00130  -0.00621  -0.00497  -0.64783
   D16       -1.25201  -0.00010  -0.01144   0.02848   0.01704  -1.23497
   D17       -2.89294   0.00011  -0.00066   0.01467   0.01392  -2.87902
   D18       -0.65743  -0.00003  -0.00198   0.02187   0.01988  -0.63755
   D19        1.35597   0.00035  -0.00459   0.02004   0.01543   1.37140
   D20       -1.25967  -0.00074  -0.01308  -0.00569  -0.01876  -1.27843
   D21        1.85387   0.00053   0.01753   0.00545   0.02297   1.87684
   D22        2.92634  -0.00055  -0.01314  -0.00514  -0.01828   2.90806
   D23       -0.24331   0.00072   0.01746   0.00601   0.02345  -0.21986
   D24        0.77339  -0.00073  -0.01264  -0.00798  -0.02063   0.75276
   D25       -2.39625   0.00054   0.01797   0.00316   0.02110  -2.37515
   D26       -1.51677   0.00053   0.00558   0.00153   0.00711  -1.50966
   D27        2.76685   0.00067   0.00358   0.00520   0.00878   2.77563
   D28        0.53775   0.00048   0.00499   0.00196   0.00693   0.54468
   D29        1.65023  -0.00062  -0.02213  -0.00855  -0.03069   1.61954
   D30       -0.34934  -0.00047  -0.02412  -0.00487  -0.02901  -0.37835
   D31       -2.57843  -0.00066  -0.02272  -0.00812  -0.03087  -2.60930
   D32        1.01137  -0.00001  -0.00313   0.00247  -0.00066   1.01071
   D33        2.91588   0.00009  -0.00141  -0.00189  -0.00331   2.91256
   D34       -1.12090   0.00005  -0.00075  -0.00128  -0.00203  -1.12293
         Item               Value     Threshold  Converged?
 Maximum Force            0.001167     0.000450     NO 
 RMS     Force            0.000367     0.000300     NO 
 Maximum Displacement     0.027776     0.001800     NO 
 RMS     Displacement     0.010233     0.001200     NO 
 Predicted change in Energy=-8.866486D-05
 GradGradGradGradGradGradGradGradGradGradGradGradGradGradGradGradGradGrad

                          Input orientation:                          
 ---------------------------------------------------------------------
 Center     Atomic      Atomic             Coordinates (Angstroms)
 Number     Number       Type             X           Y           Z
 ---------------------------------------------------------------------
      1          1           0        4.381327    0.531858    0.512198
      2          6           0        3.656959   -0.280201    0.548408
      3          1           0        4.143134   -1.189084    0.194665
      4          1           0        3.357025   -0.427759    1.584217
      5          6           0        2.449363    0.046293   -0.311645
      6          1           0        2.705953    0.133410   -1.379827
      7          1           0        1.714023   -0.782376   -0.302549
      8          8           0        1.733625    1.132755    0.070471
      9          1           0       -0.489008    1.284084   -0.702438
     10          6           0       -1.564523    1.164577   -0.854858
     11          1           0       -2.063430    2.125374   -0.776517
     12          1           0       -1.699179    0.722604   -1.840231
     13          6           0       -2.070361    0.238776    0.198821
     14          6           0       -1.682977   -1.305753    0.011065
     15          1           0       -2.524923   -1.605696   -0.642621
     16          1           0       -1.775923   -1.774435    0.996247
     17          8           0       -2.732488    0.530502    1.140307
     18          8           0       -0.516240   -1.429109   -0.592035
 ---------------------------------------------------------------------
                    Distance matrix (angstroms):
                    1          2          3          4          5
     1  H    0.000000
     2  C    1.088789   0.000000
     3  H    1.766128   1.089757   0.000000
     4  H    1.766150   1.088409   1.768740   0.000000
     5  C    2.155685   1.518084   2.156704   2.154732   0.000000
     6  H    2.558398   2.189424   2.508686   3.086157   1.102017
     7  H    3.083105   2.179749   2.512611   2.526874   1.107926
     8  O    2.750732   2.433944   3.348447   2.713311   1.355984
     9  H    5.075564   4.604416   5.327109   4.790737   3.212299
    10  C    6.133703   5.596464   6.262473   5.718938   4.202014
    11  H    6.762764   6.345476   7.102835   6.439944   4.990389
    12  H    6.522489   5.949742   6.475182   6.214127   4.472624
    13  C    6.465940   5.761401   6.375447   5.640932   4.552530
    14  C    6.356393   5.464011   5.830171   5.352317   4.359863
    15  H    7.321136   6.433596   6.733320   6.398723   5.251869
    16  H    6.592801   5.652389   6.001701   5.339139   4.783166
    17  O    7.141490   6.467813   7.150202   6.180411   5.403165
    18  O    5.389887   4.476180   4.731414   4.554223   3.324188
                    6          7          8          9         10
     6  H    0.000000
     7  H    1.727171   0.000000
     8  O    2.011835   1.951219   0.000000
     9  H    3.462756   3.046886   2.358047   0.000000
    10  C    4.424462   3.852861   3.425642   1.092816   0.000000
    11  H    5.203741   4.790492   4.015010   1.786634   1.085438
    12  H    4.468144   4.034772   3.950082   1.753381   1.088317
    13  C    5.031542   3.951669   3.909729   2.098956   1.491047
    14  C    4.823742   3.451360   4.197978   2.939712   2.620379
    15  H    5.561477   4.331532   5.113007   3.535443   2.939698
    16  H    5.419670   3.853671   4.650349   3.727764   3.479809
    17  O    6.007112   4.855609   4.631784   2.999466   2.397264
    18  O    3.666689   2.340115   3.473320   2.715574   2.809836
                   11         12         13         14         15
    11  H    0.000000
    12  H    1.797758   0.000000
    13  C    2.123814   2.128286   0.000000
    14  C    3.540857   2.746233   1.603399   0.000000
    15  H    3.761887   2.745379   2.077674   1.107314   0.000000
    16  H    4.293468   3.779776   2.185315   1.094936   1.809796
    17  O    2.581757   3.160417   1.187397   2.397601   2.790207
    18  O    3.881002   2.754489   2.413003   1.319175   2.017065
                   16         17         18
    16  H    0.000000
    17  O    2.499700   0.000000
    18  O    2.056379   3.428241   0.000000
 Stoichiometry    C5H10O3(3)
 Framework group  C1[X(C5H10O3)]
 Deg. of freedom    48
 Full point group                 C1      NOp   1
 Largest Abelian subgroup         C1      NOp   1
 Largest concise Abelian subgroup C1      NOp   1
                         Standard orientation:                         
 ---------------------------------------------------------------------
 Center     Atomic      Atomic             Coordinates (Angstroms)
 Number     Number       Type             X           Y           Z
 ---------------------------------------------------------------------
      1          1           0       -4.376024   -0.538238    0.499333
      2          6           0       -3.652346    0.274059    0.543199
      3          1           0       -4.138730    1.185419    0.196179
      4          1           0       -3.354007    0.413401    1.580605
      5          6           0       -2.443267   -0.044479   -0.317754
      6          1           0       -2.698264   -0.123084   -1.386978
      7          1           0       -1.708593    0.784658   -0.300849
      8          8           0       -1.727223   -1.133465    0.056520
      9          1           0        0.496630   -1.276768   -0.714409
     10          6           0        1.572267   -1.155191   -0.864307
     11          1           0        2.071816   -2.116208   -0.793084
     12          1           0        1.707982   -0.705096   -1.845851
     13          6           0        2.075873   -0.237618    0.197607
     14          6           0        1.687544    1.308090    0.021891
     15          1           0        2.530186    1.614003   -0.628120
     16          1           0        1.778716    1.768797    1.010993
     17          8           0        2.736884   -0.536497    1.137632
     18          8           0        0.521572    1.435455   -0.581856
 ---------------------------------------------------------------------
 Rotational constants (GHZ):           3.1159576           0.7838705           0.7160630
 Standard basis: Aug-CC-pVTZ (5D, 7F)
 There are   690 symmetry adapted cartesian basis functions of A   symmetry.
 There are   598 symmetry adapted basis functions of A   symmetry.
   598 basis functions,   846 primitive gaussians,   690 cartesian basis functions
    33 alpha electrons       31 beta electrons
       nuclear repulsion energy       358.0855012741 Hartrees.
 NAtoms=   18 NActive=   18 NUniq=   18 SFac= 1.00D+00 NAtFMM=   60 NAOKFM=F Big=F
 Integral buffers will be    131072 words long.
 Raffenetti 2 integral format.
 Two-electron integral symmetry is turned on.
 Nuclear repulsion after empirical dispersion term =      358.0784183285 Hartrees.
 One-electron integrals computed using PRISM.
 NBasis=   598 RedAO= T EigKep=  1.39D-05  NBF=   598
 NBsUse=   598 1.00D-06 EigRej= -1.00D+00 NBFU=   598
 Initial guess from the checkpoint file:  "Reverse-wb-opt.chk"
 B after Tr=     0.000000    0.000000    0.000000
         Rot=    1.000000   -0.000114   -0.000243   -0.000540 Ang=  -0.07 deg.
 Initial guess <Sx>= 0.0000 <Sy>= 0.0000 <Sz>= 1.0000 <S**2>= 2.0114 S= 1.0038
 ExpMin= 2.53D-02 ExpMax= 1.53D+04 ExpMxC= 5.22D+02 IAcc=3 IRadAn=         7 AccDes= 0.00D+00
 Harris functional with IExCor= 4639 and IRadAn=       7 diagonalized for initial guess.
 HarFok:  IExCor= 4639 AccDes= 0.00D+00 IRadAn=         7 IDoV= 1 UseB2=F ITyADJ=14
 ICtDFT=  3500011 ScaDFX=  1.000000  1.000000  1.000000  1.000000
 FoFCou: FMM=F IPFlag=           0 FMFlag=      100000 FMFlg1=           0
         NFxFlg=           0 DoJE=T BraDBF=F KetDBF=T FulRan=T
         wScrn=  0.000000 ICntrl=       500 IOpCl=  0 I1Cent=   200000004 NGrid=           0
         NMat0=    1 NMatS0=      1 NMatT0=    0 NMatD0=    1 NMtDS0=    0 NMtDT0=    0
 Petite list used in FoFCou.
 Requested convergence on RMS density matrix=1.00D-08 within 128 cycles.
 Requested convergence on MAX density matrix=1.00D-06.
 Requested convergence on             energy=1.00D-06.
 No special actions if energy rises.
 SCF Done:  E(UwB97XD) =  -422.096509123     A.U. after   17 cycles
            NFock= 17  Conv=0.60D-08     -V/T= 2.0057
 <Sx>= 0.0000 <Sy>= 0.0000 <Sz>= 1.0000 <S**2>= 2.0114 S= 1.0038
 <L.S>=  0.00000000000    
 Annihilation of the first spin contaminant:
 S**2 before annihilation     2.0114,   after     2.0001
 Calling FoFJK, ICntrl=      2127 FMM=F ISym2X=0 I1Cent= 0 IOpClX= 1 NMat=1 NMatS=1 NMatT=0.
 ***** Axes restored to original set *****
 -------------------------------------------------------------------
 Center     Atomic                   Forces (Hartrees/Bohr)
 Number     Number              X              Y              Z
 -------------------------------------------------------------------
      1        1           0.000409555    0.000420578    0.000044083
      2        6          -0.000022545    0.000118851   -0.000028950
      3        1           0.000103369   -0.000387736   -0.000235573
      4        1          -0.000128725   -0.000048940    0.000521058
      5        6           0.000075934    0.000032495    0.000115842
      6        1           0.000044467   -0.000029054   -0.000574229
      7        1          -0.000630333   -0.000478233   -0.000075774
      8        8          -0.000349162    0.000398891    0.000307088
      9        1           0.000732687    0.000033766    0.000143533
     10        6           0.000029412   -0.000121328   -0.000188226
     11        1          -0.000244258    0.000424061    0.000034200
     12        1          -0.000122084   -0.000212870   -0.000375860
     13        6           0.001004099    0.000539521   -0.001606657
     14        6           0.000633433   -0.000966871   -0.000167803
     15        1          -0.000478682    0.000009163   -0.000135730
     16        1          -0.000208188   -0.000085380    0.000520958
     17        8          -0.001534277    0.000502201    0.002170391
     18        8           0.000685295   -0.000149114   -0.000468352
 -------------------------------------------------------------------
 Cartesian Forces:  Max     0.002170391 RMS     0.000563114

 GradGradGradGradGradGradGradGradGradGradGradGradGradGradGradGradGradGrad
 Berny optimization.
 Using GEDIIS/GDIIS optimizer.
 FormGI is forming the generalized inverse of G from B-inverse, IUseBI=4.
 Internal  Forces:  Max     0.002699846 RMS     0.000397732
 Search for a local minimum.
 Step number   4 out of a maximum of   94
 All quantities printed in internal units (Hartrees-Bohrs-Radians)
 Mixed Optimization -- En-DIIS/RFO-DIIS
 Swapping is turned off.
 Update second derivatives using D2CorX and points    1    2    3    4
 DE= -9.24D-05 DEPred=-8.87D-05 R= 1.04D+00
 TightC=F SS=  1.41D+00  RLast= 8.96D-02 DXNew= 2.5227D-01 2.6888D-01
 Trust test= 1.04D+00 RLast= 8.96D-02 DXMaxT set to 2.52D-01
 ITU=  1 -1  1  0
     Eigenvalues ---    0.00199   0.00368   0.00402   0.00717   0.01158
     Eigenvalues ---    0.01782   0.02100   0.02448   0.03344   0.04135
     Eigenvalues ---    0.04724   0.05326   0.05641   0.05651   0.06066
     Eigenvalues ---    0.06741   0.07919   0.08873   0.09399   0.10275
     Eigenvalues ---    0.10504   0.11489   0.12141   0.13166   0.16000
     Eigenvalues ---    0.16002   0.16113   0.16683   0.17033   0.17596
     Eigenvalues ---    0.21251   0.23420   0.25201   0.29752   0.31446
     Eigenvalues ---    0.32086   0.32334   0.32770   0.33159   0.33612
     Eigenvalues ---    0.34050   0.34174   0.34239   0.34470   0.36013
     Eigenvalues ---    0.48255   0.55817   1.12914
 En-DIIS/RFO-DIIS/Sim-DIIS IScMMF=       -3 using points:     4    3    2
 RFO step:  Lambda=-3.74799945D-05.
 DidBck=F Rises=F RFO-DIIS coefs:    1.73256   -0.23574   -0.49682
 Iteration  1 RMS(Cart)=  0.01078697 RMS(Int)=  0.00006835
 Iteration  2 RMS(Cart)=  0.00006282 RMS(Int)=  0.00004393
 Iteration  3 RMS(Cart)=  0.00000000 RMS(Int)=  0.00004393
 Variable       Old X    -DE/DX   Delta X   Delta X   Delta X     New X
                                 (Linear)    (Quad)   (Total)
    R1        2.05751   0.00058  -0.00097   0.00205   0.00108   2.05859
    R2        2.05934   0.00045  -0.00075   0.00151   0.00075   2.06010
    R3        2.05679   0.00054  -0.00083   0.00183   0.00100   2.05779
    R4        2.86876   0.00044   0.00067   0.00076   0.00143   2.87020
    R5        2.08251   0.00056   0.00034   0.00133   0.00166   2.08417
    R6        2.09368   0.00061   0.00026   0.00158   0.00182   2.09550
    R7        2.56244   0.00045  -0.00476   0.00312  -0.00164   2.56079
    R8        4.42218  -0.00025  -0.01696  -0.00002  -0.01700   4.40518
    R9        4.45606  -0.00021  -0.01759  -0.00056  -0.01813   4.43793
   R10        2.06512   0.00053  -0.00055   0.00159   0.00106   2.06618
   R11        2.05118   0.00049  -0.00083   0.00167   0.00084   2.05202
   R12        2.05662   0.00044  -0.00088   0.00157   0.00070   2.05732
   R13        2.81767   0.00040   0.00111   0.00026   0.00138   2.81905
   R14        3.02999   0.00124   0.00150   0.00425   0.00576   3.03574
   R15        2.24385   0.00270  -0.00345   0.00412   0.00066   2.24452
   R16        2.09252   0.00044   0.00096   0.00063   0.00159   2.09411
   R17        2.06913   0.00053  -0.00021   0.00150   0.00129   2.07042
   R18        2.49288   0.00057  -0.00487   0.00340  -0.00148   2.49140
    A1        1.89066   0.00005  -0.00059   0.00070   0.00012   1.89078
    A2        1.89241  -0.00006  -0.00024  -0.00001  -0.00025   1.89217
    A3        1.92834   0.00012  -0.00051   0.00110   0.00059   1.92894
    A4        1.89525   0.00007  -0.00075   0.00068  -0.00007   1.89518
    A5        1.92875  -0.00021   0.00203  -0.00261  -0.00058   1.92817
    A6        1.92741   0.00004   0.00000   0.00018   0.00018   1.92760
    A7        1.96160   0.00007  -0.00116   0.00076  -0.00043   1.96117
    A8        1.94169   0.00006  -0.00227   0.00167  -0.00055   1.94114
    A9        2.01812  -0.00018   0.00277  -0.00223   0.00059   2.01871
   A10        1.79427  -0.00011  -0.00476   0.00192  -0.00287   1.79140
   A11        1.90997   0.00004   0.00130  -0.00074   0.00056   1.91053
   A12        1.82001   0.00014   0.00358  -0.00100   0.00248   1.82249
   A13        2.56485   0.00007  -0.00096   0.00095  -0.00023   2.56462
   A14        2.04494  -0.00007  -0.00381   0.00045  -0.00350   2.04144
   A15        1.92356   0.00002   0.00002   0.00019   0.00024   1.92380
   A16        1.86760   0.00012  -0.00101   0.00149   0.00048   1.86808
   A17        1.87886  -0.00014  -0.00208   0.00053  -0.00160   1.87726
   A18        1.94760  -0.00002   0.00035  -0.00003   0.00031   1.94791
   A19        1.92056   0.00000   0.00141  -0.00100   0.00039   1.92095
   A20        1.92378   0.00002   0.00115  -0.00109   0.00012   1.92389
   A21        2.01905  -0.00007  -0.00404   0.00175  -0.00234   2.01671
   A22        2.21049   0.00022   0.00137   0.00031   0.00161   2.21209
   A23        2.05357  -0.00015   0.00285  -0.00205   0.00072   2.05429
   A24        1.71768  -0.00020  -0.00450   0.00048  -0.00397   1.71371
   A25        1.86132  -0.00023   0.00097  -0.00212  -0.00117   1.86016
   A26        1.93617   0.00009   0.00163  -0.00049   0.00109   1.93726
   A27        1.92908  -0.00003  -0.00143   0.00034  -0.00110   1.92798
   A28        1.95764   0.00012   0.00185   0.00052   0.00237   1.96001
   A29        2.03354   0.00017   0.00068   0.00099   0.00169   2.03523
   A30        2.43492  -0.00045  -0.00544  -0.00069  -0.00617   2.42876
   A31        2.89066  -0.00003  -0.00761  -0.00213  -0.00984   2.88083
   A32        3.07051  -0.00016  -0.01195   0.00128  -0.01064   3.05986
    D1        1.11735   0.00000   0.00394  -0.00245   0.00149   1.11884
    D2        3.11873  -0.00006  -0.00418   0.00146  -0.00269   3.11604
    D3       -1.09290   0.00004   0.00075  -0.00015   0.00057  -1.09233
    D4       -0.97489   0.00000   0.00368  -0.00235   0.00133  -0.97356
    D5        1.02649  -0.00006  -0.00443   0.00156  -0.00285   1.02364
    D6        3.09804   0.00004   0.00050  -0.00006   0.00042   3.09845
    D7       -3.07226   0.00002   0.00331  -0.00163   0.00168  -3.07058
    D8       -1.07088  -0.00004  -0.00480   0.00228  -0.00250  -1.07338
    D9        1.00066   0.00006   0.00013   0.00066   0.00077   1.00143
   D10        2.72600  -0.00003  -0.01454  -0.00123  -0.01578   2.71022
   D11       -1.45407   0.00001  -0.01987   0.00162  -0.01823  -1.47230
   D12        0.53908   0.00006  -0.01894   0.00117  -0.01781   0.52127
   D13       -2.78541  -0.00008  -0.00622  -0.00272  -0.00891  -2.79432
   D14        1.26169  -0.00006  -0.00803  -0.00128  -0.00930   1.25239
   D15       -0.64783  -0.00002  -0.00482  -0.00269  -0.00743  -0.65526
   D16       -1.23497   0.00001   0.02291   0.00198   0.02484  -1.21013
   D17       -2.87902  -0.00002   0.01080   0.00115   0.01197  -2.86704
   D18       -0.63755   0.00010   0.01637   0.00327   0.01970  -0.61785
   D19        1.37140   0.00011   0.01549   0.00208   0.01751   1.38891
   D20       -1.27843  -0.00008  -0.00183  -0.00063  -0.00244  -1.28087
   D21        1.87684  -0.00006   0.00085  -0.00184  -0.00100   1.87585
   D22        2.90806  -0.00001  -0.00141  -0.00060  -0.00198   2.90608
   D23       -0.21986   0.00000   0.00127  -0.00181  -0.00054  -0.22039
   D24        0.75276  -0.00001  -0.00359   0.00086  -0.00272   0.75005
   D25       -2.37515   0.00001  -0.00092  -0.00035  -0.00127  -2.37642
   D26       -1.50966  -0.00011   0.00012  -0.00191  -0.00181  -1.51147
   D27        2.77563   0.00007   0.00317  -0.00184   0.00129   2.77692
   D28        0.54468  -0.00004   0.00053  -0.00125  -0.00075   0.54394
   D29        1.61954  -0.00012  -0.00232  -0.00080  -0.00311   1.61643
   D30       -0.37835   0.00006   0.00073  -0.00073  -0.00001  -0.37836
   D31       -2.60930  -0.00005  -0.00190  -0.00014  -0.00204  -2.61134
   D32        1.01071  -0.00001   0.00237  -0.00058   0.00172   1.01243
   D33        2.91256  -0.00013  -0.00114   0.00002  -0.00117   2.91139
   D34       -1.12293   0.00009  -0.00081   0.00194   0.00110  -1.12183
         Item               Value     Threshold  Converged?
 Maximum Force            0.002700     0.000450     NO 
 RMS     Force            0.000398     0.000300     NO 
 Maximum Displacement     0.028190     0.001800     NO 
 RMS     Displacement     0.010806     0.001200     NO 
 Predicted change in Energy=-1.878592D-05
 GradGradGradGradGradGradGradGradGradGradGradGradGradGradGradGradGradGrad

                          Input orientation:                          
 ---------------------------------------------------------------------
 Center     Atomic      Atomic             Coordinates (Angstroms)
 Number     Number       Type             X           Y           Z
 ---------------------------------------------------------------------
      1          1           0        4.370763    0.532169    0.524147
      2          6           0        3.648085   -0.282571    0.549365
      3          1           0        4.137586   -1.186490    0.186380
      4          1           0        3.346183   -0.442676    1.583293
      5          6           0        2.440907    0.049731   -0.310390
      6          1           0        2.700141    0.147821   -1.377891
      7          1           0        1.709137   -0.783416   -0.313956
      8          8           0        1.721240    1.129336    0.080591
      9          1           0       -0.483907    1.283263   -0.712412
     10          6           0       -1.560554    1.163186   -0.860365
     11          1           0       -2.059461    2.124681   -0.784455
     12          1           0       -1.699471    0.715937   -1.843170
     13          6           0       -2.060707    0.241924    0.201015
     14          6           0       -1.673449   -1.305868    0.013823
     15          1           0       -2.523004   -1.604113   -0.632174
     16          1           0       -1.761276   -1.771767    1.001549
     17          8           0       -2.717818    0.536352    1.145612
     18          8           0       -0.512034   -1.431677   -0.597281
 ---------------------------------------------------------------------
                    Distance matrix (angstroms):
                    1          2          3          4          5
     1  H    0.000000
     2  C    1.089358   0.000000
     3  H    1.766988   1.090156   0.000000
     4  H    1.766884   1.088938   1.769447   0.000000
     5  C    2.157208   1.518842   2.157254   2.155928   0.000000
     6  H    2.560557   2.190467   2.508701   3.087825   1.102896
     7  H    3.085034   2.180754   2.512006   2.528948   1.108889
     8  O    2.751968   2.434330   3.348578   2.714733   1.355114
     9  H    5.065674   4.595354   5.316551   4.787350   3.199650
    10  C    6.123363   5.586364   6.251836   5.711945   4.189742
    11  H    6.752505   6.336404   7.092938   6.435724   4.978300
    12  H    6.518106   5.942861   6.466030   6.208193   4.464972
    13  C    6.446121   5.743409   6.360773   5.622618   4.534645
    14  C    6.338085   5.445426   5.814823   5.329638   4.344041
    15  H    7.309228   6.420658   6.723682   6.380014   5.242056
    16  H    6.567948   5.628797   5.983613   5.309524   4.764177
    17  O    7.115773   6.445996   7.133364   6.158098   5.382303
    18  O    5.381078   4.465627   4.721568   4.540799   3.316132
                    6          7          8          9         10
     6  H    0.000000
     7  H    1.726629   0.000000
     8  O    2.012160   1.953058   0.000000
     9  H    3.445323   3.039634   2.348451   0.000000
    10  C    4.410478   3.844307   3.414193   1.093378   0.000000
    11  H    5.187866   4.783380   4.004087   1.787608   1.085884
    12  H    4.460474   4.025564   3.946267   1.754442   1.088685
    13  C    5.016719   3.940589   3.886532   2.098817   1.491779
    14  C    4.814392   3.438355   4.178348   2.940413   2.621675
    15  H    5.559371   4.322710   5.098371   3.535717   2.938763
    16  H    5.408399   3.840723   4.625200   3.728611   3.481517
    17  O    5.989432   4.844590   4.603383   3.000081   2.399192
    18  O    3.663636   2.331118   3.464940   2.717526   2.811036
                   11         12         13         14         15
    11  H    0.000000
    12  H    1.798619   0.000000
    13  C    2.125071   2.129289   0.000000
    14  C    3.543293   2.745323   1.606447   0.000000
    15  H    3.760581   2.743601   2.077444   1.108154   0.000000
    16  H    4.296631   3.779539   2.187571   1.095617   1.810356
    17  O    2.584837   3.162609   1.187748   2.401131   2.789277
    18  O    3.882944   2.752180   2.415907   1.318394   2.018651
                   16         17         18
    16  H    0.000000
    17  O    2.502628   0.000000
    18  O    2.057310   3.431661   0.000000
 Stoichiometry    C5H10O3(3)
 Framework group  C1[X(C5H10O3)]
 Deg. of freedom    48
 Full point group                 C1      NOp   1
 Largest Abelian subgroup         C1      NOp   1
 Largest concise Abelian subgroup C1      NOp   1
                         Standard orientation:                         
 ---------------------------------------------------------------------
 Center     Atomic      Atomic             Coordinates (Angstroms)
 Number     Number       Type             X           Y           Z
 ---------------------------------------------------------------------
      1          1           0       -4.363950   -0.545382    0.505739
      2          6           0       -3.642909    0.270388    0.542070
      3          1           0       -4.133465    1.177622    0.188910
      4          1           0       -3.343325    0.418753    1.578421
      5          6           0       -2.433422   -0.049331   -0.319209
      6          1           0       -2.690394   -0.135203   -1.388308
      7          1           0       -1.703270    0.785205   -0.311423
      8          8           0       -1.712413   -1.132128    0.060306
      9          1           0        0.494563   -1.272360   -0.730145
     10          6           0        1.571258   -1.148459   -0.874545
     11          1           0        2.071888   -2.109829   -0.809106
     12          1           0        1.711210   -0.689274   -1.851683
     13          6           0        2.067558   -0.238938    0.198703
     14          6           0        1.677651    1.310225    0.029187
     15          1           0        2.527874    1.617774   -0.611547
     16          1           0        1.762655    1.764500    1.022558
     17          8           0        2.723408   -0.543327    1.141016
     18          8           0        0.517180    1.441066   -0.582654
 ---------------------------------------------------------------------
 Rotational constants (GHZ):           3.1049081           0.7890438           0.7206722
 Standard basis: Aug-CC-pVTZ (5D, 7F)
 There are   690 symmetry adapted cartesian basis functions of A   symmetry.
 There are   598 symmetry adapted basis functions of A   symmetry.
   598 basis functions,   846 primitive gaussians,   690 cartesian basis functions
    33 alpha electrons       31 beta electrons
       nuclear repulsion energy       358.3638894614 Hartrees.
 NAtoms=   18 NActive=   18 NUniq=   18 SFac= 1.00D+00 NAtFMM=   60 NAOKFM=F Big=F
 Integral buffers will be    131072 words long.
 Raffenetti 2 integral format.
 Two-electron integral symmetry is turned on.
 Nuclear repulsion after empirical dispersion term =      358.3567772890 Hartrees.
 One-electron integrals computed using PRISM.
 NBasis=   598 RedAO= T EigKep=  1.40D-05  NBF=   598
 NBsUse=   598 1.00D-06 EigRej= -1.00D+00 NBFU=   598
 Initial guess from the checkpoint file:  "Reverse-wb-opt.chk"
 B after Tr=     0.000000    0.000000    0.000000
         Rot=    0.999999   -0.001606    0.000268   -0.000498 Ang=  -0.20 deg.
 Initial guess <Sx>= 0.0000 <Sy>= 0.0000 <Sz>= 1.0000 <S**2>= 2.0114 S= 1.0038
 ExpMin= 2.53D-02 ExpMax= 1.53D+04 ExpMxC= 5.22D+02 IAcc=3 IRadAn=         7 AccDes= 0.00D+00
 Harris functional with IExCor= 4639 and IRadAn=       7 diagonalized for initial guess.
 HarFok:  IExCor= 4639 AccDes= 0.00D+00 IRadAn=         7 IDoV= 1 UseB2=F ITyADJ=14
 ICtDFT=  3500011 ScaDFX=  1.000000  1.000000  1.000000  1.000000
 FoFCou: FMM=F IPFlag=           0 FMFlag=      100000 FMFlg1=           0
         NFxFlg=           0 DoJE=T BraDBF=F KetDBF=T FulRan=T
         wScrn=  0.000000 ICntrl=       500 IOpCl=  0 I1Cent=   200000004 NGrid=           0
         NMat0=    1 NMatS0=      1 NMatT0=    0 NMatD0=    1 NMtDS0=    0 NMtDT0=    0
 Petite list used in FoFCou.
 Requested convergence on RMS density matrix=1.00D-08 within 128 cycles.
 Requested convergence on MAX density matrix=1.00D-06.
 Requested convergence on             energy=1.00D-06.
 No special actions if energy rises.
 Restarting incremental Fock formation.
 SCF Done:  E(UwB97XD) =  -422.096537583     A.U. after   22 cycles
            NFock= 22  Conv=0.76D-08     -V/T= 2.0057
 <Sx>= 0.0000 <Sy>= 0.0000 <Sz>= 1.0000 <S**2>= 2.0115 S= 1.0038
 <L.S>=  0.00000000000    
 Annihilation of the first spin contaminant:
 S**2 before annihilation     2.0115,   after     2.0001
 Calling FoFJK, ICntrl=      2127 FMM=F ISym2X=0 I1Cent= 0 IOpClX= 1 NMat=1 NMatS=1 NMatT=0.
 ***** Axes restored to original set *****
 -------------------------------------------------------------------
 Center     Atomic                   Forces (Hartrees/Bohr)
 Number     Number              X              Y              Z
 -------------------------------------------------------------------
      1        1           0.000129830    0.000160289    0.000017280
      2        6          -0.000038779    0.000161622   -0.000009039
      3        1           0.000012479   -0.000162870   -0.000131712
      4        1          -0.000068673   -0.000005277    0.000179910
      5        6           0.000487614   -0.000702288   -0.000245481
      6        1          -0.000009349    0.000069886   -0.000149820
      7        1          -0.000412165    0.000013748    0.000087112
      8        8          -0.000493260    0.000507208    0.000343109
      9        1           0.000371104    0.000038973    0.000091019
     10        6           0.000052913   -0.000133604    0.000064998
     11        1          -0.000115183    0.000156357    0.000033801
     12        1          -0.000116730   -0.000136998   -0.000097169
     13        6           0.000711161    0.000565341   -0.001339259
     14        6          -0.000122409   -0.000750650    0.000161259
     15        1          -0.000056119    0.000065383   -0.000003274
     16        1          -0.000022701    0.000102405    0.000201084
     17        8          -0.000753613    0.000127544    0.001181854
     18        8           0.000443882   -0.000077069   -0.000385675
 -------------------------------------------------------------------
 Cartesian Forces:  Max     0.001339259 RMS     0.000376002

 GradGradGradGradGradGradGradGradGradGradGradGradGradGradGradGradGradGrad
 Berny optimization.
 Using GEDIIS/GDIIS optimizer.
 FormGI is forming the generalized inverse of G from B-inverse, IUseBI=4.
 Internal  Forces:  Max     0.001388454 RMS     0.000213626
 Search for a local minimum.
 Step number   5 out of a maximum of   94
 All quantities printed in internal units (Hartrees-Bohrs-Radians)
 Mixed Optimization -- En-DIIS/RFO-DIIS
 Swapping is turned off.
 Update second derivatives using D2CorX and points    1    2    3    4    5
 DE= -2.85D-05 DEPred=-1.88D-05 R= 1.51D+00
 TightC=F SS=  1.41D+00  RLast= 6.03D-02 DXNew= 4.2426D-01 1.8102D-01
 Trust test= 1.51D+00 RLast= 6.03D-02 DXMaxT set to 2.52D-01
 ITU=  1  1 -1  1  0
     Eigenvalues ---    0.00151   0.00362   0.00402   0.00678   0.00910
     Eigenvalues ---    0.01697   0.02095   0.02474   0.03330   0.04100
     Eigenvalues ---    0.04829   0.05628   0.05649   0.05672   0.06091
     Eigenvalues ---    0.06747   0.08014   0.08870   0.09303   0.10284
     Eigenvalues ---    0.10482   0.11517   0.12141   0.13181   0.16000
     Eigenvalues ---    0.16017   0.16170   0.16468   0.17107   0.17587
     Eigenvalues ---    0.21716   0.22969   0.25387   0.30082   0.31436
     Eigenvalues ---    0.32279   0.32680   0.32995   0.33534   0.33861
     Eigenvalues ---    0.34161   0.34175   0.34242   0.34508   0.37796
     Eigenvalues ---    0.49075   0.55128   1.02264
 En-DIIS/RFO-DIIS/Sim-DIIS IScMMF=       -3 using points:     5    4    3    2
 RFO step:  Lambda=-3.48198340D-05.
 DidBck=F Rises=F RFO-DIIS coefs:    2.69130   -1.68345   -0.01432    0.00647
 Iteration  1 RMS(Cart)=  0.01953160 RMS(Int)=  0.00019187
 Iteration  2 RMS(Cart)=  0.00020555 RMS(Int)=  0.00008443
 Iteration  3 RMS(Cart)=  0.00000003 RMS(Int)=  0.00008443
 Variable       Old X    -DE/DX   Delta X   Delta X   Delta X     New X
                                 (Linear)    (Quad)   (Total)
    R1        2.05859   0.00021   0.00182  -0.00100   0.00082   2.05941
    R2        2.06010   0.00018   0.00127  -0.00053   0.00075   2.06084
    R3        2.05779   0.00019   0.00169  -0.00089   0.00080   2.05860
    R4        2.87020   0.00003   0.00242  -0.00147   0.00094   2.87114
    R5        2.08417   0.00015   0.00281  -0.00126   0.00155   2.08572
    R6        2.09550   0.00017   0.00308  -0.00139   0.00167   2.09716
    R7        2.56079   0.00064  -0.00278   0.00157  -0.00123   2.55956
    R8        4.40518  -0.00016  -0.02880   0.00065  -0.02816   4.37701
    R9        4.43793  -0.00019  -0.03065  -0.00211  -0.03275   4.40518
   R10        2.06618   0.00018   0.00180  -0.00085   0.00096   2.06714
   R11        2.05202   0.00019   0.00142  -0.00066   0.00076   2.05279
   R12        2.05732   0.00016   0.00118  -0.00068   0.00050   2.05782
   R13        2.81905  -0.00013   0.00234  -0.00211   0.00022   2.81927
   R14        3.03574   0.00061   0.00973  -0.00182   0.00794   3.04368
   R15        2.24452   0.00139   0.00112  -0.00063   0.00049   2.24501
   R16        2.09411   0.00003   0.00269  -0.00148   0.00121   2.09532
   R17        2.07042   0.00014   0.00217  -0.00116   0.00101   2.07143
   R18        2.49140   0.00038  -0.00250   0.00011  -0.00238   2.48902
    A1        1.89078   0.00006   0.00020   0.00021   0.00041   1.89119
    A2        1.89217  -0.00001  -0.00042   0.00025  -0.00017   1.89200
    A3        1.92894   0.00004   0.00101  -0.00061   0.00040   1.92934
    A4        1.89518   0.00007  -0.00012   0.00027   0.00015   1.89532
    A5        1.92817  -0.00014  -0.00099   0.00031  -0.00068   1.92749
    A6        1.92760  -0.00001   0.00031  -0.00040  -0.00009   1.92750
    A7        1.96117   0.00003  -0.00073   0.00041  -0.00035   1.96082
    A8        1.94114   0.00010  -0.00094   0.00059  -0.00024   1.94090
    A9        2.01871  -0.00011   0.00099  -0.00027   0.00083   2.01954
   A10        1.79140  -0.00001  -0.00486   0.00233  -0.00253   1.78887
   A11        1.91053   0.00002   0.00094  -0.00088   0.00005   1.91058
   A12        1.82249  -0.00001   0.00423  -0.00204   0.00199   1.82448
   A13        2.56462   0.00018  -0.00039   0.00132   0.00055   2.56517
   A14        2.04144  -0.00011  -0.00590  -0.00036  -0.00660   2.03484
   A15        1.92380   0.00001   0.00041  -0.00006   0.00038   1.92418
   A16        1.86808   0.00015   0.00082   0.00090   0.00171   1.86978
   A17        1.87726  -0.00012  -0.00274   0.00036  -0.00252   1.87474
   A18        1.94791   0.00000   0.00052   0.00016   0.00062   1.94853
   A19        1.92095   0.00001   0.00067  -0.00043   0.00029   1.92124
   A20        1.92389  -0.00005   0.00021  -0.00088  -0.00057   1.92332
   A21        2.01671   0.00019  -0.00398   0.00210  -0.00195   2.01476
   A22        2.21209   0.00016   0.00273  -0.00010   0.00266   2.21475
   A23        2.05429  -0.00036   0.00123  -0.00198  -0.00073   2.05356
   A24        1.71371  -0.00006  -0.00669   0.00157  -0.00504   1.70867
   A25        1.86016  -0.00016  -0.00198  -0.00053  -0.00253   1.85762
   A26        1.93726  -0.00004   0.00181  -0.00116   0.00055   1.93781
   A27        1.92798   0.00005  -0.00186   0.00190   0.00001   1.92800
   A28        1.96001   0.00004   0.00401  -0.00059   0.00340   1.96342
   A29        2.03523   0.00012   0.00287  -0.00084   0.00208   2.03731
   A30        2.42876  -0.00035  -0.01045  -0.00106  -0.01161   2.41715
   A31        2.88083  -0.00006  -0.01677  -0.00174  -0.01869   2.86213
   A32        3.05986  -0.00015  -0.01781   0.00060  -0.01709   3.04277
    D1        1.11884  -0.00004   0.00251  -0.00131   0.00119   1.12003
    D2        3.11604   0.00002  -0.00457   0.00221  -0.00231   3.11373
    D3       -1.09233   0.00001   0.00098  -0.00022   0.00072  -1.09161
    D4       -0.97356  -0.00004   0.00225  -0.00138   0.00087  -0.97270
    D5        1.02364   0.00002  -0.00483   0.00215  -0.00264   1.02100
    D6        3.09845   0.00000   0.00071  -0.00028   0.00039   3.09884
    D7       -3.07058  -0.00003   0.00284  -0.00165   0.00118  -3.06940
    D8       -1.07338   0.00003  -0.00424   0.00187  -0.00232  -1.07571
    D9        1.00143   0.00002   0.00131  -0.00056   0.00071   1.00214
   D10        2.71022  -0.00002  -0.02666   0.00175  -0.02494   2.68528
   D11       -1.47230   0.00006  -0.03081   0.00388  -0.02694  -1.49923
   D12        0.52127   0.00007  -0.03010   0.00308  -0.02713   0.49413
   D13       -2.79432  -0.00008  -0.01510  -0.00236  -0.01745  -2.81177
   D14        1.25239  -0.00004  -0.01575  -0.00193  -0.01770   1.23470
   D15       -0.65526  -0.00003  -0.01258  -0.00327  -0.01578  -0.67104
   D16       -1.21013   0.00007   0.04201  -0.00074   0.04115  -1.16898
   D17       -2.86704  -0.00007   0.02035   0.00199   0.02228  -2.84477
   D18       -0.61785   0.00012   0.03344   0.00364   0.03722  -0.58063
   D19        1.38891   0.00005   0.02968   0.00257   0.03208   1.42099
   D20       -1.28087  -0.00007  -0.00443  -0.00084  -0.00523  -1.28610
   D21        1.87585  -0.00008  -0.00130  -0.00257  -0.00387   1.87197
   D22        2.90608  -0.00001  -0.00365  -0.00074  -0.00433   2.90174
   D23       -0.22039  -0.00003  -0.00052  -0.00247  -0.00298  -0.22337
   D24        0.75005   0.00001  -0.00491  -0.00004  -0.00493   0.74512
   D25       -2.37642   0.00000  -0.00177  -0.00177  -0.00357  -2.37999
   D26       -1.51147  -0.00005  -0.00294  -0.00119  -0.00417  -1.51564
   D27        2.77692  -0.00003   0.00229  -0.00371  -0.00150   2.77542
   D28        0.54394  -0.00005  -0.00115  -0.00149  -0.00269   0.54125
   D29        1.61643  -0.00003  -0.00576   0.00039  -0.00536   1.61107
   D30       -0.37836  -0.00001  -0.00053  -0.00213  -0.00269  -0.38105
   D31       -2.61134  -0.00003  -0.00397   0.00009  -0.00388  -2.61522
   D32        1.01243   0.00000   0.00287   0.00058   0.00332   1.01575
   D33        2.91139  -0.00008  -0.00202   0.00151  -0.00062   2.91077
   D34       -1.12183   0.00014   0.00184   0.00292   0.00469  -1.11713
         Item               Value     Threshold  Converged?
 Maximum Force            0.001388     0.000450     NO 
 RMS     Force            0.000214     0.000300     YES
 Maximum Displacement     0.051534     0.001800     NO 
 RMS     Displacement     0.019572     0.001200     NO 
 Predicted change in Energy=-1.756994D-05
 GradGradGradGradGradGradGradGradGradGradGradGradGradGradGradGradGradGrad

                          Input orientation:                          
 ---------------------------------------------------------------------
 Center     Atomic      Atomic             Coordinates (Angstroms)
 Number     Number       Type             X           Y           Z
 ---------------------------------------------------------------------
      1          1           0        4.350464    0.532392    0.544245
      2          6           0        3.632196   -0.287182    0.550095
      3          1           0        4.128073   -1.181173    0.170374
      4          1           0        3.327311   -0.469947    1.579831
      5          6           0        2.425733    0.055097   -0.307629
      6          1           0        2.688601    0.175057   -1.372853
      7          1           0        1.699830   -0.783974   -0.332475
      8          8           0        1.698138    1.122071    0.100704
      9          1           0       -0.474516    1.282362   -0.728752
     10          6           0       -1.552350    1.160448   -0.870164
     11          1           0       -2.052079    2.122301   -0.798539
     12          1           0       -1.697954    0.704041   -1.848073
     13          6           0       -2.042966    0.247216    0.202705
     14          6           0       -1.657717   -1.305842    0.018916
     15          1           0       -2.519189   -1.602822   -0.612825
     16          1           0       -1.734543   -1.764003    1.011758
     17          8           0       -2.690950    0.546034    1.152542
     18          8           0       -0.505724   -1.436257   -0.606182
 ---------------------------------------------------------------------
                    Distance matrix (angstroms):
                    1          2          3          4          5
     1  H    0.000000
     2  C    1.089792   0.000000
     3  H    1.767920   1.090551   0.000000
     4  H    1.767474   1.089364   1.770207   0.000000
     5  C    2.158262   1.519342   2.157502   2.156622   0.000000
     6  H    2.562176   2.191293   2.508583   3.089065   1.103717
     7  H    3.086636   2.181690   2.511372   2.530656   1.109771
     8  O    2.753051   2.434857   3.348787   2.715979   1.354461
     9  H    5.046128   4.578647   5.297288   4.780589   3.177258
    10  C    6.102313   5.567072   6.231622   5.698399   4.166940
    11  H    6.732268   6.319447   7.074321   6.427614   4.956321
    12  H    6.506613   5.928257   6.447539   6.195325   4.449594
    13  C    6.408895   5.710843   6.334277   5.590230   4.501846
    14  C    6.305023   5.413224   5.789115   5.290149   4.316636
    15  H    7.286294   6.397095   6.706511   6.346077   5.224374
    16  H    6.520683   5.585339   5.951293   5.255440   4.728403
    17  O    7.067653   6.406197   7.102603   6.118354   5.343553
    18  O    5.364851   4.447441   4.705336   4.517141   3.302530
                    6          7          8          9         10
     6  H    0.000000
     7  H    1.726208   0.000000
     8  O    2.012268   1.954650   0.000000
     9  H    3.412668   3.025651   2.331119   0.000000
    10  C    4.382848   3.827083   3.392599   1.093886   0.000000
    11  H    5.157096   4.768697   3.984121   1.788595   1.086287
    12  H    4.443819   4.007014   3.937755   1.756170   1.088951
    13  C    4.987517   3.918966   3.843388   2.097421   1.491893
    14  C    4.797975   3.415984   4.142850   2.942409   2.623767
    15  H    5.555140   4.306882   5.071490   3.538137   2.938820
    16  H    5.386142   3.816063   4.576324   3.727920   3.482419
    17  O    5.954395   4.822152   4.549975   2.999004   2.401094
    18  O    3.658938   2.316216   3.449889   2.721559   2.812115
                   11         12         13         14         15
    11  H    0.000000
    12  H    1.799552   0.000000
    13  C    2.125681   2.129181   0.000000
    14  C    3.546255   2.743519   1.610647   0.000000
    15  H    3.758886   2.742605   2.077141   1.108795   0.000000
    16  H    4.298997   3.777726   2.189679   1.096152   1.811331
    17  O    2.588338   3.164601   1.188009   2.404605   2.786325
    18  O    3.884784   2.746740   2.418986   1.317135   2.020354
                   16         17         18
    16  H    0.000000
    17  O    2.504158   0.000000
    18  O    2.057947   3.434793   0.000000
 Stoichiometry    C5H10O3(3)
 Framework group  C1[X(C5H10O3)]
 Deg. of freedom    48
 Full point group                 C1      NOp   1
 Largest Abelian subgroup         C1      NOp   1
 Largest concise Abelian subgroup C1      NOp   1
                         Standard orientation:                         
 ---------------------------------------------------------------------
 Center     Atomic      Atomic             Coordinates (Angstroms)
 Number     Number       Type             X           Y           Z
 ---------------------------------------------------------------------
      1          1           0       -4.341280   -0.558008    0.514798
      2          6           0       -3.626307    0.264131    0.538199
      3          1           0       -4.124548    1.163078    0.173576
      4          1           0       -3.325390    0.428897    1.572130
      5          6           0       -2.415799   -0.057386   -0.321858
      6          1           0       -2.674838   -0.158534   -1.389969
      7          1           0       -1.693173    0.784846   -0.328761
      8          8           0       -1.685243   -1.128909    0.068900
      9          1           0        0.490629   -1.265202   -0.756401
     10          6           0        1.568407   -1.136445   -0.892054
     11          1           0        2.071739   -2.097495   -0.836723
     12          1           0        1.715263   -0.661350   -1.860833
     13          6           0        2.052005   -0.241417    0.199185
     14          6           0        1.661146    1.313267    0.043072
     15          1           0        2.523409    1.625333   -0.580263
     16          1           0        1.733024    1.753171    1.044505
     17          8           0        2.698186   -0.555312    1.145380
     18          8           0        0.510613    1.450767   -0.583195
 ---------------------------------------------------------------------
 Rotational constants (GHZ):           3.0890453           0.7987245           0.7292227
 Standard basis: Aug-CC-pVTZ (5D, 7F)
 There are   690 symmetry adapted cartesian basis functions of A   symmetry.
 There are   598 symmetry adapted basis functions of A   symmetry.
   598 basis functions,   846 primitive gaussians,   690 cartesian basis functions
    33 alpha electrons       31 beta electrons
       nuclear repulsion energy       358.9834375091 Hartrees.
 NAtoms=   18 NActive=   18 NUniq=   18 SFac= 1.00D+00 NAtFMM=   60 NAOKFM=F Big=F
 Integral buffers will be    131072 words long.
 Raffenetti 2 integral format.
 Two-electron integral symmetry is turned on.
 Nuclear repulsion after empirical dispersion term =      358.9762735905 Hartrees.
 One-electron integrals computed using PRISM.
 NBasis=   598 RedAO= T EigKep=  1.40D-05  NBF=   598
 NBsUse=   598 1.00D-06 EigRej= -1.00D+00 NBFU=   598
 Initial guess from the checkpoint file:  "Reverse-wb-opt.chk"
 B after Tr=     0.000000    0.000000    0.000000
         Rot=    0.999995   -0.002839    0.000523   -0.000824 Ang=  -0.34 deg.
 Initial guess <Sx>= 0.0000 <Sy>= 0.0000 <Sz>= 1.0000 <S**2>= 2.0115 S= 1.0038
 ExpMin= 2.53D-02 ExpMax= 1.53D+04 ExpMxC= 5.22D+02 IAcc=3 IRadAn=         7 AccDes= 0.00D+00
 Harris functional with IExCor= 4639 and IRadAn=       7 diagonalized for initial guess.
 HarFok:  IExCor= 4639 AccDes= 0.00D+00 IRadAn=         7 IDoV= 1 UseB2=F ITyADJ=14
 ICtDFT=  3500011 ScaDFX=  1.000000  1.000000  1.000000  1.000000
 FoFCou: FMM=F IPFlag=           0 FMFlag=      100000 FMFlg1=           0
         NFxFlg=           0 DoJE=T BraDBF=F KetDBF=T FulRan=T
         wScrn=  0.000000 ICntrl=       500 IOpCl=  0 I1Cent=   200000004 NGrid=           0
         NMat0=    1 NMatS0=      1 NMatT0=    0 NMatD0=    1 NMtDS0=    0 NMtDT0=    0
 Petite list used in FoFCou.
 Requested convergence on RMS density matrix=1.00D-08 within 128 cycles.
 Requested convergence on MAX density matrix=1.00D-06.
 Requested convergence on             energy=1.00D-06.
 No special actions if energy rises.
 Restarting incremental Fock formation.
 SCF Done:  E(UwB97XD) =  -422.096560393     A.U. after   23 cycles
            NFock= 23  Conv=0.20D-08     -V/T= 2.0058
 <Sx>= 0.0000 <Sy>= 0.0000 <Sz>= 1.0000 <S**2>= 2.0116 S= 1.0039
 <L.S>=  0.00000000000    
 Annihilation of the first spin contaminant:
 S**2 before annihilation     2.0116,   after     2.0001
 Calling FoFJK, ICntrl=      2127 FMM=F ISym2X=0 I1Cent= 0 IOpClX= 1 NMat=1 NMatS=1 NMatT=0.
 ***** Axes restored to original set *****
 -------------------------------------------------------------------
 Center     Atomic                   Forces (Hartrees/Bohr)
 Number     Number              X              Y              Z
 -------------------------------------------------------------------
      1        1          -0.000064828   -0.000056512   -0.000009549
      2        6          -0.000084173    0.000176482    0.000027299
      3        1          -0.000070733    0.000066957   -0.000009162
      4        1           0.000004957    0.000019035   -0.000086487
      5        6           0.000776169   -0.001218599   -0.000715814
      6        1          -0.000046850    0.000118938    0.000236191
      7        1          -0.000214996    0.000447001    0.000272817
      8        8          -0.000505656    0.000516682    0.000406185
      9        1           0.000049059    0.000048217   -0.000001288
     10        6           0.000014709   -0.000082392    0.000218174
     11        1           0.000014914   -0.000067034    0.000025215
     12        1          -0.000047130   -0.000029908    0.000100586
     13        6           0.000274976    0.000265505   -0.000707025
     14        6          -0.000803633   -0.000247627    0.000457738
     15        1           0.000284031    0.000033004    0.000079536
     16        1           0.000119404    0.000196744   -0.000073241
     17        8           0.000001880   -0.000107120    0.000160420
     18        8           0.000297901   -0.000079372   -0.000381594
 -------------------------------------------------------------------
 Cartesian Forces:  Max     0.001218599 RMS     0.000327980

 GradGradGradGradGradGradGradGradGradGradGradGradGradGradGradGradGradGrad
 Berny optimization.
 Using GEDIIS/GDIIS optimizer.
 FormGI is forming the generalized inverse of G from B-inverse, IUseBI=4.
 Internal  Forces:  Max     0.000710347 RMS     0.000144981
 Search for a local minimum.
 Step number   6 out of a maximum of   94
 All quantities printed in internal units (Hartrees-Bohrs-Radians)
 Mixed Optimization -- En-DIIS/RFO-DIIS
 Swapping is turned off.
 Update second derivatives using D2CorX and points    1    2    3    4    5
                                                      6
 DE= -2.28D-05 DEPred=-1.76D-05 R= 1.30D+00
 TightC=F SS=  1.41D+00  RLast= 1.03D-01 DXNew= 4.2426D-01 3.0953D-01
 Trust test= 1.30D+00 RLast= 1.03D-01 DXMaxT set to 3.10D-01
 ITU=  1  1  1 -1  1  0
     Eigenvalues ---    0.00123   0.00357   0.00402   0.00616   0.00841
     Eigenvalues ---    0.01727   0.02094   0.02509   0.03313   0.04078
     Eigenvalues ---    0.04829   0.05645   0.05654   0.05807   0.06161
     Eigenvalues ---    0.06760   0.08037   0.08947   0.09238   0.10191
     Eigenvalues ---    0.10538   0.11531   0.12128   0.13170   0.16000
     Eigenvalues ---    0.16004   0.16103   0.16229   0.17170   0.17631
     Eigenvalues ---    0.21945   0.23068   0.25140   0.30121   0.31476
     Eigenvalues ---    0.32271   0.32610   0.32923   0.33454   0.33736
     Eigenvalues ---    0.34133   0.34177   0.34246   0.34498   0.41276
     Eigenvalues ---    0.50643   0.54984   1.03129
 En-DIIS/RFO-DIIS/Sim-DIIS IScMMF=       -3 using points:     6    5    4    3    2
 RFO step:  Lambda=-1.40185224D-05.
 DidBck=F Rises=F RFO-DIIS coefs:    1.56333   -0.09609   -0.72109    0.06007    0.19378
 Iteration  1 RMS(Cart)=  0.01321414 RMS(Int)=  0.00009742
 Iteration  2 RMS(Cart)=  0.00009791 RMS(Int)=  0.00005286
 Iteration  3 RMS(Cart)=  0.00000001 RMS(Int)=  0.00005286
 Variable       Old X    -DE/DX   Delta X   Delta X   Delta X     New X
                                 (Linear)    (Quad)   (Total)
    R1        2.05941  -0.00008   0.00132  -0.00122   0.00010   2.05951
    R2        2.06084  -0.00008   0.00105  -0.00096   0.00009   2.06093
    R3        2.05860  -0.00009   0.00122  -0.00111   0.00011   2.05871
    R4        2.87114  -0.00026   0.00095  -0.00110  -0.00015   2.87099
    R5        2.08572  -0.00023   0.00153  -0.00135   0.00018   2.08590
    R6        2.09716  -0.00021   0.00170  -0.00141   0.00029   2.09746
    R7        2.55956   0.00071   0.00028   0.00006   0.00031   2.55987
    R8        4.37701  -0.00005  -0.01768   0.00063  -0.01704   4.35997
    R9        4.40518  -0.00011  -0.02046  -0.00129  -0.02174   4.38343
   R10        2.06714  -0.00006   0.00124  -0.00096   0.00027   2.06742
   R11        2.05279  -0.00006   0.00113  -0.00098   0.00015   2.05293
   R12        2.05782  -0.00007   0.00093  -0.00092   0.00001   2.05783
   R13        2.81927  -0.00038   0.00035  -0.00104  -0.00071   2.81856
   R14        3.04368  -0.00003   0.00660  -0.00264   0.00397   3.04765
   R15        2.24501   0.00010   0.00185  -0.00184   0.00001   2.24502
   R16        2.09532  -0.00027   0.00108  -0.00110  -0.00002   2.09530
   R17        2.07143  -0.00015   0.00124  -0.00118   0.00006   2.07149
   R18        2.48902   0.00034  -0.00026  -0.00083  -0.00106   2.48796
    A1        1.89119   0.00003   0.00050  -0.00028   0.00022   1.89141
    A2        1.89200   0.00002  -0.00012   0.00015   0.00003   1.89203
    A3        1.92934  -0.00001   0.00069  -0.00058   0.00011   1.92945
    A4        1.89532   0.00004   0.00033  -0.00020   0.00012   1.89545
    A5        1.92749  -0.00007  -0.00140   0.00098  -0.00042   1.92707
    A6        1.92750  -0.00001   0.00003  -0.00009  -0.00005   1.92745
    A7        1.96082   0.00000   0.00002   0.00023   0.00024   1.96106
    A8        1.94090   0.00015   0.00043  -0.00011   0.00037   1.94127
    A9        2.01954  -0.00010  -0.00028   0.00004  -0.00017   2.01937
   A10        1.78887   0.00007  -0.00103   0.00117   0.00016   1.78903
   A11        1.91058   0.00003  -0.00019   0.00007  -0.00015   1.91043
   A12        1.82448  -0.00014   0.00102  -0.00137  -0.00046   1.82402
   A13        2.56517   0.00027   0.00056   0.00097   0.00135   2.56652
   A14        2.03484  -0.00013  -0.00392  -0.00076  -0.00492   2.02991
   A15        1.92418  -0.00002   0.00033  -0.00032   0.00003   1.92421
   A16        1.86978   0.00011   0.00156  -0.00028   0.00127   1.87105
   A17        1.87474  -0.00006  -0.00146   0.00019  -0.00136   1.87338
   A18        1.94853   0.00001   0.00036   0.00011   0.00043   1.94896
   A19        1.92124   0.00001  -0.00016   0.00008  -0.00001   1.92123
   A20        1.92332  -0.00005  -0.00066   0.00022  -0.00040   1.92293
   A21        2.01476   0.00033  -0.00074   0.00065  -0.00015   2.01462
   A22        2.21475   0.00000   0.00176  -0.00048   0.00133   2.21608
   A23        2.05356  -0.00033  -0.00110  -0.00014  -0.00119   2.05237
   A24        1.70867   0.00011  -0.00301   0.00124  -0.00173   1.70694
   A25        1.85762  -0.00007  -0.00233   0.00042  -0.00192   1.85570
   A26        1.93781  -0.00011   0.00016  -0.00033  -0.00022   1.93759
   A27        1.92800   0.00009   0.00002   0.00092   0.00092   1.92892
   A28        1.96342  -0.00008   0.00234  -0.00077   0.00156   1.96497
   A29        2.03731   0.00006   0.00175  -0.00103   0.00074   2.03805
   A30        2.41715  -0.00026  -0.00747  -0.00113  -0.00866   2.40849
   A31        2.86213  -0.00009  -0.01257  -0.00056  -0.01323   2.84891
   A32        3.04277  -0.00013  -0.00987   0.00062  -0.00913   3.03364
    D1        1.12003  -0.00008  -0.00008  -0.00025  -0.00033   1.11970
    D2        3.11373   0.00010  -0.00105   0.00127   0.00025   3.11397
    D3       -1.09161  -0.00004   0.00042  -0.00059  -0.00020  -1.09181
    D4       -0.97270  -0.00007  -0.00024  -0.00016  -0.00041  -0.97311
    D5        1.02100   0.00011  -0.00122   0.00136   0.00017   1.02117
    D6        3.09884  -0.00003   0.00025  -0.00050  -0.00028   3.09857
    D7       -3.06940  -0.00007   0.00024  -0.00049  -0.00026  -3.06966
    D8       -1.07571   0.00011  -0.00074   0.00103   0.00032  -1.07539
    D9        1.00214  -0.00003   0.00073  -0.00083  -0.00012   1.00201
   D10        2.68528  -0.00003  -0.01605   0.00215  -0.01393   2.67135
   D11       -1.49923   0.00009  -0.01638   0.00304  -0.01337  -1.51261
   D12        0.49413   0.00010  -0.01663   0.00307  -0.01364   0.48050
   D13       -2.81177  -0.00006  -0.01177  -0.00098  -0.01276  -2.82453
   D14        1.23470  -0.00001  -0.01140  -0.00139  -0.01283   1.22187
   D15       -0.67104  -0.00004  -0.01064  -0.00210  -0.01274  -0.68378
   D16       -1.16898   0.00009   0.02639  -0.00174   0.02457  -1.14441
   D17       -2.84477  -0.00008   0.01438   0.00213   0.01643  -2.82834
   D18       -0.58063   0.00007   0.02442   0.00194   0.02643  -0.55420
   D19        1.42099   0.00001   0.02070   0.00199   0.02258   1.44357
   D20       -1.28610  -0.00005  -0.00397  -0.00046  -0.00439  -1.29049
   D21        1.87197  -0.00009  -0.00225  -0.00200  -0.00424   1.86774
   D22        2.90174   0.00000  -0.00340  -0.00024  -0.00361   2.89813
   D23       -0.22337  -0.00004  -0.00167  -0.00178  -0.00345  -0.22682
   D24        0.74512   0.00001  -0.00330  -0.00058  -0.00387   0.74125
   D25       -2.37999  -0.00003  -0.00158  -0.00212  -0.00371  -2.38371
   D26       -1.51564   0.00000  -0.00302  -0.00132  -0.00436  -1.52000
   D27        2.77542  -0.00011  -0.00120  -0.00290  -0.00414   2.77128
   D28        0.54125  -0.00006  -0.00185  -0.00168  -0.00356   0.53770
   D29        1.61107   0.00005  -0.00455   0.00007  -0.00447   1.60660
   D30       -0.38105  -0.00007  -0.00273  -0.00152  -0.00426  -0.38531
   D31       -2.61522  -0.00002  -0.00338  -0.00030  -0.00367  -2.61889
   D32        1.01575  -0.00002   0.00173   0.00093   0.00258   1.01833
   D33        2.91077   0.00002  -0.00056   0.00182   0.00120   2.91197
   D34       -1.11713   0.00012   0.00341   0.00143   0.00481  -1.11233
         Item               Value     Threshold  Converged?
 Maximum Force            0.000710     0.000450     NO 
 RMS     Force            0.000145     0.000300     YES
 Maximum Displacement     0.036275     0.001800     NO 
 RMS     Displacement     0.013225     0.001200     NO 
 Predicted change in Energy=-7.020650D-06
 GradGradGradGradGradGradGradGradGradGradGradGradGradGradGradGradGradGrad

                          Input orientation:                          
 ---------------------------------------------------------------------
 Center     Atomic      Atomic             Coordinates (Angstroms)
 Number     Number       Type             X           Y           Z
 ---------------------------------------------------------------------
      1          1           0        4.336522    0.532311    0.556671
      2          6           0        3.621766   -0.290390    0.549782
      3          1           0        4.122026   -1.177042    0.158641
      4          1           0        3.315526   -0.488592    1.576315
      5          6           0        2.415605    0.058230   -0.305669
      6          1           0        2.679921    0.194253   -1.368700
      7          1           0        1.693005   -0.783407   -0.343505
      8          8           0        1.682388    1.116340    0.116010
      9          1           0       -0.467944    1.282557   -0.737833
     10          6           0       -1.546024    1.158491   -0.876583
     11          1           0       -2.047022    2.120019   -0.808336
     12          1           0       -1.694207    0.696215   -1.851347
     13          6           0       -2.031441    0.250457    0.202522
     14          6           0       -1.648278   -1.305742    0.022548
     15          1           0       -2.516740   -1.603637   -0.599094
     16          1           0       -1.716315   -1.757051    1.019198
     17          8           0       -2.673872    0.552364    1.155156
     18          8           0       -0.502555   -1.439556   -0.612095
 ---------------------------------------------------------------------
                    Distance matrix (angstroms):
                    1          2          3          4          5
     1  H    0.000000
     2  C    1.089845   0.000000
     3  H    1.768142   1.090597   0.000000
     4  H    1.767583   1.089420   1.770369   0.000000
     5  C    2.158311   1.519263   2.157163   2.156557   0.000000
     6  H    2.562355   2.191466   2.508562   3.089236   1.103811
     7  H    3.087007   2.182005   2.511422   2.530849   1.109926
     8  O    2.753126   2.434797   3.348619   2.715775   1.354627
     9  H    5.032047   4.567039   5.284043   4.775656   3.162371
    10  C    6.086926   5.553363   6.217170   5.688960   4.151027
    11  H    6.718161   6.307909   7.061360   6.422486   4.941526
    12  H    6.495776   5.915943   6.432551   6.184663   4.436969
    13  C    6.384028   5.689627   6.317027   5.569879   4.480114
    14  C    6.283435   5.392799   5.773343   5.265100   4.299220
    15  H    7.270851   6.381676   6.695473   6.323848   5.213053
    16  H    6.487830   5.555768   5.929856   5.219079   4.703539
    17  O    7.035923   6.380578   7.082946   6.093755   5.317984
    18  O    5.354525   4.436278   4.695710   4.502356   3.294377
                    6          7          8          9         10
     6  H    0.000000
     7  H    1.726513   0.000000
     8  O    2.012381   1.954560   0.000000
     9  H    3.389904   3.015527   2.319612   0.000000
    10  C    4.362401   3.813981   3.377819   1.094030   0.000000
    11  H    5.134839   4.757494   3.971182   1.788799   1.086366
    12  H    4.429211   3.992002   3.930444   1.757109   1.088954
    13  C    4.966772   3.903654   3.814414   2.096191   1.491517
    14  C    4.787365   3.401617   4.119290   2.944598   2.625136
    15  H    5.552476   4.296517   5.053941   3.542164   2.940857
    16  H    5.369966   3.798474   4.541289   3.726232   3.481864
    17  O    5.929687   4.806234   4.513856   2.997117   2.401541
    18  O    3.656492   2.307196   3.440453   2.725235   2.812229
                   11         12         13         14         15
    11  H    0.000000
    12  H    1.799880   0.000000
    13  C    2.125403   2.128568   0.000000
    14  C    3.547563   2.742521   1.612749   0.000000
    15  H    3.758993   2.744816   2.077443   1.108786   0.000000
    16  H    4.298945   3.776114   2.190058   1.096185   1.811929
    17  O    2.589553   3.165359   1.188014   2.405660   2.783958
    18  O    3.885160   2.741770   2.420173   1.316571   2.020899
                   16         17         18
    16  H    0.000000
    17  O    2.503757   0.000000
    18  O    2.057944   3.435919   0.000000
 Stoichiometry    C5H10O3(3)
 Framework group  C1[X(C5H10O3)]
 Deg. of freedom    48
 Full point group                 C1      NOp   1
 Largest Abelian subgroup         C1      NOp   1
 Largest concise Abelian subgroup C1      NOp   1
                         Standard orientation:                         
 ---------------------------------------------------------------------
 Center     Atomic      Atomic             Coordinates (Angstroms)
 Number     Number       Type             X           Y           Z
 ---------------------------------------------------------------------
      1          1           0       -4.326135   -0.566428    0.519099
      2          6           0       -3.615742    0.259930    0.534447
      3          1           0       -4.119099    1.152860    0.162007
      4          1           0       -3.314776    0.435677    1.566614
      5          6           0       -2.404243   -0.062297   -0.323806
      6          1           0       -2.663466   -0.174812   -1.390831
      7          1           0       -1.685979    0.783755   -0.338921
      8          8           0       -1.667147   -1.126133    0.076143
      9          1           0        0.487525   -1.261118   -0.772251
     10          6           0        1.565491   -1.128217   -0.903507
     11          1           0        2.071310   -2.088449   -0.855616
     12          1           0        1.715213   -0.642514   -1.866574
     13          6           0        2.041639   -0.243135    0.198553
     14          6           0        1.650949    1.314825    0.053353
     15          1           0        2.520358    1.631699   -0.557485
     16          1           0        1.712493    1.743063    1.060550
     17          8           0        2.681751   -0.563870    1.146584
     18          8           0        0.507145    1.457456   -0.582830
 ---------------------------------------------------------------------
 Rotational constants (GHZ):           3.0806752           0.8052619           0.7349219
 Standard basis: Aug-CC-pVTZ (5D, 7F)
 There are   690 symmetry adapted cartesian basis functions of A   symmetry.
 There are   598 symmetry adapted basis functions of A   symmetry.
   598 basis functions,   846 primitive gaussians,   690 cartesian basis functions
    33 alpha electrons       31 beta electrons
       nuclear repulsion energy       359.4381938667 Hartrees.
 NAtoms=   18 NActive=   18 NUniq=   18 SFac= 1.00D+00 NAtFMM=   60 NAOKFM=F Big=F
 Integral buffers will be    131072 words long.
 Raffenetti 2 integral format.
 Two-electron integral symmetry is turned on.
 Nuclear repulsion after empirical dispersion term =      359.4309960077 Hartrees.
 One-electron integrals computed using PRISM.
 NBasis=   598 RedAO= T EigKep=  1.39D-05  NBF=   598
 NBsUse=   598 1.00D-06 EigRej= -1.00D+00 NBFU=   598
 Initial guess from the checkpoint file:  "Reverse-wb-opt.chk"
 B after Tr=     0.000000    0.000000    0.000000
         Rot=    0.999998   -0.002011    0.000341   -0.000496 Ang=  -0.24 deg.
 Initial guess <Sx>= 0.0000 <Sy>= 0.0000 <Sz>= 1.0000 <S**2>= 2.0116 S= 1.0039
 ExpMin= 2.53D-02 ExpMax= 1.53D+04 ExpMxC= 5.22D+02 IAcc=3 IRadAn=         7 AccDes= 0.00D+00
 Harris functional with IExCor= 4639 and IRadAn=       7 diagonalized for initial guess.
 HarFok:  IExCor= 4639 AccDes= 0.00D+00 IRadAn=         7 IDoV= 1 UseB2=F ITyADJ=14
 ICtDFT=  3500011 ScaDFX=  1.000000  1.000000  1.000000  1.000000
 FoFCou: FMM=F IPFlag=           0 FMFlag=      100000 FMFlg1=           0
         NFxFlg=           0 DoJE=T BraDBF=F KetDBF=T FulRan=T
         wScrn=  0.000000 ICntrl=       500 IOpCl=  0 I1Cent=   200000004 NGrid=           0
         NMat0=    1 NMatS0=      1 NMatT0=    0 NMatD0=    1 NMtDS0=    0 NMtDT0=    0
 Petite list used in FoFCou.
 Requested convergence on RMS density matrix=1.00D-08 within 128 cycles.
 Requested convergence on MAX density matrix=1.00D-06.
 Requested convergence on             energy=1.00D-06.
 No special actions if energy rises.
 Restarting incremental Fock formation.
 SCF Done:  E(UwB97XD) =  -422.096570980     A.U. after   21 cycles
            NFock= 21  Conv=0.96D-08     -V/T= 2.0058
 <Sx>= 0.0000 <Sy>= 0.0000 <Sz>= 1.0000 <S**2>= 2.0117 S= 1.0039
 <L.S>=  0.00000000000    
 Annihilation of the first spin contaminant:
 S**2 before annihilation     2.0117,   after     2.0001
 Calling FoFJK, ICntrl=      2127 FMM=F ISym2X=0 I1Cent= 0 IOpClX= 1 NMat=1 NMatS=1 NMatT=0.
 ***** Axes restored to original set *****
 -------------------------------------------------------------------
 Center     Atomic                   Forces (Hartrees/Bohr)
 Number     Number              X              Y              Z
 -------------------------------------------------------------------
      1        1          -0.000087157   -0.000091031   -0.000020537
      2        6          -0.000089955    0.000121359    0.000036320
      3        1          -0.000055502    0.000098116    0.000029637
      4        1           0.000021909    0.000019760   -0.000124636
      5        6           0.000704157   -0.001040845   -0.000787811
      6        1          -0.000033197    0.000082714    0.000294019
      7        1          -0.000155006    0.000485856    0.000324163
      8        8          -0.000391215    0.000408582    0.000390023
      9        1          -0.000036991    0.000037444   -0.000043627
     10        6          -0.000024390   -0.000023656    0.000173481
     11        1           0.000044931   -0.000095928    0.000018659
     12        1           0.000002611    0.000011366    0.000112334
     13        6           0.000066707   -0.000049798   -0.000311901
     14        6          -0.000859568    0.000123096    0.000489740
     15        1           0.000306421   -0.000017784    0.000075978
     16        1           0.000124112    0.000144925   -0.000116618
     17        8           0.000202005   -0.000094685   -0.000144730
     18        8           0.000260128   -0.000119488   -0.000394494
 -------------------------------------------------------------------
 Cartesian Forces:  Max     0.001040845 RMS     0.000298717

 GradGradGradGradGradGradGradGradGradGradGradGradGradGradGradGradGradGrad
 Berny optimization.
 Using GEDIIS/GDIIS optimizer.
 FormGI is forming the generalized inverse of G from B-inverse, IUseBI=4.
 Internal  Forces:  Max     0.000595189 RMS     0.000137733
 Search for a local minimum.
 Step number   7 out of a maximum of   94
 All quantities printed in internal units (Hartrees-Bohrs-Radians)
 Mixed Optimization -- En-DIIS/RFO-DIIS
 Swapping is turned off.
 Update second derivatives using D2CorX and points    1    2    3    4    5
                                                      6    7
 DE= -1.06D-05 DEPred=-7.02D-06 R= 1.51D+00
 TightC=F SS=  1.41D+00  RLast= 6.72D-02 DXNew= 5.2056D-01 2.0153D-01
 Trust test= 1.51D+00 RLast= 6.72D-02 DXMaxT set to 3.10D-01
 ITU=  1  1  1  1 -1  1  0
     Eigenvalues ---    0.00106   0.00334   0.00402   0.00542   0.00823
     Eigenvalues ---    0.01780   0.02094   0.02552   0.03251   0.04064
     Eigenvalues ---    0.04750   0.05536   0.05646   0.05658   0.06149
     Eigenvalues ---    0.06757   0.08003   0.08963   0.09128   0.10115
     Eigenvalues ---    0.10569   0.11655   0.12176   0.13058   0.15379
     Eigenvalues ---    0.16000   0.16015   0.16306   0.17131   0.17760
     Eigenvalues ---    0.21656   0.23275   0.25122   0.30055   0.31558
     Eigenvalues ---    0.32273   0.32439   0.32883   0.33300   0.33657
     Eigenvalues ---    0.34113   0.34179   0.34249   0.34489   0.39246
     Eigenvalues ---    0.45660   0.55034   1.07430
 En-DIIS/RFO-DIIS/Sim-DIIS IScMMF=       -3 using points:     7    6    5    4    3    2
 RFO step:  Lambda=-1.51791971D-05.
 DIIS inversion failure, remove point   6.
 DIIS inversion failure, remove point   5.
 DIIS inversion failure, remove point   4.
 RFO-DIIS uses    3 points instead of    6
 DidBck=F Rises=F RFO-DIIS coefs:    2.24080   -2.00000    0.75920    0.00000    0.00000
                  RFO-DIIS coefs:    0.00000
 Iteration  1 RMS(Cart)=  0.01611105 RMS(Int)=  0.00013697
 Iteration  2 RMS(Cart)=  0.00016373 RMS(Int)=  0.00003587
 Iteration  3 RMS(Cart)=  0.00000003 RMS(Int)=  0.00003587
 Variable       Old X    -DE/DX   Delta X   Delta X   Delta X     New X
                                 (Linear)    (Quad)   (Total)
    R1        2.05951  -0.00013  -0.00050   0.00027  -0.00023   2.05928
    R2        2.06093  -0.00012  -0.00046   0.00026  -0.00019   2.06074
    R3        2.05871  -0.00013  -0.00048   0.00023  -0.00024   2.05846
    R4        2.87099  -0.00025  -0.00090  -0.00006  -0.00097   2.87002
    R5        2.08590  -0.00028  -0.00096  -0.00002  -0.00098   2.08492
    R6        2.09746  -0.00025  -0.00090   0.00038  -0.00051   2.09695
    R7        2.55987   0.00060   0.00133   0.00103   0.00236   2.56223
    R8        4.35997   0.00000   0.00023  -0.01763  -0.01738   4.34259
    R9        4.38343  -0.00003  -0.00211  -0.02165  -0.02377   4.35966
   R10        2.06742  -0.00008  -0.00039   0.00058   0.00017   2.06759
   R11        2.05293  -0.00010  -0.00039   0.00030  -0.00009   2.05284
   R12        2.05783  -0.00011  -0.00037   0.00011  -0.00026   2.05757
   R13        2.81856  -0.00028  -0.00105  -0.00037  -0.00142   2.81714
   R14        3.04765  -0.00026  -0.00110   0.00348   0.00237   3.05003
   R15        2.24502  -0.00025  -0.00036   0.00025  -0.00011   2.24491
   R16        2.09530  -0.00028  -0.00094  -0.00008  -0.00103   2.09428
   R17        2.07149  -0.00017  -0.00069   0.00023  -0.00046   2.07103
   R18        2.48796   0.00035   0.00049  -0.00033   0.00017   2.48812
    A1        1.89141   0.00001  -0.00003   0.00006   0.00003   1.89144
    A2        1.89203   0.00002   0.00017   0.00007   0.00024   1.89227
    A3        1.92945  -0.00002  -0.00017   0.00005  -0.00011   1.92933
    A4        1.89545   0.00001   0.00004   0.00013   0.00017   1.89562
    A5        1.92707  -0.00001  -0.00001  -0.00027  -0.00027   1.92679
    A6        1.92745  -0.00001   0.00000  -0.00004  -0.00003   1.92742
    A7        1.96106  -0.00002   0.00056   0.00042   0.00099   1.96206
    A8        1.94127   0.00013   0.00065   0.00017   0.00076   1.94203
    A9        2.01937  -0.00008  -0.00084  -0.00059  -0.00147   2.01790
   A10        1.78903   0.00008   0.00212   0.00118   0.00330   1.79234
   A11        1.91043   0.00005  -0.00022   0.00071   0.00051   1.91094
   A12        1.82402  -0.00016  -0.00209  -0.00184  -0.00385   1.82017
   A13        2.56652   0.00027   0.00125   0.00261   0.00404   2.57056
   A14        2.02991  -0.00014  -0.00110  -0.00647  -0.00746   2.02245
   A15        1.92421  -0.00003  -0.00025  -0.00017  -0.00044   1.92378
   A16        1.87105   0.00006   0.00028   0.00117   0.00145   1.87250
   A17        1.87338  -0.00004   0.00023  -0.00159  -0.00132   1.87206
   A18        1.94896   0.00001   0.00006   0.00057   0.00065   1.94961
   A19        1.92123   0.00001  -0.00023  -0.00008  -0.00030   1.92092
   A20        1.92293  -0.00001  -0.00006   0.00004  -0.00008   1.92284
   A21        2.01462   0.00028   0.00129   0.00006   0.00136   2.01597
   A22        2.21608  -0.00009  -0.00036   0.00091   0.00054   2.21663
   A23        2.05237  -0.00019  -0.00092  -0.00095  -0.00188   2.05050
   A24        1.70694   0.00016   0.00167  -0.00088   0.00075   1.70769
   A25        1.85570  -0.00002  -0.00046  -0.00194  -0.00239   1.85331
   A26        1.93759  -0.00008  -0.00069  -0.00005  -0.00070   1.93689
   A27        1.92892   0.00006   0.00113   0.00079   0.00195   1.93087
   A28        1.96497  -0.00011  -0.00065   0.00113   0.00049   1.96546
   A29        2.03805   0.00002  -0.00066   0.00051  -0.00018   2.03788
   A30        2.40849  -0.00023  -0.00193  -0.01136  -0.01325   2.39524
   A31        2.84891  -0.00008  -0.00222  -0.01461  -0.01676   2.83215
   A32        3.03364  -0.00012   0.00164  -0.00830  -0.00669   3.02695
    D1        1.11970  -0.00006  -0.00132  -0.00034  -0.00166   1.11804
    D2        3.11397   0.00011   0.00206   0.00149   0.00354   3.11751
    D3       -1.09181  -0.00006  -0.00079  -0.00121  -0.00199  -1.09380
    D4       -0.97311  -0.00005  -0.00117  -0.00027  -0.00144  -0.97455
    D5        1.02117   0.00011   0.00221   0.00156   0.00376   1.02492
    D6        3.09857  -0.00005  -0.00064  -0.00115  -0.00177   3.09679
    D7       -3.06966  -0.00006  -0.00122  -0.00024  -0.00146  -3.07111
    D8       -1.07539   0.00011   0.00216   0.00159   0.00374  -1.07165
    D9        1.00201  -0.00005  -0.00069  -0.00112  -0.00179   1.00022
   D10        2.67135  -0.00002   0.00165  -0.01009  -0.00843   2.66292
   D11       -1.51261   0.00007   0.00385  -0.00882  -0.00497  -1.51758
   D12        0.48050   0.00010   0.00368  -0.00825  -0.00454   0.47595
   D13       -2.82453  -0.00003  -0.00259  -0.01461  -0.01722  -2.84175
   D14        1.22187   0.00001  -0.00248  -0.01534  -0.01783   1.20404
   D15       -0.68378  -0.00003  -0.00382  -0.01610  -0.01998  -0.70376
   D16       -1.14441   0.00007  -0.00076   0.02129   0.02058  -1.12383
   D17       -2.82834  -0.00006   0.00347   0.01919   0.02266  -2.80567
   D18       -0.55420   0.00004   0.00454   0.02973   0.03420  -0.52000
   D19        1.44357   0.00002   0.00366   0.02568   0.02941   1.47298
   D20       -1.29049  -0.00004  -0.00149  -0.00564  -0.00714  -1.29763
   D21        1.86774  -0.00009  -0.00232  -0.00650  -0.00882   1.85892
   D22        2.89813   0.00001  -0.00119  -0.00443  -0.00564   2.89249
   D23       -0.22682  -0.00004  -0.00202  -0.00529  -0.00732  -0.23414
   D24        0.74125   0.00000  -0.00106  -0.00513  -0.00620   0.73505
   D25       -2.38371  -0.00005  -0.00190  -0.00599  -0.00788  -2.39159
   D26       -1.52000   0.00001  -0.00224  -0.00624  -0.00846  -1.52846
   D27        2.77128  -0.00011  -0.00400  -0.00621  -0.01018   2.76110
   D28        0.53770  -0.00007  -0.00237  -0.00543  -0.00778   0.52992
   D29        1.60660   0.00006  -0.00148  -0.00545  -0.00693   1.59966
   D30       -0.38531  -0.00007  -0.00324  -0.00542  -0.00865  -0.39396
   D31       -2.61889  -0.00002  -0.00161  -0.00464  -0.00625  -2.62514
   D32        1.01833  -0.00002   0.00069   0.00373   0.00448   1.02281
   D33        2.91197   0.00007   0.00196   0.00325   0.00527   2.91724
   D34       -1.11233   0.00007   0.00240   0.00602   0.00845  -1.10388
         Item               Value     Threshold  Converged?
 Maximum Force            0.000595     0.000450     NO 
 RMS     Force            0.000138     0.000300     YES
 Maximum Displacement     0.045875     0.001800     NO 
 RMS     Displacement     0.016125     0.001200     NO 
 Predicted change in Energy=-5.440323D-06
 GradGradGradGradGradGradGradGradGradGradGradGradGradGradGradGradGradGrad

                          Input orientation:                          
 ---------------------------------------------------------------------
 Center     Atomic      Atomic             Coordinates (Angstroms)
 Number     Number       Type             X           Y           Z
 ---------------------------------------------------------------------
      1          1           0        4.320613    0.531448    0.569205
      2          6           0        3.610197   -0.294601    0.547924
      3          1           0        4.115281   -1.171945    0.142541
      4          1           0        3.303730   -0.511417    1.570482
      5          6           0        2.403701    0.061874   -0.302898
      6          1           0        2.667672    0.218529   -1.362632
      7          1           0        1.683373   -0.780715   -0.353029
      8          8           0        1.663816    1.108834    0.138509
      9          1           0       -0.459947    1.284616   -0.745306
     10          6           0       -1.537544    1.155991   -0.884373
     11          1           0       -2.041585    2.116229   -0.821368
     12          1           0       -1.684676    0.686974   -1.855917
     13          6           0       -2.018948    0.253633    0.200241
     14          6           0       -1.638871   -1.305404    0.027155
     15          1           0       -2.514417   -1.607882   -0.581227
     16          1           0       -1.693900   -1.746327    1.028975
     17          8           0       -2.655562    0.559990    1.155284
     18          8           0       -0.500576   -1.444008   -0.619887
 ---------------------------------------------------------------------
                    Distance matrix (angstroms):
                    1          2          3          4          5
     1  H    0.000000
     2  C    1.089725   0.000000
     3  H    1.767979   1.090494   0.000000
     4  H    1.767533   1.089292   1.770290   0.000000
     5  C    2.157688   1.518751   2.156440   2.155984   0.000000
     6  H    2.561664   2.191318   2.508891   3.088778   1.103294
     7  H    3.086636   2.181897   2.512534   2.529421   1.109659
     8  O    2.752716   2.434265   3.348381   2.713868   1.355874
     9  H    5.014873   4.553288   5.268365   4.770102   3.145044
    10  C    6.068027   5.536689   6.199054   5.678424   4.131418
    11  H    6.702446   6.295212   7.046148   6.418556   4.924403
    12  H    6.478341   5.897254   6.410063   6.169323   4.417855
    13  C    6.356363   5.666455   6.297965   5.549213   4.455305
    14  C    6.259656   5.370813   5.756856   5.238471   4.280277
    15  H    7.253817   6.364792   6.683320   6.299438   5.201291
    16  H    6.447791   5.520177   5.904427   5.176344   4.672666
    17  O    7.000809   6.352869   7.061838   6.069058   5.288720
    18  O    5.344177   4.425310   4.686304   4.487782   3.286790
                    6          7          8          9         10
     6  H    0.000000
     7  H    1.728188   0.000000
     8  O    2.013404   1.952533   0.000000
     9  H    3.361493   3.002214   2.307031   0.000000
    10  C    4.334906   3.795716   3.361133   1.094121   0.000000
    11  H    5.106010   4.742039   3.958055   1.788559   1.086317
    12  H    4.405191   3.969450   3.920216   1.758009   1.088817
    13  C    4.940467   3.883704   3.781260   2.094629   1.490767
    14  C    4.774955   3.384839   4.092515   2.948688   2.626711
    15  H    5.549812   4.284590   5.035493   3.551663   2.947061
    16  H    5.348248   3.774693   4.496568   3.722543   3.479770
    17  O    5.898586   4.785274   4.471251   2.993001   2.401121
    18  O    3.654244   2.297999   3.431728   2.731807   2.811627
                   11         12         13         14         15
    11  H    0.000000
    12  H    1.800124   0.000000
    13  C    2.124491   2.127747   0.000000
    14  C    3.548202   2.741829   1.614005   0.000000
    15  H    3.761680   2.753119   2.078802   1.108243   0.000000
    16  H    4.296975   3.774075   2.189132   1.095940   1.812503
    17  O    2.589595   3.166398   1.187956   2.405416   2.781197
    18  O    3.884661   2.733303   2.420754   1.316659   2.020867
                   16         17         18
    16  H    0.000000
    17  O    2.501968   0.000000
    18  O    2.057709   3.436743   0.000000
 Stoichiometry    C5H10O3(3)
 Framework group  C1[X(C5H10O3)]
 Deg. of freedom    48
 Full point group                 C1      NOp   1
 Largest Abelian subgroup         C1      NOp   1
 Largest concise Abelian subgroup C1      NOp   1
                         Standard orientation:                         
 ---------------------------------------------------------------------
 Center     Atomic      Atomic             Coordinates (Angstroms)
 Number     Number       Type             X           Y           Z
 ---------------------------------------------------------------------
      1          1           0       -4.309509   -0.575880    0.520219
      2          6           0       -3.604618    0.255127    0.527797
      3          1           0       -4.113395    1.140873    0.145988
      4          1           0       -3.305323    0.443188    1.558142
      5          6           0       -2.391015   -0.067649   -0.326361
      6          1           0       -2.648019   -0.194180   -1.391817
      7          1           0       -1.676165    0.780822   -0.347067
      8          8           0       -1.646493   -1.122455    0.087725
      9          1           0        0.483296   -1.257552   -0.788711
     10          6           0        1.560750   -1.117670   -0.917651
     11          1           0        2.070951   -2.076004   -0.880549
     12          1           0        1.710089   -0.618745   -1.873838
     13          6           0        2.029970   -0.245094    0.196275
     14          6           0        1.640269    1.315881    0.067804
     15          1           0        2.517107    1.642277   -0.526186
     16          1           0        1.686728    1.726898    1.082689
     17          8           0        2.663333   -0.575743    1.145359
     18          8           0        0.504673    1.466289   -0.581341
 ---------------------------------------------------------------------
 Rotational constants (GHZ):           3.0728081           0.8128001           0.7413587
 Standard basis: Aug-CC-pVTZ (5D, 7F)
 There are   690 symmetry adapted cartesian basis functions of A   symmetry.
 There are   598 symmetry adapted basis functions of A   symmetry.
   598 basis functions,   846 primitive gaussians,   690 cartesian basis functions
    33 alpha electrons       31 beta electrons
       nuclear repulsion energy       359.9789976249 Hartrees.
 NAtoms=   18 NActive=   18 NUniq=   18 SFac= 1.00D+00 NAtFMM=   60 NAOKFM=F Big=F
 Integral buffers will be    131072 words long.
 Raffenetti 2 integral format.
 Two-electron integral symmetry is turned on.
 Nuclear repulsion after empirical dispersion term =      359.9717610843 Hartrees.
 One-electron integrals computed using PRISM.
 NBasis=   598 RedAO= T EigKep=  1.38D-05  NBF=   598
 NBsUse=   598 1.00D-06 EigRej= -1.00D+00 NBFU=   598
 Initial guess from the checkpoint file:  "Reverse-wb-opt.chk"
 B after Tr=     0.000000    0.000000    0.000000
         Rot=    0.999996   -0.002740    0.000392   -0.000489 Ang=  -0.32 deg.
 Initial guess <Sx>= 0.0000 <Sy>= 0.0000 <Sz>= 1.0000 <S**2>= 2.0117 S= 1.0039
 ExpMin= 2.53D-02 ExpMax= 1.53D+04 ExpMxC= 5.22D+02 IAcc=3 IRadAn=         7 AccDes= 0.00D+00
 Harris functional with IExCor= 4639 and IRadAn=       7 diagonalized for initial guess.
 HarFok:  IExCor= 4639 AccDes= 0.00D+00 IRadAn=         7 IDoV= 1 UseB2=F ITyADJ=14
 ICtDFT=  3500011 ScaDFX=  1.000000  1.000000  1.000000  1.000000
 FoFCou: FMM=F IPFlag=           0 FMFlag=      100000 FMFlg1=           0
         NFxFlg=           0 DoJE=T BraDBF=F KetDBF=T FulRan=T
         wScrn=  0.000000 ICntrl=       500 IOpCl=  0 I1Cent=   200000004 NGrid=           0
         NMat0=    1 NMatS0=      1 NMatT0=    0 NMatD0=    1 NMtDS0=    0 NMtDT0=    0
 Petite list used in FoFCou.
 Requested convergence on RMS density matrix=1.00D-08 within 128 cycles.
 Requested convergence on MAX density matrix=1.00D-06.
 Requested convergence on             energy=1.00D-06.
 No special actions if energy rises.
 Restarting incremental Fock formation.
 SCF Done:  E(UwB97XD) =  -422.096584581     A.U. after   21 cycles
            NFock= 21  Conv=0.34D-08     -V/T= 2.0058
 <Sx>= 0.0000 <Sy>= 0.0000 <Sz>= 1.0000 <S**2>= 2.0117 S= 1.0039
 <L.S>=  0.00000000000    
 Annihilation of the first spin contaminant:
 S**2 before annihilation     2.0117,   after     2.0001
 Calling FoFJK, ICntrl=      2127 FMM=F ISym2X=0 I1Cent= 0 IOpClX= 1 NMat=1 NMatS=1 NMatT=0.
 ***** Axes restored to original set *****
 -------------------------------------------------------------------
 Center     Atomic                   Forces (Hartrees/Bohr)
 Number     Number              X              Y              Z
 -------------------------------------------------------------------
      1        1          -0.000033804   -0.000043973   -0.000014892
      2        6          -0.000012569   -0.000028611    0.000033323
      3        1           0.000003235    0.000044653    0.000028843
      4        1           0.000015970    0.000008702   -0.000055310
      5        6           0.000177402   -0.000133146   -0.000395311
      6        1           0.000004091   -0.000020524    0.000128937
      7        1          -0.000112765    0.000235537    0.000239442
      8        8           0.000021416    0.000026239    0.000201151
      9        1          -0.000088753   -0.000006041   -0.000076946
     10        6          -0.000063201    0.000055987   -0.000026778
     11        1           0.000035566   -0.000039438   -0.000000287
     12        1           0.000046426    0.000034078    0.000038398
     13        6          -0.000053408   -0.000414687    0.000152760
     14        6          -0.000329265    0.000509458    0.000299422
     15        1           0.000100248   -0.000074781    0.000017936
     16        1           0.000040558   -0.000018251   -0.000061687
     17        8           0.000157008    0.000026851   -0.000198207
     18        8           0.000091845   -0.000162053   -0.000310793
 -------------------------------------------------------------------
 Cartesian Forces:  Max     0.000509458 RMS     0.000155399

 GradGradGradGradGradGradGradGradGradGradGradGradGradGradGradGradGradGrad
 Berny optimization.
 Using GEDIIS/GDIIS optimizer.
 FormGI is forming the generalized inverse of G from B-inverse, IUseBI=4.
 Internal  Forces:  Max     0.000339373 RMS     0.000076153
 Search for a local minimum.
 Step number   8 out of a maximum of   94
 All quantities printed in internal units (Hartrees-Bohrs-Radians)
 Mixed Optimization -- En-DIIS/RFO-DIIS
 Swapping is turned off.
 Update second derivatives using D2CorX and points    1    2    3    4    5
                                                      6    7    8
 DE= -1.36D-05 DEPred=-5.44D-06 R= 2.50D+00
 TightC=F SS=  1.41D+00  RLast= 8.06D-02 DXNew= 5.2056D-01 2.4187D-01
 Trust test= 2.50D+00 RLast= 8.06D-02 DXMaxT set to 3.10D-01
 ITU=  1  1  1  1  1 -1  1  0
     Eigenvalues ---    0.00115   0.00289   0.00402   0.00497   0.00829
     Eigenvalues ---    0.01802   0.02098   0.02433   0.03131   0.04095
     Eigenvalues ---    0.04612   0.05118   0.05649   0.05662   0.06121
     Eigenvalues ---    0.06786   0.08092   0.08856   0.08970   0.10080
     Eigenvalues ---    0.10476   0.11586   0.12087   0.12971   0.14607
     Eigenvalues ---    0.16000   0.16014   0.16392   0.17015   0.17881
     Eigenvalues ---    0.20558   0.23307   0.25891   0.30009   0.31398
     Eigenvalues ---    0.32221   0.32582   0.33045   0.33596   0.33673
     Eigenvalues ---    0.34155   0.34191   0.34269   0.34467   0.35257
     Eigenvalues ---    0.44975   0.55208   1.06029
 En-DIIS/RFO-DIIS/Sim-DIIS IScMMF=       -3 using points:     8    7    6    5    4    3    2
 RFO step:  Lambda=-6.26834588D-06.
 DIIS inversion failure, remove point   7.
 DIIS inversion failure, remove point   6.
 DIIS inversion failure, remove point   5.
 DIIS inversion failure, remove point   4.
 RFO-DIIS uses    3 points instead of    7
 DidBck=F Rises=F RFO-DIIS coefs:    2.02551   -2.00000    0.97449    0.00000    0.00000
                  RFO-DIIS coefs:    0.00000    0.00000
 Iteration  1 RMS(Cart)=  0.00630932 RMS(Int)=  0.00004451
 Iteration  2 RMS(Cart)=  0.00003424 RMS(Int)=  0.00003725
 Iteration  3 RMS(Cart)=  0.00000000 RMS(Int)=  0.00003725
 Variable       Old X    -DE/DX   Delta X   Delta X   Delta X     New X
                                 (Linear)    (Quad)   (Total)
    R1        2.05928  -0.00006  -0.00033   0.00014  -0.00019   2.05910
    R2        2.06074  -0.00005  -0.00028   0.00013  -0.00015   2.06058
    R3        2.05846  -0.00006  -0.00035   0.00013  -0.00022   2.05824
    R4        2.87002  -0.00002  -0.00085   0.00052  -0.00032   2.86970
    R5        2.08492  -0.00013  -0.00117   0.00027  -0.00090   2.08402
    R6        2.09695  -0.00008  -0.00080   0.00050  -0.00030   2.09665
    R7        2.56223   0.00007   0.00211  -0.00079   0.00133   2.56356
    R8        4.34259   0.00001  -0.00121  -0.00330  -0.00451   4.33808
    R9        4.35966   0.00010  -0.00319   0.00079  -0.00241   4.35725
   R10        2.06759  -0.00001  -0.00009   0.00018   0.00009   2.06768
   R11        2.05284  -0.00005  -0.00024   0.00010  -0.00014   2.05270
   R12        2.05757  -0.00006  -0.00027   0.00004  -0.00023   2.05733
   R13        2.81714   0.00005  -0.00076   0.00057  -0.00018   2.81696
   R14        3.05003  -0.00034  -0.00144  -0.00008  -0.00152   3.04850
   R15        2.24491  -0.00024  -0.00012   0.00001  -0.00012   2.24479
   R16        2.09428  -0.00007  -0.00103   0.00041  -0.00062   2.09365
   R17        2.07103  -0.00005  -0.00053   0.00025  -0.00028   2.07075
   R18        2.48812   0.00018   0.00121  -0.00030   0.00089   2.48901
    A1        1.89144  -0.00002  -0.00019  -0.00007  -0.00026   1.89118
    A2        1.89227   0.00001   0.00021  -0.00007   0.00014   1.89241
    A3        1.92933  -0.00002  -0.00023   0.00000  -0.00022   1.92911
    A4        1.89562  -0.00001   0.00005   0.00004   0.00010   1.89571
    A5        1.92679   0.00004   0.00013   0.00008   0.00021   1.92700
    A6        1.92742   0.00000   0.00002   0.00002   0.00004   1.92746
    A7        1.96206  -0.00003   0.00078  -0.00017   0.00063   1.96268
    A8        1.94203   0.00003   0.00042  -0.00062  -0.00025   1.94178
    A9        2.01790   0.00000  -0.00134   0.00050  -0.00090   2.01700
   A10        1.79234   0.00003   0.00323  -0.00065   0.00258   1.79492
   A11        1.91094   0.00005   0.00066   0.00076   0.00144   1.91238
   A12        1.82017  -0.00008  -0.00350   0.00004  -0.00338   1.81679
   A13        2.57056   0.00019   0.00283   0.00071   0.00368   2.57424
   A14        2.02245  -0.00011  -0.00285  -0.00216  -0.00484   2.01761
   A15        1.92378  -0.00002  -0.00048  -0.00005  -0.00055   1.92323
   A16        1.87250   0.00000   0.00025  -0.00003   0.00023   1.87272
   A17        1.87206  -0.00004  -0.00003  -0.00062  -0.00059   1.87147
   A18        1.94961  -0.00001   0.00025   0.00013   0.00041   1.95002
   A19        1.92092   0.00001  -0.00030   0.00024  -0.00009   1.92083
   A20        1.92284   0.00006   0.00030   0.00029   0.00056   1.92340
   A21        2.01597   0.00008   0.00153  -0.00061   0.00096   2.01693
   A22        2.21663  -0.00014  -0.00074   0.00006  -0.00071   2.21592
   A23        2.05050   0.00006  -0.00077   0.00055  -0.00024   2.05026
   A24        1.70769   0.00010   0.00246  -0.00068   0.00174   1.70943
   A25        1.85331   0.00004  -0.00058   0.00045  -0.00012   1.85319
   A26        1.93689   0.00001  -0.00050   0.00047   0.00001   1.93690
   A27        1.93087  -0.00001   0.00110  -0.00066   0.00045   1.93131
   A28        1.96546  -0.00009  -0.00101   0.00017  -0.00084   1.96462
   A29        2.03788  -0.00002  -0.00091   0.00015  -0.00077   2.03711
   A30        2.39524  -0.00022  -0.00515  -0.00360  -0.00871   2.38654
   A31        2.83215  -0.00004  -0.00430  -0.00284  -0.00708   2.82506
   A32        3.02695  -0.00011   0.00204  -0.00233  -0.00036   3.02659
    D1        1.11804   0.00000  -0.00137   0.00096  -0.00041   1.11763
    D2        3.11751   0.00004   0.00339  -0.00034   0.00303   3.12054
    D3       -1.09380  -0.00004  -0.00185  -0.00041  -0.00223  -1.09604
    D4       -0.97455   0.00001  -0.00108   0.00100  -0.00008  -0.97463
    D5        1.02492   0.00005   0.00369  -0.00030   0.00337   1.02829
    D6        3.09679  -0.00004  -0.00155  -0.00037  -0.00190   3.09489
    D7       -3.07111   0.00000  -0.00124   0.00088  -0.00036  -3.07147
    D8       -1.07165   0.00004   0.00352  -0.00042   0.00308  -1.06856
    D9        1.00022  -0.00005  -0.00172  -0.00048  -0.00218   0.99805
   D10        2.66292   0.00003   0.00493   0.00217   0.00712   2.67004
   D11       -1.51758   0.00003   0.00794   0.00129   0.00925  -1.50833
   D12        0.47595   0.00007   0.00863   0.00189   0.01058   0.48653
   D13       -2.84175   0.00003  -0.00522  -0.00228  -0.00750  -2.84925
   D14        1.20404   0.00002  -0.00578  -0.00315  -0.00890   1.19513
   D15       -0.70376   0.00001  -0.00808  -0.00274  -0.01082  -0.71458
   D16       -1.12383   0.00001  -0.00283  -0.00082  -0.00359  -1.12742
   D17       -2.80567  -0.00002   0.00723   0.00225   0.00952  -2.79615
   D18       -0.52000   0.00000   0.00932   0.00432   0.01359  -0.50641
   D19        1.47298   0.00005   0.00816   0.00360   0.01185   1.48483
   D20       -1.29763  -0.00003  -0.00304  -0.00149  -0.00455  -1.30218
   D21        1.85892  -0.00005  -0.00491  -0.00094  -0.00586   1.85306
   D22        2.89249   0.00001  -0.00227  -0.00119  -0.00349   2.88900
   D23       -0.23414  -0.00001  -0.00414  -0.00065  -0.00479  -0.23894
   D24        0.73505  -0.00002  -0.00259  -0.00172  -0.00432   0.73072
   D25       -2.39159  -0.00004  -0.00446  -0.00118  -0.00563  -2.39722
   D26       -1.52846  -0.00001  -0.00444  -0.00021  -0.00463  -1.53309
   D27        2.76110  -0.00004  -0.00640   0.00064  -0.00574   2.75537
   D28        0.52992  -0.00005  -0.00451  -0.00019  -0.00469   0.52523
   D29        1.59966   0.00001  -0.00275  -0.00070  -0.00345   1.59621
   D30       -0.39396  -0.00003  -0.00472   0.00014  -0.00456  -0.39852
   D31       -2.62514  -0.00004  -0.00283  -0.00068  -0.00351  -2.62866
   D32        1.02281   0.00001   0.00208   0.00149   0.00364   1.02645
   D33        2.91724   0.00008   0.00423   0.00103   0.00530   2.92254
   D34       -1.10388  -0.00004   0.00398   0.00037   0.00438  -1.09950
         Item               Value     Threshold  Converged?
 Maximum Force            0.000339     0.000450     YES
 RMS     Force            0.000076     0.000300     YES
 Maximum Displacement     0.022006     0.001800     NO 
 RMS     Displacement     0.006321     0.001200     NO 
 Predicted change in Energy=-1.960023D-06
 GradGradGradGradGradGradGradGradGradGradGradGradGradGradGradGradGradGrad

                          Input orientation:                          
 ---------------------------------------------------------------------
 Center     Atomic      Atomic             Coordinates (Angstroms)
 Number     Number       Type             X           Y           Z
 ---------------------------------------------------------------------
      1          1           0        4.316906    0.529541    0.571498
      2          6           0        3.607036   -0.296742    0.546456
      3          1           0        4.112336   -1.171240    0.135446
      4          1           0        3.301945   -0.519604    1.567999
      5          6           0        2.399514    0.064040   -0.300781
      6          1           0        2.661452    0.227372   -1.359513
      7          1           0        1.678302   -0.777504   -0.352187
      8          8           0        1.658529    1.107068    0.150154
      9          1           0       -0.457961    1.287083   -0.746832
     10          6           0       -1.534925    1.154880   -0.887803
     11          1           0       -2.041467    2.113901   -0.827636
     12          1           0       -1.678882    0.683238   -1.858412
     13          6           0       -2.015085    0.254099    0.198542
     14          6           0       -1.636136   -1.304725    0.028617
     15          1           0       -2.514052   -1.610915   -0.573863
     16          1           0       -1.684601   -1.741907    1.032252
     17          8           0       -2.649535    0.562782    1.154198
     18          8           0       -0.501017   -1.445545   -0.624456
 ---------------------------------------------------------------------
                    Distance matrix (angstroms):
                    1          2          3          4          5
     1  H    0.000000
     2  C    1.089627   0.000000
     3  H    1.767666   1.090414   0.000000
     4  H    1.767446   1.089174   1.770190   0.000000
     5  C    2.157303   1.518579   2.156379   2.155774   0.000000
     6  H    2.561374   2.191242   2.509200   3.088452   1.102816
     7  H    3.086064   2.181446   2.513431   2.527814   1.109498
     8  O    2.752824   2.434013   3.348443   2.712409   1.356580
     9  H    5.011110   4.550307   5.263970   4.770687   3.140057
    10  C    6.063376   5.532094   6.192691   5.677162   4.124844
    11  H    6.700498   6.293243   7.041943   6.420784   4.919534
    12  H    6.471287   5.889370   6.399435   6.164070   4.409414
    13  C    6.348943   5.659745   6.291332   5.544802   4.446811
    14  C    6.252836   5.364237   5.751014   5.231706   4.274165
    15  H    7.249510   6.360022   6.678731   6.293199   5.198382
    16  H    6.433495   5.506897   5.893589   5.162042   4.660302
    17  O    6.990848   6.344511   7.054615   6.063242   5.278125
    18  O    5.342626   4.423447   4.683558   4.486284   3.285832
                    6          7          8          9         10
     6  H    0.000000
     7  H    1.729470   0.000000
     8  O    2.014650   1.950474   0.000000
     9  H    3.350986   2.996979   2.305758   0.000000
    10  C    4.323466   3.787587   3.358241   1.094167   0.000000
    11  H    5.095030   4.735288   3.957240   1.788196   1.086244
    12  H    4.392632   3.958934   3.918198   1.758092   1.088693
    13  C    4.929326   3.874095   3.771649   2.094140   1.490674
    14  C    4.769014   3.377643   4.084890   2.950743   2.626734
    15  H    5.548188   4.280134   5.032103   3.557501   2.950741
    16  H    5.337301   3.762427   4.480097   3.720828   3.478562
    17  O    5.885392   4.774488   4.456878   2.990238   2.400564
    18  O    3.652420   2.295613   3.432126   2.735706   2.810788
                   11         12         13         14         15
    11  H    0.000000
    12  H    1.800212   0.000000
    13  C    2.124289   2.127970   0.000000
    14  C    3.547459   2.741296   1.613199   0.000000
    15  H    3.763242   2.758751   2.079388   1.107913   0.000000
    16  H    4.295788   3.773235   2.188226   1.095792   1.812389
    17  O    2.589089   3.167412   1.187893   2.404474   2.780199
    18  O    3.883803   2.727953   2.420438   1.317129   2.020450
                   16         17         18
    16  H    0.000000
    17  O    2.501512   0.000000
    18  O    2.057519   3.437022   0.000000
 Stoichiometry    C5H10O3(3)
 Framework group  C1[X(C5H10O3)]
 Deg. of freedom    48
 Full point group                 C1      NOp   1
 Largest Abelian subgroup         C1      NOp   1
 Largest concise Abelian subgroup C1      NOp   1
                         Standard orientation:                         
 ---------------------------------------------------------------------
 Center     Atomic      Atomic             Coordinates (Angstroms)
 Number     Number       Type             X           Y           Z
 ---------------------------------------------------------------------
      1          1           0       -4.305892   -0.577559    0.516243
      2          6           0       -3.601852    0.254041    0.523670
      3          1           0       -4.110785    1.138295    0.138850
      4          1           0       -3.304966    0.444599    1.554129
      5          6           0       -2.386324   -0.069635   -0.327099
      6          1           0       -2.640249   -0.199148   -1.392441
      7          1           0       -1.670882    0.778181   -0.345433
      8          8           0       -1.640759   -1.122013    0.093545
      9          1           0        0.482712   -1.257005   -0.794806
     10          6           0        1.559580   -1.112617   -0.924063
     11          1           0        2.072626   -2.069553   -0.892708
     12          1           0        1.706386   -0.607651   -1.877326
     13          6           0        2.026220   -0.245491    0.195064
     14          6           0        1.637144    1.315473    0.074982
     15          1           0        2.516695    1.647851   -0.511010
     16          1           0        1.675985    1.719032    1.093015
     17          8           0        2.656707   -0.581651    1.144050
     18          8           0        0.505272    1.470207   -0.580574
 ---------------------------------------------------------------------
 Rotational constants (GHZ):           3.0697426           0.8151473           0.7433139
 Standard basis: Aug-CC-pVTZ (5D, 7F)
 There are   690 symmetry adapted cartesian basis functions of A   symmetry.
 There are   598 symmetry adapted basis functions of A   symmetry.
   598 basis functions,   846 primitive gaussians,   690 cartesian basis functions
    33 alpha electrons       31 beta electrons
       nuclear repulsion energy       360.1451789051 Hartrees.
 NAtoms=   18 NActive=   18 NUniq=   18 SFac= 1.00D+00 NAtFMM=   60 NAOKFM=F Big=F
 Integral buffers will be    131072 words long.
 Raffenetti 2 integral format.
 Two-electron integral symmetry is turned on.
 Nuclear repulsion after empirical dispersion term =      360.1379299666 Hartrees.
 One-electron integrals computed using PRISM.
 NBasis=   598 RedAO= T EigKep=  1.38D-05  NBF=   598
 NBsUse=   598 1.00D-06 EigRej= -1.00D+00 NBFU=   598
 Initial guess from the checkpoint file:  "Reverse-wb-opt.chk"
 B after Tr=     0.000000    0.000000    0.000000
         Rot=    0.999999   -0.001364    0.000211   -0.000101 Ang=  -0.16 deg.
 Initial guess <Sx>= 0.0000 <Sy>= 0.0000 <Sz>= 1.0000 <S**2>= 2.0117 S= 1.0039
 ExpMin= 2.53D-02 ExpMax= 1.53D+04 ExpMxC= 5.22D+02 IAcc=3 IRadAn=         7 AccDes= 0.00D+00
 Harris functional with IExCor= 4639 and IRadAn=       7 diagonalized for initial guess.
 HarFok:  IExCor= 4639 AccDes= 0.00D+00 IRadAn=         7 IDoV= 1 UseB2=F ITyADJ=14
 ICtDFT=  3500011 ScaDFX=  1.000000  1.000000  1.000000  1.000000
 FoFCou: FMM=F IPFlag=           0 FMFlag=      100000 FMFlg1=           0
         NFxFlg=           0 DoJE=T BraDBF=F KetDBF=T FulRan=T
         wScrn=  0.000000 ICntrl=       500 IOpCl=  0 I1Cent=   200000004 NGrid=           0
         NMat0=    1 NMatS0=      1 NMatT0=    0 NMatD0=    1 NMtDS0=    0 NMtDT0=    0
 Petite list used in FoFCou.
 Requested convergence on RMS density matrix=1.00D-08 within 128 cycles.
 Requested convergence on MAX density matrix=1.00D-06.
 Requested convergence on             energy=1.00D-06.
 No special actions if energy rises.
 Restarting incremental Fock formation.
 SCF Done:  E(UwB97XD) =  -422.096591215     A.U. after   21 cycles
            NFock= 21  Conv=0.70D-08     -V/T= 2.0058
 <Sx>= 0.0000 <Sy>= 0.0000 <Sz>= 1.0000 <S**2>= 2.0117 S= 1.0039
 <L.S>=  0.00000000000    
 Annihilation of the first spin contaminant:
 S**2 before annihilation     2.0117,   after     2.0001
 Calling FoFJK, ICntrl=      2127 FMM=F ISym2X=0 I1Cent= 0 IOpClX= 1 NMat=1 NMatS=1 NMatT=0.
 ***** Axes restored to original set *****
 -------------------------------------------------------------------
 Center     Atomic                   Forces (Hartrees/Bohr)
 Number     Number              X              Y              Z
 -------------------------------------------------------------------
      1        1           0.000009094    0.000007681   -0.000000835
      2        6           0.000039154   -0.000067191    0.000009149
      3        1           0.000010184   -0.000001231   -0.000001962
      4        1          -0.000000741    0.000002021    0.000007724
      5        6          -0.000136784    0.000284859    0.000002439
      6        1           0.000010724   -0.000047736   -0.000026507
      7        1          -0.000088663    0.000036321    0.000116302
      8        8           0.000248793   -0.000138148    0.000057751
      9        1          -0.000101331   -0.000024600   -0.000076006
     10        6          -0.000020223    0.000046459   -0.000068530
     11        1           0.000007081    0.000005660   -0.000004210
     12        1           0.000025040    0.000015959   -0.000012776
     13        6           0.000015842   -0.000351299    0.000079051
     14        6           0.000046225    0.000420720    0.000182763
     15        1          -0.000039984   -0.000058532   -0.000018537
     16        1          -0.000018516   -0.000069029   -0.000005255
     17        8          -0.000017062    0.000085607    0.000007512
     18        8           0.000011168   -0.000147521   -0.000248073
 -------------------------------------------------------------------
 Cartesian Forces:  Max     0.000420720 RMS     0.000112674

 GradGradGradGradGradGradGradGradGradGradGradGradGradGradGradGradGradGrad
 Berny optimization.
 Using GEDIIS/GDIIS optimizer.
 FormGI is forming the generalized inverse of G from B-inverse, IUseBI=4.
 Internal  Forces:  Max     0.000231213 RMS     0.000057208
 Search for a local minimum.
 Step number   9 out of a maximum of   94
 All quantities printed in internal units (Hartrees-Bohrs-Radians)
 Mixed Optimization -- En-DIIS/RFO-DIIS
 Swapping is turned off.
 Update second derivatives using D2CorX and points    1    2    3    4    5
                                                      6    7    8    9
 DE= -6.63D-06 DEPred=-1.96D-06 R= 3.38D+00
 TightC=F SS=  1.41D+00  RLast= 3.90D-02 DXNew= 5.2056D-01 1.1696D-01
 Trust test= 3.38D+00 RLast= 3.90D-02 DXMaxT set to 3.10D-01
 ITU=  1  1  1  1  1  1 -1  1  0
     Eigenvalues ---    0.00113   0.00189   0.00402   0.00452   0.00829
     Eigenvalues ---    0.01477   0.02020   0.02291   0.03158   0.04109
     Eigenvalues ---    0.04826   0.05310   0.05652   0.05665   0.06064
     Eigenvalues ---    0.06817   0.07656   0.08318   0.09018   0.10132
     Eigenvalues ---    0.10485   0.10684   0.12002   0.13077   0.14485
     Eigenvalues ---    0.16000   0.16015   0.16412   0.17018   0.17716
     Eigenvalues ---    0.20087   0.22662   0.25319   0.30139   0.31477
     Eigenvalues ---    0.32287   0.32681   0.32970   0.33561   0.33825
     Eigenvalues ---    0.34174   0.34222   0.34276   0.34502   0.37380
     Eigenvalues ---    0.48019   0.55281   1.05058
 En-DIIS/RFO-DIIS/Sim-DIIS IScMMF=       -3 using points:     9    8    7    6    5    4    3    2
 RFO step:  Lambda=-8.33178326D-06.
 DIIS inversion failure, remove point   8.
 DIIS inversion failure, remove point   7.
 DIIS inversion failure, remove point   6.
 DIIS inversion failure, remove point   5.
 DIIS inversion failure, remove point   4.
 RFO-DIIS uses    3 points instead of    8
 DidBck=F Rises=F RFO-DIIS coefs:    2.52599   -1.57411    0.04811    0.00000    0.00000
                  RFO-DIIS coefs:    0.00000    0.00000    0.00000
 Iteration  1 RMS(Cart)=  0.00958372 RMS(Int)=  0.00006068
 Iteration  2 RMS(Cart)=  0.00008166 RMS(Int)=  0.00002370
 Iteration  3 RMS(Cart)=  0.00000001 RMS(Int)=  0.00002370
 Variable       Old X    -DE/DX   Delta X   Delta X   Delta X     New X
                                 (Linear)    (Quad)   (Total)
    R1        2.05910   0.00001  -0.00027   0.00019  -0.00009   2.05901
    R2        2.06058   0.00001  -0.00022   0.00012  -0.00011   2.06048
    R3        2.05824   0.00001  -0.00033   0.00017  -0.00016   2.05808
    R4        2.86970   0.00007  -0.00045   0.00037  -0.00007   2.86962
    R5        2.08402   0.00002  -0.00133   0.00053  -0.00080   2.08322
    R6        2.09665   0.00005  -0.00044   0.00053   0.00009   2.09673
    R7        2.56356  -0.00020   0.00192  -0.00108   0.00084   2.56440
    R8        4.33808   0.00000  -0.00605  -0.00230  -0.00835   4.32973
    R9        4.35725   0.00013  -0.00253   0.00264   0.00011   4.35736
   R10        2.06768   0.00002   0.00012   0.00003   0.00015   2.06783
   R11        2.05270   0.00000  -0.00021   0.00012  -0.00009   2.05261
   R12        2.05733   0.00000  -0.00034   0.00012  -0.00023   2.05710
   R13        2.81696   0.00012  -0.00020   0.00029   0.00010   2.81706
   R14        3.04850  -0.00020  -0.00244   0.00049  -0.00195   3.04656
   R15        2.24479   0.00004  -0.00017   0.00019   0.00001   2.24480
   R16        2.09365   0.00006  -0.00090   0.00051  -0.00039   2.09326
   R17        2.07075   0.00003  -0.00041   0.00025  -0.00016   2.07059
   R18        2.48901   0.00008   0.00135  -0.00037   0.00098   2.49000
    A1        1.89118  -0.00001  -0.00040   0.00014  -0.00026   1.89092
    A2        1.89241   0.00000   0.00020  -0.00006   0.00014   1.89254
    A3        1.92911   0.00000  -0.00033   0.00012  -0.00022   1.92890
    A4        1.89571   0.00000   0.00014   0.00009   0.00023   1.89594
    A5        1.92700   0.00001   0.00033  -0.00026   0.00007   1.92707
    A6        1.92746   0.00000   0.00006  -0.00002   0.00004   1.92750
    A7        1.96268  -0.00002   0.00091  -0.00037   0.00053   1.96321
    A8        1.94178  -0.00001  -0.00041  -0.00028  -0.00066   1.94113
    A9        2.01700   0.00002  -0.00130   0.00066  -0.00064   2.01636
   A10        1.79492  -0.00002   0.00378  -0.00140   0.00237   1.79728
   A11        1.91238   0.00003   0.00218   0.00005   0.00224   1.91462
   A12        1.81679   0.00000  -0.00498   0.00121  -0.00383   1.81296
   A13        2.57424   0.00011   0.00542  -0.00007   0.00524   2.57948
   A14        2.01761  -0.00010  -0.00703  -0.00138  -0.00848   2.00914
   A15        1.92323  -0.00001  -0.00081   0.00009  -0.00071   1.92251
   A16        1.87272   0.00001   0.00027   0.00013   0.00041   1.87313
   A17        1.87147  -0.00005  -0.00084  -0.00026  -0.00115   1.87032
   A18        1.95002  -0.00002   0.00060  -0.00001   0.00056   1.95058
   A19        1.92083   0.00001  -0.00012   0.00009   0.00000   1.92083
   A20        1.92340   0.00006   0.00085  -0.00005   0.00083   1.92422
   A21        2.01693  -0.00001   0.00140  -0.00057   0.00081   2.01774
   A22        2.21592  -0.00008  -0.00111   0.00026  -0.00085   2.21507
   A23        2.05026   0.00009  -0.00027   0.00031   0.00004   2.05030
   A24        1.70943   0.00001   0.00262  -0.00118   0.00145   1.71088
   A25        1.85319   0.00004  -0.00007   0.00035   0.00028   1.85347
   A26        1.93690   0.00004   0.00005   0.00040   0.00042   1.93732
   A27        1.93131  -0.00003   0.00059  -0.00060  -0.00001   1.93130
   A28        1.96462  -0.00005  -0.00130   0.00029  -0.00102   1.96361
   A29        2.03711  -0.00001  -0.00117   0.00048  -0.00067   2.03644
   A30        2.38654  -0.00023  -0.01265  -0.00229  -0.01493   2.37160
   A31        2.82506  -0.00002  -0.01000  -0.00163  -0.01172   2.81335
   A32        3.02659  -0.00011  -0.00023  -0.00320  -0.00341   3.02318
    D1        1.11763   0.00003  -0.00055   0.00076   0.00021   1.11784
    D2        3.12054  -0.00002   0.00445  -0.00139   0.00307   3.12361
    D3       -1.09604  -0.00001  -0.00331   0.00045  -0.00288  -1.09892
    D4       -0.97463   0.00003  -0.00005   0.00068   0.00063  -0.97400
    D5        1.02829  -0.00001   0.00495  -0.00147   0.00349   1.03178
    D6        3.09489  -0.00001  -0.00281   0.00036  -0.00246   3.09243
    D7       -3.07147   0.00002  -0.00048   0.00075   0.00027  -3.07120
    D8       -1.06856  -0.00002   0.00453  -0.00140   0.00313  -1.06543
    D9        0.99805  -0.00001  -0.00324   0.00043  -0.00282   0.99523
   D10        2.67004   0.00005   0.01127   0.00182   0.01311   2.68314
   D11       -1.50833   0.00001   0.01435   0.00042   0.01480  -1.49354
   D12        0.48653   0.00004   0.01636   0.00038   0.01675   0.50328
   D13       -2.84925   0.00003  -0.01062  -0.00095  -0.01154  -2.86079
   D14        1.19513   0.00002  -0.01273  -0.00103  -0.01374   1.18139
   D15       -0.71458   0.00003  -0.01555  -0.00003  -0.01551  -0.73008
   D16       -1.12742  -0.00001  -0.00646  -0.00157  -0.00802  -1.13544
   D17       -2.79615  -0.00001   0.01343  -0.00141   0.01199  -2.78416
   D18       -0.50641   0.00000   0.01909   0.00030   0.01942  -0.48699
   D19        1.48483   0.00005   0.01667  -0.00016   0.01650   1.50134
   D20       -1.30218  -0.00003  -0.00660  -0.00031  -0.00689  -1.30907
   D21        1.85306  -0.00003  -0.00852   0.00045  -0.00807   1.84499
   D22        2.88900   0.00001  -0.00505  -0.00031  -0.00534   2.88366
   D23       -0.23894   0.00000  -0.00696   0.00044  -0.00652  -0.24546
   D24        0.73072  -0.00002  -0.00630  -0.00032  -0.00662   0.72410
   D25       -2.39722  -0.00002  -0.00822   0.00043  -0.00780  -2.40502
   D26       -1.53309  -0.00002  -0.00665   0.00141  -0.00525  -1.53834
   D27        2.75537   0.00000  -0.00826   0.00240  -0.00588   2.74949
   D28        0.52523  -0.00005  -0.00678   0.00128  -0.00551   0.51972
   D29        1.59621  -0.00001  -0.00493   0.00073  -0.00420   1.59201
   D30       -0.39852   0.00000  -0.00655   0.00173  -0.00482  -0.40334
   D31       -2.62866  -0.00005  -0.00506   0.00060  -0.00446  -2.63312
   D32        1.02645   0.00002   0.00534   0.00082   0.00614   1.03259
   D33        2.92254   0.00004   0.00783  -0.00022   0.00758   2.93012
   D34       -1.09950  -0.00006   0.00628  -0.00035   0.00592  -1.09358
         Item               Value     Threshold  Converged?
 Maximum Force            0.000231     0.000450     YES
 RMS     Force            0.000057     0.000300     YES
 Maximum Displacement     0.032300     0.001800     NO 
 RMS     Displacement     0.009614     0.001200     NO 
 Predicted change in Energy=-4.170730D-06
 GradGradGradGradGradGradGradGradGradGradGradGradGradGradGradGradGradGrad

                          Input orientation:                          
 ---------------------------------------------------------------------
 Center     Atomic      Atomic             Coordinates (Angstroms)
 Number     Number       Type             X           Y           Z
 ---------------------------------------------------------------------
      1          1           0        4.311750    0.526116    0.574896
      2          6           0        3.601938   -0.299991    0.544938
      3          1           0        4.106493   -1.170851    0.125525
      4          1           0        3.299256   -0.531159    1.565263
      5          6           0        2.392516    0.067701   -0.296528
      6          1           0        2.651324    0.239437   -1.354261
      7          1           0        1.670061   -0.772704   -0.350074
      8          8           0        1.650971    1.105262    0.167247
      9          1           0       -0.455552    1.290611   -0.751984
     10          6           0       -1.531870    1.153218   -0.893552
     11          1           0       -2.041971    2.110507   -0.836833
     12          1           0       -1.673220    0.677398   -1.862369
     13          6           0       -2.007808    0.254952    0.196798
     14          6           0       -1.630566   -1.303577    0.030167
     15          1           0       -2.513096   -1.613759   -0.563079
     16          1           0       -1.669319   -1.736624    1.035922
     17          8           0       -2.637462    0.567037    1.154526
     18          8           0       -0.501085   -1.447753   -0.632922
 ---------------------------------------------------------------------
                    Distance matrix (angstroms):
                    1          2          3          4          5
     1  H    0.000000
     2  C    1.089580   0.000000
     3  H    1.767417   1.090358   0.000000
     4  H    1.767428   1.089091   1.770221   0.000000
     5  C    2.157078   1.518540   2.156353   2.155709   0.000000
     6  H    2.561416   2.191257   2.509222   3.088245   1.102394
     7  H    3.085616   2.180975   2.514143   2.526091   1.109544
     8  O    2.753422   2.433856   3.348435   2.710935   1.357022
     9  H    5.007218   4.547004   5.257478   4.773580   3.132800
    10  C    6.057845   5.526034   6.183118   5.676502   4.115287
    11  H    6.698734   6.290747   7.035414   6.424731   4.912195
    12  H    6.463978   5.880281   6.385360   6.159122   4.399295
    13  C    6.336663   5.647868   6.278748   5.536750   4.431849
    14  C    6.241444   5.352688   5.739386   5.220756   4.262900
    15  H    7.242415   6.351954   6.670030   6.283733   5.192628
    16  H    6.411375   5.485538   5.874430   5.140048   4.639991
    17  O    6.973463   6.328779   7.039888   6.051393   5.258856
    18  O    5.340259   4.420352   4.677787   4.484948   3.283701
                    6          7          8          9         10
     6  H    0.000000
     7  H    1.730808   0.000000
     8  O    2.016270   1.948009   0.000000
     9  H    3.334724   2.989487   2.305814   0.000000
    10  C    4.306548   3.775832   3.355305   1.094248   0.000000
    11  H    5.078941   4.725359   3.956831   1.787779   1.086197
    12  H    4.376261   3.945549   3.918246   1.758324   1.088573
    13  C    4.910553   3.857702   3.756404   2.093389   1.490725
    14  C    4.757321   3.364602   4.073055   2.953342   2.626564
    15  H    5.543603   4.272183   5.026520   3.564343   2.954349
    16  H    5.318435   3.741870   4.455922   3.719408   3.477492
    17  O    5.862814   4.755363   4.433403   2.986481   2.400118
    18  O    3.647550   2.291194   3.433585   2.741330   2.809893
                   11         12         13         14         15
    11  H    0.000000
    12  H    1.800418   0.000000
    13  C    2.124299   2.128515   0.000000
    14  C    3.546394   2.740031   1.612169   0.000000
    15  H    3.763916   2.764587   2.079617   1.107706   0.000000
    16  H    4.294939   3.771950   2.187482   1.095708   1.812142
    17  O    2.588904   3.169163   1.187899   2.403584   2.778759
    18  O    3.882928   2.720608   2.420300   1.317649   2.020055
                   16         17         18
    16  H    0.000000
    17  O    2.501644   0.000000
    18  O    2.057488   3.437798   0.000000
 Stoichiometry    C5H10O3(3)
 Framework group  C1[X(C5H10O3)]
 Deg. of freedom    48
 Full point group                 C1      NOp   1
 Largest Abelian subgroup         C1      NOp   1
 Largest concise Abelian subgroup C1      NOp   1
                         Standard orientation:                         
 ---------------------------------------------------------------------
 Center     Atomic      Atomic             Coordinates (Angstroms)
 Number     Number       Type             X           Y           Z
 ---------------------------------------------------------------------
      1          1           0       -4.300437   -0.579861    0.508904
      2          6           0       -3.596923    0.252111    0.517681
      3          1           0       -4.104958    1.135157    0.129081
      4          1           0       -3.304187    0.444731    1.548856
      5          6           0       -2.377999   -0.072649   -0.327730
      6          1           0       -2.627034   -0.204065   -1.393555
      7          1           0       -1.661769    0.774643   -0.341847
      8          8           0       -1.632033   -1.122240    0.100523
      9          1           0        0.483121   -1.254949   -0.807931
     10          6           0        1.559418   -1.103918   -0.935034
     11          1           0        2.076559   -2.058835   -0.912220
     12          1           0        1.704720   -0.588836   -1.882963
     13          6           0        2.019600   -0.246231    0.194066
     14          6           0        1.631457    1.314810    0.086436
     15          1           0        2.516209    1.655017   -0.486700
     16          1           0        1.658811    1.707735    1.108903
     17          8           0        2.644055   -0.591460    1.143791
     18          8           0        0.506184    1.476766   -0.579695
 ---------------------------------------------------------------------
 Rotational constants (GHZ):           3.0622307           0.8190819           0.7466668
 Standard basis: Aug-CC-pVTZ (5D, 7F)
 There are   690 symmetry adapted cartesian basis functions of A   symmetry.
 There are   598 symmetry adapted basis functions of A   symmetry.
   598 basis functions,   846 primitive gaussians,   690 cartesian basis functions
    33 alpha electrons       31 beta electrons
       nuclear repulsion energy       360.4006409016 Hartrees.
 NAtoms=   18 NActive=   18 NUniq=   18 SFac= 1.00D+00 NAtFMM=   60 NAOKFM=F Big=F
 Integral buffers will be    131072 words long.
 Raffenetti 2 integral format.
 Two-electron integral symmetry is turned on.
 Nuclear repulsion after empirical dispersion term =      360.3933705227 Hartrees.
 One-electron integrals computed using PRISM.
 NBasis=   598 RedAO= T EigKep=  1.38D-05  NBF=   598
 NBsUse=   598 1.00D-06 EigRej= -1.00D+00 NBFU=   598
 Initial guess from the checkpoint file:  "Reverse-wb-opt.chk"
 B after Tr=     0.000000    0.000000    0.000000
         Rot=    0.999997   -0.002376    0.000455   -0.000178 Ang=  -0.28 deg.
 Initial guess <Sx>= 0.0000 <Sy>= 0.0000 <Sz>= 1.0000 <S**2>= 2.0116 S= 1.0039
 ExpMin= 2.53D-02 ExpMax= 1.53D+04 ExpMxC= 5.22D+02 IAcc=3 IRadAn=         7 AccDes= 0.00D+00
 Harris functional with IExCor= 4639 and IRadAn=       7 diagonalized for initial guess.
 HarFok:  IExCor= 4639 AccDes= 0.00D+00 IRadAn=         7 IDoV= 1 UseB2=F ITyADJ=14
 ICtDFT=  3500011 ScaDFX=  1.000000  1.000000  1.000000  1.000000
 FoFCou: FMM=F IPFlag=           0 FMFlag=      100000 FMFlg1=           0
         NFxFlg=           0 DoJE=T BraDBF=F KetDBF=T FulRan=T
         wScrn=  0.000000 ICntrl=       500 IOpCl=  0 I1Cent=   200000004 NGrid=           0
         NMat0=    1 NMatS0=      1 NMatT0=    0 NMatD0=    1 NMtDS0=    0 NMtDT0=    0
 Petite list used in FoFCou.
 Requested convergence on RMS density matrix=1.00D-08 within 128 cycles.
 Requested convergence on MAX density matrix=1.00D-06.
 Requested convergence on             energy=1.00D-06.
 No special actions if energy rises.
 Restarting incremental Fock formation.
 SCF Done:  E(UwB97XD) =  -422.096597185     A.U. after   22 cycles
            NFock= 22  Conv=0.22D-08     -V/T= 2.0058
 <Sx>= 0.0000 <Sy>= 0.0000 <Sz>= 1.0000 <S**2>= 2.0116 S= 1.0039
 <L.S>=  0.00000000000    
 Annihilation of the first spin contaminant:
 S**2 before annihilation     2.0116,   after     2.0001
 Calling FoFJK, ICntrl=      2127 FMM=F ISym2X=0 I1Cent= 0 IOpClX= 1 NMat=1 NMatS=1 NMatT=0.
 ***** Axes restored to original set *****
 -------------------------------------------------------------------
 Center     Atomic                   Forces (Hartrees/Bohr)
 Number     Number              X              Y              Z
 -------------------------------------------------------------------
      1        1           0.000029473    0.000036158    0.000010699
      2        6           0.000070337   -0.000072195   -0.000025631
      3        1           0.000009927   -0.000032867   -0.000018658
      4        1          -0.000008300   -0.000004204    0.000046961
      5        6          -0.000391625    0.000502397    0.000379946
      6        1           0.000000259   -0.000045980   -0.000150521
      7        1          -0.000013640   -0.000123352   -0.000014024
      8        8           0.000433218   -0.000202111   -0.000072829
      9        1          -0.000134147   -0.000035046   -0.000081465
     10        6           0.000038453    0.000021917   -0.000063435
     11        1          -0.000015362    0.000031761   -0.000002411
     12        1          -0.000003557   -0.000000350   -0.000042915
     13        6           0.000029146   -0.000177483    0.000009890
     14        6           0.000342510    0.000229118    0.000062954
     15        1          -0.000127144   -0.000023229   -0.000038078
     16        1          -0.000048850   -0.000081103    0.000029435
     17        8          -0.000116208    0.000086604    0.000123587
     18        8          -0.000094491   -0.000110035   -0.000153503
 -------------------------------------------------------------------
 Cartesian Forces:  Max     0.000502397 RMS     0.000148529

 GradGradGradGradGradGradGradGradGradGradGradGradGradGradGradGradGradGrad
 Berny optimization.
 Using GEDIIS/GDIIS optimizer.
 FormGI is forming the generalized inverse of G from B-inverse, IUseBI=4.
 Internal  Forces:  Max     0.000380707 RMS     0.000072786
 Search for a local minimum.
 Step number  10 out of a maximum of   94
 All quantities printed in internal units (Hartrees-Bohrs-Radians)
 Mixed Optimization -- En-DIIS/RFO-DIIS
 Swapping is turned off.
 Update second derivatives using D2CorX and points    1    2    3    4    5
                                                      6    7    8    9   10
 DE= -5.97D-06 DEPred=-4.17D-06 R= 1.43D+00
 TightC=F SS=  1.41D+00  RLast= 5.74D-02 DXNew= 5.2056D-01 1.7232D-01
 Trust test= 1.43D+00 RLast= 5.74D-02 DXMaxT set to 3.10D-01
 ITU=  1  1  1  1  1  1  1 -1  1  0
     Eigenvalues ---    0.00115   0.00136   0.00402   0.00431   0.00826
     Eigenvalues ---    0.01306   0.01996   0.02324   0.03173   0.04151
     Eigenvalues ---    0.04785   0.05611   0.05659   0.05733   0.06008
     Eigenvalues ---    0.06832   0.06959   0.08288   0.09044   0.10099
     Eigenvalues ---    0.10510   0.10942   0.12068   0.13045   0.14681
     Eigenvalues ---    0.16001   0.16016   0.16422   0.17132   0.17671
     Eigenvalues ---    0.20465   0.22318   0.25106   0.30147   0.31544
     Eigenvalues ---    0.32325   0.32653   0.33001   0.33472   0.33709
     Eigenvalues ---    0.34157   0.34191   0.34261   0.34495   0.38035
     Eigenvalues ---    0.49024   0.54905   1.05404
 En-DIIS/RFO-DIIS/Sim-DIIS IScMMF=       -3 using points:    10    9    8    7    6    5    4    3    2
 RFO step:  Lambda=-5.92302366D-06.
 DIIS inversion failure, remove point   9.
 DIIS inversion failure, remove point   8.
 DIIS inversion failure, remove point   7.
 DIIS inversion failure, remove point   6.
 DIIS inversion failure, remove point   5.
 RFO-DIIS uses    4 points instead of    9
 DidBck=F Rises=F RFO-DIIS coefs:    2.63882   -2.00000   -0.16066    0.52184    0.00000
                  RFO-DIIS coefs:    0.00000    0.00000    0.00000    0.00000
 Iteration  1 RMS(Cart)=  0.00753124 RMS(Int)=  0.00006244
 Iteration  2 RMS(Cart)=  0.00010027 RMS(Int)=  0.00003951
 Iteration  3 RMS(Cart)=  0.00000000 RMS(Int)=  0.00003951
 Variable       Old X    -DE/DX   Delta X   Delta X   Delta X     New X
                                 (Linear)    (Quad)   (Total)
    R1        2.05901   0.00005   0.00004   0.00001   0.00005   2.05906
    R2        2.06048   0.00004  -0.00002   0.00001  -0.00001   2.06047
    R3        2.05808   0.00005  -0.00005   0.00004  -0.00001   2.05808
    R4        2.86962   0.00011   0.00050  -0.00007   0.00043   2.87005
    R5        2.08322   0.00014  -0.00047   0.00036  -0.00011   2.08311
    R6        2.09673   0.00012   0.00052   0.00010   0.00059   2.09732
    R7        2.56440  -0.00038  -0.00034  -0.00036  -0.00068   2.56372
    R8        4.32973   0.00000  -0.00299  -0.00212  -0.00513   4.32460
    R9        4.35736   0.00017   0.01345   0.00179   0.01526   4.37262
   R10        2.06783   0.00001   0.00013  -0.00011   0.00005   2.06788
   R11        2.05261   0.00004  -0.00005   0.00004  -0.00001   2.05260
   R12        2.05710   0.00004  -0.00015   0.00005  -0.00011   2.05700
   R13        2.81706   0.00012   0.00096  -0.00030   0.00071   2.81777
   R14        3.04656  -0.00003  -0.00388   0.00111  -0.00278   3.04378
   R15        2.24480   0.00018   0.00012   0.00008   0.00019   2.24500
   R16        2.09326   0.00013   0.00012   0.00009   0.00021   2.09347
   R17        2.07059   0.00006   0.00008  -0.00002   0.00007   2.07065
   R18        2.49000  -0.00005   0.00120  -0.00036   0.00080   2.49080
    A1        1.89092   0.00001  -0.00034   0.00021  -0.00013   1.89078
    A2        1.89254  -0.00001   0.00005  -0.00004   0.00001   1.89255
    A3        1.92890   0.00001  -0.00021   0.00007  -0.00014   1.92875
    A4        1.89594   0.00000   0.00025   0.00000   0.00025   1.89619
    A5        1.92707  -0.00001   0.00018  -0.00024  -0.00006   1.92702
    A6        1.92750   0.00001   0.00008   0.00000   0.00008   1.92758
    A7        1.96321   0.00001   0.00012  -0.00021  -0.00008   1.96313
    A8        1.94113  -0.00005  -0.00138   0.00030  -0.00104   1.94008
    A9        2.01636   0.00002   0.00004   0.00031   0.00030   2.01666
   A10        1.79728  -0.00006   0.00122  -0.00110   0.00009   1.79738
   A11        1.91462  -0.00001   0.00289  -0.00091   0.00200   1.91662
   A12        1.81296   0.00010  -0.00304   0.00158  -0.00141   1.81155
   A13        2.57948   0.00002   0.00515  -0.00010   0.00501   2.58449
   A14        2.00914  -0.00008  -0.00825  -0.00141  -0.00946   1.99968
   A15        1.92251   0.00000  -0.00075   0.00005  -0.00071   1.92181
   A16        1.87313   0.00001  -0.00017   0.00042   0.00024   1.87337
   A17        1.87032  -0.00004  -0.00098   0.00016  -0.00078   1.86954
   A18        1.95058  -0.00002   0.00043  -0.00005   0.00039   1.95098
   A19        1.92083   0.00001   0.00019  -0.00018  -0.00004   1.92079
   A20        1.92422   0.00004   0.00120  -0.00038   0.00084   1.92506
   A21        2.01774  -0.00007   0.00028   0.00008   0.00043   2.01817
   A22        2.21507  -0.00001  -0.00141   0.00038  -0.00107   2.21401
   A23        2.05030   0.00008   0.00114  -0.00046   0.00065   2.05095
   A24        1.71088  -0.00006   0.00136  -0.00089   0.00048   1.71136
   A25        1.85347   0.00003   0.00176  -0.00029   0.00148   1.85495
   A26        1.93732   0.00006   0.00104   0.00015   0.00116   1.93848
   A27        1.93130  -0.00003  -0.00120   0.00020  -0.00100   1.93029
   A28        1.96361  -0.00001  -0.00162   0.00035  -0.00127   1.96234
   A29        2.03644   0.00000  -0.00072   0.00025  -0.00046   2.03597
   A30        2.37160  -0.00021  -0.01442  -0.00228  -0.01667   2.35493
   A31        2.81335  -0.00001  -0.00790  -0.00191  -0.00980   2.80355
   A32        3.02318  -0.00009  -0.00197  -0.00332  -0.00541   3.01777
    D1        1.11784   0.00004   0.00136  -0.00016   0.00121   1.11905
    D2        3.12361  -0.00007   0.00210  -0.00147   0.00061   3.12422
    D3       -1.09892   0.00003  -0.00287   0.00105  -0.00181  -1.10072
    D4       -0.97400   0.00004   0.00181  -0.00032   0.00150  -0.97250
    D5        1.03178  -0.00007   0.00255  -0.00163   0.00090   1.03268
    D6        3.09243   0.00003  -0.00242   0.00089  -0.00152   3.09092
    D7       -3.07120   0.00004   0.00133  -0.00016   0.00118  -3.07002
    D8       -1.06543  -0.00007   0.00207  -0.00147   0.00058  -1.06485
    D9        0.99523   0.00003  -0.00290   0.00105  -0.00184   0.99339
   D10        2.68314   0.00006   0.02331   0.00145   0.02481   2.70795
   D11       -1.49354   0.00001   0.02350   0.00070   0.02425  -1.46928
   D12        0.50328   0.00000   0.02599  -0.00012   0.02595   0.52923
   D13       -2.86079   0.00003  -0.00722  -0.00161  -0.00876  -2.86955
   D14        1.18139   0.00001  -0.01000  -0.00076  -0.01069   1.17070
   D15       -0.73008   0.00005  -0.01108   0.00009  -0.01091  -0.74099
   D16       -1.13544  -0.00002  -0.02258  -0.00098  -0.02348  -1.15891
   D17       -2.78416  -0.00001   0.00439  -0.00228   0.00215  -2.78202
   D18       -0.48699   0.00000   0.00908  -0.00021   0.00888  -0.47811
   D19        1.50134   0.00003   0.00741  -0.00082   0.00668   1.50802
   D20       -1.30907  -0.00002  -0.00592   0.00005  -0.00591  -1.31498
   D21        1.84499  -0.00002  -0.00650   0.00040  -0.00613   1.83887
   D22        2.88366   0.00000  -0.00455  -0.00001  -0.00457   2.87909
   D23       -0.24546   0.00001  -0.00513   0.00034  -0.00479  -0.25025
   D24        0.72410  -0.00001  -0.00605   0.00043  -0.00561   0.71849
   D25       -2.40502   0.00000  -0.00663   0.00079  -0.00583  -2.41085
   D26       -1.53834  -0.00002  -0.00252   0.00090  -0.00162  -1.53997
   D27        2.74949   0.00003  -0.00225   0.00111  -0.00114   2.74835
   D28        0.51972  -0.00004  -0.00328   0.00090  -0.00239   0.51733
   D29        1.59201  -0.00003  -0.00202   0.00058  -0.00144   1.59057
   D30       -0.40334   0.00002  -0.00174   0.00079  -0.00096  -0.40430
   D31       -2.63312  -0.00005  -0.00278   0.00059  -0.00221  -2.63532
   D32        1.03259   0.00004   0.00641   0.00075   0.00717   1.03976
   D33        2.93012   0.00000   0.00777  -0.00005   0.00772   2.93784
   D34       -1.09358  -0.00006   0.00371   0.00082   0.00455  -1.08903
         Item               Value     Threshold  Converged?
 Maximum Force            0.000381     0.000450     YES
 RMS     Force            0.000073     0.000300     YES
 Maximum Displacement     0.023871     0.001800     NO 
 RMS     Displacement     0.007592     0.001200     NO 
 Predicted change in Energy=-6.441090D-07
 GradGradGradGradGradGradGradGradGradGradGradGradGradGradGradGradGradGrad

                          Input orientation:                          
 ---------------------------------------------------------------------
 Center     Atomic      Atomic             Coordinates (Angstroms)
 Number     Number       Type             X           Y           Z
 ---------------------------------------------------------------------
      1          1           0        4.312117    0.521346    0.573418
      2          6           0        3.599716   -0.302607    0.544638
      3          1           0        4.099837   -1.173761    0.120560
      4          1           0        3.300972   -0.535424    1.565745
      5          6           0        2.387501    0.070983   -0.290598
      6          1           0        2.641978    0.243396   -1.349210
      7          1           0        1.662436   -0.767726   -0.341869
      8          8           0        1.649934    1.107905    0.179846
      9          1           0       -0.456481    1.294683   -0.759415
     10          6           0       -1.532509    1.152403   -0.898545
     11          1           0       -2.045931    2.107945   -0.842438
     12          1           0       -1.674015    0.674014   -1.866011
     13          6           0       -2.001642    0.254871    0.195863
     14          6           0       -1.625605   -1.302430    0.029254
     15          1           0       -2.512438   -1.614402   -0.556804
     16          1           0       -1.656687   -1.735294    1.035393
     17          8           0       -2.625425    0.569003    1.156885
     18          8           0       -0.501400   -1.449085   -0.643032
 ---------------------------------------------------------------------
                    Distance matrix (angstroms):
                    1          2          3          4          5
     1  H    0.000000
     2  C    1.089606   0.000000
     3  H    1.767351   1.090355   0.000000
     4  H    1.767452   1.089087   1.770373   0.000000
     5  C    2.157196   1.518767   2.156510   2.155961   0.000000
     6  H    2.561859   2.191357   2.508768   3.088333   1.102336
     7  H    3.085492   2.180661   2.513887   2.525422   1.109856
     8  O    2.754300   2.433982   3.348364   2.710567   1.356661
     9  H    5.011389   4.550234   5.256197   4.782689   3.131368
    10  C    6.060079   5.526261   6.178425   5.681903   4.111635
    11  H    6.704231   6.293494   7.033308   6.432427   4.910098
    12  H    6.465902   5.880243   6.379507   6.163618   4.397896
    13  C    6.330649   5.639827   6.266954   5.533432   4.419847
    14  C    6.235288   5.345021   5.727616   5.217305   4.253657
    15  H    7.239707   6.347630   6.661469   6.282129   5.188525
    16  H    6.397848   5.470211   5.855751   5.128289   4.623457
    17  O    6.962197   6.315610   7.024269   6.042277   5.241437
    18  O    5.341562   4.420874   4.672286   4.491270   3.283378
                    6          7          8          9         10
     6  H    0.000000
     7  H    1.731071   0.000000
     8  O    2.017310   1.946878   0.000000
     9  H    3.324682   2.986249   2.313889   0.000000
    10  C    4.296013   3.768880   3.360483   1.094274   0.000000
    11  H    5.070488   4.719326   3.962898   1.787355   1.086191
    12  H    4.368101   3.941260   3.927140   1.758457   1.088517
    13  C    4.893934   3.841918   3.749925   2.093153   1.491100
    14  C    4.743628   3.351844   4.069588   2.955308   2.625963
    15  H    5.536002   4.265282   5.027817   3.568022   2.955039
    16  H    5.299063   3.721508   4.444039   3.720563   3.477690
    17  O    5.842266   4.734856   4.418565   2.983812   2.399920
    18  O    3.639231   2.288479   3.441448   2.746603   2.810020
                   11         12         13         14         15
    11  H    0.000000
    12  H    1.800606   0.000000
    13  C    2.124597   2.129400   0.000000
    14  C    3.545021   2.738741   1.610698   0.000000
    15  H    3.762324   2.766554   2.078846   1.107819   0.000000
    16  H    4.295142   3.771367   2.187364   1.095743   1.811633
    17  O    2.588715   3.170821   1.188002   2.402801   2.777905
    18  O    3.883015   2.716294   2.420318   1.318072   2.019663
                   16         17         18
    16  H    0.000000
    17  O    2.502599   0.000000
    18  O    2.057599   3.438585   0.000000
 Stoichiometry    C5H10O3(3)
 Framework group  C1[X(C5H10O3)]
 Deg. of freedom    48
 Full point group                 C1      NOp   1
 Largest Abelian subgroup         C1      NOp   1
 Largest concise Abelian subgroup C1      NOp   1
                         Standard orientation:                         
 ---------------------------------------------------------------------
 Center     Atomic      Atomic             Coordinates (Angstroms)
 Number     Number       Type             X           Y           Z
 ---------------------------------------------------------------------
      1          1           0       -4.300194   -0.578242    0.496253
      2          6           0       -3.594190    0.251534    0.512677
      3          1           0       -4.097187    1.137561    0.124315
      4          1           0       -3.307169    0.439118    1.546380
      5          6           0       -2.371030   -0.073817   -0.326775
      6          1           0       -2.613911   -0.198992   -1.394710
      7          1           0       -1.652265    0.771837   -0.332009
      8          8           0       -1.629721   -1.125774    0.102616
      9          1           0        0.487070   -1.252929   -0.823185
     10          6           0        1.563210   -1.096214   -0.944842
     11          1           0        2.083726   -2.049411   -0.927804
     12          1           0        1.710176   -0.572519   -1.887717
     13          6           0        2.014563   -0.246747    0.194485
     14          6           0        1.627652    1.313700    0.096236
     15          1           0        2.517550    1.659164   -0.465902
     16          1           0        1.645569    1.699775    1.121554
     17          8           0        2.631569   -0.600268    1.146154
     18          8           0        0.508828    1.482779   -0.579753
 ---------------------------------------------------------------------
 Rotational constants (GHZ):           3.0514558           0.8215170           0.7487413
 Standard basis: Aug-CC-pVTZ (5D, 7F)
 There are   690 symmetry adapted cartesian basis functions of A   symmetry.
 There are   598 symmetry adapted basis functions of A   symmetry.
   598 basis functions,   846 primitive gaussians,   690 cartesian basis functions
    33 alpha electrons       31 beta electrons
       nuclear repulsion energy       360.5052466786 Hartrees.
 NAtoms=   18 NActive=   18 NUniq=   18 SFac= 1.00D+00 NAtFMM=   60 NAOKFM=F Big=F
 Integral buffers will be    131072 words long.
 Raffenetti 2 integral format.
 Two-electron integral symmetry is turned on.
 Nuclear repulsion after empirical dispersion term =      360.4979627269 Hartrees.
 One-electron integrals computed using PRISM.
 NBasis=   598 RedAO= T EigKep=  1.38D-05  NBF=   598
 NBsUse=   598 1.00D-06 EigRej= -1.00D+00 NBFU=   598
 Initial guess from the checkpoint file:  "Reverse-wb-opt.chk"
 B after Tr=     0.000000    0.000000    0.000000
         Rot=    0.999997   -0.002318    0.000628   -0.000020 Ang=  -0.28 deg.
 Initial guess <Sx>= 0.0000 <Sy>= 0.0000 <Sz>= 1.0000 <S**2>= 2.0116 S= 1.0039
 ExpMin= 2.53D-02 ExpMax= 1.53D+04 ExpMxC= 5.22D+02 IAcc=3 IRadAn=         7 AccDes= 0.00D+00
 Harris functional with IExCor= 4639 and IRadAn=       7 diagonalized for initial guess.
 HarFok:  IExCor= 4639 AccDes= 0.00D+00 IRadAn=         7 IDoV= 1 UseB2=F ITyADJ=14
 ICtDFT=  3500011 ScaDFX=  1.000000  1.000000  1.000000  1.000000
 FoFCou: FMM=F IPFlag=           0 FMFlag=      100000 FMFlg1=           0
         NFxFlg=           0 DoJE=T BraDBF=F KetDBF=T FulRan=T
         wScrn=  0.000000 ICntrl=       500 IOpCl=  0 I1Cent=   200000004 NGrid=           0
         NMat0=    1 NMatS0=      1 NMatT0=    0 NMatD0=    1 NMtDS0=    0 NMtDT0=    0
 Petite list used in FoFCou.
 Requested convergence on RMS density matrix=1.00D-08 within 128 cycles.
 Requested convergence on MAX density matrix=1.00D-06.
 Requested convergence on             energy=1.00D-06.
 No special actions if energy rises.
 SCF Done:  E(UwB97XD) =  -422.096604976     A.U. after   17 cycles
            NFock= 17  Conv=0.97D-08     -V/T= 2.0058
 <Sx>= 0.0000 <Sy>= 0.0000 <Sz>= 1.0000 <S**2>= 2.0116 S= 1.0039
 <L.S>=  0.00000000000    
 Annihilation of the first spin contaminant:
 S**2 before annihilation     2.0116,   after     2.0001
 Calling FoFJK, ICntrl=      2127 FMM=F ISym2X=0 I1Cent= 0 IOpClX= 1 NMat=1 NMatS=1 NMatT=0.
 ***** Axes restored to original set *****
 -------------------------------------------------------------------
 Center     Atomic                   Forces (Hartrees/Bohr)
 Number     Number              X              Y              Z
 -------------------------------------------------------------------
      1        1           0.000021699    0.000029858    0.000015559
      2        6           0.000043714    0.000000716   -0.000065497
      3        1          -0.000003624   -0.000035180   -0.000014784
      4        1          -0.000007793   -0.000006836    0.000042223
      5        6          -0.000326198    0.000185388    0.000463632
      6        1          -0.000034519    0.000011460   -0.000150357
      7        1           0.000061170   -0.000110200   -0.000075450
      8        8           0.000347000   -0.000042626   -0.000091227
      9        1          -0.000136443   -0.000038737   -0.000070450
     10        6           0.000096842   -0.000040912    0.000028900
     11        1          -0.000024758    0.000025592    0.000000652
     12        1          -0.000033302   -0.000011887   -0.000035055
     13        6           0.000025030    0.000154291   -0.000109161
     14        6           0.000342844   -0.000138817   -0.000000582
     15        1          -0.000092387    0.000028930   -0.000022855
     16        1          -0.000035771   -0.000002538    0.000035918
     17        8          -0.000114134    0.000008636    0.000139551
     18        8          -0.000129369   -0.000017137   -0.000091017
 -------------------------------------------------------------------
 Cartesian Forces:  Max     0.000463632 RMS     0.000123767

 GradGradGradGradGradGradGradGradGradGradGradGradGradGradGradGradGradGrad
 Berny optimization.
 Using GEDIIS/GDIIS optimizer.
 FormGI is forming the generalized inverse of G from B-inverse, IUseBI=4.
 Internal  Forces:  Max     0.000234416 RMS     0.000059427
 Search for a local minimum.
 Step number  11 out of a maximum of   94
 All quantities printed in internal units (Hartrees-Bohrs-Radians)
 Mixed Optimization -- En-DIIS/RFO-DIIS
 Swapping is turned off.
 Update second derivatives using D2CorX and points    1    2    3    4    5
                                                      6    7    8    9   10
                                                     11
 DE= -7.79D-06 DEPred=-6.44D-07 R= 1.21D+01
 TightC=F SS=  1.41D+00  RLast= 6.34D-02 DXNew= 5.2056D-01 1.9016D-01
 Trust test= 1.21D+01 RLast= 6.34D-02 DXMaxT set to 3.10D-01
 ITU=  1  1  1  1  1  1  1  1 -1  1  0
     Eigenvalues ---    0.00082   0.00120   0.00400   0.00402   0.00825
     Eigenvalues ---    0.01150   0.01949   0.02359   0.03164   0.04103
     Eigenvalues ---    0.04523   0.05288   0.05657   0.05665   0.06178
     Eigenvalues ---    0.06213   0.06874   0.08268   0.08944   0.10054
     Eigenvalues ---    0.10449   0.11278   0.12171   0.13006   0.14684
     Eigenvalues ---    0.16000   0.16014   0.16415   0.17027   0.17851
     Eigenvalues ---    0.21425   0.22242   0.25257   0.30066   0.31503
     Eigenvalues ---    0.32272   0.32393   0.32999   0.33535   0.33633
     Eigenvalues ---    0.34143   0.34186   0.34264   0.34478   0.35858
     Eigenvalues ---    0.45704   0.54794   1.04738
 En-DIIS/RFO-DIIS/Sim-DIIS IScMMF=       -3 using points:    11   10    9    8    7    6    5    4    3    2
 RFO step:  Lambda=-1.01208712D-05.
 DIIS inversion failure, remove point  10.
 DIIS inversion failure, remove point   9.
 DIIS inversion failure, remove point   8.
 DIIS inversion failure, remove point   7.
 DIIS inversion failure, remove point   6.
 DIIS inversion failure, remove point   5.
 RFO-DIIS uses    4 points instead of   10
 DidBck=F Rises=F RFO-DIIS coefs:    1.93719   -0.24627   -2.00000    1.30908    0.00000
                  RFO-DIIS coefs:    0.00000    0.00000    0.00000    0.00000    0.00000
 Iteration  1 RMS(Cart)=  0.01230268 RMS(Int)=  0.00012065
 Iteration  2 RMS(Cart)=  0.00022974 RMS(Int)=  0.00004577
 Iteration  3 RMS(Cart)=  0.00000003 RMS(Int)=  0.00004577
 Variable       Old X    -DE/DX   Delta X   Delta X   Delta X     New X
                                 (Linear)    (Quad)   (Total)
    R1        2.05906   0.00004   0.00023  -0.00010   0.00013   2.05919
    R2        2.06047   0.00003   0.00012  -0.00006   0.00006   2.06054
    R3        2.05808   0.00004   0.00018  -0.00007   0.00010   2.05818
    R4        2.87005   0.00003   0.00077  -0.00023   0.00055   2.87060
    R5        2.08311   0.00014   0.00053  -0.00007   0.00046   2.08357
    R6        2.09732   0.00005   0.00101  -0.00016   0.00082   2.09814
    R7        2.56372  -0.00023  -0.00181   0.00021  -0.00156   2.56216
    R8        4.32460   0.00000  -0.00467  -0.00505  -0.00977   4.31483
    R9        4.37262   0.00012   0.01753   0.00702   0.02458   4.39719
   R10        2.06788  -0.00003   0.00004  -0.00019  -0.00010   2.06778
   R11        2.05260   0.00003   0.00011  -0.00003   0.00008   2.05268
   R12        2.05700   0.00004   0.00005  -0.00009  -0.00004   2.05696
   R13        2.81777  -0.00001   0.00096  -0.00034   0.00065   2.81842
   R14        3.04378   0.00013  -0.00195  -0.00005  -0.00202   3.04176
   R15        2.24500   0.00018   0.00034  -0.00004   0.00031   2.24531
   R16        2.09347   0.00008   0.00075  -0.00023   0.00052   2.09399
   R17        2.07065   0.00004   0.00032  -0.00017   0.00015   2.07080
   R18        2.49080  -0.00010   0.00026   0.00018   0.00039   2.49118
    A1        1.89078   0.00001   0.00004   0.00006   0.00010   1.89088
    A2        1.89255  -0.00001  -0.00008  -0.00001  -0.00009   1.89246
    A3        1.92875   0.00001   0.00001  -0.00002  -0.00001   1.92875
    A4        1.89619   0.00000   0.00026  -0.00004   0.00022   1.89641
    A5        1.92702  -0.00002  -0.00028   0.00001  -0.00027   1.92675
    A6        1.92758   0.00000   0.00005   0.00001   0.00006   1.92764
    A7        1.96313   0.00004  -0.00053   0.00010  -0.00043   1.96270
    A8        1.94008  -0.00003  -0.00111   0.00045  -0.00058   1.93950
    A9        2.01666   0.00000   0.00102   0.00006   0.00106   2.01772
   A10        1.79738  -0.00008  -0.00166  -0.00021  -0.00192   1.79546
   A11        1.91662  -0.00006   0.00153  -0.00053   0.00101   1.91763
   A12        1.81155   0.00012   0.00046   0.00012   0.00057   1.81212
   A13        2.58449  -0.00001   0.00350   0.00290   0.00620   2.59069
   A14        1.99968  -0.00008  -0.00838  -0.00700  -0.01525   1.98443
   A15        1.92181   0.00000  -0.00044  -0.00033  -0.00077   1.92104
   A16        1.87337   0.00003   0.00021   0.00054   0.00074   1.87411
   A17        1.86954  -0.00002  -0.00075  -0.00023  -0.00099   1.86855
   A18        1.95098  -0.00001   0.00022   0.00014   0.00033   1.95131
   A19        1.92079   0.00001   0.00008  -0.00021  -0.00016   1.92064
   A20        1.92506   0.00000   0.00063   0.00009   0.00080   1.92586
   A21        2.01817  -0.00006  -0.00030   0.00049   0.00020   2.01837
   A22        2.21401   0.00007  -0.00066  -0.00003  -0.00069   2.21332
   A23        2.05095  -0.00001   0.00094  -0.00046   0.00048   2.05143
   A24        1.71136  -0.00008  -0.00083  -0.00002  -0.00078   1.71058
   A25        1.85495  -0.00002   0.00174  -0.00030   0.00146   1.85641
   A26        1.93848   0.00004   0.00136   0.00022   0.00145   1.93993
   A27        1.93029   0.00000  -0.00154   0.00039  -0.00115   1.92915
   A28        1.96234   0.00002  -0.00079  -0.00022  -0.00101   1.96133
   A29        2.03597   0.00003   0.00011  -0.00007   0.00009   2.03607
   A30        2.35493  -0.00015  -0.01455  -0.01187  -0.02645   2.32847
   A31        2.80355   0.00000  -0.00801  -0.00761  -0.01567   2.78788
   A32        3.01777  -0.00008  -0.00695  -0.00684  -0.01385   3.00392
    D1        1.11905   0.00002   0.00182  -0.00046   0.00137   1.12042
    D2        3.12422  -0.00007  -0.00127  -0.00038  -0.00165   3.12257
    D3       -1.10072   0.00007  -0.00076   0.00015  -0.00061  -1.10133
    D4       -0.97250   0.00001   0.00194  -0.00052   0.00143  -0.97107
    D5        1.03268  -0.00008  -0.00115  -0.00044  -0.00160   1.03108
    D6        3.09092   0.00006  -0.00064   0.00008  -0.00055   3.09037
    D7       -3.07002   0.00002   0.00176  -0.00048   0.00129  -3.06873
    D8       -1.06485  -0.00008  -0.00133  -0.00040  -0.00173  -1.06658
    D9        0.99339   0.00006  -0.00082   0.00013  -0.00069   0.99270
   D10        2.70795   0.00004   0.02299   0.01424   0.03727   2.74523
   D11       -1.46928   0.00003   0.02085   0.01446   0.03535  -1.43393
   D12        0.52923  -0.00002   0.02204   0.01384   0.03595   0.56518
   D13       -2.86955   0.00000  -0.00637  -0.00755  -0.01384  -2.88340
   D14        1.17070   0.00000  -0.00786  -0.00726  -0.01504   1.15566
   D15       -0.74099   0.00006  -0.00678  -0.00686  -0.01353  -0.75453
   D16       -1.15891  -0.00001  -0.02285  -0.01303  -0.03581  -1.19472
   D17       -2.78202  -0.00002  -0.00216   0.00042  -0.00173  -2.78375
   D18       -0.47811   0.00001   0.00395   0.00643   0.01048  -0.46763
   D19        1.50802   0.00000   0.00215   0.00457   0.00673   1.51475
   D20       -1.31498  -0.00002  -0.00434  -0.00305  -0.00738  -1.32236
   D21        1.83887  -0.00001  -0.00364  -0.00317  -0.00683   1.83203
   D22        2.87909  -0.00001  -0.00341  -0.00239  -0.00577   2.87332
   D23       -0.25025   0.00000  -0.00272  -0.00251  -0.00523  -0.25547
   D24        0.71849   0.00000  -0.00418  -0.00248  -0.00664   0.71185
   D25       -2.41085   0.00001  -0.00348  -0.00260  -0.00609  -2.41694
   D26       -1.53997  -0.00002   0.00090  -0.00119  -0.00030  -1.54027
   D27        2.74835   0.00002   0.00238  -0.00152   0.00082   2.74917
   D28        0.51733  -0.00003   0.00009  -0.00137  -0.00132   0.51601
   D29        1.59057  -0.00002   0.00027  -0.00108  -0.00081   1.58976
   D30       -0.40430   0.00002   0.00174  -0.00141   0.00032  -0.40398
   D31       -2.63532  -0.00003  -0.00055  -0.00126  -0.00182  -2.63714
   D32        1.03976   0.00004   0.00620   0.00515   0.01130   1.05106
   D33        2.93784  -0.00003   0.00554   0.00514   0.01061   2.94845
   D34       -1.08903   0.00001   0.00262   0.00543   0.00804  -1.08099
         Item               Value     Threshold  Converged?
 Maximum Force            0.000234     0.000450     YES
 RMS     Force            0.000059     0.000300     YES
 Maximum Displacement     0.043918     0.001800     NO 
 RMS     Displacement     0.012448     0.001200     NO 
 Predicted change in Energy=-4.339102D-06
 GradGradGradGradGradGradGradGradGradGradGradGradGradGradGradGradGradGrad

                          Input orientation:                          
 ---------------------------------------------------------------------
 Center     Atomic      Atomic             Coordinates (Angstroms)
 Number     Number       Type             X           Y           Z
 ---------------------------------------------------------------------
      1          1           0        4.311447    0.514571    0.571411
      2          6           0        3.595167   -0.306198    0.545436
      3          1           0        4.088292   -1.178429    0.115332
      4          1           0        3.302561   -0.540350    1.568072
      5          6           0        2.378609    0.075049   -0.280501
      6          1           0        2.626752    0.247741   -1.340822
      7          1           0        1.650359   -0.761577   -0.329985
      8          8           0        1.648072    1.112739    0.196791
      9          1           0       -0.457738    1.299412   -0.775400
     10          6           0       -1.533960    1.151432   -0.906416
     11          1           0       -2.051035    2.104954   -0.848724
     12          1           0       -1.680800    0.669664   -1.871381
     13          6           0       -1.989720    0.255290    0.195227
     14          6           0       -1.616152   -1.301291    0.026668
     15          1           0       -2.510812   -1.613443   -0.547802
     16          1           0       -1.635387   -1.734161    1.033184
     17          8           0       -2.602185    0.571561    1.163005
     18          8           0       -0.501111   -1.451144   -0.660416
 ---------------------------------------------------------------------
                    Distance matrix (angstroms):
                    1          2          3          4          5
     1  H    0.000000
     2  C    1.089676   0.000000
     3  H    1.767499   1.090389   0.000000
     4  H    1.767496   1.089142   1.770585   0.000000
     5  C    2.157498   1.519057   2.156597   2.156300   0.000000
     6  H    2.562427   2.191494   2.508076   3.088604   1.102578
     7  H    3.085848   2.180828   2.513084   2.526130   1.110288
     8  O    2.755306   2.434361   3.348247   2.711171   1.355836
     9  H    5.017470   4.555066   5.253521   4.797544   3.128714
    10  C    6.062866   5.526346   6.171056   5.690092   4.105918
    11  H    6.710237   6.295787   7.028609   6.442013   4.905623
    12  H    6.472891   5.884653   6.375335   6.174776   4.400371
    13  C    6.317709   5.623956   6.245331   5.525033   4.397852
    14  C    6.223386   5.330776   5.706456   5.210441   4.236364
    15  H    7.233554   6.339325   6.646590   6.278834   5.179662
    16  H    6.374549   5.443866   5.823384   5.108290   4.594690
    17  O    6.939131   6.289596   6.994467   6.022163   5.209466
    18  O    5.342485   4.420913   4.662487   4.501514   3.281218
                    6          7          8          9         10
     6  H    0.000000
     7  H    1.730277   0.000000
     8  O    2.017496   1.946936   0.000000
     9  H    3.307536   2.981634   2.326895   0.000000
    10  C    4.279824   3.759224   3.368069   1.094220   0.000000
    11  H    5.056985   4.710246   3.970011   1.786861   1.086232
    12  H    4.360564   3.939667   3.943988   1.758874   1.088494
    13  C    4.865318   3.815762   3.737479   2.092672   1.491444
    14  C    4.719297   3.329953   4.063452   2.957852   2.625500
    15  H    5.521545   4.253054   5.028201   3.570944   2.954214
    16  H    5.265898   3.687856   4.425551   3.722956   3.478360
    17  O    5.806530   4.700044   4.392167   2.980912   2.399971
    18  O    3.623906   2.283312   3.453591   2.753300   2.810818
                   11         12         13         14         15
    11  H    0.000000
    12  H    1.800822   0.000000
    13  C    2.124818   2.130259   0.000000
    14  C    3.543718   2.737047   1.609630   0.000000
    15  H    3.758780   2.766470   2.077448   1.108094   0.000000
    16  H    4.295713   3.770535   2.187610   1.095820   1.811204
    17  O    2.588844   3.172707   1.188165   2.402311   2.776591
    18  O    3.883756   2.712181   2.420743   1.318278   2.019386
                   16         17         18
    16  H    0.000000
    17  O    2.503579   0.000000
    18  O    2.057903   3.439580   0.000000
 Stoichiometry    C5H10O3(3)
 Framework group  C1[X(C5H10O3)]
 Deg. of freedom    48
 Full point group                 C1      NOp   1
 Largest Abelian subgroup         C1      NOp   1
 Largest concise Abelian subgroup C1      NOp   1
                         Standard orientation:                         
 ---------------------------------------------------------------------
 Center     Atomic      Atomic             Coordinates (Angstroms)
 Number     Number       Type             X           Y           Z
 ---------------------------------------------------------------------
      1          1           0       -4.297954   -0.576475    0.475882
      2          6           0       -3.588249    0.249848    0.505915
      3          1           0       -4.083234    1.141440    0.119908
      4          1           0       -3.310293    0.427463    1.543906
      5          6           0       -2.358425   -0.074397   -0.324706
      6          1           0       -2.591966   -0.188166   -1.396244
      7          1           0       -1.636592    0.769190   -0.317083
      8          8           0       -1.625265   -1.132065    0.102033
      9          1           0        0.493909   -1.246965   -0.852084
     10          6           0        1.570405   -1.083590   -0.960621
     11          1           0        2.094628   -2.034900   -0.950713
     12          1           0        1.725186   -0.546430   -1.894603
     13          6           0        2.005020   -0.248354    0.196055
     14          6           0        1.620653    1.312431    0.111672
     15          1           0        2.519740    1.663641   -0.432540
     16          1           0        1.623818    1.687281    1.141381
     17          8           0        2.608051   -0.614692    1.152029
     18          8           0        0.513006    1.492794   -0.580024
 ---------------------------------------------------------------------
 Rotational constants (GHZ):           3.0314132           0.8261421           0.7527189
 Standard basis: Aug-CC-pVTZ (5D, 7F)
 There are   690 symmetry adapted cartesian basis functions of A   symmetry.
 There are   598 symmetry adapted basis functions of A   symmetry.
   598 basis functions,   846 primitive gaussians,   690 cartesian basis functions
    33 alpha electrons       31 beta electrons
       nuclear repulsion energy       360.7042911913 Hartrees.
 NAtoms=   18 NActive=   18 NUniq=   18 SFac= 1.00D+00 NAtFMM=   60 NAOKFM=F Big=F
 Integral buffers will be    131072 words long.
 Raffenetti 2 integral format.
 Two-electron integral symmetry is turned on.
 Nuclear repulsion after empirical dispersion term =      360.6969822745 Hartrees.
 One-electron integrals computed using PRISM.
 NBasis=   598 RedAO= T EigKep=  1.38D-05  NBF=   598
 NBsUse=   598 1.00D-06 EigRej= -1.00D+00 NBFU=   598
 Initial guess from the checkpoint file:  "Reverse-wb-opt.chk"
 B after Tr=     0.000000    0.000000    0.000000
         Rot=    0.999992   -0.003945    0.001155   -0.000032 Ang=  -0.47 deg.
 Initial guess <Sx>= 0.0000 <Sy>= 0.0000 <Sz>= 1.0000 <S**2>= 2.0116 S= 1.0039
 ExpMin= 2.53D-02 ExpMax= 1.53D+04 ExpMxC= 5.22D+02 IAcc=3 IRadAn=         7 AccDes= 0.00D+00
 Harris functional with IExCor= 4639 and IRadAn=       7 diagonalized for initial guess.
 HarFok:  IExCor= 4639 AccDes= 0.00D+00 IRadAn=         7 IDoV= 1 UseB2=F ITyADJ=14
 ICtDFT=  3500011 ScaDFX=  1.000000  1.000000  1.000000  1.000000
 FoFCou: FMM=F IPFlag=           0 FMFlag=      100000 FMFlg1=           0
         NFxFlg=           0 DoJE=T BraDBF=F KetDBF=T FulRan=T
         wScrn=  0.000000 ICntrl=       500 IOpCl=  0 I1Cent=   200000004 NGrid=           0
         NMat0=    1 NMatS0=      1 NMatT0=    0 NMatD0=    1 NMtDS0=    0 NMtDT0=    0
 Petite list used in FoFCou.
 Requested convergence on RMS density matrix=1.00D-08 within 128 cycles.
 Requested convergence on MAX density matrix=1.00D-06.
 Requested convergence on             energy=1.00D-06.
 No special actions if energy rises.
 Restarting incremental Fock formation.
 SCF Done:  E(UwB97XD) =  -422.096613055     A.U. after   22 cycles
            NFock= 22  Conv=0.81D-08     -V/T= 2.0058
 <Sx>= 0.0000 <Sy>= 0.0000 <Sz>= 1.0000 <S**2>= 2.0116 S= 1.0039
 <L.S>=  0.00000000000    
 Annihilation of the first spin contaminant:
 S**2 before annihilation     2.0116,   after     2.0001
 Calling FoFJK, ICntrl=      2127 FMM=F ISym2X=0 I1Cent= 0 IOpClX= 1 NMat=1 NMatS=1 NMatT=0.
 ***** Axes restored to original set *****
 -------------------------------------------------------------------
 Center     Atomic                   Forces (Hartrees/Bohr)
 Number     Number              X              Y              Z
 -------------------------------------------------------------------
      1        1          -0.000004735   -0.000002232    0.000010102
      2        6          -0.000031129    0.000089170   -0.000088029
      3        1          -0.000011429   -0.000013470    0.000010629
      4        1           0.000002211   -0.000008337    0.000008982
      5        6          -0.000074348   -0.000345161    0.000265459
      6        1          -0.000056136    0.000074128   -0.000060324
      7        1           0.000138809   -0.000021785   -0.000060259
      8        8           0.000116891    0.000228626   -0.000006783
      9        1          -0.000114161   -0.000037741   -0.000053352
     10        6           0.000108811   -0.000062520    0.000110356
     11        1          -0.000011776    0.000001186    0.000002463
     12        1          -0.000041900   -0.000014741    0.000001072
     13        6          -0.000084797    0.000432306   -0.000064873
     14        6           0.000169417   -0.000466933   -0.000078616
     15        1           0.000006420    0.000057552    0.000017655
     16        1           0.000015148    0.000091005    0.000023055
     17        8           0.000013344   -0.000094440   -0.000018587
     18        8          -0.000140641    0.000093388   -0.000018952
 -------------------------------------------------------------------
 Cartesian Forces:  Max     0.000466933 RMS     0.000126470

 GradGradGradGradGradGradGradGradGradGradGradGradGradGradGradGradGradGrad
 Berny optimization.
 Using GEDIIS/GDIIS optimizer.
 FormGI is forming the generalized inverse of G from B-inverse, IUseBI=4.
 Internal  Forces:  Max     0.000256269 RMS     0.000053948
 Search for a local minimum.
 Step number  12 out of a maximum of   94
 All quantities printed in internal units (Hartrees-Bohrs-Radians)
 Mixed Optimization -- En-DIIS/RFO-DIIS
 Swapping is turned off.
 Update second derivatives using D2CorX and points    1    2    3    4    5
                                                      6    7    8    9   10
                                                     11   12
 DE= -8.08D-06 DEPred=-4.34D-06 R= 1.86D+00
 TightC=F SS=  1.41D+00  RLast= 9.31D-02 DXNew= 5.2056D-01 2.7944D-01
 Trust test= 1.86D+00 RLast= 9.31D-02 DXMaxT set to 3.10D-01
 ITU=  1  1  1  1  1  1  1  1  1 -1  1  0
     Eigenvalues ---    0.00065   0.00123   0.00386   0.00402   0.00816
     Eigenvalues ---    0.01090   0.01917   0.02352   0.03155   0.03634
     Eigenvalues ---    0.04555   0.05049   0.05657   0.05665   0.06147
     Eigenvalues ---    0.06456   0.06900   0.08268   0.08882   0.10001
     Eigenvalues ---    0.10416   0.11183   0.12081   0.13081   0.14586
     Eigenvalues ---    0.16000   0.16011   0.16431   0.16869   0.17917
     Eigenvalues ---    0.20802   0.23044   0.25566   0.30156   0.31464
     Eigenvalues ---    0.32173   0.32468   0.32898   0.33618   0.33948
     Eigenvalues ---    0.34184   0.34247   0.34414   0.34509   0.35499
     Eigenvalues ---    0.45555   0.55463   1.03291
 En-DIIS/RFO-DIIS/Sim-DIIS IScMMF=       -3 using points:    12   11   10    9    8    7    6    5    4    3
 RFO step:  Lambda=-4.58050940D-06.
 DIIS inversion failure, remove point  10.
 DIIS inversion failure, remove point   9.
 DIIS inversion failure, remove point   8.
 DIIS inversion failure, remove point   7.
 DIIS inversion failure, remove point   6.
 DIIS inversion failure, remove point   5.
 RFO-DIIS uses    4 points instead of   10
 DidBck=F Rises=F RFO-DIIS coefs:    1.37424    0.25639   -1.02845    0.39782    0.00000
                  RFO-DIIS coefs:    0.00000    0.00000    0.00000    0.00000    0.00000
 Iteration  1 RMS(Cart)=  0.00680567 RMS(Int)=  0.00006031
 Iteration  2 RMS(Cart)=  0.00008177 RMS(Int)=  0.00004740
 Iteration  3 RMS(Cart)=  0.00000001 RMS(Int)=  0.00004740
 Variable       Old X    -DE/DX   Delta X   Delta X   Delta X     New X
                                 (Linear)    (Quad)   (Total)
    R1        2.05919   0.00000   0.00012  -0.00009   0.00003   2.05922
    R2        2.06054   0.00000   0.00006  -0.00004   0.00002   2.06055
    R3        2.05818   0.00001   0.00010  -0.00005   0.00005   2.05823
    R4        2.87060  -0.00008   0.00051  -0.00047   0.00004   2.87064
    R5        2.08357   0.00006   0.00042  -0.00012   0.00030   2.08387
    R6        2.09814  -0.00007   0.00064  -0.00047   0.00014   2.09828
    R7        2.56216   0.00011  -0.00135   0.00082  -0.00049   2.56167
    R8        4.31483   0.00003  -0.00357   0.00012  -0.00349   4.31134
    R9        4.39719   0.00006   0.01878  -0.00137   0.01744   4.41464
   R10        2.06778  -0.00007  -0.00007  -0.00015  -0.00017   2.06760
   R11        2.05268   0.00001   0.00006  -0.00003   0.00003   2.05271
   R12        2.05696   0.00001   0.00001  -0.00003  -0.00002   2.05694
   R13        2.81842  -0.00013   0.00065  -0.00054   0.00014   2.81856
   R14        3.04176   0.00026  -0.00173   0.00121  -0.00054   3.04122
   R15        2.24531  -0.00005   0.00023  -0.00013   0.00010   2.24541
   R16        2.09399  -0.00003   0.00048  -0.00034   0.00015   2.09414
   R17        2.07080  -0.00001   0.00016  -0.00015   0.00001   2.07081
   R18        2.49118  -0.00012   0.00026  -0.00009   0.00012   2.49131
    A1        1.89088   0.00001   0.00006   0.00005   0.00011   1.89099
    A2        1.89246  -0.00001  -0.00008   0.00000  -0.00008   1.89238
    A3        1.92875   0.00001  -0.00001   0.00005   0.00004   1.92878
    A4        1.89641  -0.00001   0.00015  -0.00017  -0.00002   1.89639
    A5        1.92675   0.00000  -0.00016   0.00010  -0.00007   1.92668
    A6        1.92764   0.00000   0.00005  -0.00003   0.00002   1.92766
    A7        1.96270   0.00006  -0.00042   0.00021  -0.00022   1.96248
    A8        1.93950   0.00001  -0.00061   0.00088   0.00035   1.93985
    A9        2.01772  -0.00004   0.00084  -0.00034   0.00049   2.01821
   A10        1.79546  -0.00005  -0.00160   0.00021  -0.00144   1.79402
   A11        1.91763  -0.00008   0.00075  -0.00123  -0.00047   1.91717
   A12        1.81212   0.00011   0.00084   0.00038   0.00118   1.81330
   A13        2.59069  -0.00003   0.00340  -0.00016   0.00300   2.59369
   A14        1.98443  -0.00007  -0.00830  -0.00047  -0.00869   1.97574
   A15        1.92104   0.00000  -0.00045   0.00010  -0.00034   1.92069
   A16        1.87411   0.00003   0.00027   0.00015   0.00041   1.87452
   A17        1.86855   0.00000  -0.00040   0.00019  -0.00024   1.86831
   A18        1.95131   0.00000   0.00015  -0.00007   0.00006   1.95136
   A19        1.92064   0.00001  -0.00008  -0.00002  -0.00011   1.92052
   A20        1.92586  -0.00004   0.00050  -0.00034   0.00023   1.92610
   A21        2.01837  -0.00003   0.00002   0.00014   0.00016   2.01854
   A22        2.21332   0.00011  -0.00060   0.00039  -0.00021   2.21311
   A23        2.05143  -0.00008   0.00057  -0.00052   0.00005   2.05147
   A24        1.71058  -0.00006  -0.00057   0.00014  -0.00036   1.71022
   A25        1.85641  -0.00007   0.00137  -0.00098   0.00040   1.85680
   A26        1.93993   0.00000   0.00111  -0.00053   0.00044   1.94037
   A27        1.92915   0.00004  -0.00106   0.00080  -0.00026   1.92889
   A28        1.96133   0.00003  -0.00077   0.00045  -0.00032   1.96101
   A29        2.03607   0.00004   0.00001   0.00002   0.00009   2.03616
   A30        2.32847  -0.00004  -0.01447  -0.00039  -0.01491   2.31356
   A31        2.78788   0.00001  -0.00738   0.00031  -0.00714   2.78074
   A32        3.00392  -0.00006  -0.00724  -0.00188  -0.00916   2.99476
    D1        1.12042  -0.00002   0.00119  -0.00110   0.00010   1.12051
    D2        3.12257  -0.00005  -0.00146  -0.00016  -0.00161   3.12096
    D3       -1.10133   0.00007  -0.00022   0.00076   0.00053  -1.10080
    D4       -0.97107  -0.00003   0.00123  -0.00125  -0.00002  -0.97109
    D5        1.03108  -0.00006  -0.00142  -0.00031  -0.00173   1.02936
    D6        3.09037   0.00006  -0.00019   0.00060   0.00041   3.09078
    D7       -3.06873  -0.00002   0.00112  -0.00109   0.00004  -3.06870
    D8       -1.06658  -0.00005  -0.00153  -0.00014  -0.00167  -1.06825
    D9        0.99270   0.00007  -0.00030   0.00077   0.00047   0.99317
   D10        2.74523   0.00000   0.02438  -0.00015   0.02427   2.76949
   D11       -1.43393   0.00004   0.02264   0.00065   0.02334  -1.41059
   D12        0.56518  -0.00002   0.02316  -0.00048   0.02272   0.58789
   D13       -2.88340  -0.00002  -0.00612  -0.00070  -0.00675  -2.89015
   D14        1.15566   0.00000  -0.00691   0.00040  -0.00644   1.14922
   D15       -0.75453   0.00004  -0.00578   0.00047  -0.00518  -0.75971
   D16       -1.19472  -0.00001  -0.02502  -0.00075  -0.02571  -1.22043
   D17       -2.78375  -0.00003  -0.00406  -0.00090  -0.00496  -2.78871
   D18       -0.46763   0.00000   0.00179  -0.00058   0.00130  -0.46633
   D19        1.51475  -0.00003   0.00017  -0.00060  -0.00042   1.51433
   D20       -1.32236   0.00000  -0.00375   0.00109  -0.00265  -1.32501
   D21        1.83203   0.00000  -0.00321   0.00085  -0.00238   1.82965
   D22        2.87332  -0.00001  -0.00292   0.00087  -0.00202   2.87129
   D23       -0.25547  -0.00001  -0.00238   0.00063  -0.00176  -0.25723
   D24        0.71185   0.00002  -0.00339   0.00120  -0.00218   0.70967
   D25       -2.41694   0.00002  -0.00286   0.00096  -0.00191  -2.41885
   D26       -1.54027  -0.00001   0.00095  -0.00059   0.00034  -1.53993
   D27        2.74917  -0.00001   0.00192  -0.00124   0.00064   2.74981
   D28        0.51601  -0.00001   0.00019  -0.00020  -0.00005   0.51596
   D29        1.58976  -0.00001   0.00046  -0.00037   0.00009   1.58986
   D30       -0.40398  -0.00001   0.00143  -0.00101   0.00040  -0.40358
   D31       -2.63714   0.00000  -0.00030   0.00002  -0.00029  -2.63744
   D32        1.05106   0.00003   0.00631   0.00069   0.00693   1.05798
   D33        2.94845  -0.00002   0.00582   0.00081   0.00656   2.95501
   D34       -1.08099   0.00009   0.00352   0.00244   0.00595  -1.07504
         Item               Value     Threshold  Converged?
 Maximum Force            0.000256     0.000450     YES
 RMS     Force            0.000054     0.000300     YES
 Maximum Displacement     0.024169     0.001800     NO 
 RMS     Displacement     0.006851     0.001200     NO 
 Predicted change in Energy=-2.265844D-06
 GradGradGradGradGradGradGradGradGradGradGradGradGradGradGradGradGradGrad

                          Input orientation:                          
 ---------------------------------------------------------------------
 Center     Atomic      Atomic             Coordinates (Angstroms)
 Number     Number       Type             X           Y           Z
 ---------------------------------------------------------------------
      1          1           0        4.312357    0.510897    0.568432
      2          6           0        3.593489   -0.307742    0.546358
      3          1           0        4.081992   -1.181912    0.114896
      4          1           0        3.304739   -0.540039    1.570541
      5          6           0        2.374414    0.076388   -0.274555
      6          1           0        2.618629    0.247251   -1.336250
      7          1           0        1.643928   -0.758522   -0.321642
      8          8           0        1.649172    1.116838    0.204058
      9          1           0       -0.459154    1.301344   -0.785083
     10          6           0       -1.535705    1.151326   -0.910186
     11          1           0       -2.053911    2.104101   -0.850027
     12          1           0       -1.687313    0.668770   -1.874009
     13          6           0       -1.983620    0.255285    0.194855
     14          6           0       -1.611475   -1.301101    0.024086
     15          1           0       -2.510261   -1.612892   -0.544260
     16          1           0       -1.624132   -1.734242    1.030596
     17          8           0       -2.589395    0.571900    1.166788
     18          8           0       -0.501394   -1.451832   -0.670917
 ---------------------------------------------------------------------
                    Distance matrix (angstroms):
                    1          2          3          4          5
     1  H    0.000000
     2  C    1.089692   0.000000
     3  H    1.767588   1.090398   0.000000
     4  H    1.767479   1.089169   1.770601   0.000000
     5  C    2.157556   1.519078   2.156575   2.156355   0.000000
     6  H    2.562428   2.191479   2.507940   3.088690   1.102738
     7  H    3.086126   2.181150   2.512764   2.527130   1.110361
     8  O    2.755446   2.434536   3.348256   2.711719   1.355575
     9  H    5.022363   4.559146   5.253431   4.806927   3.128940
    10  C    6.065995   5.528023   6.168737   5.696018   4.104699
    11  H    6.714141   6.297619   7.026967   6.447151   4.904371
    12  H    6.479698   5.890554   6.376963   6.184394   4.405315
    13  C    6.312228   5.616467   6.234066   5.521937   4.386890
    14  C    6.218637   5.324583   5.695439   5.209597   4.227762
    15  H    7.231645   6.336295   6.639129   6.279938   5.175563
    16  H    6.363659   5.430743   5.805466   5.100141   4.579320
    17  O    6.927910   6.275887   6.977804   6.011675   5.192534
    18  O    5.344201   4.422530   4.658088   4.510227   3.280675
                    6          7          8          9         10
     6  H    0.000000
     7  H    1.729466   0.000000
     8  O    2.017071   1.947657   0.000000
     9  H    3.299643   2.980064   2.336125   0.000000
    10  C    4.272865   3.755526   3.374341   1.094129   0.000000
    11  H    5.051429   4.706147   3.974747   1.786585   1.086249
    12  H    4.359817   3.942610   3.956168   1.759058   1.088485
    13  C    4.850262   3.801799   3.733569   2.092490   1.491519
    14  C    4.705496   3.318369   4.063329   2.958939   2.625452
    15  H    5.512975   4.246975   5.031133   3.571808   2.953737
    16  H    5.246837   3.668896   4.418863   3.724064   3.478643
    17  O    5.787410   4.680435   4.380555   2.979902   2.399962
    18  O    3.614429   2.281464   3.462454   2.755867   2.811314
                   11         12         13         14         15
    11  H    0.000000
    12  H    1.800863   0.000000
    13  C    2.124815   2.130484   0.000000
    14  C    3.543334   2.736586   1.609345   0.000000
    15  H    3.757364   2.766127   2.076952   1.108172   0.000000
    16  H    4.295850   3.770303   2.187673   1.095826   1.811110
    17  O    2.588808   3.173261   1.188219   2.402130   2.776196
    18  O    3.884206   2.711234   2.420910   1.318344   2.019290
                   16         17         18
    16  H    0.000000
    17  O    2.503712   0.000000
    18  O    2.058019   3.439826   0.000000
 Stoichiometry    C5H10O3(3)
 Framework group  C1[X(C5H10O3)]
 Deg. of freedom    48
 Full point group                 C1      NOp   1
 Largest Abelian subgroup         C1      NOp   1
 Largest concise Abelian subgroup C1      NOp   1
                         Standard orientation:                         
 ---------------------------------------------------------------------
 Center     Atomic      Atomic             Coordinates (Angstroms)
 Number     Number       Type             X           Y           Z
 ---------------------------------------------------------------------
      1          1           0       -4.297967   -0.574402    0.462679
      2          6           0       -3.585630    0.249248    0.502723
      3          1           0       -4.075231    1.145334    0.120245
      4          1           0       -3.313170    0.418457    1.543599
      5          6           0       -2.352059   -0.073267   -0.323040
      6          1           0       -2.579972   -0.178469   -1.396827
      7          1           0       -1.627889    0.768288   -0.306762
      8          8           0       -1.625041   -1.136540    0.099429
      9          1           0        0.498374   -1.242678   -0.868726
     10          6           0        1.575299   -1.077155   -0.968500
     11          1           0        2.100445   -2.027999   -0.961075
     12          1           0        1.736404   -0.533543   -1.897656
     13          6           0        2.000302   -0.249491    0.197251
     14          6           0        1.617774    1.311803    0.119651
     15          1           0        2.521829    1.665483   -0.414804
     16          1           0        1.612771    1.680540    1.151563
     17          8           0        2.595001   -0.622453    1.155947
     18          8           0        0.516326    1.498013   -0.580469
 ---------------------------------------------------------------------
 Rotational constants (GHZ):           3.0195206           0.8282081           0.7544721
 Standard basis: Aug-CC-pVTZ (5D, 7F)
 There are   690 symmetry adapted cartesian basis functions of A   symmetry.
 There are   598 symmetry adapted basis functions of A   symmetry.
   598 basis functions,   846 primitive gaussians,   690 cartesian basis functions
    33 alpha electrons       31 beta electrons
       nuclear repulsion energy       360.7658241188 Hartrees.
 NAtoms=   18 NActive=   18 NUniq=   18 SFac= 1.00D+00 NAtFMM=   60 NAOKFM=F Big=F
 Integral buffers will be    131072 words long.
 Raffenetti 2 integral format.
 Two-electron integral symmetry is turned on.
 Nuclear repulsion after empirical dispersion term =      360.7585044690 Hartrees.
 One-electron integrals computed using PRISM.
 NBasis=   598 RedAO= T EigKep=  1.37D-05  NBF=   598
 NBsUse=   598 1.00D-06 EigRej= -1.00D+00 NBFU=   598
 Initial guess from the checkpoint file:  "Reverse-wb-opt.chk"
 B after Tr=     0.000000    0.000000    0.000000
         Rot=    0.999997   -0.002197    0.000700    0.000079 Ang=  -0.26 deg.
 Initial guess <Sx>= 0.0000 <Sy>= 0.0000 <Sz>= 1.0000 <S**2>= 2.0116 S= 1.0039
 ExpMin= 2.53D-02 ExpMax= 1.53D+04 ExpMxC= 5.22D+02 IAcc=3 IRadAn=         7 AccDes= 0.00D+00
 Harris functional with IExCor= 4639 and IRadAn=       7 diagonalized for initial guess.
 HarFok:  IExCor= 4639 AccDes= 0.00D+00 IRadAn=         7 IDoV= 1 UseB2=F ITyADJ=14
 ICtDFT=  3500011 ScaDFX=  1.000000  1.000000  1.000000  1.000000
 FoFCou: FMM=F IPFlag=           0 FMFlag=      100000 FMFlg1=           0
         NFxFlg=           0 DoJE=T BraDBF=F KetDBF=T FulRan=T
         wScrn=  0.000000 ICntrl=       500 IOpCl=  0 I1Cent=   200000004 NGrid=           0
         NMat0=    1 NMatS0=      1 NMatT0=    0 NMatD0=    1 NMtDS0=    0 NMtDT0=    0
 Petite list used in FoFCou.
 Requested convergence on RMS density matrix=1.00D-08 within 128 cycles.
 Requested convergence on MAX density matrix=1.00D-06.
 Requested convergence on             energy=1.00D-06.
 No special actions if energy rises.
 Restarting incremental Fock formation.
 SCF Done:  E(UwB97XD) =  -422.096616197     A.U. after   22 cycles
            NFock= 22  Conv=0.37D-08     -V/T= 2.0058
 <Sx>= 0.0000 <Sy>= 0.0000 <Sz>= 1.0000 <S**2>= 2.0116 S= 1.0039
 <L.S>=  0.00000000000    
 Annihilation of the first spin contaminant:
 S**2 before annihilation     2.0116,   after     2.0001
 Calling FoFJK, ICntrl=      2127 FMM=F ISym2X=0 I1Cent= 0 IOpClX= 1 NMat=1 NMatS=1 NMatT=0.
 ***** Axes restored to original set *****
 -------------------------------------------------------------------
 Center     Atomic                   Forces (Hartrees/Bohr)
 Number     Number              X              Y              Z
 -------------------------------------------------------------------
      1        1          -0.000010175   -0.000011191    0.000006578
      2        6          -0.000053472    0.000101808   -0.000077834
      3        1          -0.000007840   -0.000006058    0.000017330
      4        1           0.000004508   -0.000007826   -0.000002114
      5        6           0.000020509   -0.000469706    0.000130016
      6        1          -0.000049234    0.000086854   -0.000016287
      7        1           0.000145892   -0.000005060   -0.000031474
      8        8           0.000005336    0.000294551    0.000024661
      9        1          -0.000072711   -0.000038554   -0.000033824
     10        6           0.000090723   -0.000055754    0.000109210
     11        1          -0.000003680   -0.000006663    0.000002512
     12        1          -0.000036197   -0.000015672    0.000011277
     13        6          -0.000131851    0.000494139    0.000008313
     14        6           0.000116857   -0.000551045   -0.000134079
     15        1           0.000031936    0.000055244    0.000034740
     16        1           0.000030637    0.000114810    0.000025826
     17        8           0.000060397   -0.000121821   -0.000090997
     18        8          -0.000141635    0.000141945    0.000016146
 -------------------------------------------------------------------
 Cartesian Forces:  Max     0.000551045 RMS     0.000142404

 GradGradGradGradGradGradGradGradGradGradGradGradGradGradGradGradGradGrad
 Berny optimization.
 Using GEDIIS/GDIIS optimizer.
 FormGI is forming the generalized inverse of G from B-inverse, IUseBI=4.
 Internal  Forces:  Max     0.000286392 RMS     0.000060867
 Search for a local minimum.
 Step number  13 out of a maximum of   94
 All quantities printed in internal units (Hartrees-Bohrs-Radians)
 Mixed Optimization -- En-DIIS/RFO-DIIS
 Swapping is turned off.
 Update second derivatives using D2CorX and points    1    2    3    4    5
                                                      6    7    8    9   10
                                                     11   12   13
 DE= -3.14D-06 DEPred=-2.27D-06 R= 1.39D+00
 TightC=F SS=  1.41D+00  RLast= 5.81D-02 DXNew= 5.2056D-01 1.7440D-01
 Trust test= 1.39D+00 RLast= 5.81D-02 DXMaxT set to 3.10D-01
 ITU=  1  1  1  1  1  1  1  1  1  1 -1  1  0
     Eigenvalues ---    0.00051   0.00118   0.00380   0.00402   0.00780
     Eigenvalues ---    0.01075   0.01847   0.02345   0.03171   0.03294
     Eigenvalues ---    0.04632   0.04963   0.05654   0.05664   0.06122
     Eigenvalues ---    0.06547   0.06907   0.08257   0.08830   0.09988
     Eigenvalues ---    0.10310   0.10897   0.11974   0.13081   0.14570
     Eigenvalues ---    0.16000   0.16010   0.16471   0.16763   0.17815
     Eigenvalues ---    0.20324   0.22790   0.25348   0.30196   0.31506
     Eigenvalues ---    0.32229   0.32540   0.32867   0.33605   0.33784
     Eigenvalues ---    0.34176   0.34225   0.34321   0.34483   0.35797
     Eigenvalues ---    0.45852   0.56155   1.05247
 En-DIIS/RFO-DIIS/Sim-DIIS IScMMF=       -3 using points:    13   12   11   10    9    8    7    6    5    4
 RFO step:  Lambda=-4.10717971D-06.
 DIIS inversion failure, remove point  10.
 DIIS inversion failure, remove point   9.
 DIIS inversion failure, remove point   8.
 DIIS inversion failure, remove point   7.
 DIIS inversion failure, remove point   6.
 DIIS inversion failure, remove point   5.
 RFO-DIIS uses    4 points instead of   10
 DidBck=F Rises=F RFO-DIIS coefs:    2.40943   -2.00000    0.50770    0.08287    0.00000
                  RFO-DIIS coefs:    0.00000    0.00000    0.00000    0.00000    0.00000
 Iteration  1 RMS(Cart)=  0.00721506 RMS(Int)=  0.00005605
 Iteration  2 RMS(Cart)=  0.00009568 RMS(Int)=  0.00002928
 Iteration  3 RMS(Cart)=  0.00000001 RMS(Int)=  0.00002928
 Variable       Old X    -DE/DX   Delta X   Delta X   Delta X     New X
                                 (Linear)    (Quad)   (Total)
    R1        2.05922  -0.00001  -0.00004   0.00003  -0.00001   2.05920
    R2        2.06055  -0.00001  -0.00001   0.00004   0.00003   2.06058
    R3        2.05823   0.00000   0.00001   0.00006   0.00007   2.05830
    R4        2.87064  -0.00010  -0.00030  -0.00007  -0.00038   2.87027
    R5        2.08387   0.00002   0.00017   0.00028   0.00045   2.08432
    R6        2.09828  -0.00009  -0.00034  -0.00001  -0.00034   2.09793
    R7        2.56167   0.00022   0.00028  -0.00012   0.00016   2.56183
    R8        4.31134   0.00003   0.00127  -0.00125   0.00003   4.31137
    R9        4.41464   0.00002   0.00881   0.01231   0.02112   4.43576
   R10        2.06760  -0.00006  -0.00018  -0.00015  -0.00034   2.06727
   R11        2.05271   0.00000   0.00000   0.00002   0.00002   2.05274
   R12        2.05694   0.00000   0.00001   0.00002   0.00003   2.05697
   R13        2.81856  -0.00014  -0.00024   0.00002  -0.00024   2.81832
   R14        3.04122   0.00029   0.00066   0.00068   0.00134   3.04256
   R15        2.24541  -0.00014  -0.00005  -0.00007  -0.00012   2.24529
   R16        2.09414  -0.00006  -0.00011   0.00007  -0.00004   2.09410
   R17        2.07081  -0.00002  -0.00008   0.00005  -0.00003   2.07078
   R18        2.49131  -0.00012  -0.00012  -0.00019  -0.00030   2.49101
    A1        1.89099   0.00000   0.00010   0.00007   0.00017   1.89116
    A2        1.89238   0.00000  -0.00006  -0.00009  -0.00015   1.89223
    A3        1.92878   0.00001   0.00007   0.00007   0.00014   1.92893
    A4        1.89639  -0.00001  -0.00018  -0.00012  -0.00030   1.89608
    A5        1.92668   0.00001   0.00007   0.00007   0.00014   1.92682
    A6        1.92766   0.00000  -0.00001   0.00000  -0.00001   1.92765
    A7        1.96248   0.00005  -0.00005  -0.00016  -0.00021   1.96227
    A8        1.93985   0.00001   0.00091   0.00057   0.00143   1.94128
    A9        2.01821  -0.00005   0.00004   0.00028   0.00032   2.01853
   A10        1.79402  -0.00003  -0.00090  -0.00115  -0.00202   1.79200
   A11        1.91717  -0.00007  -0.00142  -0.00103  -0.00247   1.91470
   A12        1.81330   0.00008   0.00144   0.00147   0.00293   1.81623
   A13        2.59369  -0.00003   0.00014   0.00146   0.00173   2.59542
   A14        1.97574  -0.00006  -0.00246  -0.00598  -0.00846   1.96728
   A15        1.92069   0.00000   0.00003  -0.00008  -0.00005   1.92064
   A16        1.87452   0.00003   0.00012   0.00020   0.00033   1.87485
   A17        1.86831   0.00001   0.00031  -0.00007   0.00027   1.86858
   A18        1.95136   0.00000  -0.00015   0.00001  -0.00010   1.95126
   A19        1.92052   0.00001  -0.00007   0.00002  -0.00006   1.92047
   A20        1.92610  -0.00005  -0.00022  -0.00009  -0.00037   1.92573
   A21        2.01854  -0.00003   0.00007  -0.00025  -0.00018   2.01835
   A22        2.21311   0.00011   0.00020   0.00022   0.00043   2.21353
   A23        2.05147  -0.00009  -0.00027   0.00002  -0.00025   2.05123
   A24        1.71022  -0.00004  -0.00008  -0.00043  -0.00053   1.70969
   A25        1.85680  -0.00008  -0.00042  -0.00027  -0.00070   1.85610
   A26        1.94037  -0.00001  -0.00033  -0.00001  -0.00029   1.94009
   A27        1.92889   0.00004   0.00039   0.00006   0.00046   1.92935
   A28        1.96101   0.00004   0.00024   0.00037   0.00061   1.96162
   A29        2.03616   0.00003   0.00010   0.00014   0.00023   2.03639
   A30        2.31356   0.00001  -0.00401  -0.00991  -0.01394   2.29962
   A31        2.78074   0.00001   0.00000  -0.00289  -0.00281   2.77793
   A32        2.99476  -0.00004  -0.00428  -0.00738  -0.01164   2.98312
    D1        1.12051  -0.00003  -0.00077  -0.00035  -0.00113   1.11939
    D2        3.12096  -0.00003  -0.00135  -0.00152  -0.00287   3.11809
    D3       -1.10080   0.00006   0.00125   0.00102   0.00228  -1.09852
    D4       -0.97109  -0.00004  -0.00099  -0.00053  -0.00152  -0.97261
    D5        1.02936  -0.00004  -0.00157  -0.00170  -0.00327   1.02609
    D6        3.09078   0.00005   0.00103   0.00085   0.00188   3.09266
    D7       -3.06870  -0.00003  -0.00081  -0.00042  -0.00123  -3.06993
    D8       -1.06825  -0.00003  -0.00138  -0.00159  -0.00297  -1.07122
    D9        0.99317   0.00006   0.00122   0.00096   0.00218   0.99535
   D10        2.76949  -0.00002   0.01013   0.01749   0.02759   2.79708
   D11       -1.41059   0.00004   0.01001   0.01691   0.02687  -1.38373
   D12        0.58789  -0.00002   0.00864   0.01588   0.02447   0.61236
   D13       -2.89015  -0.00002  -0.00061  -0.00358  -0.00425  -2.89439
   D14        1.14922   0.00001   0.00070  -0.00265  -0.00201   1.14722
   D15       -0.75971   0.00003   0.00160  -0.00163  -0.00013  -0.75984
   D16       -1.22043  -0.00002  -0.01315  -0.02051  -0.03371  -1.25415
   D17       -2.78871  -0.00002  -0.00614  -0.00527  -0.01138  -2.80009
   D18       -0.46633   0.00001  -0.00510  -0.00185  -0.00703  -0.47336
   D19        1.51433  -0.00003  -0.00513  -0.00261  -0.00773   1.50659
   D20       -1.32501   0.00000   0.00112  -0.00001   0.00109  -1.32391
   D21        1.82965   0.00000   0.00119   0.00026   0.00145   1.83110
   D22        2.87129  -0.00001   0.00094   0.00011   0.00103   2.87232
   D23       -0.25723  -0.00001   0.00101   0.00038   0.00138  -0.25585
   D24        0.70967   0.00002   0.00132   0.00013   0.00144   0.71112
   D25       -2.41885   0.00001   0.00139   0.00040   0.00180  -2.41705
   D26       -1.53993  -0.00001   0.00079  -0.00059   0.00021  -1.53972
   D27        2.74981  -0.00002   0.00052  -0.00041   0.00012   2.74993
   D28        0.51596   0.00001   0.00090  -0.00040   0.00053   0.51648
   D29        1.58986  -0.00001   0.00073  -0.00083  -0.00011   1.58975
   D30       -0.40358  -0.00001   0.00046  -0.00066  -0.00020  -0.40378
   D31       -2.63744   0.00001   0.00084  -0.00064   0.00021  -2.63723
   D32        1.05798   0.00003   0.00250   0.00580   0.00831   1.06629
   D33        2.95501  -0.00001   0.00234   0.00548   0.00784   2.96285
   D34       -1.07504   0.00012   0.00326   0.00606   0.00933  -1.06571
         Item               Value     Threshold  Converged?
 Maximum Force            0.000286     0.000450     YES
 RMS     Force            0.000061     0.000300     YES
 Maximum Displacement     0.021753     0.001800     NO 
 RMS     Displacement     0.007241     0.001200     NO 
 Predicted change in Energy=-1.500604D-06
 GradGradGradGradGradGradGradGradGradGradGradGradGradGradGradGradGradGrad

                          Input orientation:                          
 ---------------------------------------------------------------------
 Center     Atomic      Atomic             Coordinates (Angstroms)
 Number     Number       Type             X           Y           Z
 ---------------------------------------------------------------------
      1          1           0        4.315399    0.507707    0.562689
      2          6           0        3.593393   -0.308324    0.548130
      3          1           0        4.076508   -1.186659    0.119025
      4          1           0        3.308799   -0.534350    1.574914
      5          6           0        2.371882    0.076070   -0.268662
      6          1           0        2.612007    0.241828   -1.332341
      7          1           0        1.638640   -0.756415   -0.311344
      8          8           0        1.653976    1.123309    0.206431
      9          1           0       -0.461393    1.301051   -0.795297
     10          6           0       -1.538790    1.151975   -0.912423
     11          1           0       -2.055794    2.105086   -0.847243
     12          1           0       -1.698371    0.670590   -1.875563
     13          6           0       -1.979326    0.254990    0.194645
     14          6           0       -1.608134   -1.301879    0.019582
     15          1           0       -2.510786   -1.612464   -0.543227
     16          1           0       -1.614330   -1.735470    1.025943
     17          8           0       -2.578828    0.570165    1.170849
     18          8           0       -0.502492   -1.451391   -0.682428
 ---------------------------------------------------------------------
                    Distance matrix (angstroms):
                    1          2          3          4          5
     1  H    0.000000
     2  C    1.089684   0.000000
     3  H    1.767706   1.090414   0.000000
     4  H    1.767407   1.089205   1.770451   0.000000
     5  C    2.157478   1.518880   2.156510   2.156200   0.000000
     6  H    2.561909   2.191337   2.508347   3.088707   1.102973
     7  H    3.086580   2.181866   2.512673   2.529173   1.110179
     8  O    2.754825   2.434681   3.348471   2.712752   1.355660
     9  H    5.029042   4.564666   5.255210   4.816737   3.131353
    10  C    6.071455   5.532178   6.169657   5.703478   4.106746
    11  H    6.718008   6.299597   7.026691   6.450762   4.904690
    12  H    6.491304   5.902146   6.385686   6.199147   4.416169
    13  C    6.310538   5.612261   6.225528   5.521999   4.379461
    14  C    6.217541   5.321879   5.686679   5.213865   4.221653
    15  H    7.232910   6.336628   6.634179   6.286210   5.173682
    16  H    6.356739   5.420833   5.788724   5.097181   4.565913
    17  O    6.921281   6.265447   6.963207   6.003947   5.179368
    18  O    5.347939   4.426866   4.656141   4.523549   3.281214
                    6          7          8          9         10
     6  H    0.000000
     7  H    1.728111   0.000000
     8  O    2.015603   1.949792   0.000000
     9  H    3.294869   2.979516   2.347304   0.000000
    10  C    4.270107   3.754905   3.383254   1.093950   0.000000
    11  H    5.049299   4.703639   3.979511   1.786417   1.086261
    12  H    4.365579   3.952058   3.972138   1.759139   1.088502
    13  C    4.838615   3.790600   3.735639   2.092450   1.491393
    14  C    4.692581   3.308865   4.069129   2.958765   2.625803
    15  H    5.504917   4.243151   5.039017   3.571012   2.953507
    16  H    5.228110   3.650849   4.418828   3.723793   3.478549
    17  O    5.772221   4.663019   4.376379   2.980512   2.400042
    18  O    3.604092   2.281478   3.474119   2.755062   2.811463
                   11         12         13         14         15
    11  H    0.000000
    12  H    1.800825   0.000000
    13  C    2.124672   2.130121   0.000000
    14  C    3.543896   2.736851   1.610053   0.000000
    15  H    3.757609   2.765407   2.077087   1.108151   0.000000
    16  H    4.295763   3.770268   2.187740   1.095811   1.811370
    17  O    2.588869   3.172682   1.188155   2.402542   2.776068
    18  O    3.884384   2.712286   2.421163   1.318187   2.019547
                   16         17         18
    16  H    0.000000
    17  O    2.503438   0.000000
    18  O    2.058013   3.439839   0.000000
 Stoichiometry    C5H10O3(3)
 Framework group  C1[X(C5H10O3)]
 Deg. of freedom    48
 Full point group                 C1      NOp   1
 Largest Abelian subgroup         C1      NOp   1
 Largest concise Abelian subgroup C1      NOp   1
                         Standard orientation:                         
 ---------------------------------------------------------------------
 Center     Atomic      Atomic             Coordinates (Angstroms)
 Number     Number       Type             X           Y           Z
 ---------------------------------------------------------------------
      1          1           0       -4.300248   -0.570564    0.448062
      2          6           0       -3.584463    0.249337    0.501218
      3          1           0       -4.067673    1.151898    0.125859
      4          1           0       -3.317592    0.405989    1.545540
      5          6           0       -2.347484   -0.069706   -0.320419
      6          1           0       -2.569788   -0.163395   -1.396687
      7          1           0       -1.620156    0.768622   -0.294005
      8          8           0       -1.628919   -1.142366    0.092955
      9          1           0        0.503048   -1.236541   -0.884637
     10          6           0        1.580941   -1.072555   -0.973973
     11          1           0        2.104260   -2.024417   -0.966230
     12          1           0        1.751696   -0.524909   -1.899047
     13          6           0        1.997275   -0.251042    0.199072
     14          6           0        1.616761    1.311673    0.125579
     15          1           0        2.525594    1.666316   -0.400017
     16          1           0        1.603981    1.674938    1.159347
     17          8           0        2.583995   -0.628705    1.160759
     18          8           0        0.521011    1.501800   -0.582094
 ---------------------------------------------------------------------
 Rotational constants (GHZ):           3.0073467           0.8290871           0.7551894
 Standard basis: Aug-CC-pVTZ (5D, 7F)
 There are   690 symmetry adapted cartesian basis functions of A   symmetry.
 There are   598 symmetry adapted basis functions of A   symmetry.
   598 basis functions,   846 primitive gaussians,   690 cartesian basis functions
    33 alpha electrons       31 beta electrons
       nuclear repulsion energy       360.7282752351 Hartrees.
 NAtoms=   18 NActive=   18 NUniq=   18 SFac= 1.00D+00 NAtFMM=   60 NAOKFM=F Big=F
 Integral buffers will be    131072 words long.
 Raffenetti 2 integral format.
 Two-electron integral symmetry is turned on.
 Nuclear repulsion after empirical dispersion term =      360.7209513674 Hartrees.
 One-electron integrals computed using PRISM.
 NBasis=   598 RedAO= T EigKep=  1.36D-05  NBF=   598
 NBsUse=   598 1.00D-06 EigRej= -1.00D+00 NBFU=   598
 Initial guess from the checkpoint file:  "Reverse-wb-opt.chk"
 B after Tr=     0.000000    0.000000    0.000000
         Rot=    0.999998   -0.001918    0.000696    0.000236 Ang=  -0.24 deg.
 Initial guess <Sx>= 0.0000 <Sy>= 0.0000 <Sz>= 1.0000 <S**2>= 2.0116 S= 1.0039
 ExpMin= 2.53D-02 ExpMax= 1.53D+04 ExpMxC= 5.22D+02 IAcc=3 IRadAn=         7 AccDes= 0.00D+00
 Harris functional with IExCor= 4639 and IRadAn=       7 diagonalized for initial guess.
 HarFok:  IExCor= 4639 AccDes= 0.00D+00 IRadAn=         7 IDoV= 1 UseB2=F ITyADJ=14
 ICtDFT=  3500011 ScaDFX=  1.000000  1.000000  1.000000  1.000000
 FoFCou: FMM=F IPFlag=           0 FMFlag=      100000 FMFlg1=           0
         NFxFlg=           0 DoJE=T BraDBF=F KetDBF=T FulRan=T
         wScrn=  0.000000 ICntrl=       500 IOpCl=  0 I1Cent=   200000004 NGrid=           0
         NMat0=    1 NMatS0=      1 NMatT0=    0 NMatD0=    1 NMtDS0=    0 NMtDT0=    0
 Petite list used in FoFCou.
 Requested convergence on RMS density matrix=1.00D-08 within 128 cycles.
 Requested convergence on MAX density matrix=1.00D-06.
 Requested convergence on             energy=1.00D-06.
 No special actions if energy rises.
 SCF Done:  E(UwB97XD) =  -422.096620130     A.U. after   20 cycles
            NFock= 20  Conv=0.54D-08     -V/T= 2.0058
 <Sx>= 0.0000 <Sy>= 0.0000 <Sz>= 1.0000 <S**2>= 2.0116 S= 1.0039
 <L.S>=  0.00000000000    
 Annihilation of the first spin contaminant:
 S**2 before annihilation     2.0116,   after     2.0001
 Calling FoFJK, ICntrl=      2127 FMM=F ISym2X=0 I1Cent= 0 IOpClX= 1 NMat=1 NMatS=1 NMatT=0.
 ***** Axes restored to original set *****
 -------------------------------------------------------------------
 Center     Atomic                   Forces (Hartrees/Bohr)
 Number     Number              X              Y              Z
 -------------------------------------------------------------------
      1        1          -0.000007803   -0.000012136    0.000001581
      2        6          -0.000035229    0.000057469   -0.000023634
      3        1          -0.000002321    0.000003969    0.000012536
      4        1           0.000003657   -0.000003070   -0.000009672
      5        6           0.000050257   -0.000316850   -0.000058267
      6        1          -0.000014956    0.000049913    0.000029412
      7        1           0.000093876   -0.000005914    0.000032811
      8        8          -0.000084325    0.000195884    0.000029726
      9        1           0.000022089   -0.000037034    0.000007095
     10        6           0.000019963   -0.000017337    0.000042358
     11        1           0.000005344   -0.000009089   -0.000001265
     12        1          -0.000013660   -0.000004834    0.000010222
     13        6          -0.000124525    0.000342477    0.000103641
     14        6           0.000093431   -0.000411142   -0.000140122
     15        1           0.000033779    0.000020013    0.000039299
     16        1           0.000024575    0.000089361    0.000025198
     17        8           0.000075336   -0.000097969   -0.000128085
     18        8          -0.000139488    0.000156287    0.000027166
 -------------------------------------------------------------------
 Cartesian Forces:  Max     0.000411142 RMS     0.000105950

 GradGradGradGradGradGradGradGradGradGradGradGradGradGradGradGradGradGrad
 Berny optimization.
 Using GEDIIS/GDIIS optimizer.
 FormGI is forming the generalized inverse of G from B-inverse, IUseBI=4.
 Internal  Forces:  Max     0.000197989 RMS     0.000045514
 Search for a local minimum.
 Step number  14 out of a maximum of   94
 All quantities printed in internal units (Hartrees-Bohrs-Radians)
 Mixed Optimization -- En-DIIS/RFO-DIIS
 Swapping is turned off.
 Update second derivatives using D2CorX and points    1    2    3    4    5
                                                      6    7    8    9   10
                                                     11   12   13   14
 DE= -3.93D-06 DEPred=-1.50D-06 R= 2.62D+00
 TightC=F SS=  1.41D+00  RLast= 6.81D-02 DXNew= 5.2056D-01 2.0434D-01
 Trust test= 2.62D+00 RLast= 6.81D-02 DXMaxT set to 3.10D-01
 ITU=  1  1  1  1  1  1  1  1  1  1  1 -1  1  0
     Eigenvalues ---    0.00048   0.00111   0.00389   0.00404   0.00670
     Eigenvalues ---    0.01135   0.01674   0.02360   0.02956   0.03397
     Eigenvalues ---    0.04692   0.04880   0.05645   0.05663   0.06085
     Eigenvalues ---    0.06354   0.06922   0.08224   0.08738   0.09891
     Eigenvalues ---    0.10035   0.10621   0.11929   0.12999   0.14594
     Eigenvalues ---    0.16001   0.16009   0.16447   0.16621   0.17559
     Eigenvalues ---    0.19472   0.22304   0.25163   0.30076   0.31431
     Eigenvalues ---    0.32293   0.32618   0.32763   0.33332   0.33639
     Eigenvalues ---    0.34145   0.34200   0.34288   0.34458   0.35054
     Eigenvalues ---    0.45695   0.55210   1.04967
 En-DIIS/RFO-DIIS/Sim-DIIS IScMMF=       -3 using points:    14   13   12   11   10    9    8    7    6    5
 RFO step:  Lambda=-2.41143266D-06.
 DIIS inversion failure, remove point  10.
 DIIS inversion failure, remove point   9.
 DIIS inversion failure, remove point   8.
 DIIS inversion failure, remove point   7.
 DIIS inversion failure, remove point   6.
 DIIS inversion failure, remove point   5.
 DIIS inversion failure, remove point   4.
 RFO-DIIS uses    3 points instead of   10
 DidBck=F Rises=F RFO-DIIS coefs:    1.62746   -0.76098    0.13352    0.00000    0.00000
                  RFO-DIIS coefs:    0.00000    0.00000    0.00000    0.00000    0.00000
 Iteration  1 RMS(Cart)=  0.00392892 RMS(Int)=  0.00001949
 Iteration  2 RMS(Cart)=  0.00002610 RMS(Int)=  0.00001176
 Iteration  3 RMS(Cart)=  0.00000000 RMS(Int)=  0.00001176
 Variable       Old X    -DE/DX   Delta X   Delta X   Delta X     New X
                                 (Linear)    (Quad)   (Total)
    R1        2.05920  -0.00001  -0.00001  -0.00001  -0.00002   2.05918
    R2        2.06058  -0.00001   0.00002  -0.00001   0.00001   2.06059
    R3        2.05830  -0.00001   0.00004   0.00000   0.00003   2.05833
    R4        2.87027  -0.00006  -0.00024  -0.00008  -0.00032   2.86995
    R5        2.08432  -0.00002   0.00024   0.00000   0.00024   2.08456
    R6        2.09793  -0.00007  -0.00023  -0.00013  -0.00037   2.09757
    R7        2.56183   0.00018   0.00017   0.00016   0.00033   2.56216
    R8        4.31137   0.00003   0.00048  -0.00049  -0.00002   4.31135
    R9        4.43576  -0.00004   0.01093  -0.00321   0.00773   4.44349
   R10        2.06727  -0.00002  -0.00019   0.00005  -0.00013   2.06714
   R11        2.05274  -0.00001   0.00001  -0.00001   0.00000   2.05274
   R12        2.05697   0.00000   0.00002   0.00000   0.00002   2.05699
   R13        2.81832  -0.00007  -0.00017  -0.00008  -0.00025   2.81807
   R14        3.04256   0.00020   0.00091   0.00116   0.00207   3.04463
   R15        2.24529  -0.00017  -0.00009  -0.00019  -0.00028   2.24500
   R16        2.09410  -0.00005  -0.00004  -0.00007  -0.00011   2.09399
   R17        2.07078  -0.00001  -0.00002   0.00002   0.00000   2.07078
   R18        2.49101  -0.00013  -0.00020  -0.00045  -0.00066   2.49035
    A1        1.89116   0.00000   0.00010   0.00001   0.00010   1.89126
    A2        1.89223   0.00000  -0.00008  -0.00001  -0.00010   1.89213
    A3        1.92893   0.00000   0.00008   0.00005   0.00013   1.92906
    A4        1.89608  -0.00001  -0.00019  -0.00006  -0.00025   1.89583
    A5        1.92682   0.00001   0.00009   0.00004   0.00013   1.92695
    A6        1.92765   0.00000  -0.00001  -0.00002  -0.00003   1.92762
    A7        1.96227   0.00002  -0.00010   0.00001  -0.00009   1.96218
    A8        1.94128   0.00001   0.00085   0.00029   0.00114   1.94242
    A9        2.01853  -0.00003   0.00014  -0.00012   0.00002   2.01855
   A10        1.79200   0.00000  -0.00108  -0.00005  -0.00112   1.79088
   A11        1.91470  -0.00003  -0.00149  -0.00037  -0.00186   1.91284
   A12        1.81623   0.00003   0.00168   0.00027   0.00194   1.81817
   A13        2.59542  -0.00002   0.00069  -0.00044   0.00019   2.59560
   A14        1.96728  -0.00003  -0.00415  -0.00041  -0.00455   1.96273
   A15        1.92064   0.00000   0.00001   0.00017   0.00020   1.92084
   A16        1.87485   0.00001   0.00015  -0.00001   0.00014   1.87499
   A17        1.86858   0.00000   0.00020  -0.00018   0.00001   1.86859
   A18        1.95126   0.00000  -0.00007   0.00001  -0.00006   1.95120
   A19        1.92047   0.00001  -0.00002   0.00014   0.00012   1.92058
   A20        1.92573  -0.00002  -0.00026  -0.00014  -0.00040   1.92532
   A21        2.01835  -0.00002  -0.00014  -0.00034  -0.00049   2.01786
   A22        2.21353   0.00007   0.00030   0.00044   0.00074   2.21427
   A23        2.05123  -0.00005  -0.00016  -0.00010  -0.00025   2.05098
   A24        1.70969  -0.00001  -0.00029  -0.00024  -0.00050   1.70918
   A25        1.85610  -0.00006  -0.00049  -0.00061  -0.00110   1.85500
   A26        1.94009  -0.00001  -0.00024  -0.00039  -0.00067   1.93942
   A27        1.92935   0.00002   0.00032   0.00027   0.00059   1.92994
   A28        1.96162   0.00003   0.00043   0.00058   0.00101   1.96263
   A29        2.03639   0.00002   0.00013   0.00022   0.00037   2.03676
   A30        2.29962   0.00003  -0.00676  -0.00056  -0.00735   2.29227
   A31        2.77793   0.00002  -0.00081   0.00105   0.00023   2.77815
   A32        2.98312  -0.00002  -0.00608  -0.00151  -0.00758   2.97554
    D1        1.11939  -0.00002  -0.00072  -0.00026  -0.00098   1.11841
    D2        3.11809   0.00000  -0.00158  -0.00013  -0.00171   3.11638
    D3       -1.09852   0.00002   0.00136   0.00036   0.00172  -1.09680
    D4       -0.97261  -0.00003  -0.00095  -0.00032  -0.00128  -0.97389
    D5        1.02609   0.00000  -0.00182  -0.00019  -0.00201   1.02408
    D6        3.09266   0.00002   0.00113   0.00030   0.00142   3.09408
    D7       -3.06993  -0.00002  -0.00078  -0.00026  -0.00103  -3.07096
    D8       -1.07122   0.00000  -0.00164  -0.00012  -0.00176  -1.07299
    D9        0.99535   0.00003   0.00130   0.00037   0.00167   0.99701
   D10        2.79708  -0.00002   0.01407  -0.00059   0.01348   2.81057
   D11       -1.38373   0.00001   0.01374  -0.00046   0.01328  -1.37045
   D12        0.61236  -0.00001   0.01232  -0.00079   0.01152   0.62389
   D13       -2.89439  -0.00001  -0.00176  -0.00010  -0.00186  -2.89625
   D14        1.14722   0.00001  -0.00040   0.00032  -0.00008   1.14713
   D15       -0.75984   0.00001   0.00061   0.00039   0.00101  -0.75883
   D16       -1.25415  -0.00003  -0.01772  -0.00073  -0.01846  -1.27261
   D17       -2.80009   0.00000  -0.00648   0.00020  -0.00627  -2.80636
   D18       -0.47336   0.00000  -0.00458   0.00000  -0.00459  -0.47795
   D19        1.50659  -0.00001  -0.00480   0.00018  -0.00462   1.50197
   D20       -1.32391   0.00001   0.00104   0.00153   0.00257  -1.32134
   D21        1.83110   0.00001   0.00123   0.00137   0.00260   1.83370
   D22        2.87232   0.00000   0.00091   0.00134   0.00226   2.87458
   D23       -0.25585   0.00000   0.00110   0.00119   0.00229  -0.25356
   D24        0.71112   0.00001   0.00120   0.00133   0.00253   0.71365
   D25       -2.41705   0.00001   0.00138   0.00118   0.00256  -2.41449
   D26       -1.53972  -0.00001   0.00009  -0.00172  -0.00164  -1.54136
   D27        2.74993  -0.00001  -0.00001  -0.00174  -0.00177   2.74816
   D28        0.51648   0.00001   0.00034  -0.00133  -0.00100   0.51548
   D29        1.58975  -0.00001  -0.00008  -0.00158  -0.00166   1.58810
   D30       -0.40378  -0.00001  -0.00018  -0.00160  -0.00178  -0.40557
   D31       -2.63723   0.00001   0.00017  -0.00118  -0.00102  -2.63824
   D32        1.06629   0.00003   0.00429   0.00163   0.00589   1.07218
   D33        2.96285   0.00002   0.00404   0.00143   0.00545   2.96830
   D34       -1.06571   0.00010   0.00506   0.00261   0.00766  -1.05806
         Item               Value     Threshold  Converged?
 Maximum Force            0.000198     0.000450     YES
 RMS     Force            0.000046     0.000300     YES
 Maximum Displacement     0.013092     0.001800     NO 
 RMS     Displacement     0.003938     0.001200     NO 
 Predicted change in Energy=-1.193003D-06
 GradGradGradGradGradGradGradGradGradGradGradGradGradGradGradGradGradGrad

                          Input orientation:                          
 ---------------------------------------------------------------------
 Center     Atomic      Atomic             Coordinates (Angstroms)
 Number     Number       Type             X           Y           Z
 ---------------------------------------------------------------------
      1          1           0        4.316148    0.506557    0.559888
      2          6           0        3.592816   -0.308343    0.549219
      3          1           0        4.073590   -1.188811    0.121846
      4          1           0        3.310169   -0.530931    1.577311
      5          6           0        2.370182    0.075476   -0.265847
      6          1           0        2.608464    0.238769   -1.330452
      7          1           0        1.635748   -0.755792   -0.306650
      8          8           0        1.655967    1.126601    0.206725
      9          1           0       -0.461677    1.299162   -0.800678
     10          6           0       -1.539807    1.152388   -0.913238
     11          1           0       -2.054775    2.106382   -0.844925
     12          1           0       -1.704702    0.672122   -1.876055
     13          6           0       -1.977248    0.255021    0.194566
     14          6           0       -1.606109   -1.302701    0.016929
     15          1           0       -2.511333   -1.612749   -0.541917
     16          1           0       -1.607800   -1.735691    1.023566
     17          8           0       -2.573884    0.568930    1.172749
     18          8           0       -0.503388   -1.450571   -0.689356
 ---------------------------------------------------------------------
                    Distance matrix (angstroms):
                    1          2          3          4          5
     1  H    0.000000
     2  C    1.089672   0.000000
     3  H    1.767764   1.090419   0.000000
     4  H    1.767349   1.089223   1.770310   0.000000
     5  C    2.157418   1.518711   2.156461   2.156046   0.000000
     6  H    2.561500   2.191220   2.508734   3.088675   1.103099
     7  H    3.086900   2.182393   2.512804   2.530525   1.109984
     8  O    2.754222   2.434698   3.348617   2.713356   1.355836
     9  H    5.030604   4.565656   5.254494   4.819844   3.130955
    10  C    6.072842   5.533204   6.169508   5.706020   4.106930
    11  H    6.717261   6.298398   7.024940   6.450214   4.903076
    12  H    6.497066   5.908212   6.390879   6.206610   4.421928
    13  C    6.309006   5.609703   6.221139   5.521456   4.375427
    14  C    6.216216   5.319859   5.681809   5.215382   4.217846
    15  H    7.233251   6.336615   6.631856   6.288986   5.172573
    16  H    6.351050   5.413755   5.778440   5.093575   4.557110
    17  O    6.917516   6.259920   6.955786   5.999620   5.172702
    18  O    5.349663   4.429181   4.655673   4.530644   3.281095
                    6          7          8          9         10
     6  H    0.000000
     7  H    1.727281   0.000000
     8  O    2.014550   1.951247   0.000000
     9  H    3.291028   2.977599   2.351394   0.000000
    10  C    4.268129   3.754098   3.386437   1.093882   0.000000
    11  H    5.046733   4.701249   3.979390   1.786483   1.086261
    12  H    4.369083   3.957345   3.979777   1.759184   1.088514
    13  C    4.832670   3.785063   3.736315   2.092294   1.491258
    14  C    4.685530   3.303551   4.071691   2.957684   2.626227
    15  H    5.501112   4.241227   5.042905   3.570332   2.954272
    16  H    5.216971   3.640094   4.417253   3.721801   3.478051
    17  O    5.764699   4.654516   4.374453   2.981455   2.400226
    18  O    3.598403   2.281466   3.479597   2.752302   2.810638
                   11         12         13         14         15
    11  H    0.000000
    12  H    1.800800   0.000000
    13  C    2.124638   2.129724   0.000000
    14  C    3.544846   2.737341   1.611148   0.000000
    15  H    3.759281   2.766083   2.077551   1.108093   0.000000
    16  H    4.295645   3.770247   2.187846   1.095811   1.811691
    17  O    2.589255   3.171961   1.188005   2.403229   2.775557
    18  O    3.883673   2.712423   2.421286   1.317838   2.019872
                   16         17         18
    16  H    0.000000
    17  O    2.503368   0.000000
    18  O    2.057941   3.439880   0.000000
 Stoichiometry    C5H10O3(3)
 Framework group  C1[X(C5H10O3)]
 Deg. of freedom    48
 Full point group                 C1      NOp   1
 Largest Abelian subgroup         C1      NOp   1
 Largest concise Abelian subgroup C1      NOp   1
                         Standard orientation:                         
 ---------------------------------------------------------------------
 Center     Atomic      Atomic             Coordinates (Angstroms)
 Number     Number       Type             X           Y           Z
 ---------------------------------------------------------------------
      1          1           0       -4.300754   -0.568957    0.441024
      2          6           0       -3.583465    0.249137    0.501045
      3          1           0       -4.063809    1.155033    0.130051
      4          1           0       -3.319228    0.398936    1.547060
      5          6           0       -2.344914   -0.067323   -0.318911
      6          1           0       -2.564642   -0.155076   -1.396337
      7          1           0       -1.616156    0.769334   -0.287581
      8          8           0       -1.630622   -1.145214    0.088804
      9          1           0        0.504339   -1.231491   -0.892804
     10          6           0        1.583027   -1.070211   -0.976464
     11          1           0        2.103943   -2.023385   -0.968262
     12          1           0        1.759941   -0.520871   -1.899388
     13          6           0        1.995686   -0.252157    0.200122
     14          6           0        1.615833    1.311941    0.128681
     15          1           0        2.527670    1.667097   -0.391211
     16          1           0        1.597932    1.671368    1.163714
     17          8           0        2.578687   -0.631885    1.163072
     18          8           0        0.523655    1.503310   -0.583514
 ---------------------------------------------------------------------
 Rotational constants (GHZ):           3.0013691           0.8296685           0.7556878
 Standard basis: Aug-CC-pVTZ (5D, 7F)
 There are   690 symmetry adapted cartesian basis functions of A   symmetry.
 There are   598 symmetry adapted basis functions of A   symmetry.
   598 basis functions,   846 primitive gaussians,   690 cartesian basis functions
    33 alpha electrons       31 beta electrons
       nuclear repulsion energy       360.7256452076 Hartrees.
 NAtoms=   18 NActive=   18 NUniq=   18 SFac= 1.00D+00 NAtFMM=   60 NAOKFM=F Big=F
 Integral buffers will be    131072 words long.
 Raffenetti 2 integral format.
 Two-electron integral symmetry is turned on.
 Nuclear repulsion after empirical dispersion term =      360.7183177874 Hartrees.
 One-electron integrals computed using PRISM.
 NBasis=   598 RedAO= T EigKep=  1.36D-05  NBF=   598
 NBsUse=   598 1.00D-06 EigRej= -1.00D+00 NBFU=   598
 Initial guess from the checkpoint file:  "Reverse-wb-opt.chk"
 B after Tr=     0.000000    0.000000    0.000000
         Rot=    0.999999   -0.001011    0.000331    0.000134 Ang=  -0.12 deg.
 Initial guess <Sx>= 0.0000 <Sy>= 0.0000 <Sz>= 1.0000 <S**2>= 2.0116 S= 1.0039
 Requested convergence on RMS density matrix=1.00D-08 within 128 cycles.
 Requested convergence on MAX density matrix=1.00D-06.
 Requested convergence on             energy=1.00D-06.
 No special actions if energy rises.
 SCF Done:  E(UwB97XD) =  -422.096621865     A.U. after   20 cycles
            NFock= 20  Conv=0.55D-08     -V/T= 2.0058
 <Sx>= 0.0000 <Sy>= 0.0000 <Sz>= 1.0000 <S**2>= 2.0116 S= 1.0039
 <L.S>=  0.00000000000    
 Annihilation of the first spin contaminant:
 S**2 before annihilation     2.0116,   after     2.0001
 Calling FoFJK, ICntrl=      2127 FMM=F ISym2X=0 I1Cent= 0 IOpClX= 1 NMat=1 NMatS=1 NMatT=0.
 ***** Axes restored to original set *****
 -------------------------------------------------------------------
 Center     Atomic                   Forces (Hartrees/Bohr)
 Number     Number              X              Y              Z
 -------------------------------------------------------------------
      1        1          -0.000006325   -0.000008072   -0.000003289
      2        6          -0.000015935    0.000008546    0.000015565
      3        1           0.000002667    0.000006713    0.000005068
      4        1           0.000001901    0.000000579   -0.000010143
      5        6           0.000054358   -0.000118331   -0.000149903
      6        1           0.000011729    0.000016228    0.000044715
      7        1           0.000042152   -0.000026745    0.000077605
      8        8          -0.000106932    0.000085363    0.000019035
      9        1           0.000055429   -0.000025719    0.000025801
     10        6          -0.000019506    0.000014297    0.000006689
     11        1           0.000008660   -0.000006947   -0.000000225
     12        1          -0.000000502   -0.000000356    0.000008645
     13        6          -0.000073180    0.000150878    0.000094560
     14        6           0.000030044   -0.000202483   -0.000086959
     15        1           0.000022903   -0.000010606    0.000032288
     16        1           0.000019595    0.000051536    0.000019614
     17        8           0.000047384   -0.000045317   -0.000093888
     18        8          -0.000074441    0.000110435   -0.000005179
 -------------------------------------------------------------------
 Cartesian Forces:  Max     0.000202483 RMS     0.000060558

 GradGradGradGradGradGradGradGradGradGradGradGradGradGradGradGradGradGrad
 Berny optimization.
 Using GEDIIS/GDIIS optimizer.
 FormGI is forming the generalized inverse of G from B-inverse, IUseBI=4.
 Internal  Forces:  Max     0.000113057 RMS     0.000026479
 Search for a local minimum.
 Step number  15 out of a maximum of   94
 All quantities printed in internal units (Hartrees-Bohrs-Radians)
 Mixed Optimization -- En-DIIS/RFO-DIIS
 Swapping is turned off.
 Update second derivatives using D2CorX and points    1    2    3    4    5
                                                      6    7    8    9   10
                                                     11   12   13   14   15
 DE= -1.74D-06 DEPred=-1.19D-06 R= 1.45D+00
 TightC=F SS=  1.41D+00  RLast= 3.64D-02 DXNew= 5.2056D-01 1.0919D-01
 Trust test= 1.45D+00 RLast= 3.64D-02 DXMaxT set to 3.10D-01
 ITU=  1  1  1  1  1  1  1  1  1  1  1  1 -1  1  0
     Eigenvalues ---    0.00045   0.00114   0.00399   0.00413   0.00517
     Eigenvalues ---    0.01166   0.01524   0.02294   0.02887   0.03839
     Eigenvalues ---    0.04435   0.04951   0.05580   0.05660   0.05742
     Eigenvalues ---    0.06220   0.06940   0.08293   0.08679   0.09900
     Eigenvalues ---    0.10090   0.10552   0.11984   0.12911   0.14616
     Eigenvalues ---    0.16001   0.16010   0.16379   0.16462   0.17462
     Eigenvalues ---    0.19034   0.22129   0.25173   0.30079   0.31323
     Eigenvalues ---    0.32262   0.32603   0.32722   0.33422   0.33679
     Eigenvalues ---    0.34155   0.34202   0.34290   0.34463   0.35032
     Eigenvalues ---    0.45541   0.54207   1.02533
 En-DIIS/RFO-DIIS/Sim-DIIS IScMMF=       -3 using points:    15   14   13   12   11   10    9    8    7    6
 RFO step:  Lambda=-1.32552829D-06.
 DIIS inversion failure, remove point  10.
 DIIS inversion failure, remove point   9.
 DIIS inversion failure, remove point   8.
 DIIS inversion failure, remove point   7.
 DIIS inversion failure, remove point   6.
 DIIS inversion failure, remove point   5.
 RFO-DIIS uses    4 points instead of   10
 DidBck=F Rises=F RFO-DIIS coefs:    2.35021   -1.68381    0.02617    0.30742    0.00000
                  RFO-DIIS coefs:    0.00000    0.00000    0.00000    0.00000    0.00000
 Iteration  1 RMS(Cart)=  0.00208719 RMS(Int)=  0.00002672
 Iteration  2 RMS(Cart)=  0.00000462 RMS(Int)=  0.00002653
 Iteration  3 RMS(Cart)=  0.00000000 RMS(Int)=  0.00002653
 Variable       Old X    -DE/DX   Delta X   Delta X   Delta X     New X
                                 (Linear)    (Quad)   (Total)
    R1        2.05918  -0.00001  -0.00004   0.00000  -0.00004   2.05914
    R2        2.06059  -0.00001   0.00000   0.00000   0.00000   2.06059
    R3        2.05833  -0.00001   0.00001  -0.00002  -0.00001   2.05832
    R4        2.86995  -0.00001  -0.00032   0.00009  -0.00023   2.86972
    R5        2.08456  -0.00004   0.00008  -0.00013  -0.00005   2.08451
    R6        2.09757  -0.00002  -0.00042   0.00012  -0.00029   2.09727
    R7        2.56216   0.00011   0.00055   0.00004   0.00057   2.56273
    R8        4.31135   0.00002   0.00104   0.00057   0.00163   4.31298
    R9        4.44349  -0.00005  -0.00197  -0.00171  -0.00371   4.43979
   R10        2.06714   0.00001  -0.00001   0.00005   0.00001   2.06714
   R11        2.05274  -0.00001  -0.00002  -0.00001  -0.00003   2.05271
   R12        2.05699  -0.00001   0.00003  -0.00001   0.00001   2.05700
   R13        2.81807  -0.00002  -0.00031   0.00003  -0.00029   2.81778
   R14        3.04463   0.00010   0.00251  -0.00032   0.00220   3.04682
   R15        2.24500  -0.00011  -0.00037   0.00006  -0.00031   2.24469
   R16        2.09399  -0.00003  -0.00018  -0.00002  -0.00020   2.09379
   R17        2.07078   0.00000   0.00001   0.00001   0.00002   2.07080
   R18        2.49035  -0.00005  -0.00083   0.00021  -0.00059   2.48976
    A1        1.89126   0.00000   0.00004  -0.00004   0.00001   1.89127
    A2        1.89213   0.00000  -0.00006   0.00004  -0.00002   1.89212
    A3        1.92906   0.00000   0.00012  -0.00009   0.00003   1.92909
    A4        1.89583   0.00000  -0.00023   0.00009  -0.00014   1.89570
    A5        1.92695   0.00001   0.00015  -0.00002   0.00013   1.92708
    A6        1.92762   0.00000  -0.00004   0.00002  -0.00002   1.92760
    A7        1.96218   0.00000   0.00001   0.00004   0.00005   1.96223
    A8        1.94242   0.00000   0.00096  -0.00038   0.00055   1.94297
    A9        2.01855  -0.00001  -0.00023  -0.00008  -0.00031   2.01825
   A10        1.79088   0.00002  -0.00040   0.00052   0.00014   1.79102
   A11        1.91284   0.00000  -0.00155   0.00060  -0.00095   1.91188
   A12        1.81817   0.00000   0.00128  -0.00068   0.00062   1.81880
   A13        2.59560  -0.00003  -0.00125  -0.00008  -0.00119   2.59441
   A14        1.96273   0.00001  -0.00065   0.00067  -0.00001   1.96271
   A15        1.92084   0.00001   0.00039   0.00002   0.00040   1.92123
   A16        1.87499   0.00000  -0.00005  -0.00006  -0.00010   1.87489
   A17        1.86859  -0.00001   0.00000  -0.00008  -0.00006   1.86853
   A18        1.95120   0.00000  -0.00006   0.00006   0.00001   1.95121
   A19        1.92058   0.00001   0.00021   0.00002   0.00025   1.92083
   A20        1.92532   0.00000  -0.00049   0.00003  -0.00050   1.92482
   A21        2.01786  -0.00001  -0.00065   0.00015  -0.00050   2.01737
   A22        2.21427   0.00002   0.00092  -0.00021   0.00070   2.21498
   A23        2.05098  -0.00001  -0.00027   0.00007  -0.00021   2.05077
   A24        1.70918   0.00001  -0.00039   0.00034  -0.00010   1.70909
   A25        1.85500  -0.00004  -0.00138   0.00006  -0.00132   1.85367
   A26        1.93942   0.00000  -0.00094   0.00013  -0.00072   1.93870
   A27        1.92994   0.00001   0.00072  -0.00011   0.00061   1.93055
   A28        1.96263   0.00001   0.00125  -0.00012   0.00113   1.96376
   A29        2.03676   0.00000   0.00040  -0.00019   0.00017   2.03693
   A30        2.29227   0.00002  -0.00069   0.00045  -0.00020   2.29207
   A31        2.77815   0.00001   0.00344   0.00106   0.00455   2.78270
   A32        2.97554  -0.00001  -0.00354   0.00162  -0.00191   2.97363
    D1        1.11841  -0.00001  -0.00097   0.00025  -0.00072   1.11768
    D2        3.11638   0.00001  -0.00086   0.00068  -0.00017   3.11621
    D3       -1.09680   0.00000   0.00140  -0.00056   0.00085  -1.09596
    D4       -0.97389  -0.00001  -0.00121   0.00037  -0.00084  -0.97473
    D5        1.02408   0.00001  -0.00109   0.00080  -0.00029   1.02380
    D6        3.09408   0.00000   0.00117  -0.00044   0.00073   3.09482
    D7       -3.07096  -0.00001  -0.00099   0.00026  -0.00074  -3.07170
    D8       -1.07299   0.00001  -0.00087   0.00069  -0.00019  -1.07317
    D9        0.99701   0.00000   0.00138  -0.00055   0.00083   0.99785
   D10        2.81057  -0.00002   0.00154   0.00018   0.00171   2.81228
   D11       -1.37045  -0.00001   0.00179   0.00034   0.00212  -1.36833
   D12        0.62389   0.00000   0.00041   0.00095   0.00135   0.62524
   D13       -2.89625   0.00000   0.00098   0.00078   0.00173  -2.89452
   D14        1.14713   0.00001   0.00254   0.00026   0.00277   1.14990
   D15       -0.75883  -0.00001   0.00300  -0.00025   0.00269  -0.75613
   D16       -1.27261  -0.00003  -0.00577  -0.00060  -0.00638  -1.27899
   D17       -2.80636   0.00000  -0.00315   0.00081  -0.00235  -2.80871
   D18       -0.47795   0.00000  -0.00425  -0.00010  -0.00439  -0.48234
   D19        1.50197   0.00000  -0.00353   0.00018  -0.00335   1.49862
   D20       -1.32134   0.00001   0.00392   0.00043   0.00434  -1.31700
   D21        1.83370   0.00001   0.00376   0.00024   0.00400   1.83770
   D22        2.87458   0.00001   0.00334   0.00044   0.00376   2.87834
   D23       -0.25356   0.00000   0.00317   0.00025   0.00342  -0.25014
   D24        0.71365   0.00000   0.00361   0.00033   0.00392   0.71757
   D25       -2.41449   0.00000   0.00344   0.00013   0.00358  -2.41091
   D26       -1.54136  -0.00001  -0.00239  -0.00131  -0.00368  -1.54504
   D27        2.74816  -0.00001  -0.00263  -0.00133  -0.00393   2.74423
   D28        0.51548   0.00001  -0.00151  -0.00122  -0.00271   0.51277
   D29        1.58810  -0.00001  -0.00223  -0.00114  -0.00337   1.58473
   D30       -0.40557  -0.00001  -0.00247  -0.00116  -0.00361  -0.40918
   D31       -2.63824   0.00001  -0.00135  -0.00105  -0.00240  -2.64064
   D32        1.07218   0.00002   0.00305   0.00026   0.00336   1.07554
   D33        2.96830   0.00004   0.00273   0.00068   0.00345   2.97175
   D34       -1.05806   0.00007   0.00540   0.00021   0.00563  -1.05243
         Item               Value     Threshold  Converged?
 Maximum Force            0.000113     0.000450     YES
 RMS     Force            0.000026     0.000300     YES
 Maximum Displacement     0.006202     0.001800     NO 
 RMS     Displacement     0.002088     0.001200     NO 
 Predicted change in Energy=-5.103811D-07
 GradGradGradGradGradGradGradGradGradGradGradGradGradGradGradGradGradGrad

                          Input orientation:                          
 ---------------------------------------------------------------------
 Center     Atomic      Atomic             Coordinates (Angstroms)
 Number     Number       Type             X           Y           Z
 ---------------------------------------------------------------------
      1          1           0        4.316238    0.507345    0.558677
      2          6           0        3.592984   -0.307615    0.549520
      3          1           0        4.073929   -1.188937    0.124110
      4          1           0        3.310229   -0.528181    1.578012
      5          6           0        2.370497    0.074438   -0.266370
      6          1           0        2.608950    0.236374   -1.331120
      7          1           0        1.635966   -0.756590   -0.306096
      8          8           0        1.656809    1.127339    0.203905
      9          1           0       -0.460725    1.296141   -0.799785
     10          6           0       -1.539366    1.152887   -0.912028
     11          1           0       -2.051682    2.108189   -0.842301
     12          1           0       -1.706091    0.674207   -1.875326
     13          6           0       -1.978857    0.255007    0.194340
     14          6           0       -1.606469   -1.303526    0.015884
     15          1           0       -2.512287   -1.614145   -0.541473
     16          1           0       -1.606294   -1.735230    1.023085
     17          8           0       -2.577166    0.567557    1.171737
     18          8           0       -0.504306   -1.449438   -0.691091
 ---------------------------------------------------------------------
                    Distance matrix (angstroms):
                    1          2          3          4          5
     1  H    0.000000
     2  C    1.089651   0.000000
     3  H    1.767749   1.090417   0.000000
     4  H    1.767318   1.089218   1.770217   0.000000
     5  C    2.157318   1.518590   2.156448   2.155920   0.000000
     6  H    2.561170   2.191130   2.509057   3.088589   1.103075
     7  H    3.086944   2.182562   2.513098   2.530847   1.109829
     8  O    2.753692   2.434609   3.348727   2.713432   1.356139
     9  H    5.028618   4.563466   5.252835   4.816862   3.129363
    10  C    6.071886   5.532650   6.169830   5.704810   4.106940
    11  H    6.713856   6.295676   7.023397   6.446585   4.901379
    12  H    6.497743   5.909657   6.393565   6.207636   4.423464
    13  C    6.310676   5.611427   6.223031   5.522894   4.377412
    14  C    6.217101   5.320801   5.682584   5.216831   4.218378
    15  H    7.234625   6.338109   6.633403   6.290725   5.173835
    16  H    6.349898   5.412471   5.776809   5.092849   4.555487
    17  O    6.920873   6.262894   6.958438   6.002259   5.175972
    18  O    5.350567   4.430650   4.657536   4.533014   3.281323
                    6          7          8          9         10
     6  H    0.000000
     7  H    1.727238   0.000000
     8  O    2.014124   1.951852   0.000000
     9  H    3.290643   2.975491   2.349434   0.000000
    10  C    4.268977   3.754463   3.385483   1.093886   0.000000
    11  H    5.046200   4.700343   3.976119   1.786722   1.086247
    12  H    4.371206   3.959673   3.979651   1.759126   1.088519
    13  C    4.834806   3.786912   3.738866   2.092120   1.491104
    14  C    4.685667   3.303967   4.073505   2.955725   2.626688
    15  H    5.502275   4.242500   5.045065   3.570069   2.956409
    16  H    5.215150   3.638228   4.417374   3.718117   3.477119
    17  O    5.767996   4.657020   4.379109   2.982793   2.400357
    18  O    3.597772   2.282329   3.480118   2.748075   2.809317
                   11         12         13         14         15
    11  H    0.000000
    12  H    1.800799   0.000000
    13  C    2.124668   2.129236   0.000000
    14  C    3.546054   2.738252   1.612310   0.000000
    15  H    3.762768   2.768694   2.078388   1.107987   0.000000
    16  H    4.295335   3.770428   2.187844   1.095820   1.811995
    17  O    2.589600   3.170920   1.187841   2.403997   2.774729
    18  O    3.882519   2.712299   2.421450   1.317524   2.020273
                   16         17         18
    16  H    0.000000
    17  O    2.503502   0.000000
    18  O    2.057779   3.440225   0.000000
 Stoichiometry    C5H10O3(3)
 Framework group  C1[X(C5H10O3)]
 Deg. of freedom    48
 Full point group                 C1      NOp   1
 Largest Abelian subgroup         C1      NOp   1
 Largest concise Abelian subgroup C1      NOp   1
                         Standard orientation:                         
 ---------------------------------------------------------------------
 Center     Atomic      Atomic             Coordinates (Angstroms)
 Number     Number       Type             X           Y           Z
 ---------------------------------------------------------------------
      1          1           0       -4.301321   -0.568784    0.441152
      2          6           0       -3.583961    0.249125    0.502456
      3          1           0       -4.064393    1.155776    0.133433
      4          1           0       -3.319410    0.396969    1.548664
      5          6           0       -2.345752   -0.065873   -0.318354
      6          1           0       -2.565850   -0.152366   -1.395782
      7          1           0       -1.616741    0.770327   -0.286196
      8          8           0       -1.632085   -1.145460    0.086966
      9          1           0        0.502503   -1.228813   -0.891004
     10          6           0        1.581741   -1.071290   -0.974786
     11          1           0        2.099804   -2.025990   -0.965267
     12          1           0        1.760463   -0.523648   -1.898378
     13          6           0        1.996821   -0.252531    0.200259
     14          6           0        1.616027    1.312493    0.127887
     15          1           0        2.528415    1.667863   -0.390665
     16          1           0        1.596498    1.670729    1.163313
     17          8           0        2.581577   -0.630822    1.162508
     18          8           0        0.524354    1.502082   -0.584978
 ---------------------------------------------------------------------
 Rotational constants (GHZ):           3.0023665           0.8291333           0.7552252
 Standard basis: Aug-CC-pVTZ (5D, 7F)
 There are   690 symmetry adapted cartesian basis functions of A   symmetry.
 There are   598 symmetry adapted basis functions of A   symmetry.
   598 basis functions,   846 primitive gaussians,   690 cartesian basis functions
    33 alpha electrons       31 beta electrons
       nuclear repulsion energy       360.6950396266 Hartrees.
 NAtoms=   18 NActive=   18 NUniq=   18 SFac= 1.00D+00 NAtFMM=   60 NAOKFM=F Big=F
 Integral buffers will be    131072 words long.
 Raffenetti 2 integral format.
 Two-electron integral symmetry is turned on.
 Nuclear repulsion after empirical dispersion term =      360.6877136977 Hartrees.
 One-electron integrals computed using PRISM.
 NBasis=   598 RedAO= T EigKep=  1.36D-05  NBF=   598
 NBsUse=   598 1.00D-06 EigRej= -1.00D+00 NBFU=   598
 Initial guess from the checkpoint file:  "Reverse-wb-opt.chk"
 B after Tr=     0.000000    0.000000    0.000000
         Rot=    1.000000    0.000169   -0.000103    0.000062 Ang=   0.02 deg.
 Initial guess <Sx>= 0.0000 <Sy>= 0.0000 <Sz>= 1.0000 <S**2>= 2.0116 S= 1.0039
 Requested convergence on RMS density matrix=1.00D-08 within 128 cycles.
 Requested convergence on MAX density matrix=1.00D-06.
 Requested convergence on             energy=1.00D-06.
 No special actions if energy rises.
 Restarting incremental Fock formation.
 SCF Done:  E(UwB97XD) =  -422.096623047     A.U. after   21 cycles
            NFock= 21  Conv=0.30D-08     -V/T= 2.0058
 <Sx>= 0.0000 <Sy>= 0.0000 <Sz>= 1.0000 <S**2>= 2.0117 S= 1.0039
 <L.S>=  0.00000000000    
 Annihilation of the first spin contaminant:
 S**2 before annihilation     2.0117,   after     2.0001
 Calling FoFJK, ICntrl=      2127 FMM=F ISym2X=0 I1Cent= 0 IOpClX= 1 NMat=1 NMatS=1 NMatT=0.
 ***** Axes restored to original set *****
 -------------------------------------------------------------------
 Center     Atomic                   Forces (Hartrees/Bohr)
 Number     Number              X              Y              Z
 -------------------------------------------------------------------
      1        1           0.000001419    0.000000103   -0.000002562
      2        6           0.000009820   -0.000028772    0.000030892
      3        1           0.000003279    0.000003994   -0.000002846
      4        1          -0.000000102    0.000002190   -0.000002816
      5        6           0.000001802    0.000099121   -0.000102099
      6        1           0.000018729   -0.000017778    0.000022934
      7        1           0.000003624   -0.000047305    0.000075586
      8        8          -0.000053378   -0.000046268   -0.000017262
      9        1           0.000051921   -0.000005549    0.000020681
     10        6          -0.000031716    0.000022506   -0.000013201
     11        1           0.000004135   -0.000002666    0.000000808
     12        1           0.000005108    0.000003617   -0.000004451
     13        6          -0.000002776   -0.000030195    0.000037303
     14        6           0.000015113    0.000011958   -0.000000144
     15        1           0.000005053   -0.000026092    0.000010877
     16        1           0.000001386    0.000008930    0.000011032
     17        8          -0.000002240    0.000000732   -0.000019626
     18        8          -0.000031178    0.000051473   -0.000045106
 -------------------------------------------------------------------
 Cartesian Forces:  Max     0.000102099 RMS     0.000030826

 GradGradGradGradGradGradGradGradGradGradGradGradGradGradGradGradGradGrad
 Berny optimization.
 Using GEDIIS/GDIIS optimizer.
 FormGI is forming the generalized inverse of G from B-inverse, IUseBI=4.
 Internal  Forces:  Max     0.000041862 RMS     0.000013577
 Search for a local minimum.
 Step number  16 out of a maximum of   94
 All quantities printed in internal units (Hartrees-Bohrs-Radians)
 Mixed Optimization -- En-DIIS/RFO-DIIS
 Swapping is turned off.
 Update second derivatives using D2CorX and points    1    2    3    4    5
                                                      6    7    8    9   10
                                                     11   12   13   14   15
                                                     16
 DE= -1.18D-06 DEPred=-5.10D-07 R= 2.32D+00
 TightC=F SS=  1.41D+00  RLast= 1.93D-02 DXNew= 5.2056D-01 5.7939D-02
 Trust test= 2.32D+00 RLast= 1.93D-02 DXMaxT set to 3.10D-01
 ITU=  1  1  1  1  1  1  1  1  1  1  1  1  1 -1  1  0
     Eigenvalues ---    0.00042   0.00114   0.00301   0.00401   0.00452
     Eigenvalues ---    0.01075   0.01514   0.02195   0.02901   0.03556
     Eigenvalues ---    0.04674   0.05031   0.05580   0.05659   0.05688
     Eigenvalues ---    0.06287   0.06940   0.08346   0.08755   0.09988
     Eigenvalues ---    0.10403   0.10550   0.12030   0.12848   0.14675
     Eigenvalues ---    0.16000   0.16012   0.16340   0.16451   0.17883
     Eigenvalues ---    0.19303   0.22519   0.25162   0.30254   0.31463
     Eigenvalues ---    0.32186   0.32532   0.32735   0.33548   0.33765
     Eigenvalues ---    0.34175   0.34209   0.34302   0.34496   0.35747
     Eigenvalues ---    0.46232   0.54318   1.01081
 En-DIIS/RFO-DIIS/Sim-DIIS IScMMF=       -3 using points:    16   15   14   13   12   11   10    9    8    7
 RFO step:  Lambda=-5.87761378D-07.
 DIIS inversion failure, remove point  10.
 DIIS inversion failure, remove point   9.
 DIIS inversion failure, remove point   8.
 DIIS inversion failure, remove point   7.
 DIIS inversion failure, remove point   6.
 DIIS inversion failure, remove point   5.
 RFO-DIIS uses    4 points instead of   10
 DidBck=F Rises=F RFO-DIIS coefs:    1.51184   -0.24571   -0.34625    0.08012    0.00000
                  RFO-DIIS coefs:    0.00000    0.00000    0.00000    0.00000    0.00000
 Iteration  1 RMS(Cart)=  0.00133948 RMS(Int)=  0.00000257
 Iteration  2 RMS(Cart)=  0.00000192 RMS(Int)=  0.00000197
 Iteration  3 RMS(Cart)=  0.00000000 RMS(Int)=  0.00000197
 Variable       Old X    -DE/DX   Delta X   Delta X   Delta X     New X
                                 (Linear)    (Quad)   (Total)
    R1        2.05914   0.00000  -0.00003   0.00001  -0.00001   2.05913
    R2        2.06059   0.00000   0.00000   0.00000  -0.00001   2.06058
    R3        2.05832   0.00000   0.00000  -0.00001  -0.00001   2.05831
    R4        2.86972   0.00003  -0.00017   0.00013  -0.00004   2.86968
    R5        2.08451  -0.00002   0.00000  -0.00007  -0.00006   2.08445
    R6        2.09727   0.00002  -0.00022   0.00011  -0.00011   2.09717
    R7        2.56273  -0.00002   0.00037  -0.00013   0.00024   2.56297
    R8        4.31298   0.00001   0.00083  -0.00005   0.00077   4.31375
    R9        4.43979  -0.00004  -0.00153  -0.00081  -0.00234   4.43745
   R10        2.06714   0.00002   0.00000   0.00006   0.00006   2.06721
   R11        2.05271   0.00000  -0.00002  -0.00001  -0.00002   2.05269
   R12        2.05700   0.00000   0.00001   0.00000   0.00001   2.05702
   R13        2.81778   0.00002  -0.00020   0.00009  -0.00011   2.81767
   R14        3.04682  -0.00002   0.00157  -0.00055   0.00101   3.04784
   R15        2.24469  -0.00001  -0.00022   0.00007  -0.00015   2.24454
   R16        2.09379   0.00000  -0.00013   0.00002  -0.00011   2.09368
   R17        2.07080   0.00001   0.00001   0.00001   0.00002   2.07082
   R18        2.48976   0.00000  -0.00046   0.00015  -0.00030   2.48946
    A1        1.89127   0.00000   0.00002  -0.00003  -0.00002   1.89125
    A2        1.89212   0.00000  -0.00002   0.00002   0.00000   1.89212
    A3        1.92909   0.00000   0.00004  -0.00003   0.00001   1.92910
    A4        1.89570   0.00000  -0.00011   0.00008  -0.00003   1.89566
    A5        1.92708   0.00000   0.00009  -0.00005   0.00005   1.92713
    A6        1.92760   0.00000  -0.00002   0.00002   0.00000   1.92760
    A7        1.96223  -0.00001   0.00002   0.00002   0.00004   1.96227
    A8        1.94297  -0.00001   0.00047  -0.00033   0.00013   1.94310
    A9        2.01825   0.00001  -0.00018   0.00003  -0.00014   2.01811
   A10        1.79102   0.00002  -0.00007   0.00022   0.00016   1.79118
   A11        1.91188   0.00002  -0.00079   0.00060  -0.00019   1.91170
   A12        1.81880  -0.00002   0.00060  -0.00057   0.00003   1.81883
   A13        2.59441  -0.00003  -0.00070  -0.00002  -0.00071   2.59370
   A14        1.96271   0.00004  -0.00054   0.00053  -0.00002   1.96269
   A15        1.92123   0.00001   0.00026  -0.00002   0.00023   1.92147
   A16        1.87489  -0.00001  -0.00004  -0.00006  -0.00010   1.87479
   A17        1.86853  -0.00001  -0.00005  -0.00001  -0.00006   1.86847
   A18        1.95121   0.00000   0.00000   0.00002   0.00001   1.95123
   A19        1.92083   0.00000   0.00016  -0.00003   0.00013   1.92096
   A20        1.92482   0.00001  -0.00033   0.00011  -0.00023   1.92459
   A21        2.01737   0.00000  -0.00037   0.00011  -0.00026   2.01710
   A22        2.21498  -0.00001   0.00052  -0.00017   0.00036   2.21533
   A23        2.05077   0.00001  -0.00015   0.00006  -0.00009   2.05068
   A24        1.70909   0.00001  -0.00014   0.00019   0.00004   1.70913
   A25        1.85367  -0.00001  -0.00092   0.00023  -0.00069   1.85299
   A26        1.93870   0.00002  -0.00052   0.00015  -0.00038   1.93832
   A27        1.93055  -0.00001   0.00043  -0.00017   0.00026   1.93081
   A28        1.96376  -0.00001   0.00080  -0.00027   0.00052   1.96429
   A29        2.03693   0.00000   0.00017  -0.00004   0.00012   2.03706
   A30        2.29207  -0.00001  -0.00094   0.00004  -0.00090   2.29116
   A31        2.78270   0.00000   0.00261   0.00000   0.00262   2.78532
   A32        2.97363   0.00000  -0.00206   0.00100  -0.00106   2.97258
    D1        1.11768   0.00000  -0.00054   0.00036  -0.00019   1.11750
    D2        3.11621   0.00001  -0.00031   0.00044   0.00012   3.11633
    D3       -1.09596  -0.00002   0.00071  -0.00054   0.00017  -1.09579
    D4       -0.97473   0.00001  -0.00065   0.00045  -0.00020  -0.97492
    D5        1.02380   0.00001  -0.00042   0.00053   0.00011   1.02391
    D6        3.09482  -0.00001   0.00060  -0.00045   0.00016   3.09497
    D7       -3.07170   0.00000  -0.00055   0.00037  -0.00019  -3.07188
    D8       -1.07317   0.00001  -0.00033   0.00045   0.00012  -1.07305
    D9        0.99785  -0.00002   0.00070  -0.00052   0.00017   0.99802
   D10        2.81228   0.00000   0.00225   0.00017   0.00242   2.81470
   D11       -1.36833  -0.00002   0.00247   0.00016   0.00263  -1.36570
   D12        0.62524   0.00000   0.00180   0.00070   0.00250   0.62774
   D13       -2.89452   0.00001   0.00073   0.00032   0.00105  -2.89346
   D14        1.14990   0.00000   0.00156  -0.00027   0.00129   1.15119
   D15       -0.75613  -0.00002   0.00166  -0.00049   0.00116  -0.75497
   D16       -1.27899  -0.00003  -0.00548  -0.00040  -0.00588  -1.28487
   D17       -2.80871   0.00000  -0.00196   0.00054  -0.00142  -2.81013
   D18       -0.48234   0.00000  -0.00291   0.00029  -0.00263  -0.48497
   D19        1.49862   0.00000  -0.00232   0.00035  -0.00197   1.49665
   D20       -1.31700   0.00001   0.00282  -0.00011   0.00270  -1.31430
   D21        1.83770   0.00001   0.00262  -0.00012   0.00250   1.84020
   D22        2.87834   0.00001   0.00244  -0.00006   0.00238   2.88073
   D23       -0.25014   0.00001   0.00225  -0.00007   0.00218  -0.24796
   D24        0.71757   0.00000   0.00257  -0.00013   0.00243   0.72000
   D25       -2.41091   0.00000   0.00237  -0.00014   0.00223  -2.40868
   D26       -1.54504   0.00000  -0.00234  -0.00039  -0.00273  -1.54777
   D27        2.74423   0.00000  -0.00249  -0.00034  -0.00283   2.74140
   D28        0.51277   0.00000  -0.00170  -0.00055  -0.00225   0.51052
   D29        1.58473   0.00000  -0.00216  -0.00038  -0.00254   1.58219
   D30       -0.40918   0.00000  -0.00231  -0.00033  -0.00264  -0.41182
   D31       -2.64064   0.00000  -0.00151  -0.00054  -0.00206  -2.64270
   D32        1.07554   0.00002   0.00262   0.00019   0.00281   1.07835
   D33        2.97175   0.00004   0.00259   0.00035   0.00294   2.97469
   D34       -1.05243   0.00002   0.00417  -0.00021   0.00396  -1.04847
         Item               Value     Threshold  Converged?
 Maximum Force            0.000042     0.000450     YES
 RMS     Force            0.000014     0.000300     YES
 Maximum Displacement     0.003912     0.001800     NO 
 RMS     Displacement     0.001340     0.001200     NO 
 Predicted change in Energy=-2.892703D-07
 GradGradGradGradGradGradGradGradGradGradGradGradGradGradGradGradGradGrad

                          Input orientation:                          
 ---------------------------------------------------------------------
 Center     Atomic      Atomic             Coordinates (Angstroms)
 Number     Number       Type             X           Y           Z
 ---------------------------------------------------------------------
      1          1           0        4.316337    0.507597    0.557847
      2          6           0        3.592961   -0.307255    0.549712
      3          1           0        4.073806   -1.189196    0.125482
      4          1           0        3.310152   -0.526462    1.578474
      5          6           0        2.370564    0.073935   -0.266677
      6          1           0        2.609049    0.234662   -1.331568
      7          1           0        1.635798   -0.756861   -0.305332
      8          8           0        1.657199    1.127789    0.202316
      9          1           0       -0.460149    1.294474   -0.799223
     10          6           0       -1.539101    1.153234   -0.911338
     11          1           0       -2.049918    2.109257   -0.840696
     12          1           0       -1.706791    0.675595   -1.874993
     13          6           0       -1.979768    0.254917    0.194131
     14          6           0       -1.606389   -1.303884    0.015249
     15          1           0       -2.512679   -1.615229   -0.540818
     16          1           0       -1.604611   -1.734807    1.022795
     17          8           0       -2.579236    0.566599    1.170996
     18          8           0       -0.504863   -1.448545   -0.692677
 ---------------------------------------------------------------------
                    Distance matrix (angstroms):
                    1          2          3          4          5
     1  H    0.000000
     2  C    1.089644   0.000000
     3  H    1.767730   1.090414   0.000000
     4  H    1.767306   1.089213   1.770189   0.000000
     5  C    2.157298   1.518569   2.156460   2.155895   0.000000
     6  H    2.561097   2.191112   2.509159   3.088560   1.103042
     7  H    3.086944   2.182598   2.513244   2.530864   1.109774
     8  O    2.753554   2.434586   3.348777   2.713413   1.356264
     9  H    5.027488   4.562112   5.251709   4.815020   3.128300
    10  C    6.071369   5.532247   6.169822   5.704016   4.106819
    11  H    6.711963   6.294033   7.022342   6.444359   4.900276
    12  H    6.498077   5.910377   6.394892   6.208147   4.424195
    13  C    6.311662   5.612289   6.223820   5.523605   4.378412
    14  C    6.217280   5.320917   5.682422   5.217320   4.218296
    15  H    7.235255   6.338682   6.633795   6.291436   5.174407
    16  H    6.348399   5.410773   5.774710   5.091538   4.553712
    17  O    6.923032   6.264633   6.959805   6.003808   5.177851
    18  O    5.351100   4.431505   4.658417   4.534611   3.281387
                    6          7          8          9         10
     6  H    0.000000
     7  H    1.727280   0.000000
     8  O    2.014074   1.951940   0.000000
     9  H    3.290376   2.974037   2.348196   0.000000
    10  C    4.269370   3.754423   3.384850   1.093918   0.000000
    11  H    5.045893   4.699548   3.974151   1.786885   1.086234
    12  H    4.372208   3.960892   3.979462   1.759093   1.088526
    13  C    4.835847   3.787542   3.740254   2.092050   1.491047
    14  C    4.685185   3.303601   4.074191   2.954437   2.626884
    15  H    5.502679   4.242889   5.046214   3.570158   2.957959
    16  H    5.213133   3.636007   4.416677   3.715654   3.476484
    17  O    5.769862   4.658068   4.381856   2.983638   2.400445
    18  O    3.596918   2.282738   3.480377   2.745452   2.808330
                   11         12         13         14         15
    11  H    0.000000
    12  H    1.800803   0.000000
    13  C    2.124703   2.129028   0.000000
    14  C    3.546674   2.738875   1.612846   0.000000
    15  H    3.765086   2.770804   2.078844   1.107929   0.000000
    16  H    4.295082   3.770631   2.187791   1.095831   1.812118
    17  O    2.589764   3.170345   1.187759   2.404348   2.774006
    18  O    3.881632   2.711914   2.421479   1.317363   2.020438
                   16         17         18
    16  H    0.000000
    17  O    2.503663   0.000000
    18  O    2.057725   3.440509   0.000000
 Stoichiometry    C5H10O3(3)
 Framework group  C1[X(C5H10O3)]
 Deg. of freedom    48
 Full point group                 C1      NOp   1
 Largest Abelian subgroup         C1      NOp   1
 Largest concise Abelian subgroup C1      NOp   1
                         Standard orientation:                         
 ---------------------------------------------------------------------
 Center     Atomic      Atomic             Coordinates (Angstroms)
 Number     Number       Type             X           Y           Z
 ---------------------------------------------------------------------
      1          1           0       -4.301725   -0.568563    0.441034
      2          6           0       -3.584171    0.249093    0.503320
      3          1           0       -4.064461    1.156333    0.135572
      4          1           0       -3.319473    0.395514    1.549685
      5          6           0       -2.346139   -0.065118   -0.318020
      6          1           0       -2.566358   -0.150349   -1.395489
      7          1           0       -1.616821    0.770701   -0.284840
      8          8           0       -1.632849   -1.145645    0.085876
      9          1           0        0.501428   -1.227238   -0.889948
     10          6           0        1.580999   -1.071837   -0.973815
     11          1           0        2.097458   -2.027384   -0.963516
     12          1           0        1.760691   -0.525201   -1.897822
     13          6           0        1.997431   -0.252639    0.200374
     14          6           0        1.615803    1.312718    0.127639
     15          1           0        2.528637    1.668641   -0.389621
     16          1           0        1.594779    1.670121    1.163336
     17          8           0        2.583376   -0.630096    1.162125
     18          8           0        0.524762    1.501257   -0.586173
 ---------------------------------------------------------------------
 Rotational constants (GHZ):           3.0030634           0.8288554           0.7550039
 Standard basis: Aug-CC-pVTZ (5D, 7F)
 There are   690 symmetry adapted cartesian basis functions of A   symmetry.
 There are   598 symmetry adapted basis functions of A   symmetry.
   598 basis functions,   846 primitive gaussians,   690 cartesian basis functions
    33 alpha electrons       31 beta electrons
       nuclear repulsion energy       360.6831913496 Hartrees.
 NAtoms=   18 NActive=   18 NUniq=   18 SFac= 1.00D+00 NAtFMM=   60 NAOKFM=F Big=F
 Integral buffers will be    131072 words long.
 Raffenetti 2 integral format.
 Two-electron integral symmetry is turned on.
 Nuclear repulsion after empirical dispersion term =      360.6758658420 Hartrees.
 One-electron integrals computed using PRISM.
 NBasis=   598 RedAO= T EigKep=  1.36D-05  NBF=   598
 NBsUse=   598 1.00D-06 EigRej= -1.00D+00 NBFU=   598
 Initial guess from the checkpoint file:  "Reverse-wb-opt.chk"
 B after Tr=     0.000000    0.000000    0.000000
         Rot=    1.000000    0.000094   -0.000059    0.000022 Ang=   0.01 deg.
 Initial guess <Sx>= 0.0000 <Sy>= 0.0000 <Sz>= 1.0000 <S**2>= 2.0117 S= 1.0039
 Requested convergence on RMS density matrix=1.00D-08 within 128 cycles.
 Requested convergence on MAX density matrix=1.00D-06.
 Requested convergence on             energy=1.00D-06.
 No special actions if energy rises.
 Restarting incremental Fock formation.
 SCF Done:  E(UwB97XD) =  -422.096623420     A.U. after   21 cycles
            NFock= 21  Conv=0.27D-08     -V/T= 2.0058
 <Sx>= 0.0000 <Sy>= 0.0000 <Sz>= 1.0000 <S**2>= 2.0117 S= 1.0039
 <L.S>=  0.00000000000    
 Annihilation of the first spin contaminant:
 S**2 before annihilation     2.0117,   after     2.0001
 Calling FoFJK, ICntrl=      2127 FMM=F ISym2X=0 I1Cent= 0 IOpClX= 1 NMat=1 NMatS=1 NMatT=0.
 ***** Axes restored to original set *****
 -------------------------------------------------------------------
 Center     Atomic                   Forces (Hartrees/Bohr)
 Number     Number              X              Y              Z
 -------------------------------------------------------------------
      1        1           0.000003752    0.000003689   -0.000002274
      2        6           0.000014603   -0.000037243    0.000029678
      3        1           0.000002791    0.000001403   -0.000006328
      4        1          -0.000001323    0.000002463    0.000001482
      5        6          -0.000016204    0.000183692   -0.000056114
      6        1           0.000018501   -0.000027958    0.000008391
      7        1          -0.000012426   -0.000062828    0.000064904
      8        8          -0.000022785   -0.000098624   -0.000036524
      9        1           0.000031638    0.000006854    0.000015510
     10        6          -0.000022690    0.000023508   -0.000010681
     11        1           0.000000971    0.000001902    0.000000672
     12        1           0.000004894    0.000002996   -0.000006904
     13        6           0.000027896   -0.000104983   -0.000008010
     14        6          -0.000003379    0.000107929    0.000042947
     15        1          -0.000006713   -0.000028169    0.000000296
     16        1          -0.000002510   -0.000012436    0.000004762
     17        8          -0.000025994    0.000026338    0.000021537
     18        8           0.000008978    0.000011466   -0.000063346
 -------------------------------------------------------------------
 Cartesian Forces:  Max     0.000183692 RMS     0.000042124

 GradGradGradGradGradGradGradGradGradGradGradGradGradGradGradGradGradGrad
 Berny optimization.
 Using GEDIIS/GDIIS optimizer.
 FormGI is forming the generalized inverse of G from B-inverse, IUseBI=4.
 Internal  Forces:  Max     0.000071049 RMS     0.000019235
 Search for a local minimum.
 Step number  17 out of a maximum of   94
 All quantities printed in internal units (Hartrees-Bohrs-Radians)
 Mixed Optimization -- En-DIIS/RFO-DIIS
 Swapping is turned off.
 Update second derivatives using D2CorX and points    1    2    3    4    5
                                                      6    7    8    9   10
                                                     11   12   13   14   15
                                                     16   17
 DE= -3.72D-07 DEPred=-2.89D-07 R= 1.29D+00
 Trust test= 1.29D+00 RLast= 1.39D-02 DXMaxT set to 3.10D-01
 ITU=  0  1  1  1  1  1  1  1  1  1  1  1  1  1 -1  1  0
     Eigenvalues ---    0.00045   0.00103   0.00238   0.00401   0.00437
     Eigenvalues ---    0.01026   0.01484   0.02161   0.02857   0.03130
     Eigenvalues ---    0.04770   0.04972   0.05532   0.05657   0.05671
     Eigenvalues ---    0.06364   0.06936   0.08312   0.08788   0.09990
     Eigenvalues ---    0.10228   0.10573   0.11954   0.12852   0.14608
     Eigenvalues ---    0.16000   0.16010   0.16271   0.16467   0.17948
     Eigenvalues ---    0.19493   0.22964   0.25121   0.30223   0.31724
     Eigenvalues ---    0.32248   0.32531   0.32719   0.33453   0.33672
     Eigenvalues ---    0.34161   0.34199   0.34292   0.34485   0.35943
     Eigenvalues ---    0.46569   0.55805   1.02646
 En-DIIS/RFO-DIIS/Sim-DIIS IScMMF=       -3 using points:    17   16   15   14   13   12   11   10    9    8
 RFO step:  Lambda=-4.14951705D-07.
 DIIS inversion failure, remove point  10.
 DIIS inversion failure, remove point   9.
 DIIS inversion failure, remove point   8.
 DIIS inversion failure, remove point   7.
 DIIS inversion failure, remove point   6.
 DIIS inversion failure, remove point   5.
 RFO-DIIS uses    4 points instead of   10
 DidBck=F Rises=F RFO-DIIS coefs:    2.45953   -2.00000    0.47837    0.06210    0.00000
                  RFO-DIIS coefs:    0.00000    0.00000    0.00000    0.00000    0.00000
 Iteration  1 RMS(Cart)=  0.00137048 RMS(Int)=  0.00000215
 Iteration  2 RMS(Cart)=  0.00000206 RMS(Int)=  0.00000080
 Iteration  3 RMS(Cart)=  0.00000000 RMS(Int)=  0.00000080
 Variable       Old X    -DE/DX   Delta X   Delta X   Delta X     New X
                                 (Linear)    (Quad)   (Total)
    R1        2.05913   0.00001   0.00000   0.00000   0.00000   2.05913
    R2        2.06058   0.00000  -0.00001   0.00000  -0.00001   2.06058
    R3        2.05831   0.00000  -0.00001   0.00000  -0.00001   2.05830
    R4        2.86968   0.00004   0.00008   0.00002   0.00011   2.86978
    R5        2.08445  -0.00001  -0.00008  -0.00005  -0.00013   2.08432
    R6        2.09717   0.00004   0.00003   0.00007   0.00010   2.09727
    R7        2.56297  -0.00007   0.00002  -0.00002   0.00000   2.56296
    R8        4.31375   0.00000   0.00025  -0.00007   0.00018   4.31393
    R9        4.43745  -0.00002  -0.00189  -0.00135  -0.00324   4.43421
   R10        2.06721   0.00001   0.00009   0.00000   0.00009   2.06730
   R11        2.05269   0.00000  -0.00002   0.00000  -0.00002   2.05267
   R12        2.05702   0.00000   0.00001   0.00000   0.00001   2.05703
   R13        2.81767   0.00002   0.00002  -0.00002   0.00000   2.81767
   R14        3.04784  -0.00006   0.00016   0.00008   0.00025   3.04808
   R15        2.24454   0.00004  -0.00004   0.00000  -0.00004   2.24450
   R16        2.09368   0.00001  -0.00005  -0.00001  -0.00005   2.09363
   R17        2.07082   0.00001   0.00002   0.00001   0.00004   2.07086
   R18        2.48946   0.00004  -0.00008   0.00003  -0.00005   2.48940
    A1        1.89125   0.00000  -0.00003  -0.00002  -0.00005   1.89120
    A2        1.89212   0.00000   0.00001   0.00002   0.00003   1.89214
    A3        1.92910   0.00000  -0.00002  -0.00003  -0.00004   1.92906
    A4        1.89566   0.00000   0.00004   0.00004   0.00008   1.89575
    A5        1.92713   0.00000  -0.00001  -0.00002  -0.00003   1.92710
    A6        1.92760   0.00000   0.00001   0.00001   0.00002   1.92762
    A7        1.96227  -0.00002   0.00003   0.00002   0.00006   1.96232
    A8        1.94310  -0.00002  -0.00017  -0.00016  -0.00033   1.94277
    A9        2.01811   0.00001  -0.00004  -0.00004  -0.00008   2.01803
   A10        1.79118   0.00002   0.00023   0.00017   0.00039   1.79157
   A11        1.91170   0.00002   0.00036   0.00027   0.00062   1.91232
   A12        1.81883  -0.00002  -0.00041  -0.00026  -0.00066   1.81816
   A13        2.59370  -0.00004  -0.00041  -0.00047  -0.00087   2.59283
   A14        1.96269   0.00006   0.00026   0.00064   0.00091   1.96360
   A15        1.92147   0.00001   0.00012   0.00007   0.00019   1.92166
   A16        1.87479  -0.00001  -0.00010  -0.00006  -0.00016   1.87463
   A17        1.86847  -0.00001  -0.00006   0.00000  -0.00005   1.86842
   A18        1.95123   0.00000   0.00002   0.00001   0.00002   1.95125
   A19        1.92096   0.00001   0.00005   0.00006   0.00011   1.92107
   A20        1.92459   0.00001  -0.00004  -0.00009  -0.00012   1.92447
   A21        2.01710   0.00000  -0.00009   0.00001  -0.00008   2.01703
   A22        2.21533  -0.00002   0.00010  -0.00003   0.00007   2.21540
   A23        2.05068   0.00002  -0.00001   0.00002   0.00001   2.05069
   A24        1.70913   0.00001   0.00015   0.00010   0.00025   1.70938
   A25        1.85299   0.00001  -0.00022  -0.00009  -0.00030   1.85268
   A26        1.93832   0.00003  -0.00012   0.00006  -0.00006   1.93827
   A27        1.93081  -0.00001   0.00001  -0.00002  -0.00001   1.93080
   A28        1.96429  -0.00001   0.00009   0.00007   0.00017   1.96445
   A29        2.03706  -0.00001   0.00007  -0.00010  -0.00003   2.03702
   A30        2.29116  -0.00003  -0.00075  -0.00038  -0.00113   2.29003
   A31        2.78532  -0.00001   0.00135   0.00064   0.00199   2.78731
   A32        2.97258   0.00001  -0.00004  -0.00008  -0.00012   2.97246
    D1        1.11750   0.00001   0.00018   0.00011   0.00029   1.11779
    D2        3.11633   0.00001   0.00038   0.00023   0.00061   3.11694
    D3       -1.09579  -0.00002  -0.00032  -0.00026  -0.00057  -1.09636
    D4       -0.97492   0.00001   0.00024   0.00016   0.00040  -0.97452
    D5        1.02391   0.00001   0.00044   0.00028   0.00072   1.02463
    D6        3.09497  -0.00001  -0.00026  -0.00021  -0.00046   3.09451
    D7       -3.07188   0.00001   0.00019   0.00012   0.00031  -3.07157
    D8       -1.07305   0.00001   0.00039   0.00024   0.00063  -1.07242
    D9        0.99802  -0.00002  -0.00031  -0.00025  -0.00055   0.99746
   D10        2.81470   0.00000   0.00178   0.00065   0.00243   2.81713
   D11       -1.36570  -0.00002   0.00187   0.00070   0.00256  -1.36314
   D12        0.62774   0.00000   0.00220   0.00096   0.00316   0.63089
   D13       -2.89346   0.00001   0.00072   0.00061   0.00132  -2.89214
   D14        1.15119   0.00000   0.00039   0.00037   0.00075   1.15194
   D15       -0.75497  -0.00002   0.00018   0.00019   0.00037  -0.75460
   D16       -1.28487  -0.00002  -0.00398  -0.00231  -0.00629  -1.29116
   D17       -2.81013   0.00000  -0.00041  -0.00060  -0.00101  -2.81115
   D18       -0.48497   0.00000  -0.00118  -0.00096  -0.00213  -0.48710
   D19        1.49665   0.00000  -0.00078  -0.00083  -0.00161   1.49504
   D20       -1.31430   0.00001   0.00144   0.00097   0.00241  -1.31189
   D21        1.84020   0.00001   0.00132   0.00091   0.00223   1.84243
   D22        2.88073   0.00001   0.00131   0.00084   0.00215   2.88287
   D23       -0.24796   0.00001   0.00119   0.00078   0.00197  -0.24598
   D24        0.72000   0.00000   0.00127   0.00085   0.00213   0.72213
   D25       -2.40868   0.00000   0.00116   0.00080   0.00195  -2.40673
   D26       -1.54777   0.00000  -0.00189  -0.00097  -0.00286  -1.55063
   D27        2.74140   0.00000  -0.00189  -0.00096  -0.00286   2.73855
   D28        0.51052   0.00000  -0.00175  -0.00082  -0.00256   0.50796
   D29        1.58219   0.00000  -0.00178  -0.00092  -0.00270   1.57949
   D30       -0.41182   0.00000  -0.00179  -0.00091  -0.00270  -0.41452
   D31       -2.64270   0.00000  -0.00164  -0.00076  -0.00241  -2.64511
   D32        1.07835   0.00002   0.00192   0.00111   0.00303   1.08138
   D33        2.97469   0.00004   0.00209   0.00130   0.00339   2.97808
   D34       -1.04847   0.00000   0.00226   0.00125   0.00351  -1.04496
         Item               Value     Threshold  Converged?
 Maximum Force            0.000071     0.000450     YES
 RMS     Force            0.000019     0.000300     YES
 Maximum Displacement     0.004173     0.001800     NO 
 RMS     Displacement     0.001371     0.001200     NO 
 Predicted change in Energy=-1.499385D-07
 GradGradGradGradGradGradGradGradGradGradGradGradGradGradGradGradGradGrad

                          Input orientation:                          
 ---------------------------------------------------------------------
 Center     Atomic      Atomic             Coordinates (Angstroms)
 Number     Number       Type             X           Y           Z
 ---------------------------------------------------------------------
      1          1           0        4.316253    0.507741    0.557376
      2          6           0        3.592716   -0.306978    0.549956
      3          1           0        4.073569   -1.189478    0.126909
      4          1           0        3.309446   -0.524888    1.578859
      5          6           0        2.370704    0.073519   -0.267436
      6          1           0        2.609543    0.232610   -1.332422
      7          1           0        1.635668   -0.757176   -0.304663
      8          8           0        1.657067    1.127682    0.200443
      9          1           0       -0.459748    1.293531   -0.798337
     10          6           0       -1.538924    1.153731   -0.910589
     11          1           0       -2.048726    2.110224   -0.839119
     12          1           0       -1.707033    0.677122   -1.874689
     13          6           0       -1.980592    0.254733    0.193924
     14          6           0       -1.605962   -1.303880    0.014844
     15          1           0       -2.512610   -1.616448   -0.539896
     16          1           0       -1.602462   -1.734294    1.022624
     17          8           0       -2.581445    0.565634    1.170163
     18          8           0       -0.505103   -1.447567   -0.694266
 ---------------------------------------------------------------------
                    Distance matrix (angstroms):
                    1          2          3          4          5
     1  H    0.000000
     2  C    1.089646   0.000000
     3  H    1.767696   1.090410   0.000000
     4  H    1.767318   1.089205   1.770232   0.000000
     5  C    2.157319   1.518624   2.156483   2.155953   0.000000
     6  H    2.561229   2.191149   2.509055   3.088564   1.102974
     7  H    3.086853   2.182450   2.513265   2.530444   1.109827
     8  O    2.753724   2.434573   3.348749   2.713186   1.356262
     9  H    5.026490   4.560919   5.250940   4.812954   3.127577
    10  C    6.070858   5.531779   6.169854   5.702789   4.106786
    11  H    6.710522   6.292714   7.021662   6.442083   4.899627
    12  H    6.497969   5.910558   6.395776   6.207808   4.424425
    13  C    6.312398   5.612846   6.224396   5.523618   4.379437
    14  C    6.216827   5.320377   5.681788   5.216724   4.217912
    15  H    7.235299   6.338571   6.633602   6.291022   5.174647
    16  H    6.346209   5.408375   5.772041   5.089097   4.551757
    17  O    6.925106   6.266288   6.961178   6.004903   5.180023
    18  O    5.351197   4.431834   4.658881   4.535330   3.281181
                    6          7          8          9         10
     6  H    0.000000
     7  H    1.727541   0.000000
     8  O    2.014457   1.951481   0.000000
     9  H    3.291101   2.973194   2.346480   0.000000
    10  C    4.270384   3.754563   3.383700   1.093968   0.000000
    11  H    5.046607   4.699190   3.972276   1.787037   1.086226
    12  H    4.373153   3.961798   3.978234   1.759039   1.088534
    13  C    4.837310   3.788124   3.740942   2.092045   1.491046
    14  C    4.684700   3.302898   4.073610   2.953238   2.626932
    15  H    5.503050   4.242863   5.046242   3.570576   2.959623
    16  H    5.211137   3.633447   4.414909   3.713411   3.475923
    17  O    5.772364   4.659289   4.384203   2.984363   2.400466
    18  O    3.596006   2.282833   3.479568   2.743448   2.807549
                   11         12         13         14         15
    11  H    0.000000
    12  H    1.800817   0.000000
    13  C    2.124775   2.128945   0.000000
    14  C    3.547027   2.739511   1.612976   0.000000
    15  H    3.767335   2.773281   2.079147   1.107901   0.000000
    16  H    4.294830   3.770979   2.187683   1.095851   1.812105
    17  O    2.589742   3.169881   1.187739   2.404456   2.773179
    18  O    3.880932   2.711520   2.421524   1.317336   2.020504
                   16         17         18
    16  H    0.000000
    17  O    2.503966   0.000000
    18  O    2.057698   3.440969   0.000000
 Stoichiometry    C5H10O3(3)
 Framework group  C1[X(C5H10O3)]
 Deg. of freedom    48
 Full point group                 C1      NOp   1
 Largest Abelian subgroup         C1      NOp   1
 Largest concise Abelian subgroup C1      NOp   1
                         Standard orientation:                         
 ---------------------------------------------------------------------
 Center     Atomic      Atomic             Coordinates (Angstroms)
 Number     Number       Type             X           Y           Z
 ---------------------------------------------------------------------
      1          1           0       -4.301886   -0.568691    0.441663
      2          6           0       -3.584188    0.248805    0.504414
      3          1           0       -4.064567    1.156440    0.137767
      4          1           0       -3.318902    0.394130    1.550775
      5          6           0       -2.346621   -0.064782   -0.317968
      6          1           0       -2.567330   -0.148588   -1.395379
      7          1           0       -1.617066    0.770853   -0.283613
      8          8           0       -1.632975   -1.145447    0.084922
      9          1           0        0.500605   -1.226560   -0.888334
     10          6           0        1.580400   -1.072583   -0.972593
     11          1           0        2.095851   -2.028654   -0.961395
     12          1           0        1.760409   -0.527114   -1.897237
     13          6           0        1.997969   -0.252398    0.200501
     14          6           0        1.615061    1.312757    0.127279
     15          1           0        2.528157    1.669723   -0.388741
     16          1           0        1.592431    1.669825    1.163078
     17          8           0        2.585422   -0.628830    1.161710
     18          8           0        0.524625    1.500258   -0.587681
 ---------------------------------------------------------------------
 Rotational constants (GHZ):           3.0043034           0.8286530           0.7548860
 Standard basis: Aug-CC-pVTZ (5D, 7F)
 There are   690 symmetry adapted cartesian basis functions of A   symmetry.
 There are   598 symmetry adapted basis functions of A   symmetry.
   598 basis functions,   846 primitive gaussians,   690 cartesian basis functions
    33 alpha electrons       31 beta electrons
       nuclear repulsion energy       360.6838372048 Hartrees.
 NAtoms=   18 NActive=   18 NUniq=   18 SFac= 1.00D+00 NAtFMM=   60 NAOKFM=F Big=F
 Integral buffers will be    131072 words long.
 Raffenetti 2 integral format.
 Two-electron integral symmetry is turned on.
 Nuclear repulsion after empirical dispersion term =      360.6765118142 Hartrees.
 One-electron integrals computed using PRISM.
 NBasis=   598 RedAO= T EigKep=  1.36D-05  NBF=   598
 NBsUse=   598 1.00D-06 EigRej= -1.00D+00 NBFU=   598
 Initial guess from the checkpoint file:  "Reverse-wb-opt.chk"
 B after Tr=     0.000000    0.000000    0.000000
         Rot=    1.000000    0.000192   -0.000076   -0.000036 Ang=   0.02 deg.
 Initial guess <Sx>= 0.0000 <Sy>= 0.0000 <Sz>= 1.0000 <S**2>= 2.0117 S= 1.0039
 Requested convergence on RMS density matrix=1.00D-08 within 128 cycles.
 Requested convergence on MAX density matrix=1.00D-06.
 Requested convergence on             energy=1.00D-06.
 No special actions if energy rises.
 SCF Done:  E(UwB97XD) =  -422.096623869     A.U. after   19 cycles
            NFock= 19  Conv=0.49D-08     -V/T= 2.0058
 <Sx>= 0.0000 <Sy>= 0.0000 <Sz>= 1.0000 <S**2>= 2.0117 S= 1.0039
 <L.S>=  0.00000000000    
 Annihilation of the first spin contaminant:
 S**2 before annihilation     2.0117,   after     2.0001
 Calling FoFJK, ICntrl=      2127 FMM=F ISym2X=0 I1Cent= 0 IOpClX= 1 NMat=1 NMatS=1 NMatT=0.
 ***** Axes restored to original set *****
 -------------------------------------------------------------------
 Center     Atomic                   Forces (Hartrees/Bohr)
 Number     Number              X              Y              Z
 -------------------------------------------------------------------
      1        1           0.000003994    0.000003742   -0.000000240
      2        6           0.000009721   -0.000022299    0.000012134
      3        1           0.000001108   -0.000001281   -0.000004647
      4        1          -0.000001093    0.000001290    0.000003545
      5        6          -0.000022977    0.000157401    0.000015033
      6        1           0.000006907   -0.000019350   -0.000006667
      7        1          -0.000004533   -0.000063897    0.000035548
      8        8           0.000000063   -0.000091886   -0.000048671
      9        1           0.000001088    0.000017884    0.000007447
     10        6           0.000001123    0.000010751    0.000002343
     11        1          -0.000002084    0.000001632    0.000000590
     12        1           0.000000035    0.000000491   -0.000007562
     13        6           0.000030499   -0.000096090   -0.000040886
     14        6          -0.000011751    0.000113797    0.000067785
     15        1          -0.000006852   -0.000013951   -0.000006611
     16        1          -0.000003892   -0.000015344   -0.000001136
     17        8          -0.000028136    0.000024000    0.000038419
     18        8           0.000026779   -0.000006894   -0.000066426
 -------------------------------------------------------------------
 Cartesian Forces:  Max     0.000157401 RMS     0.000038878

 GradGradGradGradGradGradGradGradGradGradGradGradGradGradGradGradGradGrad
 Berny optimization.
 Using GEDIIS/GDIIS optimizer.
 FormGI is forming the generalized inverse of G from B-inverse, IUseBI=4.
 Internal  Forces:  Max     0.000074971 RMS     0.000019176
 Search for a local minimum.
 Step number  18 out of a maximum of   94
 All quantities printed in internal units (Hartrees-Bohrs-Radians)
 Mixed Optimization -- En-DIIS/RFO-DIIS
 Swapping is turned off.
 Update second derivatives using D2CorX and points    1    2    3    4    5
                                                      6    7    8    9   10
                                                     11   12   13   14   15
                                                     16   17   18
 DE= -4.49D-07 DEPred=-1.50D-07 R= 3.00D+00
 Trust test= 3.00D+00 RLast= 1.41D-02 DXMaxT set to 3.10D-01
 ITU=  0  0  1  1  1  1  1  1  1  1  1  1  1  1  1 -1  1  0
     Eigenvalues ---    0.00038   0.00099   0.00226   0.00400   0.00433
     Eigenvalues ---    0.00972   0.01438   0.02072   0.02508   0.02952
     Eigenvalues ---    0.04600   0.04892   0.05423   0.05651   0.05664
     Eigenvalues ---    0.06399   0.06953   0.08042   0.08765   0.09707
     Eigenvalues ---    0.10018   0.10523   0.11983   0.12878   0.14586
     Eigenvalues ---    0.16000   0.16010   0.16203   0.16420   0.17506
     Eigenvalues ---    0.19200   0.22309   0.25032   0.29998   0.31441
     Eigenvalues ---    0.32339   0.32449   0.32681   0.33449   0.33669
     Eigenvalues ---    0.34145   0.34195   0.34283   0.34475   0.35318
     Eigenvalues ---    0.45805   0.55800   1.03700
 En-DIIS/RFO-DIIS/Sim-DIIS IScMMF=       -3 using points:    18   17   16   15   14   13   12   11   10    9
 RFO step:  Lambda=-5.84774538D-07.
 DIIS inversion failure, remove point  10.
 DIIS inversion failure, remove point   9.
 DIIS inversion failure, remove point   8.
 DIIS inversion failure, remove point   7.
 DIIS inversion failure, remove point   6.
 DIIS inversion failure, remove point   5.
 RFO-DIIS uses    4 points instead of   10
 DidBck=T Rises=F RFO-DIIS coefs:    0.69025    1.65940   -2.00000    0.65035    0.00000
                  RFO-DIIS coefs:    0.00000    0.00000    0.00000    0.00000    0.00000
 Iteration  1 RMS(Cart)=  0.00214542 RMS(Int)=  0.00000636
 Iteration  2 RMS(Cart)=  0.00000586 RMS(Int)=  0.00000199
 Iteration  3 RMS(Cart)=  0.00000000 RMS(Int)=  0.00000199
 Variable       Old X    -DE/DX   Delta X   Delta X   Delta X     New X
                                 (Linear)    (Quad)   (Total)
    R1        2.05913   0.00001   0.00001   0.00001   0.00001   2.05915
    R2        2.06058   0.00000   0.00000   0.00000   0.00000   2.06057
    R3        2.05830   0.00000   0.00000  -0.00001  -0.00001   2.05829
    R4        2.86978   0.00002   0.00006   0.00011   0.00017   2.86995
    R5        2.08432   0.00001  -0.00002  -0.00011  -0.00013   2.08419
    R6        2.09727   0.00004   0.00002   0.00018   0.00020   2.09747
    R7        2.56296  -0.00007  -0.00005  -0.00010  -0.00015   2.56282
    R8        4.31393   0.00000  -0.00007  -0.00029  -0.00036   4.31357
    R9        4.43421  -0.00001   0.00026  -0.00281  -0.00255   4.43166
   R10        2.06730  -0.00001   0.00005   0.00004   0.00009   2.06739
   R11        2.05267   0.00000  -0.00001  -0.00001  -0.00002   2.05265
   R12        2.05703   0.00001   0.00001   0.00003   0.00003   2.05706
   R13        2.81767   0.00001   0.00005  -0.00002   0.00002   2.81769
   R14        3.04808  -0.00006  -0.00014   0.00017   0.00004   3.04812
   R15        2.24450   0.00005   0.00000  -0.00001   0.00000   2.24450
   R16        2.09363   0.00001   0.00000  -0.00003  -0.00004   2.09359
   R17        2.07086   0.00000   0.00001   0.00004   0.00005   2.07091
   R18        2.48940   0.00005  -0.00001   0.00003   0.00002   2.48942
    A1        1.89120   0.00000  -0.00001  -0.00005  -0.00006   1.89114
    A2        1.89214   0.00000   0.00000   0.00002   0.00002   1.89217
    A3        1.92906   0.00000   0.00000  -0.00005  -0.00005   1.92901
    A4        1.89575   0.00000   0.00002   0.00010   0.00012   1.89586
    A5        1.92710   0.00000  -0.00001  -0.00005  -0.00007   1.92703
    A6        1.92762   0.00000   0.00001   0.00003   0.00003   1.92765
    A7        1.96232  -0.00001   0.00000   0.00005   0.00005   1.96238
    A8        1.94277  -0.00001  -0.00007  -0.00039  -0.00046   1.94231
    A9        2.01803   0.00001   0.00003  -0.00004  -0.00001   2.01802
   A10        1.79157   0.00000   0.00000   0.00031   0.00032   1.79189
   A11        1.91232   0.00001   0.00017   0.00070   0.00087   1.91319
   A12        1.81816  -0.00001  -0.00016  -0.00065  -0.00081   1.81736
   A13        2.59283  -0.00005   0.00008  -0.00138  -0.00130   2.59153
   A14        1.96360   0.00007  -0.00030   0.00145   0.00115   1.96475
   A15        1.92166   0.00000   0.00000   0.00022   0.00022   1.92188
   A16        1.87463   0.00000  -0.00002  -0.00016  -0.00018   1.87445
   A17        1.86842  -0.00001  -0.00003   0.00003   0.00000   1.86842
   A18        1.95125   0.00000   0.00001  -0.00001   0.00000   1.95125
   A19        1.92107   0.00001  -0.00002   0.00012   0.00011   1.92118
   A20        1.92447   0.00000   0.00006  -0.00021  -0.00015   1.92432
   A21        2.01703   0.00000  -0.00001  -0.00004  -0.00005   2.01698
   A22        2.21540  -0.00001   0.00000   0.00002   0.00002   2.21542
   A23        2.05069   0.00001   0.00001   0.00002   0.00003   2.05072
   A24        1.70938  -0.00001   0.00005   0.00023   0.00028   1.70965
   A25        1.85268   0.00001   0.00003  -0.00026  -0.00023   1.85245
   A26        1.93827   0.00004  -0.00002   0.00008   0.00005   1.93832
   A27        1.93080  -0.00001  -0.00005  -0.00005  -0.00009   1.93071
   A28        1.96445  -0.00001  -0.00008   0.00015   0.00007   1.96453
   A29        2.03702  -0.00002   0.00007  -0.00011  -0.00004   2.03698
   A30        2.29003  -0.00004  -0.00074  -0.00221  -0.00295   2.28708
   A31        2.78731  -0.00002  -0.00004   0.00156   0.00152   2.78883
   A32        2.97246   0.00001  -0.00015  -0.00104  -0.00119   2.97126
    D1        1.11779   0.00001   0.00013   0.00034   0.00047   1.11826
    D2        3.11694   0.00000   0.00009   0.00051   0.00061   3.11755
    D3       -1.09636  -0.00001  -0.00014  -0.00067  -0.00081  -1.09717
    D4       -0.97452   0.00001   0.00015   0.00046   0.00062  -0.97391
    D5        1.02463   0.00000   0.00011   0.00064   0.00075   1.02538
    D6        3.09451  -0.00001  -0.00012  -0.00054  -0.00066   3.09385
    D7       -3.07157   0.00001   0.00013   0.00036   0.00049  -3.07108
[truncated: 731,605 more chars]
