# Supplementary material for: Computational Investigation of Substituent Effects on the Alcohol + Carbonyl Channel of Peroxy Radical Self- and Cross-Reactions
Source: J Phys Chem A. 2023 Feb 8;127(7):1686–96. doi: 10.1021/acs.jpca.2c08927 (PMC9969516; doi:10.1021/acs.jpca.2c08927)
Supplement: Supplementary file 2 — jp2c08927_si_002.zip [file jp2c08927_si_002.zip › EtO--OAce/eto-oac-TS2-wb97-opt-F12.out]

 Working directory              : /run/nvme/job_11121360/data/11121360/molpro.gHM0PCbbNy/
 Global scratch directory       : /run/nvme/job_11121360/data/11121360/molpro.gHM0PCbbNy/
 Wavefunction directory         : /scratch/kurten/scratch_galib/third-paper/ccsdt-calculation/et-oac-ts/set1/proc1/
 Main file repository           : /run/nvme/job_11121360/data/11121360/

 id        : cs

 Nodes       nprocs
 r07c55.bullx    1
 GA implementation: MPI file
 GA implementation (serial work in mppx): MPI file

 Using customized tuning parameters: mindgm=1; mindgv=20; mindgc=4; mindgr=1; noblas=0; minvec=7
 default implementation of scratch files=df  


 Variables initialized (1009), CPU time= 0.01 sec
 ***,SCI
 memory,2800,m
 geometry={angstrom
 H          2.00330        1.44032        0.20551
 C          2.72889        0.62863        0.16436
 H          3.49665        0.89104       -0.56460
 H          3.20083        0.53337        1.14177
 C          2.05218       -0.67517       -0.22382
 H          1.57933       -0.56390       -1.21289
 H          2.78542       -1.48395       -0.34326
 O          1.08848       -1.07428        0.69261
 H         -1.02496        0.58914        1.82421
 C         -1.51886        1.18524        1.05715
 H         -2.58766        0.97893        1.11619
 H         -1.31243        2.24316        1.18886
 C         -1.02699        0.72579       -0.27380
 C         -1.18252       -0.88387       -0.51337
 H         -1.04645       -1.02834       -1.59598
 O         -0.49894        1.37025       -1.11510
 O         -2.24574       -1.33470        0.03869
 H         -0.16067       -1.17355        0.04755
 }
 basis=minao
 {rhf;
 wf,charge=0,spin=2}
 basis=VDZ-F12
 
 
 {rhf;wf,charge=0,spin=2;
 rotate,21.1,41.1,7.20000000000000000000
 rotate,19.1,47.1,27.30000000000000000000
 rotate,24.1,42.1,38.00000000000000000000
 rotate,30.1,43.1,54.20000000000000000000
 rotate,26.1,40.1,33.90000000000000000000
 rotate,23.1,36.1,9.30000000000000000000
 rotate,27.1,39.1,10.20000000000000000000
 rotate,29.1,34.1,67.20000000000000000000
 rotate,28.1,45.1,25.10000000000000000000
 rotate,32.1,33.1,75.10000000000000000000}
 
 rccsd(t)-f12a,gem_beta=0.9
 Commands initialized (810), CPU time= 0.00 sec, 661 directives.
 Default parameters read. Elapsed time= 1.86 sec

 Checking input...
 Passed
1


                                         ***  PROGRAM SYSTEM MOLPRO  ***
                                       Copyright, TTI GmbH Stuttgart, 2015
                                    Version 2021.2 linked Aug  3 2021 10:50:23


 **********************************************************************************************************************************
 LABEL *   SCI                                                                           
  64 bit serial version                                                                  DATE: 27-Mar-22          TIME: 11:38:52  
 **********************************************************************************************************************************

 SHA1:             dade016a989826d9d859d6207854b99675d53db3
 **********************************************************************************************************************************

 Memory per process:      2800 MW
 Total memory per node:   2800 MW

 GA preallocation disabled
 GA check disabled

 Variable memory set to 2800.0 MW


 Geometry recognized as XYZ

 SETTING BASIS          =    MINAO


 Recomputing integrals since basis changed


 Using spherical harmonics

 Library entry H      S MINAO                selected for orbital group  1
 Library entry C      S MINAO                selected for orbital group  2
 Library entry C      P MINAO                selected for orbital group  2
 Library entry O      S MINAO                selected for orbital group  6
 Library entry O      P MINAO                selected for orbital group  6


 PROGRAM * SEWARD (Integral evaluation for generally contracted gaussian basis sets)     Author: Roland Lindh, 1990

 Geometry written to block  1 of record 700


 Point group  C1  


 ATOMIC COORDINATES

 NR  ATOM    CHARGE       X              Y              Z

   1  H       1.00    3.785688345    2.721810332    0.388357616
   2  C       6.00    5.156854724    1.187938534    0.310595386
   3  H       1.00    6.607710854    1.683821566   -1.066939370
   4  H       1.00    6.048692071    1.007923223    2.157632597
   5  C       6.00    3.878058158   -1.275886388   -0.422958501
   6  H       1.00    2.984501160   -1.065616562   -2.292029919
   7  H       1.00    5.263680942   -2.804259083   -0.648667390
   8  O       8.00    2.056929092   -2.030094981    1.308843211
   9  H       1.00   -1.936893689    1.113313249    3.447257294
  10  C       6.00   -2.870229422    2.239778992    1.997723973
  11  H       1.00   -4.889968704    1.849909595    2.109293403
  12  H       1.00   -2.480133258    4.238958054    2.246619801
  13  C       6.00   -1.940729833    1.371544324   -0.517407013
  14  C       6.00   -2.234638937   -1.670272230   -0.970128701
  15  H       1.00   -1.977503903   -1.943280963   -3.015965100
  16  O       8.00   -0.942859953    2.589397222   -2.107233602
  17  O       8.00   -4.243833547   -2.522217459    0.073113504
  18  H       1.00   -0.303622296   -2.217688094    0.089856477

 Bond lengths in Bohr (Angstrom)

 1-2  2.058860582  2-3  2.061185458  2-4  2.058962318  2-5  2.871211452  5-6  2.082326937
     ( 1.089502100)     ( 1.090732372)     ( 1.089555937)     ( 1.519379668)     ( 1.101919961)

  5- 7  2.075287473   5- 8  2.623829044   9-10  2.059414361  10-11  2.060046760  10-12  2.052033399
       ( 1.098194837)       ( 1.388470535)       ( 1.089795148)       ( 1.090129799)       ( 1.085889311)

 10-13  2.818454328  13-14  3.089334465  13-16  2.237511690  14-15  2.079927587  14-17  2.418889818
       ( 1.491461800)       ( 1.634805396)       ( 1.184040195)       ( 1.100650280)       ( 1.280021367)

 14-18  2.269814523
       ( 1.201134119)

 Bond angles

  1-2-3  108.34802362   1-2-4  108.64624615   1-2-5  110.63009610   2-5-6  109.49907914

  2-5-7  111.24652672   2-5-8  112.77811134   3-2-4  108.40160574   3-2-5  110.43862445

  4-2-5  110.30897560   6-5-7  105.26329444   6-5-8  108.88213223   7-5-8  108.87524636

  9-10-11  107.61977335   9-10-12  111.18418617   9-10-13  108.06796387  10-13-14  113.74785381

 10-13-16  127.84104749  11-10-12  111.35784838  11-10-13  108.26231478  12-10-13  110.22231965

 13-14-15  105.16620239  13-14-17  111.26045607  13-14-18   95.05382475  14-13-16  118.30867457

 15-14-17  118.72971986  15-14-18  108.81464783  17-14-18  114.85318842

 NUCLEAR CHARGE:                   64
 NUMBER OF PRIMITIVE AOS:         250
 NUMBER OF SYMMETRY AOS:          250
 NUMBER OF CONTRACTIONS:           50   (   50A   )
 NUMBER OF INNER CORE ORBITALS:     0   (    0A   )
 NUMBER OF OUTER CORE ORBITALS:     8   (    8A   )
 NUMBER OF VALENCE ORBITALS:       42   (   42A   )


 NUCLEAR REPULSION ENERGY  383.94606136

 Eigenvalues of metric

         1 0.179E+00 0.184E+00 0.193E+00 0.201E+00 0.213E+00 0.241E+00 0.243E+00 0.249E+00


 Contracted 2-electron integrals neglected if value below      1.0D-11
 AO integral compression algorithm  1   Integral accuracy      1.0D-11

     4.981 MB (compressed) written to integral file ( 72.3%)


 NUMBER OF SORTED TWO-ELECTRON INTEGRALS:     813450.     BUFFER LENGTH:  32768
 NUMBER OF SEGMENTS:   1  SEGMENT LENGTH:     813450      RECORD LENGTH: 524288

 Memory used in sort:       1.37 MW

 SORT1 READ      906701. AND WROTE      807646. INTEGRALS IN      3 RECORDS. CPU TIME:     0.02 SEC, REAL TIME:     0.02 SEC
 SORT2 READ      807646. AND WROTE      813450. INTEGRALS IN     19 RECORDS. CPU TIME:     0.03 SEC, REAL TIME:     0.04 SEC

 FILE SIZES:   FILE 1:    35.4 MBYTE,  FILE 4:    12.6 MBYTE,   TOTAL:     48.0 MBYTE

 OPERATOR DM      FOR CENTER  0  COORDINATES:    0.000000    0.000000    0.000000


 **********************************************************************************************************************************
 DATASETS  * FILE   NREC   LENGTH (MB)   RECORD NAMES
              1      19       32.09       500      610      700      900      950      970     1000      129      960     1100   
                                          VAR    BASINP    GEOM    SYMINP    ZMAT    AOBASIS   BASIS     P2S    ABASIS      S 
                                         1400     1410     1200     1210     1080     1600     1650     1300     1700   
                                           T        V       H0       H01     AOSYM     SMH    MOLCAS    ERIS     OPER   

 PROGRAMS   *        TOTAL       INT
 CPU TIMES  *         1.82      1.72
 REAL TIME  *         8.53 SEC
 DISK USED  *        46.31 MB
 **********************************************************************************************************************************


 Program * Restricted Hartree-Fock

 Orbital guess generated from atomic densities. Full valence occupancy:   32

 Initial alpha occupancy:  33
 Initial beta  occupancy:  31

 NELEC=   64   SYM=1   MS2= 2   THRE=1.0D-08   THRD=3.2D-06   THRG=3.2D-06  HFMA2=F  DIIS_START=2   DIIS_MAX=10   DIIS_INCORE=F

 Level shifts:    0.00 (CLOSED)    0.00 (OPEN)    0.30 (GAP_MIN)

 ITER           ETOT              DE          GRAD        DDIFF     DIIS  NEXP   TIME(IT)  TIME(TOT)  DIAG
   1     -418.48474053    -418.48474053     0.00D+00     0.26D+00     0     0       0.01      0.05    start
   2     -418.67084244      -0.18610191     0.16D-01     0.44D-01     1     0       0.01      0.06    diag2
   3     -418.75219680      -0.08135437     0.10D-01     0.17D-01     2     0       0.00      0.06    diag2
   4     -418.77555447      -0.02335766     0.21D-02     0.60D-02     3     0       0.01      0.07    diag2
   5     -418.80422496      -0.02867049     0.19D-02     0.68D-02     4     0       0.00      0.07    diag2
   6     -418.80798666      -0.00376170     0.20D-02     0.92D-03     5     0       0.01      0.08    diag2
   7     -418.85583987      -0.04785322     0.20D-02     0.19D-01     6     0       0.00      0.08    diag2
   8     -418.85726532      -0.00142545     0.93D-03     0.22D-02     7     0       0.01      0.09    diag2
   9     -418.85566914       0.00159618     0.42D-03     0.37D-02     8     0       0.00      0.09    diag2
  10     -418.85812558      -0.00245644     0.82D-03     0.32D-02     9     0       0.01      0.10    diag2/orth
  11     -418.85835810      -0.00023252     0.20D-03     0.70D-03     9     0       0.00      0.10    diag2
  12     -418.85849719      -0.00013909     0.12D-03     0.63D-03     9     0       0.01      0.11    diag2
  13     -418.85863742      -0.00014024     0.12D-03     0.63D-03     9     0       0.01      0.12    diag2
  14     -418.85874135      -0.00010392     0.13D-03     0.42D-03     9     0       0.00      0.12    diag2
  15     -418.85880973      -0.00006838     0.90D-04     0.28D-03     9     0       0.01      0.13    diag2
  16     -418.85878852       0.00002121     0.87D-04     0.14D-03     9     0       0.00      0.13    diag2
  17     -418.85845940       0.00032912     0.82D-04     0.14D-02     9     0       0.01      0.14    diag2
  18     -418.85698411       0.00147528     0.81D-04     0.68D-02     9     0       0.00      0.14    diag2
  19     -418.85675112       0.00023299     0.13D-03     0.10D-02     9     0       0.01      0.15    diag2
  20     -418.85580245       0.00094867     0.19D-03     0.47D-02     9     0       0.00      0.15    diag2/orth
  21     -418.85562380       0.00017865     0.29D-03     0.85D-03     9     0       0.01      0.16    diag2
  22     -418.85701127      -0.00138747     0.32D-03     0.68D-02     9     0       0.00      0.16    diag2
  23     -418.85557817       0.00143310     0.15D-03     0.67D-02     9     0       0.01      0.17    diag2
  24     -418.85557289       0.00000528     0.35D-03     0.55D-04     9     0       0.00      0.17    diag2
  25     -418.85652059      -0.00094770     0.35D-03     0.41D-02     9     0       0.01      0.18    diag2
  26     -418.85638336       0.00013723     0.15D-03     0.18D-02     9     0       0.00      0.18    diag2
  27     -418.85563050       0.00075285     0.12D-03     0.62D-02     9     0       0.01      0.19    diag2
  28     -418.85594883      -0.00031833     0.22D-03     0.31D-02     9     0       0.00      0.19    diag2
  29     -418.85674898      -0.00080015     0.16D-03     0.67D-02     9     0       0.01      0.20    diag2
  30     -418.85739327      -0.00064429     0.99D-04     0.35D-02     9     0       0.01      0.21    diag2/orth
  31     -418.85625035       0.00114292     0.10D-03     0.65D-02     9     0       0.00      0.21    diag2
  32     -418.85671440      -0.00046405     0.13D-03     0.28D-02     9     0       0.00      0.21    diag2
  33     -418.85476427       0.00195013     0.70D-04     0.11D-01     9     0       0.01      0.22    diag2
  34     -418.85474524       0.00001904     0.50D-03     0.23D-03     9     0       0.00      0.22    diag2
  35     -418.85461049       0.00013475     0.50D-03     0.11D-02     9     0       0.01      0.23    diag2
  36     -418.85475409      -0.00014360     0.52D-03     0.16D-02     9     0       0.00      0.23    diag2
  37     -418.85485068      -0.00009659     0.49D-03     0.49D-03     9     0       0.01      0.24    diag2
  38     -418.85464665       0.00020402     0.47D-03     0.15D-02     9     0       0.00      0.24    diag2
  39     -418.85482471      -0.00017805     0.51D-03     0.15D-02     9     0       0.01      0.25    diag2
  40     -418.85482453       0.00000017     0.47D-03     0.62D-04     9     0       0.00      0.25    diag2/orth
  41     -418.85475860       0.00006594     0.48D-03     0.82D-03     9     0       0.01      0.26    diag2
  42     -418.85484441      -0.00008582     0.50D-03     0.65D-03     9     0       0.00      0.26    diag2
  43     -418.85481555       0.00002887     0.47D-03     0.32D-03     9     0       0.01      0.27    diag2
  44     -418.85476297       0.00005258     0.47D-03     0.70D-03     9     0       0.01      0.28    diag2
  45     -418.85480622      -0.00004325     0.49D-03     0.51D-03     9     0       0.00      0.28    diag2
  46     -418.85478887       0.00001735     0.47D-03     0.11D-03     9     0       0.01      0.29    diag2
  47     -418.85484535      -0.00005648     0.48D-03     0.55D-03     9     0       0.00      0.29    diag2
  48     -418.85477249       0.00007286     0.45D-03     0.13D-02     9     0       0.01      0.30    diag2
  49     -418.85486835      -0.00009586     0.47D-03     0.13D-02     9     0       0.00      0.30    diag2
  50     -418.85484985       0.00001850     0.46D-03     0.28D-03     9     0       0.01      0.31    diag2/orth
  51     -418.85474508       0.00010477     0.47D-03     0.10D-02     9     0       0.01      0.32    diag2
  52     -418.85483969      -0.00009461     0.49D-03     0.84D-03     9     0       0.00      0.32    diag2
  53     -418.85479099       0.00004870     0.48D-03     0.35D-03     9     0       0.01      0.33    diag2
  54     -418.85492264      -0.00013165     0.49D-03     0.98D-03     9     0       0.00      0.33    diag2
  55     -418.85491131       0.00001133     0.44D-03     0.38D-03     9     0       0.01      0.34    diag2
  56     -418.85463140       0.00027991     0.43D-03     0.13D-02     9     0       0.00      0.34    diag2
  57     -418.85482791      -0.00019651     0.52D-03     0.12D-02     9     0       0.01      0.35    diag2
  58     -418.85481897       0.00000894     0.44D-03     0.96D-03     9     0       0.00      0.35    diag2
  59     -418.85484484      -0.00002587     0.44D-03     0.10D-02     9     0       0.01      0.36    diag2
  60     -418.85543422      -0.00058937     0.46D-03     0.13D-02     0     0       0.00      0.36    diag/orth

 ?No convergence in rhfpr

 Final alpha occupancy:  33
 Final beta  occupancy:  31

 !RHF STATE 1.1 Energy               -418.855434217050
  RHF One-electron energy           -1328.773917349053
  RHF Two-electron energy             525.972421769918
  RHF Kinetic energy                  417.628193184974
  RHF Nuclear energy                  383.946061362085
  RHF Virial quotient                  -1.002938597183

 !RHF STATE 1.1 Dipole moment           0.64958498     0.02250596     0.04009273
 Dipole moment /Debye                   1.65108034     0.05720444     0.10190555

 Orbital energies:

           1.1          2.1          3.1          4.1          5.1          6.1          7.1          8.1          9.1         10.1
    -20.630496   -20.621432   -20.620345   -11.555420   -11.485009   -11.466231   -11.415059   -11.406094    -1.498577    -1.430819

          11.1         12.1         13.1         14.1         15.1         16.1         17.1         18.1         19.1         20.1
     -1.410117    -1.099812    -1.087677    -0.971328    -0.905131    -0.796373    -0.741820    -0.725264    -0.714513    -0.693571

          21.1         22.1         23.1         24.1         25.1         26.1         27.1         28.1         29.1         30.1
     -0.685661    -0.662094    -0.655310    -0.647957    -0.617774    -0.597946    -0.591124    -0.572127    -0.528408    -0.521328

          31.1         32.1         33.1         34.1         35.1
     -0.444843    -0.631850    -0.607549     0.120242     0.333971


 HOMO     33.1    -0.607549 =     -16.5323eV
 LUMO     34.1     0.120242 =       3.2720eV
 LUMO-HOMO         0.727791 =      19.8042eV

 Orbitals saved in record  2100.2


 **********************************************************************************************************************************
 DATASETS  * FILE   NREC   LENGTH (MB)   RECORD NAMES
              1      19       32.09       500      610      700      900      950      970     1000      129      960     1100   
                                          VAR    BASINP    GEOM    SYMINP    ZMAT    AOBASIS   BASIS     P2S    ABASIS      S 
                                         1400     1410     1200     1210     1080     1600     1650     1300     1700   
                                           T        V       H0       H01     AOSYM     SMH    MOLCAS    ERIS     OPER   

              2       4        2.99       700     1000      520     2100   
                                         GEOM     BASIS   MCVARS     RHF  

 PROGRAMS   *        TOTAL   RHF-SCF       INT
 CPU TIMES  *         2.21      0.39      1.72
 REAL TIME  *        11.03 SEC
 DISK USED  *        46.31 MB
 **********************************************************************************************************************************
 SETTING BASIS          =    VDZ-F12


 Recomputing integrals since basis changed


 Using spherical harmonics

 Library entry H      S cc-pVDZ-F12          selected for orbital group  1
 Library entry H      P cc-pVDZ-F12          selected for orbital group  1
 Library entry C      S cc-pVDZ-F12          selected for orbital group  2
 Library entry C      P cc-pVDZ-F12          selected for orbital group  2
 Library entry C      D cc-pVDZ-F12          selected for orbital group  2
 Library entry O      S cc-pVDZ-F12          selected for orbital group  6
 Library entry O      P cc-pVDZ-F12          selected for orbital group  6
 Library entry O      D cc-pVDZ-F12          selected for orbital group  6


 PROGRAM * SEWARD (Integral evaluation for generally contracted gaussian basis sets)     Author: Roland Lindh, 1990

 Geometry written to block  1 of record 700


 Point group  C1  


 ATOMIC COORDINATES

 NR  ATOM    CHARGE       X              Y              Z

   1  H       1.00    3.785688345    2.721810332    0.388357616
   2  C       6.00    5.156854724    1.187938534    0.310595386
   3  H       1.00    6.607710854    1.683821566   -1.066939370
   4  H       1.00    6.048692071    1.007923223    2.157632597
   5  C       6.00    3.878058158   -1.275886388   -0.422958501
   6  H       1.00    2.984501160   -1.065616562   -2.292029919
   7  H       1.00    5.263680942   -2.804259083   -0.648667390
   8  O       8.00    2.056929092   -2.030094981    1.308843211
   9  H       1.00   -1.936893689    1.113313249    3.447257294
  10  C       6.00   -2.870229422    2.239778992    1.997723973
  11  H       1.00   -4.889968704    1.849909595    2.109293403
  12  H       1.00   -2.480133258    4.238958054    2.246619801
  13  C       6.00   -1.940729833    1.371544324   -0.517407013
  14  C       6.00   -2.234638937   -1.670272230   -0.970128701
  15  H       1.00   -1.977503903   -1.943280963   -3.015965100
  16  O       8.00   -0.942859953    2.589397222   -2.107233602
  17  O       8.00   -4.243833547   -2.522217459    0.073113504
  18  H       1.00   -0.303622296   -2.217688094    0.089856477

 Bond lengths in Bohr (Angstrom)

 1-2  2.058860582  2-3  2.061185458  2-4  2.058962318  2-5  2.871211452  5-6  2.082326937
     ( 1.089502100)     ( 1.090732372)     ( 1.089555937)     ( 1.519379668)     ( 1.101919961)

  5- 7  2.075287473   5- 8  2.623829044   9-10  2.059414361  10-11  2.060046760  10-12  2.052033399
       ( 1.098194837)       ( 1.388470535)       ( 1.089795148)       ( 1.090129799)       ( 1.085889311)

 10-13  2.818454328  13-14  3.089334465  13-16  2.237511690  14-15  2.079927587  14-17  2.418889818
       ( 1.491461800)       ( 1.634805396)       ( 1.184040195)       ( 1.100650280)       ( 1.280021367)

 14-18  2.269814523
       ( 1.201134119)

 Bond angles

  1-2-3  108.34802362   1-2-4  108.64624615   1-2-5  110.63009610   2-5-6  109.49907914

  2-5-7  111.24652672   2-5-8  112.77811134   3-2-4  108.40160574   3-2-5  110.43862445

  4-2-5  110.30897560   6-5-7  105.26329444   6-5-8  108.88213223   7-5-8  108.87524636

  9-10-11  107.61977335   9-10-12  111.18418617   9-10-13  108.06796387  10-13-14  113.74785381

 10-13-16  127.84104749  11-10-12  111.35784838  11-10-13  108.26231478  12-10-13  110.22231965

 13-14-15  105.16620239  13-14-17  111.26045607  13-14-18   95.05382475  14-13-16  118.30867457

 15-14-17  118.72971986  15-14-18  108.81464783  17-14-18  114.85318842

 NUCLEAR CHARGE:                   64
 NUMBER OF PRIMITIVE AOS:         438
 NUMBER OF SYMMETRY AOS:          422
 NUMBER OF CONTRACTIONS:          330   (  330A   )
 NUMBER OF INNER CORE ORBITALS:     0   (    0A   )
 NUMBER OF OUTER CORE ORBITALS:     8   (    8A   )
 NUMBER OF VALENCE ORBITALS:       42   (   42A   )


 NUCLEAR REPULSION ENERGY  383.94606136


 Eigenvalues of metric

         1 0.795E-04 0.123E-03 0.174E-03 0.303E-03 0.507E-03 0.515E-03 0.641E-03 0.738E-03


 Contracted 2-electron integrals neglected if value below      1.0D-11
 AO integral compression algorithm  1   Integral accuracy      1.0D-11

     5108.662 MB (compressed) written to integral file ( 39.0%)


 NUMBER OF SORTED TWO-ELECTRON INTEGRALS: 1491426420.     BUFFER LENGTH:  32768
 NUMBER OF SEGMENTS:  47  SEGMENT LENGTH:   31998710      RECORD LENGTH: 524288

 Memory used in sort:      32.56 MW

 SORT1 READ  1635334981. AND WROTE  1260523354. INTEGRALS IN   3631 RECORDS. CPU TIME:    14.71 SEC, REAL TIME:    22.77 SEC
 SORT2 READ  1260523354. AND WROTE  1491426420. INTEGRALS IN  19488 RECORDS. CPU TIME:    14.89 SEC, REAL TIME:    19.41 SEC

 FILE SIZES:   FILE 1:  5143.0 MBYTE,  FILE 4: 15229.6 MBYTE,   TOTAL:  20372.5 MBYTE

 OPERATOR DM      FOR CENTER  0  COORDINATES:    0.000000    0.000000    0.000000


 **********************************************************************************************************************************
 DATASETS  * FILE   NREC   LENGTH (MB)   RECORD NAMES
              1      19     4426.95       500      610      700      900      950      970     1001      129      960     1100   
                                          VAR    BASINP    GEOM    SYMINP    ZMAT    AOBASIS   BASIS     P2S    ABASIS      S 
                                         1400     1410     1200     1210     1080     1600     1650     1300     1700   
                                           T        V       H0       H01     AOSYM     SMH    MOLCAS    ERIS     OPER   

              2       5        3.05       700     1000      520     2100     1001   
                                         GEOM     BASIS   MCVARS     RHF     BASIS   

 PROGRAMS   *        TOTAL       INT   RHF-SCF       INT
 CPU TIMES  *        66.52     64.30      0.39      1.72
 REAL TIME  *        92.59 SEC
 DISK USED  *        18.98 GB
 **********************************************************************************************************************************


 Program * Restricted Hartree-Fock

 Molecular orbitals read from record     2100.2  Type=RHF/CANONICAL  

 Present basis size:      330
 Previous basis size:      50
 Previous occupation:      33
 Previous closed-shells:   31
 Previous core-orbitals:    8
 Present occupation:       33
 Present closed-shells:    31
 Present core-orbitals:     8
 Wavefunction symmetry:    1   Triplet 

 Orbital overlap <old|new>:  < 1.1| 1.1> = 1.000000   < 2.1| 2.1> = 1.000000   < 3.1| 3.1> = 1.000000   < 4.1| 4.1> = 1.000000
                             < 5.1| 5.1> = 1.000000   < 6.1| 6.1> = 1.000000   < 7.1| 7.1> = 1.000000   < 8.1| 8.1> = 1.000000
                             < 9.1| 9.1> = 1.000000   <10.1|10.1> = 1.000000   <11.1|11.1> = 1.000000   <12.1|12.1> = 1.000000
                             <13.1|13.1> = 1.000000   <14.1|14.1> = 1.000000   <15.1|15.1> = 1.000000   <16.1|16.1> = 1.000000
                             <17.1|17.1> = 1.000000   <18.1|18.1> = 1.000000   <19.1|19.1> = 1.000000   <20.1|20.1> = 1.000000
                             <21.1|21.1> = 1.000000   <22.1|22.1> = 1.000000   <23.1|23.1> = 1.000000   <24.1|24.1> = 1.000000
                             <25.1|25.1> = 1.000000   <26.1|26.1> = 1.000000   <27.1|27.1> = 1.000000   <28.1|28.1> = 1.000000
                             <29.1|29.1> = 1.000000   <30.1|30.1> = 1.000000   <31.1|31.1> = 1.000000   <32.1|32.1> = 1.000000
                             <33.1|33.1> = 1.000000

 ROTATION OF ORBITALS  21.1   41.1        7.20 DEGREES
 ROTATION OF ORBITALS  19.1   47.1       27.30 DEGREES
 ROTATION OF ORBITALS  24.1   42.1       38.00 DEGREES
 ROTATION OF ORBITALS  30.1   43.1       54.20 DEGREES
 ROTATION OF ORBITALS  26.1   40.1       33.90 DEGREES
 ROTATION OF ORBITALS  23.1   36.1        9.30 DEGREES
 ROTATION OF ORBITALS  27.1   39.1       10.20 DEGREES
 ROTATION OF ORBITALS  29.1   34.1       67.20 DEGREES
 ROTATION OF ORBITALS  28.1   45.1       25.10 DEGREES
 ROTATION OF ORBITALS  32.1   33.1       75.10 DEGREES

 Initial alpha occupancy:  33
 Initial beta  occupancy:  31

 NELEC=   64   SYM=1   MS2= 2   THRE=1.0D-08   THRD=3.2D-06   THRG=3.2D-06  HFMA2=F  DIIS_START=2   DIIS_MAX=10   DIIS_INCORE=F

 Level shifts:    0.00 (CLOSED)    0.00 (OPEN)    0.30 (GAP_MIN)

 ITER           ETOT              DE          GRAD        DDIFF     DIIS  NEXP   TIME(IT)  TIME(TOT)  DIAG
   1     -404.98724661    -404.98724661     0.00D+00     0.19D+00     0     0       8.94      9.00    start
   2     -415.42178931     -10.43454270     0.52D-01     0.15D+00     0     0       9.11     18.11    diag
   3     -419.12963351      -3.70784419     0.20D-01     0.36D-01     1     0       8.94     27.05    diag2
   4     -419.62788841      -0.49825490     0.61D-02     0.13D-01     2     0       8.96     36.01    diag2
   5     -419.71447842      -0.08659001     0.31D-02     0.32D-02     3     0       8.94     44.95    diag2
   6     -419.72559791      -0.01111948     0.65D-03     0.14D-02     4     0       8.98     53.93    diag2
   7     -419.72851759      -0.00291969     0.32D-03     0.68D-03     5     0       8.93     62.86    diag2
   8     -419.72952502      -0.00100742     0.15D-03     0.36D-03     6     0       8.98     71.84    diag2
   9     -419.72987491      -0.00034989     0.84D-04     0.20D-03     7     0       8.95     80.79    diag2
  10     -419.73002278      -0.00014787     0.42D-04     0.12D-03     8     0       8.96     89.75    diag2/orth
  11     -419.73010771      -0.00008493     0.24D-04     0.64D-04     9     0       8.97     98.72    diag2
  12     -419.73017663      -0.00006892     0.21D-04     0.46D-04     9     0       8.90    107.62    diag2
  13     -419.73024892      -0.00007230     0.20D-04     0.48D-04     9     0       8.92    116.54    diag2
  14     -419.73032556      -0.00007663     0.20D-04     0.51D-04     9     0       8.89    125.43    diag2
  15     -419.73047547      -0.00014991     0.20D-04     0.99D-04     9     0       8.96    134.39    diag2
  16     -419.73060868      -0.00013321     0.20D-04     0.88D-04     9     0       8.93    143.32    diag2
  17     -419.73081547      -0.00020679     0.20D-04     0.14D-03     9     0       8.95    152.27    diag2
  18     -419.73126620      -0.00045073     0.20D-04     0.30D-03     9     0       8.96    161.23    diag2
  19     -419.73152689      -0.00026068     0.20D-04     0.17D-03     9     0       8.90    170.13    diag2
  20     -419.73189722      -0.00037033     0.20D-04     0.25D-03     9     0       8.96    179.09    diag2/orth
  21     -419.73224361      -0.00034639     0.20D-04     0.23D-03     9     0       8.89    187.98    diag2
  22     -419.73312134      -0.00087773     0.19D-04     0.62D-03     9     0       8.96    196.94    diag2
  23     -419.73403827      -0.00091693     0.20D-04     0.74D-03     9     0       8.95    205.89    diag2
  24     -419.73450227      -0.00046399     0.16D-04     0.48D-03     9     0       8.94    214.83    diag2
  25     -419.73447511       0.00002716     0.20D-04     0.47D-03     9     0       8.93    223.76    diag2
  26     -419.73490838      -0.00043327     0.13D-03     0.42D-03     9     0       8.97    232.73    diag2
  27     -419.73495741      -0.00004903     0.73D-04     0.37D-04     9     0       8.95    241.68    diag2
  28     -419.73515830      -0.00020089     0.57D-04     0.45D-03     9     0       8.94    250.62    diag2
  29     -419.73509741       0.00006089     0.11D-04     0.23D-03     9     0       8.92    259.54    diag2
  30     -419.73519001      -0.00009260     0.15D-04     0.41D-03     9     0       8.95    268.49    diag2/orth
  31     -419.73520064      -0.00001063     0.12D-04     0.56D-04     9     0       8.93    277.42    diag2
  32     -419.73520335      -0.00000272     0.29D-05     0.10D-03     9     0       8.97    286.39    diag2
  33     -419.73521134      -0.00000798     0.16D-04     0.61D-04     9     0       8.98    295.37    diag2
  34     -419.73521186      -0.00000053     0.10D-04     0.28D-04     9     0       8.97    304.34    diag2
  35     -419.73521322      -0.00000136     0.56D-05     0.29D-04     9     0       8.94    313.28    diag2
  36     -419.73521498      -0.00000176     0.74D-05     0.14D-04     9     0       8.96    322.24    diag2
  37     -419.73521604      -0.00000106     0.40D-05     0.11D-04     9     0       8.97    331.21    diag2
  38     -419.73521623      -0.00000020     0.14D-05     0.50D-05     9     0       8.91    340.12    diag2
  39     -419.73521650      -0.00000027     0.12D-05     0.45D-05     9     0       9.00    349.12    diag2
  40     -419.73521821      -0.00000171     0.11D-05     0.20D-04     9     0       8.97    358.09    diag2/orth
  41     -419.73522245      -0.00000424     0.12D-05     0.59D-04     9     0       8.95    367.04    diag2
  42     -419.73522997      -0.00000751     0.89D-06     0.17D-03     9     0       8.94    375.98    diag2
  43     -419.73522941       0.00000055     0.13D-05     0.20D-04     9     0       8.99    384.97    diag2
  44     -419.73522979      -0.00000038     0.10D-05     0.13D-04     9     0       9.10    394.07    diag2
  45     -419.73523029      -0.00000050     0.91D-06     0.21D-04     9     0       8.93    403.00    diag2
  46     -419.73523042      -0.00000013     0.98D-06     0.57D-05     9     0       8.95    411.95    diag2
  47     -419.73523093      -0.00000051     0.11D-05     0.24D-04     9     0       8.94    420.89    diag2
  48     -419.73523115      -0.00000022     0.12D-05     0.12D-04     9     0       8.95    429.84    diag2
  49     -419.73523123      -0.00000008     0.12D-05     0.51D-05     9     0       8.95    438.79    diag2
  50     -419.73523178      -0.00000055     0.10D-05     0.46D-04     9     0       8.95    447.74    diag2/orth
  51     -419.73523191      -0.00000013     0.73D-06     0.20D-04     9     0       8.96    456.70    diag2
  52     -419.73523194      -0.00000004     0.26D-06     0.13D-04     9     0       8.96    465.66    diag2
  53     -419.73523195      -0.00000001     0.16D-06     0.65D-05     9     0       8.94    474.60    diag2
  54     -419.73523195      -0.00000000     0.75D-07     0.29D-05     9     0       8.96    483.56    diag2
  55     -419.73523195      -0.00000000     0.14D-07     0.21D-07     0     0       8.94    492.50    diag

 Final alpha occupancy:  33
 Final beta  occupancy:  31

 !RHF STATE 1.1 Energy               -419.735231953881
  RHF One-electron energy           -1335.090393652047
  RHF Two-electron energy             531.409100336081
  RHF Kinetic energy                  419.603755804180
  RHF Nuclear energy                  383.946061362085
  RHF Virial quotient                  -1.000313334063

 !RHF STATE 1.1 Dipole moment           0.87780923    -0.10711943     0.36870506
 Dipole moment /Debye                   2.23116852    -0.27227042     0.93715478

 Orbital energies:

           1.1          2.1          3.1          4.1          5.1          6.1          7.1          8.1          9.1         10.1
    -20.630617   -20.603607   -20.559078   -11.343779   -11.301398   -11.279419   -11.235456   -11.227729    -1.419787    -1.385228

          11.1         12.1         13.1         14.1         15.1         16.1         17.1         18.1         19.1         20.1
     -1.375006    -1.027871    -1.022168    -0.908529    -0.855629    -0.743344    -0.698245    -0.672678    -0.665945    -0.657312

          21.1         22.1         23.1         24.1         25.1         26.1         27.1         28.1         29.1         30.1
     -0.621578    -0.615796    -0.615574    -0.587297    -0.554812    -0.543764    -0.525795    -0.516052    -0.487107    -0.463689

          31.1         32.1         33.1         34.1         35.1
     -0.409214    -0.629326    -0.535857     0.050020     0.052137


 HOMO     33.1    -0.535857 =     -14.5814eV
 LUMO     34.1     0.050020 =       1.3611eV
 LUMO-HOMO         0.585877 =      15.9425eV

 Orbitals saved in record  2101.2


 **********************************************************************************************************************************
 DATASETS  * FILE   NREC   LENGTH (MB)   RECORD NAMES
              1      19     4426.95       500      610      700      900      950      970     1001      129      960     1100   
                                          VAR    BASINP    GEOM    SYMINP    ZMAT    AOBASIS   BASIS     P2S    ABASIS      S 
                                         1400     1410     1200     1210     1080     1600     1650     1300     1700   
                                           T        V       H0       H01     AOSYM     SMH    MOLCAS    ERIS     OPER   

              2       6        8.76       700     1000      520     2100     1001     2101   
                                         GEOM     BASIS   MCVARS     RHF     BASIS     RHF  

 PROGRAMS   *        TOTAL   RHF-SCF       INT   RHF-SCF       INT
 CPU TIMES  *       559.03    492.52     64.30      0.39      1.72
 REAL TIME  *       622.11 SEC
 DISK USED  *        18.98 GB
 **********************************************************************************************************************************


 PROGRAM * CCSD (Restricted open-shell coupled cluster)     Authors: C. Hampel, H.-J. Werner, 1991, M. Deegan, P.J. Knowles, 1992

                   Density fitting integral evaluation by F.R. Manby, 2003,2007, G. Knizia, 2010


 Basis set VDZ-F12/JKFIT generated.      Number of basis functions:   1008 
 Basis set CC-PVDZ-F12/OPTRI generated.  Number of basis functions:   748 
 Basis set VDZ-F12/MP2FIT generated.     Number of basis functions:   806 

 Convergence thresholds:  THRVAR = 1.00D-08  THRDEN = 1.00D-06

 CCSD(T)     terms to be evaluated (factor= 1.000)


 Number of core orbitals:           8 (   8 )
 Number of closed-shell orbitals:  23 (  23 )
 Number of active  orbitals:        2 (   2 )
 Number of external orbitals:     297 ( 297 )

 Memory could be reduced to 1117.67 Mwords without degradation in triples

 Number of N-1 electron functions:              48
 Number of N-2 electron functions:            1128
 Number of singly external CSFs:             14352
 Number of doubly external CSFs:          76042278
 Total number of CSFs:                    76056630

 Molecular orbitals read from record     2101.2  Type=RHF/CANONICAL  

 Integral transformation finished. Total CPU:  85.48 sec, npass=  1  Memory used: 527.58 MW

 Geminal basis:    OPTFULL  GEM_TYPE=SLATER  BETA=0.9  NGEM=6

 Optimizing Gaussian exponents for each gem_beta

 Geminal optimization for beta= 0.9000
 Weight function:   m=0, omega= 1.3652

 Augmented Hessian optimization of geminal fit. Trust ratio= 0.40000
 Convergence reached after  14 iterations. Final gradient= 9.47D-17, Step= 1.60D-08, Delta= 1.32D-09

 Alpha:                 0.16713     0.72638     2.57315     8.59263    32.33955   179.26007
 Coeff:                 0.29008     0.30523     0.17630     0.10448     0.06448     0.03994


 WFN_F12=FIX,EG    DECOUPLE_EXPL=F   HYBRID=0    NOX=F   SEMIINT_F12=T   CORE_SINGLES=F


 AO(A)-basis ORBITAL           loaded. Number of functions:     330
 RI(R)-basis CC-PVDZ-F12/OPTRI loaded. Number of functions:     748
 DF-basis VDZ-F12/JKFIT        loaded. Number of functions:    1008

 Screening thresholds:   THRAO=  1.00D-10  THRMO=  1.00D-09  THRPROD=  1.00D-09
                         THRSW=  1.00D-05  THROV=  1.00D-12  THRAOF12= 1.00D-08

 CPU time for one-electron matrices              19.56 sec

 Construction of ABS:
 Pseudo-inverse stability          9.87E-12
 Smallest eigenvalue of S          7.13E-05  (threshold= 1.00E-08)
 Ratio eigmin/eigmax               8.26E-06  (threshold= 1.00E-09)
 Smallest eigenvalue of S kept     7.13E-05  (threshold= 7.13E-05, 0 functions deleted, 748 kept)

 Construction of CABS:
 Pseudo-inverse stability          1.06E-10
 Smallest eigenvalue of S          2.71E-06  (threshold= 1.00E-08)
 Ratio eigmin/eigmax               2.71E-06  (threshold= 1.00E-09)
 Smallest eigenvalue of S kept     2.71E-06  (threshold= 2.71E-06, 0 functions deleted, 748 kept)

 CPU time for basis constructions                 0.22 sec
 Fock operators(MO) rebuilt from dump record.
 CPU time for Fock operator transformation        0.28 sec

                                      TOTAL          ALPHA          BETA    
  Singles Contributions MO        -0.007879908   -0.003932184   -0.003947724
  Singles Contributions CABS      -0.019999273   -0.010638295   -0.009360979
  Pure DF-RHF relaxation          -0.019428953

 CPU time for RHF CABS relaxation                 0.28 sec
 CPU time for singles (tot)                       0.71 sec

 AO(A)-basis ORBITAL           loaded. Number of functions:     330
 RI(R)-basis CC-PVDZ-F12/OPTRI loaded. Number of functions:     748
 DF-basis VDZ-F12/MP2FIT       loaded. Number of functions:     806

 Screening thresholds:   THRAO=  1.00D-10  THRMO=  1.00D-09  THRPROD=  1.00D-09
                         THRSW=  1.00D-05  THROV=  1.00D-12  THRAOF12= 1.00D-08

 CPU time for transformed integrals             171.62 sec
 CPU time for F12 matrices                       29.16 sec

 Diagonal F12 ansatz with fixed amplitudes:   TS= 0.5000  TT= 0.2500  TN= 0.3750

 ITER.     SQ.NORM      CORR.ENERGY   TOTAL ENERGY  ENERGY CHANGE      VAR         CPU   MICRO    DIIS
   1      1.40135912    -1.66273648  -421.41739738    -1.6822E+00   3.97E-01      1.12  1  1  1   0  0
   2      1.40270344    -1.66278314  -421.41744404    -4.6661E-05   3.73E-04      7.59  0  0  0   1  1
   3      1.40351027    -1.66371660  -421.41837751    -9.3346E-04   5.07E-06     14.28  0  0  0   2  2
   4      1.40354521    -1.66372672  -421.41838763    -1.0119E-05   6.27E-08     21.06  0  0  0   3  3
   5      1.40354969    -1.66372684  -421.41838775    -1.2008E-07   1.10E-09     28.07  0  0  0   4  4

 - - Continuing with F12/conv. amplitude coupling turned on.

   6      1.40617695    -1.67212057  -421.42678148    -8.3939E-03   3.69E-04     35.01  1  1  1   1  1
   7      1.40617142    -1.67212340  -421.42678431    -2.8282E-06   4.77E-08     42.23  1  1  1   2  2
   8      1.40617242    -1.67212280  -421.42678370     6.0519E-07   1.76E-10     49.65  1  1  1   3  3

 CPU time for iterative RMP2-F12                 49.65 sec


 DF-RMP2-F12 doubles corrections:
 - - - - - - - - - - - - - - - - 
  Approx.                             TOTAL           A-B            A-A            B-B    
  RMP2-F12/3C(FIX)                -0.292820343   -0.256770686   -0.020506984   -0.015542674
  RMP2-F12/3*C(FIX)               -0.284424389   -0.250744005   -0.019207098   -0.014473287
  RMP2-F12/3*C(DX)                -0.287616433   -0.253827774   -0.019284174   -0.014504486
  RMP2-F12/3*C(FIX,DX)            -0.314603342   -0.279815278   -0.020002899   -0.014785166

 DF-RMP2-F12 doubles energies:
 - - - - - - - - - - - - - - -
  Approx.                             TOTAL           A-B            A-A            B-B    
  RMP2                            -1.371422544   -1.030034082   -0.182661153   -0.158727309
  RMP2-F12/3C(FIX)                -1.664242887   -1.286804768   -0.203168136   -0.174269982
  RMP2-F12/3*C(FIX)               -1.655846933   -1.280778087   -0.201868250   -0.173200595
  RMP2-F12/3*C(DX)                -1.659038977   -1.283861856   -0.201945327   -0.173231794
  RMP2-F12/3*C(FIX,DX)            -1.686025886   -1.309849360   -0.202664051   -0.173512474


  Reference energy                   -419.735231953881
  CABS relaxation correction to RHF    -0.019428953144
  New reference energy               -419.754660907025

  RMP2-F12 singles (MO) energy         -0.007879908237
  RMP2-F12 pair energy                 -1.664242887020
  RMP2-F12 correlation energy          -1.672122795257

 !RMP2-F12/3C(FIX) energy            -421.426783702282

 Starting RMP2 calculation, locsing= 0

 Wavefunction is spin-projected

 ITER.      SQ.NORM     CORR.ENERGY   TOTAL ENERGY   ENERGY CHANGE        DEN1      VAR(S)    VAR(P)  DIIS     TIME
   1      1.39757985    -1.37338587  -421.10861782    -1.37338587    -0.00530604  0.46D-04  0.20D-02  1  1   377.78
   2      1.40253079    -1.37915583  -421.11438778    -0.00576996    -0.00001779  0.18D-05  0.75D-05  2  2   387.62
   3      1.40272201    -1.37927278  -421.11450473    -0.00011695    -0.00000024  0.11D-06  0.77D-07  3  3   397.82
   4      1.40272835    -1.37927422  -421.11450617    -0.00000145    -0.00000001  0.44D-08  0.14D-08  4  4   408.48
   5      1.40272854    -1.37927407  -421.11450602     0.00000015    -0.00000000  0.25D-09  0.21D-10  5  5   419.35

 Norm of t1 vector:      0.05345164      S-energy:    -0.00677038      T1 diagnostic:  0.00083886
 Norm of t2 vector:      0.63235391      P-energy:    -1.37250369
                                         Alpha-Beta:  -1.03164288
                                         Alpha-Alpha: -0.18278439
                                         Beta-Beta:   -0.15807642

 Spin contamination <S**2-Sz**2-Sz>     0.00000000
  Reference energy                   -419.735231953880
  CABS singles correction              -0.019428953144
  New reference energy               -419.754660907025
  RHF-RMP2 correlation energy          -1.379274067934
 !RHF-RMP2 energy                    -421.133934974959

  F12/3C(FIX) correction               -0.292820343271
  RHF-RMP2-F12 correlation energy      -1.672094411205
 !RHF-RMP2-F12 total energy          -421.426755318230
 (NB above energy spin projected)

 Starting RCCSD calculation

 ITER.      SQ.NORM     CORR.ENERGY   TOTAL ENERGY   ENERGY CHANGE        DEN1      VAR(S)    VAR(P)  DIIS     TIME
   1      1.40923008    -1.36869504  -421.10392699    -1.36869504    -0.04145881  0.12D-01  0.70D-02  1  1  1196.78
   2      1.44849173    -1.40501412  -421.14024608    -0.03631909    -0.00506498  0.11D-02  0.15D-02  2  2  1942.18
   3      1.47590508    -1.41495224  -421.15018419    -0.00993811    -0.00135611  0.13D-02  0.14D-03  3  3  2685.79
   4      1.49362567    -1.41917461  -421.15440657    -0.00422238    -0.00058502  0.51D-03  0.81D-04  4  4  3429.26
   5      1.51745677    -1.42211696  -421.15734891    -0.00294234    -0.00026412  0.30D-03  0.24D-04  5  5  4174.16
   6      1.53679642    -1.42344671  -421.15867866    -0.00132976    -0.00010827  0.11D-03  0.14D-04  6  6  4918.22
   7      1.55447796    -1.42451620  -421.15974816    -0.00106949    -0.00005534  0.62D-04  0.57D-05  6  1  5663.83
   8      1.56256813    -1.42486684  -421.16009879    -0.00035064    -0.00003518  0.38D-04  0.36D-05  6  2  6407.80
   9      1.57220789    -1.42517160  -421.16040355    -0.00030476    -0.00002316  0.25D-04  0.19D-05  6  4  7154.98
  10      1.58081265    -1.42543631  -421.16066827    -0.00026471    -0.00001447  0.16D-04  0.90D-06  6  3  7899.40
  11      1.58691464    -1.42553411  -421.16076606    -0.00009780    -0.00001009  0.11D-04  0.62D-06  6  6  8644.01
  12      1.59677757    -1.42576248  -421.16099444    -0.00022837    -0.00000561  0.58D-05  0.43D-06  6  5  9386.58
  13      1.60279221    -1.42582284  -421.16105480    -0.00006036    -0.00000291  0.26D-05  0.37D-06  6  1 10126.90
  14      1.61139218    -1.42596276  -421.16119471    -0.00013992    -0.00000105  0.95D-06  0.15D-06  6  2 10867.22
  15      1.61219759    -1.42592512  -421.16115708     0.00003764    -0.00000037  0.26D-06  0.69D-07  6  3 11607.90
  16      1.61363695    -1.42593579  -421.16116775    -0.00001067    -0.00000016  0.14D-06  0.25D-07  6  2 12348.96
  17      1.61364244    -1.42591939  -421.16115134     0.00001640    -0.00000008  0.79D-07  0.97D-08  6  1 13089.54
  18      1.61407160    -1.42593612  -421.16116807    -0.00001673    -0.00000005  0.52D-07  0.33D-08  6  4 13829.79
  19      1.61433909    -1.42594532  -421.16117727    -0.00000920    -0.00000004  0.41D-07  0.25D-08  6  6 14569.91
  20      1.61443524    -1.42594819  -421.16118014    -0.00000287    -0.00000003  0.32D-07  0.17D-08  6  2 15310.02
  21      1.61480647    -1.42595770  -421.16118966    -0.00000951    -0.00000002  0.16D-07  0.14D-08  6  5 16050.85
  22      1.61497451    -1.42595566  -421.16118761     0.00000204    -0.00000001  0.80D-08  0.97D-09  6  3 16791.76
  23      1.61510769    -1.42595501  -421.16118697     0.00000065    -0.00000000  0.37D-08  0.55D-09  6  4 17532.68

 Norm of t1 vector:      0.37952594      S-energy:    -0.00833906      T1 diagnostic:  0.03788417
                                                                       D1 diagnostic:  0.22351938
                                                                       D2 diagnostic:  0.17123458 (internal)
 Norm of t2 vector:      0.68634376      P-energy:    -1.41761595
                                         Alpha-Beta:  -1.09988268
                                         Alpha-Alpha: -0.16680492
                                         Beta-Beta:   -0.15092835

 Singles amplitudes (print threshold =  0.500E-01):

         I         SYM. A    A   T(IA) [Beta-Beta]

        16         1         2      0.06192481
        19         1         1     -0.07779532
        22         1         2     -0.07732270
        23         1         1     -0.25976517
        23         1         2      0.12712634

 Spin contamination <S**2-Sz**2-Sz>     0.00000000

 Memory could be reduced to 1238.24 Mwords without degradation in triples


 RESULTS
 =======

  Reference energy                   -419.735231953880
  CABS relaxation correction to RHF    -0.019428953144
  New reference energy               -419.754660907025

  F12 corrections for ansatz 3C(FIX) added to RCCSD energy. Coupling mode:  7

  RCCSD-F12a singles energy            -0.008339059999
  RCCSD-F12a pair energy               -1.701219851432
  RCCSD-F12a correlation energy        -1.709558911431
  Triples (T) contribution             -0.059407714304
  Total correlation energy             -1.768966625735

  RHF-RCCSD-F12a energy              -421.464219818455
  RHF-RCCSD[T]-F12a energy           -421.529192365797
  RHF-RCCSD-T-F12a energy            -421.523091187152
 !RHF-RCCSD(T)-F12a energy           -421.523627532760

 Program statistics:

 Available memory in ccsd:              2799994717
 Min. memory needed in ccsd:             209490658
 Max. memory used in ccsd:               307627436
 Max. memory used in cckext:             251681787 (23 integral passes)
 Max. memory used in cckint:             527583764 ( 1 integral passes)


 **********************************************************************************************************************************
 DATASETS  * FILE   NREC   LENGTH (MB)   RECORD NAMES
              1      20     4426.96       500      610      700      900      950      970     1001      129      960     1100   
                                          VAR    BASINP    GEOM    SYMINP    ZMAT    AOBASIS   BASIS     P2S    ABASIS      S 
                                         1400     1410     1200     1210     1080     1600     1650     1300     1700      960(1)
                                           T        V       H0       H01     AOSYM     SMH    MOLCAS    ERIS     OPER    ABASIS    

              2       7        9.59       700     1000      520     2100     1001     2101     7360   
                                         GEOM     BASIS   MCVARS     RHF     BASIS     RHF    F12ABS    

 PROGRAMS   *        TOTAL  RCCSD(T)   RHF-SCF       INT   RHF-SCF       INT
 CPU TIMES  *     42732.41  42173.38    492.52     64.30      0.39      1.72
 REAL TIME  *     43403.91 SEC
 DISK USED  *        73.87 GB
 **********************************************************************************************************************************

 RCCSD(T)-F12A/cc-pVDZ-F12 energy=   -421.523627532760

   RCCSD(T)-F12A         RHF-SCF         RHF-SCF
   -421.52362753   -419.73523195   -418.85543422
 **********************************************************************************************************************************
 Molpro calculation terminated
