# Supplementary material for: Computational Investigation of Substituent Effects on the Alcohol + Carbonyl Channel of Peroxy Radical Self- and Cross-Reactions
Source: J Phys Chem A. 2023 Feb 8;127(7):1686–96. doi: 10.1021/acs.jpca.2c08927 (PMC9969516; doi:10.1021/acs.jpca.2c08927)
Supplement: Supplementary file 2 — jp2c08927_si_002.zip [file jp2c08927_si_002.zip › EtO--OAce/etoac-TS2-set1-M0001-F12.out]

 Working directory              : /run/nvme/job_10913009/data/10913009/molpro.2bX8TScoy2/
 Global scratch directory       : /run/nvme/job_10913009/data/10913009/molpro.2bX8TScoy2/
 Wavefunction directory         : /scratch/kurten/scratch_galib/third-paper/eto-oac/ts-calc/eto-oac-11_2_1168/etoac-ts-set1/wb-ts/ccsdt-new/etoac-ts-set1-M0001-F12/
 Main file repository           : /run/nvme/job_10913009/data/10913009/

 id        : cs

 Nodes       nprocs
 r06c62.bullx    7
 Distribution of processes:   nprocs(total)=    8   nprocs(compute)=    7   nprocs(helper)=    1
 GA implementation: MPI file
 GA implementation (serial work in mppx): MPI file

 Using customized tuning parameters: mindgm=1; mindgv=20; mindgc=4; mindgr=1; noblas=0; minvec=7
 default implementation of scratch files=sf  


 Variables initialized (1009), CPU time= 0.00 sec
 ***,SCI
 memory,2800,m
 geomtyp=xyz
 NOSYM
 geometry={
 18
 etoac-ts-set1-M0001.log,Energy: -264863.3329469
 H          2.00330        1.44032        0.20551
 C          2.72889        0.62863        0.16436
 H          3.49665        0.89104       -0.56460
 H          3.20083        0.53337        1.14177
 C          2.05218       -0.67517       -0.22382
 H          1.57933       -0.56390       -1.21289
 H          2.78542       -1.48395       -0.34326
 O          1.08848       -1.07428        0.69261
 H         -1.02496        0.58914        1.82421
 C         -1.51886        1.18524        1.05715
 H         -2.58766        0.97893        1.11619
 H         -1.31243        2.24316        1.18886
 C         -1.02699        0.72579       -0.27380
 C         -1.18252       -0.88387       -0.51337
 H         -1.04645       -1.02834       -1.59598
 O         -0.49894        1.37025       -1.11510
 O         -2.24574       -1.33470        0.03869
 H         -0.16067       -1.17355        0.04755
 }
 BASIS=MINAO
 END
 {rhf;
 wf,charge=0,spin=2}
 BASIS=VDZ-F12
 END
 {rhf;
 wf,charge=0,spin=2}
 rccsd(t)-f12a,gem_beta=0.9
 
 
 Commands initialized (810), CPU time= 0.01 sec, 661 directives.
 Default parameters read. Elapsed time= 0.36 sec

 Checking input...
 Passed
1


                                         ***  PROGRAM SYSTEM MOLPRO  ***
                                       Copyright, TTI GmbH Stuttgart, 2015
                                    Version 2021.2 linked Aug  3 2021 10:50:23


 **********************************************************************************************************************************
 LABEL *   SCI                                                                           
  64 bit mpp version                                                                     DATE: 08-Mar-22          TIME: 15:56:55  
 **********************************************************************************************************************************

 SHA1:             dade016a989826d9d859d6207854b99675d53db3
 **********************************************************************************************************************************

 Memory per process:      2800 MW
 Total memory per node:  19600 MW

 GA preallocation disabled
 GA check disabled

 Variable memory set to 2800.0 MW

 SETTING GEOMTYP        =    XYZ
 ZSYMEL=NOSYM

 SETTING BASIS          =    MINAO


 Recomputing integrals since basis changed


 Using spherical harmonics

 Library entry H      S MINAO                selected for orbital group  1
 Library entry C      S MINAO                selected for orbital group  2
 Library entry C      P MINAO                selected for orbital group  2
 Library entry O      S MINAO                selected for orbital group  6
 Library entry O      P MINAO                selected for orbital group  6


 PROGRAM * SEWARD (Integral evaluation for generally contracted gaussian basis sets)     Author: Roland Lindh, 1990

 Geometry written to block  1 of record 700


 Point group  C1  


 ATOMIC COORDINATES

 NR  ATOM    CHARGE       X              Y              Z

   1  H       1.00    3.785688345    2.721810332    0.388357616
   2  C       6.00    5.156854724    1.187938534    0.310595386
   3  H       1.00    6.607710854    1.683821566   -1.066939370
   4  H       1.00    6.048692071    1.007923223    2.157632597
   5  C       6.00    3.878058158   -1.275886388   -0.422958501
   6  H       1.00    2.984501160   -1.065616562   -2.292029919
   7  H       1.00    5.263680942   -2.804259083   -0.648667390
   8  O       8.00    2.056929092   -2.030094981    1.308843211
   9  H       1.00   -1.936893689    1.113313249    3.447257294
  10  C       6.00   -2.870229422    2.239778992    1.997723973
  11  H       1.00   -4.889968704    1.849909595    2.109293403
  12  H       1.00   -2.480133258    4.238958054    2.246619801
  13  C       6.00   -1.940729833    1.371544324   -0.517407013
  14  C       6.00   -2.234638937   -1.670272230   -0.970128701
  15  H       1.00   -1.977503903   -1.943280963   -3.015965100
  16  O       8.00   -0.942859953    2.589397222   -2.107233602
  17  O       8.00   -4.243833547   -2.522217459    0.073113504
  18  H       1.00   -0.303622296   -2.217688094    0.089856477

 Bond lengths in Bohr (Angstrom)

 1-2  2.058860582  2-3  2.061185458  2-4  2.058962318  2-5  2.871211452  5-6  2.082326937
     ( 1.089502100)     ( 1.090732372)     ( 1.089555937)     ( 1.519379668)     ( 1.101919961)

  5- 7  2.075287473   5- 8  2.623829044   9-10  2.059414361  10-11  2.060046760  10-12  2.052033399
       ( 1.098194837)       ( 1.388470535)       ( 1.089795148)       ( 1.090129799)       ( 1.085889311)

 10-13  2.818454328  13-14  3.089334465  13-16  2.237511690  14-15  2.079927587  14-17  2.418889818
       ( 1.491461800)       ( 1.634805396)       ( 1.184040195)       ( 1.100650280)       ( 1.280021367)

 14-18  2.269814523
       ( 1.201134119)

 Bond angles

  1-2-3  108.34802362   1-2-4  108.64624615   1-2-5  110.63009610   2-5-6  109.49907914

  2-5-7  111.24652672   2-5-8  112.77811134   3-2-4  108.40160574   3-2-5  110.43862445

  4-2-5  110.30897560   6-5-7  105.26329444   6-5-8  108.88213223   7-5-8  108.87524636

  9-10-11  107.61977335   9-10-12  111.18418617   9-10-13  108.06796387  10-13-14  113.74785381

 10-13-16  127.84104749  11-10-12  111.35784838  11-10-13  108.26231478  12-10-13  110.22231965

 13-14-15  105.16620239  13-14-17  111.26045607  13-14-18   95.05382475  14-13-16  118.30867457

 15-14-17  118.72971986  15-14-18  108.81464783  17-14-18  114.85318842

 NUCLEAR CHARGE:                   64
 NUMBER OF PRIMITIVE AOS:         250
 NUMBER OF SYMMETRY AOS:          250
 NUMBER OF CONTRACTIONS:           50   (   50A   )
 NUMBER OF INNER CORE ORBITALS:     0   (    0A   )
 NUMBER OF OUTER CORE ORBITALS:     8   (    8A   )
 NUMBER OF VALENCE ORBITALS:       42   (   42A   )


 NUCLEAR REPULSION ENERGY  383.94606136

 Eigenvalues of metric

         1 0.179E+00 0.184E+00 0.193E+00 0.201E+00 0.213E+00 0.241E+00 0.243E+00 0.249E+00


 Contracted 2-electron integrals neglected if value below      1.0D-11
 AO integral compression algorithm  1   Integral accuracy      1.0D-11

     5.505 MB (compressed) written to integral file ( 86.7%)

     Node minimum: 0.786 MB, node maximum: 0.786 MB


 NUMBER OF SORTED TWO-ELECTRON INTEGRALS:     116571.     BUFFER LENGTH:  32768
 NUMBER OF SEGMENTS:   1  SEGMENT LENGTH:     116571      RECORD LENGTH: 524288

 Memory used in sort:       0.67 MW

 SORT1 READ      906701. AND WROTE      116180. INTEGRALS IN      1 RECORDS. CPU TIME:     0.02 SEC, REAL TIME:     0.03 SEC
 SORT2 READ      807646. AND WROTE      813450. INTEGRALS IN     21 RECORDS. CPU TIME:     0.01 SEC, REAL TIME:     0.01 SEC

 Node minimum:      115661.  Node maximum:      116754. integrals

 OPERATOR DM      FOR CENTER  0  COORDINATES:    0.000000    0.000000    0.000000


 **********************************************************************************************************************************
 DATASETS  * FILE   NREC   LENGTH (MB)   RECORD NAMES
              1      18       28.97       500      610      700      900      950      970     1000      129      960     1100   
                                          VAR    BASINP    GEOM    SYMINP    ZMAT    AOBASIS   BASIS     P2S    ABASIS      S 
                                         1400     1410     1200     1210     1080     1600     1650     1700   
                                           T        V       H0       H01     AOSYM     SMH    MOLCAS    OPER   

 PROGRAMS   *        TOTAL       INT
 CPU TIMES  *         1.19      1.06
 REAL TIME  *         4.27 SEC
 DISK USED  *        29.53 MB (local),      238.00 MB (total)
 GA USED    *         0.00 MB       (max)       0.00 MB       (current)
 **********************************************************************************************************************************


 Program * Restricted Hartree-Fock

 Orbital guess generated from atomic densities. Full valence occupancy:   32

 Initial alpha occupancy:  33
 Initial beta  occupancy:  31

 NELEC=   64   SYM=1   MS2= 2   THRE=1.0D-08   THRD=3.2D-06   THRG=3.2D-06  HFMA2=F  DIIS_START=2   DIIS_MAX=10   DIIS_INCORE=F

 Level shifts:    0.00 (CLOSED)    0.00 (OPEN)    0.30 (GAP_MIN)

 ITER           ETOT              DE          GRAD        DDIFF     DIIS  NEXP   TIME(IT)  TIME(TOT)  DIAG
   1     -418.48474053    -418.48474053     0.00D+00     0.26D+00     0     0       0.02      0.07    start
   2     -418.67084244      -0.18610191     0.16D-01     0.44D-01     1     0       0.00      0.07    diag2
   3     -418.75219680      -0.08135437     0.10D-01     0.17D-01     2     0       0.01      0.08    diag2
   4     -418.77555447      -0.02335766     0.21D-02     0.60D-02     3     0       0.00      0.08    diag2
   5     -418.80422496      -0.02867049     0.19D-02     0.68D-02     4     0       0.00      0.08    diag2
   6     -418.80798666      -0.00376170     0.20D-02     0.92D-03     5     0       0.00      0.08    diag2
   7     -418.85583987      -0.04785322     0.20D-02     0.19D-01     6     0       0.00      0.08    diag2
   8     -418.85726532      -0.00142545     0.93D-03     0.22D-02     7     0       0.01      0.09    diag2
   9     -418.85566914       0.00159618     0.42D-03     0.37D-02     8     0       0.00      0.09    diag2
  10     -418.85812558      -0.00245644     0.82D-03     0.32D-02     9     0       0.00      0.09    diag2/orth
  11     -418.85835810      -0.00023252     0.20D-03     0.70D-03     9     0       0.00      0.09    diag2
  12     -418.85849719      -0.00013909     0.12D-03     0.63D-03     9     0       0.01      0.10    diag2
  13     -418.85863742      -0.00014024     0.12D-03     0.63D-03     9     0       0.00      0.10    diag2
  14     -418.85874135      -0.00010392     0.13D-03     0.42D-03     9     0       0.00      0.10    diag2
  15     -418.85880973      -0.00006838     0.90D-04     0.28D-03     9     0       0.00      0.10    diag2
  16     -418.85878852       0.00002121     0.87D-04     0.14D-03     9     0       0.01      0.11    diag2
  17     -418.85845940       0.00032912     0.82D-04     0.14D-02     9     0       0.00      0.11    diag2
  18     -418.85698411       0.00147528     0.81D-04     0.68D-02     9     0       0.00      0.11    diag2
  19     -418.85675112       0.00023299     0.13D-03     0.10D-02     9     0       0.00      0.11    diag2
  20     -418.85580245       0.00094867     0.19D-03     0.47D-02     9     0       0.00      0.11    diag2/orth
  21     -418.85562380       0.00017865     0.29D-03     0.85D-03     9     0       0.01      0.12    diag2
  22     -418.85701127      -0.00138747     0.32D-03     0.68D-02     9     0       0.00      0.12    diag2
  23     -418.85557817       0.00143310     0.15D-03     0.67D-02     9     0       0.00      0.12    diag2
  24     -418.85557289       0.00000528     0.35D-03     0.55D-04     9     0       0.00      0.12    diag2
  25     -418.85652059      -0.00094770     0.35D-03     0.41D-02     9     0       0.01      0.13    diag2
  26     -418.85638336       0.00013723     0.15D-03     0.18D-02     9     0       0.00      0.13    diag2
  27     -418.85563050       0.00075285     0.12D-03     0.62D-02     9     0       0.00      0.13    diag2
  28     -418.85594883      -0.00031833     0.22D-03     0.31D-02     9     0       0.00      0.13    diag2
  29     -418.85674898      -0.00080015     0.16D-03     0.67D-02     9     0       0.01      0.14    diag2
  30     -418.85739327      -0.00064429     0.99D-04     0.35D-02     9     0       0.00      0.14    diag2/orth
  31     -418.85625035       0.00114292     0.10D-03     0.65D-02     9     0       0.00      0.14    diag2
  32     -418.85671440      -0.00046405     0.13D-03     0.28D-02     9     0       0.00      0.14    diag2
  33     -418.85476427       0.00195013     0.70D-04     0.11D-01     9     0       0.01      0.15    diag2
  34     -418.85474524       0.00001904     0.50D-03     0.23D-03     9     0       0.00      0.15    diag2
  35     -418.85461049       0.00013475     0.50D-03     0.11D-02     9     0       0.00      0.15    diag2
  36     -418.85475409      -0.00014360     0.52D-03     0.16D-02     9     0       0.00      0.15    diag2
  37     -418.85485068      -0.00009659     0.49D-03     0.49D-03     9     0       0.01      0.16    diag2
  38     -418.85464665       0.00020402     0.47D-03     0.15D-02     9     0       0.00      0.16    diag2
  39     -418.85482471      -0.00017805     0.51D-03     0.15D-02     9     0       0.00      0.16    diag2
  40     -418.85482453       0.00000017     0.47D-03     0.62D-04     9     0       0.00      0.16    diag2/orth
  41     -418.85475860       0.00006594     0.48D-03     0.82D-03     9     0       0.00      0.16    diag2
  42     -418.85484441      -0.00008582     0.50D-03     0.65D-03     9     0       0.01      0.17    diag2
  43     -418.85481555       0.00002887     0.47D-03     0.32D-03     9     0       0.00      0.17    diag2
  44     -418.85476297       0.00005258     0.47D-03     0.70D-03     9     0       0.00      0.17    diag2
  45     -418.85480622      -0.00004325     0.49D-03     0.51D-03     9     0       0.00      0.17    diag2
  46     -418.85478887       0.00001735     0.47D-03     0.11D-03     9     0       0.00      0.17    diag2
  47     -418.85484536      -0.00005648     0.48D-03     0.55D-03     9     0       0.01      0.18    diag2
  48     -418.85477250       0.00007285     0.45D-03     0.13D-02     9     0       0.00      0.18    diag2
  49     -418.85486835      -0.00009585     0.47D-03     0.13D-02     9     0       0.00      0.18    diag2
  50     -418.85484984       0.00001851     0.46D-03     0.28D-03     9     0       0.01      0.19    diag2/orth
  51     -418.85474510       0.00010474     0.47D-03     0.10D-02     9     0       0.00      0.19    diag2
  52     -418.85483962      -0.00009452     0.49D-03     0.84D-03     9     0       0.00      0.19    diag2
  53     -418.85479089       0.00004873     0.48D-03     0.35D-03     9     0       0.00      0.19    diag2
  54     -418.85492277      -0.00013188     0.49D-03     0.98D-03     9     0       0.01      0.20    diag2
  55     -418.85491169       0.00001108     0.44D-03     0.38D-03     9     0       0.00      0.20    diag2
  56     -418.85463136       0.00028033     0.43D-03     0.13D-02     9     0       0.00      0.20    diag2
  57     -418.85482798      -0.00019663     0.52D-03     0.12D-02     9     0       0.00      0.20    diag2
  58     -418.85481906       0.00000892     0.44D-03     0.96D-03     9     0       0.00      0.20    diag2
  59     -418.85484470      -0.00002564     0.44D-03     0.10D-02     9     0       0.01      0.21    diag2
  60     -418.85543411      -0.00058940     0.46D-03     0.13D-02     0     0       0.00      0.21    diag/orth

 ?No convergence in rhfpr

 Final alpha occupancy:  33
 Final beta  occupancy:  31

 !RHF STATE 1.1 Energy               -418.855434105080
  RHF One-electron energy           -1328.773921469804
  RHF Two-electron energy             525.972426002640
  RHF Kinetic energy                  417.628194858980
  RHF Nuclear energy                  383.946061362085
  RHF Virial quotient                  -1.002938592895

 !RHF STATE 1.1 Dipole moment           0.64957843     0.02250586     0.04008699
 Dipole moment /Debye                   1.65106369     0.05720419     0.10189096

 Orbital energies:

           1.1          2.1          3.1          4.1          5.1          6.1          7.1          8.1          9.1         10.1
    -20.630496   -20.621432   -20.620346   -11.555419   -11.485009   -11.466232   -11.415059   -11.406095    -1.498577    -1.430820

          11.1         12.1         13.1         14.1         15.1         16.1         17.1         18.1         19.1         20.1
     -1.410117    -1.099811    -1.087677    -0.971329    -0.905131    -0.796373    -0.741820    -0.725265    -0.714513    -0.693571

          21.1         22.1         23.1         24.1         25.1         26.1         27.1         28.1         29.1         30.1
     -0.685661    -0.662094    -0.655309    -0.647957    -0.617774    -0.597946    -0.591124    -0.572126    -0.528408    -0.521328

          31.1         32.1         33.1         34.1         35.1
     -0.444842    -0.631851    -0.607548     0.120242     0.333971


 HOMO     33.1    -0.607548 =     -16.5322eV
 LUMO     34.1     0.120242 =       3.2720eV
 LUMO-HOMO         0.727791 =      19.8042eV

 Orbitals saved in record  2100.2


 **********************************************************************************************************************************
 DATASETS  * FILE   NREC   LENGTH (MB)   RECORD NAMES
              1      18       28.97       500      610      700      900      950      970     1000      129      960     1100   
                                          VAR    BASINP    GEOM    SYMINP    ZMAT    AOBASIS   BASIS     P2S    ABASIS      S 
                                         1400     1410     1200     1210     1080     1600     1650     1700   
                                           T        V       H0       H01     AOSYM     SMH    MOLCAS    OPER   

              2       4        2.99       700     1000      520     2100   
                                         GEOM     BASIS   MCVARS     RHF  

 PROGRAMS   *        TOTAL   RHF-SCF       INT
 CPU TIMES  *         1.43      0.24      1.06
 REAL TIME  *         4.61 SEC
 DISK USED  *        32.36 MB (local),      257.80 MB (total)
 GA USED    *         0.00 MB       (max)       0.00 MB       (current)
 **********************************************************************************************************************************
 SETTING BASIS          =    VDZ-F12


 Recomputing integrals since basis changed


 Using spherical harmonics

 Library entry H      S cc-pVDZ-F12          selected for orbital group  1
 Library entry H      P cc-pVDZ-F12          selected for orbital group  1
 Library entry C      S cc-pVDZ-F12          selected for orbital group  2
 Library entry C      P cc-pVDZ-F12          selected for orbital group  2
 Library entry C      D cc-pVDZ-F12          selected for orbital group  2
 Library entry O      S cc-pVDZ-F12          selected for orbital group  6
 Library entry O      P cc-pVDZ-F12          selected for orbital group  6
 Library entry O      D cc-pVDZ-F12          selected for orbital group  6


 PROGRAM * SEWARD (Integral evaluation for generally contracted gaussian basis sets)     Author: Roland Lindh, 1990

 Geometry written to block  1 of record 700


 Point group  C1  


 ATOMIC COORDINATES

 NR  ATOM    CHARGE       X              Y              Z

   1  H       1.00    3.785688345    2.721810332    0.388357616
   2  C       6.00    5.156854724    1.187938534    0.310595386
   3  H       1.00    6.607710854    1.683821566   -1.066939370
   4  H       1.00    6.048692071    1.007923223    2.157632597
   5  C       6.00    3.878058158   -1.275886388   -0.422958501
   6  H       1.00    2.984501160   -1.065616562   -2.292029919
   7  H       1.00    5.263680942   -2.804259083   -0.648667390
   8  O       8.00    2.056929092   -2.030094981    1.308843211
   9  H       1.00   -1.936893689    1.113313249    3.447257294
  10  C       6.00   -2.870229422    2.239778992    1.997723973
  11  H       1.00   -4.889968704    1.849909595    2.109293403
  12  H       1.00   -2.480133258    4.238958054    2.246619801
  13  C       6.00   -1.940729833    1.371544324   -0.517407013
  14  C       6.00   -2.234638937   -1.670272230   -0.970128701
  15  H       1.00   -1.977503903   -1.943280963   -3.015965100
  16  O       8.00   -0.942859953    2.589397222   -2.107233602
  17  O       8.00   -4.243833547   -2.522217459    0.073113504
  18  H       1.00   -0.303622296   -2.217688094    0.089856477

 Bond lengths in Bohr (Angstrom)

 1-2  2.058860582  2-3  2.061185458  2-4  2.058962318  2-5  2.871211452  5-6  2.082326937
     ( 1.089502100)     ( 1.090732372)     ( 1.089555937)     ( 1.519379668)     ( 1.101919961)

  5- 7  2.075287473   5- 8  2.623829044   9-10  2.059414361  10-11  2.060046760  10-12  2.052033399
       ( 1.098194837)       ( 1.388470535)       ( 1.089795148)       ( 1.090129799)       ( 1.085889311)

 10-13  2.818454328  13-14  3.089334465  13-16  2.237511690  14-15  2.079927587  14-17  2.418889818
       ( 1.491461800)       ( 1.634805396)       ( 1.184040195)       ( 1.100650280)       ( 1.280021367)

 14-18  2.269814523
       ( 1.201134119)

 Bond angles

  1-2-3  108.34802362   1-2-4  108.64624615   1-2-5  110.63009610   2-5-6  109.49907914

  2-5-7  111.24652672   2-5-8  112.77811134   3-2-4  108.40160574   3-2-5  110.43862445

  4-2-5  110.30897560   6-5-7  105.26329444   6-5-8  108.88213223   7-5-8  108.87524636

  9-10-11  107.61977335   9-10-12  111.18418617   9-10-13  108.06796387  10-13-14  113.74785381

 10-13-16  127.84104749  11-10-12  111.35784838  11-10-13  108.26231478  12-10-13  110.22231965

 13-14-15  105.16620239  13-14-17  111.26045607  13-14-18   95.05382475  14-13-16  118.30867457

 15-14-17  118.72971986  15-14-18  108.81464783  17-14-18  114.85318842

 NUCLEAR CHARGE:                   64
 NUMBER OF PRIMITIVE AOS:         438
 NUMBER OF SYMMETRY AOS:          422
 NUMBER OF CONTRACTIONS:          330   (  330A   )
 NUMBER OF INNER CORE ORBITALS:     0   (    0A   )
 NUMBER OF OUTER CORE ORBITALS:     8   (    8A   )
 NUMBER OF VALENCE ORBITALS:       42   (   42A   )


 NUCLEAR REPULSION ENERGY  383.94606136


 Eigenvalues of metric

         1 0.795E-04 0.123E-03 0.174E-03 0.303E-03 0.507E-03 0.515E-03 0.641E-03 0.738E-03


 Contracted 2-electron integrals neglected if value below      1.0D-11
 AO integral compression algorithm  1   Integral accuracy      1.0D-11

     5109.973 MB (compressed) written to integral file ( 39.1%)

     Node minimum: 717.750 MB, node maximum: 745.013 MB


 NUMBER OF SORTED TWO-ELECTRON INTEGRALS:  213076521.     BUFFER LENGTH:  32768
 NUMBER OF SEGMENTS:   7  SEGMENT LENGTH:   31995432      RECORD LENGTH: 524288

 Memory used in sort:      32.55 MW

 SORT1 READ  1635334981. AND WROTE   180985669. INTEGRALS IN    521 RECORDS. CPU TIME:    25.91 SEC, REAL TIME:    27.69 SEC
 SORT2 READ  1260523354. AND WROTE  1491426420. INTEGRALS IN  19852 RECORDS. CPU TIME:     2.58 SEC, REAL TIME:     3.92 SEC

 Node minimum:   213037511.  Node maximum:   213084324. integrals

 OPERATOR DM      FOR CENTER  0  COORDINATES:    0.000000    0.000000    0.000000


 **********************************************************************************************************************************
 DATASETS  * FILE   NREC   LENGTH (MB)   RECORD NAMES
              1      18       32.70       500      610      700      900      950      970     1001      129      960     1100   
                                          VAR    BASINP    GEOM    SYMINP    ZMAT    AOBASIS   BASIS     P2S    ABASIS      S 
                                         1400     1410     1200     1210     1080     1600     1650     1700   
                                           T        V       H0       H01     AOSYM     SMH    MOLCAS    OPER   

              2       5        3.05       700     1000      520     2100     1001   
                                         GEOM     BASIS   MCVARS     RHF     BASIS   

 PROGRAMS   *        TOTAL       INT   RHF-SCF       INT
 CPU TIMES  *        39.41     37.98      0.24      1.06
 REAL TIME  *        46.43 SEC
 DISK USED  *        35.84 MB (local),       18.99 GB (total)
 GA USED    *         0.00 MB       (max)       0.00 MB       (current)
 **********************************************************************************************************************************


 Program * Restricted Hartree-Fock

 Molecular orbitals read from record     2100.2  Type=RHF/CANONICAL  

 Present basis size:      330
 Previous basis size:      50
 Previous occupation:      33
 Previous closed-shells:   31
 Previous core-orbitals:    8
 Present occupation:       33
 Present closed-shells:    31
 Present core-orbitals:     8
 Wavefunction symmetry:    1   Triplet 

 Orbital overlap <old|new>:  < 1.1| 1.1> = 1.000000   < 2.1| 2.1> = 1.000000   < 3.1| 3.1> = 1.000000   < 4.1| 4.1> = 1.000000
                             < 5.1| 5.1> = 1.000000   < 6.1| 6.1> = 1.000000   < 7.1| 7.1> = 1.000000   < 8.1| 8.1> = 1.000000
                             < 9.1| 9.1> = 1.000000   <10.1|10.1> = 1.000000   <11.1|11.1> = 1.000000   <12.1|12.1> = 1.000000
                             <13.1|13.1> = 1.000000   <14.1|14.1> = 1.000000   <15.1|15.1> = 1.000000   <16.1|16.1> = 1.000000
                             <17.1|17.1> = 1.000000   <18.1|18.1> = 1.000000   <19.1|19.1> = 1.000000   <20.1|20.1> = 1.000000
                             <21.1|21.1> = 1.000000   <22.1|22.1> = 1.000000   <23.1|23.1> = 1.000000   <24.1|24.1> = 1.000000
                             <25.1|25.1> = 1.000000   <26.1|26.1> = 1.000000   <27.1|27.1> = 1.000000   <28.1|28.1> = 1.000000
                             <29.1|29.1> = 1.000000   <30.1|30.1> = 1.000000   <31.1|31.1> = 1.000000   <32.1|32.1> = 1.000000
                             <33.1|33.1> = 1.000000


 Initial alpha occupancy:  33
 Initial beta  occupancy:  31

 NELEC=   64   SYM=1   MS2= 2   THRE=1.0D-08   THRD=3.2D-06   THRG=3.2D-06  HFMA2=F  DIIS_START=2   DIIS_MAX=10   DIIS_INCORE=F

 Level shifts:    0.00 (CLOSED)    0.00 (OPEN)    0.30 (GAP_MIN)

 ITER           ETOT              DE          GRAD        DDIFF     DIIS  NEXP   TIME(IT)  TIME(TOT)  DIAG
   1     -418.85543411    -418.85543411     0.00D+00     0.40D-01     0     0       2.25      2.34    start
   2     -419.60999987      -0.75456576     0.94D-02     0.14D-01     0     0       2.25      4.59    diag
   3     -419.71536986      -0.10536999     0.27D-02     0.51D-02     1     0       2.37      6.96    diag2
   4     -419.72619225      -0.01082239     0.88D-03     0.16D-02     2     0       2.68      9.64    diag2
   5     -419.72888927      -0.00269702     0.49D-03     0.52D-03     3     0       2.37     12.01    diag2
   6     -419.72933844      -0.00044917     0.14D-03     0.26D-03     4     0       2.36     14.37    diag2
   7     -419.72947404      -0.00013560     0.57D-04     0.12D-03     5     0       2.37     16.74    diag2
   8     -419.72956844      -0.00009440     0.30D-04     0.76D-04     6     0       2.37     19.11    diag2
   9     -419.72963758      -0.00006914     0.22D-04     0.48D-04     7     0       2.34     21.45    diag2
  10     -419.72973028      -0.00009269     0.21D-04     0.63D-04     8     0       2.27     23.72    diag2/orth
  11     -419.72984031      -0.00011003     0.20D-04     0.76D-04     9     0       2.26     25.98    diag2
  12     -419.72990948      -0.00006917     0.20D-04     0.48D-04     9     0       2.27     28.25    diag2
  13     -419.72995760      -0.00004812     0.20D-04     0.33D-04     9     0       2.28     30.53    diag2
  14     -419.72978698       0.00017062     0.20D-04     0.12D-03     9     0       2.29     32.82    diag2
  15     -419.72949378       0.00029320     0.20D-04     0.21D-03     9     0       2.39     35.21    diag2
  16     -419.72927881       0.00021497     0.19D-04     0.15D-03     9     0       2.67     37.88    diag2
  17     -419.72925608       0.00002274     0.19D-04     0.24D-04     9     0       2.37     40.25    diag2
  18     -419.72828493       0.00097115     0.20D-04     0.74D-03     9     0       2.38     42.63    diag2
  19     -419.72828823      -0.00000330     0.35D-04     0.26D-05     9     0       2.37     45.00    diag2
  20     -419.72827035       0.00001788     0.34D-04     0.16D-04     9     0       2.33     47.33    diag2/orth
  21     -419.72829345      -0.00002310     0.35D-04     0.20D-04     9     0       2.37     49.70    diag2
  22     -419.72829129       0.00000215     0.34D-04     0.37D-05     9     0       2.26     51.96    diag2
  23     -419.72827170       0.00001959     0.33D-04     0.49D-04     9     0       2.26     54.22    diag2
  24     -419.72776666       0.00050505     0.20D-04     0.46D-03     9     0       2.27     56.49    diag2
  25     -419.72741370       0.00035296     0.36D-04     0.32D-03     9     0       2.28     58.77    diag2
  26     -419.72774619      -0.00033249     0.68D-04     0.38D-03     9     0       2.35     61.12    diag2
  27     -419.72828295      -0.00053676     0.66D-04     0.39D-03     9     0       2.37     63.49    diag2
  28     -419.72768853       0.00059442     0.17D-04     0.60D-03     9     0       2.66     66.15    diag2
  29     -419.72713521       0.00055331     0.21D-04     0.77D-03     9     0       2.37     68.52    diag2
  30     -419.72714892      -0.00001371     0.53D-04     0.36D-04     9     0       2.38     70.90    diag2/orth
  31     -419.72729154      -0.00014262     0.47D-04     0.29D-03     9     0       2.35     73.25    diag2
  32     -419.72726644       0.00002509     0.42D-04     0.70D-04     9     0       2.37     75.62    diag2
  33     -419.72722590       0.00004054     0.39D-04     0.42D-04     9     0       2.34     77.96    diag2
  34     -419.72716343       0.00006247     0.46D-04     0.11D-03     9     0       2.26     80.22    diag2
  35     -419.72715504       0.00000840     0.51D-04     0.11D-03     9     0       2.25     82.47    diag2
  36     -419.72724130      -0.00008626     0.38D-04     0.18D-03     9     0       2.27     84.74    diag2
  37     -419.72715217       0.00008912     0.28D-04     0.22D-03     9     0       2.31     87.05    diag2
  38     -419.72716393      -0.00001176     0.32D-04     0.11D-03     9     0       2.29     89.34    diag2
  39     -419.72711948       0.00004445     0.43D-04     0.31D-03     9     0       2.38     91.72    diag2
  40     -419.72708855       0.00003092     0.15D-04     0.30D-03     9     0       2.69     94.41    diag2/orth
  41     -419.72708763       0.00000092     0.38D-05     0.52D-04     9     0       2.35     96.76    diag2
  42     -419.72708593       0.00000170     0.24D-05     0.40D-04     9     0       2.38     99.14    diag2
  43     -419.72708660      -0.00000067     0.11D-04     0.36D-05     9     0       2.39    101.53    diag2
  44     -419.72708815      -0.00000155     0.91D-05     0.16D-04     9     0       2.34    103.87    diag2
  45     -419.72708018       0.00000796     0.46D-05     0.44D-04     9     0       2.27    106.14    diag2
  46     -419.72708632      -0.00000614     0.19D-04     0.21D-04     9     0       2.28    108.42    diag2
  47     -419.72708986      -0.00000354     0.11D-04     0.37D-04     9     0       2.26    110.68    diag2
  48     -419.72708968       0.00000018     0.11D-05     0.10D-04     9     0       2.37    113.05    diag2
  49     -419.72709034      -0.00000066     0.23D-05     0.20D-04     9     0       2.31    115.36    diag2
  50     -419.72709021       0.00000012     0.67D-06     0.49D-05     9     0       2.36    117.72    diag2/orth
  51     -419.72709006       0.00000015     0.63D-06     0.73D-05     9     0       2.40    120.12    diag2
  52     -419.72709003       0.00000002     0.59D-06     0.71D-05     9     0       2.68    122.80    diag2
  53     -419.72709050      -0.00000047     0.55D-06     0.21D-04     9     0       2.35    125.15    diag2
  54     -419.72709085      -0.00000036     0.38D-06     0.20D-04     9     0       2.35    127.50    diag2
  55     -419.72709089      -0.00000004     0.18D-06     0.60D-05     9     0       2.35    129.85    diag2
  56     -419.72709090      -0.00000001     0.12D-06     0.27D-05     9     0       2.28    132.13    diag2
  57     -419.72709090      -0.00000000     0.66D-07     0.98D-07     0     0       2.25    134.38    diag

 Final alpha occupancy:  33
 Final beta  occupancy:  31

 !RHF STATE 1.1 Energy               -419.727090898990
  RHF One-electron energy           -1335.178101197314
  RHF Two-electron energy             531.504948936239
  RHF Kinetic energy                  419.647352585891
  RHF Nuclear energy                  383.946061362085
  RHF Virial quotient                  -1.000190012668

 !RHF STATE 1.1 Dipole moment           0.57901331    -0.17135748     0.20860963
 Dipole moment /Debye                   1.47170504    -0.43554728     0.53023279

 Orbital energies:

           1.1          2.1          3.1          4.1          5.1          6.1          7.1          8.1          9.1         10.1
    -20.618881   -20.618659   -20.551192   -11.330189   -11.294145   -11.290733   -11.233347   -11.225712    -1.415317    -1.395511

          11.1         12.1         13.1         14.1         15.1         16.1         17.1         18.1         19.1         20.1
     -1.365328    -1.025055    -1.017574    -0.914239    -0.849296    -0.743614    -0.690400    -0.675006    -0.662235    -0.661459

          21.1         22.1         23.1         24.1         25.1         26.1         27.1         28.1         29.1         30.1
     -0.621943    -0.613619    -0.600951    -0.589050    -0.558215    -0.543241    -0.529127    -0.515792    -0.496503    -0.470396

          31.1         32.1         33.1         34.1         35.1
     -0.375153    -0.631164    -0.553276     0.050646     0.053066


 HOMO     33.1    -0.553276 =     -15.0554eV
 LUMO     34.1     0.050646 =       1.3781eV
 LUMO-HOMO         0.603922 =      16.4336eV

 Orbitals saved in record  2101.2


 **********************************************************************************************************************************
 DATASETS  * FILE   NREC   LENGTH (MB)   RECORD NAMES
              1      18       32.70       500      610      700      900      950      970     1001      129      960     1100   
                                          VAR    BASINP    GEOM    SYMINP    ZMAT    AOBASIS   BASIS     P2S    ABASIS      S 
                                         1400     1410     1200     1210     1080     1600     1650     1700   
                                           T        V       H0       H01     AOSYM     SMH    MOLCAS    OPER   

              2       6        8.76       700     1000      520     2100     1001     2101   
                                         GEOM     BASIS   MCVARS     RHF     BASIS     RHF  

 PROGRAMS   *        TOTAL   RHF-SCF       INT   RHF-SCF       INT
 CPU TIMES  *       173.81    134.40     37.98      0.24      1.06
 REAL TIME  *       189.47 SEC
 DISK USED  *        56.55 MB (local),       19.13 GB (total)
 GA USED    *         0.00 MB       (max)       0.00 MB       (current)
 **********************************************************************************************************************************


 PROGRAM * CCSD (Restricted open-shell coupled cluster)     Authors: C. Hampel, H.-J. Werner, 1991, M. Deegan, P.J. Knowles, 1992

                   Density fitting integral evaluation by F.R. Manby, 2003,2007, G. Knizia, 2010


 Basis set VDZ-F12/JKFIT generated.      Number of basis functions:   1008 
 Basis set CC-PVDZ-F12/OPTRI generated.  Number of basis functions:   748 
 Basis set VDZ-F12/MP2FIT generated.     Number of basis functions:   806 

 Convergence thresholds:  THRVAR = 1.00D-08  THRDEN = 1.00D-06

 CCSD(T)     terms to be evaluated (factor= 1.000)


 Number of core orbitals:           8 (   8 )
 Number of closed-shell orbitals:  23 (  23 )
 Number of active  orbitals:        2 (   2 )
 Number of external orbitals:     297 ( 297 )

 Memory could be reduced to 1117.67 Mwords without degradation in triples

 Number of N-1 electron functions:              48
 Number of N-2 electron functions:            1128
 Number of singly external CSFs:             14352
 Number of doubly external CSFs:          76042278
 Total number of CSFs:                    76056630

 Molecular orbitals read from record     2101.2  Type=RHF/CANONICAL  

 Integral transformation finished. Total CPU:  87.04 sec, npass=  1  Memory used: 527.58 MW

 Geminal basis:    OPTFULL  GEM_TYPE=SLATER  BETA=0.9  NGEM=6

 Optimizing Gaussian exponents for each gem_beta

 Geminal optimization for beta= 0.9000
 Weight function:   m=0, omega= 1.3652

 Augmented Hessian optimization of geminal fit. Trust ratio= 0.40000
 Convergence reached after  14 iterations. Final gradient= 9.47D-17, Step= 1.60D-08, Delta= 1.32D-09

 Alpha:                 0.16713     0.72638     2.57315     8.59263    32.33955   179.26007
 Coeff:                 0.29008     0.30523     0.17630     0.10448     0.06448     0.03994


 WFN_F12=FIX,EG    DECOUPLE_EXPL=F   HYBRID=0    NOX=F   SEMIINT_F12=T   CORE_SINGLES=F


 AO(A)-basis ORBITAL           loaded. Number of functions:     330
 RI(R)-basis CC-PVDZ-F12/OPTRI loaded. Number of functions:     748
 DF-basis VDZ-F12/JKFIT        loaded. Number of functions:    1008

 Screening thresholds:   THRAO=  1.00D-10  THRMO=  1.00D-09  THRPROD=  1.00D-09
                         THRSW=  1.00D-05  THROV=  1.00D-12  THRAOF12= 1.00D-08

 CPU time for one-electron matrices               5.66 sec

 Construction of ABS:
 Pseudo-inverse stability          9.87E-12
 Smallest eigenvalue of S          7.13E-05  (threshold= 1.00E-08)
 Ratio eigmin/eigmax               8.26E-06  (threshold= 1.00E-09)
 Smallest eigenvalue of S kept     7.13E-05  (threshold= 7.13E-05, 0 functions deleted, 748 kept)

 Construction of CABS:
 Pseudo-inverse stability          1.08E-10
 Smallest eigenvalue of S          2.71E-06  (threshold= 1.00E-08)
 Ratio eigmin/eigmax               2.71E-06  (threshold= 1.00E-09)
 Smallest eigenvalue of S kept     2.71E-06  (threshold= 2.71E-06, 0 functions deleted, 748 kept)

 CPU time for basis constructions                 0.28 sec
 Fock operators(MO) rebuilt from dump record.
 CPU time for Fock operator transformation        0.34 sec

                                      TOTAL          ALPHA          BETA    
  Singles Contributions MO        -0.007835942   -0.003912137   -0.003923805
  Singles Contributions CABS      -0.020069624   -0.010694661   -0.009374963
  Pure DF-RHF relaxation          -0.019500026

 CPU time for RHF CABS relaxation                 0.51 sec
 CPU time for singles (tot)                       1.14 sec

 AO(A)-basis ORBITAL           loaded. Number of functions:     330
 RI(R)-basis CC-PVDZ-F12/OPTRI loaded. Number of functions:     748
 DF-basis VDZ-F12/MP2FIT       loaded. Number of functions:     806

 Screening thresholds:   THRAO=  1.00D-10  THRMO=  1.00D-09  THRPROD=  1.00D-09
                         THRSW=  1.00D-05  THROV=  1.00D-12  THRAOF12= 1.00D-08

 CPU time for transformed integrals              52.90 sec
 CPU time for F12 matrices                       53.48 sec

 Diagonal F12 ansatz with fixed amplitudes:   TS= 0.5000  TT= 0.2500  TN= 0.3750

 ITER.     SQ.NORM      CORR.ENERGY   TOTAL ENERGY  ENERGY CHANGE      VAR         CPU   MICRO    DIIS
   1      1.39924493    -1.65880678  -421.40539771    -1.6783E+00   3.95E-01      2.54  1  1  1   0  0
   2      1.40027607    -1.65860490  -421.40519583     2.0188E-04   3.32E-04     13.59  0  0  0   1  1
   3      1.40099177    -1.65944896  -421.40603988    -8.4406E-04   4.29E-06     25.75  0  0  0   2  2
   4      1.40102144    -1.65945776  -421.40604868    -8.7998E-06   4.83E-08     39.64  0  0  0   3  3
   5      1.40102514    -1.65945785  -421.40604878    -9.6073E-08   7.72E-10     55.00  0  0  0   4  4

 - - Continuing with F12/conv. amplitude coupling turned on.

   6      1.40363935    -1.66782469  -421.41441562    -8.3669E-03   3.70E-04     67.31  1  1  1   1  1
   7      1.40363361    -1.66782695  -421.41441787    -2.2585E-06   4.33E-08     81.73  1  1  1   2  2
   8      1.40363452    -1.66782644  -421.41441737     5.0406E-07   1.49E-10     96.86  1  1  1   3  3

 CPU time for iterative RMP2-F12                 96.86 sec


 DF-RMP2-F12 doubles corrections:
 - - - - - - - - - - - - - - - - 
  Approx.                             TOTAL           A-B            A-A            B-B    
  RMP2-F12/3C(FIX)                -0.292874004   -0.256834368   -0.020498189   -0.015541448
  RMP2-F12/3*C(FIX)               -0.284505411   -0.250825904   -0.019200165   -0.014479342
  RMP2-F12/3*C(DX)                -0.287700187   -0.253911062   -0.019278373   -0.014510753
  RMP2-F12/3*C(FIX,DX)            -0.314739160   -0.279947663   -0.019999354   -0.014792143

 DF-RMP2-F12 doubles energies:
 - - - - - - - - - - - - - - -
  Approx.                             TOTAL           A-B            A-A            B-B    
  RMP2                            -1.367116499   -1.027820516   -0.182391512   -0.156904470
  RMP2-F12/3C(FIX)                -1.659990503   -1.284654884   -0.202889701   -0.172445918
  RMP2-F12/3*C(FIX)               -1.651621910   -1.278646420   -0.201591677   -0.171383813
  RMP2-F12/3*C(DX)                -1.654816686   -1.281731578   -0.201669885   -0.171415223
  RMP2-F12/3*C(FIX,DX)            -1.681855659   -1.307768179   -0.202390866   -0.171696613


  Reference energy                   -419.727090898990
  CABS relaxation correction to RHF    -0.019500026383
  New reference energy               -419.746590925373

  RMP2-F12 singles (MO) energy         -0.007835941745
  RMP2-F12 pair energy                 -1.659990502952
  RMP2-F12 correlation energy          -1.667826444697

 !RMP2-F12/3C(FIX) energy            -421.414417370070

 Starting RMP2 calculation, locsing= 0

 Wavefunction is spin-projected

 ITER.      SQ.NORM     CORR.ENERGY   TOTAL ENERGY   ENERGY CHANGE        DEN1      VAR(S)    VAR(P)  DIIS     TIME
   1      1.39532261    -1.36923225  -421.09632315    -1.36923225    -0.00516994  0.42D-04  0.19D-02  1  1   322.56
   2      1.40008956    -1.37484311  -421.10193401    -0.00561085    -0.00001591  0.18D-05  0.65D-05  2  2   338.04
   3      1.40026410    -1.37495177  -421.10204267    -0.00010866    -0.00000022  0.13D-06  0.61D-07  3  3   353.70
   4      1.40026971    -1.37495290  -421.10204380    -0.00000113    -0.00000001  0.73D-08  0.11D-08  4  4   370.13
   5      1.40027005    -1.37495279  -421.10204369     0.00000011    -0.00000000  0.42D-09  0.26D-10  5  5   387.07

 Norm of t1 vector:      0.05303152      S-energy:    -0.00674679      T1 diagnostic:  0.00081101
 Norm of t2 vector:      0.63044247      P-energy:    -1.36820600
                                         Alpha-Beta:  -1.02943298
                                         Alpha-Alpha: -0.18248971
                                         Beta-Beta:   -0.15628331

 Spin contamination <S**2-Sz**2-Sz>     0.00000000
  Reference energy                   -419.727090898990
  CABS singles correction              -0.019500026383
  New reference energy               -419.746590925373
  RHF-RMP2 correlation energy          -1.374952788629
 !RHF-RMP2 energy                    -421.121543714002

  F12/3C(FIX) correction               -0.292874004237
  RHF-RMP2-F12 correlation energy      -1.667826792866
 !RHF-RMP2-F12 total energy          -421.414417718239
 (NB above energy spin projected)

 Starting RCCSD calculation

 ITER.      SQ.NORM     CORR.ENERGY   TOTAL ENERGY   ENERGY CHANGE        DEN1      VAR(S)    VAR(P)  DIIS     TIME
   1      1.40741376    -1.36634343  -421.09343433    -1.36634343    -0.04071512  0.11D-01  0.70D-02  1  1   772.20
   2      1.44584766    -1.40239444  -421.12948534    -0.03605101    -0.00474481  0.93D-03  0.14D-02  2  2  1142.53
   3      1.47102710    -1.41204645  -421.13913735    -0.00965200    -0.00118202  0.11D-02  0.13D-03  3  3  1512.46
   4      1.48692506    -1.41602085  -421.14311175    -0.00397440    -0.00050319  0.43D-03  0.72D-04  4  4  1882.98
   5      1.50684735    -1.41847374  -421.14556464    -0.00245289    -0.00025808  0.31D-03  0.21D-04  5  5  2257.78
   6      1.52156095    -1.41945921  -421.14655011    -0.00098547    -0.00014836  0.17D-03  0.15D-04  6  6  2628.71
   7      1.53938240    -1.42046513  -421.14755603    -0.00100592    -0.00010644  0.13D-03  0.77D-05  6  1  3002.85
   8      1.54933198    -1.42083489  -421.14792579    -0.00036976    -0.00008947  0.11D-03  0.62D-05  6  2  3379.13
   9      1.56519770    -1.42132794  -421.14841884    -0.00049305    -0.00007839  0.98D-04  0.47D-05  6  3  3747.99
  10      1.57649514    -1.42160573  -421.14869663    -0.00027779    -0.00007315  0.89D-04  0.44D-05  6  1  4120.73
  11      1.60335397    -1.42213387  -421.14922476    -0.00052814    -0.00006684  0.80D-04  0.39D-05  6  6  4490.88
  12      1.64129659    -1.42257444  -421.14966534    -0.00044058    -0.00005892  0.69D-04  0.35D-05  6  4  4863.19
  13      1.80068714    -1.42426954  -421.15136044    -0.00169510    -0.00004496  0.50D-04  0.29D-05  6  5  5237.56
  14      1.80323722    -1.42424704  -421.15133793     0.00002251    -0.00004102  0.43D-04  0.35D-05  6  4  5612.42
  15      2.00689677    -1.42576297  -421.15285387    -0.00151593    -0.00001980  0.20D-04  0.23D-05  6  2  5985.76
  16      2.20074193    -1.42677646  -421.15386736    -0.00101349    -0.00000561  0.37D-05  0.13D-05  6  6  6358.43
  17      2.18071456    -1.42647950  -421.15357039     0.00029697    -0.00000344  0.17D-05  0.10D-05  6  3  6732.81
  18      2.22691439    -1.42668287  -421.15377376    -0.00020337    -0.00000161  0.12D-05  0.32D-06  6  2  7109.40
  19      2.22655158    -1.42658102  -421.15367192     0.00010184    -0.00000099  0.77D-06  0.20D-06  6  3  7486.80
  20      2.24299135    -1.42664831  -421.15373921    -0.00006729    -0.00000060  0.57D-06  0.79D-07  6  1  7864.19
  21      2.23766035    -1.42661480  -421.15370570     0.00003351    -0.00000046  0.41D-06  0.66D-07  6  4  8237.56
  22      2.24054504    -1.42666479  -421.15375569    -0.00004999    -0.00000027  0.26D-06  0.31D-07  6  5  8611.27
  23      2.25085325    -1.42671443  -421.15380533    -0.00004964    -0.00000016  0.15D-06  0.19D-07  6  3  8982.31
  24      2.25174533    -1.42672138  -421.15381228    -0.00000696    -0.00000009  0.84D-07  0.10D-07  6  2  9354.27
  25      2.25763791    -1.42673390  -421.15382480    -0.00001252    -0.00000005  0.48D-07  0.42D-08  6  6  9728.41
  26      2.25621250    -1.42672603  -421.15381693     0.00000788    -0.00000003  0.24D-07  0.38D-08  6  4 10102.51
  27      2.25494778    -1.42672257  -421.15381347     0.00000346    -0.00000002  0.13D-07  0.28D-08  6  1 10476.66
  28      2.25310335    -1.42671703  -421.15380793     0.00000554    -0.00000001  0.54D-08  0.18D-08  6  2 10851.96
  29      2.25184629    -1.42671346  -421.15380436     0.00000357    -0.00000000  0.17D-08  0.49D-09  6  5 11226.48
  30      2.25220946    -1.42671287  -421.15380376     0.00000060    -0.00000000  0.51D-09  0.23D-09  6  3 11601.56

 Norm of t1 vector:      0.84813492      S-energy:    -0.00897232      T1 diagnostic:  0.08591135
                                                                       D1 diagnostic:  0.57304216
                                                                       D2 diagnostic:  0.21061644 (internal)
 Norm of t2 vector:      0.72998399      P-energy:    -1.41774055
                                         Alpha-Beta:  -1.10052818
                                         Alpha-Alpha: -0.16652217
                                         Beta-Beta:   -0.15069019

 Singles amplitudes (print threshold =  0.500E-01):

         I         SYM. A    A   T(IA) [Beta-Beta]

         9         1         1     -0.07824484
         9         1         2      0.09011142
        10         1         1      0.09310972
        13         1         1      0.16427808
        13         1         2     -0.05300603
        16         1         1     -0.16990210
        16         1         2      0.09493251
        17         1         1     -0.10651753
        18         1         1      0.07207473
        19         1         1     -0.22261624
        20         1         1     -0.12771737
        21         1         1      0.16743186
        23         1         1      0.68306583

 Spin contamination <S**2-Sz**2-Sz>     0.00000000

 Memory could be reduced to 1238.24 Mwords without degradation in triples


 RESULTS
 =======

  Reference energy                   -419.727090898990
  CABS relaxation correction to RHF    -0.019500026383
  New reference energy               -419.746590925373

  F12 corrections for ansatz 3C(FIX) added to RCCSD energy. Coupling mode:  7

  RCCSD-F12a singles energy            -0.008972317153
  RCCSD-F12a pair energy               -1.701414673244
  RCCSD-F12a correlation energy        -1.710386990397
  Triples (T) contribution             -0.061534997980
  Total correlation energy             -1.771921988377

  RHF-RCCSD-F12a energy              -421.456977915770
  RHF-RCCSD[T]-F12a energy           -421.530251484506
  RHF-RCCSD-T-F12a energy            -421.517660971741
 !RHF-RCCSD(T)-F12a energy           -421.518512913750

 Program statistics:

 Available memory in ccsd:              2799994717
 Min. memory needed in ccsd:             209490658
 Max. memory used in ccsd:               307627436
 Max. memory used in cckext:             251681787 (30 integral passes)
 Max. memory used in cckint:             527583764 ( 1 integral passes)


 **********************************************************************************************************************************
 DATASETS  * FILE   NREC   LENGTH (MB)   RECORD NAMES
              1      19       32.71       500      610      700      900      950      970     1001      129      960     1100   
                                          VAR    BASINP    GEOM    SYMINP    ZMAT    AOBASIS   BASIS     P2S    ABASIS      S 
                                         1400     1410     1200     1210     1080     1600     1650     1700      960(1)
                                           T        V       H0       H01     AOSYM     SMH    MOLCAS    OPER    ABASIS    

              2       7        9.59       700     1000      520     2100     1001     2101     7360   
                                         GEOM     BASIS   MCVARS     RHF     BASIS     RHF    F12ABS    

 PROGRAMS   *        TOTAL  RCCSD(T)   RHF-SCF       INT   RHF-SCF       INT
 CPU TIMES  *     18277.01  18103.15    134.40     37.98      0.24      1.06
 REAL TIME  *     18849.05 SEC
 DISK USED  *         9.06 GB (local),       82.16 GB (total)
 SF USED    *        64.42 GB
 GA USED    *         3.05 MB       (max)       0.00 MB       (current)
 **********************************************************************************************************************************

 RCCSD(T)-F12A/cc-pVDZ-F12 energy=   -421.518512913750

   RCCSD(T)-F12A         RHF-SCF         RHF-SCF
   -421.51851291   -419.72709090   -418.85543411
 **********************************************************************************************************************************
 Molpro calculation terminated
