# Supplementary material for: Computational Investigation of Substituent Effects on the Alcohol + Carbonyl Channel of Peroxy Radical Self- and Cross-Reactions
Source: J Phys Chem A. 2023 Feb 8;127(7):1686–96. doi: 10.1021/acs.jpca.2c08927 (PMC9969516; doi:10.1021/acs.jpca.2c08927)
Supplement: Supplementary file 2 — jp2c08927_si_002.zip [file jp2c08927_si_002.zip › EtO--OAce/Forward-IRC-wb-TS1-opt.log]

 Entering Gaussian System, Link 0=/appl/soft/chem/gaussian/G16RevB.01/g16/g16
 Initial command:
 /appl/soft/chem/gaussian/G16RevB.01/g16/l1.exe "/scratch/kurten/scratch_galib/third-paper/eto-oac/ts-calc/eto-oac-set2/wb-ts/irc-cal/eto-oac-set2-M0001-copt-TS-opt-IRC/Forward-b3lyp-opt/Forward-wb-opt/10731122.GAUSS_SCRDIR/Gau-126853.inp" -scrdir="/scratch/kurten/scratch_galib/third-paper/eto-oac/ts-calc/eto-oac-set2/wb-ts/irc-cal/eto-oac-set2-M0001-copt-TS-opt-IRC/Forward-b3lyp-opt/Forward-wb-opt/10731122.GAUSS_SCRDIR/"
 Entering Link 1 = /appl/soft/chem/gaussian/G16RevB.01/g16/l1.exe PID=    126860.
  
 Copyright (c) 1988-2017, Gaussian, Inc.  All Rights Reserved.
  
 This is part of the Gaussian(R) 16 program.  It is based on
 the Gaussian(R) 09 system (copyright 2009, Gaussian, Inc.),
 the Gaussian(R) 03 system (copyright 2003, Gaussian, Inc.),
 the Gaussian(R) 98 system (copyright 1998, Gaussian, Inc.),
 the Gaussian(R) 94 system (copyright 1995, Gaussian, Inc.),
 the Gaussian 92(TM) system (copyright 1992, Gaussian, Inc.),
 the Gaussian 90(TM) system (copyright 1990, Gaussian, Inc.),
 the Gaussian 88(TM) system (copyright 1988, Gaussian, Inc.),
 the Gaussian 86(TM) system (copyright 1986, Carnegie Mellon
 University), and the Gaussian 82(TM) system (copyright 1983,
 Carnegie Mellon University). Gaussian is a federally registered
 trademark of Gaussian, Inc.
  
 This software contains proprietary and confidential information,
 including trade secrets, belonging to Gaussian, Inc.
  
 This software is provided under written license and may be
 used, copied, transmitted, or stored only in accord with that
 written license.
  
 The following legend is applicable only to US Government
 contracts under FAR:
  
                    RESTRICTED RIGHTS LEGEND
  
 Use, reproduction and disclosure by the US Government is
 subject to restrictions as set forth in subparagraphs (a)
 and (c) of the Commercial Computer Software - Restricted
 Rights clause in FAR 52.227-19.
  
 Gaussian, Inc.
 340 Quinnipiac St., Bldg. 40, Wallingford CT 06492
  
  
 ---------------------------------------------------------------
 Warning -- This program may not be used in any manner that
 competes with the business of Gaussian, Inc. or will provide
 assistance to any competitor of Gaussian, Inc.  The licensee
 of this program is prohibited from giving any competitor of
 Gaussian, Inc. access to this program.  By using this program,
 the user acknowledges that Gaussian, Inc. is engaged in the
 business of creating and licensing software in the field of
 computational chemistry and represents and warrants to the
 licensee that it is not a competitor of Gaussian, Inc. and that
 it will not use this program in any manner prohibited above.
 ---------------------------------------------------------------
  

 Cite this work as:
 Gaussian 16, Revision B.01,
 M. J. Frisch, G. W. Trucks, H. B. Schlegel, G. E. Scuseria, 
 M. A. Robb, J. R. Cheeseman, G. Scalmani, V. Barone, 
 G. A. Petersson, H. Nakatsuji, X. Li, M. Caricato, A. V. Marenich, 
 J. Bloino, B. G. Janesko, R. Gomperts, B. Mennucci, H. P. Hratchian, 
 J. V. Ortiz, A. F. Izmaylov, J. L. Sonnenberg, D. Williams-Young, 
 F. Ding, F. Lipparini, F. Egidi, J. Goings, B. Peng, A. Petrone, 
 T. Henderson, D. Ranasinghe, V. G. Zakrzewski, J. Gao, N. Rega, 
 G. Zheng, W. Liang, M. Hada, M. Ehara, K. Toyota, R. Fukuda, 
 J. Hasegawa, M. Ishida, T. Nakajima, Y. Honda, O. Kitao, H. Nakai, 
 T. Vreven, K. Throssell, J. A. Montgomery, Jr., J. E. Peralta, 
 F. Ogliaro, M. J. Bearpark, J. J. Heyd, E. N. Brothers, K. N. Kudin, 
 V. N. Staroverov, T. A. Keith, R. Kobayashi, J. Normand, 
 K. Raghavachari, A. P. Rendell, J. C. Burant, S. S. Iyengar, 
 J. Tomasi, M. Cossi, J. M. Millam, M. Klene, C. Adamo, R. Cammi, 
 J. W. Ochterski, R. L. Martin, K. Morokuma, O. Farkas, 
 J. B. Foresman, and D. J. Fox, Gaussian, Inc., Wallingford CT, 2016.
 
 ******************************************
 Gaussian 16:  ES64L-G16RevB.01 20-Dec-2017
                22-Feb-2022 
 ******************************************
 %mem=12GB
 %NprocShared=16
 Will use up to   16 processors via shared memory.
 %chk=Forward-wb-opt
 ----------------------------------------------------------------------
 #wB97XD Aug-cc-pVTZ Opt Integral(Grid=SuperFineGrid) Freq MaxDisk=32GB
 ----------------------------------------------------------------------
 1/18=20,19=15,26=5,38=1/1,3;
 2/9=110,12=2,17=6,18=5,40=1/2;
 3/5=16,6=1,7=10,11=2,25=1,30=1,71=1,74=-58,75=-7/1,2,3;
 4//1;
 5/5=2,38=5/2;
 6/7=2,8=2,9=2,10=2,28=1/1;
 7//1,2,3,16;
 1/18=20,19=15,26=5/3(2);
 2/9=110/2;
 99//99;
 2/9=110/2;
 3/5=16,6=1,7=10,11=2,25=1,30=1,71=1,74=-58,75=-7/1,2,3;
 4/5=5,16=3,69=1/1;
 5/5=2,38=5/2;
 7//1,2,3,16;
 1/18=20,19=15,26=5/3(-5);
 2/9=110/2;
 6/7=2,8=2,9=2,10=2,19=2,28=1/1;
 99/9=1/99;
 --------------
 Forward-wb-opt
 --------------
 Symbolic Z-matrix:
 Charge =  0 Multiplicity = 3
 H                     3.97594  -0.3014    1.11604 
 C                     2.97252  -0.65638   0.83936 
 H                     3.03735  -1.69927   0.51677 
 H                     2.32739  -0.59496   1.72085 
 C                     2.38818   0.16669  -0.3077 
 H                     2.87911   0.04105  -1.28943 
 H                     0.46523  -0.63357  -0.97186 
 O                     2.16579   1.43444  -0.04423 
 H                    -0.87337   1.72186  -0.52656 
 C                    -1.89862   1.33125  -0.49026 
 H                    -2.55484   2.07831  -0.03808 
 H                    -2.19049   1.13246  -1.52783 
 C                    -1.93661   0.06188   0.32949 
 C                    -1.28118  -1.19767  -0.25317 
 H                    -2.09144  -1.82172  -0.65236 
 H                    -0.82417  -1.75657   0.57538 
 O                    -2.48711  -0.00598   1.41611 
 O                    -0.38074  -0.97856  -1.32553 
 
 Add virtual bond connecting atoms H7         and C5         Dist= 4.13D+00.

 GradGradGradGradGradGradGradGradGradGradGradGradGradGradGradGradGradGrad
 Berny optimization.
 Initialization pass.
                           ----------------------------
                           !    Initial Parameters    !
                           ! (Angstroms and Degrees)  !
 --------------------------                            --------------------------
 ! Name  Definition              Value          Derivative Info.                !
 --------------------------------------------------------------------------------
 ! R1    R(1,2)                  1.0997         estimate D2E/DX2                !
 ! R2    R(2,3)                  1.0936         estimate D2E/DX2                !
 ! R3    R(2,4)                  1.0941         estimate D2E/DX2                !
 ! R4    R(2,5)                  1.528          estimate D2E/DX2                !
 ! R5    R(5,6)                  1.1048         estimate D2E/DX2                !
 ! R6    R(5,7)                  2.1862         estimate D2E/DX2                !
 ! R7    R(5,8)                  1.3138         estimate D2E/DX2                !
 ! R8    R(7,18)                 0.9797         estimate D2E/DX2                !
 ! R9    R(9,10)                 1.0977         estimate D2E/DX2                !
 ! R10   R(10,11)                1.0923         estimate D2E/DX2                !
 ! R11   R(10,12)                1.096          estimate D2E/DX2                !
 ! R12   R(10,13)                1.5115         estimate D2E/DX2                !
 ! R13   R(13,14)                1.5348         estimate D2E/DX2                !
 ! R14   R(13,17)                1.22           estimate D2E/DX2                !
 ! R15   R(14,15)                1.0979         estimate D2E/DX2                !
 ! R16   R(14,16)                1.099          estimate D2E/DX2                !
 ! R17   R(14,18)                1.4173         estimate D2E/DX2                !
 ! A1    A(1,2,3)              109.1446         estimate D2E/DX2                !
 ! A2    A(1,2,4)              108.4933         estimate D2E/DX2                !
 ! A3    A(1,2,5)              111.342          estimate D2E/DX2                !
 ! A4    A(3,2,4)              109.0363         estimate D2E/DX2                !
 ! A5    A(3,2,5)              108.3566         estimate D2E/DX2                !
 ! A6    A(4,2,5)              110.4325         estimate D2E/DX2                !
 ! A7    A(2,5,6)              115.842          estimate D2E/DX2                !
 ! A8    A(2,5,7)              111.5476         estimate D2E/DX2                !
 ! A9    A(2,5,8)              115.7204         estimate D2E/DX2                !
 ! A10   A(6,5,7)               94.5467         estimate D2E/DX2                !
 ! A11   A(6,5,8)              111.294          estimate D2E/DX2                !
 ! A12   A(7,5,8)              105.3824         estimate D2E/DX2                !
 ! A13   A(9,10,11)            109.3545         estimate D2E/DX2                !
 ! A14   A(9,10,12)            106.3766         estimate D2E/DX2                !
 ! A15   A(9,10,13)            109.8909         estimate D2E/DX2                !
 ! A16   A(11,10,12)           110.8515         estimate D2E/DX2                !
 ! A17   A(11,10,13)           109.5568         estimate D2E/DX2                !
 ! A18   A(12,10,13)           110.7566         estimate D2E/DX2                !
 ! A19   A(10,13,14)           118.2012         estimate D2E/DX2                !
 ! A20   A(10,13,17)           122.7579         estimate D2E/DX2                !
 ! A21   A(14,13,17)           119.0245         estimate D2E/DX2                !
 ! A22   A(13,14,15)           106.8189         estimate D2E/DX2                !
 ! A23   A(13,14,16)           107.9832         estimate D2E/DX2                !
 ! A24   A(13,14,18)           115.5743         estimate D2E/DX2                !
 ! A25   A(15,14,16)           106.9758         estimate D2E/DX2                !
 ! A26   A(15,14,18)           106.3587         estimate D2E/DX2                !
 ! A27   A(16,14,18)           112.6354         estimate D2E/DX2                !
 ! A28   A(7,18,14)            109.263          estimate D2E/DX2                !
 ! A29   L(5,7,18,9,-1)        180.2977         estimate D2E/DX2                !
 ! A30   L(5,7,18,9,-2)        176.5085         estimate D2E/DX2                !
 ! D1    D(1,2,5,6)             68.7512         estimate D2E/DX2                !
 ! D2    D(1,2,5,7)            175.3664         estimate D2E/DX2                !
 ! D3    D(1,2,5,8)            -64.1849         estimate D2E/DX2                !
 ! D4    D(3,2,5,6)            -51.2902         estimate D2E/DX2                !
 ! D5    D(3,2,5,7)             55.325          estimate D2E/DX2                !
 ! D6    D(3,2,5,8)            175.7737         estimate D2E/DX2                !
 ! D7    D(4,2,5,6)           -170.6533         estimate D2E/DX2                !
 ! D8    D(4,2,5,7)            -64.0381         estimate D2E/DX2                !
 ! D9    D(4,2,5,8)             56.4106         estimate D2E/DX2                !
 ! D10   D(2,5,18,14)           50.3212         estimate D2E/DX2                !
 ! D11   D(6,5,18,14)          170.184          estimate D2E/DX2                !
 ! D12   D(8,5,18,14)          -76.5826         estimate D2E/DX2                !
 ! D13   D(9,10,13,14)         -70.2405         estimate D2E/DX2                !
 ! D14   D(9,10,13,17)         111.2475         estimate D2E/DX2                !
 ! D15   D(11,10,13,14)        169.5911         estimate D2E/DX2                !
 ! D16   D(11,10,13,17)         -8.9209         estimate D2E/DX2                !
 ! D17   D(12,10,13,14)         47.0033         estimate D2E/DX2                !
 ! D18   D(12,10,13,17)       -131.5087         estimate D2E/DX2                !
 ! D19   D(10,13,14,15)       -101.0696         estimate D2E/DX2                !
 ! D20   D(10,13,14,16)        144.1716         estimate D2E/DX2                !
 ! D21   D(10,13,14,18)         17.0202         estimate D2E/DX2                !
 ! D22   D(17,13,14,15)         77.4993         estimate D2E/DX2                !
 ! D23   D(17,13,14,16)        -37.2595         estimate D2E/DX2                !
 ! D24   D(17,13,14,18)       -164.4109         estimate D2E/DX2                !
 ! D25   D(13,14,18,7)          76.437          estimate D2E/DX2                !
 ! D26   D(15,14,18,7)        -165.2177         estimate D2E/DX2                !
 ! D27   D(16,14,18,7)         -48.3406         estimate D2E/DX2                !
 --------------------------------------------------------------------------------
 Trust Radius=3.00D-01 FncErr=1.00D-07 GrdErr=1.00D-07 EigMax=2.50D+02 EigMin=1.00D-04
 Number of steps in this run=     84 maximum allowed number of steps=    108.
 GradGradGradGradGradGradGradGradGradGradGradGradGradGradGradGradGradGrad

                          Input orientation:                          
 ---------------------------------------------------------------------
 Center     Atomic      Atomic             Coordinates (Angstroms)
 Number     Number       Type             X           Y           Z
 ---------------------------------------------------------------------
      1          1           0        3.975940   -0.301400    1.116040
      2          6           0        2.972520   -0.656380    0.839360
      3          1           0        3.037350   -1.699270    0.516770
      4          1           0        2.327390   -0.594960    1.720850
      5          6           0        2.388180    0.166690   -0.307700
      6          1           0        2.879110    0.041050   -1.289430
      7          1           0        0.465230   -0.633570   -0.971860
      8          8           0        2.165790    1.434440   -0.044230
      9          1           0       -0.873370    1.721860   -0.526560
     10          6           0       -1.898620    1.331250   -0.490260
     11          1           0       -2.554840    2.078310   -0.038080
     12          1           0       -2.190490    1.132460   -1.527830
     13          6           0       -1.936610    0.061880    0.329490
     14          6           0       -1.281180   -1.197670   -0.253170
     15          1           0       -2.091440   -1.821720   -0.652360
     16          1           0       -0.824170   -1.756570    0.575380
     17          8           0       -2.487110   -0.005980    1.416110
     18          8           0       -0.380740   -0.978560   -1.325530
 ---------------------------------------------------------------------
                    Distance matrix (angstroms):
                    1          2          3          4          5
     1  H    0.000000
     2  C    1.099734   0.000000
     3  H    1.787209   1.093566   0.000000
     4  H    1.780362   1.094070   1.781391   0.000000
     5  C    2.183375   1.527954   2.140789   2.167676   0.000000
     6  H    2.665820   2.242071   2.513188   3.125810   1.104804
     7  H    4.098140   3.093144   3.157141   3.274113   2.186152
     8  O    2.763333   2.408957   3.300678   2.694455   1.313797
     9  H    5.505227   4.723625   5.299660   4.545698   3.619967
    10  C    6.305252   5.426469   5.878942   5.143778   4.445917
    11  H    7.045999   6.228976   6.771304   5.837497   5.306640
    12  H    6.860821   5.954848   6.287241   5.826589   4.835871
    13  C    5.975691   4.987527   5.279868   4.533102   4.372734
    14  C    5.505937   4.424995   4.415214   4.157137   3.915183
    15  H    6.500132   5.406194   5.261782   5.163635   4.913203
    16  H    5.044887   3.961686   3.862390   3.548770   3.846811
    17  O    6.476753   5.528401   5.847709   4.859956   5.173953
    18  O    5.039888   4.004360   3.949282   4.094087   3.164568
                    6          7          8          9         10
     6  H    0.000000
     7  H    2.526416   0.000000
     8  O    2.000221   2.833561   0.000000
     9  H    4.181889   2.745577   3.090590   0.000000
    10  C    5.012982   3.111309   4.090112   1.097739   0.000000
    11  H    5.936676   4.164980   4.764342   1.786900   1.092332
    12  H    5.191229   3.237408   4.611880   1.756343   1.096019
    13  C    5.080600   2.818865   4.342036   2.149147   1.511533
    14  C    4.462765   1.970957   4.342034   2.960525   2.613978
    15  H    5.346226   2.837312   5.394109   3.749197   3.163017
    16  H    4.519208   2.305999   4.416596   3.649132   3.438701
    17  O    6.009865   3.848712   5.084966   3.059993   2.401822
    18  O    3.415777   0.979676   3.734851   2.858899   2.887362
                   11         12         13         14         15
    11  H    0.000000
    12  H    1.801871   0.000000
    13  C    2.140866   2.158758   0.000000
    14  C    3.521437   2.807331   1.534779   0.000000
    15  H    3.975212   3.082765   2.129777   1.097867   0.000000
    16  H    4.251806   3.825809   2.145867   1.098964   1.765662
    17  O    2.542346   3.170302   1.219999   2.379262   2.780654
    18  O    3.965942   2.787925   2.498467   1.417306   2.022516
                   16         17         18
    16  H    0.000000
    17  O    2.556709   0.000000
    18  O    2.101283   3.591559   0.000000
 Stoichiometry    C5H10O3(3)
 Framework group  C1[X(C5H10O3)]
 Deg. of freedom    48
 Full point group                 C1      NOp   1
 Largest Abelian subgroup         C1      NOp   1
 Largest concise Abelian subgroup C1      NOp   1
                         Standard orientation:                         
 ---------------------------------------------------------------------
 Center     Atomic      Atomic             Coordinates (Angstroms)
 Number     Number       Type             X           Y           Z
 ---------------------------------------------------------------------
      1          1           0        3.975940   -0.301400    1.116039
      2          6           0        2.972520   -0.656380    0.839359
      3          1           0        3.037350   -1.699270    0.516769
      4          1           0        2.327390   -0.594960    1.720849
      5          6           0        2.388180    0.166690   -0.307701
      6          1           0        2.879110    0.041050   -1.289431
      7          1           0        0.465230   -0.633570   -0.971861
      8          8           0        2.165791    1.434440   -0.044231
      9          1           0       -0.873369    1.721860   -0.526561
     10          6           0       -1.898619    1.331250   -0.490261
     11          1           0       -2.554839    2.078310   -0.038081
     12          1           0       -2.190489    1.132460   -1.527831
     13          6           0       -1.936610    0.061880    0.329489
     14          6           0       -1.281180   -1.197670   -0.253171
     15          1           0       -2.091440   -1.821720   -0.652361
     16          1           0       -0.824170   -1.756570    0.575379
     17          8           0       -2.487110   -0.005980    1.416109
     18          8           0       -0.380740   -0.978560   -1.325531
 ---------------------------------------------------------------------
 Rotational constants (GHZ):           2.5816115           0.8423170           0.8057763
 Standard basis: Aug-CC-pVTZ (5D, 7F)
 There are   690 symmetry adapted cartesian basis functions of A   symmetry.
 There are   598 symmetry adapted basis functions of A   symmetry.
   598 basis functions,   846 primitive gaussians,   690 cartesian basis functions
    33 alpha electrons       31 beta electrons
       nuclear repulsion energy       358.7634901518 Hartrees.
 NAtoms=   18 NActive=   18 NUniq=   18 SFac= 1.00D+00 NAtFMM=   60 NAOKFM=F Big=F
 Integral buffers will be    131072 words long.
 Raffenetti 2 integral format.
 Two-electron integral symmetry is turned on.
 Nuclear repulsion after empirical dispersion term =      358.7557979827 Hartrees.
 One-electron integrals computed using PRISM.
 NBasis=   598 RedAO= T EigKep=  1.29D-05  NBF=   598
 NBsUse=   598 1.00D-06 EigRej= -1.00D+00 NBFU=   598
 ExpMin= 2.53D-02 ExpMax= 1.53D+04 ExpMxC= 5.22D+02 IAcc=3 IRadAn=         7 AccDes= 0.00D+00
 Harris functional with IExCor= 4639 and IRadAn=       7 diagonalized for initial guess.
 HarFok:  IExCor= 4639 AccDes= 0.00D+00 IRadAn=         7 IDoV= 1 UseB2=F ITyADJ=14
 ICtDFT=  3500011 ScaDFX=  1.000000  1.000000  1.000000  1.000000
 FoFCou: FMM=F IPFlag=           0 FMFlag=      100000 FMFlg1=           0
         NFxFlg=           0 DoJE=T BraDBF=F KetDBF=T FulRan=T
         wScrn=  0.000000 ICntrl=       500 IOpCl=  0 I1Cent=   200000004 NGrid=           0
         NMat0=    1 NMatS0=      1 NMatT0=    0 NMatD0=    1 NMtDS0=    0 NMtDT0=    0
 Petite list used in FoFCou.
 Initial guess <Sx>= 0.0000 <Sy>= 0.0000 <Sz>= 1.0000 <S**2>= 2.0000 S= 1.0000
 Requested convergence on RMS density matrix=1.00D-08 within 128 cycles.
 Requested convergence on MAX density matrix=1.00D-06.
 Requested convergence on             energy=1.00D-06.
 No special actions if energy rises.
 SCF Done:  E(UwB97XD) =  -422.113454570     A.U. after   19 cycles
            NFock= 19  Conv=0.55D-08     -V/T= 2.0064
 <Sx>= 0.0000 <Sy>= 0.0000 <Sz>= 1.0000 <S**2>= 2.0073 S= 1.0024
 <L.S>=  0.00000000000    
 Annihilation of the first spin contaminant:
 S**2 before annihilation     2.0073,   after     2.0000

 **********************************************************************

            Population analysis using the SCF Density.

 **********************************************************************

 Orbital symmetries:
 Alpha Orbitals:
       Occupied  (A) (A) (A) (A) (A) (A) (A) (A) (A) (A) (A) (A)
                 (A) (A) (A) (A) (A) (A) (A) (A) (A) (A) (A) (A)
                 (A) (A) (A) (A) (A) (A) (A) (A) (A)
       Virtual   (A) (A) (A) (A) (A) (A) (A) (A) (A) (A) (A) (A)
                 (A) (A) (A) (A) (A) (A) (A) (A) (A) (A) (A) (A)
                 (A) (A) (A) (A) (A) (A) (A) (A) (A) (A) (A) (A)
                 (A) (A) (A) (A) (A) (A) (A) (A) (A) (A) (A) (A)
                 (A) (A) (A) (A) (A) (A) (A) (A) (A) (A) (A) (A)
                 (A) (A) (A) (A) (A) (A) (A) (A) (A) (A) (A) (A)
                 (A) (A) (A) (A) (A) (A) (A) (A) (A) (A) (A) (A)
                 (A) (A) (A) (A) (A) (A) (A) (A) (A) (A) (A) (A)
                 (A) (A) (A) (A) (A) (A) (A) (A) (A) (A) (A) (A)
                 (A) (A) (A) (A) (A) (A) (A) (A) (A) (A) (A) (A)
                 (A) (A) (A) (A) (A) (A) (A) (A) (A) (A) (A) (A)
                 (A) (A) (A) (A) (A) (A) (A) (A) (A) (A) (A) (A)
                 (A) (A) (A) (A) (A) (A) (A) (A) (A) (A) (A) (A)
                 (A) (A) (A) (A) (A) (A) (A) (A) (A) (A) (A) (A)
                 (A) (A) (A) (A) (A) (A) (A) (A) (A) (A) (A) (A)
                 (A) (A) (A) (A) (A) (A) (A) (A) (A) (A) (A) (A)
                 (A) (A) (A) (A) (A) (A) (A) (A) (A) (A) (A) (A)
                 (A) (A) (A) (A) (A) (A) (A) (A) (A) (A) (A) (A)
                 (A) (A) (A) (A) (A) (A) (A) (A) (A) (A) (A) (A)
                 (A) (A) (A) (A) (A) (A) (A) (A) (A) (A) (A) (A)
                 (A) (A) (A) (A) (A) (A) (A) (A) (A) (A) (A) (A)
                 (A) (A) (A) (A) (A) (A) (A) (A) (A) (A) (A) (A)
                 (A) (A) (A) (A) (A) (A) (A) (A) (A) (A) (A) (A)
                 (A) (A) (A) (A) (A) (A) (A) (A) (A) (A) (A) (A)
                 (A) (A) (A) (A) (A) (A) (A) (A) (A) (A) (A) (A)
                 (A) (A) (A) (A) (A) (A) (A) (A) (A) (A) (A) (A)
                 (A) (A) (A) (A) (A) (A) (A) (A) (A) (A) (A) (A)
                 (A) (A) (A) (A) (A) (A) (A) (A) (A) (A) (A) (A)
                 (A) (A) (A) (A) (A) (A) (A) (A) (A) (A) (A) (A)
                 (A) (A) (A) (A) (A) (A) (A) (A) (A) (A) (A) (A)
                 (A) (A) (A) (A) (A) (A) (A) (A) (A) (A) (A) (A)
                 (A) (A) (A) (A) (A) (A) (A) (A) (A) (A) (A) (A)
                 (A) (A) (A) (A) (A) (A) (A) (A) (A) (A) (A) (A)
                 (A) (A) (A) (A) (A) (A) (A) (A) (A) (A) (A) (A)
                 (A) (A) (A) (A) (A) (A) (A) (A) (A) (A) (A) (A)
                 (A) (A) (A) (A) (A) (A) (A) (A) (A) (A) (A) (A)
                 (A) (A) (A) (A) (A) (A) (A) (A) (A) (A) (A) (A)
                 (A) (A) (A) (A) (A) (A) (A) (A) (A) (A) (A) (A)
                 (A) (A) (A) (A) (A) (A) (A) (A) (A) (A) (A) (A)
                 (A) (A) (A) (A) (A) (A) (A) (A) (A) (A) (A) (A)
                 (A) (A) (A) (A) (A) (A) (A) (A) (A) (A) (A) (A)
                 (A) (A) (A) (A) (A) (A) (A) (A) (A) (A) (A) (A)
                 (A) (A) (A) (A) (A) (A) (A) (A) (A) (A) (A) (A)
                 (A) (A) (A) (A) (A) (A) (A) (A) (A) (A) (A) (A)
                 (A) (A) (A) (A) (A) (A) (A) (A) (A) (A) (A) (A)
                 (A) (A) (A) (A) (A) (A) (A) (A) (A) (A) (A) (A)
                 (A) (A) (A) (A) (A) (A) (A) (A) (A) (A) (A) (A)
                 (A)
 Beta  Orbitals:
       Occupied  (A) (A) (A) (A) (A) (A) (A) (A) (A) (A) (A) (A)
                 (A) (A) (A) (A) (A) (A) (A) (A) (A) (A) (A) (A)
                 (A) (A) (A) (A) (A) (A) (A)
       Virtual   (A) (A) (A) (A) (A) (A) (A) (A) (A) (A) (A) (A)
                 (A) (A) (A) (A) (A) (A) (A) (A) (A) (A) (A) (A)
                 (A) (A) (A) (A) (A) (A) (A) (A) (A) (A) (A) (A)
                 (A) (A) (A) (A) (A) (A) (A) (A) (A) (A) (A) (A)
                 (A) (A) (A) (A) (A) (A) (A) (A) (A) (A) (A) (A)
                 (A) (A) (A) (A) (A) (A) (A) (A) (A) (A) (A) (A)
                 (A) (A) (A) (A) (A) (A) (A) (A) (A) (A) (A) (A)
                 (A) (A) (A) (A) (A) (A) (A) (A) (A) (A) (A) (A)
                 (A) (A) (A) (A) (A) (A) (A) (A) (A) (A) (A) (A)
                 (A) (A) (A) (A) (A) (A) (A) (A) (A) (A) (A) (A)
                 (A) (A) (A) (A) (A) (A) (A) (A) (A) (A) (A) (A)
                 (A) (A) (A) (A) (A) (A) (A) (A) (A) (A) (A) (A)
                 (A) (A) (A) (A) (A) (A) (A) (A) (A) (A) (A) (A)
                 (A) (A) (A) (A) (A) (A) (A) (A) (A) (A) (A) (A)
                 (A) (A) (A) (A) (A) (A) (A) (A) (A) (A) (A) (A)
                 (A) (A) (A) (A) (A) (A) (A) (A) (A) (A) (A) (A)
                 (A) (A) (A) (A) (A) (A) (A) (A) (A) (A) (A) (A)
                 (A) (A) (A) (A) (A) (A) (A) (A) (A) (A) (A) (A)
                 (A) (A) (A) (A) (A) (A) (A) (A) (A) (A) (A) (A)
                 (A) (A) (A) (A) (A) (A) (A) (A) (A) (A) (A) (A)
                 (A) (A) (A) (A) (A) (A) (A) (A) (A) (A) (A) (A)
                 (A) (A) (A) (A) (A) (A) (A) (A) (A) (A) (A) (A)
                 (A) (A) (A) (A) (A) (A) (A) (A) (A) (A) (A) (A)
                 (A) (A) (A) (A) (A) (A) (A) (A) (A) (A) (A) (A)
                 (A) (A) (A) (A) (A) (A) (A) (A) (A) (A) (A) (A)
                 (A) (A) (A) (A) (A) (A) (A) (A) (A) (A) (A) (A)
                 (A) (A) (A) (A) (A) (A) (A) (A) (A) (A) (A) (A)
                 (A) (A) (A) (A) (A) (A) (A) (A) (A) (A) (A) (A)
                 (A) (A) (A) (A) (A) (A) (A) (A) (A) (A) (A) (A)
                 (A) (A) (A) (A) (A) (A) (A) (A) (A) (A) (A) (A)
                 (A) (A) (A) (A) (A) (A) (A) (A) (A) (A) (A) (A)
                 (A) (A) (A) (A) (A) (A) (A) (A) (A) (A) (A) (A)
                 (A) (A) (A) (A) (A) (A) (A) (A) (A) (A) (A) (A)
                 (A) (A) (A) (A) (A) (A) (A) (A) (A) (A) (A) (A)
                 (A) (A) (A) (A) (A) (A) (A) (A) (A) (A) (A) (A)
                 (A) (A) (A) (A) (A) (A) (A) (A) (A) (A) (A) (A)
                 (A) (A) (A) (A) (A) (A) (A) (A) (A) (A) (A) (A)
                 (A) (A) (A) (A) (A) (A) (A) (A) (A) (A) (A) (A)
                 (A) (A) (A) (A) (A) (A) (A) (A) (A) (A) (A) (A)
                 (A) (A) (A) (A) (A) (A) (A) (A) (A) (A) (A) (A)
                 (A) (A) (A) (A) (A) (A) (A) (A) (A) (A) (A) (A)
                 (A) (A) (A) (A) (A) (A) (A) (A) (A) (A) (A) (A)
                 (A) (A) (A) (A) (A) (A) (A) (A) (A) (A) (A) (A)
                 (A) (A) (A) (A) (A) (A) (A) (A) (A) (A) (A) (A)
                 (A) (A) (A) (A) (A) (A) (A) (A) (A) (A) (A) (A)
                 (A) (A) (A) (A) (A) (A) (A) (A) (A) (A) (A) (A)
                 (A) (A) (A) (A) (A) (A) (A) (A) (A) (A) (A) (A)
                 (A) (A) (A)
 The electronic state is 3-A.
 Alpha  occ. eigenvalues --  -19.36215 -19.25899 -19.24054 -10.37815 -10.37226
 Alpha  occ. eigenvalues --  -10.34170 -10.32633 -10.28629  -1.20474  -1.14326
 Alpha  occ. eigenvalues --   -1.12515  -0.87617  -0.85119  -0.79825  -0.72622
 Alpha  occ. eigenvalues --   -0.64215  -0.61996  -0.60464  -0.57406  -0.56602
 Alpha  occ. eigenvalues --   -0.55585  -0.55040  -0.51377  -0.50966  -0.50253
 Alpha  occ. eigenvalues --   -0.49701  -0.47218  -0.45303  -0.44884  -0.42218
 Alpha  occ. eigenvalues --   -0.39260  -0.32601  -0.29340
 Alpha virt. eigenvalues --    0.02422   0.03526   0.03803   0.04067   0.04713
 Alpha virt. eigenvalues --    0.05423   0.05802   0.06005   0.06772   0.07407
 Alpha virt. eigenvalues --    0.07871   0.09183   0.09800   0.10198   0.10789
 Alpha virt. eigenvalues --    0.11192   0.11888   0.12353   0.12452   0.13400
 Alpha virt. eigenvalues --    0.13584   0.13827   0.13971   0.14684   0.14992
 Alpha virt. eigenvalues --    0.15525   0.15685   0.16186   0.17052   0.17635
 Alpha virt. eigenvalues --    0.18798   0.19180   0.20178   0.20563   0.21506
 Alpha virt. eigenvalues --    0.22066   0.22527   0.23320   0.23662   0.24288
 Alpha virt. eigenvalues --    0.24655   0.25095   0.25984   0.26371   0.26893
 Alpha virt. eigenvalues --    0.27389   0.27784   0.27929   0.28719   0.29452
 Alpha virt. eigenvalues --    0.30048   0.30333   0.30626   0.31787   0.32077
 Alpha virt. eigenvalues --    0.32280   0.32687   0.33060   0.33400   0.34459
 Alpha virt. eigenvalues --    0.34717   0.35217   0.35535   0.35991   0.36536
 Alpha virt. eigenvalues --    0.36607   0.36977   0.37349   0.37639   0.38881
 Alpha virt. eigenvalues --    0.38985   0.39436   0.39795   0.40161   0.40739
 Alpha virt. eigenvalues --    0.41429   0.41823   0.42130   0.43276   0.43865
 Alpha virt. eigenvalues --    0.44247   0.44713   0.45366   0.45823   0.46371
 Alpha virt. eigenvalues --    0.46591   0.47493   0.47804   0.48144   0.48670
 Alpha virt. eigenvalues --    0.48945   0.49608   0.50507   0.51507   0.51941
 Alpha virt. eigenvalues --    0.52230   0.53231   0.53328   0.53838   0.54176
 Alpha virt. eigenvalues --    0.54927   0.55708   0.55937   0.57889   0.58410
 Alpha virt. eigenvalues --    0.59294   0.59391   0.60526   0.60948   0.61450
 Alpha virt. eigenvalues --    0.62284   0.63483   0.64645   0.64800   0.66854
 Alpha virt. eigenvalues --    0.67652   0.68344   0.69091   0.69875   0.71043
 Alpha virt. eigenvalues --    0.71640   0.72101   0.72592   0.73193   0.73581
 Alpha virt. eigenvalues --    0.74136   0.75023   0.75532   0.76178   0.77028
 Alpha virt. eigenvalues --    0.77258   0.78273   0.79508   0.79994   0.80253
 Alpha virt. eigenvalues --    0.80702   0.82237   0.82533   0.83115   0.83658
 Alpha virt. eigenvalues --    0.84070   0.84766   0.85951   0.86611   0.86842
 Alpha virt. eigenvalues --    0.87672   0.88069   0.88544   0.89228   0.89954
 Alpha virt. eigenvalues --    0.90677   0.91304   0.91854   0.92717   0.92924
 Alpha virt. eigenvalues --    0.93504   0.94611   0.95100   0.95718   0.96138
 Alpha virt. eigenvalues --    0.97053   0.97851   0.98244   0.98572   0.99696
 Alpha virt. eigenvalues --    1.00067   1.01276   1.01717   1.02182   1.03000
 Alpha virt. eigenvalues --    1.03980   1.04726   1.05486   1.05965   1.06542
 Alpha virt. eigenvalues --    1.06638   1.07228   1.07860   1.09208   1.09427
 Alpha virt. eigenvalues --    1.09807   1.11041   1.12372   1.12598   1.12864
 Alpha virt. eigenvalues --    1.13559   1.14354   1.15360   1.15550   1.16838
 Alpha virt. eigenvalues --    1.17242   1.18145   1.19453   1.19853   1.20279
 Alpha virt. eigenvalues --    1.21374   1.22430   1.23371   1.24011   1.24760
 Alpha virt. eigenvalues --    1.25037   1.26238   1.27112   1.28370   1.28706
 Alpha virt. eigenvalues --    1.29287   1.30264   1.31493   1.31684   1.33191
 Alpha virt. eigenvalues --    1.33869   1.34885   1.35276   1.36232   1.37161
 Alpha virt. eigenvalues --    1.37250   1.38298   1.39251   1.40523   1.40853
 Alpha virt. eigenvalues --    1.41608   1.43442   1.44105   1.44623   1.45172
 Alpha virt. eigenvalues --    1.46268   1.47191   1.47276   1.47908   1.48953
 Alpha virt. eigenvalues --    1.50814   1.51370   1.51786   1.52975   1.54090
 Alpha virt. eigenvalues --    1.54582   1.55013   1.55608   1.56833   1.57869
 Alpha virt. eigenvalues --    1.58537   1.58801   1.60038   1.60905   1.61656
 Alpha virt. eigenvalues --    1.62388   1.63395   1.63665   1.64682   1.65083
 Alpha virt. eigenvalues --    1.65918   1.67275   1.68054   1.68717   1.68918
 Alpha virt. eigenvalues --    1.70833   1.71735   1.72510   1.73029   1.74171
 Alpha virt. eigenvalues --    1.74806   1.75141   1.76331   1.77531   1.78731
 Alpha virt. eigenvalues --    1.79537   1.80462   1.81202   1.82683   1.84318
 Alpha virt. eigenvalues --    1.84803   1.86142   1.87184   1.87698   1.89299
 Alpha virt. eigenvalues --    1.89926   1.91794   1.91929   1.93260   1.95903
 Alpha virt. eigenvalues --    1.97965   1.99309   2.00370   2.02302   2.03857
 Alpha virt. eigenvalues --    2.04833   2.05408   2.06622   2.07265   2.07874
 Alpha virt. eigenvalues --    2.09591   2.10976   2.11964   2.13535   2.14237
 Alpha virt. eigenvalues --    2.15920   2.16523   2.17809   2.20173   2.20507
 Alpha virt. eigenvalues --    2.22622   2.23301   2.25396   2.26761   2.29592
 Alpha virt. eigenvalues --    2.31135   2.31363   2.32159   2.33445   2.35638
 Alpha virt. eigenvalues --    2.37931   2.39320   2.40327   2.42462   2.44995
 Alpha virt. eigenvalues --    2.47242   2.48315   2.48960   2.50148   2.52311
 Alpha virt. eigenvalues --    2.52875   2.54721   2.57308   2.60006   2.60797
 Alpha virt. eigenvalues --    2.61368   2.64307   2.65602   2.67626   2.70014
 Alpha virt. eigenvalues --    2.71565   2.73520   2.74468   2.76076   2.80130
 Alpha virt. eigenvalues --    2.81877   2.82660   2.83550   2.87951   2.88714
 Alpha virt. eigenvalues --    2.89920   2.92581   2.93286   2.97331   2.97719
 Alpha virt. eigenvalues --    3.00490   3.03518   3.04447   3.08117   3.08792
 Alpha virt. eigenvalues --    3.10191   3.14128   3.15138   3.17361   3.17817
 Alpha virt. eigenvalues --    3.19948   3.23080   3.23395   3.26516   3.28735
 Alpha virt. eigenvalues --    3.30999   3.31913   3.32852   3.34566   3.35673
 Alpha virt. eigenvalues --    3.36250   3.37016   3.39038   3.40299   3.40766
 Alpha virt. eigenvalues --    3.42620   3.44766   3.45286   3.45752   3.47104
 Alpha virt. eigenvalues --    3.48544   3.49464   3.51256   3.51394   3.53507
 Alpha virt. eigenvalues --    3.54729   3.56321   3.57672   3.60053   3.60841
 Alpha virt. eigenvalues --    3.61511   3.62830   3.63943   3.66023   3.67372
 Alpha virt. eigenvalues --    3.68586   3.69904   3.73545   3.73884   3.74826
 Alpha virt. eigenvalues --    3.76194   3.78090   3.78353   3.79300   3.80898
 Alpha virt. eigenvalues --    3.83484   3.84350   3.84697   3.86209   3.87075
 Alpha virt. eigenvalues --    3.87758   3.89310   3.89714   3.91964   3.94192
 Alpha virt. eigenvalues --    3.95008   3.95976   3.97433   3.98067   4.01252
 Alpha virt. eigenvalues --    4.01371   4.03678   4.04012   4.05743   4.07965
 Alpha virt. eigenvalues --    4.09452   4.11121   4.11513   4.12791   4.16150
 Alpha virt. eigenvalues --    4.16434   4.17952   4.18922   4.20049   4.22912
 Alpha virt. eigenvalues --    4.24348   4.26618   4.27522   4.31470   4.33059
 Alpha virt. eigenvalues --    4.33301   4.35370   4.38222   4.39392   4.41979
 Alpha virt. eigenvalues --    4.43161   4.45680   4.48269   4.48838   4.49479
 Alpha virt. eigenvalues --    4.51908   4.53248   4.54234   4.55609   4.56288
 Alpha virt. eigenvalues --    4.58094   4.58999   4.60063   4.64493   4.64968
 Alpha virt. eigenvalues --    4.65515   4.67490   4.67932   4.69342   4.70279
 Alpha virt. eigenvalues --    4.73045   4.77678   4.79344   4.81047   4.82469
 Alpha virt. eigenvalues --    4.83871   4.85499   4.87243   4.90067   4.92045
 Alpha virt. eigenvalues --    4.92294   4.94828   4.96409   4.99880   5.00539
 Alpha virt. eigenvalues --    5.02488   5.04129   5.09580   5.10338   5.11107
 Alpha virt. eigenvalues --    5.14896   5.16088   5.16443   5.18282   5.18432
 Alpha virt. eigenvalues --    5.20278   5.22347   5.26223   5.31994   5.32585
 Alpha virt. eigenvalues --    5.34353   5.35310   5.37712   5.39338   5.40579
 Alpha virt. eigenvalues --    5.42499   5.45239   5.47400   5.51880   5.58962
 Alpha virt. eigenvalues --    5.60014   5.69524   5.70703   5.73663   5.78661
 Alpha virt. eigenvalues --    5.79937   5.83201   5.84128   5.85972   5.86933
 Alpha virt. eigenvalues --    5.89423   5.91784   5.95977   6.08820   6.12143
 Alpha virt. eigenvalues --    6.20804   6.25027   6.32338   6.38191   6.38926
 Alpha virt. eigenvalues --    6.41313   6.44847   6.45998   6.47383   6.50700
 Alpha virt. eigenvalues --    6.51926   6.54324   6.60835   6.62769   6.65908
 Alpha virt. eigenvalues --    6.68267   6.71093   6.74561   6.76395   6.78700
 Alpha virt. eigenvalues --    6.84742   6.87016   6.95458   6.97177   6.98900
 Alpha virt. eigenvalues --    7.02325   7.04199   7.07986   7.14861   7.15572
 Alpha virt. eigenvalues --    7.19600   7.23369   7.24092   7.27101   7.30046
 Alpha virt. eigenvalues --    7.33339   7.43935   7.45977   7.52754   7.59930
 Alpha virt. eigenvalues --    7.85091   8.16346  13.51648  14.76803  15.38814
 Alpha virt. eigenvalues --   16.04116  16.28500  17.06445  17.21526  19.14486
  Beta  occ. eigenvalues --  -19.33674 -19.25807 -19.24053 -10.37815 -10.36317
  Beta  occ. eigenvalues --  -10.34170 -10.32463 -10.28630  -1.14295  -1.13510
  Beta  occ. eigenvalues --   -1.12298  -0.85474  -0.85093  -0.79771  -0.68515
  Beta  occ. eigenvalues --   -0.64042  -0.60184  -0.57389  -0.55576  -0.55006
  Beta  occ. eigenvalues --   -0.53625  -0.52222  -0.51304  -0.49978  -0.49408
  Beta  occ. eigenvalues --   -0.47210  -0.45829  -0.44391  -0.42051  -0.39163
  Beta  occ. eigenvalues --   -0.32580
  Beta virt. eigenvalues --   -0.11118  -0.00279   0.03011   0.03819   0.04018
  Beta virt. eigenvalues --    0.04278   0.04925   0.05553   0.05975   0.06124
  Beta virt. eigenvalues --    0.06985   0.07553   0.08166   0.09518   0.10015
  Beta virt. eigenvalues --    0.10503   0.11131   0.11515   0.12074   0.12485
  Beta virt. eigenvalues --    0.12696   0.13509   0.13727   0.13951   0.14040
  Beta virt. eigenvalues --    0.14963   0.15315   0.15679   0.15908   0.16405
  Beta virt. eigenvalues --    0.17343   0.17796   0.19061   0.19476   0.20439
  Beta virt. eigenvalues --    0.20911   0.21937   0.22366   0.22658   0.23478
  Beta virt. eigenvalues --    0.24002   0.24572   0.25201   0.25308   0.26390
  Beta virt. eigenvalues --    0.26767   0.27189   0.27622   0.28023   0.28268
  Beta virt. eigenvalues --    0.28839   0.29552   0.30194   0.30686   0.30777
  Beta virt. eigenvalues --    0.32022   0.32246   0.32707   0.32928   0.33483
  Beta virt. eigenvalues --    0.33686   0.34716   0.34979   0.35423   0.35838
  Beta virt. eigenvalues --    0.36408   0.36711   0.36820   0.37141   0.37498
  Beta virt. eigenvalues --    0.37739   0.39144   0.39233   0.39600   0.40049
  Beta virt. eigenvalues --    0.40512   0.41123   0.41666   0.42162   0.42496
  Beta virt. eigenvalues --    0.43805   0.44142   0.44476   0.44865   0.45458
  Beta virt. eigenvalues --    0.46052   0.46784   0.47052   0.47689   0.47930
  Beta virt. eigenvalues --    0.48269   0.48939   0.49132   0.49702   0.50706
  Beta virt. eigenvalues --    0.51732   0.51996   0.52515   0.53320   0.53450
  Beta virt. eigenvalues --    0.54068   0.54355   0.55109   0.55815   0.56215
  Beta virt. eigenvalues --    0.58126   0.58553   0.59355   0.59981   0.60875
  Beta virt. eigenvalues --    0.61033   0.61604   0.62486   0.63612   0.65005
  Beta virt. eigenvalues --    0.65154   0.67163   0.67868   0.68583   0.69413
  Beta virt. eigenvalues --    0.70118   0.71236   0.71856   0.72249   0.72846
  Beta virt. eigenvalues --    0.73355   0.73872   0.74375   0.75216   0.75671
  Beta virt. eigenvalues --    0.76333   0.77139   0.77362   0.78352   0.79681
  Beta virt. eigenvalues --    0.80113   0.80618   0.80981   0.82307   0.82622
  Beta virt. eigenvalues --    0.83261   0.84008   0.84422   0.84937   0.86132
  Beta virt. eigenvalues --    0.86710   0.87207   0.87781   0.88206   0.88721
  Beta virt. eigenvalues --    0.89366   0.90051   0.90915   0.91376   0.91959
  Beta virt. eigenvalues --    0.92790   0.93097   0.93690   0.94661   0.95320
  Beta virt. eigenvalues --    0.95845   0.96361   0.97152   0.98229   0.98327
  Beta virt. eigenvalues --    0.99069   0.99948   1.00181   1.01452   1.01987
  Beta virt. eigenvalues --    1.02496   1.03083   1.04077   1.04848   1.05660
  Beta virt. eigenvalues --    1.06037   1.06606   1.06706   1.07370   1.07929
  Beta virt. eigenvalues --    1.09378   1.09581   1.09857   1.11330   1.12434
  Beta virt. eigenvalues --    1.12683   1.13045   1.13752   1.14561   1.15412
  Beta virt. eigenvalues --    1.16012   1.17360   1.17512   1.18528   1.19559
  Beta virt. eigenvalues --    1.19932   1.20293   1.21470   1.22502   1.23618
  Beta virt. eigenvalues --    1.24104   1.24876   1.25312   1.26407   1.27300
  Beta virt. eigenvalues --    1.28495   1.28813   1.29534   1.30607   1.31617
  Beta virt. eigenvalues --    1.31880   1.33268   1.34275   1.35035   1.35481
  Beta virt. eigenvalues --    1.36548   1.37372   1.37405   1.38690   1.39563
  Beta virt. eigenvalues --    1.40680   1.40954   1.41745   1.43614   1.44320
  Beta virt. eigenvalues --    1.44965   1.45337   1.46555   1.47387   1.47466
  Beta virt. eigenvalues --    1.48060   1.49193   1.50975   1.51740   1.52016
  Beta virt. eigenvalues --    1.53184   1.54371   1.54760   1.55280   1.55950
  Beta virt. eigenvalues --    1.56876   1.58195   1.58654   1.59091   1.60365
  Beta virt. eigenvalues --    1.61079   1.61799   1.62539   1.63623   1.63977
  Beta virt. eigenvalues --    1.65194   1.65406   1.66136   1.67448   1.68223
  Beta virt. eigenvalues --    1.69058   1.69324   1.71247   1.72001   1.72732
  Beta virt. eigenvalues --    1.73379   1.74464   1.75014   1.75670   1.76462
  Beta virt. eigenvalues --    1.77826   1.78967   1.79691   1.80593   1.81623
  Beta virt. eigenvalues --    1.83077   1.84790   1.85025   1.86366   1.87296
  Beta virt. eigenvalues --    1.87902   1.89793   1.90314   1.92070   1.92095
  Beta virt. eigenvalues --    1.93432   1.96622   1.98402   1.99435   2.00803
  Beta virt. eigenvalues --    2.02695   2.03992   2.05200   2.05784   2.06981
  Beta virt. eigenvalues --    2.07681   2.08155   2.10189   2.11280   2.12327
  Beta virt. eigenvalues --    2.13966   2.14493   2.16343   2.16771   2.18321
  Beta virt. eigenvalues --    2.20644   2.20748   2.22889   2.24068   2.26128
  Beta virt. eigenvalues --    2.27516   2.30261   2.31750   2.32026   2.33607
  Beta virt. eigenvalues --    2.34076   2.36556   2.38105   2.40595   2.41118
  Beta virt. eigenvalues --    2.43720   2.45571   2.47704   2.48780   2.49289
  Beta virt. eigenvalues --    2.50796   2.52636   2.53724   2.54954   2.57745
  Beta virt. eigenvalues --    2.60276   2.61171   2.61845   2.64658   2.65849
  Beta virt. eigenvalues --    2.67726   2.71244   2.72561   2.74676   2.75285
  Beta virt. eigenvalues --    2.76822   2.81225   2.82381   2.83203   2.83856
  Beta virt. eigenvalues --    2.88317   2.89620   2.90697   2.92717   2.93958
  Beta virt. eigenvalues --    2.97527   2.97972   3.00573   3.04020   3.05143
  Beta virt. eigenvalues --    3.08298   3.09075   3.10349   3.14701   3.16046
  Beta virt. eigenvalues --    3.17768   3.18445   3.20747   3.23210   3.23490
  Beta virt. eigenvalues --    3.27024   3.29126   3.31568   3.32284   3.33632
  Beta virt. eigenvalues --    3.35024   3.36251   3.36496   3.37527   3.39280
  Beta virt. eigenvalues --    3.40901   3.41690   3.43041   3.45186   3.45574
  Beta virt. eigenvalues --    3.46482   3.47518   3.48969   3.50015   3.51715
  Beta virt. eigenvalues --    3.52044   3.54071   3.54919   3.57408   3.59102
  Beta virt. eigenvalues --    3.60357   3.61986   3.62255   3.63150   3.65396
  Beta virt. eigenvalues --    3.66639   3.67604   3.69166   3.70602   3.74047
  Beta virt. eigenvalues --    3.74606   3.75498   3.76624   3.78417   3.79129
  Beta virt. eigenvalues --    3.80523   3.81373   3.84200   3.84690   3.85315
  Beta virt. eigenvalues --    3.86813   3.87842   3.88909   3.89865   3.90441
  Beta virt. eigenvalues --    3.92234   3.94811   3.95914   3.96528   3.98194
  Beta virt. eigenvalues --    3.98334   4.01830   4.02433   4.03854   4.04944
  Beta virt. eigenvalues --    4.05976   4.08170   4.09946   4.11585   4.12390
  Beta virt. eigenvalues --    4.13768   4.16279   4.17039   4.18661   4.19835
  Beta virt. eigenvalues --    4.21046   4.23439   4.24975   4.26768   4.27769
  Beta virt. eigenvalues --    4.31887   4.33156   4.33645   4.36327   4.38355
  Beta virt. eigenvalues --    4.39473   4.42903   4.43420   4.45832   4.48533
  Beta virt. eigenvalues --    4.50004   4.50672   4.52201   4.53489   4.54406
  Beta virt. eigenvalues --    4.55969   4.56402   4.58719   4.60031   4.60778
  Beta virt. eigenvalues --    4.64582   4.65066   4.66197   4.68119   4.68433
  Beta virt. eigenvalues --    4.70470   4.71095   4.73874   4.77732   4.80023
  Beta virt. eigenvalues --    4.81850   4.82922   4.84504   4.86407   4.87990
  Beta virt. eigenvalues --    4.91050   4.92462   4.93419   4.94873   4.96624
  Beta virt. eigenvalues --    4.99921   5.00560   5.03455   5.04697   5.09846
  Beta virt. eigenvalues --    5.11136   5.11682   5.15124   5.16203   5.17418
  Beta virt. eigenvalues --    5.18365   5.19416   5.20583   5.22451   5.26287
  Beta virt. eigenvalues --    5.32054   5.32669   5.34900   5.35592   5.37866
  Beta virt. eigenvalues --    5.40106   5.41501   5.42608   5.45334   5.48449
  Beta virt. eigenvalues --    5.51903   5.58985   5.61914   5.69822   5.70935
  Beta virt. eigenvalues --    5.73688   5.78929   5.80767   5.83536   5.84450
  Beta virt. eigenvalues --    5.86568   5.87157   5.89470   5.91793   5.96060
  Beta virt. eigenvalues --    6.10835   6.12511   6.27772   6.32056   6.32409
  Beta virt. eigenvalues --    6.38212   6.39071   6.41725   6.45065   6.47240
  Beta virt. eigenvalues --    6.47947   6.51618   6.55089   6.58708   6.61632
  Beta virt. eigenvalues --    6.63049   6.66055   6.70507   6.71353   6.75606
  Beta virt. eigenvalues --    6.81765   6.84992   6.86668   6.95104   6.95580
  Beta virt. eigenvalues --    6.97499   7.00019   7.03498   7.05507   7.08306
  Beta virt. eigenvalues --    7.15211   7.16446   7.22336   7.23516   7.25371
  Beta virt. eigenvalues --    7.29964   7.30652   7.40082   7.44169   7.46132
  Beta virt. eigenvalues --    7.52762   7.60091   7.85299   8.16676  13.55960
  Beta virt. eigenvalues --   14.76826  15.39591  16.04431  16.29007  17.06723
  Beta virt. eigenvalues --   17.21817  19.14489
          Condensed to atoms (all electrons):
               1          2          3          4          5          6
     1  H    0.400974   0.433481   0.007966  -0.025754  -0.031364  -0.014538
     2  C    0.433481   5.498599   0.374044   0.369379   0.041868  -0.045970
     3  H    0.007966   0.374044   0.335791  -0.007703   0.019007  -0.002298
     4  H   -0.025754   0.369379  -0.007703   0.400913  -0.026011   0.002709
     5  C   -0.031364   0.041868   0.019007  -0.026011   5.488603   0.399926
     6  H   -0.014538  -0.045970  -0.002298   0.002709   0.399926   0.402667
     7  H    0.002617  -0.003983   0.005160  -0.010924   0.049330  -0.011380
     8  O    0.000978   0.042169  -0.006384   0.010627  -0.096839  -0.032700
     9  H   -0.000283  -0.000024   0.000196   0.000470  -0.003695  -0.000979
    10  C   -0.000395   0.001258   0.000642   0.001230  -0.007911  -0.000670
    11  H   -0.000038  -0.000013   0.000117  -0.000103  -0.001250  -0.000177
    12  H   -0.000057  -0.000274  -0.000015   0.000115   0.002010   0.000411
    13  C   -0.000307  -0.000472  -0.000375   0.002804   0.002440   0.001016
    14  C    0.000625   0.001925  -0.001885   0.000606   0.004612   0.000502
    15  H    0.000055  -0.000058  -0.000182   0.000221   0.000982  -0.000036
    16  H    0.000697  -0.000262  -0.000287  -0.001356   0.004392   0.000323
    17  O    0.000061  -0.000047  -0.000160  -0.000661   0.000413   0.000065
    18  O    0.000920   0.001222   0.003087  -0.003265  -0.039558  -0.016662
               7          8          9         10         11         12
     1  H    0.002617   0.000978  -0.000283  -0.000395  -0.000038  -0.000057
     2  C   -0.003983   0.042169  -0.000024   0.001258  -0.000013  -0.000274
     3  H    0.005160  -0.006384   0.000196   0.000642   0.000117  -0.000015
     4  H   -0.010924   0.010627   0.000470   0.001230  -0.000103   0.000115
     5  C    0.049330  -0.096839  -0.003695  -0.007911  -0.001250   0.002010
     6  H   -0.011380  -0.032700  -0.000979  -0.000670  -0.000177   0.000411
     7  H    0.644016   0.033930  -0.008544  -0.001304   0.004481   0.005465
     8  O    0.033930   8.560017  -0.000167  -0.001835   0.001877  -0.000117
     9  H   -0.008544  -0.000167   0.344290   0.311997  -0.024493   0.011818
    10  C   -0.001304  -0.001835   0.311997   5.760317   0.426347   0.339963
    11  H    0.004481   0.001877  -0.024493   0.426347   0.416374  -0.007307
    12  H    0.005465  -0.000117   0.011818   0.339963  -0.007307   0.353152
    13  C   -0.020527  -0.006645   0.025908  -0.061679  -0.050386   0.027729
    14  C    0.062561  -0.001588  -0.007110   0.047067  -0.004498  -0.005391
    15  H   -0.023400  -0.000576  -0.000795   0.010433  -0.001039  -0.004945
    16  H   -0.009525  -0.000952  -0.001427  -0.027352  -0.002174   0.001561
    17  O    0.006485   0.000468   0.003031  -0.009164   0.007260  -0.012622
    18  O   -0.052004   0.006805   0.008938  -0.031169   0.000674   0.007743
              13         14         15         16         17         18
     1  H   -0.000307   0.000625   0.000055   0.000697   0.000061   0.000920
     2  C   -0.000472   0.001925  -0.000058  -0.000262  -0.000047   0.001222
     3  H   -0.000375  -0.001885  -0.000182  -0.000287  -0.000160   0.003087
     4  H    0.002804   0.000606   0.000221  -0.001356  -0.000661  -0.003265
     5  C    0.002440   0.004612   0.000982   0.004392   0.000413  -0.039558
     6  H    0.001016   0.000502  -0.000036   0.000323   0.000065  -0.016662
     7  H   -0.020527   0.062561  -0.023400  -0.009525   0.006485  -0.052004
     8  O   -0.006645  -0.001588  -0.000576  -0.000952   0.000468   0.006805
     9  H    0.025908  -0.007110  -0.000795  -0.001427   0.003031   0.008938
    10  C   -0.061679   0.047067   0.010433  -0.027352  -0.009164  -0.031169
    11  H   -0.050386  -0.004498  -0.001039  -0.002174   0.007260   0.000674
    12  H    0.027729  -0.005391  -0.004945   0.001561  -0.012622   0.007743
    13  C    5.495355   0.035000  -0.001691   0.064664  -0.192820   0.026640
    14  C    0.035000   5.330591   0.364573   0.332998  -0.036368   0.003411
    15  H   -0.001691   0.364573   0.376635  -0.032856   0.008625   0.003210
    16  H    0.064664   0.332998  -0.032856   0.437171   0.003817  -0.040981
    17  O   -0.192820  -0.036368   0.008625   0.003817   9.066521  -0.002539
    18  O    0.026640   0.003411   0.003210  -0.040981  -0.002539   8.878292
          Atomic-Atomic Spin Densities.
               1          2          3          4          5          6
     1  H    0.037593   0.031533  -0.009450  -0.001828  -0.037476  -0.001712
     2  C    0.031533   0.103581  -0.004813   0.000560  -0.027973  -0.002193
     3  H   -0.009450  -0.004813   0.003774   0.004488   0.003586   0.000585
     4  H   -0.001828   0.000560   0.004488   0.010968  -0.006030  -0.001901
     5  C   -0.037476  -0.027973   0.003586  -0.006030   0.942727   0.084171
     6  H   -0.001712  -0.002193   0.000585  -0.001901   0.084171   0.025676
     7  H   -0.000545   0.003534  -0.000174   0.000687  -0.010136   0.002690
     8  O    0.013891   0.021451  -0.003224   0.003283  -0.257679  -0.014681
     9  H   -0.000142  -0.000102   0.000089   0.000076  -0.002478   0.000047
    10  C   -0.000079  -0.000331   0.000068   0.000013  -0.000128   0.000007
    11  H   -0.000002   0.000040  -0.000001   0.000024  -0.000284  -0.000020
    12  H   -0.000008  -0.000152  -0.000002  -0.000027   0.000491   0.000068
    13  C    0.000023  -0.000880   0.000141  -0.000333   0.003307  -0.000070
    14  C    0.000507   0.001839  -0.000491   0.000328  -0.000807  -0.000157
    15  H    0.000017  -0.000321   0.000021  -0.000080   0.001428   0.000128
    16  H    0.000231   0.000085  -0.000333  -0.000137   0.000980   0.000088
    17  O    0.000003   0.000011  -0.000016   0.000008   0.000271   0.000012
    18  O    0.000122   0.002820   0.000115   0.000498  -0.023104  -0.001781
               7          8          9         10         11         12
     1  H   -0.000545   0.013891  -0.000142  -0.000079  -0.000002  -0.000008
     2  C    0.003534   0.021451  -0.000102  -0.000331   0.000040  -0.000152
     3  H   -0.000174  -0.003224   0.000089   0.000068  -0.000001  -0.000002
     4  H    0.000687   0.003283   0.000076   0.000013   0.000024  -0.000027
     5  C   -0.010136  -0.257679  -0.002478  -0.000128  -0.000284   0.000491
     6  H    0.002690  -0.014681   0.000047   0.000007  -0.000020   0.000068
     7  H   -0.019456  -0.001546   0.000619  -0.000420  -0.000242  -0.000084
     8  O   -0.001546   1.295244   0.000970   0.000159  -0.000071  -0.000096
     9  H    0.000619   0.000970   0.000484   0.000308   0.001018  -0.000494
    10  C   -0.000420   0.000159   0.000308  -0.000005  -0.000293   0.000310
    11  H   -0.000242  -0.000071   0.001018  -0.000293  -0.001182  -0.000019
    12  H   -0.000084  -0.000096  -0.000494   0.000310  -0.000019   0.000507
    13  C    0.004340   0.000168  -0.001725  -0.000752   0.001333  -0.000219
    14  C   -0.009865  -0.000444   0.000734  -0.000175  -0.000220  -0.000481
    15  H    0.001710  -0.000090  -0.000139  -0.000065   0.000009   0.000112
    16  H   -0.000923  -0.000339  -0.000109   0.000039   0.000012   0.000013
    17  O   -0.000416  -0.000102   0.000142  -0.000357  -0.000266   0.000011
    18  O    0.005620   0.003840   0.000529   0.000368   0.000140  -0.000034
              13         14         15         16         17         18
     1  H    0.000023   0.000507   0.000017   0.000231   0.000003   0.000122
     2  C   -0.000880   0.001839  -0.000321   0.000085   0.000011   0.002820
     3  H    0.000141  -0.000491   0.000021  -0.000333  -0.000016   0.000115
     4  H   -0.000333   0.000328  -0.000080  -0.000137   0.000008   0.000498
     5  C    0.003307  -0.000807   0.001428   0.000980   0.000271  -0.023104
     6  H   -0.000070  -0.000157   0.000128   0.000088   0.000012  -0.001781
     7  H    0.004340  -0.009865   0.001710  -0.000923  -0.000416   0.005620
     8  O    0.000168  -0.000444  -0.000090  -0.000339  -0.000102   0.003840
     9  H   -0.001725   0.000734  -0.000139  -0.000109   0.000142   0.000529
    10  C   -0.000752  -0.000175  -0.000065   0.000039  -0.000357   0.000368
    11  H    0.001333  -0.000220   0.000009   0.000012  -0.000266   0.000140
    12  H   -0.000219  -0.000481   0.000112   0.000013   0.000011  -0.000034
    13  C    0.002410  -0.002299   0.001375  -0.001052   0.000435  -0.005265
    14  C   -0.002299   0.006758  -0.002823   0.001732  -0.000455   0.010285
    15  H    0.001375  -0.002823   0.000568  -0.000830  -0.000138  -0.001020
    16  H   -0.001052   0.001732  -0.000830   0.000960   0.000186   0.000369
    17  O    0.000435  -0.000455  -0.000138   0.000186   0.000855   0.000387
    18  O   -0.005265   0.010285  -0.001020   0.000369   0.000387   0.037144
 Mulliken charges and spin densities:
               1          2
     1  H    0.224362   0.032679
     2  C   -0.712842   0.128690
     3  H    0.273278  -0.005637
     4  H    0.286702   0.010599
     5  C    0.193047   0.670866
     6  H    0.317791   0.090959
     7  H    0.327547  -0.024607
     8  O   -0.509069   1.060733
     9  H    0.340869  -0.000173
    10  C   -0.757774  -0.001332
    11  H    0.234347  -0.000022
    12  H    0.280760  -0.000104
    13  C    0.653346   0.000940
    14  C   -0.127632   0.003969
    15  H    0.300844  -0.000137
    16  H    0.271551   0.000974
    17  O   -0.842366   0.000570
    18  O   -0.754762   0.031031
 Sum of Mulliken charges =   0.00000   2.00000
 Mulliken charges and spin densities with hydrogens summed into heavy atoms:
               1          2
     2  C    0.071500   0.166331
     5  C    0.510838   0.761825
     8  O   -0.509069   1.060733
    10  C    0.098203  -0.001630
    13  C    0.653346   0.000940
    14  C    0.444763   0.004806
    17  O   -0.842366   0.000570
    18  O   -0.427215   0.006424
 Electronic spatial extent (au):  <R**2>=           1532.8219
 Charge=              0.0000 electrons
 Dipole moment (field-independent basis, Debye):
    X=              3.7000    Y=             -0.5980    Z=             -1.0316  Tot=              3.8874
 Quadrupole moment (field-independent basis, Debye-Ang):
   XX=            -45.4034   YY=            -49.4272   ZZ=            -54.3982
   XY=             -3.5249   XZ=              6.3963   YZ=             -2.6467
 Traceless Quadrupole moment (field-independent basis, Debye-Ang):
   XX=              4.3396   YY=              0.3158   ZZ=             -4.6553
   XY=             -3.5249   XZ=              6.3963   YZ=             -2.6467
 Octapole moment (field-independent basis, Debye-Ang**2):
  XXX=             38.2684  YYY=             -1.9851  ZZZ=             -2.0706  XYY=             -7.4759
  XXY=             -8.5368  XXZ=            -21.9636  XZZ=             17.5667  YZZ=              5.0459
  YYZ=              1.8078  XYZ=             -1.5102
 Hexadecapole moment (field-independent basis, Debye-Ang**3):
 XXXX=          -1329.8805 YYYY=           -340.1378 ZZZZ=           -272.6143 XXXY=             -7.9055
 XXXZ=             45.5357 YYYX=              0.4753 YYYZ=              1.0538 ZZZX=              6.2774
 ZZZY=             -4.3427 XXYY=           -279.8097 XXZZ=           -281.1636 YYZZ=           -105.2371
 XXYZ=              2.3556 YYXZ=             -1.1314 ZZXY=              3.8698
 N-N= 3.587557979827D+02 E-N=-1.705353969951D+03  KE= 4.194228280413D+02
                          Isotropic Fermi Contact Couplings
        Atom                 a.u.       MegaHertz       Gauss      10(-4) cm-1
     1  H(1)               0.01743      38.95553      13.90030      12.99417
     2  C(13)              0.05814      32.68273      11.66201      10.90179
     3  H(1)               0.00285       6.36828       2.27236       2.12423
     4  H(1)               0.00443       9.90744       3.53522       3.30477
     5  C(13)              0.10170      57.16362      20.39740      19.06773
     6  H(1)               0.04752     106.20783      37.89759      35.42712
     7  H(1)              -0.00326      -7.28207      -2.59842      -2.42904
     8  O(17)              0.05698     -17.27194      -6.16306      -5.76130
     9  H(1)              -0.00001      -0.02417      -0.00863      -0.00806
    10  C(13)             -0.00016      -0.08950      -0.03194      -0.02985
    11  H(1)               0.00001       0.02613       0.00932       0.00872
    12  H(1)               0.00000      -0.00242      -0.00086      -0.00081
    13  C(13)             -0.00020      -0.11367      -0.04056      -0.03792
    14  C(13)             -0.00059      -0.33130      -0.11822      -0.11051
    15  H(1)               0.00034       0.76308       0.27228       0.25453
    16  H(1)              -0.00002      -0.04199      -0.01498      -0.01401
    17  O(17)              0.00000       0.00079       0.00028       0.00026
    18  O(17)              0.01672      -5.06762      -1.80825      -1.69038
 --------------------------------------------------------
       Center         ----  Spin Dipole Couplings  ----
                      3XX-RR        3YY-RR        3ZZ-RR
 --------------------------------------------------------
     1   Atom        0.012291     -0.007284     -0.005007
     2   Atom       -0.040443      0.010314      0.030128
     3   Atom       -0.013751      0.023746     -0.009995
     4   Atom       -0.018116     -0.006401      0.024517
     5   Atom        0.650174     -0.256296     -0.393877
     6   Atom       -0.003532     -0.048293      0.051825
     7   Atom        0.044842     -0.018966     -0.025877
     8   Atom       -0.782983     -1.938949      2.721932
     9   Atom        0.012505     -0.005073     -0.007432
    10   Atom        0.006405     -0.002792     -0.003614
    11   Atom        0.004016     -0.001703     -0.002312
    12   Atom        0.004654     -0.002339     -0.002315
    13   Atom        0.006426     -0.003231     -0.003196
    14   Atom        0.006961     -0.002870     -0.004091
    15   Atom        0.003322     -0.001057     -0.002265
    16   Atom        0.003644     -0.000341     -0.003304
    17   Atom        0.004399     -0.002894     -0.001506
    18   Atom        0.079089     -0.055203     -0.023886
 --------------------------------------------------------
                        XY            XZ            YZ
 --------------------------------------------------------
     1   Atom       -0.005823      0.019622     -0.009176
     2   Atom       -0.069229      0.079105     -0.109577
     3   Atom       -0.012446      0.006689     -0.007853
     4   Atom       -0.002287     -0.003984     -0.019302
     5   Atom        0.421922      0.141084      0.050952
     6   Atom        0.000744     -0.043101      0.031206
     7   Atom        0.036469      0.031167      0.014241
     8   Atom        0.507811     -0.022124     -1.025109
     9   Atom       -0.005239      0.002434     -0.000271
    10   Atom       -0.001722      0.000717      0.000119
    11   Atom       -0.001677     -0.000189      0.000099
    12   Atom       -0.000957      0.002254     -0.000210
    13   Atom        0.001065     -0.001756     -0.000018
    14   Atom        0.005956     -0.002208     -0.000848
    15   Atom        0.003283      0.000134      0.000203
    16   Atom        0.006284     -0.002635     -0.002060
    17   Atom        0.001843     -0.000441      0.000387
    18   Atom        0.059810      0.094123      0.035555
 --------------------------------------------------------


 ---------------------------------------------------------------------------------
              Anisotropic Spin Dipole Couplings in Principal Axis System
 ---------------------------------------------------------------------------------

       Atom             a.u.   MegaHertz   Gauss  10(-4) cm-1        Axes

              Baa    -0.0198   -10.549    -3.764    -3.519 -0.4248  0.3990  0.8126
     1 H(1)   Bbb    -0.0081    -4.337    -1.548    -1.447  0.4410  0.8751 -0.1992
              Bcc     0.0279    14.887     5.312     4.966  0.7906 -0.2737  0.5477
 
              Baa    -0.0922   -12.373    -4.415    -4.127  0.6898 -0.2574 -0.6767
     2 C(13)  Bbb    -0.0881   -11.820    -4.218    -3.943  0.5825  0.7524  0.3076
              Bcc     0.1803    24.193     8.633     8.070  0.4299 -0.6064  0.6690
 
              Baa    -0.0197   -10.509    -3.750    -3.505  0.8693  0.1648 -0.4660
     3 H(1)   Bbb    -0.0101    -5.373    -1.917    -1.792  0.3925  0.3427  0.8535
              Bcc     0.0298    15.882     5.667     5.298 -0.3004  0.9249 -0.2332
 
              Baa    -0.0210   -11.180    -3.989    -3.729  0.8122  0.5080  0.2868
     4 H(1)   Bbb    -0.0130    -6.917    -2.468    -2.307 -0.5812  0.7469  0.3229
              Bcc     0.0339    18.097     6.457     6.037 -0.0502 -0.4289  0.9019
 
              Baa    -0.4238   -56.871   -20.293   -18.970 -0.3823  0.8602  0.3376
     5 C(13)  Bbb    -0.4107   -55.107   -19.663   -18.382  0.0183 -0.3582  0.9334
              Bcc     0.8345   111.978    39.956    37.352  0.9239  0.3630  0.1212
 
              Baa    -0.0609   -32.477   -11.589   -10.833 -0.2773  0.8934 -0.3534
     6 H(1)   Bbb    -0.0202   -10.802    -3.854    -3.603  0.8529  0.3983  0.3376
              Bcc     0.0811    43.279    15.443    14.436 -0.4424  0.2078  0.8724
 
              Baa    -0.0377   -20.129    -7.183    -6.714 -0.2818 -0.1691  0.9444
     7 H(1)   Bbb    -0.0355   -18.948    -6.761    -6.320 -0.4244  0.9048  0.0354
              Bcc     0.0732    39.077    13.944    13.035  0.8605  0.3908  0.3267
 
              Baa    -2.3132   167.382    59.726    55.833 -0.3069  0.9329  0.1886
     8 O(17)  Bbb    -0.6285    45.481    16.229    15.171  0.9511  0.2934  0.0961
              Bcc     2.9418  -212.863   -75.955   -71.004 -0.0343 -0.2088  0.9773
 
              Baa    -0.0078    -4.169    -1.488    -1.391 -0.1772 -0.2445  0.9533
     9 H(1)   Bbb    -0.0064    -3.416    -1.219    -1.140  0.2225  0.9336  0.2808
              Bcc     0.0142     7.586     2.707     2.530  0.9587 -0.2619  0.1111
 
              Baa    -0.0038    -0.503    -0.180    -0.168 -0.1229 -0.3361  0.9338
    10 C(13)  Bbb    -0.0030    -0.404    -0.144    -0.135  0.1424  0.9252  0.3518
              Bcc     0.0068     0.907     0.324     0.303  0.9822 -0.1762  0.0659
 
              Baa    -0.0023    -1.244    -0.444    -0.415 -0.0386 -0.2550  0.9662
    11 H(1)   Bbb    -0.0021    -1.145    -0.409    -0.382  0.2611  0.9307  0.2561
              Bcc     0.0045     2.389     0.852     0.797  0.9645 -0.2621 -0.0307
 
              Baa    -0.0030    -1.595    -0.569    -0.532 -0.2953 -0.1289  0.9467
    12 H(1)   Bbb    -0.0025    -1.309    -0.467    -0.437  0.0819  0.9838  0.1595
              Bcc     0.0054     2.904     1.036     0.969  0.9519 -0.1246  0.2799
 
              Baa    -0.0036    -0.484    -0.173    -0.162  0.2005 -0.5246  0.8274
    13 C(13)  Bbb    -0.0032    -0.434    -0.155    -0.145  0.0041  0.8450  0.5347
              Bcc     0.0068     0.919     0.328     0.306  0.9797  0.1038 -0.1715
 
              Baa    -0.0057    -0.765    -0.273    -0.255 -0.4412  0.8868 -0.1379
    14 C(13)  Bbb    -0.0045    -0.598    -0.213    -0.200  0.0871  0.1952  0.9769
              Bcc     0.0102     1.363     0.486     0.455  0.8932  0.4190 -0.1634
 
              Baa    -0.0028    -1.514    -0.540    -0.505 -0.4574  0.8665 -0.2000
    15 H(1)   Bbb    -0.0022    -1.199    -0.428    -0.400 -0.1196  0.1630  0.9794
              Bcc     0.0051     2.713     0.968     0.905  0.8812  0.4719  0.0290
 
              Baa    -0.0050    -2.644    -0.943    -0.882 -0.5586  0.8191  0.1305
    16 H(1)   Bbb    -0.0042    -2.235    -0.797    -0.745  0.2872  0.0434  0.9569
              Bcc     0.0091     4.878     1.741     1.627  0.7781  0.5720 -0.2594
 
              Baa    -0.0035     0.250     0.089     0.083 -0.2346  0.9418 -0.2406
    17 O(17)  Bbb    -0.0014     0.102     0.036     0.034 -0.0046  0.2465  0.9691
              Bcc     0.0049    -0.351    -0.125    -0.117  0.9721  0.2284 -0.0535
 
              Baa    -0.0797     5.766     2.058     1.923 -0.4971 -0.0442  0.8666
    18 O(17)  Bbb    -0.0779     5.640     2.013     1.881 -0.2907  0.9495 -0.1183
              Bcc     0.1576   -11.406    -4.070    -3.805  0.8176  0.3107  0.4848
 

 ---------------------------------------------------------------------------------

 Calling FoFJK, ICntrl=      2127 FMM=F ISym2X=0 I1Cent= 0 IOpClX= 1 NMat=1 NMatS=1 NMatT=0.
 ***** Axes restored to original set *****
 -------------------------------------------------------------------
 Center     Atomic                   Forces (Hartrees/Bohr)
 Number     Number              X              Y              Z
 -------------------------------------------------------------------
      1        1          -0.004002711   -0.000979813   -0.001639130
      2        6          -0.001309016    0.000417905   -0.000815254
      3        1          -0.000425467    0.003986121    0.000991115
      4        1           0.001874948   -0.000135551   -0.003244951
      5        6           0.003081662    0.007277781    0.003335813
      6        1          -0.002432467    0.000346263    0.003066717
      7        1          -0.009890854   -0.003638496   -0.003158680
      8        8           0.001428244   -0.011114833   -0.002045331
      9        1          -0.003139434   -0.002359496    0.000459435
     10        6           0.000216824   -0.000189746    0.000402948
     11        1           0.002284973   -0.003002589   -0.001368243
     12        1           0.001097309   -0.000063287    0.003891852
     13        6          -0.007326849   -0.001544354    0.014435668
     14        6           0.003600910    0.001251355   -0.003633974
     15        1           0.001830352    0.002514621    0.001889001
     16        1          -0.001481141    0.002510402   -0.002457181
     17        8           0.010102584    0.001386125   -0.019988182
     18        8           0.004490132    0.003337590    0.009878377
 -------------------------------------------------------------------
 Cartesian Forces:  Max     0.019988182 RMS     0.005080617

 GradGradGradGradGradGradGradGradGradGradGradGradGradGradGradGradGradGrad
 Berny optimization.
 FormGI is forming the generalized inverse of G from B-inverse, IUseBI=4.
 Internal  Forces:  Max     0.022438612 RMS     0.004058805
 Search for a local minimum.
 Step number   1 out of a maximum of   84
 All quantities printed in internal units (Hartrees-Bohrs-Radians)
 Mixed Optimization -- RFO/linear search
 Second derivative matrix not updated -- first step.
 ITU=  0
     Eigenvalues ---    0.00230   0.00306   0.00396   0.00467   0.00613
     Eigenvalues ---    0.01277   0.01294   0.01463   0.03212   0.04057
     Eigenvalues ---    0.05288   0.05439   0.05580   0.05850   0.07234
     Eigenvalues ---    0.07368   0.07426   0.12019   0.12327   0.14345
     Eigenvalues ---    0.15602   0.16000   0.16000   0.16000   0.16000
     Eigenvalues ---    0.16000   0.16000   0.16000   0.18457   0.22132
     Eigenvalues ---    0.24991   0.25000   0.28986   0.29613   0.31197
     Eigenvalues ---    0.33156   0.33712   0.33797   0.33919   0.33933
     Eigenvalues ---    0.34126   0.34346   0.34404   0.34544   0.42869
     Eigenvalues ---    0.51447   0.63503   0.95384
 RFO step:  Lambda=-3.13339865D-03 EMin= 2.30000000D-03
 Linear search not attempted -- first point.
 Iteration  1 RMS(Cart)=  0.21250284 RMS(Int)=  0.00571398
 Iteration  2 RMS(Cart)=  0.01423533 RMS(Int)=  0.00016342
 Iteration  3 RMS(Cart)=  0.00006779 RMS(Int)=  0.00015939
 Iteration  4 RMS(Cart)=  0.00000001 RMS(Int)=  0.00015939
 Variable       Old X    -DE/DX   Delta X   Delta X   Delta X     New X
                                 (Linear)    (Quad)   (Total)
    R1        2.07820  -0.00438   0.00000  -0.01288  -0.01288   2.06532
    R2        2.06654  -0.00412   0.00000  -0.01186  -0.01186   2.05468
    R3        2.06749  -0.00373   0.00000  -0.01075  -0.01075   2.05674
    R4        2.88742  -0.00678   0.00000  -0.02267  -0.02267   2.86475
    R5        2.08778  -0.00385   0.00000  -0.01149  -0.01149   2.07629
    R6        4.13123  -0.00175   0.00000  -0.04965  -0.04965   4.08158
    R7        2.48272  -0.01138   0.00000  -0.01783  -0.01783   2.46489
    R8        1.85132  -0.01270   0.00000  -0.02454  -0.02453   1.82679
    R9        2.07443  -0.00379   0.00000  -0.01108  -0.01108   2.06335
   R10        2.06421  -0.00399   0.00000  -0.01145  -0.01145   2.05276
   R11        2.07118  -0.00397   0.00000  -0.01151  -0.01151   2.05966
   R12        2.85638  -0.00655   0.00000  -0.02080  -0.02080   2.83558
   R13        2.90031  -0.00694   0.00000  -0.02368  -0.02368   2.87663
   R14        2.30546  -0.02244   0.00000  -0.02345  -0.02345   2.28202
   R15        2.07467  -0.00347   0.00000  -0.01013  -0.01013   2.06454
   R16        2.07674  -0.00375   0.00000  -0.01098  -0.01098   2.06576
   R17        2.67832  -0.00945   0.00000  -0.02187  -0.02187   2.65645
    A1        1.90493   0.00050   0.00000   0.00283   0.00282   1.90776
    A2        1.89357   0.00063   0.00000   0.00411   0.00411   1.89768
    A3        1.94328  -0.00085   0.00000  -0.00518  -0.00519   1.93810
    A4        1.90304   0.00025   0.00000   0.00149   0.00149   1.90454
    A5        1.89118  -0.00020   0.00000  -0.00136  -0.00136   1.88982
    A6        1.92741  -0.00030   0.00000  -0.00174  -0.00174   1.92567
    A7        2.02182   0.00091   0.00000   0.01037   0.01064   2.03246
    A8        1.94687  -0.00139   0.00000  -0.01339  -0.01343   1.93344
    A9        2.01970   0.00012   0.00000   0.00047  -0.00006   2.01964
   A10        1.65015   0.00001   0.00000  -0.00234  -0.00224   1.64791
   A11        1.94245  -0.00014   0.00000   0.00554   0.00557   1.94801
   A12        1.83927   0.00033   0.00000  -0.00373  -0.00371   1.83556
   A13        1.90860   0.00090   0.00000   0.00634   0.00634   1.91493
   A14        1.85662   0.00077   0.00000   0.00268   0.00264   1.85926
   A15        1.91796  -0.00144   0.00000  -0.00942  -0.00944   1.90851
   A16        1.93472   0.00068   0.00000   0.00532   0.00532   1.94005
   A17        1.91213  -0.00002   0.00000   0.00090   0.00090   1.91303
   A18        1.93307  -0.00088   0.00000  -0.00580  -0.00582   1.92724
   A19        2.06300  -0.00191   0.00000  -0.00723  -0.00748   2.05553
   A20        2.14253   0.00080   0.00000   0.00347   0.00322   2.14575
   A21        2.07737   0.00111   0.00000   0.00468   0.00443   2.08180
   A22        1.86434   0.00007   0.00000   0.00017   0.00021   1.86455
   A23        1.88466  -0.00021   0.00000  -0.00647  -0.00652   1.87814
   A24        2.01715  -0.00257   0.00000  -0.01265  -0.01268   2.00447
   A25        1.86708   0.00025   0.00000   0.00581   0.00577   1.87285
   A26        1.85631   0.00146   0.00000   0.01141   0.01140   1.86771
   A27        1.96586   0.00117   0.00000   0.00342   0.00332   1.96917
   A28        1.90700  -0.00457   0.00000  -0.02801  -0.02801   1.87899
   A29        3.14679  -0.00159   0.00000  -0.10221  -0.10231   3.04448
   A30        3.08065   0.00183   0.00000   0.11705   0.11714   3.19780
    D1        1.19993   0.00041   0.00000   0.00908   0.00907   1.20900
    D2        3.06072   0.00006   0.00000   0.00359   0.00371   3.06443
    D3       -1.12024  -0.00051   0.00000  -0.01162  -0.01173  -1.13196
    D4       -0.89518   0.00044   0.00000   0.00962   0.00961  -0.88557
    D5        0.96560   0.00009   0.00000   0.00413   0.00425   0.96985
    D6        3.06783  -0.00048   0.00000  -0.01108  -0.01119   3.05664
    D7       -2.97846   0.00044   0.00000   0.00966   0.00965  -2.96881
    D8       -1.11768   0.00009   0.00000   0.00417   0.00429  -1.11339
    D9        0.98455  -0.00048   0.00000  -0.01104  -0.01115   0.97341
   D10        0.87827  -0.00075   0.00000  -0.04413  -0.04327   0.83500
   D11        2.97027   0.00015   0.00000  -0.01761  -0.01784   2.95243
   D12       -1.33662   0.00024   0.00000  -0.00352  -0.00415  -1.34077
   D13       -1.22593   0.00044   0.00000   0.02952   0.02950  -1.19643
   D14        1.94164   0.00011   0.00000  -0.01258  -0.01260   1.92904
   D15        2.95992   0.00024   0.00000   0.02701   0.02700   2.98693
   D16       -0.15570  -0.00009   0.00000  -0.01510  -0.01509  -0.17079
   D17        0.82036  -0.00002   0.00000   0.02355   0.02357   0.84393
   D18       -2.29526  -0.00035   0.00000  -0.01855  -0.01853  -2.31379
   D19       -1.76400  -0.00047   0.00000  -0.06526  -0.06527  -1.82927
   D20        2.51627  -0.00070   0.00000  -0.06894  -0.06890   2.44737
   D21        0.29706  -0.00012   0.00000  -0.05833  -0.05837   0.23869
   D22        1.35262  -0.00016   0.00000  -0.02478  -0.02478   1.32784
   D23       -0.65030  -0.00038   0.00000  -0.02845  -0.02841  -0.67871
   D24       -2.86951   0.00020   0.00000  -0.01785  -0.01788  -2.88739
   D25        1.33408  -0.00111   0.00000  -0.04891  -0.04889   1.28519
   D26       -2.88359  -0.00151   0.00000  -0.04817  -0.04823  -2.93183
   D27       -0.84370   0.00032   0.00000  -0.03226  -0.03222  -0.87592
         Item               Value     Threshold  Converged?
 Maximum Force            0.022439     0.000450     NO 
 RMS     Force            0.004059     0.000300     NO 
 Maximum Displacement     0.655759     0.001800     NO 
 RMS     Displacement     0.215291     0.001200     NO 
 Predicted change in Energy=-1.657996D-03
 GradGradGradGradGradGradGradGradGradGradGradGradGradGradGradGradGradGrad

                          Input orientation:                          
 ---------------------------------------------------------------------
 Center     Atomic      Atomic             Coordinates (Angstroms)
 Number     Number       Type             X           Y           Z
 ---------------------------------------------------------------------
      1          1           0        3.681064   -0.168883    1.201121
      2          6           0        2.733109   -0.580002    0.844975
      3          1           0        2.882224   -1.611710    0.535884
      4          1           0        2.012163   -0.552601    1.659870
      5          6           0        2.213184    0.202388   -0.344847
      6          1           0        2.779789    0.103549   -1.281001
      7          1           0        0.422243   -0.708382   -1.137373
      8          8           0        1.888983    1.443464   -0.108227
      9          1           0       -0.611612    1.587515   -0.542022
     10          6           0       -1.659422    1.299046   -0.436797
     11          1           0       -2.207827    2.088433    0.069272
     12          1           0       -2.040064    1.140052   -1.445644
     13          6           0       -1.748457    0.032036    0.362164
     14          6           0       -1.221065   -1.246324   -0.274146
     15          1           0       -2.092359   -1.831274   -0.577878
     16          1           0       -0.703492   -1.813793    0.503724
     17          8           0       -2.201081   -0.008350    1.480992
     18          8           0       -0.434438   -1.053303   -1.423077
 ---------------------------------------------------------------------
                    Distance matrix (angstroms):
                    1          2          3          4          5
     1  H    0.000000
     2  C    1.092920   0.000000
     3  H    1.778323   1.087288   0.000000
     4  H    1.772829   1.088379   1.772586   0.000000
     5  C    2.163916   1.515960   2.124678   2.151584   0.000000
     6  H    2.654702   2.233651   2.500735   3.109423   1.098724
     7  H    4.047162   3.047342   3.109228   3.221286   2.159877
     8  O    2.743284   2.390723   3.276506   2.669385   1.304363
     9  H    4.954850   4.220077   4.858375   4.038888   3.152289
    10  C    5.775671   4.946523   5.481347   4.615750   4.025940
    11  H    6.407464   5.668784   6.310103   5.226220   4.824313
    12  H    6.438165   5.566750   5.977254   5.378646   4.492336
    13  C    5.497628   4.548860   4.916837   4.020958   4.027838
    14  C    5.231458   4.163161   4.198409   3.830853   3.727979
    15  H    6.265843   5.184143   5.102465   4.846609   4.767367
    16  H    4.734598   3.667277   3.591550   3.209682   3.645828
    17  O    5.890987   5.007748   5.413316   4.252015   4.781615
    18  O    4.960440   3.924466   3.892248   3.967508   3.122377
                    6          7          8          9         10
     6  H    0.000000
     7  H    2.497576   0.000000
     8  O    1.991057   2.800161   0.000000
     9  H    3.774897   2.587361   2.542027   0.000000
    10  C    4.674237   2.975550   3.566510   1.091876   0.000000
    11  H    5.535280   4.024354   4.151065   1.781152   1.086271
    12  H    4.932792   3.094300   4.161508   1.748494   1.089926
    13  C    4.817688   2.740212   3.929932   2.128258   1.500527
    14  C    4.340823   1.932616   4.115201   2.910985   2.587957
    15  H    5.289211   2.810186   5.176443   3.725858   3.163264
    16  H    4.358290   2.276492   4.207747   3.559624   3.389418
    17  O    5.696508   3.771964   4.621905   3.027504   2.383400
    18  O    3.419028   0.966695   3.655264   2.789546   2.829643
                   11         12         13         14         15
    11  H    0.000000
    12  H    1.795144   0.000000
    13  C    2.127340   2.140304   0.000000
    14  C    3.494601   2.781718   1.522247   0.000000
    15  H    3.974448   3.095889   2.115152   1.092508   0.000000
    16  H    4.204657   3.783076   2.125812   1.093154   1.760432
    17  O    2.527745   3.148007   1.207591   2.360831   2.752057
    18  O    3.904166   2.718335   2.468135   1.405732   2.017004
                   16         17         18
    16  H    0.000000
    17  O    2.541152   0.000000
    18  O    2.088851   3.556202   0.000000
 Stoichiometry    C5H10O3(3)
 Framework group  C1[X(C5H10O3)]
 Deg. of freedom    48
 Full point group                 C1      NOp   1
 Largest Abelian subgroup         C1      NOp   1
 Largest concise Abelian subgroup C1      NOp   1
                         Standard orientation:                         
 ---------------------------------------------------------------------
 Center     Atomic      Atomic             Coordinates (Angstroms)
 Number     Number       Type             X           Y           Z
 ---------------------------------------------------------------------
      1          1           0        3.662424   -0.058575    1.270898
      2          6           0        2.704911   -0.496860    0.978406
      3          1           0        2.823528   -1.570702    0.855980
      4          1           0        1.978117   -0.305909    1.765729
      5          6           0        2.220795    0.081026   -0.336817
      6          1           0        2.792101   -0.196765   -1.233275
      7          1           0        0.408540   -0.899845   -0.983880
      8          8           0        1.934545    1.353534   -0.324718
      9          1           0       -0.556247    1.494783   -0.812473
     10          6           0       -1.613658    1.260774   -0.673493
     11          1           0       -2.140845    2.142537   -0.320570
     12          1           0       -1.990370    0.939583   -1.644504
     13          6           0       -1.750304    0.156004    0.332684
     14          6           0       -1.258676   -1.229104   -0.063564
     15          1           0       -2.145609   -1.831624   -0.273068
     16          1           0       -0.766409   -1.667334    0.808568
     17          8           0       -2.213759    0.325242    1.434884
     18          8           0       -0.456241   -1.263426   -1.217254
 ---------------------------------------------------------------------
 Rotational constants (GHZ):           2.4763870           0.9862206           0.9375898
 Standard basis: Aug-CC-pVTZ (5D, 7F)
 There are   690 symmetry adapted cartesian basis functions of A   symmetry.
 There are   598 symmetry adapted basis functions of A   symmetry.
   598 basis functions,   846 primitive gaussians,   690 cartesian basis functions
    33 alpha electrons       31 beta electrons
       nuclear repulsion energy       369.1936063047 Hartrees.
 NAtoms=   18 NActive=   18 NUniq=   18 SFac= 1.00D+00 NAtFMM=   60 NAOKFM=F Big=F
 Integral buffers will be    131072 words long.
 Raffenetti 2 integral format.
 Two-electron integral symmetry is turned on.
 Nuclear repulsion after empirical dispersion term =      369.1850704504 Hartrees.
 One-electron integrals computed using PRISM.
 NBasis=   598 RedAO= T EigKep=  1.15D-05  NBF=   598
 NBsUse=   598 1.00D-06 EigRej= -1.00D+00 NBFU=   598
 Initial guess from the checkpoint file:  "Forward-wb-opt.chk"
 B after Tr=     0.000000    0.000000    0.000000
         Rot=    0.995898    0.089734   -0.003134    0.011202 Ang=  10.38 deg.
 Initial guess <Sx>= 0.0000 <Sy>= 0.0000 <Sz>= 1.0000 <S**2>= 2.0072 S= 1.0024
 ExpMin= 2.53D-02 ExpMax= 1.53D+04 ExpMxC= 5.22D+02 IAcc=3 IRadAn=         7 AccDes= 0.00D+00
 Harris functional with IExCor= 4639 and IRadAn=       7 diagonalized for initial guess.
 HarFok:  IExCor= 4639 AccDes= 0.00D+00 IRadAn=         7 IDoV= 1 UseB2=F ITyADJ=14
 ICtDFT=  3500011 ScaDFX=  1.000000  1.000000  1.000000  1.000000
 FoFCou: FMM=F IPFlag=           0 FMFlag=      100000 FMFlg1=           0
         NFxFlg=           0 DoJE=T BraDBF=F KetDBF=T FulRan=T
         wScrn=  0.000000 ICntrl=       500 IOpCl=  0 I1Cent=   200000004 NGrid=           0
         NMat0=    1 NMatS0=      1 NMatT0=    0 NMatD0=    1 NMtDS0=    0 NMtDT0=    0
 Petite list used in FoFCou.
 Requested convergence on RMS density matrix=1.00D-08 within 128 cycles.
 Requested convergence on MAX density matrix=1.00D-06.
 Requested convergence on             energy=1.00D-06.
 No special actions if energy rises.
 SCF Done:  E(UwB97XD) =  -422.114999128     A.U. after   15 cycles
            NFock= 15  Conv=0.89D-08     -V/T= 2.0058
 <Sx>= 0.0000 <Sy>= 0.0000 <Sz>= 1.0000 <S**2>= 2.0072 S= 1.0024
 <L.S>=  0.00000000000    
 Annihilation of the first spin contaminant:
 S**2 before annihilation     2.0072,   after     2.0000
 Calling FoFJK, ICntrl=      2127 FMM=F ISym2X=0 I1Cent= 0 IOpClX= 1 NMat=1 NMatS=1 NMatT=0.
 ***** Axes restored to original set *****
 -------------------------------------------------------------------
 Center     Atomic                   Forces (Hartrees/Bohr)
 Number     Number              X              Y              Z
 -------------------------------------------------------------------
      1        1           0.000063048   -0.000091669    0.000176968
      2        6          -0.000902638   -0.000384873   -0.000469320
      3        1           0.000083094   -0.000091307    0.000204340
      4        1          -0.000060731   -0.000058414    0.000071185
      5        6          -0.000158471    0.002660610    0.000357193
      6        1          -0.000185223   -0.000135344   -0.000024885
      7        1           0.001256289    0.000721592   -0.001111157
      8        8           0.001082417   -0.002028493   -0.000516713
      9        1          -0.000669471   -0.000112971    0.000234297
     10        6          -0.001363787    0.000528326   -0.001103632
     11        1           0.000072622    0.000032642   -0.000086685
     12        1          -0.000033022    0.000291625   -0.000077355
     13        6           0.001906168    0.001065621    0.004348430
     14        6          -0.000581479    0.000249809   -0.003306657
     15        1           0.000005717   -0.000281882    0.000607062
     16        1           0.000076019   -0.000544503    0.000195577
     17        8          -0.000909865   -0.000162285   -0.001060112
     18        8           0.000319313   -0.001658486    0.001561463
 -------------------------------------------------------------------
 Cartesian Forces:  Max     0.004348430 RMS     0.001093045

 GradGradGradGradGradGradGradGradGradGradGradGradGradGradGradGradGradGrad
 Berny optimization.
 Using GEDIIS/GDIIS optimizer.
 FormGI is forming the generalized inverse of G from B-inverse, IUseBI=4.
 Internal  Forces:  Max     0.004276431 RMS     0.001027016
 Search for a local minimum.
 Step number   2 out of a maximum of   84
 All quantities printed in internal units (Hartrees-Bohrs-Radians)
 Mixed Optimization -- RFO/linear search
 Update second derivatives using D2CorX and points    1    2
 DE= -1.54D-03 DEPred=-1.66D-03 R= 9.32D-01
 TightC=F SS=  1.41D+00  RLast= 2.43D-01 DXNew= 5.0454D-01 7.2765D-01
 Trust test= 9.32D-01 RLast= 2.43D-01 DXMaxT set to 5.05D-01
 ITU=  1  0
 Use linear search instead of GDIIS.
     Eigenvalues ---    0.00226   0.00320   0.00396   0.00501   0.00614
     Eigenvalues ---    0.01134   0.01394   0.01769   0.03207   0.04022
     Eigenvalues ---    0.05345   0.05558   0.05616   0.05873   0.07257
     Eigenvalues ---    0.07443   0.07524   0.11899   0.12296   0.14274
     Eigenvalues ---    0.15244   0.15982   0.16000   0.16000   0.16000
     Eigenvalues ---    0.16000   0.16000   0.16568   0.18139   0.22579
     Eigenvalues ---    0.24995   0.25148   0.29112   0.30105   0.31767
     Eigenvalues ---    0.33028   0.33480   0.33762   0.33875   0.33979
     Eigenvalues ---    0.34158   0.34365   0.34408   0.34518   0.42747
     Eigenvalues ---    0.51091   0.61564   0.91975
 RFO step:  Lambda=-1.51777207D-03 EMin= 2.26366485D-03
 Quartic linear search produced a step of -0.10931.
 Iteration  1 RMS(Cart)=  0.20304221 RMS(Int)=  0.01183330
 Iteration  2 RMS(Cart)=  0.02469553 RMS(Int)=  0.00058190
 Iteration  3 RMS(Cart)=  0.00018036 RMS(Int)=  0.00057479
 Iteration  4 RMS(Cart)=  0.00000005 RMS(Int)=  0.00057479
 Variable       Old X    -DE/DX   Delta X   Delta X   Delta X     New X
                                 (Linear)    (Quad)   (Total)
    R1        2.06532   0.00008   0.00141  -0.00777  -0.00636   2.05896
    R2        2.05468   0.00004   0.00130  -0.00724  -0.00594   2.04873
    R3        2.05674   0.00009   0.00118  -0.00642  -0.00524   2.05149
    R4        2.86475   0.00003   0.00248  -0.01396  -0.01149   2.85326
    R5        2.07629  -0.00006   0.00126  -0.00728  -0.00602   2.07026
    R6        4.08158  -0.00019   0.00543  -0.03867  -0.03324   4.04833
    R7        2.46489  -0.00229   0.00195  -0.01418  -0.01223   2.45265
    R8        1.82679   0.00087   0.00268  -0.01364  -0.01096   1.81583
    R9        2.06335  -0.00072   0.00121  -0.00874  -0.00753   2.05582
   R10        2.05276  -0.00005   0.00125  -0.00723  -0.00597   2.04678
   R11        2.05966   0.00004   0.00126  -0.00702  -0.00576   2.05390
   R12        2.83558   0.00100   0.00227  -0.01005  -0.00777   2.82781
   R13        2.87663   0.00268   0.00259  -0.00652  -0.00393   2.87270
   R14        2.28202  -0.00064   0.00256  -0.01501  -0.01245   2.26957
   R15        2.06454  -0.00002   0.00111  -0.00633  -0.00522   2.05932
   R16        2.06576   0.00046   0.00120  -0.00560  -0.00440   2.06136
   R17        2.65645   0.00055   0.00239  -0.01237  -0.00999   2.64646
    A1        1.90776  -0.00022  -0.00031   0.00093   0.00062   1.90837
    A2        1.89768  -0.00011  -0.00045   0.00182   0.00137   1.89905
    A3        1.93810   0.00023   0.00057  -0.00187  -0.00130   1.93680
    A4        1.90454  -0.00015  -0.00016  -0.00011  -0.00027   1.90426
    A5        1.88982   0.00030   0.00015   0.00085   0.00100   1.89081
    A6        1.92567  -0.00006   0.00019  -0.00159  -0.00140   1.92427
    A7        2.03246   0.00062  -0.00116   0.01031   0.00984   2.04230
    A8        1.93344  -0.00234   0.00147  -0.02311  -0.02155   1.91189
    A9        2.01964   0.00019   0.00001   0.00148   0.00134   2.02098
   A10        1.64791   0.00055   0.00025  -0.00148  -0.00136   1.64654
   A11        1.94801  -0.00037  -0.00061   0.00449   0.00330   1.95132
   A12        1.83556   0.00135   0.00041   0.00508   0.00534   1.84091
   A13        1.91493  -0.00011  -0.00069   0.00244   0.00174   1.91668
   A14        1.85926   0.00001  -0.00029   0.00226   0.00197   1.86123
   A15        1.90851  -0.00021   0.00103  -0.00729  -0.00625   1.90226
   A16        1.94005  -0.00022  -0.00058   0.00248   0.00190   1.94195
   A17        1.91303   0.00004  -0.00010   0.00049   0.00039   1.91342
   A18        1.92724   0.00048   0.00064  -0.00052   0.00011   1.92736
   A19        2.05553   0.00108   0.00082  -0.00027  -0.00210   2.05343
   A20        2.14575  -0.00058  -0.00035   0.00052  -0.00247   2.14328
   A21        2.08180  -0.00049  -0.00048   0.00157  -0.00157   2.08023
   A22        1.86455  -0.00157  -0.00002  -0.00674  -0.00682   1.85773
   A23        1.87814  -0.00060   0.00071  -0.00503  -0.00431   1.87384
   A24        2.00447   0.00428   0.00139   0.01078   0.01215   2.01662
   A25        1.87285  -0.00014  -0.00063  -0.00368  -0.00433   1.86853
   A26        1.86771  -0.00044  -0.00125   0.00881   0.00757   1.87528
   A27        1.96917  -0.00179  -0.00036  -0.00506  -0.00539   1.96378
   A28        1.87899   0.00223   0.00306  -0.00526  -0.00221   1.87678
   A29        3.04448   0.00286   0.01118   0.09728   0.10836   3.15284
   A30        3.19780   0.00183  -0.01280   0.20254   0.18970   3.38750
    D1        1.20900   0.00031  -0.00099   0.01406   0.01301   1.22201
    D2        3.06443  -0.00014  -0.00041   0.00326   0.00294   3.06737
    D3       -1.13196  -0.00003   0.00128  -0.00677  -0.00551  -1.13748
    D4       -0.88557   0.00025  -0.00105   0.01351   0.01240  -0.87318
    D5        0.96985  -0.00020  -0.00046   0.00271   0.00233   0.97218
    D6        3.05664  -0.00009   0.00122  -0.00732  -0.00612   3.05052
    D7       -2.96881   0.00028  -0.00105   0.01406   0.01295  -2.95587
    D8       -1.11339  -0.00017  -0.00047   0.00326   0.00288  -1.11051
    D9        0.97341  -0.00005   0.00122  -0.00677  -0.00557   0.96783
   D10        0.83500  -0.00044   0.00473  -0.13437  -0.12874   0.70626
   D11        2.95243  -0.00061   0.00195  -0.13673  -0.13602   2.81640
   D12       -1.34077  -0.00025   0.00045  -0.11019  -0.10937  -1.45014
   D13       -1.19643  -0.00077  -0.00322  -0.06537  -0.06853  -1.26495
   D14        1.92904   0.00043   0.00138   0.06727   0.06858   1.99762
   D15        2.98693  -0.00053  -0.00295  -0.06416  -0.06705   2.91988
   D16       -0.17079   0.00067   0.00165   0.06847   0.07006  -0.10073
   D17        0.84393  -0.00061  -0.00258  -0.06727  -0.06978   0.77415
   D18       -2.31379   0.00059   0.00203   0.06537   0.06733  -2.24646
   D19       -1.82927   0.00020   0.00713   0.07299   0.08013  -1.74914
   D20        2.44737   0.00142   0.00753   0.08297   0.09045   2.53782
   D21        0.23869   0.00112   0.00638   0.08580   0.09215   0.33084
   D22        1.32784  -0.00096   0.00271  -0.05461  -0.05185   1.27599
   D23       -0.67871   0.00026   0.00311  -0.04464  -0.04153  -0.72024
   D24       -2.88739  -0.00004   0.00195  -0.04181  -0.03982  -2.92722
   D25        1.28519   0.00114   0.00534   0.01245   0.01775   1.30294
   D26       -2.93183   0.00143   0.00527   0.01654   0.02187  -2.90996
   D27       -0.87592  -0.00003   0.00352   0.01478   0.01830  -0.85762
         Item               Value     Threshold  Converged?
 Maximum Force            0.004276     0.000450     NO 
 RMS     Force            0.001027     0.000300     NO 
 Maximum Displacement     0.584351     0.001800     NO 
 RMS     Displacement     0.210443     0.001200     NO 
 Predicted change in Energy=-9.002552D-04
 GradGradGradGradGradGradGradGradGradGradGradGradGradGradGradGradGradGrad

                          Input orientation:                          
 ---------------------------------------------------------------------
 Center     Atomic      Atomic             Coordinates (Angstroms)
 Number     Number       Type             X           Y           Z
 ---------------------------------------------------------------------
      1          1           0        3.546292   -0.381208    1.297656
      2          6           0        2.593293   -0.672258    0.856959
      3          1           0        2.641933   -1.710891    0.549974
      4          1           0        1.813251   -0.558491    1.603369
      5          6           0        2.280697    0.167988   -0.357954
      6          1           0        2.895887    0.002403   -1.249203
      7          1           0        0.476752   -0.537996   -1.272698
      8          8           0        2.084669    1.431554   -0.135488
      9          1           0       -0.853647    1.732266   -0.690583
     10          6           0       -1.820151    1.291691   -0.455479
     11          1           0       -2.433707    2.012135    0.071433
     12          1           0       -2.271324    1.007498   -1.402568
     13          6           0       -1.609268    0.085934    0.405297
     14          6           0       -1.029369   -1.156675   -0.250867
     15          1           0       -1.869187   -1.823482   -0.444816
     16          1           0       -0.394267   -1.648302    0.487272
     17          8           0       -1.987681    0.024853    1.543491
     18          8           0       -0.371233   -0.945159   -1.468804
 ---------------------------------------------------------------------
                    Distance matrix (angstroms):
                    1          2          3          4          5
     1  H    0.000000
     2  C    1.089555   0.000000
     3  H    1.773401   1.084142   0.000000
     4  H    1.768707   1.085604   1.767591   0.000000
     5  C    2.155085   1.509882   2.117784   2.143144   0.000000
     6  H    2.656440   2.232185   2.497380   3.102236   1.095537
     7  H    4.006666   3.005530   3.063629   3.171499   2.142286
     8  O    2.734291   2.381107   3.264255   2.656609   1.297889
     9  H    5.270610   4.478618   5.060967   4.197871   3.518767
    10  C    5.888190   5.005804   5.471437   4.567673   4.253137
    11  H    6.556837   5.752717   6.312848   5.195344   5.080439
    12  H    6.562345   5.620635   5.944926   5.307705   4.745197
    13  C    5.253030   4.294226   4.617599   3.682973   3.964987
    14  C    4.892437   3.819112   3.798283   3.446230   3.566895
    15  H    5.868883   4.788911   4.620876   4.399501   4.603807
    16  H    4.217849   3.164624   3.037492   2.703052   3.341968
    17  O    5.554293   4.684294   5.043134   3.845901   4.674937
    18  O    4.828907   3.777838   3.706882   3.789423   3.083151
                    6          7          8          9         10
     6  H    0.000000
     7  H    2.478870   0.000000
     8  O    1.985171   2.785277   0.000000
     9  H    4.166952   2.694978   3.005372   0.000000
    10  C    4.953108   3.048174   3.920405   1.087893   0.000000
    11  H    5.847023   4.096417   4.560221   1.776397   1.083110
    12  H    5.266289   3.155525   4.556313   1.744138   1.086877
    13  C    4.800080   2.748897   3.968415   2.117150   1.496414
    14  C    4.212810   1.922316   4.050860   2.927491   2.581026
    15  H    5.165929   2.800231   5.130685   3.706085   3.115577
    16  H    4.070047   2.255869   4.002307   3.609240   3.400806
    17  O    5.625733   3.784329   4.624047   3.031893   2.372514
    18  O    3.408837   0.960894   3.668508   2.829657   2.851261
                   11         12         13         14         15
    11  H    0.000000
    12  H    1.791185   0.000000
    13  C    2.121654   2.134473   0.000000
    14  C    3.481006   2.748183   1.520168   0.000000
    15  H    3.911158   3.015535   2.106210   1.089745   0.000000
    16  H    4.210824   3.761398   2.119086   1.090826   1.753530
    17  O    2.513003   3.118543   1.201004   2.352465   2.717306
    18  O    3.920679   2.725363   2.471466   1.400447   2.015905
                   16         17         18
    16  H    0.000000
    17  O    2.540475   0.000000
    18  O    2.078744   3.553555   0.000000
 Stoichiometry    C5H10O3(3)
 Framework group  C1[X(C5H10O3)]
 Deg. of freedom    48
 Full point group                 C1      NOp   1
 Largest Abelian subgroup         C1      NOp   1
 Largest concise Abelian subgroup C1      NOp   1
                         Standard orientation:                         
 ---------------------------------------------------------------------
 Center     Atomic      Atomic             Coordinates (Angstroms)
 Number     Number       Type             X           Y           Z
 ---------------------------------------------------------------------
      1          1           0        3.470969   -0.296669    1.366314
      2          6           0        2.526758   -0.616302    0.926507
      3          1           0        2.588713   -1.667292    0.667767
      4          1           0        1.735460   -0.476086    1.656387
      5          6           0        2.223752    0.165009   -0.329472
      6          1           0        2.852682   -0.035080   -1.203893
      7          1           0        0.438911   -0.598567   -1.235389
      8          8           0        2.013640    1.435479   -0.167375
      9          1           0       -0.919193    1.683235   -0.775130
     10          6           0       -1.884991    1.244768   -0.533278
     11          1           0       -2.512066    1.982609   -0.048000
     12          1           0       -2.320469    0.913702   -1.472455
     13          6           0       -1.675577    0.081323    0.384218
     14          6           0       -1.075805   -1.184300   -0.206869
     15          1           0       -1.907001   -1.867036   -0.381589
     16          1           0       -0.446753   -1.635982    0.561363
     17          8           0       -2.069215    0.068404    1.518807
     18          8           0       -0.402684   -1.022112   -1.424184
 ---------------------------------------------------------------------
 Rotational constants (GHZ):           2.4630501           0.9995313           0.9743332
 Standard basis: Aug-CC-pVTZ (5D, 7F)
 There are   690 symmetry adapted cartesian basis functions of A   symmetry.
 There are   598 symmetry adapted basis functions of A   symmetry.
   598 basis functions,   846 primitive gaussians,   690 cartesian basis functions
    33 alpha electrons       31 beta electrons
       nuclear repulsion energy       371.1712346751 Hartrees.
 NAtoms=   18 NActive=   18 NUniq=   18 SFac= 1.00D+00 NAtFMM=   60 NAOKFM=F Big=F
 Integral buffers will be    131072 words long.
 Raffenetti 2 integral format.
 Two-electron integral symmetry is turned on.
 Nuclear repulsion after empirical dispersion term =      371.1623676077 Hartrees.
 One-electron integrals computed using PRISM.
 NBasis=   598 RedAO= T EigKep=  9.86D-06  NBF=   598
 NBsUse=   598 1.00D-06 EigRej= -1.00D+00 NBFU=   598
 Initial guess from the checkpoint file:  "Forward-wb-opt.chk"
 B after Tr=     0.000000    0.000000    0.000000
         Rot=    0.997536   -0.068566   -0.003567   -0.014393 Ang=  -8.05 deg.
 Initial guess <Sx>= 0.0000 <Sy>= 0.0000 <Sz>= 1.0000 <S**2>= 2.0072 S= 1.0024
 ExpMin= 2.53D-02 ExpMax= 1.53D+04 ExpMxC= 5.22D+02 IAcc=3 IRadAn=         7 AccDes= 0.00D+00
 Harris functional with IExCor= 4639 and IRadAn=       7 diagonalized for initial guess.
 HarFok:  IExCor= 4639 AccDes= 0.00D+00 IRadAn=         7 IDoV= 1 UseB2=F ITyADJ=14
 ICtDFT=  3500011 ScaDFX=  1.000000  1.000000  1.000000  1.000000
 FoFCou: FMM=F IPFlag=           0 FMFlag=      100000 FMFlg1=           0
         NFxFlg=           0 DoJE=T BraDBF=F KetDBF=T FulRan=T
         wScrn=  0.000000 ICntrl=       500 IOpCl=  0 I1Cent=   200000004 NGrid=           0
         NMat0=    1 NMatS0=      1 NMatT0=    0 NMatD0=    1 NMtDS0=    0 NMtDT0=    0
 Petite list used in FoFCou.
 Requested convergence on RMS density matrix=1.00D-08 within 128 cycles.
 Requested convergence on MAX density matrix=1.00D-06.
 Requested convergence on             energy=1.00D-06.
 No special actions if energy rises.
 SCF Done:  E(UwB97XD) =  -422.114841441     A.U. after   17 cycles
            NFock= 17  Conv=0.51D-08     -V/T= 2.0055
 <Sx>= 0.0000 <Sy>= 0.0000 <Sz>= 1.0000 <S**2>= 2.0072 S= 1.0024
 <L.S>=  0.00000000000    
 Annihilation of the first spin contaminant:
 S**2 before annihilation     2.0072,   after     2.0000
 Calling FoFJK, ICntrl=      2127 FMM=F ISym2X=0 I1Cent= 0 IOpClX= 1 NMat=1 NMatS=1 NMatT=0.
 ***** Axes restored to original set *****
 -------------------------------------------------------------------
 Center     Atomic                   Forces (Hartrees/Bohr)
 Number     Number              X              Y              Z
 -------------------------------------------------------------------
      1        1           0.001987263    0.000263945    0.001450937
      2        6          -0.000526283   -0.000627659   -0.000313841
      3        1           0.000155956   -0.002215241   -0.000360161
      4        1          -0.001393305    0.000116215    0.001674965
      5        6          -0.001538391   -0.000967169   -0.002141582
      6        1           0.001476382   -0.000633752   -0.001243854
      7        1           0.006306548    0.002152032    0.000620700
      8        8          -0.000799038    0.004753060    0.000592236
      9        1           0.001984418    0.002074878   -0.001548863
     10        6           0.003808261    0.002169683    0.000482287
     11        1          -0.000955508    0.001500887    0.000863985
     12        1          -0.000638083   -0.000752658   -0.001540734
     13        6          -0.010432170   -0.003958682   -0.009633652
     14        6           0.004382789    0.000543137    0.000806562
     15        1          -0.001656271   -0.000601058   -0.000110346
     16        1           0.001175668   -0.002057922    0.001474364
     17        8           0.001193305    0.000467592    0.011951989
     18        8          -0.004531540   -0.002227286   -0.003024993
 -------------------------------------------------------------------
 Cartesian Forces:  Max     0.011951989 RMS     0.003225925

 GradGradGradGradGradGradGradGradGradGradGradGradGradGradGradGradGradGrad
 Berny optimization.
 Using GEDIIS/GDIIS optimizer.
 FormGI is forming the generalized inverse of G from B-inverse, IUseBI=4.
 Internal  Forces:  Max     0.010927100 RMS     0.002145541
 Search for a local minimum.
 Step number   3 out of a maximum of   84
 All quantities printed in internal units (Hartrees-Bohrs-Radians)
 Mixed Optimization -- RFO/linear search
 Update second derivatives using D2CorX and points    1    3    2
 DE=  1.58D-04 DEPred=-9.00D-04 R=-1.75D-01
 Trust test=-1.75D-01 RLast= 3.96D-01 DXMaxT set to 2.52D-01
 ITU= -1  1  0
 Use linear search instead of GDIIS.
     Eigenvalues ---    0.00192   0.00317   0.00396   0.00613   0.00765
     Eigenvalues ---    0.01009   0.01429   0.03070   0.03655   0.04027
     Eigenvalues ---    0.05487   0.05520   0.05628   0.05874   0.07272
     Eigenvalues ---    0.07401   0.07585   0.11964   0.12001   0.14169
     Eigenvalues ---    0.14874   0.15994   0.16000   0.16000   0.16000
     Eigenvalues ---    0.16000   0.16120   0.16582   0.17957   0.22716
     Eigenvalues ---    0.24832   0.25362   0.29200   0.29773   0.31552
     Eigenvalues ---    0.33178   0.33723   0.33831   0.33936   0.34096
     Eigenvalues ---    0.34197   0.34375   0.34504   0.34895   0.42794
     Eigenvalues ---    0.51934   0.62625   0.95469
 RFO step:  Lambda=-9.42431433D-04 EMin= 1.92394479D-03
 Quartic linear search produced a step of -0.55888.
 Iteration  1 RMS(Cart)=  0.10253104 RMS(Int)=  0.00364525
 Iteration  2 RMS(Cart)=  0.00503374 RMS(Int)=  0.00042462
 Iteration  3 RMS(Cart)=  0.00001190 RMS(Int)=  0.00042451
 Iteration  4 RMS(Cart)=  0.00000000 RMS(Int)=  0.00042451
 Variable       Old X    -DE/DX   Delta X   Delta X   Delta X     New X
                                 (Linear)    (Quad)   (Total)
    R1        2.05896   0.00240   0.00355  -0.00020   0.00335   2.06231
    R2        2.04873   0.00223   0.00332  -0.00032   0.00301   2.05174
    R3        2.05149   0.00216   0.00293   0.00007   0.00300   2.05449
    R4        2.85326   0.00339   0.00642  -0.00115   0.00527   2.85854
    R5        2.07026   0.00194   0.00337  -0.00081   0.00255   2.07282
    R6        4.04833  -0.00045   0.01858  -0.02649  -0.00791   4.04042
    R7        2.45265   0.00485   0.00684  -0.00541   0.00143   2.45409
    R8        1.81583   0.00624   0.00613   0.00040   0.00653   1.82235
    R9        2.05582   0.00301   0.00421  -0.00152   0.00269   2.05851
   R10        2.04678   0.00196   0.00334  -0.00084   0.00250   2.04928
   R11        2.05390   0.00180   0.00322  -0.00072   0.00250   2.05640
   R12        2.82781   0.00454   0.00434   0.00400   0.00834   2.83615
   R13        2.87270   0.00337   0.00220   0.00847   0.01066   2.88337
   R14        2.26957   0.01093   0.00696  -0.00210   0.00485   2.27442
   R15        2.05932   0.00166   0.00292  -0.00071   0.00220   2.06152
   R16        2.06136   0.00261   0.00246   0.00177   0.00423   2.06559
   R17        2.64646   0.00289   0.00558  -0.00161   0.00398   2.65044
    A1        1.90837  -0.00044  -0.00035  -0.00114  -0.00149   1.90688
    A2        1.89905  -0.00050  -0.00077  -0.00117  -0.00194   1.89711
    A3        1.93680   0.00079   0.00073   0.00244   0.00316   1.93996
    A4        1.90426  -0.00025   0.00015  -0.00172  -0.00157   1.90269
    A5        1.89081   0.00024  -0.00056   0.00235   0.00179   1.89260
    A6        1.92427   0.00015   0.00078  -0.00082  -0.00003   1.92423
    A7        2.04230  -0.00033  -0.00550   0.00717   0.00155   2.04385
    A8        1.91189  -0.00201   0.01204  -0.02730  -0.01527   1.89662
    A9        2.02098   0.00081  -0.00075   0.00331   0.00265   2.02363
   A10        1.64654   0.00105   0.00076   0.00164   0.00238   1.64893
   A11        1.95132  -0.00013  -0.00185   0.00339   0.00163   1.95295
   A12        1.84091   0.00057  -0.00299   0.00890   0.00594   1.84685
   A13        1.91668  -0.00080  -0.00097  -0.00128  -0.00225   1.91442
   A14        1.86123  -0.00075  -0.00110  -0.00056  -0.00166   1.85957
   A15        1.90226   0.00230   0.00349   0.00224   0.00573   1.90799
   A16        1.94195   0.00009  -0.00106  -0.00018  -0.00124   1.94070
   A17        1.91342   0.00007  -0.00022   0.00035   0.00013   1.91355
   A18        1.92736  -0.00088  -0.00006  -0.00055  -0.00061   1.92675
   A19        2.05343  -0.00061   0.00117   0.00419   0.00327   2.05670
   A20        2.14328   0.00114   0.00138   0.00304   0.00232   2.14560
   A21        2.08023  -0.00018   0.00088   0.00127   0.00005   2.08028
   A22        1.85773  -0.00038   0.00381  -0.01018  -0.00634   1.85139
   A23        1.87384   0.00059   0.00241  -0.00060   0.00179   1.87563
   A24        2.01662  -0.00030  -0.00679   0.01885   0.01206   2.02868
   A25        1.86853  -0.00024   0.00242  -0.00851  -0.00608   1.86244
   A26        1.87528   0.00027  -0.00423   0.00501   0.00079   1.87607
   A27        1.96378   0.00002   0.00301  -0.00682  -0.00385   1.95993
   A28        1.87678  -0.00047   0.00123   0.00604   0.00727   1.88406
   A29        3.15284  -0.00267  -0.06056   0.08616   0.02562   3.17846
   A30        3.38750   0.00132  -0.10602   0.20862   0.10259   3.49009
    D1        1.22201   0.00020  -0.00727   0.01356   0.00629   1.22830
    D2        3.06737   0.00006  -0.00164   0.00208   0.00043   3.06780
    D3       -1.13748  -0.00016   0.00308  -0.00461  -0.00152  -1.13899
    D4       -0.87318   0.00012  -0.00693   0.01200   0.00507  -0.86811
    D5        0.97218  -0.00002  -0.00130   0.00052  -0.00079   0.97138
    D6        3.05052  -0.00025   0.00342  -0.00617  -0.00274   3.04778
    D7       -2.95587   0.00019  -0.00723   0.01315   0.00591  -2.94996
    D8       -1.11051   0.00005  -0.00161   0.00166   0.00005  -1.11047
    D9        0.96783  -0.00018   0.00312  -0.00503  -0.00190   0.96593
   D10        0.70626  -0.00035   0.07195  -0.14268  -0.07093   0.63533
   D11        2.81640  -0.00061   0.07602  -0.15445  -0.07824   2.73816
   D12       -1.45014  -0.00001   0.06112  -0.12186  -0.06072  -1.51085
   D13       -1.26495   0.00193   0.03830   0.04464   0.08297  -1.18199
   D14        1.99762  -0.00137  -0.03833  -0.03746  -0.07581   1.92181
   D15        2.91988   0.00146   0.03747   0.04461   0.08212   3.00199
   D16       -0.10073  -0.00184  -0.03915  -0.03748  -0.07666  -0.17740
   D17        0.77415   0.00188   0.03900   0.04497   0.08400   0.85815
   D18       -2.24646  -0.00142  -0.03763  -0.03712  -0.07478  -2.32124
   D19       -1.74914  -0.00163  -0.04478   0.00165  -0.04309  -1.79222
   D20        2.53782  -0.00144  -0.05055   0.01654  -0.03394   2.50388
   D21        0.33084  -0.00175  -0.05150   0.01214  -0.03933   0.29151
   D22        1.27599   0.00165   0.02898   0.08079   0.10972   1.38570
   D23       -0.72024   0.00183   0.02321   0.09568   0.11886  -0.60138
   D24       -2.92722   0.00153   0.02226   0.09128   0.11347  -2.81375
   D25        1.30294  -0.00042  -0.00992   0.02093   0.01102   1.31396
   D26       -2.90996  -0.00090  -0.01222   0.02327   0.01103  -2.89893
   D27       -0.85762  -0.00102  -0.01023   0.01213   0.00191  -0.85571
         Item               Value     Threshold  Converged?
 Maximum Force            0.010927     0.000450     NO 
 RMS     Force            0.002146     0.000300     NO 
 Maximum Displacement     0.378287     0.001800     NO 
 RMS     Displacement     0.103819     0.001200     NO 
 Predicted change in Energy=-8.965631D-04
 GradGradGradGradGradGradGradGradGradGradGradGradGradGradGradGradGradGrad

                          Input orientation:                          
 ---------------------------------------------------------------------
 Center     Atomic      Atomic             Coordinates (Angstroms)
 Number     Number       Type             X           Y           Z
 ---------------------------------------------------------------------
      1          1           0        3.412296   -0.425159    1.365121
      2          6           0        2.473335   -0.673812    0.867605
      3          1           0        2.488344   -1.719699    0.576553
      4          1           0        1.655619   -0.512034    1.565566
      5          6           0        2.274978    0.165776   -0.374943
      6          1           0        2.929417   -0.044316   -1.229771
      7          1           0        0.494604   -0.485286   -1.363812
      8          8           0        2.125960    1.441192   -0.181059
      9          1           0       -0.888287    1.716146   -0.753656
     10          6           0       -1.835746    1.280516   -0.438767
     11          1           0       -2.401002    2.008951    0.132077
     12          1           0       -2.363624    0.997078   -1.347162
     13          6           0       -1.568820    0.071741    0.409819
     14          6           0       -0.947662   -1.148483   -0.263468
     15          1           0       -1.761840   -1.859503   -0.410620
     16          1           0       -0.258797   -1.603367    0.453002
     17          8           0       -1.787500    0.041613    1.592974
     18          8           0       -0.348336   -0.929493   -1.512468
 ---------------------------------------------------------------------
                    Distance matrix (angstroms):
                    1          2          3          4          5
     1  H    0.000000
     2  C    1.091328   0.000000
     3  H    1.775207   1.085733   0.000000
     4  H    1.770209   1.087190   1.769190   0.000000
     5  C    2.161139   1.512673   2.122707   2.146766   0.000000
     6  H    2.666773   2.236798   2.502851   3.107286   1.096887
     7  H    3.995449   2.988334   3.043647   3.151178   2.138100
     8  O    2.743829   2.386128   3.270554   2.662143   1.298646
     9  H    5.250659   4.431805   4.997612   4.100614   3.543066
    10  C    5.805625   4.908583   5.360029   4.406837   4.259667
    11  H    6.421817   5.612253   6.164908   4.986625   5.051648
    12  H    6.537621   5.576132   5.884144   5.188036   4.811746
    13  C    5.096178   4.135751   4.438202   3.474702   3.924217
    14  C    4.710067   3.634262   3.583024   3.244612   3.482113
    15  H    5.655287   4.580003   4.365560   4.171331   4.516517
    16  H    3.961951   2.915564   2.752377   2.468561   3.199277
    17  O    5.225674   4.380948   4.734783   3.487455   4.515732
    18  O    4.762061   3.700263   3.610427   3.696539   3.061920
                    6          7          8          9         10
     6  H    0.000000
     7  H    2.478050   0.000000
     8  O    1.987982   2.787749   0.000000
     9  H    4.230931   2.670391   3.080447   0.000000
    10  C    5.008756   3.066643   3.973328   1.089314   0.000000
    11  H    5.872300   4.104076   4.573160   1.777235   1.084433
    12  H    5.395791   3.219806   4.659764   1.745259   1.088198
    13  C    4.789140   2.777367   3.984461   2.126233   1.500828
    14  C    4.145440   1.931507   4.019995   2.906873   2.592192
    15  H    5.096450   2.808663   5.105122   3.696760   3.141015
    16  H    3.927731   2.262417   3.918983   3.587680   3.405701
    17  O    5.497688   3.772030   4.518980   3.019821   2.380164
    18  O    3.406922   0.964348   3.676266   2.804772   2.872170
                   11         12         13         14         15
    11  H    0.000000
    12  H    1.792605   0.000000
    13  C    2.126606   2.138912   0.000000
    14  C    3.498292   2.789762   1.525811   0.000000
    15  H    3.958281   3.065830   2.107150   1.090912   0.000000
    16  H    4.211992   3.799106   2.126972   1.093062   1.752309
    17  O    2.526070   3.144716   1.203572   2.359668   2.762117
    18  O    3.943656   2.792917   2.487416   1.402551   2.019154
                   16         17         18
    16  H    0.000000
    17  O    2.518418   0.000000
    18  O    2.079711   3.557810   0.000000
 Stoichiometry    C5H10O3(3)
 Framework group  C1[X(C5H10O3)]
 Deg. of freedom    48
 Full point group                 C1      NOp   1
 Largest Abelian subgroup         C1      NOp   1
 Largest concise Abelian subgroup C1      NOp   1
                         Standard orientation:                         
 ---------------------------------------------------------------------
 Center     Atomic      Atomic             Coordinates (Angstroms)
 Number     Number       Type             X           Y           Z
 ---------------------------------------------------------------------
      1          1           0        3.303774   -0.263664    1.465988
      2          6           0        2.376338   -0.569635    0.978914
      3          1           0        2.406825   -1.638358    0.789928
      4          1           0        1.544737   -0.351126    1.644252
      5          6           0        2.191954    0.144671   -0.341673
      6          1           0        2.863588   -0.138837   -1.161242
      7          1           0        0.436011   -0.618598   -1.293283
      8          8           0        2.026963    1.430998   -0.273688
      9          1           0       -0.979136    1.615126   -0.920694
     10          6           0       -1.927737    1.200811   -0.581422
     11          1           0       -2.510233    1.974051   -0.092757
     12          1           0       -2.436497    0.825568   -1.467159
     13          6           0       -1.664134    0.082075    0.383683
     14          6           0       -1.019083   -1.189833   -0.158774
     15          1           0       -1.823472   -1.920999   -0.250655
     16          1           0       -0.338682   -1.566006    0.609557
     17          8           0       -1.903600    0.162962    1.560416
     18          8           0       -0.399731   -1.084671   -1.412765
 ---------------------------------------------------------------------
 Rotational constants (GHZ):           2.4112572           1.0387402           1.0163011
 Standard basis: Aug-CC-pVTZ (5D, 7F)
 There are   690 symmetry adapted cartesian basis functions of A   symmetry.
 There are   598 symmetry adapted basis functions of A   symmetry.
   598 basis functions,   846 primitive gaussians,   690 cartesian basis functions
    33 alpha electrons       31 beta electrons
       nuclear repulsion energy       372.8565049661 Hartrees.
 NAtoms=   18 NActive=   18 NUniq=   18 SFac= 1.00D+00 NAtFMM=   60 NAOKFM=F Big=F
 Integral buffers will be    131072 words long.
 Raffenetti 2 integral format.
 Two-electron integral symmetry is turned on.
 Nuclear repulsion after empirical dispersion term =      372.8472318868 Hartrees.
 One-electron integrals computed using PRISM.
 NBasis=   598 RedAO= T EigKep=  9.23D-06  NBF=   598
 NBsUse=   598 1.00D-06 EigRej= -1.00D+00 NBFU=   598
 Lowest energy guess from the checkpoint file:  "Forward-wb-opt.chk"
 B after Tr=     0.000000    0.000000    0.000000
         Rot=    0.998924   -0.043549   -0.006857   -0.014410 Ang=  -5.32 deg.
 B after Tr=     0.000000    0.000000    0.000000
         Rot=    0.999670    0.025500   -0.003101   -0.000090 Ang=   2.94 deg.
 Initial guess <Sx>= 0.0000 <Sy>= 0.0000 <Sz>= 1.0000 <S**2>= 2.0071 S= 1.0024
 Requested convergence on RMS density matrix=1.00D-08 within 128 cycles.
 Requested convergence on MAX density matrix=1.00D-06.
 Requested convergence on             energy=1.00D-06.
 No special actions if energy rises.
 SCF Done:  E(UwB97XD) =  -422.115418204     A.U. after   17 cycles
            NFock= 17  Conv=0.39D-08     -V/T= 2.0056
 <Sx>= 0.0000 <Sy>= 0.0000 <Sz>= 1.0000 <S**2>= 2.0072 S= 1.0024
 <L.S>=  0.00000000000    
 Annihilation of the first spin contaminant:
 S**2 before annihilation     2.0072,   after     2.0000
 Calling FoFJK, ICntrl=      2127 FMM=F ISym2X=0 I1Cent= 0 IOpClX= 1 NMat=1 NMatS=1 NMatT=0.
 ***** Axes restored to original set *****
 -------------------------------------------------------------------
 Center     Atomic                   Forces (Hartrees/Bohr)
 Number     Number              X              Y              Z
 -------------------------------------------------------------------
      1        1           0.001007418    0.000127587    0.000731040
      2        6          -0.000246691   -0.000162897   -0.000093269
      3        1           0.000040647   -0.001148795   -0.000382053
      4        1          -0.000759553    0.000270660    0.000951422
      5        6          -0.000797376   -0.001381482   -0.001717270
      6        1           0.001163160   -0.000407094   -0.000251724
      7        1           0.002788103    0.000546326    0.001528839
      8        8          -0.000306566    0.003935031    0.000551050
      9        1           0.001519051    0.000179325   -0.000245112
     10        6          -0.002144193   -0.001389228   -0.000450123
     11        1          -0.000728900    0.000860347    0.000387649
     12        1          -0.000611525    0.000197974   -0.001269006
     13        6           0.008955148    0.002801516   -0.003264322
     14        6          -0.000873438   -0.001832578   -0.000029361
     15        1          -0.000759320   -0.001361237   -0.001053943
     16        1          -0.000348321   -0.000001070    0.000767829
     17        8          -0.003318987   -0.001141022    0.005162501
     18        8          -0.004578658   -0.000093361   -0.001324148
 -------------------------------------------------------------------
 Cartesian Forces:  Max     0.008955148 RMS     0.002015651

 GradGradGradGradGradGradGradGradGradGradGradGradGradGradGradGradGradGrad
 Berny optimization.
 Using GEDIIS/GDIIS optimizer.
 FormGI is forming the generalized inverse of G from B-inverse, IUseBI=4.
 Internal  Forces:  Max     0.005706376 RMS     0.001423825
 Search for a local minimum.
 Step number   4 out of a maximum of   84
 All quantities printed in internal units (Hartrees-Bohrs-Radians)
 Mixed Optimization -- RFO/linear search
 Update second derivatives using D2CorX and points    1    3    2    4
 DE= -4.19D-04 DEPred=-8.97D-04 R= 4.67D-01
 Trust test= 4.67D-01 RLast= 4.99D-01 DXMaxT set to 2.52D-01
 ITU=  0 -1  1  0
 Use linear search instead of GDIIS.
     Eigenvalues ---    0.00164   0.00324   0.00396   0.00611   0.00786
     Eigenvalues ---    0.01409   0.02451   0.02951   0.03188   0.03937
     Eigenvalues ---    0.05438   0.05608   0.05637   0.05859   0.07284
     Eigenvalues ---    0.07422   0.07546   0.11816   0.12037   0.14122
     Eigenvalues ---    0.14844   0.15992   0.16000   0.16000   0.16000
     Eigenvalues ---    0.16054   0.16319   0.16536   0.17762   0.23735
     Eigenvalues ---    0.24985   0.25604   0.29390   0.29810   0.31521
     Eigenvalues ---    0.33197   0.33744   0.33873   0.33960   0.34082
     Eigenvalues ---    0.34229   0.34375   0.34502   0.35648   0.42548
     Eigenvalues ---    0.52870   0.63904   0.98043
 RFO step:  Lambda=-8.40912442D-04 EMin= 1.63715002D-03
 Quartic linear search produced a step of -0.32974.
 Iteration  1 RMS(Cart)=  0.19641472 RMS(Int)=  0.00627660
 Iteration  2 RMS(Cart)=  0.01456062 RMS(Int)=  0.00014636
 Iteration  3 RMS(Cart)=  0.00005419 RMS(Int)=  0.00014416
 Iteration  4 RMS(Cart)=  0.00000001 RMS(Int)=  0.00014416
 Variable       Old X    -DE/DX   Delta X   Delta X   Delta X     New X
                                 (Linear)    (Quad)   (Total)
    R1        2.06231   0.00123   0.00099  -0.00028   0.00071   2.06302
    R2        2.05174   0.00121   0.00097  -0.00027   0.00069   2.05243
    R3        2.05449   0.00122   0.00074   0.00017   0.00091   2.05540
    R4        2.85854   0.00150   0.00205  -0.00167   0.00038   2.85891
    R5        2.07282   0.00097   0.00114  -0.00084   0.00031   2.07312
    R6        4.04042   0.00036   0.01357  -0.02208  -0.00851   4.03191
    R7        2.45409   0.00398   0.00356  -0.00325   0.00031   2.45440
    R8        1.82235   0.00351   0.00146  -0.00012   0.00134   1.82369
    R9        2.05851   0.00159   0.00160  -0.00030   0.00130   2.05980
   R10        2.04928   0.00116   0.00115  -0.00065   0.00049   2.04978
   R11        2.05640   0.00130   0.00108  -0.00039   0.00069   2.05709
   R12        2.83615   0.00131  -0.00019   0.00172   0.00153   2.83768
   R13        2.88337  -0.00019  -0.00222   0.00183  -0.00039   2.88298
   R14        2.27442   0.00571   0.00250  -0.00199   0.00052   2.27494
   R15        2.06152   0.00160   0.00099   0.00024   0.00123   2.06275
   R16        2.06559   0.00028   0.00006   0.00005   0.00011   2.06570
   R17        2.65044  -0.00068   0.00198  -0.00509  -0.00311   2.64733
    A1        1.90688  -0.00009   0.00029  -0.00068  -0.00039   1.90650
    A2        1.89711  -0.00025   0.00019  -0.00104  -0.00085   1.89626
    A3        1.93996   0.00031  -0.00061   0.00177   0.00115   1.94111
    A4        1.90269   0.00005   0.00061  -0.00071  -0.00010   1.90260
    A5        1.89260  -0.00014  -0.00092   0.00103   0.00011   1.89272
    A6        1.92423   0.00013   0.00047  -0.00042   0.00005   1.92428
    A7        2.04385  -0.00050  -0.00376   0.00482   0.00082   2.04467
    A8        1.89662  -0.00098   0.01214  -0.02371  -0.01154   1.88507
    A9        2.02363   0.00026  -0.00132   0.00242   0.00150   2.02513
   A10        1.64893   0.00079  -0.00034   0.00368   0.00329   1.65222
   A11        1.95295   0.00010  -0.00163   0.00396   0.00229   1.95524
   A12        1.84685   0.00044  -0.00372   0.00662   0.00283   1.84968
   A13        1.91442   0.00017   0.00017   0.00046   0.00063   1.91506
   A14        1.85957  -0.00020  -0.00010  -0.00110  -0.00120   1.85837
   A15        1.90799  -0.00072   0.00017  -0.00181  -0.00164   1.90635
   A16        1.94070  -0.00043  -0.00022  -0.00008  -0.00030   1.94041
   A17        1.91355   0.00032  -0.00017   0.00150   0.00133   1.91488
   A18        1.92675   0.00084   0.00016   0.00091   0.00107   1.92782
   A19        2.05670  -0.00146  -0.00039  -0.00264  -0.00344   2.05326
   A20        2.14560   0.00089   0.00005   0.00288   0.00252   2.14812
   A21        2.08028   0.00061   0.00050   0.00130   0.00139   2.08168
   A22        1.85139   0.00276   0.00434   0.00164   0.00603   1.85741
   A23        1.87563  -0.00024   0.00083  -0.00441  -0.00358   1.87205
   A24        2.02868  -0.00422  -0.00798   0.00101  -0.00695   2.02173
   A25        1.86244  -0.00029   0.00343  -0.00347  -0.00001   1.86243
   A26        1.87607   0.00006  -0.00276   0.00475   0.00200   1.87807
   A27        1.95993   0.00224   0.00305   0.00024   0.00327   1.96320
   A28        1.88406  -0.00172  -0.00167  -0.00563  -0.00729   1.87677
   A29        3.17846  -0.00367  -0.04418  -0.07699  -0.12110   3.05736
   A30        3.49009  -0.00133  -0.09638   0.13943   0.04300   3.53310
    D1        1.22830  -0.00011  -0.00636   0.00782   0.00147   1.22977
    D2        3.06780   0.00000  -0.00111  -0.00010  -0.00129   3.06651
    D3       -1.13899   0.00001   0.00232  -0.00759  -0.00520  -1.14420
    D4       -0.86811  -0.00009  -0.00576   0.00692   0.00117  -0.86694
    D5        0.97138   0.00002  -0.00051  -0.00100  -0.00158   0.96980
    D6        3.04778   0.00003   0.00292  -0.00849  -0.00550   3.04228
    D7       -2.94996  -0.00014  -0.00622   0.00740   0.00119  -2.94877
    D8       -1.11047  -0.00003  -0.00096  -0.00052  -0.00156  -1.11203
    D9        0.96593  -0.00002   0.00247  -0.00801  -0.00548   0.96045
   D10        0.63533  -0.00050   0.06584  -0.23589  -0.17075   0.46458
   D11        2.73816  -0.00056   0.07065  -0.23839  -0.16754   2.57062
   D12       -1.51085  -0.00012   0.05608  -0.21352  -0.15695  -1.66781
   D13       -1.18199  -0.00069  -0.00476  -0.01799  -0.02276  -1.20475
   D14        1.92181   0.00081   0.00238   0.03000   0.03240   1.95420
   D15        3.00199  -0.00065  -0.00497  -0.01836  -0.02334   2.97866
   D16       -0.17740   0.00086   0.00218   0.02963   0.03182  -0.14558
   D17        0.85815  -0.00087  -0.00469  -0.01987  -0.02457   0.83358
   D18       -2.32124   0.00063   0.00246   0.02812   0.03058  -2.29066
   D19       -1.79222   0.00103  -0.01221   0.04660   0.03435  -1.75788
   D20        2.50388   0.00017  -0.01863   0.05179   0.03316   2.53704
   D21        0.29151   0.00055  -0.01742   0.05445   0.03702   0.32852
   D22        1.38570  -0.00042  -0.01908   0.00043  -0.01866   1.36704
   D23       -0.60138  -0.00128  -0.02550   0.00562  -0.01985  -0.62123
   D24       -2.81375  -0.00090  -0.02428   0.00828  -0.01599  -2.82974
   D25        1.31396  -0.00224  -0.00949  -0.03681  -0.04626   1.26769
   D26       -2.89893  -0.00131  -0.01085  -0.03058  -0.04147  -2.94039
   D27       -0.85571  -0.00037  -0.00666  -0.03172  -0.03838  -0.89409
         Item               Value     Threshold  Converged?
 Maximum Force            0.005706     0.000450     NO 
 RMS     Force            0.001424     0.000300     NO 
 Maximum Displacement     0.526975     0.001800     NO 
 RMS     Displacement     0.205082     0.001200     NO 
 Predicted change in Energy=-5.660908D-04
 GradGradGradGradGradGradGradGradGradGradGradGradGradGradGradGradGradGrad

                          Input orientation:                          
 ---------------------------------------------------------------------
 Center     Atomic      Atomic             Coordinates (Angstroms)
 Number     Number       Type             X           Y           Z
 ---------------------------------------------------------------------
      1          1           0        3.146202   -0.262918    1.454483
      2          6           0        2.249229   -0.541851    0.898197
      3          1           0        2.262034   -1.611771    0.711862
      4          1           0        1.376756   -0.297427    1.499926
      5          6           0        2.185190    0.175026   -0.432506
      6          1           0        2.906440   -0.130105   -1.200757
      7          1           0        0.483295   -0.553710   -1.493040
      8          8           0        2.047414    1.465391   -0.378769
      9          1           0       -0.717015    1.664887   -0.710165
     10          6           0       -1.657267    1.260376   -0.335467
     11          1           0       -2.139514    1.989600    0.306587
     12          1           0       -2.268530    1.040208   -1.208881
     13          6           0       -1.380967    0.005474    0.441572
     14          6           0       -0.905055   -1.218006   -0.335656
     15          1           0       -1.776520   -1.863729   -0.458539
     16          1           0       -0.202683   -1.756697    0.305747
     17          8           0       -1.534661   -0.077028    1.632712
     18          8           0       -0.381408   -0.965860   -1.610316
 ---------------------------------------------------------------------
                    Distance matrix (angstroms):
                    1          2          3          4          5
     1  H    0.000000
     2  C    1.091705   0.000000
     3  H    1.775568   1.086100   0.000000
     4  H    1.770366   1.087672   1.769820   0.000000
     5  C    2.162422   1.512873   2.123236   2.147341   0.000000
     6  H    2.669350   2.237648   2.503739   3.108315   1.097049
     7  H    3.982904   2.972655   3.024070   3.133975   2.133597
     8  O    2.748673   2.387549   3.271768   2.662105   1.298811
     9  H    4.829760   4.031764   4.651170   3.622024   3.274076
    10  C    5.347678   4.475562   4.970618   3.873075   3.993980
    11  H    5.859206   5.100913   5.701556   4.361044   4.747842
    12  H    6.173408   5.229993   5.590014   4.734450   4.602925
    13  C    4.646857   3.699512   3.994995   2.969326   3.675627
    14  C    4.530946   3.453851   3.358987   3.069770   3.391096
    15  H    5.518645   4.449129   4.212272   4.028900   4.455597
    16  H    3.842656   2.799772   2.502152   2.459708   3.158879
    17  O    4.687942   3.882447   4.197415   2.922765   4.262153
    18  O    4.725585   3.659599   3.577359   3.634769   3.045699
                    6          7          8          9         10
     6  H    0.000000
     7  H    2.477196   0.000000
     8  O    1.989773   2.786546   0.000000
     9  H    4.073340   2.641176   2.791360   0.000000
    10  C    4.848668   3.035274   3.710602   1.090001   0.000000
    11  H    5.676873   4.072617   4.274913   1.778406   1.084695
    12  H    5.305658   3.192783   4.415568   1.745319   1.088563
    13  C    4.593199   2.744245   3.815510   2.126260   1.501636
    14  C    4.057021   1.925706   3.989931   2.913192   2.590020
    15  H    5.048410   2.809467   5.070688   3.692830   3.128802
    16  H    3.818639   2.270105   3.989154   3.606085   3.410234
    17  O    5.268277   3.750960   4.388209   3.031812   2.382732
    18  O    3.417041   0.965056   3.650598   2.800666   2.865167
                   11         12         13         14         15
    11  H    0.000000
    12  H    1.792940   0.000000
    13  C    2.128467   2.140664   0.000000
    14  C    3.496441   2.778690   1.525607   0.000000
    15  H    3.945291   3.039397   2.112008   1.091563   0.000000
    16  H    4.217352   3.792690   2.124158   1.093120   1.752869
    17  O    2.528914   3.140292   1.203845   2.360658   2.761182
    18  O    3.937029   2.783288   2.480494   1.400907   2.019677
                   16         17         18
    16  H    0.000000
    17  O    2.521168   0.000000
    18  O    2.080543   3.554890   0.000000
 Stoichiometry    C5H10O3(3)
 Framework group  C1[X(C5H10O3)]
 Deg. of freedom    48
 Full point group                 C1      NOp   1
 Largest Abelian subgroup         C1      NOp   1
 Largest concise Abelian subgroup C1      NOp   1
                         Standard orientation:                         
 ---------------------------------------------------------------------
 Center     Atomic      Atomic             Coordinates (Angstroms)
 Number     Number       Type             X           Y           Z
 ---------------------------------------------------------------------
      1          1           0        2.942505    0.890653    1.431354
      2          6           0        2.057487    0.299830    1.187448
      3          1           0        2.015627   -0.567761    1.839482
      4          1           0        1.173925    0.911692    1.354697
      5          6           0        2.098035   -0.180623   -0.246534
      6          1           0        2.834968   -0.954525   -0.494570
      7          1           0        0.407254   -1.441724   -0.567658
      8          8           0        2.034500    0.741746   -1.158734
      9          1           0       -0.694838    0.654252   -1.737309
     10          6           0       -1.673810    0.657192   -1.258031
     11          1           0       -2.141447    1.627422   -1.386606
     12          1           0       -2.255679   -0.126714   -1.739578
     13          6           0       -1.508744    0.364392    0.205504
     14          6           0       -1.070373   -1.042373    0.600879
     15          1           0       -1.971848   -1.567891    0.921321
     16          1           0       -0.431749   -0.947213    1.482930
     17          8           0       -1.722369    1.178160    1.066543
     18          8           0       -0.473918   -1.803493   -0.412767
 ---------------------------------------------------------------------
 Rotational constants (GHZ):           2.3198919           1.1632490           1.1239586
 Standard basis: Aug-CC-pVTZ (5D, 7F)
 There are   690 symmetry adapted cartesian basis functions of A   symmetry.
 There are   598 symmetry adapted basis functions of A   symmetry.
   598 basis functions,   846 primitive gaussians,   690 cartesian basis functions
    33 alpha electrons       31 beta electrons
       nuclear repulsion energy       379.1531549406 Hartrees.
 NAtoms=   18 NActive=   18 NUniq=   18 SFac= 1.00D+00 NAtFMM=   60 NAOKFM=F Big=F
 Integral buffers will be    131072 words long.
 Raffenetti 2 integral format.
 Two-electron integral symmetry is turned on.
 Nuclear repulsion after empirical dispersion term =      379.1429835153 Hartrees.
 One-electron integrals computed using PRISM.
 NBasis=   598 RedAO= T EigKep=  6.85D-06  NBF=   598
 NBsUse=   598 1.00D-06 EigRej= -1.00D+00 NBFU=   598
 Initial guess from the checkpoint file:  "Forward-wb-opt.chk"
 B after Tr=     0.000000    0.000000    0.000000
         Rot=    0.935510    0.352229    0.013516    0.023945 Ang=  41.38 deg.
 Initial guess <Sx>= 0.0000 <Sy>= 0.0000 <Sz>= 1.0000 <S**2>= 2.0070 S= 1.0023
 ExpMin= 2.53D-02 ExpMax= 1.53D+04 ExpMxC= 5.22D+02 IAcc=3 IRadAn=         7 AccDes= 0.00D+00
 Harris functional with IExCor= 4639 and IRadAn=       7 diagonalized for initial guess.
 HarFok:  IExCor= 4639 AccDes= 0.00D+00 IRadAn=         7 IDoV= 1 UseB2=F ITyADJ=14
 ICtDFT=  3500011 ScaDFX=  1.000000  1.000000  1.000000  1.000000
 FoFCou: FMM=F IPFlag=           0 FMFlag=      100000 FMFlg1=           0
         NFxFlg=           0 DoJE=T BraDBF=F KetDBF=T FulRan=T
         wScrn=  0.000000 ICntrl=       500 IOpCl=  0 I1Cent=   200000004 NGrid=           0
         NMat0=    1 NMatS0=      1 NMatT0=    0 NMatD0=    1 NMtDS0=    0 NMtDT0=    0
 Petite list used in FoFCou.
 Requested convergence on RMS density matrix=1.00D-08 within 128 cycles.
 Requested convergence on MAX density matrix=1.00D-06.
 Requested convergence on             energy=1.00D-06.
 No special actions if energy rises.
 SCF Done:  E(UwB97XD) =  -422.116157941     A.U. after   16 cycles
            NFock= 16  Conv=0.91D-08     -V/T= 2.0056
 <Sx>= 0.0000 <Sy>= 0.0000 <Sz>= 1.0000 <S**2>= 2.0072 S= 1.0024
 <L.S>=  0.00000000000    
 Annihilation of the first spin contaminant:
 S**2 before annihilation     2.0072,   after     2.0000
 Calling FoFJK, ICntrl=      2127 FMM=F ISym2X=0 I1Cent= 0 IOpClX= 1 NMat=1 NMatS=1 NMatT=0.
 ***** Axes restored to original set *****
 -------------------------------------------------------------------
 Center     Atomic                   Forces (Hartrees/Bohr)
 Number     Number              X              Y              Z
 -------------------------------------------------------------------
      1        1           0.000862734    0.000151395    0.000479574
      2        6           0.000169524    0.000354524    0.000610351
      3        1           0.000261532   -0.000904655   -0.000166217
      4        1          -0.000579162   -0.000000372    0.000918658
      5        6          -0.000180836   -0.001701200   -0.001690714
      6        1           0.001130945   -0.000174096    0.000016865
      7        1           0.001972015    0.000719195    0.000991255
      8        8           0.000110655    0.003560174    0.000238460
      9        1           0.000875276    0.000469619   -0.000421495
     10        6           0.000278269   -0.000502645    0.000407876
     11        1          -0.000512325    0.000694255    0.000474832
     12        1          -0.000520135   -0.000219400   -0.000748023
     13        6           0.000551783    0.000164979   -0.006004108
     14        6           0.000352556   -0.001053264    0.001236865
     15        1          -0.000858990   -0.000194251   -0.000829495
     16        1          -0.000519915   -0.000630038    0.000281333
     17        8          -0.000180426   -0.000130624    0.006009118
     18        8          -0.003213501   -0.000603598   -0.001805136
 -------------------------------------------------------------------
 Cartesian Forces:  Max     0.006009118 RMS     0.001514238

 GradGradGradGradGradGradGradGradGradGradGradGradGradGradGradGradGradGrad
 Berny optimization.
 Using GEDIIS/GDIIS optimizer.
 FormGI is forming the generalized inverse of G from B-inverse, IUseBI=4.
 Internal  Forces:  Max     0.005977664 RMS     0.001324025
 Search for a local minimum.
 Step number   5 out of a maximum of   84
 All quantities printed in internal units (Hartrees-Bohrs-Radians)
 Mixed Optimization -- RFO/linear search
 Update second derivatives using D2CorX and points    3    4    5
 DE= -7.40D-04 DEPred=-5.66D-04 R= 1.31D+00
 TightC=F SS=  1.41D+00  RLast= 3.37D-01 DXNew= 4.2426D-01 1.0110D+00
 Trust test= 1.31D+00 RLast= 3.37D-01 DXMaxT set to 4.24D-01
 ITU=  1  0 -1  1  0
 Use linear search instead of GDIIS.
     Eigenvalues ---    0.00119   0.00323   0.00397   0.00613   0.01360
     Eigenvalues ---    0.01420   0.02475   0.02602   0.03788   0.04718
     Eigenvalues ---    0.05537   0.05637   0.05704   0.05915   0.07271
     Eigenvalues ---    0.07386   0.07529   0.11676   0.11982   0.14241
     Eigenvalues ---    0.14926   0.15960   0.15993   0.16000   0.16000
     Eigenvalues ---    0.16055   0.16453   0.17401   0.18723   0.22043
     Eigenvalues ---    0.25001   0.25091   0.28958   0.29600   0.31508
     Eigenvalues ---    0.32744   0.33359   0.33781   0.33937   0.33961
     Eigenvalues ---    0.34103   0.34283   0.34378   0.34510   0.42289
     Eigenvalues ---    0.49997   0.61173   0.90602
 RFO step:  Lambda=-2.20391562D-03 EMin= 1.18765854D-03
 Quartic linear search produced a step of  0.04186.
 Iteration  1 RMS(Cart)=  0.26617666 RMS(Int)=  0.01675261
 Iteration  2 RMS(Cart)=  0.08128824 RMS(Int)=  0.00110570
 Iteration  3 RMS(Cart)=  0.00216708 RMS(Int)=  0.00055877
 Iteration  4 RMS(Cart)=  0.00000237 RMS(Int)=  0.00055877
 Iteration  5 RMS(Cart)=  0.00000000 RMS(Int)=  0.00055877
 Variable       Old X    -DE/DX   Delta X   Delta X   Delta X     New X
                                 (Linear)    (Quad)   (Total)
    R1        2.06302   0.00099   0.00003   0.01054   0.01057   2.07359
    R2        2.05243   0.00092   0.00003   0.00979   0.00982   2.06225
    R3        2.05540   0.00097   0.00004   0.00957   0.00961   2.06501
    R4        2.85891   0.00184   0.00002   0.01772   0.01774   2.87665
    R5        2.07312   0.00078   0.00001   0.00878   0.00879   2.08191
    R6        4.03191   0.00206  -0.00036   0.04879   0.04846   4.08038
    R7        2.45440   0.00354   0.00001   0.01550   0.01551   2.46991
    R8        1.82369   0.00434   0.00006   0.02122   0.02121   1.84491
    R9        2.05980   0.00120   0.00005   0.01189   0.01194   2.07175
   R10        2.04978   0.00098   0.00002   0.00932   0.00934   2.05912
   R11        2.05709   0.00094   0.00003   0.00949   0.00952   2.06660
   R12        2.83768   0.00065   0.00006   0.01543   0.01549   2.85318
   R13        2.88298   0.00005  -0.00002   0.01035   0.01033   2.89331
   R14        2.27494   0.00598   0.00002   0.01871   0.01873   2.29367
   R15        2.06275   0.00089   0.00005   0.00959   0.00964   2.07240
   R16        2.06570   0.00014   0.00000   0.00672   0.00672   2.07242
   R17        2.64733   0.00063  -0.00013   0.00780   0.00767   2.65500
    A1        1.90650  -0.00010  -0.00002  -0.00365  -0.00366   1.90284
    A2        1.89626  -0.00027  -0.00004  -0.00426  -0.00431   1.89195
    A3        1.94111  -0.00013   0.00005   0.00385   0.00390   1.94501
    A4        1.90260  -0.00015   0.00000  -0.00057  -0.00058   1.90202
    A5        1.89272  -0.00012   0.00000  -0.00023  -0.00022   1.89249
    A6        1.92428   0.00077   0.00000   0.00473   0.00473   1.92901
    A7        2.04467  -0.00087   0.00003  -0.01178  -0.01249   2.03218
    A8        1.88507   0.00129  -0.00048  -0.00042  -0.00071   1.88436
    A9        2.02513  -0.00032   0.00006   0.00157   0.00343   2.02856
   A10        1.65222   0.00006   0.00014   0.00969   0.00959   1.66181
   A11        1.95524   0.00035   0.00010  -0.00106  -0.00195   1.95329
   A12        1.84968  -0.00023   0.00012   0.00601   0.00565   1.85533
   A13        1.91506  -0.00009   0.00003  -0.00198  -0.00196   1.91309
   A14        1.85837  -0.00014  -0.00005  -0.00479  -0.00484   1.85353
   A15        1.90635   0.00034  -0.00007   0.00606   0.00598   1.91233
   A16        1.94041  -0.00007  -0.00001  -0.00372  -0.00374   1.93667
   A17        1.91488   0.00013   0.00006   0.00232   0.00237   1.91724
   A18        1.92782  -0.00017   0.00004   0.00208   0.00212   1.92994
   A19        2.05326  -0.00055  -0.00014  -0.00478  -0.00508   2.04819
   A20        2.14812   0.00016   0.00011   0.00393   0.00387   2.15199
   A21        2.08168   0.00039   0.00006   0.00135   0.00125   2.08292
   A22        1.85741   0.00109   0.00025   0.01479   0.01502   1.87244
   A23        1.87205   0.00043  -0.00015  -0.00005  -0.00020   1.87185
   A24        2.02173  -0.00245  -0.00029  -0.01855  -0.01883   2.00290
   A25        1.86243  -0.00019   0.00000  -0.00013  -0.00015   1.86228
   A26        1.87807   0.00005   0.00008  -0.00528  -0.00515   1.87293
   A27        1.96320   0.00120   0.00014   0.01080   0.01091   1.97411
   A28        1.87677   0.00211  -0.00031   0.00608   0.00578   1.88255
   A29        3.05736  -0.00151  -0.00507  -0.22998  -0.23471   2.82265
   A30        3.53310  -0.00467   0.00180  -0.19302  -0.19140   3.34170
    D1        1.22977  -0.00056   0.00006  -0.00787  -0.00768   1.22209
    D2        3.06651  -0.00011  -0.00005  -0.00192  -0.00239   3.06412
    D3       -1.14420   0.00033  -0.00022   0.00649   0.00656  -1.13764
    D4       -0.86694  -0.00027   0.00005  -0.00558  -0.00540  -0.87234
    D5        0.96980   0.00018  -0.00007   0.00038  -0.00011   0.96969
    D6        3.04228   0.00062  -0.00023   0.00878   0.00884   3.05112
    D7       -2.94877  -0.00047   0.00005  -0.00753  -0.00735  -2.95612
    D8       -1.11203  -0.00002  -0.00007  -0.00158  -0.00206  -1.11409
    D9        0.96045   0.00042  -0.00023   0.00683   0.00689   0.96734
   D10        0.46458   0.00013  -0.00715  -0.15068  -0.16070   0.30388
   D11        2.57062  -0.00002  -0.00701  -0.13747  -0.14457   2.42605
   D12       -1.66781  -0.00026  -0.00657  -0.15612  -0.15975  -1.82756
   D13       -1.20475   0.00021  -0.00095   0.02301   0.02208  -1.18267
   D14        1.95420  -0.00004   0.00136  -0.01091  -0.00956   1.94464
   D15        2.97866   0.00003  -0.00098   0.02027   0.01930   2.99796
   D16       -0.14558  -0.00021   0.00133  -0.01365  -0.01234  -0.15792
   D17        0.83358   0.00014  -0.00103   0.02200   0.02099   0.85457
   D18       -2.29066  -0.00010   0.00128  -0.01192  -0.01065  -2.30131
   D19       -1.75788   0.00045   0.00144   0.04051   0.04200  -1.71588
   D20        2.53704  -0.00005   0.00139   0.03371   0.03511   2.57215
   D21        0.32852  -0.00019   0.00155   0.03313   0.03465   0.36317
   D22        1.36704   0.00068  -0.00078   0.07312   0.07236   1.43941
   D23       -0.62123   0.00019  -0.00083   0.06632   0.06548  -0.55575
   D24       -2.82974   0.00004  -0.00067   0.06575   0.06502  -2.76473
   D25        1.26769  -0.00107  -0.00194  -0.09132  -0.09333   1.17437
   D26       -2.94039  -0.00118  -0.00174  -0.08796  -0.08965  -3.03004
   D27       -0.89409  -0.00069  -0.00161  -0.08528  -0.08687  -0.98096
         Item               Value     Threshold  Converged?
 Maximum Force            0.005978     0.000450     NO 
 RMS     Force            0.001324     0.000300     NO 
 Maximum Displacement     0.971497     0.001800     NO 
 RMS     Displacement     0.333611     0.001200     NO 
 Predicted change in Energy=-1.369451D-03
 GradGradGradGradGradGradGradGradGradGradGradGradGradGradGradGradGradGrad

                          Input orientation:                          
 ---------------------------------------------------------------------
 Center     Atomic      Atomic             Coordinates (Angstroms)
 Number     Number       Type             X           Y           Z
 ---------------------------------------------------------------------
      1          1           0        2.969025    0.165564    1.483990
      2          6           0        2.112265   -0.251123    0.939564
      3          1           0        2.186171   -1.339912    0.939602
      4          1           0        1.197147    0.042957    1.459366
      5          6           0        2.083647    0.229292   -0.504615
      6          1           0        2.869495   -0.165161   -1.168387
      7          1           0        0.456741   -0.774676   -1.508384
      8          8           0        1.891064    1.509573   -0.683768
      9          1           0       -0.308859    1.444090   -0.541194
     10          6           0       -1.312623    1.198582   -0.174994
     11          1           0       -1.625420    1.940048    0.559650
     12          1           0       -1.968686    1.213617   -1.049816
     13          6           0       -1.299523   -0.173485    0.454976
     14          6           0       -1.072429   -1.370911   -0.471731
     15          1           0       -2.056578   -1.797688   -0.699739
     16          1           0       -0.526092   -2.128186    0.103377
     17          8           0       -1.444288   -0.361634    1.645291
     18          8           0       -0.458116   -1.059088   -1.696198
 ---------------------------------------------------------------------
                    Distance matrix (angstroms):
                    1          2          3          4          5
     1  H    0.000000
     2  C    1.097299   0.000000
     3  H    1.782043   1.091295   0.000000
     4  H    1.776286   1.092757   1.777822   0.000000
     5  C    2.177730   1.522259   2.135106   2.162828   0.000000
     6  H    2.674768   2.241482   2.508104   3.121721   1.101700
     7  H    4.018697   3.001219   3.050090   3.166112   2.159242
     8  O    2.769031   2.405033   3.292717   2.688030   1.307020
     9  H    4.059621   3.305787   4.021019   2.869402   2.683496
    10  C    4.706577   3.882492   4.464061   3.210226   3.547227
    11  H    5.011200   4.349236   5.042889   3.517858   4.220962
    12  H    5.647972   4.770457   5.266985   4.205822   4.205656
    13  C    4.403899   3.446905   3.707489   2.699816   3.539616
    14  C    4.745413   3.658955   3.551238   3.298353   3.538721
    15  H    5.820628   4.739033   4.571424   4.316994   4.613912
    16  H    4.402638   3.344174   2.945678   3.085793   3.569047
    17  O    4.447616   3.627580   3.825606   2.678702   4.173442
    18  O    4.833080   3.769205   3.744136   3.729877   3.088746
                    6          7          8          9         10
     6  H    0.000000
     7  H    2.511671   0.000000
     8  O    1.999228   2.820473   0.000000
     9  H    3.617318   2.538606   2.205511   0.000000
    10  C    4.509627   2.966871   3.258709   1.096321   0.000000
    11  H    5.255690   3.997735   3.754606   1.786384   1.089640
    12  H    5.032205   3.169588   3.888349   1.751240   1.093599
    13  C    4.473934   2.701976   3.782760   2.142504   1.509835
    14  C    4.180661   1.941264   4.138169   2.917550   2.597699
    15  H    5.210659   2.831471   5.149962   3.686296   3.131526
    16  H    4.123210   2.322869   4.437965   3.636457   3.429797
    17  O    5.154038   3.705426   4.477780   3.054597   2.401052
    18  O    3.485783   0.976282   3.625145   2.760835   2.853299
                   11         12         13         14         15
    11  H    0.000000
    12  H    1.798865   0.000000
    13  C    2.141071   2.153191   0.000000
    14  C    3.511694   2.795934   1.531074   0.000000
    15  H    3.967697   3.032859   2.131791   1.096666   0.000000
    16  H    4.238777   3.818191   2.131355   1.096676   1.759719
    17  O    2.551307   3.165441   1.213757   2.374595   2.817147
    18  O    3.930173   2.804428   2.473824   1.404967   2.023250
                   16         17         18
    16  H    0.000000
    17  O    2.518191   0.000000
    18  O    2.094293   3.553101   0.000000
 Stoichiometry    C5H10O3(3)
 Framework group  C1[X(C5H10O3)]
 Deg. of freedom    48
 Full point group                 C1      NOp   1
 Largest Abelian subgroup         C1      NOp   1
 Largest concise Abelian subgroup C1      NOp   1
                         Standard orientation:                         
 ---------------------------------------------------------------------
 Center     Atomic      Atomic             Coordinates (Angstroms)
 Number     Number       Type             X           Y           Z
 ---------------------------------------------------------------------
      1          1           0        2.688139    1.484854    1.139232
      2          6           0        1.803360    0.837903    1.087417
      3          1           0        1.598217    0.435535    2.080866
      4          1           0        0.951947    1.442967    0.766306
      5          6           0        2.020949   -0.326932    0.131861
      6          1           0        2.734621   -1.100897    0.456504
      7          1           0        0.284283   -1.605910    0.234483
      8          8           0        2.175635   -0.018712   -1.128843
      9          1           0        0.027261    0.122188   -1.607292
     10          6           0       -1.033408    0.386910   -1.524688
     11          1           0       -1.209275    1.347661   -2.007746
     12          1           0       -1.587052   -0.410978   -2.027493
     13          6           0       -1.422786    0.466537   -0.068101
     14          6           0       -1.428831   -0.839525    0.730869
     15          1           0       -2.465908   -1.194210    0.767573
     16          1           0       -1.143722   -0.592170    1.760542
     17          8           0       -1.711584    1.505698    0.488627
     18          8           0       -0.653327   -1.871786    0.176825
 ---------------------------------------------------------------------
 Rotational constants (GHZ):           2.2878698           1.2525653           1.1581356
 Standard basis: Aug-CC-pVTZ (5D, 7F)
 There are   690 symmetry adapted cartesian basis functions of A   symmetry.
 There are   598 symmetry adapted basis functions of A   symmetry.
   598 basis functions,   846 primitive gaussians,   690 cartesian basis functions
    33 alpha electrons       31 beta electrons
       nuclear repulsion energy       381.8120027784 Hartrees.
 NAtoms=   18 NActive=   18 NUniq=   18 SFac= 1.00D+00 NAtFMM=   60 NAOKFM=F Big=F
 Integral buffers will be    131072 words long.
 Raffenetti 2 integral format.
 Two-electron integral symmetry is turned on.
 Nuclear repulsion after empirical dispersion term =      381.8015631673 Hartrees.
 One-electron integrals computed using PRISM.
 NBasis=   598 RedAO= T EigKep=  8.18D-06  NBF=   598
 NBsUse=   598 1.00D-06 EigRej= -1.00D+00 NBFU=   598
 Initial guess from the checkpoint file:  "Forward-wb-opt.chk"
 B after Tr=     0.000000    0.000000    0.000000
         Rot=    0.980282    0.180104    0.071416    0.038851 Ang=  22.79 deg.
 Initial guess <Sx>= 0.0000 <Sy>= 0.0000 <Sz>= 1.0000 <S**2>= 2.0070 S= 1.0023
 ExpMin= 2.53D-02 ExpMax= 1.53D+04 ExpMxC= 5.22D+02 IAcc=3 IRadAn=         7 AccDes= 0.00D+00
 Harris functional with IExCor= 4639 and IRadAn=       7 diagonalized for initial guess.
 HarFok:  IExCor= 4639 AccDes= 0.00D+00 IRadAn=         7 IDoV= 1 UseB2=F ITyADJ=14
 ICtDFT=  3500011 ScaDFX=  1.000000  1.000000  1.000000  1.000000
 FoFCou: FMM=F IPFlag=           0 FMFlag=      100000 FMFlg1=           0
         NFxFlg=           0 DoJE=T BraDBF=F KetDBF=T FulRan=T
         wScrn=  0.000000 ICntrl=       500 IOpCl=  0 I1Cent=   200000004 NGrid=           0
         NMat0=    1 NMatS0=      1 NMatT0=    0 NMatD0=    1 NMtDS0=    0 NMtDT0=    0
 Petite list used in FoFCou.
 Requested convergence on RMS density matrix=1.00D-08 within 128 cycles.
 Requested convergence on MAX density matrix=1.00D-06.
 Requested convergence on             energy=1.00D-06.
 No special actions if energy rises.
 SCF Done:  E(UwB97XD) =  -422.114459992     A.U. after   19 cycles
            NFock= 19  Conv=0.46D-08     -V/T= 2.0060
 <Sx>= 0.0000 <Sy>= 0.0000 <Sz>= 1.0000 <S**2>= 2.0072 S= 1.0024
 <L.S>=  0.00000000000    
 Annihilation of the first spin contaminant:
 S**2 before annihilation     2.0072,   after     2.0000
 Calling FoFJK, ICntrl=      2127 FMM=F ISym2X=0 I1Cent= 0 IOpClX= 1 NMat=1 NMatS=1 NMatT=0.
 ***** Axes restored to original set *****
 -------------------------------------------------------------------
 Center     Atomic                   Forces (Hartrees/Bohr)
 Number     Number              X              Y              Z
 -------------------------------------------------------------------
      1        1          -0.001737987   -0.000709409   -0.002109666
      2        6          -0.000530228    0.000677098    0.000375800
      3        1          -0.000434495    0.002564183   -0.000197753
      4        1           0.002563156   -0.001174716   -0.001179615
      5        6           0.003062444    0.002039193    0.001095021
      6        1          -0.001339416    0.001466016    0.001281877
      7        1          -0.008342869   -0.001051151   -0.000923198
      8        8           0.004082988   -0.005601919    0.000526041
      9        1          -0.005454647   -0.000784387    0.001455436
     10        6          -0.000976545   -0.000974839    0.001406954
     11        1           0.000230359   -0.001759062   -0.001256629
     12        1           0.001202462   -0.000504278    0.001946071
     13        6           0.000024467   -0.001090643    0.005281214
     14        6          -0.000886405    0.000782780    0.001255686
     15        1           0.001982877    0.001867694    0.000216247
     16        1          -0.000154327    0.001212740   -0.001165756
     17        8           0.000311060    0.002995995   -0.010125623
     18        8           0.006397106    0.000044705    0.002117892
 -------------------------------------------------------------------
 Cartesian Forces:  Max     0.010125623 RMS     0.002759442

 GradGradGradGradGradGradGradGradGradGradGradGradGradGradGradGradGradGrad
 Berny optimization.
 Using GEDIIS/GDIIS optimizer.
 FormGI is forming the generalized inverse of G from B-inverse, IUseBI=4.
 Internal  Forces:  Max     0.021910131 RMS     0.004421885
 Search for a local minimum.
 Step number   6 out of a maximum of   84
 All quantities printed in internal units (Hartrees-Bohrs-Radians)
 Mixed Optimization -- RFO/linear search
 Update second derivatives using D2CorX and points    3    4    6    5
 DE=  1.70D-03 DEPred=-1.37D-03 R=-1.24D+00
 Trust test=-1.24D+00 RLast= 4.63D-01 DXMaxT set to 2.12D-01
 ITU= -1  1  0 -1  1  0
 Use linear search instead of GDIIS.
     Eigenvalues ---    0.00146   0.00325   0.00397   0.00613   0.01377
     Eigenvalues ---    0.02030   0.02521   0.03288   0.04018   0.05417
     Eigenvalues ---    0.05567   0.05650   0.05848   0.06795   0.07241
     Eigenvalues ---    0.07465   0.07827   0.11856   0.11887   0.14642
     Eigenvalues ---    0.15189   0.15933   0.16000   0.16000   0.16008
     Eigenvalues ---    0.16093   0.16457   0.17340   0.18021   0.24460
     Eigenvalues ---    0.25005   0.28210   0.29543   0.30069   0.31847
     Eigenvalues ---    0.33184   0.33704   0.33927   0.33949   0.34078
     Eigenvalues ---    0.34273   0.34377   0.34501   0.36684   0.42336
     Eigenvalues ---    0.49593   0.61908   0.91683
 RFO step:  Lambda=-2.03098984D-03 EMin= 1.45706140D-03
 Quartic linear search produced a step of -0.68757.
 Maximum step size (   0.212) exceeded in Quadratic search.
    -- Step size scaled by   0.956
 Iteration  1 RMS(Cart)=  0.20665707 RMS(Int)=  0.00703788
 Iteration  2 RMS(Cart)=  0.01702125 RMS(Int)=  0.00060066
 Iteration  3 RMS(Cart)=  0.00017313 RMS(Int)=  0.00059803
 Iteration  4 RMS(Cart)=  0.00000008 RMS(Int)=  0.00059803
 Variable       Old X    -DE/DX   Delta X   Delta X   Delta X     New X
                                 (Linear)    (Quad)   (Total)
    R1        2.07359  -0.00267  -0.00727   0.00640  -0.00087   2.07273
    R2        2.06225  -0.00259  -0.00675   0.00599  -0.00076   2.06149
    R3        2.06501  -0.00302  -0.00661   0.00541  -0.00120   2.06381
    R4        2.87665  -0.00338  -0.01220   0.01058  -0.00162   2.87503
    R5        2.08191  -0.00225  -0.00604   0.00542  -0.00062   2.08129
    R6        4.08038   0.00382  -0.03332   0.04951   0.01617   4.09655
    R7        2.46991  -0.00616  -0.01067   0.01145   0.00078   2.47069
    R8        1.84491  -0.00320  -0.01459   0.01360  -0.00096   1.84395
    R9        2.07175  -0.00598  -0.00821   0.00651  -0.00170   2.07004
   R10        2.05912  -0.00211  -0.00643   0.00596  -0.00046   2.05866
   R11        2.06660  -0.00228  -0.00654   0.00591  -0.00063   2.06597
   R12        2.85318  -0.00559  -0.01065   0.00712  -0.00353   2.84964
   R13        2.89331  -0.00160  -0.00710   0.00213  -0.00497   2.88834
   R14        2.29367  -0.01043  -0.01288   0.01207  -0.00081   2.29286
   R15        2.07240  -0.00255  -0.00663   0.00617  -0.00046   2.07194
   R16        2.07242  -0.00153  -0.00462   0.00394  -0.00068   2.07174
   R17        2.65500   0.00098  -0.00528   0.00496  -0.00032   2.65469
    A1        1.90284   0.00060   0.00252  -0.00130   0.00122   1.90405
    A2        1.89195   0.00037   0.00296  -0.00240   0.00057   1.89252
    A3        1.94501  -0.00136  -0.00268   0.00130  -0.00137   1.94363
    A4        1.90202  -0.00025   0.00040  -0.00025   0.00015   1.90216
    A5        1.89249  -0.00022   0.00015  -0.00137  -0.00122   1.89127
    A6        1.92901   0.00087  -0.00325   0.00395   0.00070   1.92972
    A7        2.03218   0.00105   0.00859  -0.01055  -0.00178   2.03040
    A8        1.88436  -0.00033   0.00049   0.00201   0.00212   1.88648
    A9        2.02856  -0.00083  -0.00236   0.00239  -0.00183   2.02673
   A10        1.66181  -0.00056  -0.00659   0.00672   0.00059   1.66241
   A11        1.95329  -0.00123   0.00134  -0.00517  -0.00237   1.95092
   A12        1.85533   0.00226  -0.00389   0.00842   0.00514   1.86047
   A13        1.91309   0.00016   0.00135   0.00008   0.00144   1.91453
   A14        1.85353   0.00022   0.00333  -0.00424  -0.00091   1.85262
   A15        1.91233   0.00070  -0.00411   0.00613   0.00203   1.91436
   A16        1.93667   0.00031   0.00257  -0.00260  -0.00003   1.93664
   A17        1.91724  -0.00054  -0.00163   0.00133  -0.00030   1.91695
   A18        1.92994  -0.00079  -0.00146  -0.00072  -0.00218   1.92776
   A19        2.04819   0.00440   0.00349  -0.00315   0.00043   2.04862
   A20        2.15199  -0.00384  -0.00266   0.00142  -0.00114   2.15084
   A21        2.08292  -0.00053  -0.00086   0.00154   0.00077   2.08369
   A22        1.87244  -0.00744  -0.01033   0.00453  -0.00579   1.86665
   A23        1.87185   0.00071   0.00014   0.00449   0.00462   1.87647
   A24        2.00290   0.01208   0.01295  -0.01283   0.00009   2.00299
   A25        1.86228   0.00124   0.00010   0.00359   0.00372   1.86600
   A26        1.87293  -0.00185   0.00354  -0.00773  -0.00424   1.86869
   A27        1.97411  -0.00563  -0.00750   0.00885   0.00135   1.97546
   A28        1.88255   0.01220  -0.00398   0.00850   0.00452   1.88707
   A29        2.82265   0.02191   0.16138   0.01160   0.17262   2.99526
   A30        3.34170  -0.00377   0.13160  -0.19811  -0.06623   3.27548
    D1        1.22209  -0.00063   0.00528  -0.01509  -0.00985   1.21224
    D2        3.06412  -0.00101   0.00164  -0.01073  -0.00870   3.05542
    D3       -1.13764   0.00112  -0.00451   0.00318  -0.00168  -1.13932
    D4       -0.87234  -0.00040   0.00371  -0.01340  -0.00973  -0.88207
    D5        0.96969  -0.00077   0.00007  -0.00903  -0.00857   0.96112
    D6        3.05112   0.00135  -0.00608   0.00487  -0.00156   3.04956
    D7       -2.95612  -0.00048   0.00506  -0.01459  -0.00957  -2.96569
    D8       -1.11409  -0.00086   0.00142  -0.01022  -0.00842  -1.12251
    D9        0.96734   0.00127  -0.00474   0.00368  -0.00140   0.96594
   D10        0.30388   0.00063   0.11049  -0.17957  -0.06673   0.23715
   D11        2.42605  -0.00163   0.09940  -0.18533  -0.08479   2.34127
   D12       -1.82756  -0.00224   0.10984  -0.20116  -0.09481  -1.92237
   D13       -1.18267  -0.00142  -0.01518   0.01527   0.00009  -1.18258
   D14        1.94464   0.00119   0.00657  -0.00034   0.00624   1.95088
   D15        2.99796  -0.00171  -0.01327   0.01050  -0.00278   2.99518
   D16       -0.15792   0.00090   0.00848  -0.00512   0.00338  -0.15454
   D17        0.85457  -0.00120  -0.01443   0.01336  -0.00108   0.85348
   D18       -2.30131   0.00141   0.00732  -0.00226   0.00507  -2.29623
   D19       -1.71588   0.00259  -0.02888   0.07312   0.04420  -1.67168
   D20        2.57215   0.00440  -0.02414   0.06464   0.04050   2.61264
   D21        0.36317   0.00245  -0.02382   0.05870   0.03490   0.39807
   D22        1.43941   0.00012  -0.04976   0.08809   0.03831   1.47771
   D23       -0.55575   0.00192  -0.04502   0.07961   0.03460  -0.52115
   D24       -2.76473  -0.00002  -0.04470   0.07366   0.02900  -2.73572
   D25        1.17437   0.00988   0.06417  -0.00594   0.05827   1.23264
   D26       -3.03004   0.00661   0.06164  -0.01352   0.04810  -2.98195
   D27       -0.98096   0.00373   0.05973  -0.00900   0.05071  -0.93025
         Item               Value     Threshold  Converged?
 Maximum Force            0.021910     0.000450     NO 
 RMS     Force            0.004422     0.000300     NO 
 Maximum Displacement     0.723645     0.001800     NO 
 RMS     Displacement     0.218599     0.001200     NO 
 Predicted change in Energy=-1.508464D-03
 GradGradGradGradGradGradGradGradGradGradGradGradGradGradGradGradGradGrad

                          Input orientation:                          
 ---------------------------------------------------------------------
 Center     Atomic      Atomic             Coordinates (Angstroms)
 Number     Number       Type             X           Y           Z
 ---------------------------------------------------------------------
      1          1           0        3.253883    0.018874    1.436883
      2          6           0        2.319842   -0.288378    0.950856
      3          1           0        2.245101   -1.376397    0.976973
      4          1           0        1.483622    0.138701    1.508590
      5          6           0        2.277668    0.160174   -0.502308
      6          1           0        2.972323   -0.346732   -1.190438
      7          1           0        0.479819   -0.648234   -1.404294
      8          8           0        2.249371    1.451393   -0.705618
      9          1           0       -0.602031    1.555356   -0.516745
     10          6           0       -1.590301    1.210684   -0.193527
     11          1           0       -2.008357    1.915607    0.524176
     12          1           0       -2.205087    1.160675   -1.096168
     13          6           0       -1.470873   -0.153041    0.438893
     14          6           0       -1.088334   -1.319195   -0.472090
     15          1           0       -2.021960   -1.807733   -0.775095
     16          1           0       -0.531897   -2.043120    0.134722
     17          8           0       -1.654643   -0.356315    1.620872
     18          8           0       -0.415205   -0.950459   -1.648693
 ---------------------------------------------------------------------
                    Distance matrix (angstroms):
                    1          2          3          4          5
     1  H    0.000000
     2  C    1.096840   0.000000
     3  H    1.782116   1.090895   0.000000
     4  H    1.775760   1.092121   1.777073   0.000000
     5  C    2.175643   1.521402   2.133163   2.162102   0.000000
     6  H    2.667537   2.239257   2.507335   3.120357   1.101372
     7  H    4.026505   3.010301   3.052355   3.179903   2.167801
     8  O    2.766127   2.403263   3.290520   2.685563   1.307433
     9  H    4.587538   3.753738   4.351152   3.234013   3.199907
    10  C    5.248310   4.341200   4.772144   3.673602   4.019962
    11  H    5.667609   4.875748   5.397612   4.039849   4.743967
    12  H    6.125391   5.173495   5.526195   4.629879   4.631281
    13  C    4.832066   3.827525   3.948999   3.155695   3.877567
    14  C    4.928433   3.834452   3.635223   3.558583   3.676875
    15  H    6.005319   4.913104   4.632883   4.614426   4.736441
    16  H    4.503285   3.446391   2.977520   3.272641   3.626840
    17  O    4.926281   4.031138   4.082056   3.179050   4.498636
    18  O    4.891073   3.830991   3.762018   3.841908   3.130378
                    6          7          8          9         10
     6  H    0.000000
     7  H    2.519764   0.000000
     8  O    1.997739   2.833354   0.000000
     9  H    4.104608   2.610355   2.859540   0.000000
    10  C    4.923099   3.034292   3.881141   1.095420   0.000000
    11  H    5.732822   4.059962   4.456022   1.786351   1.089396
    12  H    5.393212   3.252048   4.480987   1.749656   1.093264
    13  C    4.736478   2.729057   4.210027   2.141670   1.507967
    14  C    4.236819   1.943784   4.344072   2.915737   2.594196
    15  H    5.220143   2.828290   5.373173   3.659687   3.104093
    16  H    4.112583   2.310378   4.544584   3.657644   3.437326
    17  O    5.414090   3.713863   4.890980   3.054813   2.398264
    18  O    3.471287   0.975776   3.709211   2.755960   2.858128
                   11         12         13         14         15
    11  H    0.000000
    12  H    1.798371   0.000000
    13  C    2.139034   2.149729   0.000000
    14  C    3.507553   2.790406   1.528444   0.000000
    15  H    3.943545   2.991333   2.124963   1.096421   0.000000
    16  H    4.243009   3.818241   2.132275   1.096317   1.761664
    17  O    2.547447   3.160152   1.213329   2.372412   2.825278
    18  O    3.933678   2.822384   2.471502   1.404800   2.019840
                   16         17         18
    16  H    0.000000
    17  O    2.512869   0.000000
    18  O    2.094778   3.546727   0.000000
 Stoichiometry    C5H10O3(3)
 Framework group  C1[X(C5H10O3)]
 Deg. of freedom    48
 Full point group                 C1      NOp   1
 Largest Abelian subgroup         C1      NOp   1
 Largest concise Abelian subgroup C1      NOp   1
                         Standard orientation:                         
 ---------------------------------------------------------------------
 Center     Atomic      Atomic             Coordinates (Angstroms)
 Number     Number       Type             X           Y           Z
 ---------------------------------------------------------------------
      1          1           0        2.961658    1.652640    0.813971
      2          6           0        2.036919    1.063522    0.843229
      3          1           0        1.783117    0.849113    1.882298
      4          1           0        1.235605    1.656231    0.396774
      5          6           0        2.198156   -0.257945    0.106756
      6          1           0        2.858919   -1.002457    0.578047
      7          1           0        0.379718   -1.406270    0.378772
      8          8           0        2.399738   -0.177565   -1.182540
      9          1           0       -0.401555   -0.119571   -1.753824
     10          6           0       -1.457687    0.069224   -1.532717
     11          1           0       -1.816918    0.899932   -2.139068
     12          1           0       -1.989601   -0.853575   -1.779160
     13          6           0       -1.619771    0.396169   -0.069570
     14          6           0       -1.353718   -0.724835    0.934775
     15          1           0       -2.323997   -1.174838    1.176012
     16          1           0       -0.979465   -0.261306    1.855094
     17          8           0       -1.938737    1.494700    0.334977
     18          8           0       -0.527360   -1.756724    0.459594
 ---------------------------------------------------------------------
 Rotational constants (GHZ):           2.3468648           1.0638415           1.0102804
 Standard basis: Aug-CC-pVTZ (5D, 7F)
 There are   690 symmetry adapted cartesian basis functions of A   symmetry.
 There are   598 symmetry adapted basis functions of A   symmetry.
   598 basis functions,   846 primitive gaussians,   690 cartesian basis functions
    33 alpha electrons       31 beta electrons
       nuclear repulsion energy       371.9453331658 Hartrees.
 NAtoms=   18 NActive=   18 NUniq=   18 SFac= 1.00D+00 NAtFMM=   60 NAOKFM=F Big=F
 Integral buffers will be    131072 words long.
 Raffenetti 2 integral format.
 Two-electron integral symmetry is turned on.
 Nuclear repulsion after empirical dispersion term =      371.9360095468 Hartrees.
 One-electron integrals computed using PRISM.
 NBasis=   598 RedAO= T EigKep=  9.71D-06  NBF=   598
 NBsUse=   598 1.00D-06 EigRej= -1.00D+00 NBFU=   598
 Lowest energy guess from the checkpoint file:  "Forward-wb-opt.chk"
 B after Tr=     0.000000    0.000000    0.000000
         Rot=    0.963966    0.261972    0.045581    0.007888 Ang=  30.86 deg.
 B after Tr=     0.000000    0.000000    0.000000
         Rot=    0.995719    0.084923   -0.030512   -0.020009 Ang=  10.61 deg.
 Initial guess <Sx>= 0.0000 <Sy>= 0.0000 <Sz>= 1.0000 <S**2>= 2.0072 S= 1.0024
 Requested convergence on RMS density matrix=1.00D-08 within 128 cycles.
 Requested convergence on MAX density matrix=1.00D-06.
 Requested convergence on             energy=1.00D-06.
 No special actions if energy rises.
 SCF Done:  E(UwB97XD) =  -422.115839204     A.U. after   17 cycles
            NFock= 17  Conv=0.55D-08     -V/T= 2.0061
 <Sx>= 0.0000 <Sy>= 0.0000 <Sz>= 1.0000 <S**2>= 2.0073 S= 1.0024
 <L.S>=  0.00000000000    
 Annihilation of the first spin contaminant:
 S**2 before annihilation     2.0073,   after     2.0000
 Calling FoFJK, ICntrl=      2127 FMM=F ISym2X=0 I1Cent= 0 IOpClX= 1 NMat=1 NMatS=1 NMatT=0.
 ***** Axes restored to original set *****
 -------------------------------------------------------------------
 Center     Atomic                   Forces (Hartrees/Bohr)
 Number     Number              X              Y              Z
 -------------------------------------------------------------------
      1        1          -0.001797633   -0.000547593   -0.001518119
      2        6          -0.000695612    0.000583792    0.000016553
      3        1          -0.000020458    0.002347518   -0.000067658
      4        1           0.001173427   -0.001287779   -0.001392642
      5        6           0.001244531    0.003081014    0.000329712
      6        1          -0.001251874    0.001155501    0.000997543
      7        1          -0.006721273   -0.001284032   -0.001527777
      8        8           0.000018070   -0.005882847    0.001378543
      9        1          -0.002029165   -0.001240340    0.000868625
     10        6          -0.000316129   -0.000135504    0.000772408
     11        1           0.000657918   -0.001513534   -0.001286846
     12        1           0.001139610   -0.000136955    0.001717240
     13        6           0.001827097   -0.001610645    0.007658580
     14        6          -0.001254149    0.000160718    0.000194846
     15        1           0.001578214    0.001276581    0.000553739
     16        1          -0.000258130    0.001248811   -0.001123113
     17        8           0.000483336    0.003092539   -0.010098638
     18        8           0.006222222    0.000692757    0.002527004
 -------------------------------------------------------------------
 Cartesian Forces:  Max     0.010098638 RMS     0.002598207

 GradGradGradGradGradGradGradGradGradGradGradGradGradGradGradGradGradGrad
 Berny optimization.
 Using GEDIIS/GDIIS optimizer.
 FormGI is forming the generalized inverse of G from B-inverse, IUseBI=4.
 Internal  Forces:  Max     0.010428861 RMS     0.002182899
 Search for a local minimum.
 Step number   7 out of a maximum of   84
 All quantities printed in internal units (Hartrees-Bohrs-Radians)
 Mixed Optimization -- RFO/linear search
 Update second derivatives using D2CorX and points    3    4    6    7    5
 DE=  3.19D-04 DEPred=-1.51D-03 R=-2.11D-01
 Trust test=-2.11D-01 RLast= 5.50D-01 DXMaxT set to 1.06D-01
 ITU= -1 -1  1  0 -1  1  0
 Use linear search instead of GDIIS.
 Energy rises -- skip Quadratic/GDIIS search.
 Quartic linear search produced a step of -0.63310.
 Iteration  1 RMS(Cart)=  0.16979401 RMS(Int)=  0.00776465
 Iteration  2 RMS(Cart)=  0.01085561 RMS(Int)=  0.00011769
 Iteration  3 RMS(Cart)=  0.00004821 RMS(Int)=  0.00011537
 Iteration  4 RMS(Cart)=  0.00000002 RMS(Int)=  0.00011537
 Variable       Old X    -DE/DX   Delta X   Delta X   Delta X     New X
                                 (Linear)    (Quad)   (Total)
    R1        2.07273  -0.00236  -0.00614   0.00000  -0.00614   2.06658
    R2        2.06149  -0.00234  -0.00574   0.00000  -0.00574   2.05576
    R3        2.06381  -0.00211  -0.00532   0.00000  -0.00532   2.05849
    R4        2.87503  -0.00319  -0.01020   0.00000  -0.01020   2.86483
    R5        2.08129  -0.00194  -0.00517   0.00000  -0.00517   2.07612
    R6        4.09655  -0.00141  -0.04092   0.00000  -0.04093   4.05563
    R7        2.47069  -0.00602  -0.01031   0.00000  -0.01031   2.46038
    R8        1.84395  -0.00840  -0.01283   0.00000  -0.01282   1.83113
    R9        2.07004  -0.00252  -0.00648   0.00000  -0.00648   2.06356
   R10        2.05866  -0.00208  -0.00562   0.00000  -0.00562   2.05304
   R11        2.06597  -0.00205  -0.00562   0.00000  -0.00562   2.06034
   R12        2.84964  -0.00361  -0.00757   0.00000  -0.00757   2.84207
   R13        2.88834  -0.00182  -0.00339   0.00000  -0.00339   2.88495
   R14        2.29286  -0.01043  -0.01135   0.00000  -0.01135   2.28151
   R15        2.07194  -0.00207  -0.00581   0.00000  -0.00581   2.06612
   R16        2.07174  -0.00158  -0.00383   0.00000  -0.00383   2.06791
   R17        2.65469  -0.00173  -0.00466   0.00000  -0.00466   2.65003
    A1        1.90405   0.00029   0.00155   0.00000   0.00155   1.90560
    A2        1.89252   0.00059   0.00237   0.00000   0.00237   1.89489
    A3        1.94363  -0.00061  -0.00160   0.00000  -0.00160   1.94204
    A4        1.90216  -0.00015   0.00027   0.00000   0.00027   1.90244
    A5        1.89127   0.00003   0.00091   0.00000   0.00091   1.89219
    A6        1.92972  -0.00014  -0.00344   0.00000  -0.00344   1.92628
    A7        2.03040   0.00088   0.00904   0.00000   0.00926   2.03965
    A8        1.88648  -0.00191  -0.00089   0.00000  -0.00094   1.88554
    A9        2.02673  -0.00024  -0.00101   0.00000  -0.00136   2.02537
   A10        1.66241   0.00074  -0.00645   0.00000  -0.00641   1.65599
   A11        1.95092  -0.00021   0.00274   0.00000   0.00291   1.95383
   A12        1.86047   0.00079  -0.00683   0.00000  -0.00674   1.85373
   A13        1.91453   0.00044   0.00033   0.00000   0.00034   1.91487
   A14        1.85262   0.00039   0.00364   0.00000   0.00364   1.85626
   A15        1.91436  -0.00075  -0.00507   0.00000  -0.00506   1.90930
   A16        1.93664   0.00019   0.00238   0.00000   0.00238   1.93902
   A17        1.91695  -0.00006  -0.00131   0.00000  -0.00131   1.91564
   A18        1.92776  -0.00019   0.00004   0.00000   0.00004   1.92780
   A19        2.04862   0.00014   0.00294   0.00000   0.00296   2.05158
   A20        2.15084  -0.00183  -0.00173   0.00000  -0.00170   2.14914
   A21        2.08369   0.00169  -0.00128   0.00000  -0.00125   2.08244
   A22        1.86665   0.00028  -0.00585   0.00000  -0.00582   1.86083
   A23        1.87647  -0.00018  -0.00280   0.00000  -0.00280   1.87367
   A24        2.00299  -0.00021   0.01186   0.00000   0.01186   2.01484
   A25        1.86600   0.00033  -0.00226   0.00000  -0.00225   1.86374
   A26        1.86869   0.00019   0.00594   0.00000   0.00595   1.87464
   A27        1.97546  -0.00033  -0.00777   0.00000  -0.00777   1.96769
   A28        1.88707  -0.00491  -0.00652   0.00000  -0.00653   1.88054
   A29        2.99526  -0.00199   0.03931   0.00000   0.03924   3.03451
   A30        3.27548   0.00413   0.16310   0.00000   0.16315   3.43862
    D1        1.21224   0.00008   0.01110   0.00000   0.01107   1.22331
    D2        3.05542   0.00024   0.00702   0.00000   0.00711   3.06254
    D3       -1.13932  -0.00033  -0.00309   0.00000  -0.00315  -1.14247
    D4       -0.88207   0.00008   0.00958   0.00000   0.00954  -0.87252
    D5        0.96112   0.00024   0.00550   0.00000   0.00559   0.96671
    D6        3.04956  -0.00033  -0.00461   0.00000  -0.00467   3.04489
    D7       -2.96569   0.00033   0.01072   0.00000   0.01068  -2.95501
    D8       -1.12251   0.00049   0.00664   0.00000   0.00673  -1.11578
    D9        0.96594  -0.00008  -0.00347   0.00000  -0.00353   0.96240
   D10        0.23715  -0.00071   0.14398   0.00000   0.14463   0.38178
   D11        2.34127  -0.00008   0.14521   0.00000   0.14512   2.48639
   D12       -1.92237   0.00066   0.16116   0.00000   0.16062  -1.76175
   D13       -1.18258  -0.00027  -0.01403   0.00000  -0.01403  -1.19662
   D14        1.95088   0.00024   0.00210   0.00000   0.00210   1.95299
   D15        2.99518  -0.00029  -0.01046   0.00000  -0.01046   2.98472
   D16       -0.15454   0.00022   0.00567   0.00000   0.00568  -0.14886
   D17        0.85348  -0.00036  -0.01260   0.00000  -0.01260   0.84088
   D18       -2.29623   0.00015   0.00353   0.00000   0.00353  -2.29270
   D19       -1.67168   0.00018  -0.05457   0.00000  -0.05458  -1.72626
   D20        2.61264  -0.00025  -0.04787   0.00000  -0.04786   2.56478
   D21        0.39807   0.00049  -0.04403   0.00000  -0.04403   0.35404
   D22        1.47771  -0.00029  -0.07007   0.00000  -0.07007   1.40764
   D23       -0.52115  -0.00072  -0.06336   0.00000  -0.06336  -0.58451
   D24       -2.73572   0.00002  -0.05952   0.00000  -0.05952  -2.79524
   D25        1.23264  -0.00116   0.02219   0.00000   0.02222   1.25486
   D26       -2.98195  -0.00080   0.02631   0.00000   0.02629  -2.95566
   D27       -0.93025  -0.00046   0.02289   0.00000   0.02289  -0.90736
         Item               Value     Threshold  Converged?
 Maximum Force            0.010429     0.000450     NO 
 RMS     Force            0.002183     0.000300     NO 
 Maximum Displacement     0.515527     0.001800     NO 
 RMS     Displacement     0.170074     0.001200     NO 
 Predicted change in Energy=-3.597131D-05
 GradGradGradGradGradGradGradGradGradGradGradGradGradGradGradGradGradGrad

                          Input orientation:                          
 ---------------------------------------------------------------------
 Center     Atomic      Atomic             Coordinates (Angstroms)
 Number     Number       Type             X           Y           Z
 ---------------------------------------------------------------------
      1          1           0        3.191975   -0.151811    1.442822
      2          6           0        2.279722   -0.444174    0.915324
      3          1           0        2.261883   -1.526263    0.804860
      4          1           0        1.420967   -0.134104    1.509446
      5          6           0        2.218953    0.179198   -0.465247
      6          1           0        2.929491   -0.199574   -1.212688
      7          1           0        0.479404   -0.584921   -1.463258
      8          8           0        2.118901    1.476782   -0.502697
      9          1           0       -0.681463    1.625218   -0.639324
     10          6           0       -1.638082    1.239206   -0.281111
     11          1           0       -2.096555    1.960794    0.389278
     12          1           0       -2.254834    1.078243   -1.165664
     13          6           0       -1.412590   -0.058097    0.445563
     14          6           0       -0.970951   -1.263019   -0.381342
     15          1           0       -1.868155   -1.858816   -0.569634
     16          1           0       -0.315429   -1.869983    0.250608
     17          8           0       -1.572175   -0.184337    1.635617
     18          8           0       -0.398122   -0.962483   -1.625563
 ---------------------------------------------------------------------
                    Distance matrix (angstroms):
                    1          2          3          4          5
     1  H    0.000000
     2  C    1.093589   0.000000
     3  H    1.777972   1.087859   0.000000
     4  H    1.772349   1.089305   1.772481   0.000000
     5  C    2.167272   1.516002   2.126879   2.152755   0.000000
     6  H    2.668879   2.238406   2.505256   3.112867   1.098635
     7  H    3.998866   2.986403   3.034422   3.150673   2.146144
     8  O    2.754786   2.393057   3.278480   2.670353   1.301975
     9  H    4.743066   3.932928   4.547613   3.483193   3.245564
    10  C    5.313786   4.428816   4.902743   3.801296   4.004279
    11  H    5.791512   5.021195   5.597166   4.244565   4.746358
    12  H    6.163194   5.216365   5.573792   4.705051   4.616670
    13  C    4.712252   3.742044   3.973205   3.027650   3.751532
    14  C    4.678922   3.594263   3.453635   3.251277   3.501788
    15  H    5.706905   4.627224   4.365437   4.256234   4.568244
    16  H    4.083549   3.034730   2.658547   2.759170   3.336868
    17  O    4.768160   3.927270   4.146194   2.996221   4.349534
    18  O    4.791761   3.727680   3.646976   3.718007   3.082021
                    6          7          8          9         10
     6  H    0.000000
     7  H    2.492830   0.000000
     8  O    1.992815   2.803792   0.000000
     9  H    4.086269   2.628914   2.807621   0.000000
    10  C    4.878591   3.034577   3.771003   1.091990   0.000000
    11  H    5.700406   4.067938   4.335892   1.781326   1.086420
    12  H    5.339687   3.214146   4.441612   1.746916   1.090287
    13  C    4.650105   2.738755   3.965662   2.131918   1.503960
    14  C    4.127408   1.932327   4.131395   2.914149   2.591571
    15  H    5.117031   2.816453   5.198780   3.681248   3.119924
    16  H    3.932048   2.284837   4.206456   3.625243   3.420409
    17  O    5.327107   3.737976   4.577745   3.040265   2.388444
    18  O    3.438823   0.968993   3.680523   2.783729   2.862253
                   11         12         13         14         15
    11  H    0.000000
    12  H    1.794936   0.000000
    13  C    2.132346   2.143990   0.000000
    14  C    3.500544   2.782988   1.526648   0.000000
    15  H    3.944756   3.021769   2.116779   1.093345   0.000000
    16  H    4.226878   3.802520   2.127135   1.094293   1.756099
    17  O    2.535730   3.147587   1.207325   2.364984   2.784711
    18  O    3.935710   2.797043   2.477221   1.402334   2.019752
                   16         17         18
    16  H    0.000000
    17  O    2.517749   0.000000
    18  O    2.085764   3.552352   0.000000
 Stoichiometry    C5H10O3(3)
 Framework group  C1[X(C5H10O3)]
 Deg. of freedom    48
 Full point group                 C1      NOp   1
 Largest Abelian subgroup         C1      NOp   1
 Largest concise Abelian subgroup C1      NOp   1
                         Standard orientation:                         
 ---------------------------------------------------------------------
 Center     Atomic      Atomic             Coordinates (Angstroms)
 Number     Number       Type             X           Y           Z
 ---------------------------------------------------------------------
      1          1           0        2.944714    1.388635    1.066673
      2          6           0        2.042954    0.771463    1.023502
      3          1           0        1.917249    0.255343    1.972847
      4          1           0        1.185115    1.421848    0.857081
      5          6           0        2.139273   -0.266793   -0.076956
      6          1           0        2.852761   -1.088021    0.076404
      7          1           0        0.397216   -1.515397    0.033338
      8          8           0        2.180624    0.192737   -1.294437
      9          1           0       -0.573060    0.067763   -1.827673
     10          6           0       -1.586700    0.232137   -1.456247
     11          1           0       -2.008558    1.118249   -1.922238
     12          1           0       -2.157946   -0.658791   -1.718262
     13          6           0       -1.548611    0.411914    0.036444
     14          6           0       -1.184693   -0.803918    0.884954
     15          1           0       -2.126003   -1.223442    1.250110
     16          1           0       -0.640242   -0.439184    1.761321
     17          8           0       -1.798168    1.459871    0.581550
     18          8           0       -0.503030   -1.827085    0.210413
 ---------------------------------------------------------------------
 Rotational constants (GHZ):           2.3215042           1.1231102           1.0820735
 Standard basis: Aug-CC-pVTZ (5D, 7F)
 There are   690 symmetry adapted cartesian basis functions of A   symmetry.
 There are   598 symmetry adapted basis functions of A   symmetry.
   598 basis functions,   846 primitive gaussians,   690 cartesian basis functions
    33 alpha electrons       31 beta electrons
       nuclear repulsion energy       376.3082960106 Hartrees.
 NAtoms=   18 NActive=   18 NUniq=   18 SFac= 1.00D+00 NAtFMM=   60 NAOKFM=F Big=F
 Integral buffers will be    131072 words long.
 Raffenetti 2 integral format.
 Two-electron integral symmetry is turned on.
 Nuclear repulsion after empirical dispersion term =      376.2984370166 Hartrees.
 One-electron integrals computed using PRISM.
 NBasis=   598 RedAO= T EigKep=  7.76D-06  NBF=   598
 NBsUse=   598 1.00D-06 EigRej= -1.00D+00 NBFU=   598
 Lowest energy guess from the checkpoint file:  "Forward-wb-opt.chk"
 B after Tr=     0.000000    0.000000    0.000000
         Rot=    0.983750    0.178476    0.018707    0.005682 Ang=  20.69 deg.
 B after Tr=     0.000000    0.000000    0.000000
         Rot=    0.995946   -0.085860   -0.026810    0.000932 Ang= -10.32 deg.
 Initial guess <Sx>= 0.0000 <Sy>= 0.0000 <Sz>= 1.0000 <S**2>= 2.0072 S= 1.0024
 Requested convergence on RMS density matrix=1.00D-08 within 128 cycles.
 Requested convergence on MAX density matrix=1.00D-06.
 Requested convergence on             energy=1.00D-06.
 No special actions if energy rises.
 SCF Done:  E(UwB97XD) =  -422.116510737     A.U. after   14 cycles
            NFock= 14  Conv=0.69D-08     -V/T= 2.0058
 <Sx>= 0.0000 <Sy>= 0.0000 <Sz>= 1.0000 <S**2>= 2.0072 S= 1.0024
 <L.S>=  0.00000000000    
 Annihilation of the first spin contaminant:
 S**2 before annihilation     2.0072,   after     2.0000
 Calling FoFJK, ICntrl=      2127 FMM=F ISym2X=0 I1Cent= 0 IOpClX= 1 NMat=1 NMatS=1 NMatT=0.
 ***** Axes restored to original set *****
 -------------------------------------------------------------------
 Center     Atomic                   Forces (Hartrees/Bohr)
 Number     Number              X              Y              Z
 -------------------------------------------------------------------
      1        1          -0.000111462   -0.000072203   -0.000289342
      2        6          -0.000432394    0.000346470    0.000314144
      3        1           0.000048860    0.000278730    0.000013489
      4        1          -0.000083712   -0.000476461   -0.000043230
      5        6           0.000034467    0.000031659   -0.000747492
      6        1           0.000224546    0.000228480    0.000434593
      7        1          -0.001199852   -0.000290330    0.000412489
      8        8           0.000274690   -0.000024904    0.000186982
      9        1          -0.000132688   -0.000188587    0.000112188
     10        6           0.000062156   -0.000408767    0.000549522
     11        1          -0.000028383   -0.000141132   -0.000120296
     12        1           0.000103424   -0.000082671    0.000148803
     13        6           0.001101284   -0.000084033   -0.000853342
     14        6          -0.000076182   -0.000508991    0.000814110
     15        1           0.000034208    0.000441289   -0.000395962
     16        1          -0.000118314    0.000049416   -0.000057540
     17        8          -0.000077422    0.000668031   -0.000062017
     18        8           0.000376775    0.000234003   -0.000417100
 -------------------------------------------------------------------
 Cartesian Forces:  Max     0.001199852 RMS     0.000388951

 GradGradGradGradGradGradGradGradGradGradGradGradGradGradGradGradGradGrad
 Berny optimization.
 Using GEDIIS/GDIIS optimizer.
 FormGI is forming the generalized inverse of G from B-inverse, IUseBI=4.
 Internal  Forces:  Max     0.002590078 RMS     0.000571250
 Search for a local minimum.
 Step number   8 out of a maximum of   84
 All quantities printed in internal units (Hartrees-Bohrs-Radians)
 Mixed Optimization -- En-DIIS/RFO-DIIS
 Update second derivatives using D2CorX and points    4    6    7    5    8
 ITU=  0 -1 -1  1  0 -1  1  0
 Use linear search instead of GDIIS.
     Eigenvalues ---    0.00129   0.00325   0.00404   0.00614   0.01405
     Eigenvalues ---    0.02593   0.02841   0.03870   0.04918   0.05370
     Eigenvalues ---    0.05601   0.05662   0.05916   0.06874   0.07270
     Eigenvalues ---    0.07490   0.08061   0.11694   0.11952   0.14714
     Eigenvalues ---    0.15323   0.15962   0.16000   0.16003   0.16043
     Eigenvalues ---    0.16067   0.16541   0.17736   0.21618   0.24651
     Eigenvalues ---    0.25102   0.29093   0.29606   0.31468   0.32137
     Eigenvalues ---    0.33169   0.33727   0.33869   0.33960   0.34110
     Eigenvalues ---    0.34308   0.34400   0.34509   0.36435   0.42639
     Eigenvalues ---    0.52386   0.62070   0.92892
 RFO step:  Lambda=-2.95798428D-04 EMin= 1.28839110D-03
 Quartic linear search produced a step of -0.03409.
 Iteration  1 RMS(Cart)=  0.11624047 RMS(Int)=  0.00366917
 Iteration  2 RMS(Cart)=  0.00543985 RMS(Int)=  0.00004071
 Iteration  3 RMS(Cart)=  0.00001343 RMS(Int)=  0.00004016
 Iteration  4 RMS(Cart)=  0.00000000 RMS(Int)=  0.00004016
 Variable       Old X    -DE/DX   Delta X   Delta X   Delta X     New X
                                 (Linear)    (Quad)   (Total)
    R1        2.06658  -0.00025  -0.00012  -0.00035  -0.00048   2.06611
    R2        2.05576  -0.00028  -0.00011  -0.00045  -0.00057   2.05519
    R3        2.05849  -0.00009  -0.00011   0.00006  -0.00004   2.05845
    R4        2.86483  -0.00006  -0.00020   0.00047   0.00027   2.86509
    R5        2.07612  -0.00023  -0.00010  -0.00055  -0.00066   2.07546
    R6        4.05563   0.00002  -0.00081   0.02088   0.02007   4.07570
    R7        2.46038  -0.00005  -0.00020   0.00048   0.00028   2.46065
    R8        1.83113  -0.00109  -0.00025   0.00019  -0.00007   1.83107
    R9        2.06356  -0.00018  -0.00013  -0.00059  -0.00072   2.06284
   R10        2.05304  -0.00016  -0.00011  -0.00007  -0.00018   2.05285
   R11        2.06034  -0.00017  -0.00011  -0.00015  -0.00026   2.06008
   R12        2.84207  -0.00098  -0.00015  -0.00323  -0.00337   2.83870
   R13        2.88495  -0.00062  -0.00007  -0.00266  -0.00273   2.88222
   R14        2.28151  -0.00012  -0.00022   0.00066   0.00044   2.28195
   R15        2.06612  -0.00020  -0.00011  -0.00012  -0.00023   2.06589
   R16        2.06791  -0.00013  -0.00008  -0.00033  -0.00041   2.06751
   R17        2.65003  -0.00025  -0.00009  -0.00144  -0.00153   2.64850
    A1        1.90560   0.00005   0.00003  -0.00142  -0.00140   1.90420
    A2        1.89489   0.00012   0.00005   0.00201   0.00205   1.89694
    A3        1.94204  -0.00024  -0.00003  -0.00157  -0.00161   1.94043
    A4        1.90244  -0.00020   0.00001  -0.00204  -0.00203   1.90041
    A5        1.89219  -0.00010   0.00002  -0.00190  -0.00189   1.89030
    A6        1.92628   0.00037  -0.00007   0.00483   0.00477   1.93104
    A7        2.03965  -0.00002   0.00017  -0.00206  -0.00177   2.03789
    A8        1.88554  -0.00121  -0.00002  -0.00984  -0.00983   1.87571
    A9        2.02537   0.00006  -0.00001  -0.00100  -0.00101   2.02436
   A10        1.65599   0.00082  -0.00013   0.00938   0.00921   1.66520
   A11        1.95383  -0.00010   0.00005  -0.00201  -0.00208   1.95175
   A12        1.85373   0.00057  -0.00014   0.00823   0.00806   1.86180
   A13        1.91487   0.00011   0.00001   0.00166   0.00167   1.91654
   A14        1.85626   0.00007   0.00007  -0.00079  -0.00071   1.85555
   A15        1.90930  -0.00009  -0.00010   0.00118   0.00108   1.91037
   A16        1.93902   0.00003   0.00005  -0.00031  -0.00026   1.93876
   A17        1.91564   0.00006  -0.00003   0.00088   0.00086   1.91649
   A18        1.92780  -0.00017   0.00000  -0.00262  -0.00262   1.92517
   A19        2.05158  -0.00032   0.00006  -0.00187  -0.00182   2.04976
   A20        2.14914  -0.00059  -0.00003  -0.00219  -0.00223   2.14692
   A21        2.08244   0.00091  -0.00003   0.00401   0.00398   2.08642
   A22        1.86083   0.00076  -0.00012   0.00192   0.00180   1.86263
   A23        1.87367   0.00012  -0.00006   0.00092   0.00086   1.87453
   A24        2.01484  -0.00159   0.00023  -0.00750  -0.00727   2.00757
   A25        1.86374   0.00011  -0.00004   0.00373   0.00368   1.86742
   A26        1.87464   0.00017   0.00012  -0.00099  -0.00087   1.87377
   A27        1.96769   0.00057  -0.00015   0.00272   0.00257   1.97026
   A28        1.88054  -0.00259  -0.00013  -0.00833  -0.00846   1.87208
   A29        3.03451  -0.00173   0.00078  -0.03734  -0.03657   2.99794
   A30        3.43862   0.00114   0.00322   0.00852   0.01172   3.45034
    D1        1.22331  -0.00018   0.00022   0.01052   0.01073   1.23403
    D2        3.06254   0.00007   0.00014   0.01491   0.01506   3.07760
    D3       -1.14247  -0.00006  -0.00006   0.01757   0.01751  -1.12496
    D4       -0.87252  -0.00002   0.00019   0.01446   0.01463  -0.85789
    D5        0.96671   0.00022   0.00011   0.01885   0.01897   0.98568
    D6        3.04489   0.00009  -0.00009   0.02151   0.02142   3.06631
    D7       -2.95501   0.00007   0.00021   0.01525   0.01546  -2.93956
    D8       -1.11578   0.00032   0.00013   0.01965   0.01979  -1.09599
    D9        0.96240   0.00019  -0.00007   0.02231   0.02224   0.98464
   D10        0.38178  -0.00031   0.00282  -0.12196  -0.11900   0.26279
   D11        2.48639  -0.00022   0.00287  -0.12389  -0.12125   2.36513
   D12       -1.76175   0.00032   0.00320  -0.11705  -0.11374  -1.87549
   D13       -1.19662   0.00002  -0.00028  -0.00330  -0.00357  -1.20018
   D14        1.95299   0.00006   0.00004   0.00292   0.00296   1.95594
   D15        2.98472  -0.00009  -0.00021  -0.00662  -0.00683   2.97789
   D16       -0.14886  -0.00005   0.00011  -0.00041  -0.00030  -0.14916
   D17        0.84088  -0.00005  -0.00025  -0.00508  -0.00532   0.83556
   D18       -2.29270  -0.00002   0.00007   0.00114   0.00120  -2.29150
   D19       -1.72626   0.00034  -0.00108   0.09552   0.09445  -1.63181
   D20        2.56478  -0.00020  -0.00095   0.08990   0.08896   2.65374
   D21        0.35404   0.00012  -0.00087   0.09109   0.09022   0.44426
   D22        1.40764   0.00030  -0.00138   0.08952   0.08813   1.49578
   D23       -0.58451  -0.00024  -0.00125   0.08390   0.08265  -0.50186
   D24       -2.79524   0.00009  -0.00118   0.08509   0.08391  -2.71134
   D25        1.25486  -0.00098   0.00044  -0.03305  -0.03262   1.22223
   D26       -2.95566  -0.00088   0.00052  -0.03596  -0.03543  -2.99109
   D27       -0.90736  -0.00032   0.00045  -0.03047  -0.03001  -0.93737
         Item               Value     Threshold  Converged?
 Maximum Force            0.002590     0.000450     NO 
 RMS     Force            0.000571     0.000300     NO 
 Maximum Displacement     0.434008     0.001800     NO 
 RMS     Displacement     0.118005     0.001200     NO 
 Predicted change in Energy=-1.735896D-04
 GradGradGradGradGradGradGradGradGradGradGradGradGradGradGradGradGradGrad

                          Input orientation:                          
 ---------------------------------------------------------------------
 Center     Atomic      Atomic             Coordinates (Angstroms)
 Number     Number       Type             X           Y           Z
 ---------------------------------------------------------------------
      1          1           0        3.051858   -0.076767    1.500689
      2          6           0        2.164613   -0.374387    0.935354
      3          1           0        2.120084   -1.460022    0.888439
      4          1           0        1.280375   -0.007373    1.454931
      5          6           0        2.212807    0.161942   -0.481939
      6          1           0        2.948661   -0.293398   -1.158267
      7          1           0        0.483069   -0.599103   -1.521392
      8          8           0        2.181062    1.458044   -0.602896
      9          1           0       -0.679643    1.609240   -0.676099
     10          6           0       -1.595011    1.217981   -0.228182
     11          1           0       -1.985315    1.930071    0.493406
     12          1           0       -2.296805    1.066342   -1.048495
     13          6           0       -1.300030   -0.087684    0.453547
     14          6           0       -0.951573   -1.279844   -0.431657
     15          1           0       -1.884905   -1.818601   -0.615413
     16          1           0       -0.308417   -1.944481    0.152817
     17          8           0       -1.342508   -0.228315    1.652133
     18          8           0       -0.405381   -0.951786   -1.679986
 ---------------------------------------------------------------------
                    Distance matrix (angstroms):
                    1          2          3          4          5
     1  H    0.000000
     2  C    1.093337   0.000000
     3  H    1.776639   1.087560   0.000000
     4  H    1.773432   1.089283   1.770936   0.000000
     5  C    2.166056   1.516143   2.125394   2.156284   0.000000
     6  H    2.669761   2.237082   2.497309   3.113485   1.098287
     7  H    4.000561   2.985580   3.037809   3.137569   2.156768
     8  O    2.745723   2.392548   3.277637   2.682039   1.302120
     9  H    4.637362   3.823787   4.439214   3.316081   3.240160
    10  C    5.124330   4.245495   4.713860   3.549958   3.959683
    11  H    5.514991   4.767363   5.338828   3.917007   4.658519
    12  H    6.034338   5.090737   5.444551   4.496245   4.634169
    13  C    4.476110   3.509714   3.710744   2.769063   3.643827
    14  C    4.605303   3.521248   3.348163   3.187474   3.477726
    15  H    5.646548   4.570473   4.293028   4.193550   4.553197
    16  H    4.073888   3.032068   2.583304   2.823499   3.346118
    17  O    4.399586   3.582598   3.753648   2.639549   4.164952
    18  O    4.778582   3.711908   3.637731   3.682579   3.087169
                    6          7          8          9         10
     6  H    0.000000
     7  H    2.510868   0.000000
     8  O    1.991279   2.821111   0.000000
     9  H    4.125179   2.634995   2.865633   0.000000
    10  C    4.877938   3.048378   3.802206   1.091610   0.000000
    11  H    5.658264   4.068053   4.333980   1.781980   1.086323
    12  H    5.419950   3.274911   4.516999   1.746033   1.090148
    13  C    4.548806   2.709498   3.952638   2.130852   1.502175
    14  C    4.088137   1.925910   4.163983   2.912130   2.587381
    15  H    5.097479   2.813410   5.221938   3.634065   3.074868
    16  H    3.879893   2.288989   4.283198   3.667948   3.435353
    17  O    5.129982   3.679875   4.510488   3.039188   2.385606
    18  O    3.457638   0.968959   3.695550   2.764391   2.868944
                   11         12         13         14         15
    11  H    0.000000
    12  H    1.794579   0.000000
    13  C    2.131323   2.140436   0.000000
    14  C    3.496843   2.773936   1.525206   0.000000
    15  H    3.910511   2.946203   2.116796   1.093222   0.000000
    16  H    4.235580   3.802880   2.126366   1.094077   1.758220
    17  O    2.532682   3.143281   1.207556   2.366585   2.822228
    18  O    3.940167   2.837094   2.469621   1.401525   2.018334
                   16         17         18
    16  H    0.000000
    17  O    2.502503   0.000000
    18  O    2.086627   3.536189   0.000000
 Stoichiometry    C5H10O3(3)
 Framework group  C1[X(C5H10O3)]
 Deg. of freedom    48
 Full point group                 C1      NOp   1
 Largest Abelian subgroup         C1      NOp   1
 Largest concise Abelian subgroup C1      NOp   1
                         Standard orientation:                         
 ---------------------------------------------------------------------
 Center     Atomic      Atomic             Coordinates (Angstroms)
 Number     Number       Type             X           Y           Z
 ---------------------------------------------------------------------
      1          1           0        2.753272    1.600712    0.865385
      2          6           0        1.874818    0.949978    0.881181
      3          1           0        1.682722    0.636142    1.904603
      4          1           0        1.016324    1.513717    0.518245
      5          6           0        2.096090   -0.289515    0.036560
      6          1           0        2.806634   -1.031819    0.424306
      7          1           0        0.353904   -1.541873    0.255731
      8          8           0        2.253905   -0.089133   -1.240334
      9          1           0       -0.545621   -0.219331   -1.838293
     10          6           0       -1.535602    0.087530   -1.495675
     11          1           0       -1.872178    0.948446   -2.066320
     12          1           0       -2.192727   -0.768069   -1.652393
     13          6           0       -1.473857    0.436905   -0.035999
     14          6           0       -1.234144   -0.701940    0.949812
     15          1           0       -2.218366   -1.043863    1.280761
     16          1           0       -0.732310   -0.277451    1.824441
     17          8           0       -1.619046    1.562002    0.377847
     18          8           0       -0.561795   -1.812163    0.421017
 ---------------------------------------------------------------------
 Rotational constants (GHZ):           2.3006199           1.1840456           1.1145331
 Standard basis: Aug-CC-pVTZ (5D, 7F)
 There are   690 symmetry adapted cartesian basis functions of A   symmetry.
 There are   598 symmetry adapted basis functions of A   symmetry.
   598 basis functions,   846 primitive gaussians,   690 cartesian basis functions
    33 alpha electrons       31 beta electrons
       nuclear repulsion energy       379.0637615905 Hartrees.
 NAtoms=   18 NActive=   18 NUniq=   18 SFac= 1.00D+00 NAtFMM=   60 NAOKFM=F Big=F
 Integral buffers will be    131072 words long.
 Raffenetti 2 integral format.
 Two-electron integral symmetry is turned on.
 Nuclear repulsion after empirical dispersion term =      379.0535645574 Hartrees.
 One-electron integrals computed using PRISM.
 NBasis=   598 RedAO= T EigKep=  7.27D-06  NBF=   598
 NBsUse=   598 1.00D-06 EigRej= -1.00D+00 NBFU=   598
 Initial guess from the checkpoint file:  "Forward-wb-opt.chk"
 B after Tr=     0.000000    0.000000    0.000000
         Rot=    0.997416    0.069943    0.013054    0.009916 Ang=   8.24 deg.
 Initial guess <Sx>= 0.0000 <Sy>= 0.0000 <Sz>= 1.0000 <S**2>= 2.0070 S= 1.0023
 ExpMin= 2.53D-02 ExpMax= 1.53D+04 ExpMxC= 5.22D+02 IAcc=3 IRadAn=         7 AccDes= 0.00D+00
 Harris functional with IExCor= 4639 and IRadAn=       7 diagonalized for initial guess.
 HarFok:  IExCor= 4639 AccDes= 0.00D+00 IRadAn=         7 IDoV= 1 UseB2=F ITyADJ=14
 ICtDFT=  3500011 ScaDFX=  1.000000  1.000000  1.000000  1.000000
 FoFCou: FMM=F IPFlag=           0 FMFlag=      100000 FMFlg1=           0
         NFxFlg=           0 DoJE=T BraDBF=F KetDBF=T FulRan=T
         wScrn=  0.000000 ICntrl=       500 IOpCl=  0 I1Cent=   200000004 NGrid=           0
         NMat0=    1 NMatS0=      1 NMatT0=    0 NMatD0=    1 NMtDS0=    0 NMtDT0=    0
 Petite list used in FoFCou.
 Requested convergence on RMS density matrix=1.00D-08 within 128 cycles.
 Requested convergence on MAX density matrix=1.00D-06.
 Requested convergence on             energy=1.00D-06.
 No special actions if energy rises.
 SCF Done:  E(UwB97XD) =  -422.116497314     A.U. after   16 cycles
            NFock= 16  Conv=0.62D-08     -V/T= 2.0057
 <Sx>= 0.0000 <Sy>= 0.0000 <Sz>= 1.0000 <S**2>= 2.0072 S= 1.0024
 <L.S>=  0.00000000000    
 Annihilation of the first spin contaminant:
 S**2 before annihilation     2.0072,   after     2.0000
 Calling FoFJK, ICntrl=      2127 FMM=F ISym2X=0 I1Cent= 0 IOpClX= 1 NMat=1 NMatS=1 NMatT=0.
 ***** Axes restored to original set *****
 -------------------------------------------------------------------
 Center     Atomic                   Forces (Hartrees/Bohr)
 Number     Number              X              Y              Z
 -------------------------------------------------------------------
      1        1           0.000047333    0.000006915   -0.000224675
      2        6           0.000097568    0.000244494    0.000500265
      3        1          -0.000019373    0.000073864    0.000140125
      4        1           0.000701763   -0.000553267   -0.000031539
      5        6           0.000122287    0.000779518   -0.000492904
      6        1           0.000265310    0.000013745    0.000148153
      7        1          -0.000942728    0.000129046   -0.000279710
      8        8          -0.000072121   -0.000436366    0.000160783
      9        1           0.000012795   -0.000042715    0.000089664
     10        6           0.000268996    0.000105031    0.000117219
     11        1          -0.000037367   -0.000076461   -0.000135513
     12        1          -0.000002793    0.000065585   -0.000068345
     13        6          -0.000473372   -0.000661353   -0.000646573
     14        6          -0.000333057   -0.000606648    0.001256944
     15        1          -0.000167612    0.000275714   -0.000294631
     16        1          -0.000089323   -0.000051673   -0.000226430
     17        8          -0.000306919    0.000619625    0.000554697
     18        8           0.000928613    0.000114946   -0.000567532
 -------------------------------------------------------------------
 Cartesian Forces:  Max     0.001256944 RMS     0.000405448

 GradGradGradGradGradGradGradGradGradGradGradGradGradGradGradGradGradGrad
 Berny optimization.
 Using GEDIIS/GDIIS optimizer.
 FormGI is forming the generalized inverse of G from B-inverse, IUseBI=4.
 Internal  Forces:  Max     0.004059120 RMS     0.000811825
 Search for a local minimum.
 Step number   9 out of a maximum of   84
 All quantities printed in internal units (Hartrees-Bohrs-Radians)
 Mixed Optimization -- En-DIIS/RFO-DIIS
 Swapping is turned off.
 Update second derivatives using D2CorX and points    6    7    5    8    9
 DE=  1.34D-05 DEPred=-1.74D-04 R=-7.73D-02
 Trust test=-7.73D-02 RLast= 3.11D-01 DXMaxT set to 5.30D-02
 ITU= -1  0 -1 -1  1  0 -1  1  0
     Eigenvalues ---    0.00263   0.00368   0.00410   0.00614   0.01349
     Eigenvalues ---    0.02532   0.02839   0.03848   0.04439   0.05304
     Eigenvalues ---    0.05568   0.05749   0.05895   0.06707   0.07279
     Eigenvalues ---    0.07489   0.08088   0.11516   0.11901   0.14673
     Eigenvalues ---    0.15009   0.15964   0.16000   0.16007   0.16024
     Eigenvalues ---    0.16109   0.16548   0.17749   0.23391   0.24639
     Eigenvalues ---    0.25575   0.29119   0.29808   0.31385   0.32913
     Eigenvalues ---    0.33187   0.33742   0.33913   0.33972   0.34179
     Eigenvalues ---    0.34386   0.34469   0.34569   0.37071   0.43104
     Eigenvalues ---    0.53357   0.62880   0.95488
 En-DIIS/RFO-DIIS/Sim-DIIS IScMMF=       -3 using points:     9    8
 RFO step:  Lambda=-4.12687801D-04.
 DidBck=T Rises=T En-DIIS coefs:    0.49180    0.50820
 Iteration  1 RMS(Cart)=  0.09405663 RMS(Int)=  0.00247861
 Iteration  2 RMS(Cart)=  0.00341704 RMS(Int)=  0.00001125
 Iteration  3 RMS(Cart)=  0.00000354 RMS(Int)=  0.00001088
 Iteration  4 RMS(Cart)=  0.00000000 RMS(Int)=  0.00001088
 Variable       Old X    -DE/DX   Delta X   Delta X   Delta X     New X
                                 (Linear)    (Quad)   (Total)
    R1        2.06611  -0.00008   0.00024  -0.00076  -0.00051   2.06559
    R2        2.05519  -0.00008   0.00029  -0.00082  -0.00053   2.05466
    R3        2.05845  -0.00077   0.00002  -0.00119  -0.00117   2.05728
    R4        2.86509   0.00041  -0.00014   0.00025   0.00011   2.86521
    R5        2.07546   0.00008   0.00033  -0.00052  -0.00018   2.07528
    R6        4.07570   0.00106  -0.01020   0.01485   0.00465   4.08035
    R7        2.46065  -0.00045  -0.00014  -0.00019  -0.00033   2.46032
    R8        1.83107   0.00026   0.00003  -0.00157  -0.00153   1.82953
    R9        2.06284  -0.00004   0.00036  -0.00093  -0.00056   2.06228
   R10        2.05285  -0.00013   0.00009  -0.00051  -0.00041   2.05244
   R11        2.06008   0.00004   0.00013  -0.00041  -0.00027   2.05981
   R12        2.83870  -0.00001   0.00171  -0.00302  -0.00130   2.83739
   R13        2.88222   0.00008   0.00138  -0.00181  -0.00042   2.88180
   R14        2.28195   0.00049  -0.00022   0.00015  -0.00007   2.28188
   R15        2.06589   0.00006   0.00012  -0.00050  -0.00038   2.06551
   R16        2.06751  -0.00014   0.00021  -0.00030  -0.00009   2.06741
   R17        2.64850   0.00111   0.00078   0.00094   0.00172   2.65022
    A1        1.90420   0.00002   0.00071  -0.00084  -0.00013   1.90407
    A2        1.89694  -0.00009  -0.00104   0.00221   0.00117   1.89811
    A3        1.94043  -0.00045   0.00082  -0.00218  -0.00136   1.93907
    A4        1.90041  -0.00033   0.00103  -0.00239  -0.00136   1.89904
    A5        1.89030   0.00013   0.00096  -0.00129  -0.00033   1.88997
    A6        1.93104   0.00071  -0.00242   0.00438   0.00196   1.93300
    A7        2.03789  -0.00092   0.00090  -0.00317  -0.00227   2.03562
    A8        1.87571   0.00188   0.00499  -0.00197   0.00301   1.87872
    A9        2.02436  -0.00012   0.00052  -0.00105  -0.00057   2.02379
   A10        1.66520  -0.00039  -0.00468   0.00657   0.00191   1.66711
   A11        1.95175   0.00043   0.00106  -0.00168  -0.00060   1.95115
   A12        1.86180  -0.00079  -0.00410   0.00363  -0.00045   1.86135
   A13        1.91654   0.00002  -0.00085   0.00111   0.00026   1.91680
   A14        1.85555   0.00001   0.00036  -0.00017   0.00019   1.85574
   A15        1.91037  -0.00014  -0.00055   0.00026  -0.00028   1.91009
   A16        1.93876  -0.00008   0.00013  -0.00028  -0.00015   1.93861
   A17        1.91649   0.00007  -0.00044   0.00042  -0.00001   1.91648
   A18        1.92517   0.00012   0.00133  -0.00134  -0.00001   1.92517
   A19        2.04976  -0.00059   0.00093  -0.00137  -0.00045   2.04931
   A20        2.14692  -0.00054   0.00113  -0.00352  -0.00239   2.14452
   A21        2.08642   0.00113  -0.00202   0.00477   0.00274   2.08916
   A22        1.86263  -0.00019  -0.00091  -0.00001  -0.00093   1.86170
   A23        1.87453   0.00071  -0.00044   0.00326   0.00282   1.87736
   A24        2.00757  -0.00075   0.00370  -0.00610  -0.00241   2.00516
   A25        1.86742   0.00008  -0.00187   0.00434   0.00247   1.86989
   A26        1.87377  -0.00029   0.00044  -0.00359  -0.00315   1.87062
   A27        1.97026   0.00044  -0.00131   0.00265   0.00135   1.97161
   A28        1.87208   0.00406   0.00430  -0.00290   0.00140   1.87349
   A29        2.99794   0.00170   0.01858   0.00828   0.02686   3.02480
   A30        3.45034  -0.00344  -0.00595  -0.00924  -0.01519   3.43516
    D1        1.23403  -0.00034  -0.00545   0.00690   0.00145   1.23548
    D2        3.07760  -0.00010  -0.00765   0.01219   0.00454   3.08214
    D3       -1.12496   0.00019  -0.00890   0.01472   0.00582  -1.11914
    D4       -0.85789  -0.00018  -0.00744   0.01007   0.00263  -0.85525
    D5        0.98568   0.00007  -0.00964   0.01536   0.00572   0.99140
    D6        3.06631   0.00036  -0.01088   0.01789   0.00700   3.07331
    D7       -2.93956  -0.00027  -0.00785   0.01120   0.00334  -2.93621
    D8       -1.09599  -0.00003  -0.01006   0.01649   0.00643  -1.08956
    D9        0.98464   0.00026  -0.01130   0.01902   0.00771   0.99236
   D10        0.26279   0.00123   0.06047   0.04981   0.11032   0.37310
   D11        2.36513   0.00074   0.06162   0.04973   0.11138   2.47651
   D12       -1.87549   0.00027   0.05780   0.04994   0.10768  -1.76782
   D13       -1.20018  -0.00003   0.00181  -0.01034  -0.00853  -1.20871
   D14        1.95594  -0.00011  -0.00150  -0.00045  -0.00195   1.95399
   D15        2.97789   0.00000   0.00347  -0.01214  -0.00867   2.96923
   D16       -0.14916  -0.00008   0.00015  -0.00224  -0.00209  -0.15126
   D17        0.83556  -0.00003   0.00270  -0.01117  -0.00847   0.82709
   D18       -2.29150  -0.00011  -0.00061  -0.00128  -0.00189  -2.29339
   D19       -1.63181   0.00019  -0.04800   0.02872  -0.01928  -1.65108
   D20        2.65374  -0.00015  -0.04521   0.02220  -0.02301   2.63074
   D21        0.44426  -0.00076  -0.04585   0.02053  -0.02531   0.41895
   D22        1.49578   0.00025  -0.04479   0.01912  -0.02568   1.47010
   D23       -0.50186  -0.00008  -0.04200   0.01260  -0.02941  -0.53127
   D24       -2.71134  -0.00069  -0.04264   0.01093  -0.03171  -2.74305
   D25        1.22223   0.00072   0.01658  -0.01202   0.00456   1.22679
   D26       -2.99109  -0.00018   0.01801  -0.01828  -0.00027  -2.99136
   D27       -0.93737  -0.00001   0.01525  -0.01373   0.00152  -0.93585
         Item               Value     Threshold  Converged?
 Maximum Force            0.004059     0.000450     NO 
 RMS     Force            0.000812     0.000300     NO 
 Maximum Displacement     0.278422     0.001800     NO 
 RMS     Displacement     0.094494     0.001200     NO 
 Predicted change in Energy=-2.145115D-04
 GradGradGradGradGradGradGradGradGradGradGradGradGradGradGradGradGradGrad

                          Input orientation:                          
 ---------------------------------------------------------------------
 Center     Atomic      Atomic             Coordinates (Angstroms)
 Number     Number       Type             X           Y           Z
 ---------------------------------------------------------------------
      1          1           0        3.154513   -0.126793    1.467130
      2          6           0        2.258293   -0.437808    0.924129
      3          1           0        2.267419   -1.519302    0.812498
      4          1           0        1.381599   -0.152099    1.502895
      5          6           0        2.214912    0.182850   -0.458538
      6          1           0        2.941034   -0.194902   -1.190707
      7          1           0        0.474359   -0.596285   -1.471299
      8          8           0        2.119490    1.480702   -0.497800
      9          1           0       -0.696322    1.618470   -0.690802
     10          6           0       -1.630858    1.231971   -0.280652
     11          1           0       -2.061361    1.958088    0.402755
     12          1           0       -2.289246    1.056025   -1.131344
     13          6           0       -1.363455   -0.054444    0.446045
     14          6           0       -0.974968   -1.267207   -0.392913
     15          1           0       -1.896111   -1.823096   -0.585726
     16          1           0       -0.336657   -1.905484    0.225196
     17          8           0       -1.464698   -0.163536    1.644354
     18          8           0       -0.405003   -0.965291   -1.638230
 ---------------------------------------------------------------------
                    Distance matrix (angstroms):
                    1          2          3          4          5
     1  H    0.000000
     2  C    1.093065   0.000000
     3  H    1.776108   1.087278   0.000000
     4  H    1.773455   1.088664   1.769341   0.000000
     5  C    2.164931   1.516201   2.124996   2.157271   0.000000
     6  H    2.667266   2.235547   2.494117   3.112741   1.098190
     7  H    4.004749   2.990922   3.046761   3.141053   2.159227
     8  O    2.741581   2.392035   3.277009   2.685759   1.301948
     9  H    4.746740   3.945380   4.570479   3.502139   3.254263
    10  C    5.272642   4.400585   4.895001   3.764517   3.990268
    11  H    5.717076   4.967047   5.567626   4.185352   4.709544
    12  H    6.147003   5.209282   5.583370   4.676953   4.637084
    13  C    4.632482   3.673226   3.932346   2.943092   3.698552
    14  C    4.670430   3.588381   3.468377   3.223502   3.504612
    15  H    5.709681   4.632251   4.402533   4.230597   4.576079
    16  H    4.110281   3.062082   2.697271   2.767540   3.367363
    17  O    4.622756   3.801922   4.056942   2.849834   4.252254
    18  O    4.797550   3.733238   3.668082   3.704037   3.094164
                    6          7          8          9         10
     6  H    0.000000
     7  H    2.514821   0.000000
     8  O    1.990654   2.822771   0.000000
     9  H    4.094945   2.623892   2.825778   0.000000
    10  C    4.875075   3.031847   3.764854   1.091312   0.000000
    11  H    5.674367   4.057927   4.303302   1.781723   1.086105
    12  H    5.378120   3.237779   4.474225   1.745804   1.090005
    13  C    4.607311   2.710602   3.921533   2.129819   1.501484
    14  C    4.137799   1.927070   4.139768   2.914364   2.586249
    15  H    5.139551   2.812193   5.200756   3.646219   3.081698
    16  H    3.959057   2.291253   4.245190   3.658779   3.431394
    17  O    5.239182   3.695201   4.487622   3.036264   2.383421
    18  O    3.462620   0.968147   3.695474   2.767365   2.858968
                   11         12         13         14         15
    11  H    0.000000
    12  H    1.794188   0.000000
    13  C    2.130547   2.139716   0.000000
    14  C    3.495120   2.769479   1.524982   0.000000
    15  H    3.911746   2.956618   2.115752   1.093020   0.000000
    16  H    4.234775   3.797808   2.128248   1.094028   1.759624
    17  O    2.529597   3.141928   1.207516   2.368203   2.813097
    18  O    3.931321   2.809453   2.468294   1.402436   2.016679
                   16         17         18
    16  H    0.000000
    17  O    2.514134   0.000000
    18  O    2.088298   3.541345   0.000000
 Stoichiometry    C5H10O3(3)
 Framework group  C1[X(C5H10O3)]
 Deg. of freedom    48
 Full point group                 C1      NOp   1
 Largest Abelian subgroup         C1      NOp   1
 Largest concise Abelian subgroup C1      NOp   1
                         Standard orientation:                         
 ---------------------------------------------------------------------
 Center     Atomic      Atomic             Coordinates (Angstroms)
 Number     Number       Type             X           Y           Z
 ---------------------------------------------------------------------
      1          1           0        2.915381    1.384378    1.038389
      2          6           0        2.019489    0.758652    1.013183
      3          1           0        1.913296    0.250850    1.968712
      4          1           0        1.151337    1.396540    0.856336
      5          6           0        2.117944   -0.291963   -0.075569
      6          1           0        2.834365   -1.107519    0.090657
      7          1           0        0.356249   -1.533885    0.052185
      8          8           0        2.170582    0.156217   -1.296811
      9          1           0       -0.598209    0.010381   -1.842298
     10          6           0       -1.590225    0.240196   -1.449806
     11          1           0       -1.971752    1.142692   -1.918379
     12          1           0       -2.218957   -0.618856   -1.683974
     13          6           0       -1.506728    0.434983    0.036647
     14          6           0       -1.213268   -0.793994    0.890503
     15          1           0       -2.179545   -1.186644    1.217345
     16          1           0       -0.683490   -0.455190    1.785737
     17          8           0       -1.681831    1.504924    0.568305
     18          8           0       -0.548995   -1.832391    0.221698
 ---------------------------------------------------------------------
 Rotational constants (GHZ):           2.3042779           1.1479750           1.0984427
 Standard basis: Aug-CC-pVTZ (5D, 7F)
 There are   690 symmetry adapted cartesian basis functions of A   symmetry.
 There are   598 symmetry adapted basis functions of A   symmetry.
   598 basis functions,   846 primitive gaussians,   690 cartesian basis functions
    33 alpha electrons       31 beta electrons
       nuclear repulsion energy       377.3579091459 Hartrees.
 NAtoms=   18 NActive=   18 NUniq=   18 SFac= 1.00D+00 NAtFMM=   60 NAOKFM=F Big=F
 Integral buffers will be    131072 words long.
 Raffenetti 2 integral format.
 Two-electron integral symmetry is turned on.
 Nuclear repulsion after empirical dispersion term =      377.3479680518 Hartrees.
 One-electron integrals computed using PRISM.
 NBasis=   598 RedAO= T EigKep=  7.51D-06  NBF=   598
 NBsUse=   598 1.00D-06 EigRej= -1.00D+00 NBFU=   598
 Initial guess from the checkpoint file:  "Forward-wb-opt.chk"
 B after Tr=     0.000000    0.000000    0.000000
         Rot=    0.997709   -0.066333   -0.013312   -0.000572 Ang=  -7.76 deg.
 Initial guess <Sx>= 0.0000 <Sy>= 0.0000 <Sz>= 1.0000 <S**2>= 2.0075 S= 1.0025
 ExpMin= 2.53D-02 ExpMax= 1.53D+04 ExpMxC= 5.22D+02 IAcc=3 IRadAn=         7 AccDes= 0.00D+00
 Harris functional with IExCor= 4639 and IRadAn=       7 diagonalized for initial guess.
 HarFok:  IExCor= 4639 AccDes= 0.00D+00 IRadAn=         7 IDoV= 1 UseB2=F ITyADJ=14
 ICtDFT=  3500011 ScaDFX=  1.000000  1.000000  1.000000  1.000000
 FoFCou: FMM=F IPFlag=           0 FMFlag=      100000 FMFlg1=           0
         NFxFlg=           0 DoJE=T BraDBF=F KetDBF=T FulRan=T
         wScrn=  0.000000 ICntrl=       500 IOpCl=  0 I1Cent=   200000004 NGrid=           0
         NMat0=    1 NMatS0=      1 NMatT0=    0 NMatD0=    1 NMtDS0=    0 NMtDT0=    0
 Petite list used in FoFCou.
 Requested convergence on RMS density matrix=1.00D-08 within 128 cycles.
 Requested convergence on MAX density matrix=1.00D-06.
 Requested convergence on             energy=1.00D-06.
 No special actions if energy rises.
 SCF Done:  E(UwB97XD) =  -422.116658414     A.U. after   16 cycles
            NFock= 16  Conv=0.30D-08     -V/T= 2.0057
 <Sx>= 0.0000 <Sy>= 0.0000 <Sz>= 1.0000 <S**2>= 2.0072 S= 1.0024
 <L.S>=  0.00000000000    
 Annihilation of the first spin contaminant:
 S**2 before annihilation     2.0072,   after     2.0000
 Calling FoFJK, ICntrl=      2127 FMM=F ISym2X=0 I1Cent= 0 IOpClX= 1 NMat=1 NMatS=1 NMatT=0.
 ***** Axes restored to original set *****
 -------------------------------------------------------------------
 Center     Atomic                   Forces (Hartrees/Bohr)
 Number     Number              X              Y              Z
 -------------------------------------------------------------------
      1        1           0.000009644    0.000071276    0.000047060
      2        6          -0.000079178   -0.000376015    0.000105251
      3        1           0.000092009   -0.000201035   -0.000050975
      4        1          -0.000249624    0.000172436   -0.000026662
      5        6          -0.000102994    0.000727732   -0.000206634
      6        1           0.000266717   -0.000044022    0.000014034
      7        1          -0.000184570    0.000153391   -0.000244400
      8        8          -0.000091176   -0.000230314    0.000049228
      9        1           0.000113297    0.000153850    0.000056100
     10        6           0.000169461    0.000275379   -0.000358213
     11        1           0.000032193   -0.000005175    0.000005298
     12        1          -0.000065804    0.000064010   -0.000137197
     13        6          -0.000794495   -0.000279028    0.000243192
     14        6          -0.000247503    0.000055640    0.000612454
     15        1          -0.000144998    0.000051879    0.000025841
     16        1           0.000013190   -0.000112596   -0.000241342
     17        8           0.000584219   -0.000076474    0.000360028
     18        8           0.000679611   -0.000400935   -0.000253064
 -------------------------------------------------------------------
 Cartesian Forces:  Max     0.000794495 RMS     0.000269262

 GradGradGradGradGradGradGradGradGradGradGradGradGradGradGradGradGradGrad
 Berny optimization.
 Using GEDIIS/GDIIS optimizer.
 FormGI is forming the generalized inverse of G from B-inverse, IUseBI=4.
 Internal  Forces:  Max     0.001285879 RMS     0.000326791
 Search for a local minimum.
 Step number  10 out of a maximum of   84
 All quantities printed in internal units (Hartrees-Bohrs-Radians)
 Mixed Optimization -- En-DIIS/RFO-DIIS
 Swapping is turned off.
 Update second derivatives using D2CorX and points    4    6    7    5    8
                                                      9   10
 DE= -1.61D-04 DEPred=-2.15D-04 R= 7.51D-01
 TightC=F SS=  1.41D+00  RLast= 2.04D-01 DXNew= 8.9191D-02 6.1345D-01
 Trust test= 7.51D-01 RLast= 2.04D-01 DXMaxT set to 8.92D-02
 ITU=  1 -1  0 -1 -1  1  0 -1  1  0
     Eigenvalues ---    0.00186   0.00383   0.00470   0.00610   0.01242
     Eigenvalues ---    0.02720   0.03144   0.03907   0.04558   0.05422
     Eigenvalues ---    0.05584   0.05677   0.05875   0.07259   0.07309
     Eigenvalues ---    0.07548   0.08786   0.11321   0.11892   0.14752
     Eigenvalues ---    0.15155   0.15939   0.16000   0.16002   0.16044
     Eigenvalues ---    0.16343   0.16631   0.17738   0.24125   0.25008
     Eigenvalues ---    0.26877   0.29359   0.29712   0.32198   0.33283
     Eigenvalues ---    0.33400   0.33781   0.33882   0.33983   0.34217
     Eigenvalues ---    0.34398   0.34529   0.34752   0.39563   0.43532
     Eigenvalues ---    0.54022   0.62903   0.95526
 En-DIIS/RFO-DIIS/Sim-DIIS IScMMF=       -3 using points:    10    9    8
 RFO step:  Lambda=-8.02033073D-05.
 DidBck=F Rises=F RFO-DIIS coefs:    2.09189   -0.24516   -0.84672
 Iteration  1 RMS(Cart)=  0.03842624 RMS(Int)=  0.00065925
 Iteration  2 RMS(Cart)=  0.00092686 RMS(Int)=  0.00001946
 Iteration  3 RMS(Cart)=  0.00000049 RMS(Int)=  0.00001946
 Variable       Old X    -DE/DX   Delta X   Delta X   Delta X     New X
                                 (Linear)    (Quad)   (Total)
    R1        2.06559   0.00005  -0.00096   0.00058  -0.00039   2.06520
    R2        2.05466   0.00021  -0.00106   0.00118   0.00012   2.05477
    R3        2.05728   0.00023  -0.00131   0.00103  -0.00028   2.05700
    R4        2.86521   0.00020   0.00035   0.00042   0.00076   2.86597
    R5        2.07528   0.00018  -0.00076   0.00095   0.00020   2.07547
    R6        4.08035  -0.00011   0.02207  -0.00286   0.01922   4.09957
    R7        2.46032  -0.00022  -0.00012  -0.00059  -0.00071   2.45962
    R8        1.82953  -0.00027  -0.00173   0.00099  -0.00075   1.82879
    R9        2.06228   0.00016  -0.00122   0.00058  -0.00064   2.06164
   R10        2.05244  -0.00001  -0.00061   0.00018  -0.00042   2.05202
   R11        2.05981   0.00014  -0.00052   0.00074   0.00022   2.06003
   R12        2.83739   0.00062  -0.00428   0.00431   0.00003   2.83743
   R13        2.88180   0.00018  -0.00277   0.00201  -0.00076   2.88104
   R14        2.28188   0.00032   0.00029   0.00004   0.00033   2.28221
   R15        2.06551   0.00009  -0.00061   0.00074   0.00013   2.06563
   R16        2.06741  -0.00006  -0.00045  -0.00034  -0.00079   2.06662
   R17        2.65022   0.00057   0.00059   0.00120   0.00179   2.65201
    A1        1.90407   0.00001  -0.00132   0.00114  -0.00019   1.90388
    A2        1.89811   0.00009   0.00302  -0.00184   0.00117   1.89928
    A3        1.93907   0.00004  -0.00285   0.00114  -0.00171   1.93736
    A4        1.89904   0.00014  -0.00321   0.00308  -0.00013   1.89892
    A5        1.88997   0.00002  -0.00195   0.00157  -0.00039   1.88958
    A6        1.93300  -0.00029   0.00617  -0.00493   0.00125   1.93425
    A7        2.03562  -0.00003  -0.00398   0.00132  -0.00263   2.03299
    A8        1.87872  -0.00084  -0.00503  -0.00231  -0.00733   1.87139
    A9        2.02379   0.00022  -0.00148   0.00145  -0.00007   2.02372
   A10        1.66711   0.00052   0.00988  -0.00142   0.00844   1.67555
   A11        1.95115  -0.00005  -0.00241   0.00181  -0.00066   1.95050
   A12        1.86135   0.00018   0.00634  -0.00231   0.00402   1.86536
   A13        1.91680  -0.00009   0.00170  -0.00195  -0.00025   1.91655
   A14        1.85574  -0.00004  -0.00040   0.00029  -0.00011   1.85563
   A15        1.91009   0.00009   0.00060  -0.00025   0.00035   1.91043
   A16        1.93861  -0.00003  -0.00039  -0.00015  -0.00053   1.93808
   A17        1.91648  -0.00008   0.00071  -0.00111  -0.00039   1.91609
   A18        1.92517   0.00015  -0.00223   0.00318   0.00096   1.92612
   A19        2.04931  -0.00012  -0.00203   0.00074  -0.00132   2.04799
   A20        2.14452   0.00029  -0.00449   0.00344  -0.00107   2.14345
   A21        2.08916  -0.00016   0.00636  -0.00397   0.00237   2.09153
   A22        1.86170   0.00020   0.00051   0.00034   0.00081   1.86250
   A23        1.87736   0.00005   0.00381  -0.00151   0.00230   1.87966
   A24        2.00516  -0.00021  -0.00879   0.00541  -0.00339   2.00177
   A25        1.86989  -0.00002   0.00581  -0.00309   0.00271   1.87260
   A26        1.87062   0.00017  -0.00418   0.00340  -0.00080   1.86981
   A27        1.97161  -0.00017   0.00364  -0.00480  -0.00114   1.97046
   A28        1.87349  -0.00097  -0.00563   0.00535  -0.00028   1.87321
   A29        3.02480  -0.00129  -0.00163  -0.00820  -0.00984   3.01496
   A30        3.43516   0.00107  -0.00666   0.02006   0.01340   3.44856
    D1        1.23548   0.00008   0.01066  -0.00101   0.00965   1.24513
    D2        3.08214   0.00018   0.01771  -0.00353   0.01419   3.09633
    D3       -1.11914  -0.00007   0.02118  -0.00727   0.01390  -1.10523
    D4       -0.85525   0.00004   0.01527  -0.00410   0.01117  -0.84409
    D5        0.99140   0.00014   0.02231  -0.00661   0.01570   1.00710
    D6        3.07331  -0.00011   0.02578  -0.01035   0.01542   3.08873
    D7       -2.93621   0.00003   0.01674  -0.00592   0.01083  -2.92539
    D8       -1.08956   0.00013   0.02378  -0.00843   0.01536  -1.07419
    D9        0.99236  -0.00012   0.02725  -0.01217   0.01508   1.00743
   D10        0.37310  -0.00006   0.01970   0.00554   0.02532   0.39842
   D11        2.47651  -0.00009   0.01895   0.00572   0.02459   2.50111
   D12       -1.76782   0.00028   0.02127   0.00894   0.03021  -1.73761
   D13       -1.20871   0.00006  -0.01233  -0.00004  -0.01235  -1.22106
   D14        1.95399  -0.00025   0.00037  -0.01145  -0.01110   1.94289
   D15        2.96923   0.00016  -0.01524   0.00321  -0.01202   2.95721
   D16       -0.15126  -0.00015  -0.00254  -0.00821  -0.01077  -0.16202
   D17        0.82709   0.00015  -0.01375   0.00201  -0.01172   0.81537
   D18       -2.29339  -0.00017  -0.00105  -0.00940  -0.01047  -2.30386
   D19       -1.65108  -0.00017   0.05892  -0.00294   0.05601  -1.59508
   D20        2.63074  -0.00027   0.05021   0.00117   0.05139   2.68213
   D21        0.41895   0.00007   0.04875   0.00477   0.05355   0.47250
   D22        1.47010   0.00014   0.04659   0.00819   0.05475   1.52485
   D23       -0.53127   0.00004   0.03787   0.01230   0.05014  -0.48113
   D24       -2.74305   0.00038   0.03642   0.01589   0.05230  -2.69076
   D25        1.22679  -0.00068  -0.02264  -0.00461  -0.02727   1.19953
   D26       -2.99136  -0.00043  -0.03030   0.00143  -0.02884  -3.02021
   D27       -0.93585  -0.00043  -0.02375  -0.00293  -0.02668  -0.96254
         Item               Value     Threshold  Converged?
 Maximum Force            0.001286     0.000450     NO 
 RMS     Force            0.000327     0.000300     NO 
 Maximum Displacement     0.187737     0.001800     NO 
 RMS     Displacement     0.038211     0.001200     NO 
 Predicted change in Energy=-2.894439D-05
 GradGradGradGradGradGradGradGradGradGradGradGradGradGradGradGradGradGrad

                          Input orientation:                          
 ---------------------------------------------------------------------
 Center     Atomic      Atomic             Coordinates (Angstroms)
 Number     Number       Type             X           Y           Z
 ---------------------------------------------------------------------
      1          1           0        3.123213   -0.123387    1.487093
      2          6           0        2.244398   -0.451311    0.926298
      3          1           0        2.287679   -1.529998    0.796417
      4          1           0        1.351076   -0.202167    1.496185
      5          6           0        2.204737    0.191560   -0.446740
      6          1           0        2.947715   -0.161504   -1.174461
      7          1           0        0.474824   -0.610126   -1.481622
      8          8           0        2.089157    1.487854   -0.465585
      9          1           0       -0.716873    1.619243   -0.744543
     10          6           0       -1.630472    1.231385   -0.291635
     11          1           0       -2.039902    1.964559    0.396815
     12          1           0       -2.320788    1.037074   -1.112654
     13          6           0       -1.322887   -0.040685    0.444393
     14          6           0       -0.973149   -1.266513   -0.391892
     15          1           0       -1.910110   -1.797833   -0.578013
     16          1           0       -0.345575   -1.919267    0.221336
     17          8           0       -1.365352   -0.126824    1.648261
     18          8           0       -0.404753   -0.980198   -1.642663
 ---------------------------------------------------------------------
                    Distance matrix (angstroms):
                    1          2          3          4          5
     1  H    0.000000
     2  C    1.092859   0.000000
     3  H    1.775868   1.087340   0.000000
     4  H    1.773911   1.088517   1.769191   0.000000
     5  C    2.163908   1.516604   2.125107   2.158406   0.000000
     6  H    2.667606   2.234241   2.488530   3.111794   1.098293
     7  H    4.008010   2.992439   3.053206   3.130748   2.169397
     8  O    2.734652   2.392028   3.277116   2.692485   1.301573
     9  H    4.771081   3.980958   4.617316   3.551733   3.265390
    10  C    5.253266   4.396526   4.915384   3.760452   3.976698
    11  H    5.675031   4.946919   5.576699   4.171576   4.676759
    12  H    6.143493   5.216660   5.610025   4.671653   4.651743
    13  C    4.567479   3.623033   3.921500   2.877920   3.645845
    14  C    4.649462   3.571384   3.480589   3.178000   3.496848
    15  H    5.692343   4.619092   4.425181   4.181361   4.572405
    16  H    4.106071   3.059383   2.723284   2.729889   3.377278
    17  O    4.491459   3.695513   4.004894   2.721725   4.151618
    18  O    4.793334   3.727907   3.674314   3.679761   3.100434
                    6          7          8          9         10
     6  H    0.000000
     7  H    2.531956   0.000000
     8  O    1.989977   2.835475   0.000000
     9  H    4.096961   2.633156   2.822920   0.000000
    10  C    4.866140   3.039655   3.732515   1.090973   0.000000
    11  H    5.644943   4.059725   4.245009   1.781108   1.085882
    12  H    5.403474   3.265708   4.479901   1.745557   1.090122
    13  C    4.568734   2.695470   3.847926   2.129832   1.501502
    14  C    4.148088   1.927428   4.119427   2.918498   2.584883
    15  H    5.160599   2.813373   5.177114   3.623252   3.055548
    16  H    3.985441   2.299341   4.243613   3.686710   3.441033
    17  O    5.154756   3.662784   4.359949   3.032290   2.382900
    18  O    3.482602   0.967752   3.700862   2.767875   2.866839
                   11         12         13         14         15
    11  H    0.000000
    12  H    1.793772   0.000000
    13  C    2.130112   2.140506   0.000000
    14  C    3.492828   2.764443   1.524579   0.000000
    15  H    3.888795   2.913966   2.116060   1.093087   0.000000
    16  H    4.240948   3.797492   2.129310   1.093611   1.761100
    17  O    2.528837   3.144863   1.207692   2.369586   2.836428
    18  O    3.937610   2.832223   2.466061   1.403381   2.016955
                   16         17         18
    16  H    0.000000
    17  O    2.507770   0.000000
    18  O    2.088025   3.532871   0.000000
 Stoichiometry    C5H10O3(3)
 Framework group  C1[X(C5H10O3)]
 Deg. of freedom    48
 Full point group                 C1      NOp   1
 Largest Abelian subgroup         C1      NOp   1
 Largest concise Abelian subgroup C1      NOp   1
                         Standard orientation:                         
 ---------------------------------------------------------------------
 Center     Atomic      Atomic             Coordinates (Angstroms)
 Number     Number       Type             X           Y           Z
 ---------------------------------------------------------------------
      1          1           0        2.905455    1.258768    1.129188
      2          6           0        2.015697    0.627247    1.067121
      3          1           0        1.945126    0.022883    1.968270
      4          1           0        1.136064    1.265196    1.002811
      5          6           0        2.093483   -0.305723   -0.126028
      6          1           0        2.817781   -1.128526   -0.057937
      7          1           0        0.322587   -1.557912   -0.078806
      8          8           0        2.121110    0.265790   -1.295089
      9          1           0       -0.642541    0.130177   -1.854304
     10          6           0       -1.608008    0.376187   -1.409809
     11          1           0       -1.958034    1.329443   -1.794416
     12          1           0       -2.287012   -0.430586   -1.686283
     13          6           0       -1.466723    0.451491    0.083133
     14          6           0       -1.224842   -0.855200    0.830390
     15          1           0       -2.207401   -1.243458    1.110876
     16          1           0       -0.693738   -0.615513    1.755843
     17          8           0       -1.559419    1.486898    0.697838
     18          8           0       -0.586183   -1.851998    0.076741
 ---------------------------------------------------------------------
 Rotational constants (GHZ):           2.2856663           1.1751067           1.1206143
 Standard basis: Aug-CC-pVTZ (5D, 7F)
 There are   690 symmetry adapted cartesian basis functions of A   symmetry.
 There are   598 symmetry adapted basis functions of A   symmetry.
   598 basis functions,   846 primitive gaussians,   690 cartesian basis functions
    33 alpha electrons       31 beta electrons
       nuclear repulsion energy       378.4885212178 Hartrees.
 NAtoms=   18 NActive=   18 NUniq=   18 SFac= 1.00D+00 NAtFMM=   60 NAOKFM=F Big=F
 Integral buffers will be    131072 words long.
 Raffenetti 2 integral format.
 Two-electron integral symmetry is turned on.
 Nuclear repulsion after empirical dispersion term =      378.4784907607 Hartrees.
 One-electron integrals computed using PRISM.
 NBasis=   598 RedAO= T EigKep=  7.24D-06  NBF=   598
 NBsUse=   598 1.00D-06 EigRej= -1.00D+00 NBFU=   598
 Initial guess from the checkpoint file:  "Forward-wb-opt.chk"
 B after Tr=     0.000000    0.000000    0.000000
         Rot=    0.998995   -0.043600   -0.005481    0.008860 Ang=  -5.14 deg.
 Initial guess <Sx>= 0.0000 <Sy>= 0.0000 <Sz>= 1.0000 <S**2>= 2.0073 S= 1.0024
 ExpMin= 2.53D-02 ExpMax= 1.53D+04 ExpMxC= 5.22D+02 IAcc=3 IRadAn=         7 AccDes= 0.00D+00
 Harris functional with IExCor= 4639 and IRadAn=       7 diagonalized for initial guess.
 HarFok:  IExCor= 4639 AccDes= 0.00D+00 IRadAn=         7 IDoV= 1 UseB2=F ITyADJ=14
 ICtDFT=  3500011 ScaDFX=  1.000000  1.000000  1.000000  1.000000
 FoFCou: FMM=F IPFlag=           0 FMFlag=      100000 FMFlg1=           0
         NFxFlg=           0 DoJE=T BraDBF=F KetDBF=T FulRan=T
         wScrn=  0.000000 ICntrl=       500 IOpCl=  0 I1Cent=   200000004 NGrid=           0
         NMat0=    1 NMatS0=      1 NMatT0=    0 NMatD0=    1 NMtDS0=    0 NMtDT0=    0
 Petite list used in FoFCou.
 Requested convergence on RMS density matrix=1.00D-08 within 128 cycles.
 Requested convergence on MAX density matrix=1.00D-06.
 Requested convergence on             energy=1.00D-06.
 No special actions if energy rises.
 SCF Done:  E(UwB97XD) =  -422.116725029     A.U. after   15 cycles
            NFock= 15  Conv=0.48D-08     -V/T= 2.0057
 <Sx>= 0.0000 <Sy>= 0.0000 <Sz>= 1.0000 <S**2>= 2.0072 S= 1.0024
 <L.S>=  0.00000000000    
 Annihilation of the first spin contaminant:
 S**2 before annihilation     2.0072,   after     2.0000
 Calling FoFJK, ICntrl=      2127 FMM=F ISym2X=0 I1Cent= 0 IOpClX= 1 NMat=1 NMatS=1 NMatT=0.
 ***** Axes restored to original set *****
 -------------------------------------------------------------------
 Center     Atomic                   Forces (Hartrees/Bohr)
 Number     Number              X              Y              Z
 -------------------------------------------------------------------
      1        1           0.000086697    0.000070992    0.000162162
      2        6           0.000067606   -0.000562182    0.000061546
      3        1           0.000091285   -0.000176273   -0.000106173
      4        1          -0.000154537    0.000324088    0.000044844
      5        6          -0.000034453    0.000572991   -0.000025756
      6        1           0.000198651   -0.000033699   -0.000106161
      7        1           0.000132015    0.000201814   -0.000067790
      8        8          -0.000207932   -0.000155690   -0.000033483
      9        1           0.000285089    0.000171174    0.000124330
     10        6           0.000009835    0.000185311   -0.000570788
     11        1           0.000015807    0.000141649    0.000085459
     12        1          -0.000071023   -0.000001318   -0.000062868
     13        6          -0.001076929   -0.000217948    0.000205012
     14        6           0.000178411    0.000287112    0.000192407
     15        1          -0.000092686   -0.000011819   -0.000021595
     16        1           0.000050851   -0.000183815   -0.000063026
     17        8           0.000536695   -0.000120214    0.000341999
     18        8          -0.000015381   -0.000492173   -0.000160117
 -------------------------------------------------------------------
 Cartesian Forces:  Max     0.001076929 RMS     0.000262426

 GradGradGradGradGradGradGradGradGradGradGradGradGradGradGradGradGradGrad
 Berny optimization.
 Using GEDIIS/GDIIS optimizer.
 FormGI is forming the generalized inverse of G from B-inverse, IUseBI=4.
 Internal  Forces:  Max     0.000594908 RMS     0.000177485
 Search for a local minimum.
 Step number  11 out of a maximum of   84
 All quantities printed in internal units (Hartrees-Bohrs-Radians)
 Mixed Optimization -- En-DIIS/RFO-DIIS
 Swapping is turned off.
 Update second derivatives using D2CorX and points    6    7    5    8    9
                                                     10   11
 DE= -6.66D-05 DEPred=-2.89D-05 R= 2.30D+00
 TightC=F SS=  1.41D+00  RLast= 1.57D-01 DXNew= 1.5000D-01 4.7093D-01
 Trust test= 2.30D+00 RLast= 1.57D-01 DXMaxT set to 1.50D-01
 ITU=  1  1 -1  0 -1 -1  1  0 -1  1  0
     Eigenvalues ---    0.00101   0.00402   0.00443   0.00603   0.01216
     Eigenvalues ---    0.02703   0.03138   0.03883   0.04414   0.05435
     Eigenvalues ---    0.05639   0.05688   0.05870   0.07195   0.07294
     Eigenvalues ---    0.07525   0.07958   0.11207   0.11870   0.14779
     Eigenvalues ---    0.15187   0.15971   0.16000   0.16028   0.16172
     Eigenvalues ---    0.16374   0.16635   0.17657   0.23401   0.25197
     Eigenvalues ---    0.25514   0.29102   0.29657   0.31656   0.32870
     Eigenvalues ---    0.33518   0.33812   0.33968   0.34007   0.34241
     Eigenvalues ---    0.34406   0.34534   0.35318   0.36994   0.44269
     Eigenvalues ---    0.55243   0.62929   0.96374
 En-DIIS/RFO-DIIS/Sim-DIIS IScMMF=       -3 using points:    11   10    9    8
 RFO step:  Lambda=-8.07715691D-05.
 DidBck=F Rises=F RFO-DIIS coefs:    3.00000   -1.76516   -0.58715    0.35231
 Iteration  1 RMS(Cart)=  0.10360087 RMS(Int)=  0.00390927
 Iteration  2 RMS(Cart)=  0.00528771 RMS(Int)=  0.00004928
 Iteration  3 RMS(Cart)=  0.00001095 RMS(Int)=  0.00004906
 Iteration  4 RMS(Cart)=  0.00000000 RMS(Int)=  0.00004906
 Variable       Old X    -DE/DX   Delta X   Delta X   Delta X     New X
                                 (Linear)    (Quad)   (Total)
    R1        2.06520   0.00017  -0.00073   0.00084   0.00011   2.06531
    R2        2.05477   0.00019   0.00031   0.00019   0.00050   2.05527
    R3        2.05700   0.00022  -0.00082   0.00145   0.00064   2.05763
    R4        2.86597   0.00030   0.00146   0.00071   0.00216   2.86813
    R5        2.07547   0.00022   0.00058   0.00033   0.00091   2.07638
    R6        4.09957   0.00005   0.03245   0.00100   0.03345   4.13301
    R7        2.45962  -0.00014  -0.00159   0.00022  -0.00137   2.45824
    R8        1.82879   0.00024  -0.00183   0.00127  -0.00055   1.82823
    R9        2.06164   0.00026  -0.00116   0.00083  -0.00033   2.06131
   R10        2.05202   0.00014  -0.00088   0.00110   0.00023   2.05225
   R11        2.06003   0.00009   0.00047  -0.00021   0.00026   2.06029
   R12        2.83743   0.00059   0.00095   0.00018   0.00113   2.83856
   R13        2.88104   0.00026  -0.00066   0.00022  -0.00044   2.88059
   R14        2.28221   0.00033   0.00049  -0.00004   0.00046   2.28267
   R15        2.06563   0.00009   0.00025  -0.00006   0.00019   2.06582
   R16        2.06662   0.00010  -0.00146   0.00090  -0.00055   2.06607
   R17        2.65201   0.00020   0.00452  -0.00257   0.00195   2.65395
    A1        1.90388   0.00000   0.00007   0.00050   0.00058   1.90446
    A2        1.89928   0.00000   0.00189  -0.00153   0.00036   1.89964
    A3        1.93736   0.00013  -0.00317   0.00182  -0.00136   1.93600
    A4        1.89892   0.00022   0.00014   0.00342   0.00356   1.90248
    A5        1.88958  -0.00005  -0.00019  -0.00118  -0.00137   1.88821
    A6        1.93425  -0.00029   0.00127  -0.00291  -0.00164   1.93261
    A7        2.03299  -0.00011  -0.00516   0.00189  -0.00333   2.02966
    A8        1.87139  -0.00018  -0.01050  -0.00279  -0.01334   1.85805
    A9        2.02372   0.00021   0.00009   0.00131   0.00126   2.02498
   A10        1.67555   0.00017   0.01409  -0.00046   0.01368   1.68923
   A11        1.95050   0.00001  -0.00072   0.00038  -0.00019   1.95030
   A12        1.86536  -0.00013   0.00509  -0.00141   0.00372   1.86909
   A13        1.91655  -0.00010  -0.00102  -0.00166  -0.00269   1.91386
   A14        1.85563   0.00011   0.00008   0.00315   0.00324   1.85887
   A15        1.91043  -0.00010   0.00024  -0.00325  -0.00301   1.90743
   A16        1.93808   0.00000  -0.00101   0.00112   0.00011   1.93819
   A17        1.91609   0.00001  -0.00109   0.00061  -0.00048   1.91561
   A18        1.92612   0.00008   0.00283  -0.00002   0.00282   1.92894
   A19        2.04799  -0.00012  -0.00210   0.00041  -0.00169   2.04630
   A20        2.14345   0.00033  -0.00192   0.00150  -0.00043   2.14302
   A21        2.09153  -0.00021   0.00398  -0.00176   0.00221   2.09374
   A22        1.86250   0.00004   0.00076   0.00081   0.00156   1.86407
   A23        1.87966   0.00009   0.00496  -0.00052   0.00443   1.88409
   A24        2.00177   0.00000  -0.00479   0.00093  -0.00386   1.99791
   A25        1.87260  -0.00003   0.00471  -0.00094   0.00376   1.87635
   A26        1.86981  -0.00004  -0.00204  -0.00187  -0.00391   1.86590
   A27        1.97046  -0.00006  -0.00287   0.00143  -0.00144   1.96903
   A28        1.87321  -0.00006   0.00275  -0.00644  -0.00369   1.86952
   A29        3.01496  -0.00040  -0.00048  -0.00255  -0.00303   3.01193
   A30        3.44856   0.00013   0.01911   0.01381   0.03295   3.48151
    D1        1.24513   0.00007   0.01587  -0.01020   0.00567   1.25081
    D2        3.09633   0.00011   0.02414  -0.01156   0.01259   3.10892
    D3       -1.10523  -0.00005   0.02301  -0.01458   0.00841  -1.09682
    D4       -0.84409   0.00002   0.01779  -0.01116   0.00664  -0.83745
    D5        1.00710   0.00006   0.02607  -0.01252   0.01356   1.02066
    D6        3.08873  -0.00010   0.02493  -0.01554   0.00938   3.09811
    D7       -2.92539  -0.00005   0.01699  -0.01288   0.00411  -2.92127
    D8       -1.07419   0.00000   0.02526  -0.01425   0.01103  -1.06317
    D9        1.00743  -0.00017   0.02413  -0.01726   0.00685   1.01428
   D10        0.39842   0.00022   0.11847   0.01623   0.13479   0.53321
   D11        2.50111   0.00014   0.11806   0.01754   0.13579   2.63690
   D12       -1.73761   0.00019   0.12577   0.01877   0.14426  -1.59335
   D13       -1.22106   0.00001  -0.02545  -0.00666  -0.03211  -1.25317
   D14        1.94289  -0.00030  -0.02370  -0.01426  -0.03796   1.90493
   D15        2.95721   0.00019  -0.02366  -0.00295  -0.02663   2.93058
   D16       -0.16202  -0.00012  -0.02192  -0.01056  -0.03248  -0.19450
   D17        0.81537   0.00013  -0.02355  -0.00476  -0.02832   0.78705
   D18       -2.30386  -0.00018  -0.02181  -0.01237  -0.03417  -2.33803
   D19       -1.59508  -0.00017   0.07421   0.00380   0.07801  -1.51707
   D20        2.68213  -0.00020   0.06603   0.00473   0.07075   2.75287
   D21        0.47250  -0.00019   0.06937   0.00256   0.07192   0.54442
   D22        1.52485   0.00014   0.07243   0.01121   0.08365   1.60850
   D23       -0.48113   0.00011   0.06425   0.01214   0.07639  -0.40474
   D24       -2.69076   0.00012   0.06758   0.00997   0.07757  -2.61319
   D25        1.19953  -0.00018  -0.04197   0.00410  -0.03788   1.16165
   D26       -3.02021  -0.00015  -0.04526   0.00438  -0.04088  -3.06109
   D27       -0.96254  -0.00025  -0.04244   0.00285  -0.03960  -1.00213
         Item               Value     Threshold  Converged?
 Maximum Force            0.000595     0.000450     NO 
 RMS     Force            0.000177     0.000300     YES
 Maximum Displacement     0.369852     0.001800     NO 
 RMS     Displacement     0.103201     0.001200     NO 
 Predicted change in Energy=-2.818826D-05
 GradGradGradGradGradGradGradGradGradGradGradGradGradGradGradGradGradGrad

                          Input orientation:                          
 ---------------------------------------------------------------------
 Center     Atomic      Atomic             Coordinates (Angstroms)
 Number     Number       Type             X           Y           Z
 ---------------------------------------------------------------------
      1          1           0        3.129294   -0.181503    1.500939
      2          6           0        2.274741   -0.530514    0.915791
      3          1           0        2.402179   -1.587822    0.695025
      4          1           0        1.368077   -0.397885    1.503985
      5          6           0        2.176083    0.219600   -0.399944
      6          1           0        2.938199   -0.019128   -1.154593
      7          1           0        0.472752   -0.634190   -1.473766
      8          8           0        1.969444    1.500936   -0.312298
      9          1           0       -0.770811    1.630242   -0.856901
     10          6           0       -1.657041    1.241968   -0.353236
     11          1           0       -2.058313    1.998273    0.314885
     12          1           0       -2.373281    0.991157   -1.136025
     13          6           0       -1.284684    0.016781    0.431989
     14          6           0       -0.970555   -1.249030   -0.357107
     15          1           0       -1.921653   -1.761378   -0.524337
     16          1           0       -0.355197   -1.895652    0.274208
     17          8           0       -1.244432    0.000739    1.639146
     18          8           0       -0.401863   -1.020734   -1.620770
 ---------------------------------------------------------------------
                    Distance matrix (angstroms):
                    1          2          3          4          5
     1  H    0.000000
     2  C    1.092917   0.000000
     3  H    1.776493   1.087602   0.000000
     4  H    1.774461   1.088853   1.771929   0.000000
     5  C    2.163990   1.517750   2.125289   2.158497   0.000000
     6  H    2.667345   2.233424   2.483788   3.110751   1.098775
     7  H    4.013852   2.994644   3.055447   3.118404   2.187096
     8  O    2.731974   2.393366   3.277558   2.695560   1.300847
     9  H    4.904350   4.133605   4.778313   3.776496   3.298925
    10  C    5.326653   4.495668   5.058045   3.910207   3.967399
    11  H    5.750601   5.052841   5.735901   4.346916   4.648093
    12  H    6.213456   5.303728   5.727904   4.785065   4.672668
    13  C    4.545896   3.633608   4.029503   2.891067   3.565131
    14  C    4.626090   3.559281   3.549239   3.107622   3.472757
    15  H    5.666551   4.604206   4.495830   4.098235   4.553151
    16  H    4.072450   3.031799   2.806237   2.593325   3.366920
    17  O    4.379702   3.631811   4.088112   2.646200   3.988197
    18  O    4.787321   3.720035   3.680644   3.644821   3.110410
                    6          7          8          9         10
     6  H    0.000000
     7  H    2.560978   0.000000
     8  O    1.989608   2.854445   0.000000
     9  H    4.070111   2.656054   2.796839   0.000000
    10  C    4.832056   3.051486   3.635950   1.090797   0.000000
    11  H    5.585195   4.066376   4.106522   1.779378   1.086003
    12  H    5.406740   3.294802   4.449456   1.747641   1.090259
    13  C    4.511239   2.672872   3.653222   2.128041   1.502101
    14  C    4.174567   1.925640   4.025905   2.929146   2.583862
    15  H    5.201040   2.811608   5.082153   3.596960   3.019831
    16  H    4.050836   2.309155   4.157494   3.726134   3.454438
    17  O    5.029888   3.611381   4.048175   3.018252   2.383375
    18  O    3.518033   0.967459   3.700542   2.783396   2.881307
                   11         12         13         14         15
    11  H    0.000000
    12  H    1.794053   0.000000
    13  C    2.130381   2.143156   0.000000
    14  C    3.489951   2.755501   1.524344   0.000000
    15  H    3.854600   2.855622   2.117106   1.093185   0.000000
    16  H    4.250283   3.794085   2.132192   1.093318   1.763374
    17  O    2.531049   3.155439   1.207935   2.371066   2.871297
    18  O    3.950314   2.858176   2.463661   1.404412   2.015063
                   16         17         18
    16  H    0.000000
    17  O    2.500019   0.000000
    18  O    2.087726   3.518576   0.000000
 Stoichiometry    C5H10O3(3)
 Framework group  C1[X(C5H10O3)]
 Deg. of freedom    48
 Full point group                 C1      NOp   1
 Largest Abelian subgroup         C1      NOp   1
 Largest concise Abelian subgroup C1      NOp   1
                         Standard orientation:                         
 ---------------------------------------------------------------------
 Center     Atomic      Atomic             Coordinates (Angstroms)
 Number     Number       Type             X           Y           Z
 ---------------------------------------------------------------------
      1          1           0        2.997980    0.662383    1.381900
      2          6           0        2.109550    0.074044    1.138968
      3          1           0        2.153259   -0.873411    1.671222
      4          1           0        1.225799    0.621868    1.462195
      5          6           0        2.044699   -0.220768   -0.348461
      6          1           0        2.773458   -0.947780   -0.732738
      7          1           0        0.263560   -1.451373   -0.659175
      8          8           0        1.936554    0.812775   -1.130955
      9          1           0       -0.795279    0.738538   -1.725838
     10          6           0       -1.699298    0.838389   -1.123660
     11          1           0       -2.030875    1.872508   -1.131191
     12          1           0       -2.445883    0.184471   -1.574955
     13          6           0       -1.406520    0.409314    0.285767
     14          6           0       -1.202245   -1.080847    0.533391
     15          1           0       -2.191942   -1.510595    0.709086
     16          1           0       -0.626361   -1.193289    1.455920
     17          8           0       -1.346589    1.187808    1.207430
     18          8           0       -0.640070   -1.778598   -0.548032
 ---------------------------------------------------------------------
 Rotational constants (GHZ):           2.2662416           1.2165536           1.1564627
 Standard basis: Aug-CC-pVTZ (5D, 7F)
 There are   690 symmetry adapted cartesian basis functions of A   symmetry.
 There are   598 symmetry adapted basis functions of A   symmetry.
   598 basis functions,   846 primitive gaussians,   690 cartesian basis functions
    33 alpha electrons       31 beta electrons
       nuclear repulsion energy       380.1593505605 Hartrees.
 NAtoms=   18 NActive=   18 NUniq=   18 SFac= 1.00D+00 NAtFMM=   60 NAOKFM=F Big=F
 Integral buffers will be    131072 words long.
 Raffenetti 2 integral format.
 Two-electron integral symmetry is turned on.
 Nuclear repulsion after empirical dispersion term =      380.1492386127 Hartrees.
 One-electron integrals computed using PRISM.
 NBasis=   598 RedAO= T EigKep=  6.88D-06  NBF=   598
 NBsUse=   598 1.00D-06 EigRej= -1.00D+00 NBFU=   598
 Initial guess from the checkpoint file:  "Forward-wb-opt.chk"
 B after Tr=     0.000000    0.000000    0.000000
         Rot=    0.981668   -0.188378   -0.027534    0.009162 Ang= -21.98 deg.
 Initial guess <Sx>= 0.0000 <Sy>= 0.0000 <Sz>= 1.0000 <S**2>= 2.0075 S= 1.0025
 ExpMin= 2.53D-02 ExpMax= 1.53D+04 ExpMxC= 5.22D+02 IAcc=3 IRadAn=         7 AccDes= 0.00D+00
 Harris functional with IExCor= 4639 and IRadAn=       7 diagonalized for initial guess.
 HarFok:  IExCor= 4639 AccDes= 0.00D+00 IRadAn=         7 IDoV= 1 UseB2=F ITyADJ=14
 ICtDFT=  3500011 ScaDFX=  1.000000  1.000000  1.000000  1.000000
 FoFCou: FMM=F IPFlag=           0 FMFlag=      100000 FMFlg1=           0
         NFxFlg=           0 DoJE=T BraDBF=F KetDBF=T FulRan=T
         wScrn=  0.000000 ICntrl=       500 IOpCl=  0 I1Cent=   200000004 NGrid=           0
         NMat0=    1 NMatS0=      1 NMatT0=    0 NMatD0=    1 NMtDS0=    0 NMtDT0=    0
 Petite list used in FoFCou.
 Requested convergence on RMS density matrix=1.00D-08 within 128 cycles.
 Requested convergence on MAX density matrix=1.00D-06.
 Requested convergence on             energy=1.00D-06.
 No special actions if energy rises.
 SCF Done:  E(UwB97XD) =  -422.116761998     A.U. after   16 cycles
            NFock= 16  Conv=0.86D-08     -V/T= 2.0058
 <Sx>= 0.0000 <Sy>= 0.0000 <Sz>= 1.0000 <S**2>= 2.0073 S= 1.0024
 <L.S>=  0.00000000000    
 Annihilation of the first spin contaminant:
 S**2 before annihilation     2.0073,   after     2.0000
 Calling FoFJK, ICntrl=      2127 FMM=F ISym2X=0 I1Cent= 0 IOpClX= 1 NMat=1 NMatS=1 NMatT=0.
 ***** Axes restored to original set *****
 -------------------------------------------------------------------
 Center     Atomic                   Forces (Hartrees/Bohr)
 Number     Number              X              Y              Z
 -------------------------------------------------------------------
      1        1           0.000047634   -0.000005758    0.000158103
      2        6           0.000054998   -0.000467607   -0.000190576
      3        1           0.000040348   -0.000025932   -0.000067651
      4        1          -0.000045474    0.000481573   -0.000004717
      5        6           0.000111715   -0.000108915    0.000272746
      6        1           0.000003578    0.000101602   -0.000078352
      7        1           0.000438784    0.000075769   -0.000164953
      8        8          -0.000155947    0.000095942   -0.000110567
      9        1           0.000253361    0.000103105    0.000180288
     10        6          -0.000377189   -0.000077748   -0.000520150
     11        1           0.000071407    0.000138825    0.000044527
     12        1           0.000035248    0.000009292    0.000059292
     13        6          -0.000321624    0.000015803    0.000365620
     14        6          -0.000229590    0.000086647   -0.000445709
     15        1          -0.000078061   -0.000171149    0.000187605
     16        1           0.000052735   -0.000082040    0.000096942
     17        8           0.000208808   -0.000137578    0.000089806
     18        8          -0.000110731   -0.000031831    0.000127747
 -------------------------------------------------------------------
 Cartesian Forces:  Max     0.000520150 RMS     0.000199812

 GradGradGradGradGradGradGradGradGradGradGradGradGradGradGradGradGradGrad
 Berny optimization.
 Using GEDIIS/GDIIS optimizer.
 FormGI is forming the generalized inverse of G from B-inverse, IUseBI=4.
 Internal  Forces:  Max     0.000832610 RMS     0.000177255
 Search for a local minimum.
 Step number  12 out of a maximum of   84
 All quantities printed in internal units (Hartrees-Bohrs-Radians)
 Mixed Optimization -- En-DIIS/RFO-DIIS
 Swapping is turned off.
 Update second derivatives using D2CorX and points    9   10   11   12
 DE= -3.70D-05 DEPred=-2.82D-05 R= 1.31D+00
 TightC=F SS=  1.41D+00  RLast= 3.27D-01 DXNew= 2.5227D-01 9.8103D-01
 Trust test= 1.31D+00 RLast= 3.27D-01 DXMaxT set to 2.52D-01
 ITU=  1  1  1 -1  0 -1 -1  1  0 -1  1  0
     Eigenvalues ---    0.00136   0.00424   0.00510   0.00583   0.01213
     Eigenvalues ---    0.02708   0.02998   0.03877   0.04494   0.05387
     Eigenvalues ---    0.05682   0.05742   0.05881   0.07288   0.07341
     Eigenvalues ---    0.07613   0.07910   0.11166   0.11855   0.14794
     Eigenvalues ---    0.15216   0.15976   0.16003   0.16029   0.16186
     Eigenvalues ---    0.16550   0.16769   0.17503   0.23983   0.25240
     Eigenvalues ---    0.26948   0.29168   0.29731   0.31625   0.32919
     Eigenvalues ---    0.33516   0.33809   0.33972   0.34028   0.34253
     Eigenvalues ---    0.34487   0.34539   0.35434   0.36518   0.44255
     Eigenvalues ---    0.55113   0.63033   0.96070
 En-DIIS/RFO-DIIS/Sim-DIIS IScMMF=       -3 using points:    12   11   10    9    8
 RFO step:  Lambda=-3.74160958D-05.
 DidBck=T Rises=F RFO-DIIS coefs:    0.72294    0.09455   -0.20675    0.13569    0.25358
 Iteration  1 RMS(Cart)=  0.05228882 RMS(Int)=  0.00100973
 Iteration  2 RMS(Cart)=  0.00139718 RMS(Int)=  0.00001839
 Iteration  3 RMS(Cart)=  0.00000089 RMS(Int)=  0.00001839
 Variable       Old X    -DE/DX   Delta X   Delta X   Delta X     New X
                                 (Linear)    (Quad)   (Total)
    R1        2.06531   0.00012   0.00036  -0.00008   0.00028   2.06559
    R2        2.05527   0.00004   0.00019  -0.00031  -0.00011   2.05516
    R3        2.05763   0.00009   0.00034  -0.00025   0.00009   2.05772
    R4        2.86813  -0.00008  -0.00085  -0.00025  -0.00110   2.86704
    R5        2.07638   0.00003  -0.00005  -0.00019  -0.00024   2.07615
    R6        4.13301   0.00006  -0.01967   0.00509  -0.01459   4.11843
    R7        2.45824   0.00011   0.00057  -0.00024   0.00033   2.45857
    R8        1.82823   0.00048   0.00090  -0.00015   0.00075   1.82898
    R9        2.06131   0.00017   0.00061  -0.00009   0.00052   2.06183
   R10        2.05225   0.00010   0.00022  -0.00003   0.00019   2.05244
   R11        2.06029  -0.00007   0.00006  -0.00040  -0.00034   2.05995
   R12        2.83856   0.00028   0.00104  -0.00048   0.00056   2.83912
   R13        2.88059   0.00018   0.00112  -0.00004   0.00108   2.88167
   R14        2.28267   0.00010  -0.00027  -0.00011  -0.00038   2.28228
   R15        2.06582   0.00012   0.00013  -0.00002   0.00011   2.06593
   R16        2.06607   0.00013   0.00044   0.00018   0.00061   2.06669
   R17        2.65395   0.00022  -0.00115   0.00051  -0.00064   2.65332
    A1        1.90446  -0.00003   0.00028   0.00015   0.00043   1.90489
    A2        1.89964   0.00000  -0.00129  -0.00020  -0.00150   1.89815
    A3        1.93600   0.00020   0.00163   0.00001   0.00164   1.93764
    A4        1.90248   0.00030   0.00008   0.00114   0.00122   1.90369
    A5        1.88821   0.00001   0.00106   0.00009   0.00115   1.88936
    A6        1.93261  -0.00047  -0.00174  -0.00114  -0.00288   1.92972
    A7        2.02966   0.00014   0.00273   0.00034   0.00306   2.03272
    A8        1.85805  -0.00003   0.00635  -0.00225   0.00412   1.86217
    A9        2.02498   0.00005   0.00014   0.00014   0.00035   2.02534
   A10        1.68923  -0.00005  -0.00841   0.00208  -0.00633   1.68290
   A11        1.95030  -0.00008   0.00093  -0.00050   0.00042   1.95072
   A12        1.86909  -0.00007  -0.00363   0.00038  -0.00326   1.86582
   A13        1.91386  -0.00009   0.00026  -0.00087  -0.00060   1.91326
   A14        1.85887   0.00016  -0.00077   0.00128   0.00051   1.85938
   A15        1.90743  -0.00023   0.00061  -0.00167  -0.00106   1.90637
   A16        1.93819   0.00003   0.00019   0.00049   0.00068   1.93887
   A17        1.91561   0.00006  -0.00001   0.00029   0.00029   1.91590
   A18        1.92894   0.00007  -0.00029   0.00043   0.00014   1.92909
   A19        2.04630  -0.00007   0.00134  -0.00064   0.00070   2.04700
   A20        2.14302   0.00025   0.00181  -0.00056   0.00125   2.14427
   A21        2.09374  -0.00018  -0.00312   0.00125  -0.00188   2.09187
   A22        1.86407  -0.00007  -0.00067   0.00018  -0.00046   1.86361
   A23        1.88409  -0.00013  -0.00297   0.00017  -0.00279   1.88130
   A24        1.99791   0.00027   0.00447  -0.00080   0.00368   2.00159
   A25        1.87635  -0.00007  -0.00343   0.00041  -0.00300   1.87335
   A26        1.86590   0.00006   0.00268  -0.00026   0.00243   1.86834
   A27        1.96903  -0.00008  -0.00057   0.00035  -0.00023   1.96880
   A28        1.86952   0.00083   0.00267   0.00178   0.00445   1.87397
   A29        3.01193   0.00000   0.00145   0.00019   0.00165   3.01358
   A30        3.48151  -0.00037  -0.00864  -0.01004  -0.01868   3.46283
    D1        1.25081   0.00007  -0.00662  -0.00648  -0.01309   1.23771
    D2        3.10892   0.00005  -0.01166  -0.00517  -0.01685   3.09207
    D3       -1.09682  -0.00003  -0.01157  -0.00623  -0.01779  -1.11461
    D4       -0.83745  -0.00003  -0.00861  -0.00672  -0.01533  -0.85278
    D5        1.02066  -0.00004  -0.01366  -0.00541  -0.01908   1.00158
    D6        3.09811  -0.00012  -0.01357  -0.00647  -0.02003   3.07808
    D7       -2.92127  -0.00012  -0.00834  -0.00749  -0.01583  -2.93710
    D8       -1.06317  -0.00014  -0.01338  -0.00619  -0.01958  -1.08274
    D9        1.01428  -0.00021  -0.01329  -0.00724  -0.02053   0.99376
   D10        0.53321  -0.00010  -0.05473  -0.00220  -0.05703   0.47618
   D11        2.63690   0.00001  -0.05472  -0.00188  -0.05660   2.58030
   D12       -1.59335  -0.00015  -0.05856  -0.00259  -0.06106  -1.65441
   D13       -1.25317  -0.00009   0.01537  -0.00736   0.00801  -1.24516
   D14        1.90493  -0.00019   0.01255  -0.01031   0.00225   1.90718
   D15        2.93058   0.00013   0.01468  -0.00544   0.00923   2.93981
   D16       -0.19450   0.00002   0.01185  -0.00839   0.00347  -0.19103
   D17        0.78705   0.00001   0.01463  -0.00654   0.00808   0.79514
   D18       -2.33803  -0.00010   0.01181  -0.00949   0.00232  -2.33571
   D19       -1.51707  -0.00021  -0.04828  -0.00275  -0.05104  -1.56811
   D20        2.75287  -0.00003  -0.04258  -0.00340  -0.04598   2.70689
   D21        0.54442  -0.00003  -0.04273  -0.00342  -0.04616   0.49827
   D22        1.60850  -0.00011  -0.04552   0.00010  -0.04543   1.56308
   D23       -0.40474   0.00007  -0.03983  -0.00056  -0.04037  -0.44511
   D24       -2.61319   0.00008  -0.03997  -0.00058  -0.04055  -2.65373
   D25        1.16165  -0.00004   0.02197  -0.00605   0.01593   1.17758
   D26       -3.06109   0.00007   0.02568  -0.00647   0.01919  -3.04190
   D27       -1.00213  -0.00002   0.02286  -0.00593   0.01693  -0.98520
         Item               Value     Threshold  Converged?
 Maximum Force            0.000833     0.000450     NO 
 RMS     Force            0.000177     0.000300     YES
 Maximum Displacement     0.195219     0.001800     NO 
 RMS     Displacement     0.052774     0.001200     NO 
 Predicted change in Energy=-1.422973D-05
 GradGradGradGradGradGradGradGradGradGradGradGradGradGradGradGradGradGrad

                          Input orientation:                          
 ---------------------------------------------------------------------
 Center     Atomic      Atomic             Coordinates (Angstroms)
 Number     Number       Type             X           Y           Z
 ---------------------------------------------------------------------
      1          1           0        3.136321   -0.159884    1.486852
      2          6           0        2.264046   -0.492348    0.918177
      3          1           0        2.342157   -1.562059    0.738280
      4          1           0        1.367861   -0.294579    1.504217
      5          6           0        2.189103    0.211009   -0.424014
      6          1           0        2.941791   -0.077289   -1.170589
      7          1           0        0.471828   -0.624804   -1.473808
      8          8           0        2.017693    1.500085   -0.384600
      9          1           0       -0.728381    1.624947   -0.784738
     10          6           0       -1.638867    1.237419   -0.325087
     11          1           0       -2.053007    1.982215    0.348254
     12          1           0       -2.328912    1.018556   -1.140075
     13          6           0       -1.312996   -0.013992    0.439749
     14          6           0       -0.976704   -1.261073   -0.370847
     15          1           0       -1.919266   -1.785699   -0.548398
     16          1           0       -0.356022   -1.908845    0.254614
     17          8           0       -1.319641   -0.064929    1.646387
     18          8           0       -0.404064   -1.006869   -1.627385
 ---------------------------------------------------------------------
                    Distance matrix (angstroms):
                    1          2          3          4          5
     1  H    0.000000
     2  C    1.093063   0.000000
     3  H    1.776838   1.087542   0.000000
     4  H    1.773667   1.088899   1.772687   0.000000
     5  C    2.164762   1.517170   2.125588   2.155953   0.000000
     6  H    2.665832   2.234851   2.491563   3.111118   1.098649
     7  H    4.010135   2.991853   3.044653   3.127387   2.179377
     8  O    2.740285   2.393263   3.277631   2.685280   1.301019
     9  H    4.825108   4.041964   4.680256   3.649401   3.262063
    10  C    5.295092   4.446406   4.981605   3.838461   3.964425
    11  H    5.728361   5.008515   5.659635   4.268768   4.661445
    12  H    6.177236   5.254950   5.657445   4.731040   4.645142
    13  C    4.573197   3.640459   3.980675   2.898071   3.614057
    14  C    4.645496   3.571411   3.512206   3.153880   3.491731
    15  H    5.687220   4.617759   4.457048   4.152333   4.569575
    16  H    4.095575   3.051480   2.763035   2.671915   3.381121
    17  O    4.459828   3.681819   4.058919   2.701041   4.083380
    18  O    4.790635   3.723363   3.666925   3.667970   3.107386
                    6          7          8          9         10
     6  H    0.000000
     7  H    2.548025   0.000000
     8  O    1.989936   2.844507   0.000000
     9  H    4.064069   2.641344   2.777881   0.000000
    10  C    4.840017   3.040143   3.666466   1.091074   0.000000
    11  H    5.612170   4.060941   4.164148   1.779310   1.086103
    12  H    5.383505   3.264376   4.437972   1.748049   1.090078
    13  C    4.549770   2.687077   3.750396   2.127737   1.502397
    14  C    4.170796   1.928628   4.073155   2.926104   2.585153
    15  H    5.189958   2.814496   5.130580   3.620300   3.044296
    16  H    4.032539   2.306846   4.202846   3.702241   3.446842
    17  O    5.108358   3.641214   4.208561   3.019212   2.384267
    18  O    3.502503   0.967857   3.700573   2.782389   2.873595
                   11         12         13         14         15
    11  H    0.000000
    12  H    1.794404   0.000000
    13  C    2.130922   2.143382   0.000000
    14  C    3.492055   2.759871   1.524916   0.000000
    15  H    3.875441   2.895123   2.117296   1.093243   0.000000
    16  H    4.246042   3.795672   2.130854   1.093643   1.761739
    17  O    2.532543   3.155462   1.207731   2.370148   2.852662
    18  O    3.944208   2.836345   2.466780   1.404075   2.016588
                   16         17         18
    16  H    0.000000
    17  O    2.503122   0.000000
    18  O    2.087532   3.527481   0.000000
 Stoichiometry    C5H10O3(3)
 Framework group  C1[X(C5H10O3)]
 Deg. of freedom    48
 Full point group                 C1      NOp   1
 Largest Abelian subgroup         C1      NOp   1
 Largest concise Abelian subgroup C1      NOp   1
                         Standard orientation:                         
 ---------------------------------------------------------------------
 Center     Atomic      Atomic             Coordinates (Angstroms)
 Number     Number       Type             X           Y           Z
 ---------------------------------------------------------------------
      1          1           0        2.961650    0.879282    1.353020
      2          6           0        2.067674    0.280832    1.159493
      3          1           0        2.046100   -0.560893    1.847811
      4          1           0        1.188293    0.900609    1.327619
      5          6           0        2.073244   -0.263426   -0.256685
      6          1           0        2.802852   -1.055578   -0.473934
      7          1           0        0.295393   -1.508088   -0.456047
      8          8           0        2.024118    0.621661   -1.208976
      9          1           0       -0.693626    0.552613   -1.779696
     10          6           0       -1.641310    0.693918   -1.257804
     11          1           0       -1.989989    1.712069   -1.404128
     12          1           0       -2.340633   -0.025282   -1.684382
     13          6           0       -1.443044    0.430300    0.207936
     14          6           0       -1.217965   -1.016545    0.633787
     15          1           0       -2.204061   -1.442957    0.836190
     16          1           0       -0.667721   -1.004969    1.578854
     17          8           0       -1.466753    1.305217    1.040145
     18          8           0       -0.611097   -1.826538   -0.339377
 ---------------------------------------------------------------------
 Rotational constants (GHZ):           2.2721612           1.1931187           1.1387202
 Standard basis: Aug-CC-pVTZ (5D, 7F)
 There are   690 symmetry adapted cartesian basis functions of A   symmetry.
 There are   598 symmetry adapted basis functions of A   symmetry.
   598 basis functions,   846 primitive gaussians,   690 cartesian basis functions
    33 alpha electrons       31 beta electrons
       nuclear repulsion energy       379.1804573829 Hartrees.
 NAtoms=   18 NActive=   18 NUniq=   18 SFac= 1.00D+00 NAtFMM=   60 NAOKFM=F Big=F
 Integral buffers will be    131072 words long.
 Raffenetti 2 integral format.
 Two-electron integral symmetry is turned on.
 Nuclear repulsion after empirical dispersion term =      379.1703925957 Hartrees.
 One-electron integrals computed using PRISM.
 NBasis=   598 RedAO= T EigKep=  7.07D-06  NBF=   598
 NBsUse=   598 1.00D-06 EigRej= -1.00D+00 NBFU=   598
 Initial guess from the checkpoint file:  "Forward-wb-opt.chk"
 B after Tr=     0.000000    0.000000    0.000000
         Rot=    0.997687    0.066116    0.015444   -0.003169 Ang=   7.79 deg.
 Initial guess <Sx>= 0.0000 <Sy>= 0.0000 <Sz>= 1.0000 <S**2>= 2.0072 S= 1.0024
 ExpMin= 2.53D-02 ExpMax= 1.53D+04 ExpMxC= 5.22D+02 IAcc=3 IRadAn=         7 AccDes= 0.00D+00
 Harris functional with IExCor= 4639 and IRadAn=       7 diagonalized for initial guess.
 HarFok:  IExCor= 4639 AccDes= 0.00D+00 IRadAn=         7 IDoV= 1 UseB2=F ITyADJ=14
 ICtDFT=  3500011 ScaDFX=  1.000000  1.000000  1.000000  1.000000
 FoFCou: FMM=F IPFlag=           0 FMFlag=      100000 FMFlg1=           0
         NFxFlg=           0 DoJE=T BraDBF=F KetDBF=T FulRan=T
         wScrn=  0.000000 ICntrl=       500 IOpCl=  0 I1Cent=   200000004 NGrid=           0
         NMat0=    1 NMatS0=      1 NMatT0=    0 NMatD0=    1 NMtDS0=    0 NMtDT0=    0
 Petite list used in FoFCou.
 Requested convergence on RMS density matrix=1.00D-08 within 128 cycles.
 Requested convergence on MAX density matrix=1.00D-06.
 Requested convergence on             energy=1.00D-06.
 No special actions if energy rises.
 SCF Done:  E(UwB97XD) =  -422.116780258     A.U. after   16 cycles
            NFock= 16  Conv=0.77D-08     -V/T= 2.0058
 <Sx>= 0.0000 <Sy>= 0.0000 <Sz>= 1.0000 <S**2>= 2.0072 S= 1.0024
 <L.S>=  0.00000000000    
 Annihilation of the first spin contaminant:
 S**2 before annihilation     2.0072,   after     2.0000
 Calling FoFJK, ICntrl=      2127 FMM=F ISym2X=0 I1Cent= 0 IOpClX= 1 NMat=1 NMatS=1 NMatT=0.
 ***** Axes restored to original set *****
 -------------------------------------------------------------------
 Center     Atomic                   Forces (Hartrees/Bohr)
 Number     Number              X              Y              Z
 -------------------------------------------------------------------
      1        1           0.000061632   -0.000021361    0.000035891
      2        6          -0.000114710    0.000015108   -0.000019764
      3        1          -0.000034777   -0.000015303    0.000005110
      4        1          -0.000029336   -0.000041347    0.000049970
      5        6           0.000061767   -0.000126901   -0.000133151
      6        1           0.000080194    0.000058652    0.000008800
      7        1          -0.000000734   -0.000016690    0.000092025
      8        8          -0.000041872    0.000168063    0.000009562
      9        1           0.000120574    0.000072804    0.000050252
     10        6          -0.000319560   -0.000111172   -0.000147729
     11        1           0.000011058    0.000046439    0.000037512
     12        1           0.000052691    0.000033649   -0.000033378
     13        6           0.000248917    0.000091645   -0.000102010
     14        6           0.000055321    0.000005053   -0.000058204
     15        1          -0.000027125   -0.000012249   -0.000029437
     16        1          -0.000001768   -0.000017033    0.000044168
     17        8           0.000021122   -0.000053766    0.000189233
     18        8          -0.000143393   -0.000075593    0.000001148
 -------------------------------------------------------------------
 Cartesian Forces:  Max     0.000319560 RMS     0.000089889

 GradGradGradGradGradGradGradGradGradGradGradGradGradGradGradGradGradGrad
 Berny optimization.
 Using GEDIIS/GDIIS optimizer.
 FormGI is forming the generalized inverse of G from B-inverse, IUseBI=4.
 Internal  Forces:  Max     0.000384366 RMS     0.000087025
 Search for a local minimum.
 Step number  13 out of a maximum of   84
 All quantities printed in internal units (Hartrees-Bohrs-Radians)
 Mixed Optimization -- En-DIIS/RFO-DIIS
 Swapping is turned off.
 Update second derivatives using D2CorX and points    6    7    5    8    9
                                                     10   11   12   13
 DE= -1.83D-05 DEPred=-1.42D-05 R= 1.28D+00
 TightC=F SS=  1.41D+00  RLast= 1.65D-01 DXNew= 4.2426D-01 4.9360D-01
 Trust test= 1.28D+00 RLast= 1.65D-01 DXMaxT set to 4.24D-01
 ITU=  1  1  1  1 -1  0 -1 -1  1  0 -1  1  0
     Eigenvalues ---    0.00143   0.00313   0.00478   0.00507   0.01236
     Eigenvalues ---    0.02681   0.02884   0.03741   0.04285   0.05225
     Eigenvalues ---    0.05575   0.05723   0.05877   0.07124   0.07237
     Eigenvalues ---    0.07351   0.07588   0.11185   0.11871   0.14717
     Eigenvalues ---    0.15012   0.15877   0.15987   0.16009   0.16078
     Eigenvalues ---    0.16227   0.16540   0.17454   0.23480   0.25037
     Eigenvalues ---    0.26053   0.28786   0.29404   0.30776   0.32034
     Eigenvalues ---    0.33292   0.33754   0.33897   0.33973   0.34176
     Eigenvalues ---    0.34256   0.34521   0.34620   0.35532   0.44416
     Eigenvalues ---    0.54178   0.62917   0.95653
 En-DIIS/RFO-DIIS/Sim-DIIS IScMMF=       -3 using points:    13   12   11   10    9    8
 RFO step:  Lambda=-1.12971541D-05.
 DidBck=F Rises=F RFO-DIIS coefs:    1.65816   -0.08144   -0.84784    0.35999    0.10882
                  RFO-DIIS coefs:   -0.19770
 Iteration  1 RMS(Cart)=  0.01523972 RMS(Int)=  0.00008449
 Iteration  2 RMS(Cart)=  0.00012780 RMS(Int)=  0.00000648
 Iteration  3 RMS(Cart)=  0.00000001 RMS(Int)=  0.00000648
 Variable       Old X    -DE/DX   Delta X   Delta X   Delta X     New X
                                 (Linear)    (Quad)   (Total)
    R1        2.06559   0.00006   0.00021   0.00005   0.00026   2.06585
    R2        2.05516   0.00001   0.00002   0.00000   0.00002   2.05518
    R3        2.05772   0.00004   0.00039  -0.00027   0.00011   2.05783
    R4        2.86704   0.00009   0.00038   0.00021   0.00059   2.86763
    R5        2.07615   0.00003   0.00017   0.00003   0.00020   2.07634
    R6        4.11843  -0.00002   0.00886  -0.00030   0.00856   4.12699
    R7        2.45857   0.00017  -0.00036   0.00054   0.00018   2.45875
    R8        1.82898   0.00000   0.00023  -0.00008   0.00015   1.82913
    R9        2.06183   0.00011   0.00013   0.00025   0.00038   2.06221
   R10        2.05244   0.00005   0.00030  -0.00008   0.00022   2.05266
   R11        2.05995  -0.00002  -0.00021   0.00002  -0.00019   2.05976
   R12        2.83912   0.00011   0.00023   0.00034   0.00056   2.83968
   R13        2.88167   0.00003   0.00008  -0.00005   0.00003   2.88170
   R14        2.28228   0.00019   0.00000   0.00036   0.00036   2.28265
   R15        2.06593   0.00003   0.00006   0.00015   0.00021   2.06614
   R16        2.06669   0.00003   0.00021  -0.00011   0.00010   2.06679
   R17        2.65332  -0.00012   0.00007   0.00015   0.00022   2.65354
    A1        1.90489  -0.00001   0.00038  -0.00049  -0.00011   1.90478
    A2        1.89815  -0.00002  -0.00058   0.00052  -0.00006   1.89808
    A3        1.93764   0.00003   0.00032  -0.00017   0.00015   1.93778
    A4        1.90369  -0.00005   0.00237  -0.00192   0.00045   1.90414
    A5        1.88936  -0.00002  -0.00033  -0.00001  -0.00034   1.88902
    A6        1.92972   0.00007  -0.00207   0.00199  -0.00008   1.92965
    A7        2.03272   0.00004   0.00025  -0.00013   0.00013   2.03285
    A8        1.86217  -0.00028  -0.00467   0.00006  -0.00461   1.85756
    A9        2.02534   0.00006   0.00073  -0.00044   0.00026   2.02560
   A10        1.68290   0.00015   0.00342   0.00061   0.00403   1.68693
   A11        1.95072  -0.00005  -0.00012  -0.00022  -0.00035   1.95037
   A12        1.86582   0.00009   0.00046   0.00044   0.00090   1.86672
   A13        1.91326  -0.00004  -0.00153  -0.00023  -0.00176   1.91150
   A14        1.85938   0.00001   0.00211  -0.00095   0.00115   1.86053
   A15        1.90637  -0.00007  -0.00234   0.00063  -0.00170   1.90466
   A16        1.93887   0.00001   0.00059   0.00019   0.00078   1.93965
   A17        1.91590  -0.00001   0.00019  -0.00037  -0.00019   1.91571
   A18        1.92909   0.00010   0.00094   0.00072   0.00166   1.93075
   A19        2.04700   0.00001  -0.00056   0.00013  -0.00044   2.04656
   A20        2.14427   0.00005   0.00021  -0.00007   0.00013   2.14440
   A21        2.09187  -0.00006   0.00043  -0.00012   0.00030   2.09217
   A22        1.86361   0.00005   0.00065  -0.00048   0.00016   1.86377
   A23        1.88130  -0.00002   0.00052   0.00001   0.00053   1.88183
   A24        2.00159  -0.00007  -0.00054  -0.00042  -0.00096   2.00063
   A25        1.87335   0.00000   0.00040   0.00018   0.00058   1.87393
   A26        1.86834   0.00000  -0.00089   0.00039  -0.00050   1.86783
   A27        1.96880   0.00005  -0.00004   0.00031   0.00028   1.96908
   A28        1.87397  -0.00038  -0.00067   0.00008  -0.00059   1.87339
   A29        3.01358  -0.00014  -0.00284   0.00108  -0.00176   3.01182
   A30        3.46283   0.00025   0.00404   0.00181   0.00585   3.46868
    D1        1.23771  -0.00002  -0.00571  -0.00175  -0.00747   1.23025
    D2        3.09207   0.00000  -0.00429  -0.00104  -0.00533   3.08674
    D3       -1.11461  -0.00005  -0.00665  -0.00071  -0.00736  -1.12198
    D4       -0.85278  -0.00001  -0.00616  -0.00104  -0.00720  -0.85998
    D5        1.00158   0.00001  -0.00474  -0.00033  -0.00507   0.99651
    D6        3.07808  -0.00004  -0.00710   0.00000  -0.00710   3.07098
    D7       -2.93710   0.00001  -0.00763   0.00013  -0.00750  -2.94460
    D8       -1.08274   0.00004  -0.00621   0.00084  -0.00536  -1.08811
    D9        0.99376  -0.00002  -0.00856   0.00117  -0.00739   0.98636
   D10        0.47618  -0.00002   0.01962  -0.00133   0.01831   0.49449
   D11        2.58030  -0.00001   0.02032  -0.00145   0.01885   2.59915
   D12       -1.65441   0.00006   0.02190  -0.00098   0.02090  -1.63351
   D13       -1.24516  -0.00010  -0.01136  -0.00711  -0.01846  -1.26362
   D14        1.90718  -0.00006  -0.01699  -0.00110  -0.01809   1.88909
   D15        2.93981  -0.00001  -0.00814  -0.00699  -0.01514   2.92468
   D16       -0.19103   0.00004  -0.01377  -0.00098  -0.01477  -0.20580
   D17        0.79514  -0.00007  -0.00964  -0.00747  -0.01711   0.77803
   D18       -2.33571  -0.00003  -0.01527  -0.00146  -0.01674  -2.35245
   D19       -1.56811   0.00003   0.01317   0.00319   0.01636  -1.55174
   D20        2.70689   0.00002   0.01215   0.00321   0.01536   2.72225
   D21        0.49827   0.00003   0.01217   0.00310   0.01528   0.51354
   D22        1.56308  -0.00001   0.01864  -0.00263   0.01601   1.57908
   D23       -0.44511  -0.00002   0.01762  -0.00261   0.01500  -0.43011
   D24       -2.65373  -0.00001   0.01764  -0.00272   0.01492  -2.63882
   D25        1.17758  -0.00006  -0.01001   0.00214  -0.00788   1.16970
   D26       -3.04190  -0.00004  -0.01016   0.00156  -0.00859  -3.05049
   D27       -0.98520  -0.00001  -0.01026   0.00221  -0.00805  -0.99325
         Item               Value     Threshold  Converged?
 Maximum Force            0.000384     0.000450     YES
 RMS     Force            0.000087     0.000300     YES
 Maximum Displacement     0.052625     0.001800     NO 
 RMS     Displacement     0.015212     0.001200     NO 
 Predicted change in Energy=-5.091200D-06
 GradGradGradGradGradGradGradGradGradGradGradGradGradGradGradGradGradGrad

                          Input orientation:                          
 ---------------------------------------------------------------------
 Center     Atomic      Atomic             Coordinates (Angstroms)
 Number     Number       Type             X           Y           Z
 ---------------------------------------------------------------------
      1          1           0        3.136641   -0.174190    1.487653
      2          6           0        2.264832   -0.503135    0.915962
      3          1           0        2.347032   -1.570254    0.722894
      4          1           0        1.368594   -0.315679    1.505411
      5          6           0        2.185471    0.215979   -0.417955
      6          1           0        2.942747   -0.055241   -1.166442
      7          1           0        0.471262   -0.629447   -1.474456
      8          8           0        2.000686    1.502753   -0.363482
      9          1           0       -0.735586    1.632386   -0.794301
     10          6           0       -1.642879    1.237965   -0.333719
     11          1           0       -2.063201    1.982701    0.336037
     12          1           0       -2.330734    1.008397   -1.147477
     13          6           0       -1.302645   -0.005467    0.438428
     14          6           0       -0.975254   -1.259210   -0.365539
     15          1           0       -1.921327   -1.779118   -0.538948
     16          1           0       -0.356843   -1.907250    0.261985
     17          8           0       -1.291793   -0.045007    1.645656
     18          8           0       -0.404063   -1.014323   -1.624716
 ---------------------------------------------------------------------
                    Distance matrix (angstroms):
                    1          2          3          4          5
     1  H    0.000000
     2  C    1.093200   0.000000
     3  H    1.776889   1.087555   0.000000
     4  H    1.773788   1.088959   1.773029   0.000000
     5  C    2.165248   1.517484   2.125622   2.156221   0.000000
     6  H    2.663825   2.235304   2.493939   3.112007   1.098754
     7  H    4.010685   2.991144   3.038417   3.127821   2.183907
     8  O    2.743944   2.393812   3.277734   2.683095   1.301115
     9  H    4.844086   4.060537   4.696948   3.675760   3.268091
    10  C    5.306165   4.456830   4.992185   3.855540   3.963309
    11  H    5.746021   5.024696   5.676558   4.292693   4.662728
    12  H    6.183414   5.259442   5.659436   4.740889   4.642869
    13  C    4.564712   3.633539   3.981158   2.893131   3.598525
    14  C    4.638887   3.565397   3.509846   3.143936   3.488426
    15  H    5.680312   4.611813   4.455868   4.140609   4.567367
    16  H    4.087809   3.045062   2.763501   2.656377   3.381387
    17  O    4.433135   3.659497   4.052026   2.677797   4.051910
    18  O    4.788449   3.720128   3.659078   3.664439   3.110562
                    6          7          8          9         10
     6  H    0.000000
     7  H    2.555939   0.000000
     8  O    1.989866   2.849505   0.000000
     9  H    4.064075   2.652354   2.773012   0.000000
    10  C    4.836711   3.042713   3.653295   1.091276   0.000000
    11  H    5.609828   4.065059   4.151489   1.778467   1.086221
    12  H    5.379710   3.261997   4.429473   1.748882   1.089976
    13  C    4.538880   2.682390   3.718842   2.126908   1.502695
    14  C    4.176329   1.928395   4.060131   2.933019   2.585076
    15  H    5.198530   2.814498   5.116996   3.620710   3.036847
    16  H    4.044457   2.309495   4.192526   3.713248   3.449802
    17  O    5.083240   3.631120   4.156034   3.012707   2.384786
    18  O    3.511551   0.967936   3.702594   2.793665   2.876481
                   11         12         13         14         15
    11  H    0.000000
    12  H    1.794897   0.000000
    13  C    2.131137   2.144757   0.000000
    14  C    3.490820   2.755139   1.524932   0.000000
    15  H    3.864843   2.882388   2.117514   1.093357   0.000000
    16  H    4.248395   3.792602   2.131303   1.093698   1.762250
    17  O    2.534122   3.160799   1.207924   2.370525   2.859361
    18  O    3.947081   2.833940   2.466131   1.404193   2.016406
                   16         17         18
    16  H    0.000000
    17  O    2.501325   0.000000
    18  O    2.087868   3.524623   0.000000
 Stoichiometry    C5H10O3(3)
 Framework group  C1[X(C5H10O3)]
 Deg. of freedom    48
 Full point group                 C1      NOp   1
 Largest Abelian subgroup         C1      NOp   1
 Largest concise Abelian subgroup C1      NOp   1
                         Standard orientation:                         
 ---------------------------------------------------------------------
 Center     Atomic      Atomic             Coordinates (Angstroms)
 Number     Number       Type             X           Y           Z
 ---------------------------------------------------------------------
      1          1           0        2.973065    0.782904    1.384161
      2          6           0        2.076322    0.198755    1.161207
      3          1           0        2.062100   -0.687252    1.791734
      4          1           0        1.199434    0.806122    1.380307
      5          6           0        2.065210   -0.249876   -0.288401
      6          1           0        2.796477   -1.020740   -0.568184
      7          1           0        0.283864   -1.488391   -0.538079
      8          8           0        1.997433    0.696229   -1.179013
      9          1           0       -0.714964    0.647021   -1.753537
     10          6           0       -1.655205    0.757837   -1.210811
     11          1           0       -2.007906    1.781236   -1.300987
     12          1           0       -2.359236    0.058381   -1.661531
     13          6           0       -1.430487    0.423577    0.236899
     14          6           0       -1.216077   -1.044419    0.589649
     15          1           0       -2.204912   -1.472042    0.776121
     16          1           0       -0.660165   -1.084810    1.530663
     17          8           0       -1.425873    1.258881    1.109440
     18          8           0       -0.622351   -1.809820   -0.426918
 ---------------------------------------------------------------------
 Rotational constants (GHZ):           2.2682709           1.2015264           1.1455343
 Standard basis: Aug-CC-pVTZ (5D, 7F)
 There are   690 symmetry adapted cartesian basis functions of A   symmetry.
 There are   598 symmetry adapted basis functions of A   symmetry.
   598 basis functions,   846 primitive gaussians,   690 cartesian basis functions
    33 alpha electrons       31 beta electrons
       nuclear repulsion energy       379.5107769974 Hartrees.
 NAtoms=   18 NActive=   18 NUniq=   18 SFac= 1.00D+00 NAtFMM=   60 NAOKFM=F Big=F
 Integral buffers will be    131072 words long.
 Raffenetti 2 integral format.
 Two-electron integral symmetry is turned on.
 Nuclear repulsion after empirical dispersion term =      379.5006878543 Hartrees.
 One-electron integrals computed using PRISM.
 NBasis=   598 RedAO= T EigKep=  6.97D-06  NBF=   598
 NBsUse=   598 1.00D-06 EigRej= -1.00D+00 NBFU=   598
 Initial guess from the checkpoint file:  "Forward-wb-opt.chk"
 B after Tr=     0.000000    0.000000    0.000000
         Rot=    0.999628   -0.026898   -0.004239    0.001669 Ang=  -3.13 deg.
 Initial guess <Sx>= 0.0000 <Sy>= 0.0000 <Sz>= 1.0000 <S**2>= 2.0073 S= 1.0024
 ExpMin= 2.53D-02 ExpMax= 1.53D+04 ExpMxC= 5.22D+02 IAcc=3 IRadAn=         7 AccDes= 0.00D+00
 Harris functional with IExCor= 4639 and IRadAn=       7 diagonalized for initial guess.
 HarFok:  IExCor= 4639 AccDes= 0.00D+00 IRadAn=         7 IDoV= 1 UseB2=F ITyADJ=14
 ICtDFT=  3500011 ScaDFX=  1.000000  1.000000  1.000000  1.000000
 FoFCou: FMM=F IPFlag=           0 FMFlag=      100000 FMFlg1=           0
         NFxFlg=           0 DoJE=T BraDBF=F KetDBF=T FulRan=T
         wScrn=  0.000000 ICntrl=       500 IOpCl=  0 I1Cent=   200000004 NGrid=           0
         NMat0=    1 NMatS0=      1 NMatT0=    0 NMatD0=    1 NMtDS0=    0 NMtDT0=    0
 Petite list used in FoFCou.
 Requested convergence on RMS density matrix=1.00D-08 within 128 cycles.
 Requested convergence on MAX density matrix=1.00D-06.
 Requested convergence on             energy=1.00D-06.
 No special actions if energy rises.
 SCF Done:  E(UwB97XD) =  -422.116788252     A.U. after   15 cycles
            NFock= 15  Conv=0.36D-08     -V/T= 2.0058
 <Sx>= 0.0000 <Sy>= 0.0000 <Sz>= 1.0000 <S**2>= 2.0073 S= 1.0024
 <L.S>=  0.00000000000    
 Annihilation of the first spin contaminant:
 S**2 before annihilation     2.0073,   after     2.0000
 Calling FoFJK, ICntrl=      2127 FMM=F ISym2X=0 I1Cent= 0 IOpClX= 1 NMat=1 NMatS=1 NMatT=0.
 ***** Axes restored to original set *****
 -------------------------------------------------------------------
 Center     Atomic                   Forces (Hartrees/Bohr)
 Number     Number              X              Y              Z
 -------------------------------------------------------------------
      1        1           0.000006748   -0.000025577   -0.000031398
      2        6          -0.000021821    0.000123358   -0.000044853
      3        1          -0.000025016   -0.000029378    0.000011624
      4        1           0.000006880   -0.000050614   -0.000018302
      5        6           0.000021053   -0.000109277   -0.000037794
      6        1           0.000015999    0.000039047    0.000055176
      7        1          -0.000049528   -0.000071759    0.000050639
      8        8           0.000007963    0.000066429    0.000024167
      9        1           0.000017172    0.000010114    0.000037998
     10        6          -0.000134045   -0.000079627    0.000000973
     11        1           0.000013290   -0.000000630    0.000004382
     12        1           0.000063525    0.000019012   -0.000006095
     13        6           0.000067306   -0.000011443    0.000037211
     14        6           0.000012868    0.000010846   -0.000032207
     15        1           0.000023350    0.000000433    0.000002364
     16        1          -0.000016301    0.000021381   -0.000016978
     17        8          -0.000000158    0.000049754   -0.000104048
     18        8          -0.000009286    0.000037930    0.000067141
 -------------------------------------------------------------------
 Cartesian Forces:  Max     0.000134045 RMS     0.000046521

 GradGradGradGradGradGradGradGradGradGradGradGradGradGradGradGradGradGrad
 Berny optimization.
 Using GEDIIS/GDIIS optimizer.
 FormGI is forming the generalized inverse of G from B-inverse, IUseBI=4.
 Internal  Forces:  Max     0.000112316 RMS     0.000036246
 Search for a local minimum.
 Step number  14 out of a maximum of   84
 All quantities printed in internal units (Hartrees-Bohrs-Radians)
 Mixed Optimization -- En-DIIS/RFO-DIIS
 Swapping is turned off.
 Update second derivatives using D2CorX and points    6    5    8    9   10
                                                     11   12   13   14
 DE= -7.99D-06 DEPred=-5.09D-06 R= 1.57D+00
 TightC=F SS=  1.41D+00  RLast= 7.09D-02 DXNew= 7.1352D-01 2.1271D-01
 Trust test= 1.57D+00 RLast= 7.09D-02 DXMaxT set to 4.24D-01
 ITU=  1  1  1  1  1 -1  0 -1 -1  1  0 -1  1  0
     Eigenvalues ---    0.00108   0.00237   0.00457   0.00577   0.01300
     Eigenvalues ---    0.02722   0.02783   0.03841   0.04147   0.05368
     Eigenvalues ---    0.05617   0.05689   0.05905   0.06922   0.07333
     Eigenvalues ---    0.07456   0.08183   0.11096   0.11848   0.14492
     Eigenvalues ---    0.14639   0.15927   0.15997   0.16054   0.16100
     Eigenvalues ---    0.16253   0.16439   0.17411   0.22974   0.25088
     Eigenvalues ---    0.25669   0.29268   0.29709   0.32083   0.32331
     Eigenvalues ---    0.33334   0.33777   0.33938   0.33950   0.34168
     Eigenvalues ---    0.34295   0.34536   0.34910   0.35485   0.44653
     Eigenvalues ---    0.53794   0.61391   0.93634
 En-DIIS/RFO-DIIS/Sim-DIIS IScMMF=       -3 using points:    14   13   12   11   10    9    8
 RFO step:  Lambda=-4.83057570D-06.
 DidBck=F Rises=F RFO-DIIS coefs:    1.97239   -1.02645    0.00964    0.04331   -0.03087
                  RFO-DIIS coefs:   -0.04365    0.07563
 Iteration  1 RMS(Cart)=  0.01581430 RMS(Int)=  0.00008117
 Iteration  2 RMS(Cart)=  0.00011374 RMS(Int)=  0.00000276
 Iteration  3 RMS(Cart)=  0.00000000 RMS(Int)=  0.00000276
 Variable       Old X    -DE/DX   Delta X   Delta X   Delta X     New X
                                 (Linear)    (Quad)   (Total)
    R1        2.06585  -0.00002   0.00028  -0.00028   0.00000   2.06585
    R2        2.05518   0.00002   0.00007   0.00006   0.00013   2.05531
    R3        2.05783  -0.00002   0.00012  -0.00013  -0.00001   2.05782
    R4        2.86763  -0.00008   0.00052  -0.00084  -0.00033   2.86730
    R5        2.07634  -0.00004   0.00022  -0.00033  -0.00011   2.07624
    R6        4.12699  -0.00001   0.00594  -0.00134   0.00460   4.13158
    R7        2.45875   0.00007   0.00021  -0.00008   0.00013   2.45888
    R8        1.82913  -0.00006   0.00019  -0.00032  -0.00014   1.82900
    R9        2.06221   0.00000   0.00043  -0.00028   0.00016   2.06237
   R10        2.05266   0.00000   0.00022  -0.00015   0.00008   2.05274
   R11        2.05976  -0.00004  -0.00015  -0.00021  -0.00036   2.05939
   R12        2.83968  -0.00005   0.00076  -0.00076   0.00001   2.83969
   R13        2.88170  -0.00003   0.00021  -0.00038  -0.00017   2.88153
   R14        2.28265  -0.00011   0.00032  -0.00043  -0.00011   2.28254
   R15        2.06614  -0.00002   0.00022  -0.00023  -0.00001   2.06614
   R16        2.06679  -0.00003   0.00013  -0.00025  -0.00012   2.06667
   R17        2.65354  -0.00009   0.00022  -0.00030  -0.00008   2.65346
    A1        1.90478  -0.00001  -0.00005   0.00000  -0.00005   1.90473
    A2        1.89808   0.00002  -0.00019   0.00056   0.00037   1.89846
    A3        1.93778  -0.00001   0.00028  -0.00013   0.00015   1.93794
    A4        1.90414  -0.00004   0.00041  -0.00021   0.00020   1.90434
    A5        1.88902   0.00001  -0.00018   0.00003  -0.00014   1.88888
    A6        1.92965   0.00003  -0.00027  -0.00026  -0.00053   1.92912
    A7        2.03285  -0.00001   0.00032  -0.00024   0.00008   2.03293
    A8        1.85756  -0.00011  -0.00346  -0.00061  -0.00407   1.85348
    A9        2.02560   0.00001   0.00028  -0.00014   0.00013   2.02574
   A10        1.68693   0.00007   0.00289   0.00048   0.00337   1.69030
   A11        1.95037  -0.00001  -0.00018  -0.00005  -0.00022   1.95015
   A12        1.86672   0.00006   0.00029   0.00076   0.00104   1.86777
   A13        1.91150  -0.00001  -0.00169   0.00015  -0.00155   1.90995
   A14        1.86053   0.00000   0.00100  -0.00012   0.00088   1.86141
   A15        1.90466  -0.00004  -0.00154  -0.00030  -0.00184   1.90282
   A16        1.93965   0.00001   0.00074   0.00024   0.00098   1.94063
   A17        1.91571  -0.00001  -0.00024   0.00010  -0.00014   1.91557
   A18        1.93075   0.00005   0.00168  -0.00009   0.00159   1.93235
   A19        2.04656   0.00001  -0.00024   0.00001  -0.00023   2.04633
   A20        2.14440  -0.00006   0.00033  -0.00054  -0.00021   2.14419
   A21        2.09217   0.00005  -0.00010   0.00054   0.00044   2.09261
   A22        1.86377  -0.00001   0.00001   0.00003   0.00004   1.86380
   A23        1.88183   0.00002   0.00031   0.00014   0.00045   1.88228
   A24        2.00063  -0.00001  -0.00033  -0.00012  -0.00046   2.00017
   A25        1.87393   0.00000   0.00020  -0.00005   0.00015   1.87408
   A26        1.86783   0.00000  -0.00028   0.00019  -0.00009   1.86774
   A27        1.96908   0.00001   0.00011  -0.00016  -0.00005   1.96903
   A28        1.87339  -0.00001  -0.00005  -0.00004  -0.00009   1.87329
   A29        3.01182   0.00005   0.00025  -0.00057  -0.00032   3.01150
   A30        3.46868   0.00000   0.00482  -0.00133   0.00349   3.47217
    D1        1.23025  -0.00003  -0.00767   0.00061  -0.00706   1.22319
    D2        3.08674  -0.00001  -0.00614   0.00071  -0.00543   3.08131
    D3       -1.12198  -0.00001  -0.00810   0.00114  -0.00696  -1.12894
    D4       -0.85998  -0.00002  -0.00767   0.00067  -0.00700  -0.86698
    D5        0.99651   0.00000  -0.00614   0.00077  -0.00537   0.99114
    D6        3.07098   0.00000  -0.00810   0.00120  -0.00690   3.06408
    D7       -2.94460   0.00000  -0.00790   0.00106  -0.00684  -2.95144
    D8       -1.08811   0.00002  -0.00637   0.00116  -0.00521  -1.09332
    D9        0.98636   0.00002  -0.00833   0.00159  -0.00674   0.97962
   D10        0.49449   0.00003   0.02035  -0.00020   0.02014   0.51464
   D11        2.59915   0.00000   0.02094  -0.00041   0.02055   2.61970
   D12       -1.63351   0.00004   0.02234  -0.00013   0.02220  -1.61131
   D13       -1.26362  -0.00005  -0.01640  -0.00092  -0.01732  -1.28094
   D14        1.88909  -0.00003  -0.01617  -0.00184  -0.01802   1.87108
   D15        2.92468   0.00000  -0.01323  -0.00099  -0.01421   2.91046
   D16       -0.20580   0.00001  -0.01300  -0.00191  -0.01491  -0.22071
   D17        0.77803  -0.00005  -0.01513  -0.00130  -0.01643   0.76159
   D18       -2.35245  -0.00003  -0.01490  -0.00223  -0.01713  -2.36958
   D19       -1.55174   0.00001   0.00862  -0.00060   0.00802  -1.54373
   D20        2.72225   0.00001   0.00823  -0.00062   0.00761   2.72986
   D21        0.51354   0.00000   0.00808  -0.00042   0.00766   0.52120
   D22        1.57908   0.00000   0.00840   0.00029   0.00868   1.58777
   D23       -0.43011   0.00000   0.00801   0.00026   0.00828  -0.42183
   D24       -2.63882  -0.00002   0.00786   0.00046   0.00832  -2.63049
   D25        1.16970   0.00005  -0.00449   0.00217  -0.00232   1.16739
   D26       -3.05049   0.00003  -0.00486   0.00225  -0.00260  -3.05309
   D27       -0.99325   0.00003  -0.00473   0.00222  -0.00251  -0.99576
         Item               Value     Threshold  Converged?
 Maximum Force            0.000112     0.000450     YES
 RMS     Force            0.000036     0.000300     YES
 Maximum Displacement     0.044230     0.001800     NO 
 RMS     Displacement     0.015803     0.001200     NO 
 Predicted change in Energy=-2.340887D-06
 GradGradGradGradGradGradGradGradGradGradGradGradGradGradGradGradGradGrad

                          Input orientation:                          
 ---------------------------------------------------------------------
 Center     Atomic      Atomic             Coordinates (Angstroms)
 Number     Number       Type             X           Y           Z
 ---------------------------------------------------------------------
      1          1           0        3.144583   -0.191351    1.484247
      2          6           0        2.271483   -0.515906    0.912014
      3          1           0        2.356636   -1.580187    0.704698
      4          1           0        1.376873   -0.339085    1.507180
      5          6           0        2.183794    0.219936   -0.412024
      6          1           0        2.942826   -0.033894   -1.164735
      7          1           0        0.471337   -0.632157   -1.471038
      8          8           0        1.986693    1.504115   -0.340490
      9          1           0       -0.742628    1.641047   -0.797962
     10          6           0       -1.649881    1.239266   -0.343511
     11          1           0       -2.081630    1.983077    0.320041
     12          1           0       -2.328986    0.999435   -1.161391
     13          6           0       -1.300827    0.003667    0.437232
     14          6           0       -0.974584   -1.255743   -0.358127
     15          1           0       -1.921137   -1.775847   -0.528266
     16          1           0       -0.356660   -1.900285    0.273356
     17          8           0       -1.281636   -0.024902    1.644607
     18          8           0       -0.403313   -1.019325   -1.618840
 ---------------------------------------------------------------------
                    Distance matrix (angstroms):
                    1          2          3          4          5
     1  H    0.000000
     2  C    1.093202   0.000000
     3  H    1.776913   1.087624   0.000000
     4  H    1.774021   1.088951   1.773203   0.000000
     5  C    2.165206   1.517310   2.125414   2.155683   0.000000
     6  H    2.661317   2.235157   2.495881   3.111990   1.098697
     7  H    4.009272   2.988809   3.030997   3.126607   2.186340
     8  O    2.746813   2.393817   3.277529   2.680140   1.301184
     9  H    4.865857   4.081829   4.715906   3.704981   3.276041
    10  C    5.326749   4.475943   5.010014   3.882974   3.967467
    11  H    5.778998   5.054201   5.704650   4.331626   4.673161
    12  H    6.194944   5.268736   5.664962   4.758813   4.640512
    13  C    4.571208   3.640985   3.994643   2.903850   3.593131
    14  C    4.636250   3.563365   3.511679   3.138309   3.486529
    15  H    5.676474   4.608679   4.456213   4.133304   4.565865
    16  H    4.079879   3.038343   2.765953   2.639092   3.379200
    17  O    4.432249   3.660932   4.066861   2.680534   4.037187
    18  O    4.785631   3.716610   3.651126   3.661119   3.112121
                    6          7          8          9         10
     6  H    0.000000
     7  H    2.561249   0.000000
     8  O    1.989735   2.852735   0.000000
     9  H    4.064790   2.663493   2.770780   0.000000
    10  C    4.836146   3.045177   3.646207   1.091358   0.000000
    11  H    5.614080   4.070019   4.149333   1.777595   1.086262
    12  H    5.372130   3.255730   4.421952   1.749365   1.089784
    13  C    4.536111   2.680733   3.696483   2.125630   1.502699
    14  C    4.182061   1.928242   4.047998   2.939158   2.584823
    15  H    5.205538   2.814388   5.105345   3.624470   3.032922
    16  H    4.054397   2.310117   4.178283   3.719909   3.451047
    17  O    5.073318   3.626143   4.118310   3.005339   2.384605
    18  O    3.517660   0.967863   3.703250   2.804738   2.877782
                   11         12         13         14         15
    11  H    0.000000
    12  H    1.795377   0.000000
    13  C    2.131069   2.145754   0.000000
    14  C    3.489330   2.750539   1.524842   0.000000
    15  H    3.856799   2.875652   2.117461   1.093352   0.000000
    16  H    4.249495   3.789056   2.131511   1.093634   1.762292
    17  O    2.535045   3.165412   1.207866   2.370695   2.862892
    18  O    3.948472   2.827166   2.465660   1.404151   2.016300
                   16         17         18
    16  H    0.000000
    17  O    2.500593   0.000000
    18  O    2.087744   3.522842   0.000000
 Stoichiometry    C5H10O3(3)
 Framework group  C1[X(C5H10O3)]
 Deg. of freedom    48
 Full point group                 C1      NOp   1
 Largest Abelian subgroup         C1      NOp   1
 Largest concise Abelian subgroup C1      NOp   1
                         Standard orientation:                         
 ---------------------------------------------------------------------
 Center     Atomic      Atomic             Coordinates (Angstroms)
 Number     Number       Type             X           Y           Z
 ---------------------------------------------------------------------
      1          1           0        2.991168    0.686550    1.409594
      2          6           0        2.091754    0.118247    1.158247
      3          1           0        2.086218   -0.809652    1.725608
      4          1           0        1.217392    0.707619    1.430178
      5          6           0        2.061513   -0.228386   -0.318629
      6          1           0        2.793720   -0.971916   -0.662389
      7          1           0        0.279525   -1.458763   -0.619911
      8          8           0        1.973524    0.776815   -1.140158
      9          1           0       -0.736221    0.745189   -1.717658
     10          6           0       -1.672423    0.815017   -1.161140
     11          1           0       -2.037572    1.837506   -1.194998
     12          1           0       -2.372293    0.130734   -1.640271
     13          6           0       -1.425818    0.410749    0.264994
     14          6           0       -1.209703   -1.072950    0.542615
     15          1           0       -2.197309   -1.508993    0.715584
     16          1           0       -0.645954   -1.160717    1.475632
     17          8           0       -1.404693    1.203122    1.176388
     18          8           0       -0.625157   -1.786640   -0.515967
 ---------------------------------------------------------------------
 Rotational constants (GHZ):           2.2679007           1.2048795           1.1481046
 Standard basis: Aug-CC-pVTZ (5D, 7F)
 There are   690 symmetry adapted cartesian basis functions of A   symmetry.
 There are   598 symmetry adapted basis functions of A   symmetry.
   598 basis functions,   846 primitive gaussians,   690 cartesian basis functions
    33 alpha electrons       31 beta electrons
       nuclear repulsion energy       379.6426454559 Hartrees.
 NAtoms=   18 NActive=   18 NUniq=   18 SFac= 1.00D+00 NAtFMM=   60 NAOKFM=F Big=F
 Integral buffers will be    131072 words long.
 Raffenetti 2 integral format.
 Two-electron integral symmetry is turned on.
 Nuclear repulsion after empirical dispersion term =      379.6325529178 Hartrees.
 One-electron integrals computed using PRISM.
 NBasis=   598 RedAO= T EigKep=  6.91D-06  NBF=   598
 NBsUse=   598 1.00D-06 EigRej= -1.00D+00 NBFU=   598
 Initial guess from the checkpoint file:  "Forward-wb-opt.chk"
 B after Tr=     0.000000    0.000000    0.000000
         Rot=    0.999610   -0.027675   -0.003826   -0.000250 Ang=  -3.20 deg.
 Initial guess <Sx>= 0.0000 <Sy>= 0.0000 <Sz>= 1.0000 <S**2>= 2.0073 S= 1.0024
 ExpMin= 2.53D-02 ExpMax= 1.53D+04 ExpMxC= 5.22D+02 IAcc=3 IRadAn=         7 AccDes= 0.00D+00
 Harris functional with IExCor= 4639 and IRadAn=       7 diagonalized for initial guess.
 HarFok:  IExCor= 4639 AccDes= 0.00D+00 IRadAn=         7 IDoV= 1 UseB2=F ITyADJ=14
 ICtDFT=  3500011 ScaDFX=  1.000000  1.000000  1.000000  1.000000
 FoFCou: FMM=F IPFlag=           0 FMFlag=      100000 FMFlg1=           0
         NFxFlg=           0 DoJE=T BraDBF=F KetDBF=T FulRan=T
         wScrn=  0.000000 ICntrl=       500 IOpCl=  0 I1Cent=   200000004 NGrid=           0
         NMat0=    1 NMatS0=      1 NMatT0=    0 NMatD0=    1 NMtDS0=    0 NMtDT0=    0
 Petite list used in FoFCou.
 Requested convergence on RMS density matrix=1.00D-08 within 128 cycles.
 Requested convergence on MAX density matrix=1.00D-06.
 Requested convergence on             energy=1.00D-06.
 No special actions if energy rises.
 SCF Done:  E(UwB97XD) =  -422.116790342     A.U. after   15 cycles
            NFock= 15  Conv=0.49D-08     -V/T= 2.0058
 <Sx>= 0.0000 <Sy>= 0.0000 <Sz>= 1.0000 <S**2>= 2.0073 S= 1.0024
 <L.S>=  0.00000000000    
 Annihilation of the first spin contaminant:
 S**2 before annihilation     2.0073,   after     2.0000
 Calling FoFJK, ICntrl=      2127 FMM=F ISym2X=0 I1Cent= 0 IOpClX= 1 NMat=1 NMatS=1 NMatT=0.
 ***** Axes restored to original set *****
 -------------------------------------------------------------------
 Center     Atomic                   Forces (Hartrees/Bohr)
 Number     Number              X              Y              Z
 -------------------------------------------------------------------
      1        1          -0.000013365   -0.000009526   -0.000011300
      2        6          -0.000034455    0.000056629   -0.000027120
      3        1          -0.000009898   -0.000008819    0.000024197
      4        1          -0.000011127   -0.000025600   -0.000000383
      5        6          -0.000027694   -0.000044968   -0.000075801
      6        1           0.000018536    0.000012999    0.000021387
      7        1          -0.000010402   -0.000055232    0.000049185
      8        8           0.000037015    0.000043249    0.000023080
      9        1          -0.000002312   -0.000001600   -0.000006063
     10        6          -0.000026041   -0.000018267    0.000046054
     11        1          -0.000003133   -0.000012909   -0.000006115
     12        1           0.000019803    0.000017629   -0.000022158
     13        6           0.000070405   -0.000015002   -0.000014303
     14        6          -0.000019282   -0.000029859    0.000018137
     15        1           0.000010313   -0.000010378   -0.000008065
     16        1           0.000010284    0.000012594    0.000005503
     17        8           0.000001863    0.000015981   -0.000011756
     18        8          -0.000010509    0.000073079   -0.000004480
 -------------------------------------------------------------------
 Cartesian Forces:  Max     0.000075801 RMS     0.000028522

 GradGradGradGradGradGradGradGradGradGradGradGradGradGradGradGradGradGrad
 Berny optimization.
 Using GEDIIS/GDIIS optimizer.
 FormGI is forming the generalized inverse of G from B-inverse, IUseBI=4.
 Internal  Forces:  Max     0.000149037 RMS     0.000037262
 Search for a local minimum.
 Step number  15 out of a maximum of   84
 All quantities printed in internal units (Hartrees-Bohrs-Radians)
 Mixed Optimization -- En-DIIS/RFO-DIIS
 Swapping is turned off.
 Update second derivatives using D2CorX and points    5    8    9   10   11
                                                     12   13   14   15
 DE= -2.09D-06 DEPred=-2.34D-06 R= 8.93D-01
 TightC=F SS=  1.41D+00  RLast= 6.16D-02 DXNew= 7.1352D-01 1.8476D-01
 Trust test= 8.93D-01 RLast= 6.16D-02 DXMaxT set to 4.24D-01
 ITU=  1  1  1  1  1  1 -1  0 -1 -1  1  0 -1  1  0
     Eigenvalues ---    0.00109   0.00211   0.00454   0.00589   0.01257
     Eigenvalues ---    0.02698   0.02791   0.03931   0.04511   0.05251
     Eigenvalues ---    0.05621   0.05658   0.05890   0.06874   0.07318
     Eigenvalues ---    0.07483   0.07743   0.11050   0.11843   0.14379
     Eigenvalues ---    0.14742   0.15941   0.16004   0.16065   0.16226
     Eigenvalues ---    0.16335   0.16477   0.17418   0.23549   0.25186
     Eigenvalues ---    0.25965   0.29166   0.29594   0.31263   0.32290
     Eigenvalues ---    0.33310   0.33810   0.33967   0.33985   0.34084
     Eigenvalues ---    0.34309   0.34540   0.34716   0.35201   0.44110
     Eigenvalues ---    0.53590   0.61832   0.93853
 En-DIIS/RFO-DIIS/Sim-DIIS IScMMF=       -3 using points:    15   14   13   12   11   10    9    8
 RFO step:  Lambda=-1.56553520D-06.
 DidBck=F Rises=F RFO-DIIS coefs:    1.14455    0.23508   -0.33273   -0.21346    0.49145
                  RFO-DIIS coefs:   -0.31880   -0.07050    0.06441
 Iteration  1 RMS(Cart)=  0.00315708 RMS(Int)=  0.00000792
 Iteration  2 RMS(Cart)=  0.00000735 RMS(Int)=  0.00000564
 Iteration  3 RMS(Cart)=  0.00000000 RMS(Int)=  0.00000564
 Variable       Old X    -DE/DX   Delta X   Delta X   Delta X     New X
                                 (Linear)    (Quad)   (Total)
    R1        2.06585  -0.00002  -0.00001  -0.00001  -0.00002   2.06583
    R2        2.05531   0.00000   0.00001   0.00007   0.00008   2.05539
    R3        2.05782   0.00000  -0.00016   0.00013  -0.00002   2.05780
    R4        2.86730  -0.00002   0.00000   0.00002   0.00001   2.86731
    R5        2.07624   0.00000   0.00000   0.00001   0.00001   2.07624
    R6        4.13158  -0.00004   0.00264  -0.00057   0.00207   4.13365
    R7        2.45888   0.00004   0.00008   0.00002   0.00011   2.45899
    R8        1.82900  -0.00006  -0.00008   0.00000  -0.00009   1.82891
    R9        2.06237   0.00000   0.00008   0.00001   0.00010   2.06246
   R10        2.05274  -0.00001  -0.00006   0.00008   0.00002   2.05275
   R11        2.05939   0.00000  -0.00010   0.00002  -0.00008   2.05931
   R12        2.83969  -0.00001   0.00027  -0.00021   0.00006   2.83975
   R13        2.88153  -0.00003   0.00004  -0.00017  -0.00014   2.88140
   R14        2.28254  -0.00001   0.00011  -0.00007   0.00004   2.28257
   R15        2.06614   0.00000   0.00011  -0.00009   0.00002   2.06615
   R16        2.06667   0.00000  -0.00009   0.00004  -0.00004   2.06663
   R17        2.65346  -0.00002   0.00041  -0.00044  -0.00004   2.65342
    A1        1.90473  -0.00001  -0.00010  -0.00006  -0.00016   1.90457
    A2        1.89846   0.00000   0.00016   0.00005   0.00020   1.89866
    A3        1.93794   0.00000  -0.00008   0.00004  -0.00004   1.93790
    A4        1.90434  -0.00003  -0.00026  -0.00009  -0.00034   1.90400
    A5        1.88888   0.00003   0.00013  -0.00006   0.00006   1.88894
    A6        1.92912   0.00001   0.00014   0.00012   0.00026   1.92938
    A7        2.03293   0.00004   0.00001  -0.00010  -0.00010   2.03284
    A8        1.85348  -0.00015  -0.00166  -0.00048  -0.00215   1.85134
    A9        2.02574  -0.00002  -0.00003  -0.00011  -0.00016   2.02558
   A10        1.69030   0.00006   0.00160   0.00031   0.00191   1.69222
   A11        1.95015  -0.00002  -0.00020  -0.00001  -0.00019   1.94996
   A12        1.86777   0.00009   0.00050   0.00051   0.00101   1.86878
   A13        1.90995   0.00000  -0.00066   0.00011  -0.00055   1.90941
   A14        1.86141  -0.00002   0.00006  -0.00001   0.00006   1.86146
   A15        1.90282   0.00000  -0.00042  -0.00022  -0.00064   1.90219
   A16        1.94063   0.00000   0.00029   0.00005   0.00034   1.94097
   A17        1.91557  -0.00001  -0.00018   0.00011  -0.00007   1.91549
   A18        1.93235   0.00003   0.00088  -0.00006   0.00082   1.93317
   A19        2.04633   0.00001  -0.00020   0.00007  -0.00012   2.04621
   A20        2.14419  -0.00002  -0.00007  -0.00013  -0.00019   2.14400
   A21        2.09261   0.00001   0.00025   0.00007   0.00032   2.09293
   A22        1.86380   0.00004  -0.00007   0.00022   0.00014   1.86395
   A23        1.88228  -0.00001   0.00011   0.00025   0.00036   1.88264
   A24        2.00017  -0.00004  -0.00026  -0.00028  -0.00055   1.99962
   A25        1.87408   0.00000   0.00013   0.00014   0.00027   1.87435
   A26        1.86774   0.00000   0.00034  -0.00069  -0.00035   1.86739
   A27        1.96903   0.00001  -0.00020   0.00037   0.00017   1.96920
   A28        1.87329  -0.00014   0.00105  -0.00138  -0.00033   1.87297
   A29        3.01150  -0.00008  -0.00081   0.00029  -0.00052   3.01098
   A30        3.47217   0.00009  -0.00013   0.00056   0.00043   3.47261
    D1        1.22319   0.00000  -0.00296   0.00100  -0.00196   1.22123
    D2        3.08131   0.00000  -0.00203   0.00103  -0.00100   3.08031
    D3       -1.12894   0.00000  -0.00261   0.00126  -0.00135  -1.13029
    D4       -0.86698  -0.00001  -0.00287   0.00109  -0.00178  -0.86876
    D5        0.99114   0.00000  -0.00194   0.00112  -0.00082   0.99032
    D6        3.06408   0.00000  -0.00252   0.00135  -0.00117   3.06290
    D7       -2.95144   0.00000  -0.00272   0.00116  -0.00156  -2.95300
    D8       -1.09332   0.00001  -0.00179   0.00119  -0.00060  -1.09392
    D9        0.97962   0.00001  -0.00237   0.00142  -0.00095   0.97867
   D10        0.51464  -0.00008   0.00130  -0.00064   0.00067   0.51531
   D11        2.61970  -0.00006   0.00133  -0.00087   0.00048   2.62018
   D12       -1.61131   0.00000   0.00205  -0.00046   0.00155  -1.60976
   D13       -1.28094  -0.00001  -0.00762  -0.00054  -0.00817  -1.28910
   D14        1.87108   0.00000  -0.00685  -0.00186  -0.00871   1.86236
   D15        2.91046  -0.00001  -0.00645  -0.00061  -0.00707   2.90340
   D16       -0.22071   0.00000  -0.00568  -0.00193  -0.00761  -0.22832
   D17        0.76159  -0.00002  -0.00729  -0.00071  -0.00800   0.75359
   D18       -2.36958  -0.00001  -0.00652  -0.00203  -0.00855  -2.37813
   D19       -1.54373   0.00000   0.00398  -0.00048   0.00350  -1.54023
   D20        2.72986  -0.00001   0.00382  -0.00087   0.00294   2.73280
   D21        0.52120   0.00001   0.00419  -0.00136   0.00284   0.52404
   D22        1.58777   0.00000   0.00322   0.00080   0.00402   1.59179
   D23       -0.42183  -0.00002   0.00306   0.00041   0.00347  -0.41836
   D24       -2.63049   0.00001   0.00344  -0.00008   0.00336  -2.62713
   D25        1.16739  -0.00003  -0.00300   0.00159  -0.00141   1.16598
   D26       -3.05309   0.00000  -0.00302   0.00123  -0.00179  -3.05488
   D27       -0.99576   0.00001  -0.00276   0.00117  -0.00159  -0.99734
         Item               Value     Threshold  Converged?
 Maximum Force            0.000149     0.000450     YES
 RMS     Force            0.000037     0.000300     YES
 Maximum Displacement     0.013998     0.001800     NO 
 RMS     Displacement     0.003157     0.001200     NO 
 Predicted change in Energy=-3.979929D-07
 GradGradGradGradGradGradGradGradGradGradGradGradGradGradGradGradGradGrad

                          Input orientation:                          
 ---------------------------------------------------------------------
 Center     Atomic      Atomic             Coordinates (Angstroms)
 Number     Number       Type             X           Y           Z
 ---------------------------------------------------------------------
      1          1           0        3.142487   -0.193640    1.484285
      2          6           0        2.269471   -0.516600    0.911044
      3          1           0        2.353778   -1.580783    0.702667
      4          1           0        1.374528   -0.339925    1.505731
      5          6           0        2.183655    0.220812   -0.412251
      6          1           0        2.944191   -0.031727   -1.163886
      7          1           0        0.470689   -0.632937   -1.471364
      8          8           0        1.986371    1.504938   -0.339270
      9          1           0       -0.742646    1.644365   -0.794977
     10          6           0       -1.649999    1.238813   -0.343965
     11          1           0       -2.086310    1.980808    0.318652
     12          1           0       -2.325383    0.997088   -1.164308
     13          6           0       -1.297957    0.004513    0.437550
     14          6           0       -0.974064   -1.255895   -0.357052
     15          1           0       -1.921431   -1.774780   -0.526431
     16          1           0       -0.356335   -1.900940    0.274069
     17          8           0       -1.274228   -0.021787    1.644916
     18          8           0       -0.403878   -1.020463   -1.618419
 ---------------------------------------------------------------------
                    Distance matrix (angstroms):
                    1          2          3          4          5
     1  H    0.000000
     2  C    1.093191   0.000000
     3  H    1.776839   1.087665   0.000000
     4  H    1.774130   1.088940   1.773012   0.000000
     5  C    2.165174   1.517317   2.125496   2.155869   0.000000
     6  H    2.660516   2.235102   2.496434   3.112183   1.098701
     7  H    4.008410   2.987477   3.028341   3.125041   2.187433
     8  O    2.747203   2.393752   3.277545   2.679907   1.301241
     9  H    4.864931   4.080824   4.715120   3.703119   3.276617
    10  C    5.325630   4.474233   5.007574   3.880922   3.967101
    11  H    5.781629   5.055769   5.704978   4.332708   4.675939
    12  H    6.191161   5.264125   5.659113   4.754583   4.636768
    13  C    4.566449   3.636247   3.989814   2.898590   3.590344
    14  C    4.633022   3.560216   3.507576   3.134461   3.486388
    15  H    5.673293   4.605758   4.452609   4.129387   4.565869
    16  H    4.076916   3.035949   2.762409   2.636217   3.380002
    17  O    4.422975   3.652563   4.059647   2.671422   4.030850
    18  O    4.784048   3.714681   3.647748   3.658712   3.113027
                    6          7          8          9         10
     6  H    0.000000
     7  H    2.564023   0.000000
     8  O    1.989661   2.854723   0.000000
     9  H    4.066711   2.667543   2.770314   0.000000
    10  C    4.836644   3.044962   3.646098   1.091409   0.000000
    11  H    5.617308   4.071125   4.152835   1.777300   1.086271
    12  H    5.369066   3.251043   4.419256   1.749408   1.089742
    13  C    4.534504   2.679254   3.693445   2.125231   1.502730
    14  C    4.183574   1.927973   4.048048   2.942251   2.584691
    15  H    5.207577   2.814061   5.105144   3.626597   3.031289
    16  H    4.056494   2.310484   4.179050   3.723074   3.451606
    17  O    5.067991   3.623458   4.110887   3.001953   2.384527
    18  O    3.520479   0.967817   3.705019   2.809649   2.877738
                   11         12         13         14         15
    11  H    0.000000
    12  H    1.795559   0.000000
    13  C    2.131051   2.146336   0.000000
    14  C    3.488540   2.748392   1.524770   0.000000
    15  H    3.853024   2.872859   2.117513   1.093360   0.000000
    16  H    4.250031   3.787433   2.131696   1.093611   1.762454
    17  O    2.535515   3.167771   1.207886   2.370864   2.864718
    18  O    3.948474   2.822926   2.465148   1.404132   2.016035
                   16         17         18
    16  H    0.000000
    17  O    2.500593   0.000000
    18  O    2.087824   3.521962   0.000000
 Stoichiometry    C5H10O3(3)
 Framework group  C1[X(C5H10O3)]
 Deg. of freedom    48
 Full point group                 C1      NOp   1
 Largest Abelian subgroup         C1      NOp   1
 Largest concise Abelian subgroup C1      NOp   1
                         Standard orientation:                         
 ---------------------------------------------------------------------
 Center     Atomic      Atomic             Coordinates (Angstroms)
 Number     Number       Type             X           Y           Z
 ---------------------------------------------------------------------
      1          1           0        2.989115    0.676220    1.412943
      2          6           0        2.089452    0.110152    1.157523
      3          1           0        2.082759   -0.820986    1.719618
      4          1           0        1.215229    0.698368    1.432345
      5          6           0        2.060336   -0.227974   -0.321353
      6          1           0        2.793542   -0.968750   -0.668925
      7          1           0        0.276807   -1.457083   -0.626606
      8          8           0        1.972416    0.782079   -1.137006
      9          1           0       -0.737086    0.757841   -1.713767
     10          6           0       -1.673427    0.820538   -1.156535
     11          1           0       -2.042664    1.841729   -1.185138
     12          1           0       -2.370398    0.135651   -1.638923
     13          6           0       -1.423340    0.410695    0.267433
     14          6           0       -1.210437   -1.074500    0.539076
     15          1           0       -2.198939   -1.509283    0.710143
     16          1           0       -0.646560   -1.167604    1.471472
     17          8           0       -1.396606    1.200131    1.181252
     18          8           0       -0.627974   -1.784656   -0.522998
 ---------------------------------------------------------------------
 Rotational constants (GHZ):           2.2675091           1.2066616           1.1494502
 Standard basis: Aug-CC-pVTZ (5D, 7F)
 There are   690 symmetry adapted cartesian basis functions of A   symmetry.
 There are   598 symmetry adapted basis functions of A   symmetry.
   598 basis functions,   846 primitive gaussians,   690 cartesian basis functions
    33 alpha electrons       31 beta electrons
       nuclear repulsion energy       379.7287692770 Hartrees.
 NAtoms=   18 NActive=   18 NUniq=   18 SFac= 1.00D+00 NAtFMM=   60 NAOKFM=F Big=F
 Integral buffers will be    131072 words long.
 Raffenetti 2 integral format.
 Two-electron integral symmetry is turned on.
 Nuclear repulsion after empirical dispersion term =      379.7186678522 Hartrees.
 One-electron integrals computed using PRISM.
 NBasis=   598 RedAO= T EigKep=  6.88D-06  NBF=   598
 NBsUse=   598 1.00D-06 EigRej= -1.00D+00 NBFU=   598
 Initial guess from the checkpoint file:  "Forward-wb-opt.chk"
 B after Tr=     0.000000    0.000000    0.000000
         Rot=    0.999997   -0.002215   -0.000358    0.000469 Ang=  -0.26 deg.
 Initial guess <Sx>= 0.0000 <Sy>= 0.0000 <Sz>= 1.0000 <S**2>= 2.0073 S= 1.0024
 Requested convergence on RMS density matrix=1.00D-08 within 128 cycles.
 Requested convergence on MAX density matrix=1.00D-06.
 Requested convergence on             energy=1.00D-06.
 No special actions if energy rises.
 SCF Done:  E(UwB97XD) =  -422.116790762     A.U. after   13 cycles
            NFock= 13  Conv=0.49D-08     -V/T= 2.0058
 <Sx>= 0.0000 <Sy>= 0.0000 <Sz>= 1.0000 <S**2>= 2.0073 S= 1.0024
 <L.S>=  0.00000000000    
 Annihilation of the first spin contaminant:
 S**2 before annihilation     2.0073,   after     2.0000
 Calling FoFJK, ICntrl=      2127 FMM=F ISym2X=0 I1Cent= 0 IOpClX= 1 NMat=1 NMatS=1 NMatT=0.
 ***** Axes restored to original set *****
 -------------------------------------------------------------------
 Center     Atomic                   Forces (Hartrees/Bohr)
 Number     Number              X              Y              Z
 -------------------------------------------------------------------
      1        1          -0.000016850    0.000002451   -0.000001511
      2        6          -0.000009774   -0.000016064   -0.000014852
      3        1           0.000006098    0.000009467    0.000006682
      4        1           0.000003599    0.000009347   -0.000003572
      5        6          -0.000039154    0.000014404   -0.000044493
      6        1          -0.000000558   -0.000003323    0.000009692
      7        1           0.000046515   -0.000028332    0.000006683
      8        8           0.000031717   -0.000005892    0.000012907
      9        1          -0.000001247   -0.000004374   -0.000003831
     10        6          -0.000012310   -0.000007054    0.000024840
     11        1           0.000001860   -0.000008945   -0.000004320
     12        1           0.000010961    0.000008410    0.000001082
     13        6           0.000038248   -0.000006181    0.000010035
     14        6          -0.000095718   -0.000028672   -0.000008668
     15        1           0.000006253   -0.000018963    0.000031606
     16        1           0.000018180    0.000012313    0.000006648
     17        8          -0.000019008    0.000005444   -0.000026684
     18        8           0.000031186    0.000065964   -0.000002244
 -------------------------------------------------------------------
 Cartesian Forces:  Max     0.000095718 RMS     0.000023711

 GradGradGradGradGradGradGradGradGradGradGradGradGradGradGradGradGradGrad
 Berny optimization.
 Using GEDIIS/GDIIS optimizer.
 FormGI is forming the generalized inverse of G from B-inverse, IUseBI=4.
 Internal  Forces:  Max     0.000070105 RMS     0.000018066
 Search for a local minimum.
 Step number  16 out of a maximum of   84
 All quantities printed in internal units (Hartrees-Bohrs-Radians)
 Mixed Optimization -- En-DIIS/RFO-DIIS
 Swapping is turned off.
 Update second derivatives using D2CorX and points    8    9   10   11   12
                                                     13   14   15   16
 DE= -4.20D-07 DEPred=-3.98D-07 R= 1.06D+00
 Trust test= 1.06D+00 RLast= 2.23D-02 DXMaxT set to 4.24D-01
 ITU=  0  1  1  1  1  1  1 -1  0 -1 -1  1  0 -1  1  0
     Eigenvalues ---    0.00116   0.00198   0.00405   0.00598   0.01266
     Eigenvalues ---    0.02776   0.02804   0.03888   0.04532   0.05184
     Eigenvalues ---    0.05614   0.05692   0.05894   0.06826   0.07312
     Eigenvalues ---    0.07450   0.07655   0.10590   0.11857   0.13876
     Eigenvalues ---    0.14739   0.15942   0.15995   0.16034   0.16097
     Eigenvalues ---    0.16271   0.16502   0.17405   0.23723   0.25011
     Eigenvalues ---    0.26186   0.29295   0.29707   0.31913   0.32477
     Eigenvalues ---    0.33349   0.33798   0.33937   0.33980   0.34103
     Eigenvalues ---    0.34288   0.34536   0.34744   0.35187   0.45148
     Eigenvalues ---    0.53457   0.62152   0.93802
 En-DIIS/RFO-DIIS/Sim-DIIS IScMMF=       -3 using points:    16   15   14   13   12   11   10    9    8
 RFO step:  Lambda=-1.11472351D-06.
 DidBck=F Rises=F RFO-DIIS coefs:    2.13510   -1.00395   -0.59974    0.38480   -0.04846
                  RFO-DIIS coefs:    0.34620   -0.27235   -0.06232    0.12071
 Iteration  1 RMS(Cart)=  0.00538992 RMS(Int)=  0.00001464
 Iteration  2 RMS(Cart)=  0.00001786 RMS(Int)=  0.00000517
 Iteration  3 RMS(Cart)=  0.00000000 RMS(Int)=  0.00000517
 Variable       Old X    -DE/DX   Delta X   Delta X   Delta X     New X
                                 (Linear)    (Quad)   (Total)
    R1        2.06583  -0.00001  -0.00018   0.00011  -0.00007   2.06576
    R2        2.05539  -0.00001   0.00016  -0.00016   0.00001   2.05539
    R3        2.05780   0.00000  -0.00016   0.00016   0.00000   2.05780
    R4        2.86731  -0.00001  -0.00038   0.00033  -0.00005   2.86727
    R5        2.07624  -0.00001  -0.00007   0.00005  -0.00002   2.07623
    R6        4.13365  -0.00003  -0.00285  -0.00030  -0.00315   4.13050
    R7        2.45899  -0.00001   0.00004  -0.00002   0.00002   2.45901
    R8        1.82891   0.00001  -0.00024   0.00024   0.00000   1.82891
    R9        2.06246   0.00000  -0.00007   0.00014   0.00008   2.06254
   R10        2.05275  -0.00001  -0.00016   0.00014  -0.00003   2.05273
   R11        2.05931  -0.00001   0.00004  -0.00009  -0.00005   2.05927
   R12        2.83975  -0.00002   0.00010  -0.00013  -0.00004   2.83971
   R13        2.88140  -0.00001  -0.00003  -0.00002  -0.00005   2.88135
   R14        2.28257  -0.00003  -0.00015   0.00008  -0.00007   2.28250
   R15        2.06615   0.00000  -0.00004  -0.00001  -0.00005   2.06610
   R16        2.06663   0.00001  -0.00021   0.00023   0.00003   2.06665
   R17        2.65342   0.00005   0.00011  -0.00004   0.00007   2.65350
    A1        1.90457   0.00000  -0.00011   0.00004  -0.00007   1.90450
    A2        1.89866   0.00000   0.00032  -0.00036  -0.00004   1.89862
    A3        1.93790   0.00000  -0.00015   0.00013  -0.00001   1.93789
    A4        1.90400   0.00000  -0.00085   0.00057  -0.00027   1.90372
    A5        1.88894   0.00001   0.00046  -0.00029   0.00016   1.88911
    A6        1.92938  -0.00001   0.00030  -0.00007   0.00023   1.92961
    A7        2.03284   0.00002  -0.00019   0.00010  -0.00011   2.03273
    A8        1.85134  -0.00005   0.00005  -0.00053  -0.00048   1.85086
    A9        2.02558  -0.00002  -0.00034   0.00011  -0.00023   2.02535
   A10        1.69222   0.00002   0.00003   0.00009   0.00012   1.69234
   A11        1.94996   0.00000   0.00006  -0.00002   0.00005   1.95002
   A12        1.86878   0.00005   0.00056   0.00022   0.00078   1.86956
   A13        1.90941   0.00000   0.00014  -0.00012   0.00002   1.90943
   A14        1.86146  -0.00001  -0.00078   0.00047  -0.00031   1.86115
   A15        1.90219   0.00000   0.00028  -0.00030  -0.00001   1.90217
   A16        1.94097   0.00000   0.00000   0.00010   0.00010   1.94107
   A17        1.91549   0.00000  -0.00016   0.00007  -0.00009   1.91541
   A18        1.93317   0.00001   0.00050  -0.00022   0.00028   1.93345
   A19        2.04621   0.00001   0.00017   0.00010   0.00027   2.04648
   A20        2.14400  -0.00002  -0.00018   0.00002  -0.00016   2.14384
   A21        2.09293   0.00000   0.00001  -0.00012  -0.00010   2.09283
   A22        1.86395   0.00000  -0.00006   0.00011   0.00005   1.86400
   A23        1.88264  -0.00001   0.00008  -0.00033  -0.00024   1.88239
   A24        1.99962   0.00000   0.00026  -0.00013   0.00014   1.99976
   A25        1.87435   0.00000  -0.00020   0.00001  -0.00019   1.87416
   A26        1.86739   0.00002   0.00026   0.00020   0.00047   1.86785
   A27        1.96920  -0.00001  -0.00037   0.00015  -0.00022   1.96898
   A28        1.87297   0.00007   0.00089  -0.00044   0.00045   1.87342
   A29        3.01098   0.00000   0.00119  -0.00114   0.00005   3.01103
   A30        3.47261  -0.00002  -0.00225  -0.00014  -0.00238   3.47023
    D1        1.22123   0.00001   0.00138   0.00044   0.00182   1.22305
    D2        3.08031   0.00000   0.00135   0.00027   0.00162   3.08193
    D3       -1.13029   0.00001   0.00190   0.00023   0.00213  -1.12816
    D4       -0.86876   0.00000   0.00131   0.00051   0.00181  -0.86695
    D5        0.99032   0.00000   0.00128   0.00033   0.00162   0.99193
    D6        3.06290   0.00001   0.00183   0.00029   0.00212   3.06503
    D7       -2.95300   0.00000   0.00188   0.00003   0.00191  -2.95108
    D8       -1.09392  -0.00001   0.00186  -0.00014   0.00171  -1.09220
    D9        0.97867   0.00000   0.00241  -0.00018   0.00222   0.98089
   D10        0.51531  -0.00003  -0.00488  -0.00003  -0.00493   0.51038
   D11        2.62018  -0.00003  -0.00542   0.00004  -0.00535   2.61483
   D12       -1.60976  -0.00001  -0.00518   0.00011  -0.00508  -1.61484
   D13       -1.28910   0.00000  -0.00103  -0.00036  -0.00140  -1.29050
   D14        1.86236   0.00000  -0.00156  -0.00022  -0.00178   1.86058
   D15        2.90340   0.00000  -0.00129  -0.00008  -0.00136   2.90204
   D16       -0.22832   0.00000  -0.00182   0.00007  -0.00174  -0.23006
   D17        0.75359  -0.00001  -0.00153  -0.00010  -0.00162   0.75197
   D18       -2.37813   0.00000  -0.00206   0.00005  -0.00201  -2.38013
   D19       -1.54023  -0.00002  -0.00698  -0.00022  -0.00720  -1.54743
   D20        2.73280  -0.00001  -0.00676  -0.00013  -0.00689   2.72591
   D21        0.52404   0.00001  -0.00653   0.00003  -0.00650   0.51753
   D22        1.59179  -0.00002  -0.00647  -0.00036  -0.00683   1.58496
   D23       -0.41836  -0.00001  -0.00626  -0.00027  -0.00652  -0.42488
   D24       -2.62713   0.00001  -0.00603  -0.00011  -0.00613  -2.63326
   D25        1.16598   0.00000   0.00330  -0.00021   0.00310   1.16908
   D26       -3.05488   0.00002   0.00357   0.00000   0.00357  -3.05132
   D27       -0.99734   0.00002   0.00328   0.00022   0.00351  -0.99384
         Item               Value     Threshold  Converged?
 Maximum Force            0.000070     0.000450     YES
 RMS     Force            0.000018     0.000300     YES
 Maximum Displacement     0.020527     0.001800     NO 
 RMS     Displacement     0.005394     0.001200     NO 
 Predicted change in Energy=-9.109130D-08
 GradGradGradGradGradGradGradGradGradGradGradGradGradGradGradGradGradGrad

                          Input orientation:                          
 ---------------------------------------------------------------------
 Center     Atomic      Atomic             Coordinates (Angstroms)
 Number     Number       Type             X           Y           Z
 ---------------------------------------------------------------------
      1          1           0        3.141740   -0.190683    1.482935
      2          6           0        2.268682   -0.513931    0.909988
      3          1           0        2.351557   -1.578848    0.704789
      4          1           0        1.373629   -0.334505    1.503683
      5          6           0        2.184907    0.219934   -0.415380
      6          1           0        2.944577   -0.037171   -1.166328
      7          1           0        0.470524   -0.631864   -1.470324
      8          8           0        1.991935    1.504910   -0.345747
      9          1           0       -0.737720    1.645486   -0.785014
     10          6           0       -1.648335    1.238789   -0.341576
     11          1           0       -2.089094    1.978856    0.320228
     12          1           0       -2.317800    0.999904   -1.167550
     13          6           0       -1.302028    0.002120    0.438720
     14          6           0       -0.974584   -1.256676   -0.356929
     15          1           0       -1.920427   -1.778127   -0.526760
     16          1           0       -0.355291   -1.900469    0.273963
     17          8           0       -1.285091   -0.027091    1.646097
     18          8           0       -0.404243   -1.018773   -1.617804
 ---------------------------------------------------------------------
                    Distance matrix (angstroms):
                    1          2          3          4          5
     1  H    0.000000
     2  C    1.093155   0.000000
     3  H    1.776767   1.087668   0.000000
     4  H    1.774072   1.088939   1.772841   0.000000
     5  C    2.165118   1.517292   2.125598   2.156010   0.000000
     6  H    2.661021   2.234999   2.495901   3.112113   1.098692
     7  H    4.006467   2.985492   3.027571   3.122297   2.185767
     8  O    2.746118   2.393569   3.277577   2.680697   1.301249
     9  H    4.854412   4.071186   4.707385   3.690026   3.272701
    10  C    5.321377   4.470063   5.003309   3.874597   3.967022
    11  H    5.781039   5.054899   5.703027   4.329278   4.679958
    12  H    6.184589   5.257725   5.653186   4.747924   4.631250
    13  C    4.568877   3.638457   3.989855   2.899415   3.596616
    14  C    4.633094   3.560269   3.506316   3.134706   3.488004
    15  H    5.673128   4.605547   4.450424   4.130079   4.567102
    16  H    4.076054   3.035169   2.759725   2.636973   3.379928
    17  O    4.432856   3.661717   4.064384   2.680220   4.043710
    18  O    4.782710   3.713371   3.647268   3.656876   3.111899
                    6          7          8          9         10
     6  H    0.000000
     7  H    2.562618   0.000000
     8  O    1.989697   2.853974   0.000000
     9  H    4.066453   2.667550   2.768345   0.000000
    10  C    4.837679   3.043514   3.649987   1.091449   0.000000
    11  H    5.622460   4.071065   4.162084   1.777332   1.086256
    12  H    5.363593   3.244855   4.416357   1.749218   1.089717
    13  C    4.539976   2.681105   3.704587   2.125234   1.502711
    14  C    4.183556   1.928308   4.052988   2.943111   2.584864
    15  H    5.206557   2.814405   5.110545   3.631338   3.034816
    16  H    4.054066   2.309517   4.182119   3.720414   3.450477
    17  O    5.079363   3.627673   4.129572   3.001237   2.384374
    18  O    3.518803   0.967815   3.705236   2.811231   2.876301
                   11         12         13         14         15
    11  H    0.000000
    12  H    1.795589   0.000000
    13  C    2.130962   2.146501   0.000000
    14  C    3.488458   2.748361   1.524744   0.000000
    15  H    3.854966   2.878537   2.117510   1.093331   0.000000
    16  H    4.249397   3.787026   2.131502   1.093626   1.762320
    17  O    2.535383   3.168251   1.207849   2.370740   2.862008
    18  O    3.947210   2.817708   2.465265   1.404169   2.016385
                   16         17         18
    16  H    0.000000
    17  O    2.501365   0.000000
    18  O    2.087718   3.523120   0.000000
 Stoichiometry    C5H10O3(3)
 Framework group  C1[X(C5H10O3)]
 Deg. of freedom    48
 Full point group                 C1      NOp   1
 Largest Abelian subgroup         C1      NOp   1
 Largest concise Abelian subgroup C1      NOp   1
                         Standard orientation:                         
 ---------------------------------------------------------------------
 Center     Atomic      Atomic             Coordinates (Angstroms)
 Number     Number       Type             X           Y           Z
 ---------------------------------------------------------------------
      1          1           0        2.983444    0.692316    1.415942
      2          6           0        2.085414    0.123201    1.161698
      3          1           0        2.076486   -0.802260    1.733069
      4          1           0        1.209531    0.713475    1.426636
      5          6           0        2.063812   -0.229508   -0.313871
      6          1           0        2.798022   -0.974522   -0.650045
      7          1           0        0.281835   -1.458877   -0.615179
      8          8           0        1.981813    0.772735   -1.139725
      9          1           0       -0.726083    0.752665   -1.714726
     10          6           0       -1.667864    0.812227   -1.166307
     11          1           0       -2.042989    1.830994   -1.202988
     12          1           0       -2.356020    0.120886   -1.652076
     13          6           0       -1.428262    0.410575    0.261771
     14          6           0       -1.210630   -1.072125    0.542985
     15          1           0       -2.197848   -1.509353    0.715047
     16          1           0       -0.648322   -1.157209    1.477110
     17          8           0       -1.412911    1.204768    1.171673
     18          8           0       -0.623012   -1.786795   -0.513254
 ---------------------------------------------------------------------
 Rotational constants (GHZ):           2.2687501           1.2036073           1.1472354
 Standard basis: Aug-CC-pVTZ (5D, 7F)
 There are   690 symmetry adapted cartesian basis functions of A   symmetry.
 There are   598 symmetry adapted basis functions of A   symmetry.
   598 basis functions,   846 primitive gaussians,   690 cartesian basis functions
    33 alpha electrons       31 beta electrons
       nuclear repulsion energy       379.6137155223 Hartrees.
 NAtoms=   18 NActive=   18 NUniq=   18 SFac= 1.00D+00 NAtFMM=   60 NAOKFM=F Big=F
 Integral buffers will be    131072 words long.
 Raffenetti 2 integral format.
 Two-electron integral symmetry is turned on.
 Nuclear repulsion after empirical dispersion term =      379.6036189660 Hartrees.
 One-electron integrals computed using PRISM.
 NBasis=   598 RedAO= T EigKep=  6.90D-06  NBF=   598
 NBsUse=   598 1.00D-06 EigRej= -1.00D+00 NBFU=   598
 Initial guess from the checkpoint file:  "Forward-wb-opt.chk"
 B after Tr=     0.000000    0.000000    0.000000
         Rot=    0.999992    0.003471    0.001760   -0.000676 Ang=   0.45 deg.
 Initial guess <Sx>= 0.0000 <Sy>= 0.0000 <Sz>= 1.0000 <S**2>= 2.0072 S= 1.0024
 ExpMin= 2.53D-02 ExpMax= 1.53D+04 ExpMxC= 5.22D+02 IAcc=3 IRadAn=         7 AccDes= 0.00D+00
 Harris functional with IExCor= 4639 and IRadAn=       7 diagonalized for initial guess.
 HarFok:  IExCor= 4639 AccDes= 0.00D+00 IRadAn=         7 IDoV= 1 UseB2=F ITyADJ=14
 ICtDFT=  3500011 ScaDFX=  1.000000  1.000000  1.000000  1.000000
 FoFCou: FMM=F IPFlag=           0 FMFlag=      100000 FMFlg1=           0
         NFxFlg=           0 DoJE=T BraDBF=F KetDBF=T FulRan=T
         wScrn=  0.000000 ICntrl=       500 IOpCl=  0 I1Cent=   200000004 NGrid=           0
         NMat0=    1 NMatS0=      1 NMatT0=    0 NMatD0=    1 NMtDS0=    0 NMtDT0=    0
 Petite list used in FoFCou.
 Requested convergence on RMS density matrix=1.00D-08 within 128 cycles.
 Requested convergence on MAX density matrix=1.00D-06.
 Requested convergence on             energy=1.00D-06.
 No special actions if energy rises.
 SCF Done:  E(UwB97XD) =  -422.116791272     A.U. after   10 cycles
            NFock= 10  Conv=0.88D-08     -V/T= 2.0058
 <Sx>= 0.0000 <Sy>= 0.0000 <Sz>= 1.0000 <S**2>= 2.0073 S= 1.0024
 <L.S>=  0.00000000000    
 Annihilation of the first spin contaminant:
 S**2 before annihilation     2.0073,   after     2.0000
 Calling FoFJK, ICntrl=      2127 FMM=F ISym2X=0 I1Cent= 0 IOpClX= 1 NMat=1 NMatS=1 NMatT=0.
 ***** Axes restored to original set *****
 -------------------------------------------------------------------
 Center     Atomic                   Forces (Hartrees/Bohr)
 Number     Number              X              Y              Z
 -------------------------------------------------------------------
      1        1          -0.000004987    0.000010741    0.000012334
      2        6          -0.000026071   -0.000057386   -0.000002437
      3        1           0.000003304    0.000017425   -0.000007980
      4        1           0.000000839    0.000026756    0.000003143
      5        6          -0.000013354    0.000034249   -0.000031655
      6        1          -0.000001695   -0.000001420    0.000001072
      7        1           0.000040183   -0.000004806    0.000034501
      8        8           0.000016832   -0.000015683    0.000003247
      9        1           0.000000788   -0.000003550    0.000006461
     10        6          -0.000023074   -0.000007314   -0.000018476
     11        1           0.000007408    0.000003197    0.000003395
     12        1          -0.000002509   -0.000003453    0.000007634
     13        6           0.000037673    0.000037397   -0.000008219
     14        6           0.000020180    0.000007591   -0.000030542
     15        1           0.000003354   -0.000006606   -0.000000980
     16        1          -0.000013286   -0.000004739    0.000010964
     17        8          -0.000002754   -0.000025710    0.000021442
     18        8          -0.000042830   -0.000006693   -0.000003903
 -------------------------------------------------------------------
 Cartesian Forces:  Max     0.000057386 RMS     0.000019206

 GradGradGradGradGradGradGradGradGradGradGradGradGradGradGradGradGradGrad
 Berny optimization.
 Using GEDIIS/GDIIS optimizer.
 FormGI is forming the generalized inverse of G from B-inverse, IUseBI=4.
 Internal  Forces:  Max     0.000065252 RMS     0.000017825
 Search for a local minimum.
 Step number  17 out of a maximum of   84
 All quantities printed in internal units (Hartrees-Bohrs-Radians)
 Mixed Optimization -- En-DIIS/RFO-DIIS
 Swapping is turned off.
 Update second derivatives using D2CorX and points    5    8    9   10   11
                                                     12   13   14   15   16
                                                     17
 DE= -5.10D-07 DEPred=-9.11D-08 R= 5.60D+00
 Trust test= 5.60D+00 RLast= 2.12D-02 DXMaxT set to 4.24D-01
 ITU=  0  0  1  1  1  1  1  1 -1  0 -1 -1  1  0 -1  1  0
     Eigenvalues ---    0.00121   0.00202   0.00306   0.00571   0.01233
     Eigenvalues ---    0.02598   0.02767   0.03890   0.04710   0.05189
     Eigenvalues ---    0.05631   0.05714   0.05923   0.06760   0.07270
     Eigenvalues ---    0.07394   0.07661   0.09393   0.11871   0.13437
     Eigenvalues ---    0.14787   0.15917   0.15986   0.16074   0.16221
     Eigenvalues ---    0.16285   0.16531   0.17410   0.23957   0.24988
     Eigenvalues ---    0.26565   0.29276   0.29817   0.31310   0.32301
     Eigenvalues ---    0.33322   0.33813   0.33899   0.33993   0.34098
     Eigenvalues ---    0.34301   0.34535   0.34607   0.34932   0.44771
     Eigenvalues ---    0.53380   0.62105   0.93780
 En-DIIS/RFO-DIIS/Sim-DIIS IScMMF=       -3 using points:    17   16   15   14   13   12   11   10    9    8
 RFO step:  Lambda=-5.50469838D-07.
 DIIS inversion failure, remove point  10.
 RFO-DIIS uses    9 points instead of   10
 DidBck=T Rises=F RFO-DIIS coefs:    0.79746    0.44077   -0.17297   -0.23026    0.19039
                  RFO-DIIS coefs:   -0.07630    0.12932   -0.07611   -0.00230    0.00000
 Iteration  1 RMS(Cart)=  0.00496691 RMS(Int)=  0.00000831
 Iteration  2 RMS(Cart)=  0.00001135 RMS(Int)=  0.00000058
 Iteration  3 RMS(Cart)=  0.00000000 RMS(Int)=  0.00000058
 Variable       Old X    -DE/DX   Delta X   Delta X   Delta X     New X
                                 (Linear)    (Quad)   (Total)
    R1        2.06576   0.00001  -0.00006   0.00007   0.00001   2.06577
    R2        2.05539  -0.00002   0.00000  -0.00004  -0.00004   2.05536
    R3        2.05780   0.00001  -0.00008   0.00005  -0.00003   2.05777
    R4        2.86727   0.00000  -0.00019   0.00020   0.00001   2.86728
    R5        2.07623   0.00000  -0.00007   0.00006  -0.00001   2.07622
    R6        4.13050  -0.00002  -0.00054  -0.00043  -0.00096   4.12954
    R7        2.45901  -0.00002   0.00002  -0.00003   0.00000   2.45900
    R8        1.82891   0.00002  -0.00007   0.00010   0.00003   1.82894
    R9        2.06254   0.00000  -0.00007   0.00007   0.00001   2.06255
   R10        2.05273   0.00000  -0.00006   0.00005  -0.00001   2.05272
   R11        2.05927   0.00000  -0.00001   0.00001   0.00000   2.05927
   R12        2.83971   0.00000  -0.00012   0.00010  -0.00002   2.83970
   R13        2.88135   0.00000  -0.00005   0.00006   0.00001   2.88136
   R14        2.28250   0.00002  -0.00005   0.00007   0.00002   2.28252
   R15        2.06610   0.00000  -0.00002   0.00002   0.00000   2.06609
   R16        2.06665   0.00000  -0.00006   0.00007   0.00001   2.06666
   R17        2.65350  -0.00002  -0.00004  -0.00004  -0.00008   2.65342
    A1        1.90450   0.00001  -0.00004   0.00006   0.00002   1.90451
    A2        1.89862  -0.00001   0.00013  -0.00021  -0.00008   1.89853
    A3        1.93789   0.00001  -0.00005   0.00004  -0.00001   1.93787
    A4        1.90372   0.00002  -0.00025   0.00018  -0.00007   1.90366
    A5        1.88911  -0.00001   0.00010  -0.00007   0.00003   1.88913
    A6        1.92961  -0.00002   0.00011   0.00001   0.00012   1.92973
    A7        2.03273   0.00003   0.00002   0.00004   0.00006   2.03278
    A8        1.85086  -0.00007   0.00030  -0.00029   0.00001   1.85086
    A9        2.02535  -0.00001  -0.00009   0.00002  -0.00007   2.02528
   A10        1.69234   0.00002  -0.00020   0.00003  -0.00018   1.69216
   A11        1.95002  -0.00001  -0.00004   0.00006   0.00002   1.95004
   A12        1.86956   0.00004   0.00004   0.00011   0.00016   1.86972
   A13        1.90943   0.00000   0.00016  -0.00009   0.00007   1.90950
   A14        1.86115   0.00001  -0.00022   0.00012  -0.00009   1.86106
   A15        1.90217  -0.00001   0.00017  -0.00007   0.00009   1.90226
   A16        1.94107   0.00000  -0.00003   0.00004   0.00000   1.94107
   A17        1.91541   0.00000   0.00002  -0.00002   0.00001   1.91542
   A18        1.93345   0.00000  -0.00010   0.00002  -0.00008   1.93337
   A19        2.04648   0.00000  -0.00003   0.00003   0.00001   2.04649
   A20        2.14384   0.00002  -0.00009   0.00013   0.00004   2.14388
   A21        2.09283  -0.00003   0.00011  -0.00016  -0.00005   2.09278
   A22        1.86400   0.00001  -0.00003   0.00000  -0.00003   1.86397
   A23        1.88239  -0.00002  -0.00003  -0.00004  -0.00007   1.88232
   A24        1.99976   0.00002  -0.00001   0.00007   0.00006   1.99982
   A25        1.87416  -0.00001  -0.00003  -0.00006  -0.00010   1.87406
   A26        1.86785   0.00000   0.00009  -0.00012  -0.00003   1.86782
   A27        1.96898   0.00000   0.00002   0.00013   0.00015   1.96912
   A28        1.87342  -0.00006   0.00020  -0.00022  -0.00002   1.87340
   A29        3.01103  -0.00004  -0.00038  -0.00008  -0.00046   3.01058
   A30        3.47023   0.00002  -0.00129  -0.00025  -0.00154   3.46869
    D1        1.22305   0.00001   0.00007   0.00021   0.00029   1.22334
    D2        3.08193   0.00000   0.00001   0.00009   0.00010   3.08203
    D3       -1.12816   0.00000   0.00023   0.00004   0.00027  -1.12789
    D4       -0.86695   0.00000   0.00009   0.00016   0.00026  -0.86669
    D5        0.99193   0.00000   0.00003   0.00004   0.00007   0.99201
    D6        3.06503   0.00000   0.00025  -0.00001   0.00024   3.06527
    D7       -2.95108   0.00000   0.00028  -0.00002   0.00025  -2.95083
    D8       -1.09220  -0.00001   0.00022  -0.00015   0.00007  -1.09213
    D9        0.98089  -0.00001   0.00043  -0.00020   0.00023   0.98113
   D10        0.51038  -0.00004  -0.00662   0.00001  -0.00661   0.50377
   D11        2.61483  -0.00003  -0.00674  -0.00003  -0.00677   2.60806
   D12       -1.61484  -0.00001  -0.00688   0.00006  -0.00682  -1.62165
   D13       -1.29050   0.00000   0.00110  -0.00011   0.00099  -1.28951
   D14        1.86058   0.00001   0.00121  -0.00004   0.00116   1.86175
   D15        2.90204   0.00000   0.00079   0.00005   0.00084   2.90288
   D16       -0.23006   0.00001   0.00089   0.00012   0.00101  -0.22905
   D17        0.75197   0.00000   0.00088   0.00001   0.00089   0.75285
   D18       -2.38013   0.00001   0.00099   0.00007   0.00106  -2.37907
   D19       -1.54743   0.00000  -0.00080   0.00006  -0.00074  -1.54817
   D20        2.72591   0.00001  -0.00073   0.00015  -0.00058   2.72533
   D21        0.51753   0.00001  -0.00072  -0.00005  -0.00077   0.51676
   D22        1.58496  -0.00001  -0.00091   0.00000  -0.00091   1.58405
   D23       -0.42488   0.00001  -0.00084   0.00009  -0.00075  -0.42564
   D24       -2.63326   0.00001  -0.00082  -0.00011  -0.00093  -2.63420
   D25        1.16908  -0.00002   0.00039  -0.00001   0.00038   1.16947
   D26       -3.05132   0.00000   0.00041  -0.00005   0.00036  -3.05096
   D27       -0.99384  -0.00001   0.00043  -0.00013   0.00031  -0.99353
         Item               Value     Threshold  Converged?
 Maximum Force            0.000065     0.000450     YES
 RMS     Force            0.000018     0.000300     YES
 Maximum Displacement     0.017316     0.001800     NO 
 RMS     Displacement     0.004969     0.001200     NO 
 Predicted change in Energy=-2.668713D-07
 GradGradGradGradGradGradGradGradGradGradGradGradGradGradGradGradGradGrad

                          Input orientation:                          
 ---------------------------------------------------------------------
 Center     Atomic      Atomic             Coordinates (Angstroms)
 Number     Number       Type             X           Y           Z
 ---------------------------------------------------------------------
      1          1           0        3.138873   -0.186925    1.483650
      2          6           0        2.265635   -0.509836    0.910781
      3          1           0        2.345522   -1.575807    0.710029
      4          1           0        1.370375   -0.325341    1.502578
      5          6           0        2.185959    0.218930   -0.417658
      6          1           0        2.945698   -0.043671   -1.166622
      7          1           0        0.470747   -0.631538   -1.471270
      8          8           0        1.997115    1.504796   -0.353384
      9          1           0       -0.735645    1.644643   -0.781309
     10          6           0       -1.646568    1.238079   -0.338371
     11          1           0       -2.086357    1.977279    0.325036
     12          1           0       -2.316495    1.001590   -1.164661
     13          6           0       -1.301526   -0.000587    0.439297
     14          6           0       -0.974560   -1.257821   -0.359023
     15          1           0       -1.920598   -1.778595   -0.529831
     16          1           0       -0.355540   -1.903154    0.270572
     17          8           0       -1.285374   -0.032636    1.646623
     18          8           0       -0.404320   -1.017545   -1.619447
 ---------------------------------------------------------------------
                    Distance matrix (angstroms):
                    1          2          3          4          5
     1  H    0.000000
     2  C    1.093158   0.000000
     3  H    1.776762   1.087648   0.000000
     4  H    1.774008   1.088923   1.772769   0.000000
     5  C    2.165118   1.517299   2.125610   2.156088   0.000000
     6  H    2.661161   2.235039   2.495891   3.112172   1.098686
     7  H    4.006011   2.985063   3.027291   3.121996   2.185257
     8  O    2.745947   2.393524   3.277552   2.680821   1.301247
     9  H    4.847326   4.063573   4.699891   3.678627   3.271188
    10  C    5.315152   4.463285   4.995386   3.864624   3.966511
    11  H    5.773145   5.046650   5.693347   4.317136   4.679324
    12  H    6.179576   5.252407   5.647286   4.740034   4.630622
    13  C    4.565363   3.634043   3.981906   2.893974   3.597932
    14  C    4.632774   3.559599   3.502419   3.135888   3.488999
    15  H    5.673250   4.605395   4.447265   4.131965   4.567987
    16  H    4.077734   3.036735   2.756087   2.643125   3.381733
    17  O    4.429935   3.657711   4.054873   2.675711   4.046566
    18  O    4.782610   3.713285   3.646882   3.657284   3.111706
                    6          7          8          9         10
     6  H    0.000000
     7  H    2.561988   0.000000
     8  O    1.989703   2.853664   0.000000
     9  H    4.068312   2.666914   2.769595   0.000000
    10  C    4.839193   3.043346   3.653463   1.091452   0.000000
    11  H    5.624133   4.070802   4.166323   1.777377   1.086251
    12  H    5.365002   3.244971   4.417988   1.749160   1.089718
    13  C    4.540897   2.681291   3.711544   2.125296   1.502702
    14  C    4.182679   1.928273   4.057455   2.942737   2.584867
    15  H    5.205412   2.814353   5.114712   3.631242   3.035140
    16  H    4.052330   2.309496   4.187891   3.719919   3.450349
    17  O    5.080989   3.628210   4.139863   3.001720   2.384403
    18  O    3.517969   0.967833   3.705673   2.810604   2.876139
                   11         12         13         14         15
    11  H    0.000000
    12  H    1.795586   0.000000
    13  C    2.130956   2.146440   0.000000
    14  C    3.488539   2.748596   1.524749   0.000000
    15  H    3.855498   2.879092   2.117492   1.093330   0.000000
    16  H    4.249289   3.787185   2.131459   1.093632   1.762262
    17  O    2.535336   3.167989   1.207860   2.370717   2.861615
    18  O    3.947054   2.817826   2.465281   1.404128   2.016323
                   16         17         18
    16  H    0.000000
    17  O    2.501388   0.000000
    18  O    2.087787   3.523282   0.000000
 Stoichiometry    C5H10O3(3)
 Framework group  C1[X(C5H10O3)]
 Deg. of freedom    48
 Full point group                 C1      NOp   1
 Largest Abelian subgroup         C1      NOp   1
 Largest concise Abelian subgroup C1      NOp   1
                         Standard orientation:                         
 ---------------------------------------------------------------------
 Center     Atomic      Atomic             Coordinates (Angstroms)
 Number     Number       Type             X           Y           Z
 ---------------------------------------------------------------------
      1          1           0        2.976685    0.719179    1.410700
      2          6           0        2.079034    0.146519    1.163154
      3          1           0        2.065140   -0.766933    1.753399
      4          1           0        1.202847    0.743680    1.411040
      5          6           0        2.065070   -0.236453   -0.304952
      6          1           0        2.799558   -0.989707   -0.621569
      7          1           0        0.282833   -1.468186   -0.590980
      8          8           0        1.989894    0.748793   -1.151641
      9          1           0       -0.719565    0.727500   -1.725259
     10          6           0       -1.663145    0.796102   -1.180998
     11          1           0       -2.036950    1.814648   -1.233654
     12          1           0       -2.350417    0.098602   -1.659157
     13          6           0       -1.429088    0.414745    0.253540
     14          6           0       -1.213057   -1.063871    0.556661
     15          1           0       -2.201026   -1.498110    0.731945
     16          1           0       -0.653788   -1.135730    1.493722
     17          8           0       -1.417050    1.221750    1.152163
     18          8           0       -0.622619   -1.793943   -0.487348
 ---------------------------------------------------------------------
 Rotational constants (GHZ):           2.2688845           1.2029607           1.1467474
 Standard basis: Aug-CC-pVTZ (5D, 7F)
 There are   690 symmetry adapted cartesian basis functions of A   symmetry.
 There are   598 symmetry adapted basis functions of A   symmetry.
   598 basis functions,   846 primitive gaussians,   690 cartesian basis functions
    33 alpha electrons       31 beta electrons
       nuclear repulsion energy       379.5963256560 Hartrees.
 NAtoms=   18 NActive=   18 NUniq=   18 SFac= 1.00D+00 NAtFMM=   60 NAOKFM=F Big=F
 Integral buffers will be    131072 words long.
 Raffenetti 2 integral format.
 Two-electron integral symmetry is turned on.
 Nuclear repulsion after empirical dispersion term =      379.5862276054 Hartrees.
 One-electron integrals computed using PRISM.
 NBasis=   598 RedAO= T EigKep=  6.90D-06  NBF=   598
 NBsUse=   598 1.00D-06 EigRej= -1.00D+00 NBFU=   598
 Initial guess from the checkpoint file:  "Forward-wb-opt.chk"
 B after Tr=     0.000000    0.000000    0.000000
         Rot=    0.999966    0.008106    0.001184    0.000231 Ang=   0.94 deg.
 Initial guess <Sx>= 0.0000 <Sy>= 0.0000 <Sz>= 1.0000 <S**2>= 2.0072 S= 1.0024
 Requested convergence on RMS density matrix=1.00D-08 within 128 cycles.
 Requested convergence on MAX density matrix=1.00D-06.
 Requested convergence on             energy=1.00D-06.
 No special actions if energy rises.
 SCF Done:  E(UwB97XD) =  -422.116791469     A.U. after   14 cycles
            NFock= 14  Conv=0.26D-08     -V/T= 2.0058
 <Sx>= 0.0000 <Sy>= 0.0000 <Sz>= 1.0000 <S**2>= 2.0073 S= 1.0024
 <L.S>=  0.00000000000    
 Annihilation of the first spin contaminant:
 S**2 before annihilation     2.0073,   after     2.0000
 Calling FoFJK, ICntrl=      2127 FMM=F ISym2X=0 I1Cent= 0 IOpClX= 1 NMat=1 NMatS=1 NMatT=0.
 ***** Axes restored to original set *****
 -------------------------------------------------------------------
 Center     Atomic                   Forces (Hartrees/Bohr)
 Number     Number              X              Y              Z
 -------------------------------------------------------------------
      1        1           0.000001149    0.000006752    0.000006009
      2        6          -0.000004007   -0.000037936    0.000008335
      3        1           0.000004902    0.000006872   -0.000008580
      4        1           0.000007736    0.000010149    0.000003880
      5        6          -0.000016920    0.000040424   -0.000027676
      6        1          -0.000001048   -0.000005171    0.000000315
      7        1           0.000034429    0.000002779    0.000017334
      8        8           0.000007861   -0.000017591    0.000004046
      9        1           0.000003337   -0.000001687    0.000000720
     10        6          -0.000008140   -0.000004527   -0.000009471
     11        1           0.000003331    0.000004684    0.000003457
     12        1          -0.000001978   -0.000003767    0.000006349
     13        6           0.000000517    0.000015287   -0.000011517
     14        6           0.000001978    0.000006923   -0.000016414
     15        1          -0.000003191   -0.000004197    0.000006002
     16        1          -0.000004757   -0.000002049    0.000003132
     17        8          -0.000007681   -0.000007405    0.000013725
     18        8          -0.000017517   -0.000009540    0.000000354
 -------------------------------------------------------------------
 Cartesian Forces:  Max     0.000040424 RMS     0.000012404

 GradGradGradGradGradGradGradGradGradGradGradGradGradGradGradGradGradGrad
 Berny optimization.
 Using GEDIIS/GDIIS optimizer.
 FormGI is forming the generalized inverse of G from B-inverse, IUseBI=4.
 Internal  Forces:  Max     0.000050483 RMS     0.000011234
 Search for a local minimum.
 Step number  18 out of a maximum of   84
 All quantities printed in internal units (Hartrees-Bohrs-Radians)
 Mixed Optimization -- En-DIIS/RFO-DIIS
 Swapping is turned off.
 Update second derivatives using D2CorX and points    6    5    8    9   10
                                                     11   12   13   14   15
                                                     16   17   18
 DE= -1.97D-07 DEPred=-2.67D-07 R= 7.40D-01
 Trust test= 7.40D-01 RLast= 1.23D-02 DXMaxT set to 4.24D-01
 ITU=  0  0  0  1  1  1  1  1  1 -1  0 -1 -1  1  0 -1  1  0
     Eigenvalues ---    0.00116   0.00189   0.00273   0.00676   0.01256
     Eigenvalues ---    0.02609   0.02747   0.03794   0.03973   0.05372
     Eigenvalues ---    0.05682   0.05719   0.05885   0.06722   0.07353
     Eigenvalues ---    0.07532   0.08166   0.09407   0.11876   0.13299
     Eigenvalues ---    0.14686   0.15913   0.15988   0.16074   0.16299
     Eigenvalues ---    0.16375   0.16599   0.17423   0.23368   0.25087
     Eigenvalues ---    0.26032   0.29276   0.29862   0.32213   0.33205
     Eigenvalues ---    0.33607   0.33872   0.33930   0.33955   0.34167
     Eigenvalues ---    0.34302   0.34485   0.34615   0.36892   0.46219
     Eigenvalues ---    0.53945   0.61894   0.92643
 En-DIIS/RFO-DIIS/Sim-DIIS IScMMF=       -3 using points:    18   17   16   15   14   13   12   11   10    9
 RFO step:  Lambda=-8.79018257D-08.
 DIIS inversion failure, remove point  10.
 DIIS inversion failure, remove point   9.
 DIIS inversion failure, remove point   8.
 DIIS inversion failure, remove point   7.
 RFO-DIIS uses    6 points instead of   10
 DidBck=T Rises=F RFO-DIIS coefs:    0.74579    0.10770    0.28254   -0.10691   -0.17534
                  RFO-DIIS coefs:    0.14622    0.00000    0.00000    0.00000    0.00000
 Iteration  1 RMS(Cart)=  0.00060394 RMS(Int)=  0.00000055
 Iteration  2 RMS(Cart)=  0.00000016 RMS(Int)=  0.00000053
 Variable       Old X    -DE/DX   Delta X   Delta X   Delta X     New X
                                 (Linear)    (Quad)   (Total)
    R1        2.06577   0.00001  -0.00003   0.00004   0.00001   2.06577
    R2        2.05536   0.00000   0.00002  -0.00003  -0.00001   2.05535
    R3        2.05777   0.00000  -0.00001   0.00002   0.00001   2.05777
    R4        2.86728   0.00002  -0.00009   0.00013   0.00004   2.86732
    R5        2.07622   0.00000  -0.00003   0.00003   0.00000   2.07622
    R6        4.12954   0.00000  -0.00013  -0.00046  -0.00059   4.12894
    R7        2.45900  -0.00002  -0.00001  -0.00001  -0.00002   2.45898
    R8        1.82894   0.00003  -0.00005   0.00008   0.00003   1.82897
    R9        2.06255   0.00000  -0.00005   0.00005   0.00000   2.06254
   R10        2.05272   0.00000  -0.00002   0.00002   0.00000   2.05272
   R11        2.05927   0.00000   0.00001  -0.00001   0.00001   2.05928
   R12        2.83970   0.00000  -0.00006   0.00005  -0.00002   2.83968
   R13        2.88136   0.00001  -0.00002   0.00003   0.00001   2.88137
   R14        2.28252   0.00001  -0.00005   0.00005   0.00001   2.28253
   R15        2.06609   0.00000  -0.00002   0.00003   0.00001   2.06610
   R16        2.06666   0.00000  -0.00003   0.00004   0.00001   2.06667
   R17        2.65342   0.00000  -0.00003   0.00004   0.00001   2.65343
    A1        1.90451   0.00001   0.00000   0.00002   0.00002   1.90454
    A2        1.89853  -0.00001   0.00008  -0.00013  -0.00005   1.89848
    A3        1.93787   0.00000  -0.00002   0.00001   0.00000   1.93787
    A4        1.90366   0.00001  -0.00005   0.00011   0.00006   1.90372
    A5        1.88913  -0.00001   0.00002  -0.00004  -0.00002   1.88912
    A6        1.92973   0.00000  -0.00003   0.00003  -0.00001   1.92972
    A7        2.03278  -0.00001  -0.00003  -0.00001  -0.00004   2.03274
    A8        1.85086   0.00000   0.00033  -0.00031   0.00003   1.85089
    A9        2.02528   0.00000  -0.00001   0.00001   0.00001   2.02529
   A10        1.69216   0.00000  -0.00020   0.00008  -0.00012   1.69204
   A11        1.95004   0.00000   0.00001   0.00003   0.00003   1.95007
   A12        1.86972   0.00001  -0.00012   0.00021   0.00009   1.86981
   A13        1.90950   0.00000   0.00012  -0.00006   0.00006   1.90956
   A14        1.86106   0.00001  -0.00007   0.00005  -0.00002   1.86104
   A15        1.90226   0.00000   0.00009  -0.00004   0.00005   1.90232
   A16        1.94107   0.00000  -0.00005   0.00003  -0.00002   1.94105
   A17        1.91542   0.00000   0.00002  -0.00002   0.00001   1.91543
   A18        1.93337  -0.00001  -0.00011   0.00003  -0.00008   1.93330
   A19        2.04649   0.00000   0.00000   0.00001   0.00001   2.04649
   A20        2.14388   0.00001  -0.00004   0.00006   0.00002   2.14390
   A21        2.09278   0.00000   0.00004  -0.00007  -0.00003   2.09275
   A22        1.86397  -0.00001   0.00000   0.00000   0.00000   1.86397
   A23        1.88232   0.00000   0.00004  -0.00008  -0.00004   1.88228
   A24        1.99982   0.00001   0.00002   0.00001   0.00003   1.99984
   A25        1.87406   0.00000   0.00001  -0.00005  -0.00004   1.87403
   A26        1.86782   0.00000  -0.00004   0.00011   0.00007   1.86789
   A27        1.96912   0.00000  -0.00002   0.00001  -0.00002   1.96911
   A28        1.87340   0.00005  -0.00002   0.00007   0.00004   1.87345
   A29        3.01058   0.00002   0.00028  -0.00035  -0.00006   3.01052
   A30        3.46869  -0.00005   0.00005  -0.00053  -0.00049   3.46820
    D1        1.22334   0.00000   0.00028   0.00015   0.00043   1.22376
    D2        3.08203   0.00000   0.00022   0.00006   0.00028   3.08231
    D3       -1.12789   0.00001   0.00031   0.00010   0.00041  -1.12748
    D4       -0.86669   0.00000   0.00028   0.00013   0.00041  -0.86628
    D5        0.99201   0.00000   0.00022   0.00004   0.00026   0.99227
    D6        3.06527   0.00001   0.00031   0.00009   0.00040   3.06566
    D7       -2.95083   0.00000   0.00034   0.00001   0.00035  -2.95048
    D8       -1.09213  -0.00001   0.00028  -0.00008   0.00020  -1.09193
    D9        0.98113   0.00000   0.00037  -0.00003   0.00034   0.98147
   D10        0.50377   0.00002   0.00040   0.00008   0.00048   0.50425
   D11        2.60806   0.00001   0.00041   0.00004   0.00045   2.60851
   D12       -1.62165   0.00001   0.00028   0.00011   0.00039  -1.62126
   D13       -1.28951   0.00000   0.00104  -0.00015   0.00088  -1.28863
   D14        1.86175   0.00000   0.00090   0.00008   0.00098   1.86273
   D15        2.90288   0.00000   0.00082  -0.00005   0.00078   2.90366
   D16       -0.22905   0.00001   0.00069   0.00019   0.00087  -0.22818
   D17        0.75285   0.00000   0.00095  -0.00010   0.00085   0.75370
   D18       -2.37907   0.00000   0.00081   0.00013   0.00094  -2.37813
   D19       -1.54817   0.00000  -0.00044   0.00009  -0.00035  -1.54853
   D20        2.72533   0.00001  -0.00047   0.00018  -0.00029   2.72504
   D21        0.51676   0.00000  -0.00048   0.00023  -0.00025   0.51651
   D22        1.58405   0.00000  -0.00031  -0.00014  -0.00044   1.58360
   D23       -0.42564   0.00000  -0.00033  -0.00004  -0.00038  -0.42601
   D24       -2.63420   0.00000  -0.00035   0.00000  -0.00034  -2.63454
   D25        1.16947   0.00001   0.00034  -0.00008   0.00026   1.16973
   D26       -3.05096   0.00001   0.00032   0.00000   0.00032  -3.05063
   D27       -0.99353   0.00000   0.00030   0.00002   0.00031  -0.99322
         Item               Value     Threshold  Converged?
 Maximum Force            0.000050     0.000450     YES
 RMS     Force            0.000011     0.000300     YES
 Maximum Displacement     0.002718     0.001800     NO 
 RMS     Displacement     0.000604     0.001200     YES
 Predicted change in Energy=-4.191588D-08
 GradGradGradGradGradGradGradGradGradGradGradGradGradGradGradGradGradGrad

                          Input orientation:                          
 ---------------------------------------------------------------------
 Center     Atomic      Atomic             Coordinates (Angstroms)
 Number     Number       Type             X           Y           Z
 ---------------------------------------------------------------------
      1          1           0        3.139435   -0.186726    1.483514
      2          6           0        2.266269   -0.509991    0.910730
      3          1           0        2.346657   -1.575878    0.709763
      4          1           0        1.371036   -0.325998    1.502730
      5          6           0        2.186005    0.218975   -0.417585
      6          1           0        2.945528   -0.043433   -1.166838
      7          1           0        0.470973   -0.631635   -1.470724
      8          8           0        1.996987    1.504791   -0.353056
      9          1           0       -0.735641    1.644251   -0.781676
     10          6           0       -1.646680    1.238184   -0.338524
     11          1           0       -2.086079    1.977670    0.324824
     12          1           0       -2.316828    1.001854   -1.164686
     13          6           0       -1.302178   -0.000556    0.439250
     14          6           0       -0.974838   -1.257764   -0.358966
     15          1           0       -1.920773   -1.778646   -0.530042
     16          1           0       -0.355984   -1.903022    0.270876
     17          8           0       -1.286812   -0.032745    1.646587
     18          8           0       -0.404139   -1.017473   -1.619185
 ---------------------------------------------------------------------
                    Distance matrix (angstroms):
                    1          2          3          4          5
     1  H    0.000000
     2  C    1.093161   0.000000
     3  H    1.776775   1.087642   0.000000
     4  H    1.773979   1.088926   1.772804   0.000000
     5  C    2.165133   1.517319   2.125610   2.156103   0.000000
     6  H    2.661296   2.235030   2.495729   3.112147   1.098686
     7  H    4.005766   2.984830   3.027261   3.121692   2.184942
     8  O    2.745799   2.393536   3.277556   2.680960   1.301236
     9  H    4.847657   4.064045   4.700445   3.679467   3.271084
    10  C    5.315740   4.464070   4.996458   3.865681   3.966675
    11  H    5.773488   5.047244   5.694298   4.318100   4.679196
    12  H    6.180331   5.253361   5.648571   4.741164   4.631043
    13  C    4.566516   3.635331   3.983568   2.895336   3.598580
    14  C    4.633477   3.560347   3.503671   3.136436   3.489287
    15  H    5.674004   4.606151   4.448504   4.132596   4.568233
    16  H    4.078495   3.037459   2.757520   2.643306   3.382093
    17  O    4.431926   3.659732   4.057216   2.677844   4.047793
    18  O    4.782656   3.713366   3.647286   3.657285   3.111509
                    6          7          8          9         10
     6  H    0.000000
     7  H    2.561591   0.000000
     8  O    1.989716   2.853457   0.000000
     9  H    4.067878   2.666526   2.769552   0.000000
    10  C    4.839113   3.043444   3.653436   1.091451   0.000000
    11  H    5.623786   4.070747   4.165880   1.777412   1.086251
    12  H    5.365167   3.245579   4.418222   1.749149   1.089722
    13  C    4.541405   2.681479   3.711914   2.125327   1.502694
    14  C    4.182885   1.928319   4.057523   2.942378   2.584868
    15  H    5.205511   2.814421   5.114794   3.630988   3.035303
    16  H    4.052785   2.309426   4.187953   3.719563   3.450281
    17  O    5.082143   3.628513   4.140764   3.002094   2.384414
    18  O    3.517618   0.967849   3.705442   2.809997   2.876106
                   11         12         13         14         15
    11  H    0.000000
    12  H    1.795578   0.000000
    13  C    2.130956   2.146381   0.000000
    14  C    3.488618   2.748817   1.524753   0.000000
    15  H    3.855908   2.879377   2.117496   1.093333   0.000000
    16  H    4.249224   3.787354   2.131434   1.093636   1.762244
    17  O    2.535281   3.167741   1.207863   2.370705   2.861431
    18  O    3.947020   2.818267   2.465309   1.404132   2.016381
                   16         17         18
    16  H    0.000000
    17  O    2.501392   0.000000
    18  O    2.087785   3.523360   0.000000
 Stoichiometry    C5H10O3(3)
 Framework group  C1[X(C5H10O3)]
 Deg. of freedom    48
 Full point group                 C1      NOp   1
 Largest Abelian subgroup         C1      NOp   1
 Largest concise Abelian subgroup C1      NOp   1
                         Standard orientation:                         
 ---------------------------------------------------------------------
 Center     Atomic      Atomic             Coordinates (Angstroms)
 Number     Number       Type             X           Y           Z
 ---------------------------------------------------------------------
      1          1           0        2.977356    0.717923    1.411278
      2          6           0        2.079828    0.145219    1.163378
      3          1           0        2.066587   -0.769053    1.752357
      4          1           0        1.203537    0.741729    1.412477
      5          6           0        2.065329   -0.235749   -0.305264
      6          1           0        2.799727   -0.988562   -0.623139
      7          1           0        0.283439   -1.467199   -0.592272
      8          8           0        1.989813    0.750639   -1.150576
      9          1           0       -0.719553    0.728851   -1.724407
     10          6           0       -1.663207    0.797180   -1.180243
     11          1           0       -2.036751    1.815874   -1.231901
     12          1           0       -2.350588    0.100362   -1.659246
     13          6           0       -1.429614    0.414213    0.253934
     14          6           0       -1.212981   -1.064663    0.555379
     15          1           0       -2.200788   -1.499525    0.730050
     16          1           0       -0.653845   -1.137314    1.492464
     17          8           0       -1.418478    1.220110    1.153567
     18          8           0       -0.621991   -1.793284   -0.489336
 ---------------------------------------------------------------------
 Rotational constants (GHZ):           2.2690327           1.2025774           1.1464582
 Standard basis: Aug-CC-pVTZ (5D, 7F)
 There are   690 symmetry adapted cartesian basis functions of A   symmetry.
 There are   598 symmetry adapted basis functions of A   symmetry.
   598 basis functions,   846 primitive gaussians,   690 cartesian basis functions
    33 alpha electrons       31 beta electrons
       nuclear repulsion energy       379.5777294393 Hartrees.
 NAtoms=   18 NActive=   18 NUniq=   18 SFac= 1.00D+00 NAtFMM=   60 NAOKFM=F Big=F
 Integral buffers will be    131072 words long.
 Raffenetti 2 integral format.
 Two-electron integral symmetry is turned on.
 Nuclear repulsion after empirical dispersion term =      379.5676335819 Hartrees.
 One-electron integrals computed using PRISM.
 NBasis=   598 RedAO= T EigKep=  6.91D-06  NBF=   598
 NBsUse=   598 1.00D-06 EigRej= -1.00D+00 NBFU=   598
 Initial guess from the checkpoint file:  "Forward-wb-opt.chk"
 B after Tr=     0.000000    0.000000    0.000000
         Rot=    1.000000   -0.000599    0.000024   -0.000108 Ang=  -0.07 deg.
 Initial guess <Sx>= 0.0000 <Sy>= 0.0000 <Sz>= 1.0000 <S**2>= 2.0073 S= 1.0024
 Requested convergence on RMS density matrix=1.00D-08 within 128 cycles.
 Requested convergence on MAX density matrix=1.00D-06.
 Requested convergence on             energy=1.00D-06.
 No special actions if energy rises.
 SCF Done:  E(UwB97XD) =  -422.116791514     A.U. after   10 cycles
            NFock= 10  Conv=0.75D-08     -V/T= 2.0058
 <Sx>= 0.0000 <Sy>= 0.0000 <Sz>= 1.0000 <S**2>= 2.0073 S= 1.0024
 <L.S>=  0.00000000000    
 Annihilation of the first spin contaminant:
 S**2 before annihilation     2.0073,   after     2.0000
 Calling FoFJK, ICntrl=      2127 FMM=F ISym2X=0 I1Cent= 0 IOpClX= 1 NMat=1 NMatS=1 NMatT=0.
 ***** Axes restored to original set *****
 -------------------------------------------------------------------
 Center     Atomic                   Forces (Hartrees/Bohr)
 Number     Number              X              Y              Z
 -------------------------------------------------------------------
      1        1           0.000001194    0.000004358    0.000003389
      2        6          -0.000007561   -0.000026593    0.000003934
      3        1           0.000001576    0.000004460   -0.000006112
      4        1           0.000002416    0.000008255    0.000001057
      5        6          -0.000012404    0.000030065   -0.000020871
      6        1           0.000000214   -0.000001956    0.000000186
      7        1           0.000021243    0.000001117    0.000019445
      8        8           0.000007035   -0.000014567    0.000003712
      9        1           0.000000499   -0.000001363    0.000001803
     10        6          -0.000002885   -0.000000528   -0.000008031
     11        1           0.000002274    0.000003164    0.000001883
     12        1          -0.000002550   -0.000003515    0.000004574
     13        6          -0.000001599    0.000011769   -0.000000082
     14        6           0.000014584    0.000007999   -0.000011378
     15        1          -0.000000123   -0.000000705   -0.000000601
     16        1          -0.000004847   -0.000002188    0.000002050
     17        8          -0.000001370   -0.000006525    0.000004520
     18        8          -0.000017696   -0.000013245    0.000000523
 -------------------------------------------------------------------
 Cartesian Forces:  Max     0.000030065 RMS     0.000009449

 GradGradGradGradGradGradGradGradGradGradGradGradGradGradGradGradGradGrad
 Berny optimization.
 Using GEDIIS/GDIIS optimizer.
 FormGI is forming the generalized inverse of G from B-inverse, IUseBI=4.
 Internal  Forces:  Max     0.000020951 RMS     0.000005549
 Search for a local minimum.
 Step number  19 out of a maximum of   84
 All quantities printed in internal units (Hartrees-Bohrs-Radians)
 Mixed Optimization -- En-DIIS/RFO-DIIS
 Swapping is turned off.
 Update second derivatives using D2CorX and points    6    5    8    9   10
                                                     11   12   13   14   15
                                                     16   17   18   19
 DE= -4.46D-08 DEPred=-4.19D-08 R= 1.07D+00
 Trust test= 1.07D+00 RLast= 2.84D-03 DXMaxT set to 4.24D-01
 ITU=  0  0  0  0  1  1  1  1  1  1 -1  0 -1 -1  1  0 -1  1  0
     Eigenvalues ---    0.00126   0.00189   0.00271   0.00684   0.01195
     Eigenvalues ---    0.01883   0.02738   0.03646   0.03950   0.05371
     Eigenvalues ---    0.05626   0.05706   0.05844   0.06608   0.07377
     Eigenvalues ---    0.07554   0.07793   0.09366   0.11884   0.13312
     Eigenvalues ---    0.14687   0.15881   0.15941   0.16066   0.16103
     Eigenvalues ---    0.16300   0.16592   0.17415   0.23811   0.25034
     Eigenvalues ---    0.26218   0.29336   0.29888   0.32218   0.33249
     Eigenvalues ---    0.33751   0.33828   0.33920   0.34013   0.34110
     Eigenvalues ---    0.34271   0.34463   0.34583   0.37658   0.47748
     Eigenvalues ---    0.53734   0.61471   0.92484
 En-DIIS/RFO-DIIS/Sim-DIIS IScMMF=       -3 using points:    19   18   17   16   15   14   13   12   11   10
 RFO step:  Lambda=-5.35069971D-08.
 DIIS inversion failure, remove point  10.
 DIIS inversion failure, remove point   9.
 DIIS inversion failure, remove point   8.
 DIIS inversion failure, remove point   7.
 DIIS inversion failure, remove point   6.
 DIIS inversion failure, remove point   5.
 RFO-DIIS uses    4 points instead of   10
 DidBck=F Rises=F RFO-DIIS coefs:    1.72569   -0.75315   -0.03371    0.06117    0.00000
                  RFO-DIIS coefs:    0.00000    0.00000    0.00000    0.00000    0.00000
 Iteration  1 RMS(Cart)=  0.00060442 RMS(Int)=  0.00000014
 Iteration  2 RMS(Cart)=  0.00000026 RMS(Int)=  0.00000002
 Variable       Old X    -DE/DX   Delta X   Delta X   Delta X     New X
                                 (Linear)    (Quad)   (Total)
    R1        2.06577   0.00000   0.00001   0.00000   0.00001   2.06578
    R2        2.05535   0.00000  -0.00001  -0.00001  -0.00002   2.05533
    R3        2.05777   0.00000   0.00001   0.00000   0.00000   2.05778
    R4        2.86732   0.00001   0.00003   0.00002   0.00005   2.86737
    R5        2.07622   0.00000   0.00000   0.00000   0.00000   2.07622
    R6        4.12894  -0.00001  -0.00021  -0.00065  -0.00086   4.12808
    R7        2.45898  -0.00002  -0.00002  -0.00004  -0.00005   2.45893
    R8        1.82897   0.00002   0.00002   0.00002   0.00004   1.82901
    R9        2.06254   0.00000  -0.00001   0.00000  -0.00001   2.06254
   R10        2.05272   0.00000   0.00000   0.00000   0.00000   2.05272
   R11        2.05928   0.00000   0.00001  -0.00001   0.00000   2.05928
   R12        2.83968   0.00000  -0.00001  -0.00001  -0.00001   2.83967
   R13        2.88137   0.00001   0.00001   0.00000   0.00001   2.88138
   R14        2.28253   0.00000   0.00001   0.00000   0.00000   2.28254
   R15        2.06610   0.00000   0.00001   0.00000   0.00000   2.06610
   R16        2.06667   0.00000   0.00000   0.00000   0.00000   2.06667
   R17        2.65343  -0.00001   0.00000  -0.00002  -0.00002   2.65341
    A1        1.90454   0.00000   0.00002   0.00003   0.00005   1.90459
    A2        1.89848   0.00000  -0.00003  -0.00003  -0.00006   1.89842
    A3        1.93787   0.00000   0.00000  -0.00002  -0.00002   1.93785
    A4        1.90372   0.00001   0.00006   0.00004   0.00010   1.90382
    A5        1.88912  -0.00001  -0.00002  -0.00001  -0.00003   1.88909
    A6        1.92972   0.00000  -0.00002  -0.00001  -0.00003   1.92969
    A7        2.03274   0.00000  -0.00002  -0.00003  -0.00005   2.03269
    A8        1.85089  -0.00002   0.00005  -0.00044  -0.00040   1.85049
    A9        2.02529   0.00000   0.00002  -0.00002   0.00000   2.02529
   A10        1.69204   0.00001  -0.00009   0.00016   0.00007   1.69211
   A11        1.95007   0.00000   0.00002   0.00003   0.00006   1.95012
   A12        1.86981   0.00001   0.00001   0.00033   0.00034   1.87015
   A13        1.90956   0.00000   0.00004  -0.00002   0.00002   1.90958
   A14        1.86104   0.00000   0.00001   0.00001   0.00001   1.86105
   A15        1.90232   0.00000   0.00004  -0.00003   0.00000   1.90232
   A16        1.94105   0.00000  -0.00002   0.00002   0.00000   1.94106
   A17        1.91543   0.00000   0.00001   0.00000   0.00002   1.91544
   A18        1.93330  -0.00001  -0.00007   0.00001  -0.00006   1.93324
   A19        2.04649   0.00000  -0.00001  -0.00001  -0.00002   2.04647
   A20        2.14390   0.00001   0.00003   0.00001   0.00003   2.14394
   A21        2.09275  -0.00001  -0.00001   0.00000  -0.00001   2.09273
   A22        1.86397   0.00000   0.00000   0.00001   0.00001   1.86398
   A23        1.88228   0.00000  -0.00001   0.00000  -0.00001   1.88227
   A24        1.99984   0.00001   0.00001   0.00000   0.00001   1.99985
   A25        1.87403   0.00000  -0.00001  -0.00002  -0.00003   1.87399
   A26        1.86789   0.00000   0.00002  -0.00002   0.00001   1.86790
   A27        1.96911   0.00000   0.00000   0.00002   0.00002   1.96913
   A28        1.87345   0.00000   0.00001  -0.00002  -0.00001   1.87343
   A29        3.01052   0.00001  -0.00004  -0.00005  -0.00009   3.01043
   A30        3.46820  -0.00001  -0.00017  -0.00048  -0.00065   3.46755
    D1        1.22376   0.00000   0.00019   0.00015   0.00034   1.22410
    D2        3.08231   0.00000   0.00010   0.00006   0.00016   3.08248
    D3       -1.12748   0.00000   0.00016   0.00015   0.00031  -1.12717
    D4       -0.86628   0.00000   0.00018   0.00013   0.00031  -0.86597
    D5        0.99227   0.00000   0.00009   0.00005   0.00014   0.99240
    D6        3.06566   0.00000   0.00015   0.00013   0.00028   3.06595
    D7       -2.95048   0.00000   0.00013   0.00010   0.00023  -2.95025
    D8       -1.09193  -0.00001   0.00004   0.00001   0.00005  -1.09188
    D9        0.98147   0.00000   0.00010   0.00009   0.00020   0.98166
   D10        0.50425   0.00000   0.00083  -0.00002   0.00081   0.50506
   D11        2.60851   0.00000   0.00084  -0.00014   0.00070   2.60921
   D12       -1.62126   0.00001   0.00078   0.00004   0.00082  -1.62044
   D13       -1.28863   0.00000   0.00070  -0.00007   0.00063  -1.28800
   D14        1.86273   0.00000   0.00079  -0.00013   0.00066   1.86339
   D15        2.90366   0.00000   0.00062  -0.00003   0.00059   2.90425
   D16       -0.22818   0.00000   0.00071  -0.00009   0.00062  -0.22755
   D17        0.75370   0.00000   0.00069  -0.00008   0.00061   0.75431
   D18       -2.37813   0.00000   0.00078  -0.00013   0.00065  -2.37748
   D19       -1.54853   0.00000   0.00021   0.00017   0.00038  -1.54815
   D20        2.72504   0.00000   0.00023   0.00019   0.00042   2.72546
   D21        0.51651   0.00000   0.00024   0.00016   0.00040   0.51691
   D22        1.58360   0.00000   0.00012   0.00023   0.00035   1.58395
   D23       -0.42601   0.00000   0.00014   0.00024   0.00039  -0.42563
   D24       -2.63454   0.00000   0.00015   0.00021   0.00037  -2.63417
   D25        1.16973   0.00000  -0.00001   0.00000  -0.00001   1.16972
   D26       -3.05063   0.00000   0.00001   0.00000   0.00001  -3.05062
   D27       -0.99322   0.00000   0.00000  -0.00002  -0.00002  -0.99323
         Item               Value     Threshold  Converged?
 Maximum Force            0.000021     0.000450     YES
 RMS     Force            0.000006     0.000300     YES
 Maximum Displacement     0.001696     0.001800     YES
 RMS     Displacement     0.000604     0.001200     YES
 Predicted change in Energy=-2.666479D-08
 Optimization completed.
    -- Stationary point found.
                           ----------------------------
                           !   Optimized Parameters   !
                           ! (Angstroms and Degrees)  !
 --------------------------                            --------------------------
[truncated: 206,375 more chars]
