# Supplementary material for: Computational Investigation of Substituent Effects on the Alcohol + Carbonyl Channel of Peroxy Radical Self- and Cross-Reactions
Source: J Phys Chem A. 2023 Feb 8;127(7):1686–96. doi: 10.1021/acs.jpca.2c08927 (PMC9969516; doi:10.1021/acs.jpca.2c08927)
Supplement: Supplementary file 2 — jp2c08927_si_002.zip [file jp2c08927_si_002.zip › EtO--OAce/acetaldehyde_trip.log]

 Entering Gaussian System, Link 0=/appl/chem/G09RevD.01/g09/g09
 Initial command:
 /appl/chem/G09RevD.01/g09/l1.exe "/wrk/hasangal/37794039.GAUSS_SCRDIR/Gau-3723.inp" -scrdir="/wrk/hasangal/37794039.GAUSS_SCRDIR/"
 Entering Link 1 = /appl/chem/G09RevD.01/g09/l1.exe PID=      3726.
  
 Copyright (c) 1988,1990,1992,1993,1995,1998,2003,2009,2013,
            Gaussian, Inc.  All Rights Reserved.
  
 This is part of the Gaussian(R) 09 program.  It is based on
 the Gaussian(R) 03 system (copyright 2003, Gaussian, Inc.),
 the Gaussian(R) 98 system (copyright 1998, Gaussian, Inc.),
 the Gaussian(R) 94 system (copyright 1995, Gaussian, Inc.),
 the Gaussian 92(TM) system (copyright 1992, Gaussian, Inc.),
 the Gaussian 90(TM) system (copyright 1990, Gaussian, Inc.),
 the Gaussian 88(TM) system (copyright 1988, Gaussian, Inc.),
 the Gaussian 86(TM) system (copyright 1986, Carnegie Mellon
 University), and the Gaussian 82(TM) system (copyright 1983,
 Carnegie Mellon University). Gaussian is a federally registered
 trademark of Gaussian, Inc.
  
 This software contains proprietary and confidential information,
 including trade secrets, belonging to Gaussian, Inc.
  
 This software is provided under written license and may be
 used, copied, transmitted, or stored only in accord with that
 written license.
  
 The following legend is applicable only to US Government
 contracts under FAR:
  
                    RESTRICTED RIGHTS LEGEND
  
 Use, reproduction and disclosure by the US Government is
 subject to restrictions as set forth in subparagraphs (a)
 and (c) of the Commercial Computer Software - Restricted
 Rights clause in FAR 52.227-19.
  
 Gaussian, Inc.
 340 Quinnipiac St., Bldg. 40, Wallingford CT 06492
  
  
 ---------------------------------------------------------------
 Warning -- This program may not be used in any manner that
 competes with the business of Gaussian, Inc. or will provide
 assistance to any competitor of Gaussian, Inc.  The licensee
 of this program is prohibited from giving any competitor of
 Gaussian, Inc. access to this program.  By using this program,
 the user acknowledges that Gaussian, Inc. is engaged in the
 business of creating and licensing software in the field of
 computational chemistry and represents and warrants to the
 licensee that it is not a competitor of Gaussian, Inc. and that
 it will not use this program in any manner prohibited above.
 ---------------------------------------------------------------
  

 Cite this work as:
 Gaussian 09, Revision D.01,
 M. J. Frisch, G. W. Trucks, H. B. Schlegel, G. E. Scuseria, 
 M. A. Robb, J. R. Cheeseman, G. Scalmani, V. Barone, B. Mennucci, 
 G. A. Petersson, H. Nakatsuji, M. Caricato, X. Li, H. P. Hratchian, 
 A. F. Izmaylov, J. Bloino, G. Zheng, J. L. Sonnenberg, M. Hada, 
 M. Ehara, K. Toyota, R. Fukuda, J. Hasegawa, M. Ishida, T. Nakajima, 
 Y. Honda, O. Kitao, H. Nakai, T. Vreven, J. A. Montgomery, Jr., 
 J. E. Peralta, F. Ogliaro, M. Bearpark, J. J. Heyd, E. Brothers, 
 K. N. Kudin, V. N. Staroverov, T. Keith, R. Kobayashi, J. Normand, 
 K. Raghavachari, A. Rendell, J. C. Burant, S. S. Iyengar, J. Tomasi, 
 M. Cossi, N. Rega, J. M. Millam, M. Klene, J. E. Knox, J. B. Cross, 
 V. Bakken, C. Adamo, J. Jaramillo, R. Gomperts, R. E. Stratmann, 
 O. Yazyev, A. J. Austin, R. Cammi, C. Pomelli, J. W. Ochterski, 
 R. L. Martin, K. Morokuma, V. G. Zakrzewski, G. A. Voth, 
 P. Salvador, J. J. Dannenberg, S. Dapprich, A. D. Daniels, 
 O. Farkas, J. B. Foresman, J. V. Ortiz, J. Cioslowski, 
 and D. J. Fox, Gaussian, Inc., Wallingford CT, 2013.
 
 ******************************************
 Gaussian 09:  ES64L-G09RevD.01 24-Apr-2013
                 2-Feb-2019 
 ******************************************
 %mem=12GB
 %NProcShared=16
 Will use up to   16 processors via shared memory.
 %chk=acetaldehyde_Conf-wb97-opt
 ----------------------------------------------------------------------
 #wB97XD aug-cc-pVTZ Opt SCF=QC Integral(Grid=SuperFineGrid) Freq MaxDi
 sk=32GB
 ----------------------------------------------------------------------
 1/14=-1,18=20,19=15,26=5,38=1/1,3;
 2/9=110,12=2,17=6,18=5,40=1/2;
 3/5=16,6=1,7=10,11=2,16=1,25=1,30=1,71=1,74=-58,75=-7/1,2,3;
 4//1;
 5/5=2,8=3,38=5/8;
 6/7=2,8=2,9=2,10=2,28=1/1;
 7//1,2,3,16;
 1/14=-1,18=20,19=15,26=5/3(2);
 2/9=110/2;
 99//99;
 2/9=110/2;
 3/5=16,6=1,7=10,11=2,16=1,25=1,30=1,71=1,74=-58,75=-7/1,2,3;
 4/5=5,16=3,69=1/1;
 5/5=2,8=3,38=5/8;
 7//1,2,3,16;
 1/14=-1,18=20,19=15,26=5/3(-5);
 2/9=110/2;
 6/7=2,8=2,9=2,10=2,19=2,28=1/1;
 99/9=1/99;
 -----
 Title
 -----
 Symbolic Z-matrix:
 Charge =  0 Multiplicity = 3
 H                    -1.3568    0.        0.5089 
 C                    -0.2673    0.        0.5933 
 H                     0.0555    0.8931    1.1333 
 H                     0.0555   -0.8931    1.1333 
 C                     0.3537    0.       -0.7694 
 H                     1.4566    0.       -0.7905 
 O                    -0.2972    0.       -1.809 
 

 GradGradGradGradGradGradGradGradGradGradGradGradGradGradGradGradGradGrad
 Berny optimization.
 Initialization pass.
                           ----------------------------
                           !    Initial Parameters    !
                           ! (Angstroms and Degrees)  !
 --------------------------                            --------------------------
 ! Name  Definition              Value          Derivative Info.                !
 --------------------------------------------------------------------------------
 ! R1    R(1,2)                  1.0928         estimate D2E/DX2                !
 ! R2    R(2,3)                  1.0924         estimate D2E/DX2                !
 ! R3    R(2,4)                  1.0924         estimate D2E/DX2                !
 ! R4    R(2,5)                  1.4975         estimate D2E/DX2                !
 ! R5    R(5,6)                  1.1031         estimate D2E/DX2                !
 ! R6    R(5,7)                  1.2266         estimate D2E/DX2                !
 ! A1    A(1,2,3)              109.4376         estimate D2E/DX2                !
 ! A2    A(1,2,4)              109.4376         estimate D2E/DX2                !
 ! A3    A(1,2,5)              110.0697         estimate D2E/DX2                !
 ! A4    A(3,2,4)              109.676          estimate D2E/DX2                !
 ! A5    A(3,2,5)              109.1031         estimate D2E/DX2                !
 ! A6    A(4,2,5)              109.1031         estimate D2E/DX2                !
 ! A7    A(2,5,6)              115.5954         estimate D2E/DX2                !
 ! A8    A(2,5,7)              123.4497         estimate D2E/DX2                !
 ! A9    A(6,5,7)              120.9549         estimate D2E/DX2                !
 ! D1    D(1,2,5,6)            180.0            estimate D2E/DX2                !
 ! D2    D(1,2,5,7)              0.0            estimate D2E/DX2                !
 ! D3    D(3,2,5,6)             59.9022         estimate D2E/DX2                !
 ! D4    D(3,2,5,7)           -120.0978         estimate D2E/DX2                !
 ! D5    D(4,2,5,6)            -59.9022         estimate D2E/DX2                !
 ! D6    D(4,2,5,7)            120.0978         estimate D2E/DX2                !
 --------------------------------------------------------------------------------
 Trust Radius=3.00D-01 FncErr=1.00D-07 GrdErr=1.00D-07
 Number of steps in this run=     31 maximum allowed number of steps=    100.
 GradGradGradGradGradGradGradGradGradGradGradGradGradGradGradGradGradGrad

                          Input orientation:                          
 ---------------------------------------------------------------------
 Center     Atomic      Atomic             Coordinates (Angstroms)
 Number     Number       Type             X           Y           Z
 ---------------------------------------------------------------------
      1          1           0       -1.356800    0.000000    0.508900
      2          6           0       -0.267300    0.000000    0.593300
      3          1           0        0.055500    0.893100    1.133300
      4          1           0        0.055500   -0.893100    1.133300
      5          6           0        0.353700    0.000000   -0.769400
      6          1           0        1.456600    0.000000   -0.790500
      7          8           0       -0.297200    0.000000   -1.809000
 ---------------------------------------------------------------------
                    Distance matrix (angstroms):
                    1          2          3          4          5
     1  H    0.000000
     2  C    1.092764   0.000000
     3  H    1.783843   1.092441   0.000000
     4  H    1.783843   1.092441   1.786200   0.000000
     5  C    2.135383   1.497529   2.122927   2.122927   0.000000
     6  H    3.098977   2.210596   2.541990   2.541990   1.103102
     7  O    2.548610   2.402486   3.095021   3.095021   1.226556
                    6          7
     6  H    0.000000
     7  O    2.028092   0.000000
 Stoichiometry    C2H4O(3)
 Framework group  CS[SG(C2H2O),X(H2)]
 Deg. of freedom    10
 Full point group                 CS      NOp   2
 Largest Abelian subgroup         CS      NOp   2
 Largest concise Abelian subgroup CS      NOp   2
                         Standard orientation:                         
 ---------------------------------------------------------------------
 Center     Atomic      Atomic             Coordinates (Angstroms)
 Number     Number       Type             X           Y           Z
 ---------------------------------------------------------------------
      1          1           0        0.402815   -1.627507    0.000000
      2          6           0        0.954607   -0.684289    0.000000
      3          1           0        1.581366   -0.629766    0.893100
      4          1           0        1.581366   -0.629766   -0.893100
      5          6           0        0.000000    0.469539    0.000000
      6          1           0        0.462739    1.470891    0.000000
      7          8           0       -1.219491    0.338081    0.000000
 ---------------------------------------------------------------------
 Rotational constants (GHZ):     55.5922980     10.1885654      9.1095553
 Standard basis: Aug-CC-pVTZ (5D, 7F)
 There are   172 symmetry adapted cartesian basis functions of A'  symmetry.
 There are    93 symmetry adapted cartesian basis functions of A"  symmetry.
 There are   145 symmetry adapted basis functions of A'  symmetry.
 There are    85 symmetry adapted basis functions of A"  symmetry.
   230 basis functions,   324 primitive gaussians,   265 cartesian basis functions
    13 alpha electrons       11 beta electrons
       nuclear repulsion energy        69.4743804131 Hartrees.
 NAtoms=    7 NActive=    7 NUniq=    6 SFac= 1.36D+00 NAtFMM=   60 NAOKFM=F Big=F
 Integral buffers will be    131072 words long.
 Raffenetti 2 integral format.
 Two-electron integral symmetry is turned on.
 Nuclear repulsion after empirical dispersion term =       69.4730991534 Hartrees.
 One-electron integrals computed using PRISM.
 NBasis=   230 RedAO= T EigKep=  4.06D-05  NBF=   145    85
 NBsUse=   230 1.00D-06 EigRej= -1.00D+00 NBFU=   145    85
 ExpMin= 2.53D-02 ExpMax= 1.53D+04 ExpMxC= 5.22D+02 IAcc=3 IRadAn=         7 AccDes= 0.00D+00
 Harris functional with IExCor= 4639 and IRadAn=       7 diagonalized for initial guess.
 HarFok:  IExCor= 4639 AccDes= 0.00D+00 IRadAn=         7 IDoV= 1 UseB2=F ITyADJ=14
 ICtDFT=  3500011 ScaDFX=  1.000000  1.000000  1.000000  1.000000
 FoFCou: FMM=F IPFlag=           0 FMFlag=      100000 FMFlg1=           0
         NFxFlg=           0 DoJE=T BraDBF=F KetDBF=T FulRan=T
         wScrn=  0.000000 ICntrl=     500 IOpCl=  0 I1Cent=   200000004 NGrid=           0
         NMat0=    1 NMatS0=      1 NMatT0=    0 NMatD0=    1 NMtDS0=    0 NMtDT0=    0
 Petite list used in FoFCou.
 Initial guess orbital symmetries:
 Alpha Orbitals:
       Occupied  (A') (A') (A') (A') (A') (A') (A') (A") (A') (A')
                 (A") (A') (A')
       Virtual   (A") (A') (A") (A') (A') (A') (A") (A') (A') (A')
                 (A") (A') (A") (A') (A') (A') (A") (A') (A') (A')
                 (A") (A") (A') (A") (A') (A') (A") (A') (A') (A")
                 (A') (A') (A') (A") (A') (A") (A') (A') (A') (A')
                 (A") (A") (A') (A") (A') (A') (A') (A") (A') (A')
                 (A') (A") (A') (A') (A") (A") (A') (A') (A") (A")
                 (A') (A') (A") (A') (A") (A') (A") (A') (A') (A")
                 (A') (A') (A") (A') (A") (A") (A') (A') (A") (A')
                 (A') (A") (A') (A") (A') (A') (A") (A') (A') (A')
                 (A") (A') (A") (A') (A') (A") (A') (A') (A") (A")
                 (A') (A") (A') (A') (A') (A") (A') (A') (A") (A")
                 (A') (A") (A') (A") (A') (A") (A') (A') (A") (A')
                 (A') (A") (A') (A') (A") (A') (A') (A') (A") (A')
                 (A") (A') (A') (A') (A") (A') (A") (A') (A") (A')
                 (A") (A") (A') (A') (A") (A') (A") (A') (A') (A')
                 (A") (A') (A") (A') (A") (A') (A") (A') (A") (A')
                 (A") (A') (A") (A') (A') (A') (A") (A') (A") (A')
                 (A') (A") (A') (A") (A') (A") (A') (A') (A") (A')
                 (A') (A") (A') (A") (A') (A") (A") (A') (A') (A')
                 (A') (A") (A") (A') (A') (A') (A") (A') (A') (A')
                 (A") (A') (A") (A') (A") (A') (A") (A') (A") (A')
                 (A') (A") (A') (A') (A') (A') (A')
 Beta  Orbitals:
       Occupied  (A') (A') (A') (A') (A') (A') (A') (A") (A') (A')
                 (A")
       Virtual   (A') (A') (A") (A') (A") (A') (A') (A') (A") (A')
                 (A') (A') (A") (A') (A") (A') (A') (A') (A") (A')
                 (A') (A') (A") (A") (A') (A") (A') (A') (A") (A')
                 (A') (A") (A') (A') (A') (A") (A') (A") (A') (A')
                 (A') (A') (A") (A") (A') (A") (A') (A') (A') (A")
                 (A') (A') (A') (A") (A') (A') (A") (A") (A') (A')
                 (A") (A") (A') (A') (A") (A') (A") (A') (A") (A')
                 (A') (A") (A') (A') (A") (A') (A") (A") (A') (A')
                 (A") (A') (A') (A") (A') (A") (A') (A') (A") (A')
                 (A') (A') (A") (A') (A") (A') (A') (A") (A') (A')
                 (A") (A") (A') (A") (A') (A') (A') (A") (A') (A')
                 (A") (A") (A') (A") (A') (A") (A') (A") (A') (A')
                 (A") (A') (A') (A") (A') (A') (A") (A') (A') (A')
                 (A") (A') (A") (A') (A') (A') (A") (A') (A") (A')
                 (A") (A') (A") (A") (A') (A') (A") (A') (A") (A')
                 (A') (A') (A") (A') (A") (A') (A") (A') (A") (A')
                 (A") (A') (A") (A') (A") (A') (A') (A') (A") (A')
                 (A") (A') (A') (A") (A') (A") (A') (A") (A') (A')
                 (A") (A') (A') (A") (A') (A") (A') (A") (A") (A')
                 (A') (A') (A') (A") (A") (A') (A') (A') (A") (A')
                 (A') (A') (A") (A') (A") (A') (A") (A') (A") (A')
                 (A") (A') (A') (A") (A') (A') (A') (A') (A')
 The electronic state of the initial guess is 3-A'.
 Initial guess <Sx>= 0.0000 <Sy>= 0.0000 <Sz>= 1.0000 <S**2>= 2.0000 S= 1.0000
 Keep R1 and R2 ints in memory in symmetry-blocked form, NReq=1061127076.
 Gradient too large for Newton-Raphson -- use scaled steepest descent instead.
 Alpha Gap=    -0.157 HL deriv= 1.48D-17 Rot set to   4.72D-01
     Accept linear search using points  3 and  4.
 Gradient too large for Newton-Raphson -- use scaled steepest descent instead.
     Minimum is close to point  3 DX=  2.94D-02 DF= -5.15D-05 DXR=  4.67D-02 DFR=  2.18D-03 which will be used.
 Gradient too large for Newton-Raphson -- use scaled steepest descent instead.
     Minimum is close to point  5 DX=  5.81D-02 DF= -6.80D-05 DXR=  3.50D-02 DFR=  1.46D-03 which will be used.
 Gradient too large for Newton-Raphson -- use scaled steepest descent instead.
     Accept linear search using points  1 and  2.
 Gradient too large for Newton-Raphson -- use scaled steepest descent instead.
     Accept linear search using points  1 and  2.
 Gradient too large for Newton-Raphson -- use scaled steepest descent instead.
     Accept linear search using points  1 and  2.
 Gradient too large for Newton-Raphson -- use scaled steepest descent instead.
 Gradient too large for Newton-Raphson -- use scaled steepest descent instead.
     Accept linear search using points  1 and  2.
 Gradient too large for Newton-Raphson -- use scaled steepest descent instead.
     Minimum is close to point  3 DX=  4.66D-03 DF= -9.26D-09 DXR=  3.09D-03 DFR=  9.64D-06 which will be used.
 Gradient too large for Newton-Raphson -- use scaled steepest descent instead.
     Accept linear search using points  1 and  2.
 LinEq1:  Iter=  0 NonCon=     1 RMS=2.04D-04 Max=1.24D-02 NDo=     1
 AX will form     1 AO Fock derivatives at one time.
 LinEq1:  Iter=  1 NonCon=     1 RMS=7.60D-05 Max=2.23D-03 NDo=     1
 LinEq1:  Iter=  2 NonCon=     1 RMS=2.11D-05 Max=1.03D-03 NDo=     1
 LinEq1:  Iter=  3 NonCon=     1 RMS=2.06D-06 Max=8.46D-05 NDo=     1
 LinEq1:  Iter=  4 NonCon=     1 RMS=6.83D-07 Max=2.67D-05 NDo=     1
 LinEq1:  Iter=  5 NonCon=     1 RMS=3.82D-07 Max=1.16D-05 NDo=     1
 LinEq1:  Iter=  6 NonCon=     1 RMS=1.10D-07 Max=1.87D-06 NDo=     1
 LinEq1:  Iter=  7 NonCon=     1 RMS=3.81D-08 Max=7.79D-07 NDo=     1
 LinEq1:  Iter=  8 NonCon=     1 RMS=1.11D-08 Max=2.48D-07 NDo=     1
 LinEq1:  Iter=  9 NonCon=     1 RMS=4.69D-09 Max=7.76D-08 NDo=     1
 LinEq1:  Iter= 10 NonCon=     0 RMS=1.74D-09 Max=3.31D-08 NDo=     1
 Linear equations converged to 7.232D-09 7.232D-08 after    10 iterations.
     Accept linear search using points  1 and  2.
     Minimum is close to point  2 DX= -7.60D-03 DF= -8.97D-09 DXR=  7.66D-03 DFR=  5.89D-05 which will be used.
 LinEq1:  Iter=  0 NonCon=     1 RMS=4.70D-06 Max=7.63D-05 NDo=     1
 LinEq1:  Iter=  1 NonCon=     1 RMS=1.96D-06 Max=7.74D-05 NDo=     1
 LinEq1:  Iter=  2 NonCon=     1 RMS=4.52D-07 Max=1.02D-05 NDo=     1
 LinEq1:  Iter=  3 NonCon=     1 RMS=2.08D-07 Max=5.80D-06 NDo=     1
 LinEq1:  Iter=  4 NonCon=     1 RMS=1.08D-07 Max=2.05D-06 NDo=     1
 LinEq1:  Iter=  5 NonCon=     1 RMS=4.36D-08 Max=8.43D-07 NDo=     1
 LinEq1:  Iter=  6 NonCon=     1 RMS=1.81D-08 Max=2.95D-07 NDo=     1
 LinEq1:  Iter=  7 NonCon=     1 RMS=7.18D-09 Max=1.69D-07 NDo=     1
 LinEq1:  Iter=  8 NonCon=     1 RMS=2.54D-09 Max=1.01D-07 NDo=     1
 LinEq1:  Iter=  9 NonCon=     1 RMS=8.41D-10 Max=3.26D-08 NDo=     1
 LinEq1:  Iter= 10 NonCon=     0 RMS=2.41D-10 Max=6.14D-09 NDo=     1
 Linear equations converged to 3.251D-09 3.251D-08 after    10 iterations.
     Minimum is close to point  2 DX=  1.29D-04 DF=  0.00D+00 DXR=  1.29D-04 DFR=  0.00D+00 which will be used.
 SCF Done:  E(UwB97XD) =  -153.706618298     a.u. after   13 cycles
            Convg  =    0.1194D-06                    53 Fock formations.
              S**2 =  2.0071                  -V/T =  2.0044
 <Sx>= 0.0000 <Sy>= 0.0000 <Sz>= 1.0000 <S**2>= 2.0071 S= 1.0024
 <L.S>= 0.000000000000E+00
 Annihilation of the first spin contaminant:
 S**2 before annihilation     2.0071,   after     2.0000

 **********************************************************************

            Population analysis using the SCF density.

 **********************************************************************

 Orbital symmetries:
 Alpha Orbitals:
       Occupied  (A') (A') (A') (A') (A') (A') (A') (A') (A") (A")
                 (A') (A') (A")
       Virtual   (A') (A') (A") (A') (A') (A') (A") (A') (A') (A')
                 (A") (A') (A") (A') (A') (A') (A") (A') (A') (A')
                 (A") (A") (A') (A') (A") (A') (A") (A') (A') (A')
                 (A") (A') (A') (A") (A') (A") (A') (A') (A') (A')
                 (A") (A") (A') (A") (A') (A') (A') (A') (A") (A')
                 (A') (A") (A') (A') (A") (A") (A') (A") (A') (A")
                 (A') (A') (A") (A') (A") (A') (A') (A") (A') (A")
                 (A') (A') (A") (A') (A") (A') (A") (A") (A') (A')
                 (A') (A") (A') (A") (A') (A') (A") (A') (A') (A")
                 (A') (A') (A") (A') (A') (A") (A') (A') (A") (A')
                 (A") (A") (A') (A') (A') (A") (A') (A') (A") (A")
                 (A') (A") (A') (A') (A") (A") (A') (A') (A") (A')
                 (A') (A") (A') (A') (A") (A') (A') (A') (A") (A")
                 (A') (A') (A') (A") (A') (A') (A") (A') (A") (A')
                 (A") (A') (A") (A') (A') (A") (A") (A') (A') (A')
                 (A") (A') (A") (A') (A") (A') (A") (A') (A") (A')
                 (A") (A') (A") (A') (A') (A') (A") (A') (A") (A')
                 (A') (A") (A') (A") (A') (A") (A') (A') (A") (A')
                 (A') (A") (A') (A") (A') (A") (A") (A') (A') (A')
                 (A') (A") (A") (A') (A') (A') (A") (A') (A') (A')
                 (A") (A') (A") (A') (A") (A') (A") (A') (A") (A')
                 (A') (A") (A') (A') (A') (A') (A')
 Beta  Orbitals:
       Occupied  (A') (A') (A') (A') (A') (A') (A') (A") (A') (A')
                 (A")
       Virtual   (A') (A') (A') (A") (A') (A") (A') (A') (A') (A')
                 (A") (A') (A") (A') (A") (A') (A') (A') (A") (A')
                 (A') (A') (A") (A") (A') (A") (A') (A') (A") (A')
                 (A') (A') (A") (A') (A') (A") (A") (A') (A') (A')
                 (A') (A') (A") (A") (A') (A") (A') (A') (A') (A')
                 (A") (A') (A') (A") (A') (A') (A") (A") (A') (A")
                 (A') (A") (A') (A') (A") (A") (A') (A') (A') (A")
                 (A') (A") (A') (A') (A") (A') (A") (A') (A") (A")
                 (A') (A') (A') (A") (A') (A") (A') (A') (A") (A')
                 (A') (A") (A') (A') (A") (A') (A') (A") (A') (A')
                 (A") (A') (A") (A") (A') (A') (A') (A") (A') (A')
                 (A") (A") (A') (A") (A') (A") (A') (A") (A') (A')
                 (A") (A') (A') (A") (A') (A') (A") (A') (A') (A')
                 (A") (A') (A") (A') (A') (A') (A") (A') (A") (A')
                 (A") (A') (A") (A") (A') (A') (A") (A') (A") (A')
                 (A') (A') (A") (A') (A") (A') (A") (A") (A') (A')
                 (A") (A') (A") (A') (A") (A') (A') (A') (A") (A')
                 (A") (A') (A') (A") (A') (A") (A') (A") (A') (A')
                 (A") (A') (A') (A') (A") (A") (A') (A") (A") (A')
                 (A') (A') (A') (A") (A") (A') (A') (A') (A") (A')
                 (A') (A') (A") (A') (A") (A') (A") (A') (A") (A')
                 (A") (A') (A') (A") (A') (A') (A') (A') (A')
 The electronic state is 3-A".
 Alpha  occ. eigenvalues --  -19.32805 -10.32117 -10.30747  -1.20920  -0.85966
 Alpha  occ. eigenvalues --   -0.69619  -0.60848  -0.56135  -0.55645  -0.49322
 Alpha  occ. eigenvalues --   -0.49047  -0.42187  -0.21254
 Alpha virt. eigenvalues --    0.02931   0.03921   0.04564   0.05331   0.08731
 Alpha virt. eigenvalues --    0.09900   0.10514   0.12120   0.12484   0.12863
 Alpha virt. eigenvalues --    0.13032   0.17129   0.17853   0.18232   0.21301
 Alpha virt. eigenvalues --    0.22051   0.22188   0.24960   0.25383   0.25800
 Alpha virt. eigenvalues --    0.28719   0.29750   0.31390   0.32228   0.32330
 Alpha virt. eigenvalues --    0.33570   0.34604   0.36632   0.37142   0.38397
 Alpha virt. eigenvalues --    0.38607   0.40280   0.40394   0.42011   0.42638
 Alpha virt. eigenvalues --    0.42833   0.43830   0.46393   0.47625   0.48386
 Alpha virt. eigenvalues --    0.49976   0.52407   0.54481   0.58431   0.60106
 Alpha virt. eigenvalues --    0.62821   0.65078   0.68235   0.68521   0.71785
 Alpha virt. eigenvalues --    0.73220   0.74932   0.75068   0.77987   0.78847
 Alpha virt. eigenvalues --    0.80538   0.81230   0.83338   0.83475   0.87175
 Alpha virt. eigenvalues --    0.88364   0.89437   0.90000   0.91161   0.91579
 Alpha virt. eigenvalues --    0.93008   0.93834   0.95418   0.97208   0.99110
 Alpha virt. eigenvalues --    1.00112   1.02061   1.05522   1.06746   1.08732
 Alpha virt. eigenvalues --    1.11465   1.11487   1.15283   1.15311   1.18972
 Alpha virt. eigenvalues --    1.19916   1.21656   1.22302   1.23072   1.27324
 Alpha virt. eigenvalues --    1.30553   1.34449   1.35794   1.37573   1.42591
 Alpha virt. eigenvalues --    1.42878   1.44998   1.46674   1.49294   1.53526
 Alpha virt. eigenvalues --    1.53999   1.55371   1.56877   1.57293   1.62667
 Alpha virt. eigenvalues --    1.62787   1.64131   1.66108   1.68395   1.73297
 Alpha virt. eigenvalues --    1.74090   1.74666   1.82254   1.82781   1.90049
 Alpha virt. eigenvalues --    1.93095   1.97801   2.01196   2.06471   2.06638
 Alpha virt. eigenvalues --    2.08279   2.08901   2.12474   2.16857   2.19752
 Alpha virt. eigenvalues --    2.24569   2.26029   2.28205   2.35417   2.38980
 Alpha virt. eigenvalues --    2.41926   2.51757   2.57251   2.61083   2.68946
 Alpha virt. eigenvalues --    2.69041   2.71526   2.81383   2.93136   2.94277
 Alpha virt. eigenvalues --    2.99428   3.11576   3.12435   3.15733   3.18548
 Alpha virt. eigenvalues --    3.25600   3.26804   3.26915   3.34507   3.37419
 Alpha virt. eigenvalues --    3.37612   3.37666   3.41738   3.46153   3.58651
 Alpha virt. eigenvalues --    3.61262   3.62971   3.64219   3.68607   3.70662
 Alpha virt. eigenvalues --    3.77184   3.78070   3.83063   3.83834   3.83911
 Alpha virt. eigenvalues --    3.87884   3.88892   3.96533   4.02847   4.04190
 Alpha virt. eigenvalues --    4.07137   4.07330   4.21413   4.23650   4.30737
 Alpha virt. eigenvalues --    4.35394   4.44330   4.48625   4.49116   4.55137
 Alpha virt. eigenvalues --    4.56487   4.58833   4.62100   4.62589   4.72565
 Alpha virt. eigenvalues --    4.76509   4.84698   4.85146   4.92449   4.92522
 Alpha virt. eigenvalues --    5.01828   5.08955   5.11362   5.19908   5.22537
 Alpha virt. eigenvalues --    5.35294   5.38974   5.41618   5.54708   5.64261
 Alpha virt. eigenvalues --    5.75274   5.81999   5.87344   5.96073   6.05332
 Alpha virt. eigenvalues --    6.17387   6.21992   6.35752   6.42070   6.52271
 Alpha virt. eigenvalues --    6.55429   6.73524   6.77096   6.79863   7.03367
 Alpha virt. eigenvalues --    7.12248   7.14916   7.26386   7.32609  14.17740
 Alpha virt. eigenvalues --   15.92566  17.36421
  Beta  occ. eigenvalues --  -19.30337 -10.31218 -10.30580  -1.14377  -0.83728
  Beta  occ. eigenvalues --   -0.65032  -0.56054  -0.51997  -0.51047  -0.47642
  Beta  occ. eigenvalues --   -0.44634
  Beta virt. eigenvalues --   -0.09426   0.04018   0.05090   0.05959   0.06091
  Beta virt. eigenvalues --    0.07526   0.09550   0.10840   0.12875   0.13033
  Beta virt. eigenvalues --    0.13062   0.13519   0.13677   0.17835   0.18243
  Beta virt. eigenvalues --    0.18782   0.21641   0.22936   0.23462   0.25778
  Beta virt. eigenvalues --    0.25876   0.27328   0.29263   0.30851   0.31717
  Beta virt. eigenvalues --    0.32761   0.32930   0.34560   0.35128   0.37131
  Beta virt. eigenvalues --    0.37717   0.38872   0.39291   0.40760   0.41610
  Beta virt. eigenvalues --    0.42363   0.43108   0.43570   0.44239   0.48011
  Beta virt. eigenvalues --    0.48675   0.49332   0.50474   0.53885   0.55402
  Beta virt. eigenvalues --    0.59164   0.61380   0.63634   0.65733   0.68933
  Beta virt. eigenvalues --    0.69484   0.72363   0.73659   0.75456   0.75640
  Beta virt. eigenvalues --    0.78519   0.79785   0.81229   0.81790   0.83683
  Beta virt. eigenvalues --    0.83802   0.87715   0.88885   0.89612   0.90295
  Beta virt. eigenvalues --    0.91699   0.91800   0.93395   0.94498   0.95995
  Beta virt. eigenvalues --    0.98152   0.99807   1.00316   1.02620   1.06043
  Beta virt. eigenvalues --    1.06864   1.08666   1.12230   1.12655   1.15251
  Beta virt. eigenvalues --    1.15535   1.19684   1.20008   1.22123   1.22368
  Beta virt. eigenvalues --    1.23859   1.27941   1.30974   1.34903   1.36870
  Beta virt. eigenvalues --    1.37799   1.43097   1.43368   1.45697   1.47501
  Beta virt. eigenvalues --    1.50067   1.54184   1.54434   1.55975   1.57645
  Beta virt. eigenvalues --    1.58096   1.63227   1.64129   1.64849   1.66829
  Beta virt. eigenvalues --    1.69081   1.73913   1.74414   1.76201   1.82768
  Beta virt. eigenvalues --    1.83935   1.91177   1.94417   1.98309   2.02000
  Beta virt. eigenvalues --    2.07021   2.07200   2.09271   2.09628   2.13867
  Beta virt. eigenvalues --    2.18215   2.20996   2.26154   2.28924   2.29585
  Beta virt. eigenvalues --    2.37486   2.40287   2.43673   2.53068   2.58340
  Beta virt. eigenvalues --    2.63393   2.70756   2.70948   2.73154   2.83017
  Beta virt. eigenvalues --    2.95705   2.96222   3.01002   3.12761   3.14199
  Beta virt. eigenvalues --    3.17904   3.20003   3.27217   3.28353   3.28820
  Beta virt. eigenvalues --    3.35695   3.37926   3.38454   3.39759   3.43524
  Beta virt. eigenvalues --    3.48144   3.59989   3.62942   3.64584   3.65974
  Beta virt. eigenvalues --    3.69471   3.71763   3.79336   3.79508   3.84106
  Beta virt. eigenvalues --    3.85291   3.85539   3.89386   3.91109   3.98024
  Beta virt. eigenvalues --    4.04163   4.06034   4.08016   4.08477   4.23092
  Beta virt. eigenvalues --    4.25272   4.31825   4.36148   4.45615   4.49787
  Beta virt. eigenvalues --    4.50080   4.56033   4.58127   4.60778   4.63163
  Beta virt. eigenvalues --    4.64435   4.74136   4.78948   4.86159   4.86570
  Beta virt. eigenvalues --    4.93938   4.94091   5.03420   5.09990   5.12079
  Beta virt. eigenvalues --    5.21377   5.23853   5.36993   5.39616   5.42335
  Beta virt. eigenvalues --    5.56001   5.66438   5.76374   5.82478   5.88203
  Beta virt. eigenvalues --    5.97437   6.07138   6.24789   6.29238   6.36351
  Beta virt. eigenvalues --    6.42466   6.57085   6.60445   6.77449   6.85154
  Beta virt. eigenvalues --    6.87594   7.07792   7.16330   7.18741   7.30757
  Beta virt. eigenvalues --    7.39239  14.21524  15.94279  17.37053
          Condensed to atoms (all electrons):
               1          2          3          4          5          6
     1  H    0.366409   0.387363  -0.004246  -0.004246  -0.022009   0.002110
     2  C    0.387363   5.363137   0.396803   0.396803   0.054082  -0.002199
     3  H   -0.004246   0.396803   0.351570   0.010578  -0.004020  -0.001202
     4  H   -0.004246   0.396803   0.010578   0.351570  -0.004020  -0.001202
     5  C   -0.022009   0.054082  -0.004020  -0.004020   5.863870   0.332536
     6  H    0.002110  -0.002199  -0.001202  -0.001202   0.332536   0.331577
     7  O   -0.000012  -0.023036   0.003269   0.003269  -0.021433  -0.087149
               7
     1  H   -0.000012
     2  C   -0.023036
     3  H    0.003269
     4  H    0.003269
     5  C   -0.021433
     6  H   -0.087149
     7  O    8.547784
          Atomic-Atomic Spin Densities.
               1          2          3          4          5          6
     1  H    0.019211   0.005142  -0.001667  -0.001667  -0.023926   0.001753
     2  C    0.005142   0.121037   0.014277   0.014277  -0.024538   0.002048
     3  H   -0.001667   0.014277   0.020694  -0.005720  -0.008297  -0.001167
     4  H   -0.001667   0.014277  -0.005720   0.020694  -0.008297  -0.001167
     5  C   -0.023926  -0.024538  -0.008297  -0.008297   1.004299   0.074445
     6  H    0.001753   0.002048  -0.001167  -0.001167   0.074445   0.056049
     7  O    0.016563   0.001743  -0.000802  -0.000802  -0.287184  -0.035495
               7
     1  H    0.016563
     2  C    0.001743
     3  H   -0.000802
     4  H   -0.000802
     5  C   -0.287184
     6  H   -0.035495
     7  O    1.298977
 Mulliken charges and spin densities:
               1          2
     1  H    0.274630   0.015409
     2  C   -0.572952   0.133986
     3  H    0.247247   0.017319
     4  H    0.247247   0.017319
     5  C   -0.199007   0.726502
     6  H    0.425528   0.096465
     7  O   -0.422693   0.993000
 Sum of Mulliken charges =   0.00000   2.00000
 Mulliken charges and spin densities with hydrogens summed into heavy atoms:
               1          2
     2  C    0.196172   0.184033
     5  C    0.226521   0.822968
     7  O   -0.422693   0.993000
 Electronic spatial extent (au):  <R**2>=            166.7545
 Charge=              0.0000 electrons
 Dipole moment (field-independent basis, Debye):
    X=              1.6480    Y=             -0.1773    Z=              0.0000  Tot=              1.6575
 Quadrupole moment (field-independent basis, Debye-Ang):
   XX=            -19.8956   YY=            -16.8541   ZZ=            -19.4757
   XY=              0.5673   XZ=              0.0000   YZ=              0.0000
 Traceless Quadrupole moment (field-independent basis, Debye-Ang):
   XX=             -1.1538   YY=              1.8877   ZZ=             -0.7339
   XY=              0.5673   XZ=              0.0000   YZ=              0.0000
 Octapole moment (field-independent basis, Debye-Ang**2):
  XXX=             -1.1584  YYY=              2.4655  ZZZ=              0.0000  XYY=             -1.7897
  XXY=              0.2358  XXZ=              0.0000  XZZ=             -0.6086  YZZ=             -0.6553
  YYZ=              0.0000  XYZ=              0.0000
 Hexadecapole moment (field-independent basis, Debye-Ang**3):
 XXXX=           -122.9218 YYYY=            -62.9620 ZZZZ=            -27.9127 XXXY=             22.3047
 XXXZ=              0.0000 YYYX=             23.1566 YYYZ=              0.0000 ZZZX=              0.0000
 ZZZY=              0.0000 XXYY=            -31.2306 XXZZ=            -23.1910 YYZZ=            -17.7313
 XXYZ=              0.0000 YYXZ=              0.0000 ZZXY=              6.6418
 N-N= 6.947309915342D+01 E-N=-4.985045238517D+02  KE= 1.530390667044D+02
 Symmetry A'   KE= 1.451728542231D+02
 Symmetry A"   KE= 7.866212481269D+00
                          Isotropic Fermi Contact Couplings
        Atom                 a.u.       MegaHertz       Gauss      10(-4) cm-1
     1  H(1)              -0.00159      -3.54573      -1.26520      -1.18273
     2  C(13)              0.04666      26.22999       9.35951       8.74938
     3  H(1)               0.01722      38.48241      13.73148      12.83635
     4  H(1)               0.01722      38.48242      13.73148      12.83635
     5  C(13)             -0.04013     -22.55947      -8.04978      -7.52503
     6  H(1)               0.04711     105.27908      37.56619      35.11732
     7  O(17)              0.05209     -15.78859      -5.63376      -5.26651
 --------------------------------------------------------
       Center         ----  Spin Dipole Couplings  ----
                      3XX-RR        3YY-RR        3ZZ-RR
 --------------------------------------------------------
     1   Atom       -0.007408      0.031523     -0.024115
     2   Atom        0.059285      0.036933     -0.096218
     3   Atom        0.010805     -0.006775     -0.004030
     4   Atom        0.010805     -0.006775     -0.004030
     5   Atom       -0.452830     -0.479907      0.932737
     6   Atom       -0.041681      0.047346     -0.005666
     7   Atom       -2.209004      2.614757     -0.405753
 --------------------------------------------------------
                        XY            XZ            YZ
 --------------------------------------------------------
     1   Atom       -0.011153      0.000000      0.000000
     2   Atom       -0.153838      0.000000      0.000000
     3   Atom       -0.017735      0.019280     -0.003825
     4   Atom       -0.017735     -0.019280      0.003825
     5   Atom       -0.001796      0.000000      0.000000
     6   Atom        0.068401      0.000000      0.000000
     7   Atom       -0.564802      0.000000      0.000000
 --------------------------------------------------------


 ---------------------------------------------------------------------------------
              Anisotropic Spin Dipole Couplings in Principal Axis System
 ---------------------------------------------------------------------------------

       Atom             a.u.   MegaHertz   Gauss  10(-4) cm-1        Axes

              Baa    -0.0241   -12.866    -4.591    -4.292  0.0000  0.0000  1.0000
     1 H(1)   Bbb    -0.0104    -5.537    -1.976    -1.847  0.9664  0.2572  0.0000
              Bcc     0.0345    18.403     6.567     6.139 -0.2572  0.9664  0.0000
 
              Baa    -0.1061   -14.242    -5.082    -4.751  0.6810  0.7323  0.0000
     2 C(13)  Bbb    -0.0962   -12.912    -4.607    -4.307  0.0000  0.0000  1.0000
              Bcc     0.2024    27.154     9.689     9.058  0.7323 -0.6810  0.0000
 
              Baa    -0.0223   -11.895    -4.244    -3.968  0.6194  0.5764 -0.5331
     3 H(1)   Bbb    -0.0093    -4.955    -1.768    -1.653 -0.0518  0.7075  0.7048
              Bcc     0.0316    16.850     6.013     5.621  0.7834 -0.4089  0.4681
 
              Baa    -0.0223   -11.895    -4.244    -3.968  0.6194  0.5764  0.5331
     4 H(1)   Bbb    -0.0093    -4.955    -1.768    -1.653 -0.0518  0.7075 -0.7048
              Bcc     0.0316    16.850     6.013     5.621  0.7834 -0.4089 -0.4681
 
              Baa    -0.4800   -64.415   -22.985   -21.486  0.0659  0.9978  0.0000
     5 C(13)  Bbb    -0.4527   -60.750   -21.677   -20.264  0.9978 -0.0659  0.0000
              Bcc     0.9327   125.164    44.662    41.750  0.0000  0.0000  1.0000
 
              Baa    -0.0788   -42.031   -14.998   -14.020  0.8790 -0.4767  0.0000
     6 H(1)   Bbb    -0.0057    -3.023    -1.079    -1.008  0.0000  0.0000  1.0000
              Bcc     0.0844    45.054    16.077    15.029  0.4767  0.8790  0.0000
 
              Baa    -2.2743   164.563    58.720    54.892  0.9934  0.1148  0.0000
     7 O(17)  Bbb    -0.4058    29.360    10.476     9.793  0.0000  0.0000  1.0000
              Bcc     2.6800  -193.923   -69.197   -64.686 -0.1148  0.9934  0.0000
 

 ---------------------------------------------------------------------------------

 Calling FoFJK, ICntrl=      2127 FMM=F ISym2X=1 I1Cent= 0 IOpClX= 1 NMat=1 NMatS=1 NMatT=0.
 ***** Axes restored to original set *****
 -------------------------------------------------------------------
 Center     Atomic                   Forces (Hartrees/Bohr)
 Number     Number              X              Y              Z
 -------------------------------------------------------------------
      1        1           0.003275080   -0.000000022    0.002041711
      2        6          -0.006735821   -0.000000351    0.002534562
      3        1          -0.002468175   -0.001302414    0.003107747
      4        1          -0.002468199    0.001302344    0.003107499
      5        6           0.062906732    0.000001900    0.073157010
      6        1          -0.007764747   -0.000001137   -0.007611024
      7        8          -0.046744870   -0.000000321   -0.076337505
 -------------------------------------------------------------------
 Cartesian Forces:  Max     0.076337505 RMS     0.028901724

 GradGradGradGradGradGradGradGradGradGradGradGradGradGradGradGradGradGrad
 Berny optimization.
 FormGI is forming the generalized inverse of G from B-inverse, IUseBI=4.
 Internal  Forces:  Max     0.089508078 RMS     0.020120363
 Search for a local minimum.
 Step number   1 out of a maximum of   31
 All quantities printed in internal units (Hartrees-Bohrs-Radians)
 Mixed Optimization -- RFO/linear search
 Second derivative matrix not updated -- first step.
 ITU=  0
     Eigenvalues ---    0.00799   0.00799   0.07512   0.07614   0.16000
     Eigenvalues ---    0.16000   0.16000   0.16000   0.22000   0.32638
     Eigenvalues ---    0.33341   0.34495   0.34532   0.34532   0.92537
 RFO step:  Lambda=-1.06835838D-02 EMin= 7.98637635D-03
 Linear search not attempted -- first point.
 Iteration  1 RMS(Cart)=  0.04041855 RMS(Int)=  0.00077097
 Iteration  2 RMS(Cart)=  0.00067457 RMS(Int)=  0.00019186
 Iteration  3 RMS(Cart)=  0.00000026 RMS(Int)=  0.00019186
 ClnCor:  largest displacement from symmetrization is 2.86D-05 for atom     4.
 Variable       Old X    -DE/DX   Delta X   Delta X   Delta X     New X
                                 (Linear)    (Quad)   (Total)
    R1        2.06503  -0.00342   0.00000  -0.00962  -0.00962   2.05540
    R2        2.06441  -0.00026   0.00000  -0.00072  -0.00072   2.06369
    R3        2.06441  -0.00026   0.00000  -0.00072  -0.00072   2.06369
    R4        2.82992   0.01330   0.00000   0.03946   0.03946   2.86938
    R5        2.08456  -0.00762   0.00000  -0.02214  -0.02214   2.06242
    R6        2.31785   0.08951   0.00000   0.09562   0.09562   2.41348
    A1        1.91005  -0.00320   0.00000  -0.02072  -0.02077   1.88928
    A2        1.91005  -0.00320   0.00000  -0.02072  -0.02077   1.88928
    A3        1.92108   0.00049   0.00000   0.00091   0.00087   1.92195
    A4        1.91421  -0.00404   0.00000  -0.01969  -0.02028   1.89393
    A5        1.90421   0.00499   0.00000   0.03019   0.02986   1.93407
    A6        1.90421   0.00499   0.00000   0.03019   0.02986   1.93407
    A7        2.01752   0.01009   0.00000   0.05608   0.05608   2.07360
    A8        2.15460  -0.00401   0.00000  -0.01740  -0.01740   2.13720
    A9        2.11106  -0.00608   0.00000  -0.03867  -0.03867   2.07239
    D1        3.14159   0.00000   0.00000   0.00003   0.00000   3.14159
    D2        0.00000   0.00000   0.00000  -0.00002   0.00000   0.00000
    D3        1.04549   0.00053   0.00000   0.00611   0.00630   1.05179
    D4       -2.09610   0.00053   0.00000   0.00606   0.00630  -2.08981
    D5       -1.04549  -0.00053   0.00000  -0.00604  -0.00630  -1.05179
    D6        2.09610  -0.00053   0.00000  -0.00609  -0.00630   2.08981
         Item               Value     Threshold  Converged?
 Maximum Force            0.089508     0.000450     NO 
 RMS     Force            0.020120     0.000300     NO 
 Maximum Displacement     0.095607     0.001800     NO 
 RMS     Displacement     0.040053     0.001200     NO 
 Predicted change in Energy=-5.446441D-03
 GradGradGradGradGradGradGradGradGradGradGradGradGradGradGradGradGradGrad

                          Input orientation:                          
 ---------------------------------------------------------------------
 Center     Atomic      Atomic             Coordinates (Angstroms)
 Number     Number       Type             X           Y           Z
 ---------------------------------------------------------------------
      1          1           0       -1.346302    0.000000    0.511122
      2          6           0       -0.262704    0.000000    0.605153
      3          1           0        0.031413    0.886365    1.171234
      4          1           0        0.031413   -0.886365    1.171234
      5          6           0        0.380905    0.000000   -0.770108
      6          1           0        1.469981    0.000000   -0.841093
      7          8           0       -0.304716    0.000000   -1.847631
 ---------------------------------------------------------------------
                    Distance matrix (angstroms):
                    1          2          3          4          5
     1  H    0.000000
     2  C    1.087671   0.000000
     3  H    1.766208   1.092060   0.000000
     4  H    1.766208   1.092060   1.772730   0.000000
     5  C    2.150534   1.518412   2.162544   2.162544   0.000000
     6  H    3.124089   2.256950   2.627657   2.627657   1.091387
     7  O    2.578491   2.453144   3.164202   3.164202   1.277157
                    6          7
     6  H    0.000000
     7  O    2.040261   0.000000
 Stoichiometry    C2H4O(3)
 Framework group  CS[SG(C2H2O),X(H2)]
 Deg. of freedom    10
 Full point group                 CS      NOp   2
 Largest Abelian subgroup         CS      NOp   2
 Largest concise Abelian subgroup CS      NOp   2
                         Standard orientation:                         
 ---------------------------------------------------------------------
 Center     Atomic      Atomic             Coordinates (Angstroms)
 Number     Number       Type             X           Y           Z
 ---------------------------------------------------------------------
      1          1           0        0.473258   -1.611078    0.000000
      2          6           0        0.997487   -0.658076    0.000000
      3          1           0        1.634157   -0.618020    0.886365
      4          1           0        1.634157   -0.618020   -0.886365
      5          6           0        0.000000    0.486736    0.000000
      6          1           0        0.375525    1.511483    0.000000
      7          8           0       -1.262753    0.295460    0.000000
 ---------------------------------------------------------------------
 Rotational constants (GHZ):     53.7837255      9.7804765      8.7282439
 Standard basis: Aug-CC-pVTZ (5D, 7F)
 There are   172 symmetry adapted cartesian basis functions of A'  symmetry.
 There are    93 symmetry adapted cartesian basis functions of A"  symmetry.
 There are   145 symmetry adapted basis functions of A'  symmetry.
 There are    85 symmetry adapted basis functions of A"  symmetry.
   230 basis functions,   324 primitive gaussians,   265 cartesian basis functions
    13 alpha electrons       11 beta electrons
       nuclear repulsion energy        68.1140699702 Hartrees.
 NAtoms=    7 NActive=    7 NUniq=    6 SFac= 1.36D+00 NAtFMM=   60 NAOKFM=F Big=F
 Integral buffers will be    131072 words long.
 Raffenetti 2 integral format.
 Two-electron integral symmetry is turned on.
 Nuclear repulsion after empirical dispersion term =       68.1128149267 Hartrees.
 One-electron integrals computed using PRISM.
 NBasis=   230 RedAO= T EigKep=  4.30D-05  NBF=   145    85
 NBsUse=   230 1.00D-06 EigRej= -1.00D+00 NBFU=   145    85
 Initial guess from the checkpoint file:  "acetaldehyde_Conf-wb97-opt.chk"
 B after Tr=     0.000000    0.000000    0.000000
         Rot=    0.999837    0.000000    0.000000   -0.018061 Ang=  -2.07 deg.
 Initial guess orbital symmetries:
 Alpha Orbitals:
       Occupied  (A') (A') (A') (A') (A') (A') (A') (A') (A") (A")
                 (A') (A') (A")
       Virtual   (A') (A') (A') (A') (A') (A') (A') (A') (A') (A')
                 (A') (A') (A') (A') (A') (A') (A') (A') (A') (A')
                 (A') (A') (A') (A') (A') (A') (A') (A') (A') (A')
                 (A') (A') (A') (A') (A') (A') (A') (A') (A') (A')
                 (A') (A') (A') (A') (A') (A') (A') (A') (A') (A')
                 (A') (A') (A') (A') (A') (A') (A') (A') (A') (A')
                 (A') (A') (A') (A') (A') (A') (A') (A') (A') (A')
                 (A') (A') (A') (A') (A') (A') (A') (A') (A') (A')
                 (A') (A') (A') (A') (A') (A') (A') (A') (A') (A')
                 (A') (A') (A') (A') (A') (A') (A') (A') (A') (A')
                 (A') (A') (A') (A') (A') (A') (A') (A') (A') (A')
                 (A') (A') (A') (A') (A') (A') (A') (A') (A') (A')
                 (A') (A') (A') (A') (A') (A') (A') (A') (A') (A')
                 (A') (A') (A') (A') (A') (A") (A") (A") (A") (A")
                 (A") (A") (A") (A") (A") (A") (A") (A") (A") (A")
                 (A") (A") (A") (A") (A") (A") (A") (A") (A") (A")
                 (A") (A") (A") (A") (A") (A") (A") (A") (A") (A")
                 (A") (A") (A") (A") (A") (A") (A") (A") (A") (A")
                 (A") (A") (A") (A") (A") (A") (A") (A") (A") (A")
                 (A") (A") (A") (A") (A") (A") (A") (A") (A") (A")
                 (A") (A") (A") (A") (A") (A") (A") (A") (A") (A")
                 (A") (A") (A") (A") (A") (A") (A")
 Beta  Orbitals:
       Occupied  (A') (A') (A') (A') (A') (A') (A') (A") (A') (A')
                 (A")
       Virtual   (A') (A') (A') (A') (A') (A') (A') (A') (A') (A')
                 (A') (A') (A') (A') (A') (A') (A') (A') (A') (A')
                 (A') (A') (A') (A') (A') (A') (A') (A') (A') (A')
                 (A') (A') (A') (A') (A') (A') (A') (A') (A') (A')
                 (A') (A') (A') (A') (A') (A') (A') (A') (A') (A')
                 (A') (A') (A') (A') (A') (A') (A') (A') (A') (A')
                 (A') (A') (A') (A') (A') (A') (A') (A') (A') (A')
                 (A') (A') (A') (A') (A') (A') (A') (A') (A') (A')
                 (A') (A') (A') (A') (A') (A') (A') (A') (A') (A')
                 (A') (A') (A') (A') (A') (A') (A') (A') (A') (A')
                 (A') (A') (A') (A') (A') (A') (A') (A') (A') (A')
                 (A') (A') (A') (A') (A') (A') (A') (A') (A') (A')
                 (A') (A') (A') (A') (A') (A') (A') (A') (A') (A')
                 (A') (A') (A') (A') (A') (A') (A") (A") (A") (A")
                 (A") (A") (A") (A") (A") (A") (A") (A") (A") (A")
                 (A") (A") (A") (A") (A") (A") (A") (A") (A") (A")
                 (A") (A") (A") (A") (A") (A") (A") (A") (A") (A")
                 (A") (A") (A") (A") (A") (A") (A") (A") (A") (A")
                 (A") (A") (A") (A") (A") (A") (A") (A") (A") (A")
                 (A") (A") (A") (A") (A") (A") (A") (A") (A") (A")
                 (A") (A") (A") (A") (A") (A") (A") (A") (A") (A")
                 (A") (A") (A") (A") (A") (A") (A") (A") (A")
 Initial guess <Sx>= 0.0000 <Sy>= 0.0000 <Sz>= 1.0000 <S**2>= 2.0074 S= 1.0025
 ExpMin= 2.53D-02 ExpMax= 1.53D+04 ExpMxC= 5.22D+02 IAcc=3 IRadAn=         5 AccDes= 0.00D+00
 Harris functional with IExCor= 4639 and IRadAn=       5 diagonalized for initial guess.
 HarFok:  IExCor= 4639 AccDes= 0.00D+00 IRadAn=         5 IDoV= 1 UseB2=F ITyADJ=14
 ICtDFT=  3500011 ScaDFX=  1.000000  1.000000  1.000000  1.000000
 FoFCou: FMM=F IPFlag=           0 FMFlag=      100000 FMFlg1=           0
         NFxFlg=           0 DoJE=T BraDBF=F KetDBF=T FulRan=T
         wScrn=  0.000000 ICntrl=     500 IOpCl=  0 I1Cent=   200000004 NGrid=           0
         NMat0=    1 NMatS0=      1 NMatT0=    0 NMatD0=    1 NMtDS0=    0 NMtDT0=    0
 Petite list used in FoFCou.
 Keep R1 and R2 ints in memory in symmetry-blocked form, NReq=1061127076.
 Gradient too large for Newton-Raphson -- use scaled steepest descent instead.
 Gradient too large for Newton-Raphson -- use scaled steepest descent instead.
     Accept linear search using points  1 and  2.
 Gradient too large for Newton-Raphson -- use scaled steepest descent instead.
 Gradient too large for Newton-Raphson -- use scaled steepest descent instead.
     Minimum is close to point  3 DX= -1.68D-02 DF= -4.22D-07 DXR=  5.93D-02 DFR=  3.53D-03 which will be used.
 Gradient too large for Newton-Raphson -- use scaled steepest descent instead.
     Minimum is close to point  3 DX=  1.89D-02 DF= -7.75D-08 DXR=  3.65D-02 DFR=  1.33D-03 which will be used.
 Gradient too large for Newton-Raphson -- use scaled steepest descent instead.
     Accept linear search using points  1 and  2.
 Gradient too large for Newton-Raphson -- use scaled steepest descent instead.
 Gradient too large for Newton-Raphson -- use scaled steepest descent instead.
 LinEq1:  Iter=  0 NonCon=     1 RMS=1.05D-04 Max=3.91D-03 NDo=     1
 AX will form     1 AO Fock derivatives at one time.
 LinEq1:  Iter=  1 NonCon=     1 RMS=2.66D-05 Max=1.03D-03 NDo=     1
 LinEq1:  Iter=  2 NonCon=     1 RMS=2.10D-05 Max=5.79D-04 NDo=     1
 LinEq1:  Iter=  3 NonCon=     1 RMS=4.13D-06 Max=6.67D-05 NDo=     1
 LinEq1:  Iter=  4 NonCon=     1 RMS=1.77D-06 Max=3.45D-05 NDo=     1
 LinEq1:  Iter=  5 NonCon=     1 RMS=5.62D-07 Max=1.01D-05 NDo=     1
 LinEq1:  Iter=  6 NonCon=     1 RMS=1.82D-07 Max=3.88D-06 NDo=     1
 LinEq1:  Iter=  7 NonCon=     1 RMS=5.43D-08 Max=1.02D-06 NDo=     1
 LinEq1:  Iter=  8 NonCon=     1 RMS=2.39D-08 Max=5.54D-07 NDo=     1
 LinEq1:  Iter=  9 NonCon=     1 RMS=9.40D-09 Max=1.68D-07 NDo=     1
 LinEq1:  Iter= 10 NonCon=     0 RMS=3.09D-09 Max=7.14D-08 NDo=     1
 Linear equations converged to 7.232D-09 7.232D-08 after    10 iterations.
     Accept linear search using points  1 and  2.
     Minimum is close to point  2 DX= -2.46D-03 DF= -3.66D-10 DXR=  2.47D-03 DFR=  6.09D-06 which will be used.
 LinEq1:  Iter=  0 NonCon=     1 RMS=9.04D-07 Max=3.87D-05 NDo=     1
 LinEq1:  Iter=  1 NonCon=     1 RMS=6.24D-07 Max=2.77D-05 NDo=     1
 LinEq1:  Iter=  2 NonCon=     1 RMS=1.07D-07 Max=1.88D-06 NDo=     1
 LinEq1:  Iter=  3 NonCon=     1 RMS=3.27D-08 Max=3.99D-07 NDo=     1
 LinEq1:  Iter=  4 NonCon=     1 RMS=1.34D-08 Max=1.76D-07 NDo=     1
 LinEq1:  Iter=  5 NonCon=     1 RMS=3.33D-09 Max=4.88D-08 NDo=     1
 LinEq1:  Iter=  6 NonCon=     1 RMS=9.14D-10 Max=1.36D-08 NDo=     1
 LinEq1:  Iter=  7 NonCon=     0 RMS=3.44D-10 Max=5.96D-09 NDo=     1
 Linear equations converged to 6.240D-10 6.240D-09 after     7 iterations.
 SCF Done:  E(UwB97XD) =  -153.713413782     a.u. after   11 cycles
            Convg  =    0.4591D-07                    44 Fock formations.
              S**2 =  2.0073                  -V/T =  2.0055
 <Sx>= 0.0000 <Sy>= 0.0000 <Sz>= 1.0000 <S**2>= 2.0073 S= 1.0024
 <L.S>= 0.000000000000E+00
 Annihilation of the first spin contaminant:
 S**2 before annihilation     2.0073,   after     2.0000
 Calling FoFJK, ICntrl=      2127 FMM=F ISym2X=1 I1Cent= 0 IOpClX= 1 NMat=1 NMatS=1 NMatT=0.
 ***** Axes restored to original set *****
 -------------------------------------------------------------------
 Center     Atomic                   Forces (Hartrees/Bohr)
 Number     Number              X              Y              Z
 -------------------------------------------------------------------
      1        1          -0.000384667   -0.000000002    0.000077153
      2        6          -0.001363432    0.000000007   -0.007427518
      3        1          -0.000014685    0.000023822   -0.000197674
      4        1          -0.000014688   -0.000023817   -0.000197668
      5        6           0.021320382   -0.000000017    0.036966578
      6        1          -0.003259388    0.000000005   -0.005335019
      7        8          -0.016283523    0.000000003   -0.023885853
 -------------------------------------------------------------------
 Cartesian Forces:  Max     0.036966578 RMS     0.011449933

 GradGradGradGradGradGradGradGradGradGradGradGradGradGradGradGradGradGrad
 Berny optimization.
 Using GEDIIS/GDIIS optimizer.
 FormGI is forming the generalized inverse of G from B-inverse, IUseBI=4.
 Internal  Forces:  Max     0.028893719 RMS     0.006865378
 Search for a local minimum.
 Step number   2 out of a maximum of   31
 All quantities printed in internal units (Hartrees-Bohrs-Radians)
 Mixed Optimization -- RFO/linear search
 Update second derivatives using D2CorX and points    1    2
 DE= -6.80D-03 DEPred=-5.45D-03 R= 1.25D+00
 TightC=F SS=  1.41D+00  RLast= 1.39D-01 DXNew= 5.0454D-01 4.1833D-01
 Trust test= 1.25D+00 RLast= 1.39D-01 DXMaxT set to 4.18D-01
 ITU=  1  0
 Use linear search instead of GDIIS.
     Eigenvalues ---    0.00799   0.00799   0.07300   0.07386   0.13968
     Eigenvalues ---    0.16000   0.16000   0.16464   0.21443   0.32870
     Eigenvalues ---    0.34365   0.34532   0.34532   0.35913   0.69406
 RFO step:  Lambda=-1.59276903D-03 EMin= 7.98637634D-03
 Quartic linear search produced a step of  0.54165.
 Iteration  1 RMS(Cart)=  0.03158133 RMS(Int)=  0.00122140
 Iteration  2 RMS(Cart)=  0.00119129 RMS(Int)=  0.00012272
 Iteration  3 RMS(Cart)=  0.00000049 RMS(Int)=  0.00012272
 ClnCor:  largest displacement from symmetrization is 2.80D-05 for atom     4.
 Variable       Old X    -DE/DX   Delta X   Delta X   Delta X     New X
                                 (Linear)    (Quad)   (Total)
    R1        2.05540   0.00038  -0.00521   0.00463  -0.00058   2.05482
    R2        2.06369  -0.00009  -0.00039  -0.00016  -0.00056   2.06314
    R3        2.06369  -0.00009  -0.00039  -0.00016  -0.00056   2.06314
    R4        2.86938  -0.00626   0.02138  -0.04130  -0.01993   2.84945
    R5        2.06242  -0.00291  -0.01199  -0.00664  -0.01864   2.04379
    R6        2.41348   0.02889   0.05179   0.01251   0.06430   2.47778
    A1        1.88928  -0.00001  -0.01125   0.00296  -0.00830   1.88098
    A2        1.88928  -0.00001  -0.01125   0.00296  -0.00830   1.88098
    A3        1.92195   0.00022   0.00047   0.00104   0.00149   1.92344
    A4        1.89393   0.00022  -0.01099   0.00780  -0.00356   1.89037
    A5        1.93407  -0.00020   0.01617  -0.00711   0.00884   1.94290
    A6        1.93407  -0.00020   0.01617  -0.00711   0.00884   1.94290
    A7        2.07360   0.00835   0.03037   0.06164   0.09202   2.16561
    A8        2.13720  -0.00528  -0.00943  -0.03237  -0.04179   2.09541
    A9        2.07239  -0.00307  -0.02095  -0.02928  -0.05022   2.02217
    D1        3.14159   0.00000   0.00000  -0.00004   0.00000   3.14159
    D2        0.00000   0.00000   0.00000   0.00002   0.00000   0.00000
    D3        1.05179   0.00000   0.00341   0.00015   0.00373   1.05552
    D4       -2.08981   0.00000   0.00341   0.00020   0.00373  -2.08608
    D5       -1.05179   0.00000  -0.00341  -0.00021  -0.00373  -1.05552
    D6        2.08981   0.00000  -0.00341  -0.00016  -0.00373   2.08608
         Item               Value     Threshold  Converged?
 Maximum Force            0.028894     0.000450     NO 
 RMS     Force            0.006865     0.000300     NO 
 Maximum Displacement     0.093882     0.001800     NO 
 RMS     Displacement     0.031231     0.001200     NO 
 Predicted change in Energy=-1.297285D-03
 GradGradGradGradGradGradGradGradGradGradGradGradGradGradGradGradGradGrad

                          Input orientation:                          
 ---------------------------------------------------------------------
 Center     Atomic      Atomic             Coordinates (Angstroms)
 Number     Number       Type             X           Y           Z
 ---------------------------------------------------------------------
      1          1           0       -1.340470    0.000000    0.492211
      2          6           0       -0.259245    0.000000    0.607576
      3          1           0        0.014231    0.884989    1.185466
      4          1           0        0.014231   -0.884989    1.185466
      5          6           0        0.408730    0.000000   -0.744264
      6          1           0        1.480286    0.000000   -0.890773
      7          8           0       -0.317766    0.000000   -1.835781
 ---------------------------------------------------------------------
                    Distance matrix (angstroms):
                    1          2          3          4          5
     1  H    0.000000
     2  C    1.087362   0.000000
     3  H    1.760404   1.091765   0.000000
     4  H    1.760404   1.091765   1.769978   0.000000
     5  C    2.142095   1.507866   2.159326   2.159326   0.000000
     6  H    3.141546   2.295870   2.691336   2.691336   1.081525
     7  O    2.542729   2.444058   3.165653   3.165653   1.311185
                    6          7
     6  H    0.000000
     7  O    2.031263   0.000000
 Stoichiometry    C2H4O(3)
 Framework group  CS[SG(C2H2O),X(H2)]
 Deg. of freedom    10
 Full point group                 CS      NOp   2
 Largest Abelian subgroup         CS      NOp   2
 Largest concise Abelian subgroup CS      NOp   2
                         Standard orientation:                         
 ---------------------------------------------------------------------
 Center     Atomic      Atomic             Coordinates (Angstroms)
 Number     Number       Type             X           Y           Z
 ---------------------------------------------------------------------
      1          1           0        0.528156   -1.572298    0.000000
      2          6           0        1.023025   -0.604073    0.000000
      3          1           0        1.660521   -0.555654    0.884989
      4          1           0        1.660521   -0.555654   -0.884989
      5          6           0        0.000000    0.503665    0.000000
      6          1           0        0.246896    1.556632    0.000000
      7          8           0       -1.279280    0.216178    0.000000
 ---------------------------------------------------------------------
 Rotational constants (GHZ):     51.5562669      9.8485930      8.7194474
 Standard basis: Aug-CC-pVTZ (5D, 7F)
 There are   172 symmetry adapted cartesian basis functions of A'  symmetry.
 There are    93 symmetry adapted cartesian basis functions of A"  symmetry.
 There are   145 symmetry adapted basis functions of A'  symmetry.
 There are    85 symmetry adapted basis functions of A"  symmetry.
   230 basis functions,   324 primitive gaussians,   265 cartesian basis functions
    13 alpha electrons       11 beta electrons
       nuclear repulsion energy        67.7624667111 Hartrees.
 NAtoms=    7 NActive=    7 NUniq=    6 SFac= 1.36D+00 NAtFMM=   60 NAOKFM=F Big=F
 Integral buffers will be    131072 words long.
 Raffenetti 2 integral format.
 Two-electron integral symmetry is turned on.
 Nuclear repulsion after empirical dispersion term =       67.7612420876 Hartrees.
 One-electron integrals computed using PRISM.
 NBasis=   230 RedAO= T EigKep=  4.05D-05  NBF=   145    85
 NBsUse=   230 1.00D-06 EigRej= -1.00D+00 NBFU=   145    85
 Initial guess from the checkpoint file:  "acetaldehyde_Conf-wb97-opt.chk"
 B after Tr=     0.000000    0.000000    0.000000
         Rot=    0.999658    0.000000    0.000000   -0.026136 Ang=  -3.00 deg.
 Initial guess orbital symmetries:
 Alpha Orbitals:
       Occupied  (A') (A') (A') (A') (A') (A') (A') (A') (A") (A")
                 (A') (A') (A")
       Virtual   (A') (A') (A') (A') (A') (A') (A') (A') (A') (A')
                 (A') (A') (A') (A') (A') (A') (A') (A') (A') (A')
                 (A') (A') (A') (A') (A') (A') (A') (A') (A') (A')
                 (A') (A') (A') (A') (A') (A') (A') (A') (A') (A')
                 (A') (A') (A') (A') (A') (A') (A') (A') (A') (A')
                 (A') (A') (A') (A') (A') (A') (A') (A') (A') (A')
                 (A') (A') (A') (A') (A') (A') (A') (A') (A') (A')
                 (A') (A') (A') (A') (A') (A') (A') (A') (A') (A')
                 (A') (A') (A') (A') (A') (A') (A') (A') (A') (A')
                 (A') (A') (A') (A') (A') (A') (A') (A') (A') (A')
                 (A') (A') (A') (A') (A') (A') (A') (A') (A') (A')
                 (A') (A') (A') (A') (A') (A') (A') (A') (A') (A')
                 (A') (A') (A') (A') (A') (A') (A') (A') (A') (A')
                 (A') (A') (A') (A') (A') (A") (A") (A") (A") (A")
                 (A") (A") (A") (A") (A") (A") (A") (A") (A") (A")
                 (A") (A") (A") (A") (A") (A") (A") (A") (A") (A")
                 (A") (A") (A") (A") (A") (A") (A") (A") (A") (A")
                 (A") (A") (A") (A") (A") (A") (A") (A") (A") (A")
                 (A") (A") (A") (A") (A") (A") (A") (A") (A") (A")
                 (A") (A") (A") (A") (A") (A") (A") (A") (A") (A")
                 (A") (A") (A") (A") (A") (A") (A") (A") (A") (A")
                 (A") (A") (A") (A") (A") (A") (A")
 Beta  Orbitals:
       Occupied  (A') (A') (A') (A') (A') (A') (A') (A") (A') (A')
                 (A")
       Virtual   (A') (A') (A') (A') (A') (A') (A') (A') (A') (A')
                 (A') (A') (A') (A') (A') (A') (A') (A') (A') (A')
                 (A') (A') (A') (A') (A') (A') (A') (A') (A') (A')
                 (A') (A') (A') (A') (A') (A') (A') (A') (A') (A')
                 (A') (A') (A') (A') (A') (A') (A') (A') (A') (A')
                 (A') (A') (A') (A') (A') (A') (A') (A') (A') (A')
                 (A') (A') (A') (A') (A') (A') (A') (A') (A') (A')
                 (A') (A') (A') (A') (A') (A') (A') (A') (A') (A')
                 (A') (A') (A') (A') (A') (A') (A') (A') (A') (A')
                 (A') (A') (A') (A') (A') (A') (A') (A') (A') (A')
                 (A') (A') (A') (A') (A') (A') (A') (A') (A') (A')
                 (A') (A') (A') (A') (A') (A') (A') (A') (A') (A')
                 (A') (A') (A') (A') (A') (A') (A') (A') (A') (A')
                 (A') (A') (A') (A') (A') (A') (A") (A") (A") (A")
                 (A") (A") (A") (A") (A") (A") (A") (A") (A") (A")
                 (A") (A") (A") (A") (A") (A") (A") (A") (A") (A")
                 (A") (A") (A") (A") (A") (A") (A") (A") (A") (A")
                 (A") (A") (A") (A") (A") (A") (A") (A") (A") (A")
                 (A") (A") (A") (A") (A") (A") (A") (A") (A") (A")
                 (A") (A") (A") (A") (A") (A") (A") (A") (A") (A")
                 (A") (A") (A") (A") (A") (A") (A") (A") (A") (A")
                 (A") (A") (A") (A") (A") (A") (A") (A") (A")
 Initial guess <Sx>= 0.0000 <Sy>= 0.0000 <Sz>= 1.0000 <S**2>= 2.0075 S= 1.0025
 ExpMin= 2.53D-02 ExpMax= 1.53D+04 ExpMxC= 5.22D+02 IAcc=3 IRadAn=         5 AccDes= 0.00D+00
 Harris functional with IExCor= 4639 and IRadAn=       5 diagonalized for initial guess.
 HarFok:  IExCor= 4639 AccDes= 0.00D+00 IRadAn=         5 IDoV= 1 UseB2=F ITyADJ=14
 ICtDFT=  3500011 ScaDFX=  1.000000  1.000000  1.000000  1.000000
 FoFCou: FMM=F IPFlag=           0 FMFlag=      100000 FMFlg1=           0
         NFxFlg=           0 DoJE=T BraDBF=F KetDBF=T FulRan=T
         wScrn=  0.000000 ICntrl=     500 IOpCl=  0 I1Cent=   200000004 NGrid=           0
         NMat0=    1 NMatS0=      1 NMatT0=    0 NMatD0=    1 NMtDS0=    0 NMtDT0=    0
 Petite list used in FoFCou.
 Keep R1 and R2 ints in memory in symmetry-blocked form, NReq=1061127076.
 Gradient too large for Newton-Raphson -- use scaled steepest descent instead.
     Accept linear search using points  3 and  4.
 Gradient too large for Newton-Raphson -- use scaled steepest descent instead.
     Accept linear search using points  1 and  2.
 Gradient too large for Newton-Raphson -- use scaled steepest descent instead.
 Gradient too large for Newton-Raphson -- use scaled steepest descent instead.
     Minimum is close to point  3 DX= -2.10D-02 DF= -5.42D-07 DXR=  7.51D-02 DFR=  5.68D-03 which will be used.
 Gradient too large for Newton-Raphson -- use scaled steepest descent instead.
     Minimum is close to point  3 DX= -2.27D-03 DF= -9.36D-10 DXR=  4.56D-03 DFR=  2.08D-05 which will be used.
 Gradient too large for Newton-Raphson -- use scaled steepest descent instead.
     Accept linear search using points  1 and  2.
 LinEq1:  Iter=  0 NonCon=     1 RMS=2.00D-04 Max=7.35D-03 NDo=     1
 AX will form     1 AO Fock derivatives at one time.
 LinEq1:  Iter=  1 NonCon=     1 RMS=4.55D-05 Max=1.47D-03 NDo=     1
 LinEq1:  Iter=  2 NonCon=     1 RMS=3.26D-05 Max=6.27D-04 NDo=     1
 LinEq1:  Iter=  3 NonCon=     1 RMS=6.45D-06 Max=2.00D-04 NDo=     1
 LinEq1:  Iter=  4 NonCon=     1 RMS=2.71D-06 Max=9.77D-05 NDo=     1
 LinEq1:  Iter=  5 NonCon=     1 RMS=1.25D-06 Max=2.63D-05 NDo=     1
 LinEq1:  Iter=  6 NonCon=     1 RMS=4.61D-07 Max=9.07D-06 NDo=     1
 LinEq1:  Iter=  7 NonCon=     1 RMS=1.29D-07 Max=2.46D-06 NDo=     1
 LinEq1:  Iter=  8 NonCon=     1 RMS=4.59D-08 Max=9.04D-07 NDo=     1
 LinEq1:  Iter=  9 NonCon=     1 RMS=1.50D-08 Max=1.55D-07 NDo=     1
 LinEq1:  Iter= 10 NonCon=     1 RMS=5.69D-09 Max=1.33D-07 NDo=     1
 LinEq1:  Iter= 11 NonCon=     0 RMS=1.19D-09 Max=2.69D-08 NDo=     1
 Linear equations converged to 7.232D-09 7.232D-08 after    11 iterations.
     Accept linear search using points  1 and  2.
     Minimum is close to point  2 DX= -7.57D-03 DF= -1.32D-08 DXR=  7.63D-03 DFR=  5.85D-05 which will be used.
 LinEq1:  Iter=  0 NonCon=     1 RMS=4.37D-06 Max=1.72D-04 NDo=     1
 LinEq1:  Iter=  1 NonCon=     1 RMS=3.12D-06 Max=1.47D-04 NDo=     1
 LinEq1:  Iter=  2 NonCon=     1 RMS=5.36D-07 Max=9.00D-06 NDo=     1
 LinEq1:  Iter=  3 NonCon=     1 RMS=1.59D-07 Max=2.13D-06 NDo=     1
 LinEq1:  Iter=  4 NonCon=     1 RMS=5.72D-08 Max=6.31D-07 NDo=     1
 LinEq1:  Iter=  5 NonCon=     1 RMS=1.67D-08 Max=3.46D-07 NDo=     1
 LinEq1:  Iter=  6 NonCon=     1 RMS=5.01D-09 Max=6.48D-08 NDo=     1
 LinEq1:  Iter=  7 NonCon=     1 RMS=1.86D-09 Max=3.37D-08 NDo=     1
 LinEq1:  Iter=  8 NonCon=     0 RMS=8.52D-10 Max=1.50D-08 NDo=     1
 Linear equations converged to 3.088D-09 3.088D-08 after     8 iterations.
     Minimum is close to point  2 DX=  8.82D-05 DF=  0.00D+00 DXR=  8.82D-05 DFR=  0.00D+00 which will be used.
 SCF Done:  E(UwB97XD) =  -153.715203713     a.u. after    9 cycles
            Convg  =    0.1041D-06                    38 Fock formations.
              S**2 =  2.0074                  -V/T =  2.0058
 <Sx>= 0.0000 <Sy>= 0.0000 <Sz>= 1.0000 <S**2>= 2.0074 S= 1.0025
 <L.S>= 0.000000000000E+00
 Annihilation of the first spin contaminant:
 S**2 before annihilation     2.0074,   after     2.0000
 Calling FoFJK, ICntrl=      2127 FMM=F ISym2X=1 I1Cent= 0 IOpClX= 1 NMat=1 NMatS=1 NMatT=0.
 ***** Axes restored to original set *****
 -------------------------------------------------------------------
 Center     Atomic                   Forces (Hartrees/Bohr)
 Number     Number              X              Y              Z
 -------------------------------------------------------------------
      1        1          -0.000709944    0.000000001   -0.000667349
      2        6           0.000902767    0.000000024   -0.004780953
      3        1           0.000514021    0.000379989   -0.000021983
      4        1           0.000514020   -0.000379991   -0.000021983
      5        6          -0.000761162   -0.000000040    0.008083063
      6        1           0.001925180    0.000000009   -0.000896894
      7        8          -0.002384883    0.000000007   -0.001693901
 -------------------------------------------------------------------
 Cartesian Forces:  Max     0.008083063 RMS     0.002229916

 GradGradGradGradGradGradGradGradGradGradGradGradGradGradGradGradGradGrad
 Berny optimization.
 Using GEDIIS/GDIIS optimizer.
 FormGI is forming the generalized inverse of G from B-inverse, IUseBI=4.
 Internal  Forces:  Max     0.005464793 RMS     0.001569463
 Search for a local minimum.
 Step number   3 out of a maximum of   31
 All quantities printed in internal units (Hartrees-Bohrs-Radians)
 Mixed Optimization -- RFO/linear search
 Update second derivatives using D2CorX and points    1    2    3
 DE= -1.79D-03 DEPred=-1.30D-03 R= 1.38D+00
 TightC=F SS=  1.41D+00  RLast= 1.34D-01 DXNew= 7.0354D-01 4.0228D-01
 Trust test= 1.38D+00 RLast= 1.34D-01 DXMaxT set to 4.18D-01
 ITU=  1  1  0
 Use linear search instead of GDIIS.
     Eigenvalues ---    0.00799   0.00799   0.07156   0.07348   0.10922
     Eigenvalues ---    0.16000   0.16030   0.16485   0.20822   0.33014
     Eigenvalues ---    0.34323   0.34532   0.34551   0.35489   0.70284
 RFO step:  Lambda=-1.28648888D-04 EMin= 7.98637634D-03
 Quartic linear search produced a step of  0.17672.
 Iteration  1 RMS(Cart)=  0.00958016 RMS(Int)=  0.00005586
 Iteration  2 RMS(Cart)=  0.00006688 RMS(Int)=  0.00000380
 Iteration  3 RMS(Cart)=  0.00000000 RMS(Int)=  0.00000380
 ClnCor:  largest displacement from symmetrization is 2.49D-06 for atom     4.
 Variable       Old X    -DE/DX   Delta X   Delta X   Delta X     New X
                                 (Linear)    (Quad)   (Total)
    R1        2.05482   0.00078  -0.00010   0.00202   0.00192   2.05673
    R2        2.06314   0.00043  -0.00010   0.00144   0.00134   2.06448
    R3        2.06314   0.00043  -0.00010   0.00144   0.00134   2.06448
    R4        2.84945  -0.00546  -0.00352  -0.01398  -0.01750   2.83196
    R5        2.04379   0.00203  -0.00329   0.00792   0.00463   2.04841
    R6        2.47778   0.00273   0.01136   0.00032   0.01168   2.48946
    A1        1.88098   0.00059  -0.00147   0.00380   0.00234   1.88332
    A2        1.88098   0.00059  -0.00147   0.00380   0.00234   1.88332
    A3        1.92344  -0.00059   0.00026  -0.00404  -0.00378   1.91965
    A4        1.89037   0.00032  -0.00063   0.00039  -0.00025   1.89011
    A5        1.94290  -0.00042   0.00156  -0.00177  -0.00021   1.94269
    A6        1.94290  -0.00042   0.00156  -0.00177  -0.00021   1.94269
    A7        2.16561   0.00172   0.01626   0.00331   0.01957   2.18519
    A8        2.09541  -0.00216  -0.00739  -0.00723  -0.01462   2.08079
    A9        2.02217   0.00044  -0.00888   0.00392  -0.00495   2.01721
    D1        3.14159   0.00000   0.00000   0.00000   0.00000   3.14159
    D2        0.00000   0.00000   0.00000   0.00000   0.00000   0.00000
    D3        1.05552  -0.00009   0.00066  -0.00097  -0.00031   1.05521
    D4       -2.08608  -0.00009   0.00066  -0.00097  -0.00031  -2.08638
    D5       -1.05552   0.00009  -0.00066   0.00097   0.00031  -1.05521
    D6        2.08608   0.00009  -0.00066   0.00097   0.00031   2.08638
         Item               Value     Threshold  Converged?
 Maximum Force            0.005465     0.000450     NO 
 RMS     Force            0.001569     0.000300     NO 
 Maximum Displacement     0.022896     0.001800     NO 
 RMS     Displacement     0.009606     0.001200     NO 
 Predicted change in Energy=-1.009439D-04
 GradGradGradGradGradGradGradGradGradGradGradGradGradGradGradGradGradGrad

                          Input orientation:                          
 ---------------------------------------------------------------------
 Center     Atomic      Atomic             Coordinates (Angstroms)
 Number     Number       Type             X           Y           Z
 ---------------------------------------------------------------------
      1          1           0       -1.339061    0.000000    0.480095
      2          6           0       -0.257923    0.000000    0.605405
      3          1           0        0.013030    0.885483    1.185064
      4          1           0        0.013030   -0.885483    1.185064
      5          6           0        0.413079    0.000000   -0.734587
      6          1           0        1.484858    0.000000   -0.896728
      7          8           0       -0.327015    0.000000   -1.824411
 ---------------------------------------------------------------------
                    Distance matrix (angstroms):
                    1          2          3          4          5
     1  H    0.000000
     2  C    1.088376   0.000000
     3  H    1.763296   1.092474   0.000000
     4  H    1.763296   1.092474   1.770965   0.000000
     5  C    2.132006   1.498607   2.151553   2.151553   0.000000
     6  H    3.141681   2.300801   2.698928   2.698928   1.083974
     7  O    2.516940   2.430798   3.155416   3.155416   1.317367
                    6          7
     6  H    0.000000
     7  O    2.035554   0.000000
 Stoichiometry    C2H4O(3)
 Framework group  CS[SG(C2H2O),X(H2)]
 Deg. of freedom    10
 Full point group                 CS      NOp   2
 Largest Abelian subgroup         CS      NOp   2
 Largest concise Abelian subgroup CS      NOp   2
                         Standard orientation:                         
 ---------------------------------------------------------------------
 Center     Atomic      Atomic             Coordinates (Angstroms)
 Number     Number       Type             X           Y           Z
 ---------------------------------------------------------------------
      1          1           0        0.533559   -1.556696    0.000000
      2          6           0        1.025136   -0.585657    0.000000
      3          1           0        1.662738   -0.531958    0.885483
      4          1           0        1.662738   -0.531958   -0.885483
      5          6           0        0.000000    0.507466    0.000000
      6          1           0        0.218636    1.569162    0.000000
      7          8           0       -1.278561    0.190075    0.000000
 ---------------------------------------------------------------------
 Rotational constants (GHZ):     50.8717245      9.9532563      8.7817527
 Standard basis: Aug-CC-pVTZ (5D, 7F)
 There are   172 symmetry adapted cartesian basis functions of A'  symmetry.
 There are    93 symmetry adapted cartesian basis functions of A"  symmetry.
 There are   145 symmetry adapted basis functions of A'  symmetry.
 There are    85 symmetry adapted basis functions of A"  symmetry.
   230 basis functions,   324 primitive gaussians,   265 cartesian basis functions
    13 alpha electrons       11 beta electrons
       nuclear repulsion energy        67.8269467692 Hartrees.
 NAtoms=    7 NActive=    7 NUniq=    6 SFac= 1.36D+00 NAtFMM=   60 NAOKFM=F Big=F
 Integral buffers will be    131072 words long.
 Raffenetti 2 integral format.
 Two-electron integral symmetry is turned on.
 Nuclear repulsion after empirical dispersion term =       67.8257287903 Hartrees.
 One-electron integrals computed using PRISM.
 NBasis=   230 RedAO= T EigKep=  3.93D-05  NBF=   145    85
 NBsUse=   230 1.00D-06 EigRej= -1.00D+00 NBFU=   145    85
 Initial guess from the checkpoint file:  "acetaldehyde_Conf-wb97-opt.chk"
 B after Tr=     0.000000    0.000000    0.000000
         Rot=    0.999971    0.000000    0.000000   -0.007658 Ang=  -0.88 deg.
 Initial guess orbital symmetries:
 Alpha Orbitals:
       Occupied  (A') (A') (A') (A') (A') (A') (A') (A') (A") (A')
                 (A") (A') (A")
       Virtual   (A') (A') (A') (A') (A') (A') (A') (A') (A') (A')
                 (A') (A') (A') (A') (A') (A') (A') (A') (A') (A')
                 (A') (A') (A') (A') (A') (A') (A') (A') (A') (A')
                 (A') (A') (A') (A') (A') (A') (A') (A') (A') (A')
                 (A') (A') (A') (A') (A') (A') (A') (A') (A') (A')
                 (A') (A') (A') (A') (A') (A') (A') (A') (A') (A')
                 (A') (A') (A') (A') (A') (A') (A') (A') (A') (A')
                 (A') (A') (A') (A') (A') (A') (A') (A') (A') (A')
                 (A') (A') (A') (A') (A') (A') (A') (A') (A') (A')
                 (A') (A') (A') (A') (A') (A') (A') (A') (A') (A')
                 (A') (A') (A') (A') (A') (A') (A') (A') (A') (A')
                 (A') (A') (A') (A') (A') (A') (A') (A') (A') (A')
                 (A') (A') (A') (A') (A') (A') (A') (A') (A') (A')
                 (A') (A') (A') (A') (A') (A") (A") (A") (A") (A")
                 (A") (A") (A") (A") (A") (A") (A") (A") (A") (A")
                 (A") (A") (A") (A") (A") (A") (A") (A") (A") (A")
                 (A") (A") (A") (A") (A") (A") (A") (A") (A") (A")
                 (A") (A") (A") (A") (A") (A") (A") (A") (A") (A")
                 (A") (A") (A") (A") (A") (A") (A") (A") (A") (A")
                 (A") (A") (A") (A") (A") (A") (A") (A") (A") (A")
                 (A") (A") (A") (A") (A") (A") (A") (A") (A") (A")
                 (A") (A") (A") (A") (A") (A") (A")
 Beta  Orbitals:
       Occupied  (A') (A') (A') (A') (A') (A') (A') (A") (A') (A')
                 (A")
       Virtual   (A') (A') (A') (A') (A') (A') (A') (A') (A') (A')
                 (A') (A') (A') (A') (A') (A') (A') (A') (A') (A')
                 (A') (A') (A') (A') (A') (A') (A') (A') (A') (A')
                 (A') (A') (A') (A') (A') (A') (A') (A') (A') (A')
                 (A') (A') (A') (A') (A') (A') (A') (A') (A') (A')
                 (A') (A') (A') (A') (A') (A') (A') (A') (A') (A')
                 (A') (A') (A') (A') (A') (A') (A') (A') (A') (A')
                 (A') (A') (A') (A') (A') (A') (A') (A') (A') (A')
                 (A') (A') (A') (A') (A') (A') (A') (A') (A') (A')
                 (A') (A') (A') (A') (A') (A') (A') (A') (A') (A')
                 (A') (A') (A') (A') (A') (A') (A') (A') (A') (A')
                 (A') (A') (A') (A') (A') (A') (A') (A') (A') (A')
                 (A') (A') (A') (A') (A') (A') (A') (A') (A') (A')
                 (A') (A') (A') (A') (A') (A') (A") (A") (A") (A")
                 (A") (A") (A") (A") (A") (A") (A") (A") (A") (A")
                 (A") (A") (A") (A") (A") (A") (A") (A") (A") (A")
                 (A") (A") (A") (A") (A") (A") (A") (A") (A") (A")
                 (A") (A") (A") (A") (A") (A") (A") (A") (A") (A")
                 (A") (A") (A") (A") (A") (A") (A") (A") (A") (A")
                 (A") (A") (A") (A") (A") (A") (A") (A") (A") (A")
                 (A") (A") (A") (A") (A") (A") (A") (A") (A") (A")
                 (A") (A") (A") (A") (A") (A") (A") (A") (A")
 Initial guess <Sx>= 0.0000 <Sy>= 0.0000 <Sz>= 1.0000 <S**2>= 2.0074 S= 1.0025
 ExpMin= 2.53D-02 ExpMax= 1.53D+04 ExpMxC= 5.22D+02 IAcc=3 IRadAn=         5 AccDes= 0.00D+00
 Harris functional with IExCor= 4639 and IRadAn=       5 diagonalized for initial guess.
 HarFok:  IExCor= 4639 AccDes= 0.00D+00 IRadAn=         5 IDoV= 1 UseB2=F ITyADJ=14
 ICtDFT=  3500011 ScaDFX=  1.000000  1.000000  1.000000  1.000000
 FoFCou: FMM=F IPFlag=           0 FMFlag=      100000 FMFlg1=           0
         NFxFlg=           0 DoJE=T BraDBF=F KetDBF=T FulRan=T
         wScrn=  0.000000 ICntrl=     500 IOpCl=  0 I1Cent=   200000004 NGrid=           0
         NMat0=    1 NMatS0=      1 NMatT0=    0 NMatD0=    1 NMtDS0=    0 NMtDT0=    0
 Petite list used in FoFCou.
 Keep R1 and R2 ints in memory in symmetry-blocked form, NReq=1061127076.
 Gradient too large for Newton-Raphson -- use scaled steepest descent instead.
     Accept linear search using points  3 and  4.
 Gradient too large for Newton-Raphson -- use scaled steepest descent instead.
     Accept linear search using points  1 and  2.
 LinEq1:  Iter=  0 NonCon=     1 RMS=7.93D-05 Max=2.67D-03 NDo=     1
 AX will form     1 AO Fock derivatives at one time.
 LinEq1:  Iter=  1 NonCon=     1 RMS=1.63D-05 Max=5.19D-04 NDo=     1
 LinEq1:  Iter=  2 NonCon=     1 RMS=1.07D-05 Max=2.81D-04 NDo=     1
 LinEq1:  Iter=  3 NonCon=     1 RMS=3.71D-06 Max=1.15D-04 NDo=     1
 LinEq1:  Iter=  4 NonCon=     1 RMS=1.57D-06 Max=5.59D-05 NDo=     1
 LinEq1:  Iter=  5 NonCon=     1 RMS=6.59D-07 Max=2.01D-05 NDo=     1
 LinEq1:  Iter=  6 NonCon=     1 RMS=2.36D-07 Max=4.49D-06 NDo=     1
 LinEq1:  Iter=  7 NonCon=     1 RMS=7.15D-08 Max=1.17D-06 NDo=     1
 LinEq1:  Iter=  8 NonCon=     1 RMS=2.97D-08 Max=5.32D-07 NDo=     1
 LinEq1:  Iter=  9 NonCon=     1 RMS=1.06D-08 Max=1.82D-07 NDo=     1
 LinEq1:  Iter= 10 NonCon=     0 RMS=3.35D-09 Max=6.35D-08 NDo=     1
 Linear equations converged to 7.232D-09 7.232D-08 after    10 iterations.
     Accept linear search using points  1 and  2.
     Minimum is close to point  2 DX= -1.23D-03 DF= -6.27D-11 DXR=  1.23D-03 DFR=  1.52D-06 which will be used.
 LinEq1:  Iter=  0 NonCon=     1 RMS=3.65D-07 Max=1.23D-05 NDo=     1
 LinEq1:  Iter=  1 NonCon=     1 RMS=2.92D-07 Max=1.36D-05 NDo=     1
 LinEq1:  Iter=  2 NonCon=     1 RMS=5.92D-08 Max=1.32D-06 NDo=     1
 LinEq1:  Iter=  3 NonCon=     1 RMS=2.11D-08 Max=2.43D-07 NDo=     1
 LinEq1:  Iter=  4 NonCon=     1 RMS=6.73D-09 Max=8.83D-08 NDo=     1
 LinEq1:  Iter=  5 NonCon=     1 RMS=2.42D-09 Max=7.34D-08 NDo=     1
 LinEq1:  Iter=  6 NonCon=     1 RMS=7.72D-10 Max=1.48D-08 NDo=     1
 LinEq1:  Iter=  7 NonCon=     1 RMS=2.77D-10 Max=5.78D-09 NDo=     1
 LinEq1:  Iter=  8 NonCon=     1 RMS=1.37D-10 Max=3.02D-09 NDo=     1
 LinEq1:  Iter=  9 NonCon=     0 RMS=5.32D-11 Max=1.28D-09 NDo=     1
 Linear equations converged to 2.834D-10 2.834D-09 after     9 iterations.
 SCF Done:  E(UwB97XD) =  -153.715315364     a.u. after    5 cycles
            Convg  =    0.1094D-07                    28 Fock formations.
              S**2 =  2.0074                  -V/T =  2.0059
 <Sx>= 0.0000 <Sy>= 0.0000 <Sz>= 1.0000 <S**2>= 2.0074 S= 1.0025
 <L.S>= 0.000000000000E+00
 Annihilation of the first spin contaminant:
 S**2 before annihilation     2.0074,   after     2.0000
 Calling FoFJK, ICntrl=      2127 FMM=F ISym2X=1 I1Cent= 0 IOpClX= 1 NMat=1 NMatS=1 NMatT=0.
 ***** Axes restored to original set *****
 -------------------------------------------------------------------
 Center     Atomic                   Forces (Hartrees/Bohr)
 Number     Number              X              Y              Z
 -------------------------------------------------------------------
      1        1          -0.000131592    0.000000000    0.000002537
      2        6           0.000182819    0.000000002   -0.001199756
      3        1           0.000040404    0.000051089    0.000190583
      4        1           0.000040403   -0.000051093    0.000190582
      5        6          -0.000362033    0.000000003   -0.000122834
      6        1          -0.000013128    0.000000003    0.000013397
      7        8           0.000243128   -0.000000004    0.000925490
 -------------------------------------------------------------------
 Cartesian Forces:  Max     0.001199756 RMS     0.000354121

 GradGradGradGradGradGradGradGradGradGradGradGradGradGradGradGradGradGrad
 Berny optimization.
 Using GEDIIS/GDIIS optimizer.
 FormGI is forming the generalized inverse of G from B-inverse, IUseBI=4.
 Internal  Forces:  Max     0.000902216 RMS     0.000305800
 Search for a local minimum.
 Step number   4 out of a maximum of   31
 All quantities printed in internal units (Hartrees-Bohrs-Radians)
 Mixed Optimization -- En-DIIS/RFO-DIIS
 Update second derivatives using D2CorX and points    1    2    3    4
 DE= -1.12D-04 DEPred=-1.01D-04 R= 1.11D+00
 TightC=F SS=  1.41D+00  RLast= 3.34D-02 DXNew= 7.0354D-01 1.0033D-01
 Trust test= 1.11D+00 RLast= 3.34D-02 DXMaxT set to 4.18D-01
 ITU=  1  1  1  0
 Use linear search instead of GDIIS.
     Eigenvalues ---    0.00799   0.00799   0.07172   0.07372   0.10208
     Eigenvalues ---    0.16000   0.16038   0.16817   0.19933   0.32578
     Eigenvalues ---    0.34199   0.34472   0.34532   0.34922   0.70253
 RFO step:  Lambda=-4.09830508D-06 EMin= 7.98637634D-03
 Quartic linear search produced a step of  0.07624.
 Iteration  1 RMS(Cart)=  0.00146797 RMS(Int)=  0.00000134
 Iteration  2 RMS(Cart)=  0.00000121 RMS(Int)=  0.00000010
 Iteration  3 RMS(Cart)=  0.00000000 RMS(Int)=  0.00000010
 ClnCor:  largest displacement from symmetrization is 8.21D-07 for atom     4.
 Variable       Old X    -DE/DX   Delta X   Delta X   Delta X     New X
                                 (Linear)    (Quad)   (Total)
    R1        2.05673   0.00013   0.00015   0.00022   0.00037   2.05710
    R2        2.06448   0.00015   0.00010   0.00038   0.00048   2.06496
    R3        2.06448   0.00015   0.00010   0.00038   0.00048   2.06496
    R4        2.83196  -0.00079  -0.00133  -0.00113  -0.00246   2.82950
    R5        2.04841  -0.00001   0.00035  -0.00042  -0.00007   2.04834
    R6        2.48946  -0.00090   0.00089  -0.00148  -0.00059   2.48887
    A1        1.88332  -0.00003   0.00018  -0.00039  -0.00021   1.88311
    A2        1.88332  -0.00003   0.00018  -0.00039  -0.00021   1.88311
    A3        1.91965   0.00000  -0.00029   0.00038   0.00009   1.91975
    A4        1.89011  -0.00016  -0.00002  -0.00144  -0.00146   1.88865
    A5        1.94269   0.00011  -0.00002   0.00087   0.00085   1.94355
    A6        1.94269   0.00011  -0.00002   0.00087   0.00085   1.94355
    A7        2.18519   0.00025   0.00149   0.00005   0.00154   2.18673
    A8        2.08079  -0.00052  -0.00111  -0.00156  -0.00267   2.07811
    A9        2.01721   0.00027  -0.00038   0.00151   0.00113   2.01834
    D1        3.14159   0.00000   0.00000   0.00000   0.00000   3.14159
    D2        0.00000   0.00000   0.00000   0.00000   0.00000   0.00000
    D3        1.05521  -0.00003  -0.00002  -0.00032  -0.00035   1.05486
    D4       -2.08638  -0.00003  -0.00002  -0.00032  -0.00035  -2.08673
    D5       -1.05521   0.00003   0.00002   0.00032   0.00035  -1.05486
    D6        2.08638   0.00003   0.00002   0.00032   0.00035   2.08673
         Item               Value     Threshold  Converged?
 Maximum Force            0.000902     0.000450     NO 
 RMS     Force            0.000306     0.000300     NO 
 Maximum Displacement     0.004379     0.001800     NO 
 RMS     Displacement     0.001468     0.001200     NO 
 Predicted change in Energy=-2.624508D-06
 GradGradGradGradGradGradGradGradGradGradGradGradGradGradGradGradGradGrad

                          Input orientation:                          
 ---------------------------------------------------------------------
 Center     Atomic      Atomic             Coordinates (Angstroms)
 Number     Number       Type             X           Y           Z
 ---------------------------------------------------------------------
      1          1           0       -1.338810    0.000000    0.478424
      2          6           0       -0.257550    0.000000    0.604364
      3          1           0        0.012823    0.885221    1.185173
      4          1           0        0.012823   -0.885221    1.185173
      5          6           0        0.413744    0.000000   -0.734026
      6          1           0        1.485341    0.000000   -0.897113
      7          8           0       -0.328372    0.000000   -1.822094
 ---------------------------------------------------------------------
                    Distance matrix (angstroms):
                    1          2          3          4          5
     1  H    0.000000
     2  C    1.088570   0.000000
     3  H    1.763525   1.092729   0.000000
     4  H    1.763525   1.092729   1.770441   0.000000
     5  C    2.131075   1.497305   2.151204   2.151204   0.000000
     6  H    3.141327   2.300457   2.699601   2.699601   1.083937
     7  O    2.512641   2.427491   3.153361   3.153361   1.317053
                    6          7
     6  H    0.000000
     7  O    2.035963   0.000000
 Stoichiometry    C2H4O(3)
 Framework group  CS[SG(C2H2O),X(H2)]
 Deg. of freedom    10
 Full point group                 CS      NOp   2
 Largest Abelian subgroup         CS      NOp   2
 Largest concise Abelian subgroup CS      NOp   2
                         Standard orientation:                         
 ---------------------------------------------------------------------
 Center     Atomic      Atomic             Coordinates (Angstroms)
 Number     Number       Type             X           Y           Z
 ---------------------------------------------------------------------
      1          1           0        0.532452   -1.555223    0.000000
      2          6           0        1.024130   -0.584018    0.000000
      3          1           0        1.662582   -0.530911    0.885221
      4          1           0        1.662582   -0.530911   -0.885221
      5          6           0        0.000000    0.508263    0.000000
      6          1           0        0.217103    1.570235    0.000000
      7          8           0       -1.277438    0.187667    0.000000
 ---------------------------------------------------------------------
 Rotational constants (GHZ):     50.7845753      9.9774331      8.7976696
 Standard basis: Aug-CC-pVTZ (5D, 7F)
 There are   172 symmetry adapted cartesian basis functions of A'  symmetry.
 There are    93 symmetry adapted cartesian basis functions of A"  symmetry.
 There are   145 symmetry adapted basis functions of A'  symmetry.
 There are    85 symmetry adapted basis functions of A"  symmetry.
   230 basis functions,   324 primitive gaussians,   265 cartesian basis functions
    13 alpha electrons       11 beta electrons
       nuclear repulsion energy        67.8605318375 Hartrees.
 NAtoms=    7 NActive=    7 NUniq=    6 SFac= 1.36D+00 NAtFMM=   60 NAOKFM=F Big=F
 Integral buffers will be    131072 words long.
 Raffenetti 2 integral format.
 Two-electron integral symmetry is turned on.
 Nuclear repulsion after empirical dispersion term =       67.8593148794 Hartrees.
 One-electron integrals computed using PRISM.
 NBasis=   230 RedAO= T EigKep=  3.92D-05  NBF=   145    85
 NBsUse=   230 1.00D-06 EigRej= -1.00D+00 NBFU=   145    85
 Initial guess from the checkpoint file:  "acetaldehyde_Conf-wb97-opt.chk"
 B after Tr=     0.000000    0.000000    0.000000
         Rot=    1.000000    0.000000    0.000000   -0.000499 Ang=  -0.06 deg.
 Initial guess orbital symmetries:
 Alpha Orbitals:
       Occupied  (A') (A') (A') (A') (A') (A') (A') (A') (A") (A')
                 (A") (A') (A")
       Virtual   (A') (A') (A') (A') (A') (A') (A') (A') (A') (A')
                 (A') (A') (A') (A') (A') (A') (A') (A') (A') (A')
                 (A') (A') (A') (A') (A') (A') (A') (A') (A') (A')
                 (A') (A') (A') (A') (A') (A') (A') (A') (A') (A')
                 (A') (A') (A') (A') (A') (A') (A') (A') (A') (A')
                 (A') (A') (A') (A') (A') (A') (A') (A') (A') (A')
                 (A') (A') (A') (A') (A') (A') (A') (A') (A') (A')
                 (A') (A') (A') (A') (A') (A') (A') (A') (A') (A')
                 (A') (A') (A') (A') (A') (A') (A') (A') (A') (A')
                 (A') (A') (A') (A') (A') (A') (A') (A') (A') (A')
                 (A') (A') (A') (A') (A') (A') (A') (A') (A') (A')
                 (A') (A') (A') (A') (A') (A') (A') (A') (A') (A')
                 (A') (A') (A') (A') (A') (A') (A') (A') (A') (A')
                 (A') (A') (A') (A') (A') (A") (A") (A") (A") (A")
                 (A") (A") (A") (A") (A") (A") (A") (A") (A") (A")
                 (A") (A") (A") (A") (A") (A") (A") (A") (A") (A")
                 (A") (A") (A") (A") (A") (A") (A") (A") (A") (A")
                 (A") (A") (A") (A") (A") (A") (A") (A") (A") (A")
                 (A") (A") (A") (A") (A") (A") (A") (A") (A") (A")
                 (A") (A") (A") (A") (A") (A") (A") (A") (A") (A")
                 (A") (A") (A") (A") (A") (A") (A") (A") (A") (A")
                 (A") (A") (A") (A") (A") (A") (A")
 Beta  Orbitals:
       Occupied  (A') (A') (A') (A') (A') (A') (A') (A") (A') (A')
                 (A")
       Virtual   (A') (A') (A') (A') (A') (A') (A') (A') (A') (A')
                 (A') (A') (A') (A') (A') (A') (A') (A') (A') (A')
                 (A') (A') (A') (A') (A') (A') (A') (A') (A') (A')
                 (A') (A') (A') (A') (A') (A') (A') (A') (A') (A')
                 (A') (A') (A') (A') (A') (A') (A') (A') (A') (A')
                 (A') (A') (A') (A') (A') (A') (A') (A') (A') (A')
                 (A') (A') (A') (A') (A') (A') (A') (A') (A') (A')
                 (A') (A') (A') (A') (A') (A') (A') (A') (A') (A')
                 (A') (A') (A') (A') (A') (A') (A') (A') (A') (A')
                 (A') (A') (A') (A') (A') (A') (A') (A') (A') (A')
                 (A') (A') (A') (A') (A') (A') (A') (A') (A') (A')
                 (A') (A') (A') (A') (A') (A') (A') (A') (A') (A')
                 (A') (A') (A') (A') (A') (A') (A') (A') (A') (A')
                 (A') (A') (A') (A') (A') (A') (A") (A") (A") (A")
                 (A") (A") (A") (A") (A") (A") (A") (A") (A") (A")
                 (A") (A") (A") (A") (A") (A") (A") (A") (A") (A")
                 (A") (A") (A") (A") (A") (A") (A") (A") (A") (A")
                 (A") (A") (A") (A") (A") (A") (A") (A") (A") (A")
                 (A") (A") (A") (A") (A") (A") (A") (A") (A") (A")
                 (A") (A") (A") (A") (A") (A") (A") (A") (A") (A")
                 (A") (A") (A") (A") (A") (A") (A") (A") (A") (A")
                 (A") (A") (A") (A") (A") (A") (A") (A") (A")
 Initial guess <Sx>= 0.0000 <Sy>= 0.0000 <Sz>= 1.0000 <S**2>= 2.0074 S= 1.0025
 Keep R1 and R2 ints in memory in symmetry-blocked form, NReq=1061127076.
 LinEq1:  Iter=  0 NonCon=     1 RMS=1.89D-05 Max=5.01D-04 NDo=     1
 AX will form     1 AO Fock derivatives at one time.
 LinEq1:  Iter=  1 NonCon=     1 RMS=4.79D-06 Max=1.40D-04 NDo=     1
 LinEq1:  Iter=  2 NonCon=     1 RMS=3.80D-06 Max=1.16D-04 NDo=     1
 LinEq1:  Iter=  3 NonCon=     1 RMS=1.38D-06 Max=4.13D-05 NDo=     1
 LinEq1:  Iter=  4 NonCon=     1 RMS=6.98D-07 Max=1.16D-05 NDo=     1
 LinEq1:  Iter=  5 NonCon=     1 RMS=1.82D-07 Max=4.87D-06 NDo=     1
 LinEq1:  Iter=  6 NonCon=     1 RMS=6.82D-08 Max=1.15D-06 NDo=     1
 LinEq1:  Iter=  7 NonCon=     1 RMS=2.47D-08 Max=4.79D-07 NDo=     1
 LinEq1:  Iter=  8 NonCon=     1 RMS=8.51D-09 Max=2.04D-07 NDo=     1
 LinEq1:  Iter=  9 NonCon=     0 RMS=2.37D-09 Max=4.60D-08 NDo=     1
 Linear equations converged to 7.232D-09 7.232D-08 after     9 iterations.
     Minimum is close to point  2 DX=  1.01D-05 DF=  0.00D+00 DXR=  1.01D-05 DFR=  0.00D+00 which will be used.
 LinEq1:  Iter=  0 NonCon=     1 RMS=8.59D-09 Max=2.17D-07 NDo=     1
 LinEq1:  Iter=  1 NonCon=     1 RMS=5.71D-09 Max=1.88D-07 NDo=     1
 LinEq1:  Iter=  2 NonCon=     1 RMS=2.13D-09 Max=4.72D-08 NDo=     1
 LinEq1:  Iter=  3 NonCon=     1 RMS=8.80D-10 Max=3.47D-08 NDo=     1
 LinEq1:  Iter=  4 NonCon=     1 RMS=3.43D-10 Max=8.68D-09 NDo=     1
 LinEq1:  Iter=  5 NonCon=     1 RMS=1.35D-10 Max=3.10D-09 NDo=     1
 LinEq1:  Iter=  6 NonCon=     1 RMS=4.47D-11 Max=1.12D-09 NDo=     1
 LinEq1:  Iter=  7 NonCon=     1 RMS=1.74D-11 Max=4.43D-10 NDo=     1
 LinEq1:  Iter=  8 NonCon=     1 RMS=7.92D-12 Max=2.07D-10 NDo=     1
 LinEq1:  Iter=  9 NonCon=     0 RMS=2.81D-12 Max=5.15D-11 NDo=     1
 Linear equations converged to 9.710D-12 9.710D-11 after     9 iterations.
 SCF Done:  E(UwB97XD) =  -153.715318758     a.u. after    3 cycles
            Convg  =    0.5399D-09                    22 Fock formations.
              S**2 =  2.0074                  -V/T =  2.0058
 <Sx>= 0.0000 <Sy>= 0.0000 <Sz>= 1.0000 <S**2>= 2.0074 S= 1.0025
 <L.S>= 0.000000000000E+00
 Annihilation of the first spin contaminant:
 S**2 before annihilation     2.0074,   after     2.0000
 Calling FoFJK, ICntrl=      2127 FMM=F ISym2X=1 I1Cent= 0 IOpClX= 1 NMat=1 NMatS=1 NMatT=0.
 ***** Axes restored to original set *****
 -------------------------------------------------------------------
 Center     Atomic                   Forces (Hartrees/Bohr)
 Number     Number              X              Y              Z
 -------------------------------------------------------------------
      1        1          -0.000013470   -0.000000009    0.000033427
      2        6          -0.000013567    0.000000003   -0.000286357
      3        1          -0.000011046    0.000010237    0.000071423
      4        1          -0.000011047   -0.000010226    0.000071432
      5        6          -0.000074627    0.000000003   -0.000369595
      6        1          -0.000032170   -0.000000004    0.000021162
      7        8           0.000155926   -0.000000003    0.000458508
 -------------------------------------------------------------------
 Cartesian Forces:  Max     0.000458508 RMS     0.000149974

 GradGradGradGradGradGradGradGradGradGradGradGradGradGradGradGradGradGrad
 Berny optimization.
 Using GEDIIS/GDIIS optimizer.
 FormGI is forming the generalized inverse of G from B-inverse, IUseBI=4.
 Internal  Forces:  Max     0.000466645 RMS     0.000121029
 Search for a local minimum.
 Step number   5 out of a maximum of   31
 All quantities printed in internal units (Hartrees-Bohrs-Radians)
 Mixed Optimization -- En-DIIS/RFO-DIIS
 Swapping is turned off.
 Update second derivatives using D2CorX and points    1    2    3    4    5
 DE= -3.39D-06 DEPred=-2.62D-06 R= 1.29D+00
 TightC=F SS=  1.41D+00  RLast= 4.69D-03 DXNew= 7.0354D-01 1.4065D-02
 Trust test= 1.29D+00 RLast= 4.69D-03 DXMaxT set to 4.18D-01
 ITU=  1  1  1  1  0
     Eigenvalues ---    0.00799   0.00799   0.07152   0.07366   0.10081
     Eigenvalues ---    0.14277   0.16000   0.16121   0.18798   0.33435
     Eigenvalues ---    0.34274   0.34445   0.34532   0.38516   0.57176
 En-DIIS/RFO-DIIS IScMMF=        0 using points:     5    4
 RFO step:  Lambda=-5.32878868D-07.
 DidBck=F Rises=F RFO-DIIS coefs:    1.42035   -0.42035
 Iteration  1 RMS(Cart)=  0.00067521 RMS(Int)=  0.00000042
 Iteration  2 RMS(Cart)=  0.00000037 RMS(Int)=  0.00000008
 ClnCor:  largest displacement from symmetrization is 7.68D-07 for atom     4.
 Variable       Old X    -DE/DX   Delta X   Delta X   Delta X     New X
                                 (Linear)    (Quad)   (Total)
    R1        2.05710   0.00001   0.00015  -0.00009   0.00007   2.05717
    R2        2.06496   0.00004   0.00020   0.00001   0.00021   2.06517
    R3        2.06496   0.00004   0.00020   0.00001   0.00021   2.06517
    R4        2.82950  -0.00008  -0.00103   0.00056  -0.00047   2.82902
    R5        2.04834  -0.00003  -0.00003  -0.00006  -0.00009   2.04825
    R6        2.48887  -0.00047  -0.00025  -0.00060  -0.00085   2.48802
    A1        1.88311  -0.00004  -0.00009  -0.00025  -0.00034   1.88277
    A2        1.88311  -0.00004  -0.00009  -0.00025  -0.00034   1.88277
    A3        1.91975   0.00003   0.00004   0.00021   0.00025   1.92000
    A4        1.88865  -0.00007  -0.00062  -0.00012  -0.00074   1.88791
    A5        1.94355   0.00006   0.00036   0.00019   0.00055   1.94409
    A6        1.94355   0.00006   0.00036   0.00019   0.00055   1.94409
    A7        2.18673   0.00009   0.00065  -0.00022   0.00043   2.18716
    A8        2.07811  -0.00020  -0.00112  -0.00028  -0.00140   2.07671
    A9        2.01834   0.00012   0.00048   0.00050   0.00098   2.01932
    D1        3.14159   0.00000   0.00000   0.00000   0.00000   3.14159
    D2        0.00000   0.00000   0.00000   0.00000   0.00000   0.00000
    D3        1.05486   0.00000  -0.00015   0.00005  -0.00009   1.05477
    D4       -2.08673   0.00000  -0.00015   0.00005  -0.00009  -2.08682
    D5       -1.05486   0.00000   0.00015  -0.00005   0.00009  -1.05477
    D6        2.08673   0.00000   0.00015  -0.00005   0.00009   2.08682
         Item               Value     Threshold  Converged?
 Maximum Force            0.000467     0.000450     NO 
 RMS     Force            0.000121     0.000300     YES
 Maximum Displacement     0.002120     0.001800     NO 
 RMS     Displacement     0.000675     0.001200     YES
 Predicted change in Energy=-5.228343D-07
 GradGradGradGradGradGradGradGradGradGradGradGradGradGradGradGradGradGrad

                          Input orientation:                          
 ---------------------------------------------------------------------
 Center     Atomic      Atomic             Coordinates (Angstroms)
 Number     Number       Type             X           Y           Z
 ---------------------------------------------------------------------
      1          1           0       -1.338680    0.000000    0.477904
      2          6           0       -0.257386    0.000000    0.603866
      3          1           0        0.012588    0.885076    1.185295
      4          1           0        0.012588   -0.885076    1.185295
      5          6           0        0.414153    0.000000   -0.734119
      6          1           0        1.485678    0.000000   -0.897368
      7          8           0       -0.328943    0.000000   -1.820972
 ---------------------------------------------------------------------
                    Distance matrix (angstroms):
                    1          2          3          4          5
     1  H    0.000000
     2  C    1.088606   0.000000
     3  H    1.763430   1.092842   0.000000
     4  H    1.763430   1.092842   1.770151   0.000000
     5  C    2.131061   1.497053   2.151456   2.151456   0.000000
     6  H    3.141396   2.300430   2.700155   2.700155   1.083889
     7  O    2.510856   2.425894   3.152403   3.152403   1.316602
                    6          7
     6  H    0.000000
     7  O    2.036147   0.000000
 Stoichiometry    C2H4O(3)
 Framework group  CS[SG(C2H2O),X(H2)]
 Deg. of freedom    10
 Full point group                 CS      NOp   2
 Largest Abelian subgroup         CS      NOp   2
 Largest concise Abelian subgroup CS      NOp   2
                         Standard orientation:                         
 ---------------------------------------------------------------------
 Center     Atomic      Atomic             Coordinates (Angstroms)
 Number     Number       Type             X           Y           Z
 ---------------------------------------------------------------------
      1          1           0        0.531464   -1.554933    0.000000
      2          6           0        1.023405   -0.583822    0.000000
      3          1           0        1.662313   -0.531455    0.885076
      4          1           0        1.662313   -0.531455   -0.885076
      5          6           0        0.000000    0.508794    0.000000
      6          1           0        0.217179    1.570702    0.000000
      7          8           0       -1.276713    0.187163    0.000000
 ---------------------------------------------------------------------
 Rotational constants (GHZ):     50.7394709      9.9887614      8.8049600
 Standard basis: Aug-CC-pVTZ (5D, 7F)
 There are   172 symmetry adapted cartesian basis functions of A'  symmetry.
 There are    93 symmetry adapted cartesian basis functions of A"  symmetry.
 There are   145 symmetry adapted basis functions of A'  symmetry.
 There are    85 symmetry adapted basis functions of A"  symmetry.
   230 basis functions,   324 primitive gaussians,   265 cartesian basis functions
    13 alpha electrons       11 beta electrons
       nuclear repulsion energy        67.8770942752 Hartrees.
 NAtoms=    7 NActive=    7 NUniq=    6 SFac= 1.36D+00 NAtFMM=   60 NAOKFM=F Big=F
 Integral buffers will be    131072 words long.
 Raffenetti 2 integral format.
 Two-electron integral symmetry is turned on.
 Nuclear repulsion after empirical dispersion term =       67.8758777422 Hartrees.
 One-electron integrals computed using PRISM.
 NBasis=   230 RedAO= T EigKep=  3.92D-05  NBF=   145    85
 NBsUse=   230 1.00D-06 EigRej= -1.00D+00 NBFU=   145    85
 Initial guess from the checkpoint file:  "acetaldehyde_Conf-wb97-opt.chk"
 B after Tr=     0.000000    0.000000    0.000000
         Rot=    1.000000    0.000000    0.000000    0.000011 Ang=   0.00 deg.
 Initial guess orbital symmetries:
 Alpha Orbitals:
       Occupied  (A') (A') (A') (A') (A') (A') (A') (A') (A") (A')
                 (A") (A') (A")
       Virtual   (A') (A') (A') (A') (A') (A') (A') (A') (A') (A')
                 (A') (A') (A') (A') (A') (A') (A') (A') (A') (A')
                 (A') (A') (A') (A') (A') (A') (A') (A') (A') (A')
                 (A') (A') (A') (A') (A') (A') (A') (A') (A') (A')
                 (A') (A') (A') (A') (A') (A') (A') (A') (A') (A')
                 (A') (A') (A') (A') (A') (A') (A') (A') (A') (A')
                 (A') (A') (A') (A') (A') (A') (A') (A') (A') (A')
                 (A') (A') (A') (A') (A') (A') (A') (A') (A') (A')
                 (A') (A') (A') (A') (A') (A') (A') (A') (A') (A')
                 (A') (A') (A') (A') (A') (A') (A') (A') (A') (A')
                 (A') (A') (A') (A') (A') (A') (A') (A') (A') (A')
                 (A') (A') (A') (A') (A') (A') (A') (A') (A') (A')
                 (A') (A') (A') (A') (A') (A') (A') (A') (A') (A')
                 (A') (A') (A') (A') (A') (A") (A") (A") (A") (A")
                 (A") (A") (A") (A") (A") (A") (A") (A") (A") (A")
                 (A") (A") (A") (A") (A") (A") (A") (A") (A") (A")
                 (A") (A") (A") (A") (A") (A") (A") (A") (A") (A")
                 (A") (A") (A") (A") (A") (A") (A") (A") (A") (A")
                 (A") (A") (A") (A") (A") (A") (A") (A") (A") (A")
                 (A") (A") (A") (A") (A") (A") (A") (A") (A") (A")
                 (A") (A") (A") (A") (A") (A") (A") (A") (A") (A")
                 (A") (A") (A") (A") (A") (A") (A")
 Beta  Orbitals:
       Occupied  (A') (A') (A') (A') (A') (A') (A') (A") (A') (A')
                 (A")
       Virtual   (A') (A') (A') (A') (A') (A') (A') (A') (A') (A')
                 (A') (A') (A') (A') (A') (A') (A') (A') (A') (A')
                 (A') (A') (A') (A') (A') (A') (A') (A') (A') (A')
                 (A') (A') (A') (A') (A') (A') (A') (A') (A') (A')
                 (A') (A') (A') (A') (A') (A') (A') (A') (A') (A')
                 (A') (A') (A') (A') (A') (A') (A') (A') (A') (A')
                 (A') (A') (A') (A') (A') (A') (A') (A') (A') (A')
                 (A') (A') (A') (A') (A') (A') (A') (A') (A') (A')
                 (A') (A') (A') (A') (A') (A') (A') (A') (A') (A')
                 (A') (A') (A') (A') (A') (A') (A') (A') (A') (A')
                 (A') (A') (A') (A') (A') (A') (A') (A') (A') (A')
                 (A') (A') (A') (A') (A') (A') (A') (A') (A') (A')
                 (A') (A') (A') (A') (A') (A') (A') (A') (A') (A')
                 (A') (A') (A') (A') (A') (A') (A") (A") (A") (A")
                 (A") (A") (A") (A") (A") (A") (A") (A") (A") (A")
                 (A") (A") (A") (A") (A") (A") (A") (A") (A") (A")
                 (A") (A") (A") (A") (A") (A") (A") (A") (A") (A")
                 (A") (A") (A") (A") (A") (A") (A") (A") (A") (A")
                 (A") (A") (A") (A") (A") (A") (A") (A") (A") (A")
                 (A") (A") (A") (A") (A") (A") (A") (A") (A") (A")
                 (A") (A") (A") (A") (A") (A") (A") (A") (A") (A")
                 (A") (A") (A") (A") (A") (A") (A") (A") (A")
 Initial guess <Sx>= 0.0000 <Sy>= 0.0000 <Sz>= 1.0000 <S**2>= 2.0074 S= 1.0025
 Keep R1 and R2 ints in memory in symmetry-blocked form, NReq=1061127076.
 LinEq1:  Iter=  0 NonCon=     1 RMS=9.81D-06 Max=2.52D-04 NDo=     1
 AX will form     1 AO Fock derivatives at one time.
 LinEq1:  Iter=  1 NonCon=     1 RMS=2.53D-06 Max=6.55D-05 NDo=     1
 LinEq1:  Iter=  2 NonCon=     1 RMS=1.65D-06 Max=6.09D-05 NDo=     1
 LinEq1:  Iter=  3 NonCon=     1 RMS=5.31D-07 Max=1.31D-05 NDo=     1
 LinEq1:  Iter=  4 NonCon=     1 RMS=3.22D-07 Max=6.69D-06 NDo=     1
 LinEq1:  Iter=  5 NonCon=     1 RMS=1.25D-07 Max=3.13D-06 NDo=     1
 LinEq1:  Iter=  6 NonCon=     1 RMS=4.25D-08 Max=8.32D-07 NDo=     1
 LinEq1:  Iter=  7 NonCon=     1 RMS=1.54D-08 Max=3.27D-07 NDo=     1
 LinEq1:  Iter=  8 NonCon=     1 RMS=5.73D-09 Max=1.13D-07 NDo=     1
 LinEq1:  Iter=  9 NonCon=     0 RMS=1.64D-09 Max=4.13D-08 NDo=     1
 Linear equations converged to 7.232D-09 7.232D-08 after     9 iterations.
     Accept linear search using points  1 and  2.
     Minimum is close to point  2 DX= -2.50D-06 DF=  0.00D+00 DXR=  2.50D-06 DFR=  0.00D+00 which will be used.
 SCF Done:  E(UwB97XD) =  -153.715319329     a.u. after    2 cycles
            Convg  =    0.5108D-06                    11 Fock formations.
              S**2 =  2.0074                  -V/T =  2.0058
 <Sx>= 0.0000 <Sy>= 0.0000 <Sz>= 1.0000 <S**2>= 2.0074 S= 1.0025
 <L.S>= 0.000000000000E+00
 Annihilation of the first spin contaminant:
 S**2 before annihilation     2.0074,   after     2.0000
 Calling FoFJK, ICntrl=      2127 FMM=F ISym2X=1 I1Cent= 0 IOpClX= 1 NMat=1 NMatS=1 NMatT=0.
 ***** Axes restored to original set *****
 -------------------------------------------------------------------
 Center     Atomic                   Forces (Hartrees/Bohr)
 Number     Number              X              Y              Z
 -------------------------------------------------------------------
      1        1           0.000009859   -0.000000005    0.000003243
      2        6          -0.000042687   -0.000000001    0.000069342
      3        1          -0.000008271   -0.000002643   -0.000006711
      4        1          -0.000008273    0.000002650   -0.000006703
      5        6           0.000067538   -0.000000014   -0.000125765
      6        1          -0.000021832    0.000000011    0.000010534
      7        8           0.000003666    0.000000002    0.000056060
 -------------------------------------------------------------------
 Cartesian Forces:  Max     0.000125765 RMS     0.000038484

 GradGradGradGradGradGradGradGradGradGradGradGradGradGradGradGradGradGrad
 Berny optimization.
 Using GEDIIS/GDIIS optimizer.
 FormGI is forming the generalized inverse of G from B-inverse, IUseBI=4.
 Internal  Forces:  Max     0.000075030 RMS     0.000023586
 Search for a local minimum.
 Step number   6 out of a maximum of   31
 All quantities printed in internal units (Hartrees-Bohrs-Radians)
 Mixed Optimization -- En-DIIS/RFO-DIIS
 Swapping is turned off.
 Update second derivatives using D2CorX and points    1    2    3    4    5
                                                      6
 DE= -5.71D-07 DEPred=-5.23D-07 R= 1.09D+00
 Trust test= 1.09D+00 RLast= 2.37D-03 DXMaxT set to 4.18D-01
 ITU=  0  1  1  1  1  0
     Eigenvalues ---    0.00799   0.00799   0.07194   0.07361   0.10392
     Eigenvalues ---    0.13159   0.16000   0.16120   0.18304   0.33496
     Eigenvalues ---    0.34363   0.34532   0.34535   0.36981   0.57124
 En-DIIS/RFO-DIIS IScMMF=        0 using points:     6    5    4
 RFO step:  Lambda=-2.18466150D-08.
 DidBck=F Rises=F RFO-DIIS coefs:    1.29343   -0.41060    0.11717
 Iteration  1 RMS(Cart)=  0.00012357 RMS(Int)=  0.00000002
 Iteration  2 RMS(Cart)=  0.00000002 RMS(Int)=  0.00000001
 ClnCor:  largest displacement from symmetrization is 7.97D-07 for atom     4.
 Variable       Old X    -DE/DX   Delta X   Delta X   Delta X     New X
                                 (Linear)    (Quad)   (Total)
    R1        2.05717  -0.00001  -0.00002   0.00000  -0.00002   2.05714
    R2        2.06517  -0.00001   0.00001  -0.00002  -0.00002   2.06516
    R3        2.06517  -0.00001   0.00001  -0.00002  -0.00002   2.06516
    R4        2.82902   0.00008   0.00015   0.00008   0.00022   2.82925
    R5        2.04825  -0.00002  -0.00002  -0.00005  -0.00007   2.04818
    R6        2.48802  -0.00005  -0.00018   0.00004  -0.00014   2.48787
    A1        1.88277   0.00000  -0.00007   0.00003  -0.00005   1.88273
    A2        1.88277   0.00000  -0.00007   0.00003  -0.00005   1.88273
    A3        1.92000   0.00000   0.00006  -0.00009  -0.00002   1.91997
    A4        1.88791   0.00000  -0.00005   0.00011   0.00006   1.88797
    A5        1.94409   0.00000   0.00006  -0.00004   0.00002   1.94412
    A6        1.94409   0.00000   0.00006  -0.00004   0.00002   1.94412
    A7        2.18716   0.00001  -0.00006   0.00009   0.00004   2.18719
    A8        2.07671  -0.00004  -0.00010  -0.00019  -0.00029   2.07642
    A9        2.01932   0.00003   0.00015   0.00010   0.00025   2.01957
    D1        3.14159   0.00000   0.00000   0.00000   0.00000   3.14159
    D2        0.00000   0.00000   0.00000   0.00000   0.00000   0.00000
    D3        1.05477   0.00000   0.00001   0.00004   0.00006   1.05483
    D4       -2.08682   0.00000   0.00001   0.00004   0.00006  -2.08677
    D5       -1.05477   0.00000  -0.00001  -0.00005  -0.00006  -1.05483
    D6        2.08682   0.00000  -0.00001  -0.00004  -0.00006   2.08677
         Item               Value     Threshold  Converged?
 Maximum Force            0.000075     0.000450     YES
 RMS     Force            0.000024     0.000300     YES
 Maximum Displacement     0.000332     0.001800     YES
 RMS     Displacement     0.000124     0.001200     YES
 Predicted change in Energy=-2.119716D-08
 Optimization completed.
    -- Stationary point found.
                           ----------------------------
                           !   Optimized Parameters   !
                           ! (Angstroms and Degrees)  !
 --------------------------                            --------------------------
 ! Name  Definition              Value          Derivative Info.                !
 --------------------------------------------------------------------------------
 ! R1    R(1,2)                  1.0886         -DE/DX =    0.0                 !
 ! R2    R(2,3)                  1.0928         -DE/DX =    0.0                 !
 ! R3    R(2,4)                  1.0928         -DE/DX =    0.0                 !
 ! R4    R(2,5)                  1.4971         -DE/DX =    0.0001              !
 ! R5    R(5,6)                  1.0839         -DE/DX =    0.0                 !
 ! R6    R(5,7)                  1.3166         -DE/DX =    0.0                 !
 ! A1    A(1,2,3)              107.875          -DE/DX =    0.0                 !
 ! A2    A(1,2,4)              107.875          -DE/DX =    0.0                 !
 ! A3    A(1,2,5)              110.0077         -DE/DX =    0.0                 !
 ! A4    A(3,2,4)              108.1692         -DE/DX =    0.0                 !
 ! A5    A(3,2,5)              111.3883         -DE/DX =    0.0                 !
 ! A6    A(4,2,5)              111.3883         -DE/DX =    0.0                 !
 ! A7    A(2,5,6)              125.3148         -DE/DX =    0.0                 !
 ! A8    A(2,5,7)              118.9868         -DE/DX =    0.0                 !
 ! A9    A(6,5,7)              115.6984         -DE/DX =    0.0                 !
 ! D1    D(1,2,5,6)            180.0            -DE/DX =    0.0                 !
 ! D2    D(1,2,5,7)              0.0            -DE/DX =    0.0                 !
 ! D3    D(3,2,5,6)             60.4338         -DE/DX =    0.0                 !
 ! D4    D(3,2,5,7)           -119.5662         -DE/DX =    0.0                 !
 ! D5    D(4,2,5,6)            -60.4338         -DE/DX =    0.0                 !
 ! D6    D(4,2,5,7)            119.5662         -DE/DX =    0.0                 !
 --------------------------------------------------------------------------------
 GradGradGradGradGradGradGradGradGradGradGradGradGradGradGradGradGradGrad

                          Input orientation:                          
 ---------------------------------------------------------------------
 Center     Atomic      Atomic             Coordinates (Angstroms)
 Number     Number       Type             X           Y           Z
 ---------------------------------------------------------------------
      1          1           0       -1.338680    0.000000    0.477904
      2          6           0       -0.257386    0.000000    0.603866
      3          1           0        0.012588    0.885076    1.185295
      4          1           0        0.012588   -0.885076    1.185295
      5          6           0        0.414153    0.000000   -0.734119
      6          1           0        1.485678    0.000000   -0.897368
      7          8           0       -0.328943    0.000000   -1.820972
 ---------------------------------------------------------------------
                    Distance matrix (angstroms):
                    1          2          3          4          5
     1  H    0.000000
     2  C    1.088606   0.000000
     3  H    1.763430   1.092842   0.000000
     4  H    1.763430   1.092842   1.770151   0.000000
     5  C    2.131061   1.497053   2.151456   2.151456   0.000000
     6  H    3.141396   2.300430   2.700155   2.700155   1.083889
     7  O    2.510856   2.425894   3.152403   3.152403   1.316602
                    6          7
     6  H    0.000000
     7  O    2.036147   0.000000
 Stoichiometry    C2H4O(3)
 Framework group  CS[SG(C2H2O),X(H2)]
 Deg. of freedom    10
 Full point group                 CS      NOp   2
 Largest Abelian subgroup         CS      NOp   2
 Largest concise Abelian subgroup CS      NOp   2
                         Standard orientation:                         
 ---------------------------------------------------------------------
 Center     Atomic      Atomic             Coordinates (Angstroms)
 Number     Number       Type             X           Y           Z
 ---------------------------------------------------------------------
      1          1           0        0.531464   -1.554933    0.000000
      2          6           0        1.023405   -0.583822    0.000000
      3          1           0        1.662313   -0.531455    0.885076
      4          1           0        1.662313   -0.531455   -0.885076
      5          6           0        0.000000    0.508794    0.000000
      6          1           0        0.217179    1.570702    0.000000
      7          8           0       -1.276713    0.187163    0.000000
 ---------------------------------------------------------------------
 Rotational constants (GHZ):     50.7394709      9.9887614      8.8049600

 **********************************************************************

            Population analysis using the SCF density.

 **********************************************************************

 Orbital symmetries:
 Alpha Orbitals:
       Occupied  (A') (A') (A') (A') (A') (A') (A') (A') (A") (A')
                 (A") (A') (A")
       Virtual   (A') (A') (A") (A') (A') (A') (A") (A') (A') (A')
                 (A") (A') (A") (A') (A') (A') (A") (A') (A') (A')
                 (A") (A") (A') (A') (A") (A') (A") (A') (A') (A')
                 (A") (A') (A') (A") (A') (A") (A') (A') (A') (A')
                 (A") (A") (A') (A') (A") (A') (A') (A") (A') (A')
                 (A') (A") (A') (A') (A") (A") (A') (A') (A") (A')
                 (A") (A") (A') (A') (A') (A") (A') (A") (A') (A")
                 (A') (A') (A") (A") (A') (A') (A") (A') (A") (A')
                 (A') (A") (A') (A") (A') (A') (A') (A") (A') (A")
                 (A') (A') (A") (A') (A") (A') (A') (A') (A") (A")
                 (A") (A') (A') (A') (A") (A') (A') (A') (A") (A")
                 (A") (A') (A') (A') (A") (A') (A') (A") (A") (A')
                 (A") (A') (A') (A") (A') (A') (A') (A') (A") (A")
                 (A') (A') (A') (A') (A") (A') (A") (A') (A") (A')
                 (A') (A") (A") (A') (A") (A') (A") (A') (A') (A")
                 (A') (A') (A") (A') (A") (A') (A") (A') (A") (A')
                 (A') (A") (A") (A') (A') (A") (A') (A') (A") (A')
                 (A') (A") (A') (A") (A') (A") (A') (A') (A") (A')
                 (A') (A') (A") (A") (A') (A") (A') (A") (A') (A')
                 (A") (A') (A") (A') (A') (A') (A") (A') (A') (A')
                 (A") (A') (A") (A') (A") (A') (A") (A") (A') (A')
                 (A') (A") (A') (A') (A') (A') (A')
 Beta  Orbitals:
       Occupied  (A') (A') (A') (A') (A') (A') (A') (A") (A') (A')
                 (A")
       Virtual   (A') (A') (A') (A") (A') (A") (A') (A') (A") (A')
                 (A') (A') (A") (A') (A") (A') (A') (A') (A") (A')
                 (A') (A') (A") (A") (A') (A') (A") (A') (A") (A')
                 (A') (A') (A") (A') (A') (A") (A') (A") (A') (A')
                 (A') (A') (A") (A") (A') (A') (A") (A') (A') (A')
                 (A") (A') (A') (A") (A') (A') (A") (A") (A') (A')
                 (A") (A') (A") (A") (A') (A') (A') (A") (A') (A")
                 (A') (A") (A') (A') (A") (A") (A') (A') (A") (A')
                 (A") (A') (A') (A") (A') (A") (A') (A') (A') (A")
                 (A') (A") (A') (A') (A") (A') (A") (A') (A') (A')
                 (A") (A") (A") (A') (A') (A') (A") (A') (A') (A')
                 (A") (A") (A") (A') (A') (A') (A") (A') (A') (A")
                 (A") (A') (A") (A') (A') (A") (A') (A') (A') (A')
                 (A") (A") (A') (A') (A') (A') (A") (A') (A") (A')
                 (A") (A') (A') (A") (A") (A') (A") (A") (A') (A')
                 (A') (A") (A') (A") (A') (A') (A") (A') (A") (A')
                 (A") (A') (A') (A") (A") (A') (A') (A") (A') (A')
                 (A") (A') (A') (A") (A') (A") (A') (A") (A') (A")
                 (A') (A') (A') (A') (A") (A") (A') (A") (A') (A")
                 (A') (A') (A") (A') (A") (A') (A') (A') (A") (A')
                 (A') (A') (A") (A') (A") (A') (A") (A') (A") (A")
                 (A') (A') (A') (A") (A') (A') (A') (A') (A')
 The electronic state is 3-A".
 Alpha  occ. eigenvalues --  -19.33714 -10.33091 -10.30397  -1.17710  -0.85658
 Alpha  occ. eigenvalues --   -0.70301  -0.59876  -0.54915  -0.54254  -0.48551
 Alpha  occ. eigenvalues --   -0.48463  -0.44131  -0.23536
 Alpha virt. eigenvalues --    0.02992   0.03940   0.04629   0.05341   0.08910
 Alpha virt. eigenvalues --    0.09913   0.10593   0.12279   0.12508   0.13027
 Alpha virt. eigenvalues --    0.13265   0.17246   0.18158   0.18180   0.21167
 Alpha virt. eigenvalues --    0.21547   0.22339   0.24655   0.25573   0.25672
 Alpha virt. eigenvalues --    0.27959   0.29941   0.31328   0.32374   0.32740
 Alpha virt. eigenvalues --    0.33763   0.34797   0.36095   0.37239   0.38304
 Alpha virt. eigenvalues --    0.38682   0.39554   0.40197   0.41722   0.42606
 Alpha virt. eigenvalues --    0.43303   0.43763   0.45293   0.47189   0.48924
 Alpha virt. eigenvalues --    0.50179   0.51648   0.53436   0.58443   0.60248
 Alpha virt. eigenvalues --    0.60819   0.65649   0.67460   0.67657   0.71726
 Alpha virt. eigenvalues --    0.73410   0.75184   0.76423   0.77016   0.78299
 Alpha virt. eigenvalues --    0.80397   0.81554   0.83370   0.83876   0.86677
 Alpha virt. eigenvalues --    0.87068   0.88892   0.90126   0.91017   0.92591
 Alpha virt. eigenvalues --    0.92895   0.94084   0.95564   0.97736   0.98253
 Alpha virt. eigenvalues --    0.99736   1.02186   1.05530   1.06193   1.06617
 Alpha virt. eigenvalues --    1.09912   1.11866   1.15191   1.15833   1.17935
 Alpha virt. eigenvalues --    1.19419   1.20003   1.20497   1.25008   1.29467
 Alpha virt. eigenvalues --    1.29926   1.31627   1.35538   1.37936   1.42642
 Alpha virt. eigenvalues --    1.43016   1.44355   1.46072   1.48510   1.52618
 Alpha virt. eigenvalues --    1.53355   1.54685   1.56951   1.58130   1.60360
 Alpha virt. eigenvalues --    1.61843   1.63874   1.66143   1.68240   1.74401
 Alpha virt. eigenvalues --    1.74512   1.76498   1.81348   1.82485   1.91146
 Alpha virt. eigenvalues --    1.96150   1.97968   2.01449   2.05008   2.06582
 Alpha virt. eigenvalues --    2.08289   2.09819   2.09851   2.14679   2.16905
 Alpha virt. eigenvalues --    2.22154   2.26010   2.26783   2.35918   2.36687
 Alpha virt. eigenvalues --    2.38791   2.46551   2.51141   2.60235   2.65810
 Alpha virt. eigenvalues --    2.69615   2.73061   2.80905   2.92750   2.94098
 Alpha virt. eigenvalues --    2.97420   3.08371   3.09792   3.16273   3.18150
 Alpha virt. eigenvalues --    3.21820   3.25050   3.30999   3.33975   3.35939
 Alpha virt. eigenvalues --    3.37168   3.37606   3.40840   3.44087   3.56783
 Alpha virt. eigenvalues --    3.57481   3.62435   3.62521   3.68906   3.70641
 Alpha virt. eigenvalues --    3.74355   3.75521   3.77625   3.80789   3.82566
 Alpha virt. eigenvalues --    3.87652   3.89366   3.96260   3.96772   3.99720
 Alpha virt. eigenvalues --    4.06099   4.08321   4.14265   4.22018   4.25769
 Alpha virt. eigenvalues --    4.37916   4.43059   4.44797   4.45003   4.48962
 Alpha virt. eigenvalues --    4.51692   4.58186   4.60496   4.60762   4.71800
 Alpha virt. eigenvalues --    4.80610   4.82878   4.84769   4.87356   4.90683
 Alpha virt. eigenvalues --    5.04528   5.11013   5.11645   5.18016   5.22691
 Alpha virt. eigenvalues --    5.30815   5.35231   5.43781   5.63421   5.67145
 Alpha virt. eigenvalues --    5.71268   5.85347   5.90694   5.91435   6.07075
 Alpha virt. eigenvalues --    6.16269   6.20954   6.36023   6.41708   6.47710
 Alpha virt. eigenvalues --    6.48662   6.61743   6.73184   6.74602   6.90402
 Alpha virt. eigenvalues --    6.96640   7.09663   7.22904   7.30653  12.69544
 Alpha virt. eigenvalues --   15.54306  17.08775
  Beta  occ. eigenvalues --  -19.31155 -10.32100 -10.30314  -1.10399  -0.83625
  Beta  occ. eigenvalues --   -0.65990  -0.55235  -0.51236  -0.50603  -0.47462
  Beta  occ. eigenvalues --   -0.43242
  Beta virt. eigenvalues --   -0.08845   0.03866   0.04914   0.05698   0.05857
  Beta virt. eigenvalues --    0.05901   0.09514   0.10675   0.12720   0.12885
  Beta virt. eigenvalues --    0.12950   0.13509   0.13759   0.17804   0.18460
  Beta virt. eigenvalues --    0.18670   0.21406   0.22263   0.23274   0.25569
  Beta virt. eigenvalues --    0.25937   0.27138   0.28411   0.30911   0.31617
  Beta virt. eigenvalues --    0.32943   0.33069   0.34462   0.35315   0.36694
  Beta virt. eigenvalues --    0.37724   0.38702   0.39294   0.40394   0.40692
  Beta virt. eigenvalues --    0.42035   0.43353   0.43469   0.43977   0.47140
  Beta virt. eigenvalues --    0.48539   0.49811   0.50866   0.52788   0.54170
  Beta virt. eigenvalues --    0.59167   0.60880   0.61223   0.66284   0.68162
  Beta virt. eigenvalues --    0.68333   0.72153   0.73870   0.75699   0.77030
  Beta virt. eigenvalues --    0.77420   0.79350   0.80922   0.82083   0.83620
  Beta virt. eigenvalues --    0.84129   0.87070   0.87616   0.89009   0.90324
  Beta virt. eigenvalues --    0.91698   0.93016   0.93189   0.94591   0.96342
  Beta virt. eigenvalues --    0.98880   0.98900   0.99974   1.02527   1.05473
  Beta virt. eigenvalues --    1.06567   1.06774   1.10713   1.13093   1.15466
  Beta virt. eigenvalues --    1.15809   1.18472   1.19484   1.20325   1.20549
  Beta virt. eigenvalues --    1.25734   1.29653   1.30505   1.32434   1.36116
  Beta virt. eigenvalues --    1.38925   1.43119   1.43399   1.45071   1.47071
  Beta virt. eigenvalues --    1.49467   1.53215   1.53730   1.55176   1.57780
  Beta virt. eigenvalues --    1.58734   1.61642   1.62529   1.64438   1.67066
  Beta virt. eigenvalues --    1.68628   1.74624   1.75078   1.78133   1.81793
  Beta virt. eigenvalues --    1.83515   1.92289   1.96541   1.99063   2.02428
  Beta virt. eigenvalues --    2.06399   2.06935   2.09169   2.10433   2.10957
  Beta virt. eigenvalues --    2.16391   2.19285   2.24935   2.27155   2.27980
  Beta virt. eigenvalues --    2.37287   2.38470   2.40546   2.47762   2.52636
  Beta virt. eigenvalues --    2.62305   2.68281   2.71137   2.74480   2.82445
  Beta virt. eigenvalues --    2.94339   2.97005   2.99026   3.10128   3.12509
  Beta virt. eigenvalues --    3.18211   3.18856   3.24017   3.26814   3.32427
  Beta virt. eigenvalues --    3.34890   3.37614   3.38230   3.38341   3.42409
  Beta virt. eigenvalues --    3.45623   3.58497   3.58887   3.64046   3.64142
  Beta virt. eigenvalues --    3.69609   3.71766   3.76666   3.77666   3.79138
  Beta virt. eigenvalues --    3.82794   3.83560   3.89765   3.90049   3.97271
  Beta virt. eigenvalues --    3.98224   4.01775   4.07014   4.09216   4.15839
  Beta virt. eigenvalues --    4.23536   4.26990   4.38507   4.45253   4.45623
  Beta virt. eigenvalues --    4.46115   4.50444   4.53218   4.58870   4.61900
  Beta virt. eigenvalues --    4.63056   4.74362   4.81567   4.83632   4.86108
  Beta virt. eigenvalues --    4.88376   4.92375   5.06116   5.11559   5.12637
  Beta virt. eigenvalues --    5.19129   5.23621   5.31330   5.36272   5.44424
  Beta virt. eigenvalues --    5.64854   5.68955   5.72489   5.85757   5.91555
  Beta virt. eigenvalues --    5.92780   6.08608   6.24255   6.28664   6.36760
  Beta virt. eigenvalues --    6.42322   6.52590   6.53593   6.64754   6.82237
  Beta virt. eigenvalues --    6.83037   6.95212   7.02233   7.13446   7.27274
  Beta virt. eigenvalues --    7.37876  12.73834  15.56336  17.09124
          Condensed to atoms (all electrons):
               1          2          3          4          5          6
     1  H    0.355770   0.406136  -0.001834  -0.001834  -0.034409  -0.001270
     2  C    0.406136   5.347542   0.392811   0.392811   0.095632  -0.018373
     3  H   -0.001834   0.392811   0.359929   0.008373  -0.004411  -0.000394
     4  H   -0.001834   0.392811   0.008373   0.359929  -0.004411  -0.000394
     5  C   -0.034409   0.095632  -0.004411  -0.004411   5.864933   0.306524
     6  H   -0.001270  -0.018373  -0.000394  -0.000394   0.306524   0.328114
     7  O    0.005756  -0.010505   0.001588   0.001588  -0.028527  -0.049272
               7
     1  H    0.005756
     2  C   -0.010505
     3  H    0.001588
     4  H    0.001588
     5  C   -0.028527
     6  H   -0.049272
     7  O    8.472615
          Atomic-Atomic Spin Densities.
               1          2          3          4          5          6
     1  H    0.014535   0.010565  -0.002180  -0.002180  -0.025378   0.000896
     2  C    0.010565   0.062662   0.012791   0.012791  -0.041257   0.007713
     3  H   -0.002180   0.012791   0.031664  -0.008329  -0.010548  -0.000914
     4  H   -0.002180   0.012791  -0.008329   0.031664  -0.010548  -0.000914
     5  C   -0.025378  -0.041257  -0.010548  -0.010548   1.060166   0.049893
     6  H    0.000896   0.007713  -0.000914  -0.000914   0.049893   0.006971
     7  O    0.017471   0.004657  -0.000818  -0.000818  -0.241509  -0.028812
               7
     1  H    0.017471
     2  C    0.004657
     3  H   -0.000818
     4  H   -0.000818
     5  C   -0.241509
     6  H   -0.028812
     7  O    1.307189
 Mulliken charges and spin densities:
               1          2
     1  H    0.271684   0.013730
     2  C   -0.606054   0.069922
     3  H    0.243938   0.021666
     4  H    0.243938   0.021666
     5  C   -0.195330   0.780820
     6  H    0.435065   0.034834
     7  O   -0.393243   1.057361
 Sum of Mulliken charges =   0.00000   2.00000
 Mulliken charges and spin densities with hydrogens summed into heavy atoms:
               1          2
     2  C    0.153508   0.126985
     5  C    0.239735   0.815654
     7  O   -0.393243   1.057361
 Electronic spatial extent (au):  <R**2>=            170.6061
 Charge=              0.0000 electrons
 Dipole moment (field-independent basis, Debye):
    X=              1.5957    Y=              0.0272    Z=              0.0000  Tot=              1.5959
 Quadrupole moment (field-independent basis, Debye-Ang):
   XX=            -19.9621   YY=            -16.6441   ZZ=            -19.5874
   XY=             -0.0768   XZ=              0.0000   YZ=              0.0000
 Traceless Quadrupole moment (field-independent basis, Debye-Ang):
   XX=             -1.2309   YY=              2.0871   ZZ=             -0.8562
   XY=             -0.0768   XZ=              0.0000   YZ=              0.0000
 Octapole moment (field-independent basis, Debye-Ang**2):
  XXX=             -1.0027  YYY=              2.2501  ZZZ=              0.0000  XYY=             -2.1452
  XXY=              0.1961  XXZ=              0.0000  XZZ=             -0.3749  YZZ=             -0.7631
  YYZ=              0.0000  XYZ=              0.0000
 Hexadecapole moment (field-independent basis, Debye-Ang**3):
 XXXX=           -133.4872 YYYY=            -55.1262 ZZZZ=            -27.6759 XXXY=             17.9838
 XXXZ=              0.0000 YYYX=             19.1114 YYYZ=              0.0000 ZZZX=              0.0000
 ZZZY=              0.0000 XXYY=            -31.9889 XXZZ=            -25.0325 YYZZ=            -16.5118
 XXYZ=              0.0000 YYXZ=              0.0000 ZZXY=              5.7646
 N-N= 6.787587774223D+01 E-N=-4.952073851844D+02  KE= 1.528237339243D+02
 Symmetry A'   KE= 1.449482398063D+02
 Symmetry A"   KE= 7.875494117999D+00
                          Isotropic Fermi Contact Couplings
        Atom                 a.u.       MegaHertz       Gauss      10(-4) cm-1
     1  H(1)              -0.00105      -2.35648      -0.84085      -0.78604
     2  C(13)              0.02779      15.62058       5.57381       5.21047
     3  H(1)               0.01851      41.36864      14.76136      13.79909
     4  H(1)               0.01851      41.36864      14.76136      13.79909
     5  C(13)             -0.01932     -10.86164      -3.87570      -3.62305
     6  H(1)               0.02340      52.30828      18.66489      17.44816
     7  O(17)              0.05669     -17.18180      -6.13089      -5.73123
 --------------------------------------------------------
       Center         ----  Spin Dipole Couplings  ----
                      3XX-RR        3YY-RR        3ZZ-RR
 --------------------------------------------------------
     1   Atom       -0.004488      0.026697     -0.022208
     2   Atom        0.070591     -0.006220     -0.064371
     3   Atom        0.013427     -0.008119     -0.005307
     4   Atom        0.013427     -0.008119     -0.005307
     5   Atom       -0.501503     -0.512116      1.013619
     6   Atom       -0.065019      0.074144     -0.009125
     7   Atom       -2.011803      2.719479     -0.707676
 --------------------------------------------------------
                        XY            XZ            YZ
 --------------------------------------------------------
     1   Atom       -0.017642      0.000000      0.000000
     2   Atom       -0.096823      0.000000      0.000000
     3   Atom       -0.014463      0.015668     -0.003442
     4   Atom       -0.014463     -0.015668      0.003442
     5   Atom        0.002868      0.000000      0.000000
     6   Atom        0.043999      0.000000      0.000000
     7   Atom       -1.312136      0.000000      0.000000
 --------------------------------------------------------


 ---------------------------------------------------------------------------------
              Anisotropic Spin Dipole Couplings in Principal Axis System
 ---------------------------------------------------------------------------------

       Atom             a.u.   MegaHertz   Gauss  10(-4) cm-1        Axes

              Baa    -0.0222   -11.849    -4.228    -3.952  0.0000  0.0000  1.0000
     1 H(1)   Bbb    -0.0124    -6.638    -2.369    -2.214  0.9117  0.4109  0.0000
              Bcc     0.0346    18.487     6.597     6.167 -0.4109  0.9117  0.0000
 
              Baa    -0.0720    -9.659    -3.446    -3.222  0.5618  0.8273  0.0000
     2 C(13)  Bbb    -0.0644    -8.638    -3.082    -2.881  0.0000  0.0000  1.0000
              Bcc     0.1363    18.296     6.529     6.103  0.8273 -0.5618  0.0000
 
              Baa    -0.0179    -9.532    -3.401    -3.180  0.5589  0.6456 -0.5203
     3 H(1)   Bbb    -0.0102    -5.418    -1.933    -1.807 -0.0822  0.6676  0.7400
              Bcc     0.0280    14.950     5.335     4.987  0.8251 -0.3708  0.4262
 
              Baa    -0.0179    -9.532    -3.401    -3.180  0.5589  0.6456  0.5203
     4 H(1)   Bbb    -0.0102    -5.418    -1.933    -1.807  0.0822 -0.6676  0.7400
              Bcc     0.0280    14.950     5.335     4.987  0.8251 -0.3708 -0.4262
 
              Baa    -0.5128   -68.818   -24.556   -22.955 -0.2452  0.9695  0.0000
     5 C(13)  Bbb    -0.5008   -67.200   -23.978   -22.415  0.9695  0.2452  0.0000
              Bcc     1.0136   136.018    48.535    45.371  0.0000  0.0000  1.0000
 
              Baa    -0.0778   -41.491   -14.805   -13.840  0.9605 -0.2782  0.0000
     6 H(1)   Bbb    -0.0091    -4.868    -1.737    -1.624  0.0000  0.0000  1.0000
              Bcc     0.0869    46.359    16.542    15.464  0.2782  0.9605  0.0000
 
              Baa    -2.3513   170.141    60.711    56.753  0.9681  0.2505  0.0000
     7 O(17)  Bbb    -0.7077    51.207    18.272    17.081  0.0000  0.0000  1.0000
              Bcc     3.0590  -221.348   -78.982   -73.834 -0.2505  0.9681  0.0000
 

 ---------------------------------------------------------------------------------

 1\1\GINC-C781\FOpt\UwB97XD\Aug-CC-pVTZ\C2H4O1(3)\ROOT\02-Feb-2019\0\\#
 wB97XD aug-cc-pVTZ Opt SCF=QC Integral(Grid=SuperFineGrid) Freq MaxDis
 k=32GB\\Title\\0,3\H,-1.338680015,0.,0.4779038155\C,-0.2573862396,0.,0
 .6038662007\H,0.0125881434,0.8850755219,1.1852947238\H,0.0125881434,-0
 .8850755219,1.1852947238\C,0.4141530031,0.,-0.7341187501\H,1.485677772
 6,0.,-0.8973679814\O,-0.3289428899,0.,-1.8209720716\\Version=ES64L-G09
 RevD.01\State=3-A"\HF=-153.7153193\S2=2.007395\S2-1=0.\S2A=2.000031\RM
 SD=0.000e+00\RMSF=3.848e-05\Dipole=0.2270549,0.,0.5854021\Quadrupole=1
 .219963,-0.6365835,-0.5833796,0.,-0.8435467,0.\PG=CS [SG(C2H2O1),X(H2)
 ]\\@


 ACTORS ARE SO FORTUNATE.  THEY CAN CHOOSE WHETHER
 THEY WILL APPEAR IN A TRAGEDY OR IN COMEDY,
 WHETHER THEY WILL SUFFER OF MAKE MERRY,
 LAUGH OR SHED TEARS.  BUT IN REAL LIFE IT IS DIFFERENT.
 MOST MEN AND WOMEN ARE FORCED TO PERFORM
 PARTS FOR WHICH THEY HAVE NO QUALIFICATIONS.
 THE WORLD IS A STAGE, BUT THE PLAY IS BADLY CAST.

                                   -- OSCAR WILDE
 Job cpu time:       0 days  2 hours 59 minutes  9.9 seconds.
 File lengths (MBytes):  RWF=     29 Int=      0 D2E=      0 Chk=      6 Scr=      1
 Normal termination of Gaussian 09 at Sat Feb  2 03:02:01 2019.
 Link1:  Proceeding to internal job step number  2.
 ----------------------------------------------------------------------
 #N Geom=AllCheck Guess=TCheck SCRF=Check GenChk UwB97XD/Aug-CC-pVTZ Fr
 eq
 ----------------------------------------------------------------------
 1/10=4,29=7,30=1,38=1,40=1/1,3;
 2/12=2,40=1/2;
 3/5=16,6=1,7=10,11=2,14=-4,16=1,25=1,30=1,70=2,71=2,74=-58,75=-7,116=2,140=1/1,2,3;
 4/5=101/1;
 5/5=2,8=3,98=1/8;
 8/6=4,10=90,11=11/1;
 11/6=1,8=1,9=11,15=111,16=1/1,2,10;
 10/6=1/2;
 6/7=2,8=2,9=2,10=2,18=1,28=1/1;
 7/8=1,10=1,25=1/1,2,3,16;
 1/10=4,30=1/3;
 99//99;
 Structure from the checkpoint file:  "acetaldehyde_Conf-wb97-opt.chk"
 -----
 Title
 -----
 Charge =  0 Multiplicity = 3
 Redundant internal coordinates found in file.
 H,0,-1.338680015,0.,0.4779038155
 C,0,-0.2573862396,0.,0.6038662007
 H,0,0.0125881434,0.8850755219,1.1852947238
 H,0,0.0125881434,-0.8850755219,1.1852947238
 C,0,0.4141530031,0.,-0.7341187501
 H,0,1.4856777726,0.,-0.8973679814
 O,0,-0.3289428899,0.,-1.8209720716
 Recover connectivity data from disk.

 GradGradGradGradGradGradGradGradGradGradGradGradGradGradGradGradGradGrad
 Berny optimization.
 Initialization pass.
                           ----------------------------
                           !    Initial Parameters    !
                           ! (Angstroms and Degrees)  !
 --------------------------                            --------------------------
 ! Name  Definition              Value          Derivative Info.                !
 --------------------------------------------------------------------------------
 ! R1    R(1,2)                  1.0886         calculate D2E/DX2 analytically  !
 ! R2    R(2,3)                  1.0928         calculate D2E/DX2 analytically  !
 ! R3    R(2,4)                  1.0928         calculate D2E/DX2 analytically  !
 ! R4    R(2,5)                  1.4971         calculate D2E/DX2 analytically  !
 ! R5    R(5,6)                  1.0839         calculate D2E/DX2 analytically  !
 ! R6    R(5,7)                  1.3166         calculate D2E/DX2 analytically  !
 ! A1    A(1,2,3)              107.875          calculate D2E/DX2 analytically  !
 ! A2    A(1,2,4)              107.875          calculate D2E/DX2 analytically  !
 ! A3    A(1,2,5)              110.0077         calculate D2E/DX2 analytically  !
 ! A4    A(3,2,4)              108.1692         calculate D2E/DX2 analytically  !
 ! A5    A(3,2,5)              111.3883         calculate D2E/DX2 analytically  !
 ! A6    A(4,2,5)              111.3883         calculate D2E/DX2 analytically  !
 ! A7    A(2,5,6)              125.3148         calculate D2E/DX2 analytically  !
 ! A8    A(2,5,7)              118.9868         calculate D2E/DX2 analytically  !
 ! A9    A(6,5,7)              115.6984         calculate D2E/DX2 analytically  !
 ! D1    D(1,2,5,6)            180.0            calculate D2E/DX2 analytically  !
 ! D2    D(1,2,5,7)              0.0            calculate D2E/DX2 analytically  !
 ! D3    D(3,2,5,6)             60.4338         calculate D2E/DX2 analytically  !
 ! D4    D(3,2,5,7)           -119.5662         calculate D2E/DX2 analytically  !
 ! D5    D(4,2,5,6)            -60.4338         calculate D2E/DX2 analytically  !
 ! D6    D(4,2,5,7)            119.5662         calculate D2E/DX2 analytically  !
 --------------------------------------------------------------------------------
 Trust Radius=3.00D-01 FncErr=1.00D-07 GrdErr=1.00D-07
 Number of steps in this run=      2 maximum allowed number of steps=      2.
 GradGradGradGradGradGradGradGradGradGradGradGradGradGradGradGradGradGrad

                          Input orientation:                          
 ---------------------------------------------------------------------
 Center     Atomic      Atomic             Coordinates (Angstroms)
 Number     Number       Type             X           Y           Z
 ---------------------------------------------------------------------
      1          1           0       -1.338680    0.000000    0.477904
      2          6           0       -0.257386    0.000000    0.603866
      3          1           0        0.012588    0.885076    1.185295
      4          1           0        0.012588   -0.885076    1.185295
      5          6           0        0.414153    0.000000   -0.734119
      6          1           0        1.485678    0.000000   -0.897368
      7          8           0       -0.328943    0.000000   -1.820972
 ---------------------------------------------------------------------
                    Distance matrix (angstroms):
                    1          2          3          4          5
     1  H    0.000000
     2  C    1.088606   0.000000
     3  H    1.763430   1.092842   0.000000
     4  H    1.763430   1.092842   1.770151   0.000000
     5  C    2.131061   1.497053   2.151456   2.151456   0.000000
     6  H    3.141396   2.300430   2.700155   2.700155   1.083889
     7  O    2.510856   2.425894   3.152403   3.152403   1.316602
                    6          7
     6  H    0.000000
     7  O    2.036147   0.000000
 Stoichiometry    C2H4O(3)
 Framework group  CS[SG(C2H2O),X(H2)]
 Deg. of freedom    10
 Full point group                 CS      NOp   2
 Largest Abelian subgroup         CS      NOp   2
 Largest concise Abelian subgroup CS      NOp   2
                         Standard orientation:                         
 ---------------------------------------------------------------------
 Center     Atomic      Atomic             Coordinates (Angstroms)
 Number     Number       Type             X           Y           Z
 ---------------------------------------------------------------------
      1          1           0        0.531464   -1.554933    0.000000
      2          6           0        1.023405   -0.583822    0.000000
      3          1           0        1.662313   -0.531455    0.885076
      4          1           0        1.662313   -0.531455   -0.885076
      5          6           0        0.000000    0.508794    0.000000
      6          1           0        0.217179    1.570702    0.000000
      7          8           0       -1.276713    0.187163    0.000000
 ---------------------------------------------------------------------
 Rotational constants (GHZ):     50.7394709      9.9887614      8.8049600
 Standard basis: Aug-CC-pVTZ (5D, 7F)
 There are   172 symmetry adapted cartesian basis functions of A'  symmetry.
 There are    93 symmetry adapted cartesian basis functions of A"  symmetry.
 There are   145 symmetry adapted basis functions of A'  symmetry.
 There are    85 symmetry adapted basis functions of A"  symmetry.
   230 basis functions,   324 primitive gaussians,   265 cartesian basis functions
    13 alpha electrons       11 beta electrons
       nuclear repulsion energy        67.8770942752 Hartrees.
 NAtoms=    7 NActive=    7 NUniq=    6 SFac= 1.36D+00 NAtFMM=   60 NAOKFM=F Big=F
 Integral buffers will be    131072 words long.
 Raffenetti 2 integral format.
 Two-electron integral symmetry is turned on.
 Nuclear repulsion after empirical dispersion term =       67.8758777422 Hartrees.
 One-electron integrals computed using PRISM.
 NBasis=   230 RedAO= T EigKep=  3.92D-05  NBF=   145    85
 NBsUse=   230 1.00D-06 EigRej= -1.00D+00 NBFU=   145    85
 Initial guess from the checkpoint file:  "acetaldehyde_Conf-wb97-opt.chk"
 B after Tr=     0.000000    0.000000    0.000000
         Rot=    1.000000    0.000000    0.000000    0.000000 Ang=   0.00 deg.
 Initial guess orbital symmetries:
 Alpha Orbitals:
       Occupied  (A') (A') (A') (A') (A') (A') (A') (A') (A") (A')
                 (A") (A') (A")
       Virtual   (A') (A') (A") (A') (A') (A') (A") (A') (A') (A')
                 (A") (A') (A") (A') (A') (A') (A") (A') (A') (A')
                 (A") (A") (A') (A') (A") (A') (A") (A') (A') (A')
                 (A") (A') (A') (A") (A') (A") (A') (A') (A') (A')
                 (A") (A") (A') (A') (A") (A') (A') (A") (A') (A')
                 (A') (A") (A') (A') (A") (A") (A') (A') (A") (A')
                 (A") (A") (A') (A') (A') (A") (A') (A") (A') (A")
                 (A') (A') (A") (A") (A') (A') (A") (A') (A") (A')
                 (A') (A") (A') (A") (A') (A') (A') (A") (A') (A")
                 (A') (A') (A") (A') (A") (A') (A') (A') (A") (A")
                 (A") (A') (A') (A') (A") (A') (A') (A') (A") (A")
                 (A") (A') (A') (A') (A") (A') (A') (A") (A") (A')
                 (A") (A') (A') (A") (A') (A') (A') (A') (A") (A")
                 (A') (A') (A') (A') (A") (A') (A") (A') (A") (A')
                 (A') (A") (A") (A') (A") (A') (A") (A') (A') (A")
                 (A') (A') (A") (A') (A") (A') (A") (A') (A") (A')
                 (A') (A") (A") (A') (A') (A") (A') (A') (A") (A')
                 (A') (A") (A') (A") (A') (A") (A') (A') (A") (A')
                 (A') (A') (A") (A") (A') (A") (A') (A") (A') (A')
                 (A") (A') (A") (A') (A') (A') (A") (A') (A') (A')
                 (A") (A') (A") (A') (A") (A') (A") (A") (A') (A')
                 (A') (A") (A') (A') (A') (A') (A')
 Beta  Orbitals:
       Occupied  (A') (A') (A') (A') (A') (A') (A') (A") (A') (A')
                 (A")
       Virtual   (A') (A') (A') (A") (A') (A") (A') (A') (A") (A')
                 (A') (A') (A") (A') (A") (A') (A') (A') (A") (A')
                 (A') (A') (A") (A") (A') (A') (A") (A') (A") (A')
                 (A') (A') (A") (A') (A') (A") (A') (A") (A') (A')
                 (A') (A') (A") (A") (A') (A') (A") (A') (A') (A')
                 (A") (A') (A') (A") (A') (A') (A") (A") (A') (A')
                 (A") (A') (A") (A") (A') (A') (A') (A") (A') (A")
                 (A') (A") (A') (A') (A") (A") (A') (A') (A") (A')
                 (A") (A') (A') (A") (A') (A") (A') (A') (A') (A")
                 (A') (A") (A') (A') (A") (A') (A") (A') (A') (A')
                 (A") (A") (A") (A') (A') (A') (A") (A') (A') (A')
                 (A") (A") (A") (A') (A') (A') (A") (A') (A') (A")
                 (A") (A') (A") (A') (A') (A") (A') (A') (A') (A')
                 (A") (A") (A') (A') (A') (A') (A") (A') (A") (A')
                 (A") (A') (A') (A") (A") (A') (A") (A") (A') (A')
                 (A') (A") (A') (A") (A') (A') (A") (A') (A") (A')
                 (A") (A') (A') (A") (A") (A') (A') (A") (A') (A')
                 (A") (A') (A') (A") (A') (A") (A') (A") (A') (A")
                 (A') (A') (A') (A') (A") (A") (A') (A") (A') (A")
                 (A') (A') (A") (A') (A") (A') (A') (A') (A") (A')
                 (A') (A') (A") (A') (A") (A') (A") (A') (A") (A")
                 (A') (A') (A') (A") (A') (A') (A') (A') (A')
 Initial guess <Sx>= 0.0000 <Sy>= 0.0000 <Sz>= 1.0000 <S**2>= 2.0074 S= 1.0025
 Keep R1 and R2 ints in memory in symmetry-blocked form, NReq=1061127076.
 SCF Done:  E(UwB97XD) =  -153.715319329     a.u. after    1 cycles
            Convg  =    0.5108D-06                     1 Fock formations.
              S**2 =  2.0074                  -V/T =  2.0058
 <Sx>= 0.0000 <Sy>= 0.0000 <Sz>= 1.0000 <S**2>= 2.0074 S= 1.0025
 <L.S>= 0.000000000000E+00
 Annihilation of the first spin contaminant:
 S**2 before annihilation     2.0074,   after     2.0000
 DoSCS=F DFT=T ScalE2(SS,OS)=  1.000000  1.000000
 Range of M.O.s used for correlation:     1   230
 NBasis=   230 NAE=    13 NBE=    11 NFC=     0 NFV=     0
 NROrb=    230 NOA=    13 NOB=    11 NVA=   217 NVB=   219

 **** Warning!!: The largest alpha MO coefficient is  0.48909917D+02


 **** Warning!!: The largest beta MO coefficient is  0.48199821D+02

 Symmetrizing basis deriv contribution to polar:
 IMax=3 JMax=2 DiffMx= 0.00D+00
 G2DrvN: will do     8 centers at a time, making    1 passes.
 Calling FoFCou, ICntrl=  3107 FMM=F I1Cent=   0 AccDes= 0.00D+00.
 End of G2Drv F.D. properties file   721 does not exist.
 End of G2Drv F.D. properties file   722 does not exist.
 End of G2Drv F.D. properties file   788 does not exist.
          IDoAtm=1111111
          Differentiating once with respect to electric field.
                with respect to dipole field.
          Differentiating once with respect to nuclear coordinates.
 Keep R1 and R2 ints in memory in symmetry-blocked form, NReq=1060497418.
          There are    21 degrees of freedom in the 1st order CPHF.  IDoFFX=4 NUNeed=    21.
     21 vectors produced by pass  0 Test12= 2.49D-14 4.76D-09 XBig12= 2.86D+01 2.03D+00.
 AX will form    21 AO Fock derivatives at one time.
     21 vectors produced by pass  1 Test12= 2.49D-14 4.76D-09 XBig12= 3.82D+00 3.65D-01.
     21 vectors produced by pass  2 Test12= 2.49D-14 4.76D-09 XBig12= 3.16D-01 1.52D-01.
     21 vectors produced by pass  3 Test12= 2.49D-14 4.76D-09 XBig12= 6.05D-03 1.67D-02.
     21 vectors produced by pass  4 Test12= 2.49D-14 4.76D-09 XBig12= 5.23D-05 9.05D-04.
     21 vectors produced by pass  5 Test12= 2.49D-14 4.76D-09 XBig12= 7.80D-07 1.87D-04.
     21 vectors produced by pass  6 Test12= 2.49D-14 4.76D-09 XBig12= 1.09D-08 1.34D-05.
     14 vectors produced by pass  7 Test12= 2.49D-14 4.76D-09 XBig12= 1.57D-10 1.76D-06.
      3 vectors produced by pass  8 Test12= 2.49D-14 4.76D-09 XBig12= 1.46D-12 1.91D-07.
      2 vectors produced by pass  9 Test12= 2.49D-14 4.76D-09 XBig12= 1.34D-14 1.65D-08.
 InvSVY:  IOpt=1 It=  1 EMax= 2.66D-15
 Solved reduced A of dimension   166 with    21 vectors.
 Isotropic polarizability for W=    0.000000       31.71 Bohr**3.
 End of Minotr F.D. properties file   721 does not exist.
 End of Minotr F.D. properties file   722 does not exist.
 End of Minotr F.D. properties file   788 does not exist.

 **********************************************************************

            Population analysis using the SCF density.

 **********************************************************************

 Orbital symmetries:
 Alpha Orbitals:
       Occupied  (A') (A') (A') (A') (A') (A') (A') (A') (A") (A')
                 (A") (A') (A")
       Virtual   (A') (A') (A") (A') (A') (A') (A") (A') (A') (A')
                 (A") (A') (A") (A') (A') (A') (A") (A') (A') (A')
                 (A") (A") (A') (A') (A") (A') (A") (A') (A') (A')
                 (A") (A') (A') (A") (A') (A") (A') (A') (A') (A')
                 (A") (A") (A') (A') (A") (A') (A') (A") (A') (A')
                 (A') (A") (A') (A') (A") (A") (A') (A') (A") (A')
                 (A") (A") (A') (A') (A') (A") (A') (A") (A') (A")
                 (A') (A') (A") (A") (A') (A') (A") (A') (A") (A')
                 (A') (A") (A') (A") (A') (A') (A') (A") (A') (A")
                 (A') (A') (A") (A') (A") (A') (A') (A') (A") (A")
                 (A") (A') (A') (A') (A") (A') (A') (A') (A") (A")
                 (A") (A') (A') (A') (A") (A') (A') (A") (A") (A')
                 (A") (A') (A') (A") (A') (A') (A') (A') (A") (A")
                 (A') (A') (A') (A') (A") (A') (A") (A') (A") (A')
                 (A') (A") (A") (A') (A") (A') (A") (A') (A') (A")
                 (A') (A') (A") (A') (A") (A') (A") (A') (A") (A')
                 (A') (A") (A") (A') (A') (A") (A') (A') (A") (A')
                 (A') (A") (A') (A") (A') (A") (A') (A') (A") (A')
                 (A') (A') (A") (A") (A') (A") (A') (A") (A') (A')
                 (A") (A') (A") (A') (A') (A') (A") (A') (A') (A')
                 (A") (A') (A") (A') (A") (A') (A") (A") (A') (A')
                 (A') (A") (A') (A') (A') (A') (A')
 Beta  Orbitals:
       Occupied  (A') (A') (A') (A') (A') (A') (A') (A") (A') (A')
                 (A")
       Virtual   (A') (A') (A') (A") (A') (A") (A') (A') (A") (A')
                 (A') (A') (A") (A') (A") (A') (A') (A') (A") (A')
                 (A') (A') (A") (A") (A') (A') (A") (A') (A") (A')
                 (A') (A') (A") (A') (A') (A") (A') (A") (A') (A')
                 (A') (A') (A") (A") (A') (A') (A") (A') (A') (A')
                 (A") (A') (A') (A") (A') (A') (A") (A") (A') (A')
                 (A") (A') (A") (A") (A') (A') (A') (A") (A') (A")
                 (A') (A") (A') (A') (A") (A") (A') (A') (A") (A')
                 (A") (A') (A') (A") (A') (A") (A') (A') (A') (A")
                 (A') (A") (A') (A') (A") (A') (A") (A') (A') (A')
                 (A") (A") (A") (A') (A') (A') (A") (A') (A') (A')
                 (A") (A") (A") (A') (A') (A') (A") (A') (A') (A")
                 (A") (A') (A") (A') (A') (A") (A') (A') (A') (A')
                 (A") (A") (A') (A') (A') (A') (A") (A') (A") (A')
                 (A") (A') (A') (A") (A") (A') (A") (A") (A') (A')
                 (A') (A") (A') (A") (A') (A') (A") (A') (A") (A')
                 (A") (A') (A') (A") (A") (A') (A') (A") (A') (A')
                 (A") (A') (A') (A") (A') (A") (A') (A") (A') (A")
                 (A') (A') (A') (A') (A") (A") (A') (A") (A') (A")
                 (A') (A') (A") (A') (A") (A') (A') (A') (A") (A')
                 (A') (A') (A") (A') (A") (A') (A") (A') (A") (A")
                 (A') (A') (A') (A") (A') (A') (A') (A') (A')
 The electronic state is 3-A".
 Alpha  occ. eigenvalues --  -19.33714 -10.33091 -10.30397  -1.17710  -0.85658
 Alpha  occ. eigenvalues --   -0.70301  -0.59876  -0.54915  -0.54254  -0.48551
 Alpha  occ. eigenvalues --   -0.48463  -0.44131  -0.23536
 Alpha virt. eigenvalues --    0.02992   0.03940   0.04629   0.05341   0.08910
 Alpha virt. eigenvalues --    0.09913   0.10593   0.12279   0.12508   0.13027
 Alpha virt. eigenvalues --    0.13265   0.17246   0.18158   0.18180   0.21167
 Alpha virt. eigenvalues --    0.21547   0.22339   0.24655   0.25573   0.25672
 Alpha virt. eigenvalues --    0.27959   0.29941   0.31328   0.32374   0.32740
 Alpha virt. eigenvalues --    0.33763   0.34797   0.36095   0.37239   0.38304
 Alpha virt. eigenvalues --    0.38682   0.39554   0.40197   0.41722   0.42606
 Alpha virt. eigenvalues --    0.43303   0.43763   0.45293   0.47189   0.48924
 Alpha virt. eigenvalues --    0.50179   0.51648   0.53436   0.58443   0.60248
 Alpha virt. eigenvalues --    0.60819   0.65649   0.67460   0.67657   0.71726
 Alpha virt. eigenvalues --    0.73410   0.75184   0.76423   0.77016   0.78299
 Alpha virt. eigenvalues --    0.80397   0.81554   0.83370   0.83876   0.86677
 Alpha virt. eigenvalues --    0.87068   0.88892   0.90126   0.91017   0.92591
 Alpha virt. eigenvalues --    0.92895   0.94084   0.95564   0.97736   0.98253
 Alpha virt. eigenvalues --    0.99736   1.02186   1.05530   1.06193   1.06617
 Alpha virt. eigenvalues --    1.09912   1.11866   1.15191   1.15833   1.17935
 Alpha virt. eigenvalues --    1.19419   1.20003   1.20497   1.25008   1.29467
 Alpha virt. eigenvalues --    1.29926   1.31627   1.35538   1.37936   1.42642
 Alpha virt. eigenvalues --    1.43016   1.44355   1.46072   1.48510   1.52618
 Alpha virt. eigenvalues --    1.53355   1.54685   1.56951   1.58130   1.60360
 Alpha virt. eigenvalues --    1.61843   1.63874   1.66143   1.68240   1.74401
 Alpha virt. eigenvalues --    1.74512   1.76498   1.81348   1.82485   1.91146
 Alpha virt. eigenvalues --    1.96150   1.97968   2.01449   2.05008   2.06582
 Alpha virt. eigenvalues --    2.08289   2.09819   2.09851   2.14679   2.16905
 Alpha virt. eigenvalues --    2.22154   2.26010   2.26783   2.35918   2.36687
 Alpha virt. eigenvalues --    2.38791   2.46551   2.51141   2.60235   2.65810
 Alpha virt. eigenvalues --    2.69615   2.73061   2.80905   2.92750   2.94098
 Alpha virt. eigenvalues --    2.97420   3.08371   3.09792   3.16273   3.18150
 Alpha virt. eigenvalues --    3.21820   3.25050   3.30999   3.33975   3.35939
 Alpha virt. eigenvalues --    3.37168   3.37606   3.40840   3.44087   3.56783
 Alpha virt. eigenvalues --    3.57481   3.62435   3.62521   3.68906   3.70641
 Alpha virt. eigenvalues --    3.74355   3.75521   3.77625   3.80789   3.82566
 Alpha virt. eigenvalues --    3.87652   3.89366   3.96260   3.96772   3.99720
 Alpha virt. eigenvalues --    4.06099   4.08321   4.14265   4.22018   4.25769
 Alpha virt. eigenvalues --    4.37916   4.43059   4.44797   4.45003   4.48962
 Alpha virt. eigenvalues --    4.51692   4.58186   4.60496   4.60762   4.71800
 Alpha virt. eigenvalues --    4.80610   4.82878   4.84769   4.87356   4.90683
 Alpha virt. eigenvalues --    5.04528   5.11013   5.11645   5.18016   5.22691
 Alpha virt. eigenvalues --    5.30815   5.35231   5.43781   5.63421   5.67145
 Alpha virt. eigenvalues --    5.71268   5.85347   5.90694   5.91435   6.07075
 Alpha virt. eigenvalues --    6.16269   6.20954   6.36023   6.41708   6.47710
 Alpha virt. eigenvalues --    6.48662   6.61743   6.73184   6.74602   6.90402
 Alpha virt. eigenvalues --    6.96640   7.09663   7.22904   7.30653  12.69544
 Alpha virt. eigenvalues --   15.54306  17.08775
  Beta  occ. eigenvalues --  -19.31155 -10.32100 -10.30314  -1.10399  -0.83625
  Beta  occ. eigenvalues --   -0.65990  -0.55235  -0.51236  -0.50603  -0.47462
  Beta  occ. eigenvalues --   -0.43242
  Beta virt. eigenvalues --   -0.08845   0.03866   0.04914   0.05698   0.05857
  Beta virt. eigenvalues --    0.05901   0.09514   0.10675   0.12720   0.12885
  Beta virt. eigenvalues --    0.12950   0.13509   0.13759   0.17804   0.18460
  Beta virt. eigenvalues --    0.18670   0.21406   0.22263   0.23274   0.25569
  Beta virt. eigenvalues --    0.25937   0.27138   0.28411   0.30911   0.31617
  Beta virt. eigenvalues --    0.32943   0.33069   0.34462   0.35315   0.36694
  Beta virt. eigenvalues --    0.37724   0.38702   0.39294   0.40394   0.40692
  Beta virt. eigenvalues --    0.42035   0.43353   0.43469   0.43977   0.47140
  Beta virt. eigenvalues --    0.48539   0.49811   0.50866   0.52788   0.54170
  Beta virt. eigenvalues --    0.59167   0.60880   0.61223   0.66284   0.68162
  Beta virt. eigenvalues --    0.68333   0.72153   0.73870   0.75699   0.77030
  Beta virt. eigenvalues --    0.77420   0.79350   0.80922   0.82083   0.83620
  Beta virt. eigenvalues --    0.84129   0.87070   0.87616   0.89009   0.90324
  Beta virt. eigenvalues --    0.91698   0.93016   0.93189   0.94591   0.96342
  Beta virt. eigenvalues --    0.98880   0.98900   0.99974   1.02527   1.05473
  Beta virt. eigenvalues --    1.06567   1.06774   1.10713   1.13093   1.15466
  Beta virt. eigenvalues --    1.15809   1.18472   1.19484   1.20325   1.20549
  Beta virt. eigenvalues --    1.25734   1.29653   1.30505   1.32434   1.36116
  Beta virt. eigenvalues --    1.38925   1.43119   1.43399   1.45071   1.47071
  Beta virt. eigenvalues --    1.49467   1.53215   1.53730   1.55176   1.57780
  Beta virt. eigenvalues --    1.58734   1.61642   1.62529   1.64438   1.67066
  Beta virt. eigenvalues --    1.68628   1.74624   1.75078   1.78133   1.81793
  Beta virt. eigenvalues --    1.83515   1.92289   1.96541   1.99063   2.02428
  Beta virt. eigenvalues --    2.06399   2.06935   2.09169   2.10433   2.10957
  Beta virt. eigenvalues --    2.16391   2.19285   2.24935   2.27155   2.27980
  Beta virt. eigenvalues --    2.37287   2.38470   2.40546   2.47762   2.52636
  Beta virt. eigenvalues --    2.62305   2.68281   2.71137   2.74480   2.82445
  Beta virt. eigenvalues --    2.94339   2.97005   2.99026   3.10128   3.12509
  Beta virt. eigenvalues --    3.18211   3.18856   3.24017   3.26814   3.32427
  Beta virt. eigenvalues --    3.34890   3.37614   3.38230   3.38341   3.42409
  Beta virt. eigenvalues --    3.45623   3.58497   3.58887   3.64046   3.64142
  Beta virt. eigenvalues --    3.69609   3.71766   3.76666   3.77666   3.79138
  Beta virt. eigenvalues --    3.82794   3.83560   3.89765   3.90049   3.97271
  Beta virt. eigenvalues --    3.98224   4.01775   4.07014   4.09216   4.15839
  Beta virt. eigenvalues --    4.23536   4.26990   4.38507   4.45253   4.45623
  Beta virt. eigenvalues --    4.46115   4.50444   4.53218   4.58870   4.61900
  Beta virt. eigenvalues --    4.63056   4.74362   4.81567   4.83632   4.86108
  Beta virt. eigenvalues --    4.88376   4.92375   5.06116   5.11559   5.12637
  Beta virt. eigenvalues --    5.19129   5.23621   5.31330   5.36272   5.44424
  Beta virt. eigenvalues --    5.64854   5.68955   5.72489   5.85757   5.91555
  Beta virt. eigenvalues --    5.92780   6.08608   6.24255   6.28664   6.36760
  Beta virt. eigenvalues --    6.42322   6.52590   6.53593   6.64754   6.82237
  Beta virt. eigenvalues --    6.83037   6.95212   7.02233   7.13446   7.27274
  Beta virt. eigenvalues --    7.37876  12.73834  15.56336  17.09124
          Condensed to atoms (all electrons):
               1          2          3          4          5          6
     1  H    0.355770   0.406136  -0.001834  -0.001834  -0.034409  -0.001270
     2  C    0.406136   5.347542   0.392811   0.392811   0.095632  -0.018373
     3  H   -0.001834   0.392811   0.359929   0.008373  -0.004411  -0.000394
     4  H   -0.001834   0.392811   0.008373   0.359929  -0.004411  -0.000394
     5  C   -0.034409   0.095632  -0.004411  -0.004411   5.864933   0.306524
     6  H   -0.001270  -0.018373  -0.000394  -0.000394   0.306524   0.328114
     7  O    0.005756  -0.010505   0.001588   0.001588  -0.028527  -0.049272
               7
     1  H    0.005756
     2  C   -0.010505
     3  H    0.001588
     4  H    0.001588
     5  C   -0.028527
     6  H   -0.049272
     7  O    8.472615
          Atomic-Atomic Spin Densities.
               1          2          3          4          5          6
     1  H    0.014535   0.010565  -0.002180  -0.002180  -0.025378   0.000896
     2  C    0.010565   0.062662   0.012791   0.012791  -0.041257   0.007713
     3  H   -0.002180   0.012791   0.031664  -0.008329  -0.010548  -0.000914
     4  H   -0.002180   0.012791  -0.008329   0.031664  -0.010548  -0.000914
     5  C   -0.025378  -0.041257  -0.010548  -0.010548   1.060166   0.049893
     6  H    0.000896   0.007713  -0.000914  -0.000914   0.049893   0.006971
     7  O    0.017471   0.004657  -0.000818  -0.000818  -0.241509  -0.028812
               7
     1  H    0.017471
     2  C    0.004657
     3  H   -0.000818
     4  H   -0.000818
     5  C   -0.241509
     6  H   -0.028812
     7  O    1.307189
 Mulliken charges and spin densities:
               1          2
     1  H    0.271684   0.013730
     2  C   -0.606054   0.069922
     3  H    0.243938   0.021666
     4  H    0.243938   0.021666
     5  C   -0.195330   0.780820
     6  H    0.435065   0.034834
     7  O   -0.393243   1.057361
 Sum of Mulliken charges =   0.00000   2.00000
 Mulliken charges and spin densities with hydrogens summed into heavy atoms:
               1          2
     2  C    0.153508   0.126985
     5  C    0.239735   0.815654
     7  O   -0.393243   1.057361
 APT charges:
               1
     1  H    0.014718
     2  C    0.181113
     3  H   -0.016023
     4  H   -0.016023
     5  C   -0.094872
     6  H    0.114852
     7  O   -0.183765
 Sum of APT charges =   0.00000
 APT charges with hydrogens summed into heavy atoms:
               1
     2  C    0.163785
     5  C    0.019980
     7  O   -0.183765
 Electronic spatial extent (au):  <R**2>=            170.6061
 Charge=              0.0000 electrons
 Dipole moment (field-independent basis, Debye):
    X=              1.5957    Y=              0.0272    Z=              0.0000  Tot=              1.5959
 Quadrupole moment (field-independent basis, Debye-Ang):
   XX=            -19.9621   YY=            -16.6441   ZZ=            -19.5874
   XY=             -0.0768   XZ=              0.0000   YZ=              0.0000
 Traceless Quadrupole moment (field-independent basis, Debye-Ang):
   XX=             -1.2309   YY=              2.0871   ZZ=             -0.8562
   XY=             -0.0768   XZ=              0.0000   YZ=              0.0000
 Octapole moment (field-independent basis, Debye-Ang**2):
  XXX=             -1.0027  YYY=              2.2501  ZZZ=              0.0000  XYY=             -2.1452
  XXY=              0.1961  XXZ=              0.0000  XZZ=             -0.3749  YZZ=             -0.7631
  YYZ=              0.0000  XYZ=              0.0000
 Hexadecapole moment (field-independent basis, Debye-Ang**3):
 XXXX=           -133.4872 YYYY=            -55.1262 ZZZZ=            -27.6759 XXXY=             17.9838
 XXXZ=              0.0000 YYYX=             19.1114 YYYZ=              0.0000 ZZZX=              0.0000
 ZZZY=              0.0000 XXYY=            -31.9889 XXZZ=            -25.0325 YYZZ=            -16.5118
 XXYZ=              0.0000 YYXZ=              0.0000 ZZXY=              5.7646
 N-N= 6.787587774223D+01 E-N=-4.952073851844D+02  KE= 1.528237339243D+02
 Symmetry A'   KE= 1.449482398063D+02
 Symmetry A"   KE= 7.875494117999D+00
  Exact polarizability:  37.019  -1.834  30.743   0.000   0.000  27.365
 Approx polarizability:  36.549   0.146  30.074   0.000   0.000  27.388
                          Isotropic Fermi Contact Couplings
        Atom                 a.u.       MegaHertz       Gauss      10(-4) cm-1
     1  H(1)              -0.00105      -2.35648      -0.84085      -0.78604
     2  C(13)              0.02779      15.62058       5.57381       5.21047
     3  H(1)               0.01851      41.36864      14.76136      13.79909
     4  H(1)               0.01851      41.36864      14.76136      13.79909
     5  C(13)             -0.01932     -10.86164      -3.87570      -3.62305
     6  H(1)               0.02340      52.30828      18.66489      17.44816
     7  O(17)              0.05669     -17.18180      -6.13089      -5.73123
 --------------------------------------------------------
       Center         ----  Spin Dipole Couplings  ----
                      3XX-RR        3YY-RR        3ZZ-RR
 --------------------------------------------------------
     1   Atom       -0.004488      0.026697     -0.022208
     2   Atom        0.070591     -0.006220     -0.064371
     3   Atom        0.013427     -0.008119     -0.005307
     4   Atom        0.013427     -0.008119     -0.005307
     5   Atom       -0.501503     -0.512116      1.013619
     6   Atom       -0.065019      0.074144     -0.009125
     7   Atom       -2.011803      2.719479     -0.707676
 --------------------------------------------------------
                        XY            XZ            YZ
 --------------------------------------------------------
     1   Atom       -0.017642      0.000000      0.000000
     2   Atom       -0.096823      0.000000      0.000000
     3   Atom       -0.014463      0.015668     -0.003442
     4   Atom       -0.014463     -0.015668      0.003442
     5   Atom        0.002868      0.000000      0.000000
     6   Atom        0.043999      0.000000      0.000000
     7   Atom       -1.312136      0.000000      0.000000
 --------------------------------------------------------


 ---------------------------------------------------------------------------------
              Anisotropic Spin Dipole Couplings in Principal Axis System
 ---------------------------------------------------------------------------------

       Atom             a.u.   MegaHertz   Gauss  10(-4) cm-1        Axes

              Baa    -0.0222   -11.849    -4.228    -3.952  0.0000  0.0000  1.0000
     1 H(1)   Bbb    -0.0124    -6.638    -2.369    -2.214  0.9117  0.4109  0.0000
              Bcc     0.0346    18.487     6.597     6.167 -0.4109  0.9117  0.0000
 
              Baa    -0.0720    -9.659    -3.446    -3.222  0.5618  0.8273  0.0000
     2 C(13)  Bbb    -0.0644    -8.638    -3.082    -2.881  0.0000  0.0000  1.0000
              Bcc     0.1363    18.296     6.529     6.103  0.8273 -0.5618  0.0000
 
              Baa    -0.0179    -9.532    -3.401    -3.180  0.5589  0.6456 -0.5203
     3 H(1)   Bbb    -0.0102    -5.418    -1.933    -1.807 -0.0822  0.6676  0.7400
              Bcc     0.0280    14.950     5.335     4.987  0.8251 -0.3708  0.4262
 
              Baa    -0.0179    -9.532    -3.401    -3.180  0.5589  0.6456  0.5203
     4 H(1)   Bbb    -0.0102    -5.418    -1.933    -1.807  0.0822 -0.6676  0.7400
              Bcc     0.0280    14.950     5.335     4.987  0.8251 -0.3708 -0.4262
 
              Baa    -0.5128   -68.818   -24.556   -22.955 -0.2452  0.9695  0.0000
     5 C(13)  Bbb    -0.5008   -67.200   -23.978   -22.415  0.9695  0.2452  0.0000
              Bcc     1.0136   136.018    48.535    45.371  0.0000  0.0000  1.0000
 
              Baa    -0.0778   -41.491   -14.805   -13.840  0.9605 -0.2782  0.0000
     6 H(1)   Bbb    -0.0091    -4.868    -1.737    -1.624  0.0000  0.0000  1.0000
              Bcc     0.0869    46.359    16.542    15.464  0.2782  0.9605  0.0000
 
              Baa    -2.3513   170.141    60.711    56.753  0.9681  0.2505  0.0000
     7 O(17)  Bbb    -0.7077    51.207    18.272    17.081  0.0000  0.0000  1.0000
              Bcc     3.0590  -221.348   -78.982   -73.834 -0.2505  0.9681  0.0000
 

 ---------------------------------------------------------------------------------

 Calling FoFJK, ICntrl=    100127 FMM=F ISym2X=1 I1Cent= 0 IOpClX= 1 NMat=1 NMatS=1 NMatT=0.
 Full mass-weighted force constant matrix:
 Low frequencies --- -495.4455 -159.1670  -17.6013   -8.9451   -0.0012   -0.0007
 Low frequencies ---   -0.0004    7.5553  366.7419
 ******    2 imaginary frequencies (negative Signs) ****** 
 Diagonal vibrational polarizability:
        0.9528857       0.6697352      11.8074520
 Harmonic frequencies (cm**-1), IR intensities (KM/Mole), Raman scattering
 activities (A**4/AMU), depolarization ratios for plane and unpolarized
 incident light, reduced masses (AMU), force constants (mDyne/A),
 and normal coordinates:
                      1                      2                      3
                     A"                     A"                     A'
 Frequencies --   -495.4442              -159.1479               366.7419
 Red. masses --      1.5775                 1.1435                 3.9181
 Frc consts  --      0.2281                 0.0171                 0.3105
 IR Inten    --     63.0628                 4.4622                 4.3033
  Atom  AN      X      Y      Z        X      Y      Z        X      Y      Z
     1   1     0.00   0.00  -0.02     0.00   0.00   0.50     0.63  -0.20   0.00
     2   6     0.00   0.00   0.04     0.00   0.00  -0.02     0.24  -0.01   0.00
     3   1    -0.09   0.01   0.11     0.34   0.30  -0.28     0.24   0.26  -0.01
     4   1     0.09  -0.01   0.11    -0.34  -0.30  -0.28     0.24   0.26   0.01
     5   6     0.00   0.00  -0.21     0.00   0.00   0.08    -0.07  -0.28   0.00
     6   1     0.00   0.00   0.95     0.00   0.00   0.41     0.00  -0.28   0.00
     7   8     0.00   0.00   0.06     0.00   0.00  -0.07    -0.20   0.22   0.00
                      4                      5                      6
                     A'                     A"                     A'
 Frequencies --    938.8815               998.7511              1024.7702
 Red. masses --      1.5457                 1.2293                 2.7742
 Frc consts  --      0.8028                 0.7225                 1.7165
 IR Inten    --      1.8299                 1.0908                11.9709
  Atom  AN      X      Y      Z        X      Y      Z        X      Y      Z
     1   1    -0.36   0.22   0.00     0.00   0.00  -0.27    -0.57   0.48   0.00
     2   6     0.17  -0.04   0.00     0.00   0.00   0.13    -0.08   0.24   0.00
     3   1     0.14  -0.47   0.04     0.50  -0.39  -0.22    -0.07  -0.22   0.03
     4   1     0.14  -0.47  -0.04    -0.50   0.39  -0.22    -0.07  -0.22  -0.03
     5   6     0.00   0.08   0.00     0.00   0.00  -0.06     0.09  -0.28   0.00
     6   1    -0.50   0.20   0.00     0.00   0.00  -0.05    -0.37  -0.19   0.00
     7   8    -0.09   0.00   0.00     0.00   0.00  -0.01     0.06   0.04   0.00
                      7                      8                      9
                     A'                     A'                     A'
 Frequencies --   1165.4403              1326.3287              1405.4148
 Red. masses --      1.4166                 3.4439                 1.2134
 Frc consts  --      1.1336                 3.5695                 1.4121
 IR Inten    --      5.1401                 1.1622                 4.5526
  Atom  AN      X      Y      Z        X      Y      Z        X      Y      Z
     1   1    -0.19   0.18   0.00     0.35  -0.25   0.00     0.54  -0.24   0.00
     2   6     0.03   0.07   0.00    -0.16   0.00   0.00    -0.07   0.09   0.00
     3   1     0.02  -0.15   0.02     0.23   0.15  -0.26     0.23  -0.48  -0.16
     4   1     0.02  -0.15  -0.02     0.23   0.15   0.26     0.23  -0.48   0.16
     5   6     0.07   0.02   0.00     0.38   0.03   0.00    -0.06   0.00   0.00
     6   1     0.91  -0.17   0.00    -0.53   0.21   0.00     0.07  -0.02   0.00
     7   8    -0.13  -0.05   0.00    -0.19  -0.04   0.00     0.03   0.01   0.00
                     10                     11                     12
                     A"                     A'                     A'
 Frequencies --   1472.3698              1493.5562              3018.1311
 Red. masses --      1.0458                 1.0706                 1.0362
 Frc consts  --      1.3358                 1.4070                 5.5611
 IR Inten    --      6.5250                 7.1282                34.2533
  Atom  AN      X      Y      Z        X      Y      Z        X      Y      Z
     1   1     0.00   0.00   0.73     0.37  -0.15   0.00    -0.17  -0.31   0.00
     2   6     0.00   0.00  -0.06     0.03   0.04   0.00    -0.05   0.02   0.00
     3   1    -0.07  -0.48   0.05    -0.50  -0.16   0.37     0.37   0.04   0.55
     4   1     0.07   0.48   0.05    -0.50  -0.16  -0.37     0.37   0.04  -0.55
     5   6     0.00   0.00  -0.01     0.05   0.00   0.00     0.00   0.00   0.00
     6   1     0.00   0.00   0.00    -0.08   0.03   0.00     0.00   0.00   0.00
     7   8     0.00   0.00   0.00    -0.02   0.00   0.00     0.00   0.00   0.00
                     13                     14                     15
                     A"                     A'                     A'
 Frequencies --   3068.8015              3134.9421              3174.5387
 Red. masses --      1.1029                 1.0978                 1.0821
 Frc consts  --      6.1196                 6.3565                 6.4252
 IR Inten    --     14.7449                 7.2568                 3.8434
  Atom  AN      X      Y      Z        X      Y      Z        X      Y      Z
     1   1     0.00   0.00   0.02     0.42   0.83   0.00     0.02   0.05   0.00
     2   6     0.00   0.00   0.09    -0.06  -0.07   0.00    -0.01   0.00   0.00
     3   1    -0.42  -0.05  -0.56     0.13   0.00   0.20     0.01   0.00   0.01
     4   1     0.42   0.05  -0.56     0.13   0.00  -0.20     0.01   0.00  -0.01
     5   6     0.00   0.00   0.00     0.00   0.01   0.00    -0.02  -0.08   0.00
     6   1     0.00   0.00   0.00    -0.02  -0.06   0.00     0.21   0.97   0.00
     7   8     0.00   0.00   0.00     0.00   0.00   0.00     0.00   0.00   0.00

 -------------------
 - Thermochemistry -
 -------------------
 Temperature   298.150 Kelvin.  Pressure   1.00000 Atm.
 Atom     1 has atomic number  1 and mass   1.00783
 Atom     2 has atomic number  6 and mass  12.00000
 Atom     3 has atomic number  1 and mass   1.00783
 Atom     4 has atomic number  1 and mass   1.00783
 Atom     5 has atomic number  6 and mass  12.00000
 Atom     6 has atomic number  1 and mass   1.00783
 Atom     7 has atomic number  8 and mass  15.99491
 Molecular mass:    44.02621 amu.
 Principal axes and moments of inertia in atomic units:
                           1         2         3
     Eigenvalues --    35.56878 180.67718 204.96870
           X            0.93851   0.34525   0.00000
           Y           -0.34525   0.93851   0.00000
           Z            0.00000   0.00000   1.00000
 This molecule is an asymmetric top.
 Rotational symmetry number  1.
 Rotational temperatures (Kelvin)      2.43511     0.47938     0.42257
 Rotational constants (GHZ):          50.73947     9.98876     8.80496
    2 imaginary frequencies ignored.
 Zero-point vibrational energy     135110.2 (Joules/Mol)
                                   32.29212 (Kcal/Mol)
 Warning -- explicit consideration of   1 degrees of freedom as
           vibrations may cause significant error
 Vibrational temperatures:    527.66  1350.84  1436.98  1474.41  1676.81
          (Kelvin)           1908.29  2022.08  2118.41  2148.89  4342.41
                             4415.32  4510.48  4567.45
 
 Zero-point correction=                           0.051461 (Hartree/Particle)
 Thermal correction to Energy=                    0.054801
 Thermal correction to Enthalpy=                  0.055745
 Thermal correction to Gibbs Free Energy=         0.025923
 Sum of electronic and zero-point Energies=           -153.663859
 Sum of electronic and thermal Energies=              -153.660519
 Sum of electronic and thermal Enthalpies=            -153.659574
 Sum of electronic and thermal Free Energies=         -153.689397
 
                     E (Thermal)             CV                S
                      KCal/Mol        Cal/Mol-Kelvin    Cal/Mol-Kelvin
 Total                   34.388              9.309             62.766
 Electronic               0.000              0.000              2.183
 Translational            0.889              2.981             37.273
 Rotational               0.889              2.981             21.804
 Vibrational             32.611              3.347              1.507
 Vibration     1          0.740              1.541              1.093
                       Q            Log10(Q)             Ln(Q)
 Total Bot       0.119251D-11        -11.923536        -27.454957
 Total V=0       0.558117D+12         11.746725         27.047834
 Vib (Bot)       0.266467D-23        -23.574356        -54.281961
 Vib (Bot)    1  0.497524D+00         -0.303186         -0.698112
 Vib (V=0)       0.124711D+01          0.095905          0.220830
 Vib (V=0)    1  0.120536D+01          0.081116          0.186777
 Electronic      0.300000D+01          0.477121          1.098612
 Translational   0.114821D+08          7.060022         16.256302
 Rotational      0.129920D+05          4.113676          9.472090
 ***** Axes restored to original set *****
 -------------------------------------------------------------------
 Center     Atomic                   Forces (Hartrees/Bohr)
 Number     Number              X              Y              Z
 -------------------------------------------------------------------
      1        1           0.000009858    0.000000000    0.000003244
      2        6          -0.000042688    0.000000000    0.000069344
      3        1          -0.000008273   -0.000002649   -0.000006703
      4        1          -0.000008273    0.000002649   -0.000006703
      5        6           0.000067540    0.000000000   -0.000125776
      6        1          -0.000021831    0.000000000    0.000010534
      7        8           0.000003667    0.000000000    0.000056060
 -------------------------------------------------------------------
 Cartesian Forces:  Max     0.000125776 RMS     0.000038486
 FormGI is forming the generalized inverse of G from B-inverse, IUseBI=4.

 GradGradGradGradGradGradGradGradGradGradGradGradGradGradGradGradGradGrad
 Berny optimization.
 Internal  Forces:  Max     0.000075041 RMS     0.000023588
 Search for a local minimum.
 Step number   1 out of a maximum of    2
 All quantities printed in internal units (Hartrees-Bohrs-Radians)
 Second derivative matrix not updated -- analytic derivatives used.
 ITU=  0
     Eigenvalues ---   -0.01347  -0.00108   0.05654   0.05724   0.08670
     Eigenvalues ---    0.09731   0.11811   0.14477   0.15314   0.30001
     Eigenvalues ---    0.32660   0.33739   0.34815   0.35647   0.45679
 Eigenvalue     1 is  -1.35D-02 should be greater than     0.000000 Eigenvector:
                          D2        D6        D4        D3        D5
   1                   -0.48556  -0.46622  -0.46622   0.33627   0.33627
                          D1        A6        A5        R2        R3
   1                    0.31692   0.03719  -0.03719  -0.00773   0.00773
 Eigenvalue     2 is  -1.08D-03 should be greater than     0.000000 Eigenvector:
                          D1        D3        D5        D2        D4
   1                    0.48019   0.47068   0.47068   0.33567   0.32616
                          D6        A6        A5        R3        R2
   1                    0.32616  -0.02057   0.02057  -0.00471   0.00471
 Angle between quadratic step and forces=  33.24 degrees.
 Linear search not attempted -- first point.
 Iteration  1 RMS(Cart)=  0.00019325 RMS(Int)=  0.00000004
 Iteration  2 RMS(Cart)=  0.00000004 RMS(Int)=  0.00000000
 ClnCor:  largest displacement from symmetrization is 1.93D-09 for atom     4.
 Variable       Old X    -DE/DX   Delta X   Delta X   Delta X     New X
                                 (Linear)    (Quad)   (Total)
    R1        2.05717  -0.00001   0.00000  -0.00003  -0.00003   2.05714
    R2        2.06517  -0.00001   0.00000  -0.00004  -0.00004   2.06513
    R3        2.06517  -0.00001   0.00000  -0.00004  -0.00004   2.06513
    R4        2.82902   0.00008   0.00000   0.00035   0.00035   2.82937
    R5        2.04825  -0.00002   0.00000  -0.00010  -0.00010   2.04816
    R6        2.48802  -0.00005   0.00000  -0.00013  -0.00013   2.48789
    A1        1.88277   0.00000   0.00000  -0.00001  -0.00001   1.88276
    A2        1.88277   0.00000   0.00000  -0.00001  -0.00001   1.88276
    A3        1.92000   0.00000   0.00000  -0.00007  -0.00007   1.91993
    A4        1.88791   0.00000   0.00000   0.00016   0.00016   1.88806
    A5        1.94409   0.00000   0.00000  -0.00003  -0.00003   1.94407
    A6        1.94409   0.00000   0.00000  -0.00003  -0.00003   1.94407
    A7        2.18716   0.00001   0.00000   0.00007   0.00007   2.18722
    A8        2.07671  -0.00004   0.00000  -0.00048  -0.00048   2.07624
    A9        2.01932   0.00003   0.00000   0.00041   0.00041   2.01972
    D1        3.14159   0.00000   0.00000   0.00000   0.00000   3.14159
    D2        0.00000   0.00000   0.00000   0.00000   0.00000   0.00000
    D3        1.05477   0.00000   0.00000   0.00008   0.00008   1.05485
    D4       -2.08682   0.00000   0.00000   0.00008   0.00008  -2.08674
    D5       -1.05477   0.00000   0.00000  -0.00008  -0.00008  -1.05485
    D6        2.08682   0.00000   0.00000  -0.00008  -0.00008   2.08674
         Item               Value     Threshold  Converged?
 Maximum Force            0.000075     0.000450     YES
 RMS     Force            0.000024     0.000300     YES
 Maximum Displacement     0.000512     0.001800     YES
 RMS     Displacement     0.000193     0.001200     YES
 Predicted change in Energy=-3.510703D-08
 Optimization completed.
    -- Stationary point found.
                           ----------------------------
                           !   Optimized Parameters   !
                           ! (Angstroms and Degrees)  !
 --------------------------                            --------------------------
 ! Name  Definition              Value          Derivative Info.                !
 --------------------------------------------------------------------------------
 ! R1    R(1,2)                  1.0886         -DE/DX =    0.0                 !
 ! R2    R(2,3)                  1.0928         -DE/DX =    0.0                 !
 ! R3    R(2,4)                  1.0928         -DE/DX =    0.0                 !
 ! R4    R(2,5)                  1.4971         -DE/DX =    0.0001              !
 ! R5    R(5,6)                  1.0839         -DE/DX =    0.0                 !
 ! R6    R(5,7)                  1.3166         -DE/DX =    0.0                 !
 ! A1    A(1,2,3)              107.875          -DE/DX =    0.0                 !
 ! A2    A(1,2,4)              107.875          -DE/DX =    0.0                 !
 ! A3    A(1,2,5)              110.0077         -DE/DX =    0.0                 !
 ! A4    A(3,2,4)              108.1692         -DE/DX =    0.0                 !
 ! A5    A(3,2,5)              111.3883         -DE/DX =    0.0                 !
 ! A6    A(4,2,5)              111.3883         -DE/DX =    0.0                 !
 ! A7    A(2,5,6)              125.3148         -DE/DX =    0.0                 !
 ! A8    A(2,5,7)              118.9868         -DE/DX =    0.0                 !
 ! A9    A(6,5,7)              115.6984         -DE/DX =    0.0                 !
 ! D1    D(1,2,5,6)            180.0            -DE/DX =    0.0                 !
 ! D2    D(1,2,5,7)              0.0            -DE/DX =    0.0                 !
 ! D3    D(3,2,5,6)             60.4338         -DE/DX =    0.0                 !
 ! D4    D(3,2,5,7)           -119.5662         -DE/DX =    0.0                 !
 ! D5    D(4,2,5,6)            -60.4338         -DE/DX =    0.0                 !
 ! D6    D(4,2,5,7)            119.5662         -DE/DX =    0.0                 !
 --------------------------------------------------------------------------------
 GradGradGradGradGradGradGradGradGradGradGradGradGradGradGradGradGradGrad

 1\1\GINC-C781\Freq\UwB97XD\Aug-CC-pVTZ\C2H4O1(3)\ROOT\02-Feb-2019\0\\#
 N Geom=AllCheck Guess=TCheck SCRF=Check GenChk UwB97XD/Aug-CC-pVTZ Fre
 q\\Title\\0,3\H,-1.338680015,0.,0.4779038155\C,-0.2573862396,0.,0.6038
 662007\H,0.0125881434,0.8850755219,1.1852947238\H,0.0125881434,-0.8850
 755219,1.1852947238\C,0.4141530031,0.,-0.7341187501\H,1.4856777726,0.,
 -0.8973679814\O,-0.3289428899,0.,-1.8209720716\\Version=ES64L-G09RevD.
 01\State=3-A"\HF=-153.7153193\S2=2.007395\S2-1=0.\S2A=2.000031\RMSD=0.
 000e+00\RMSF=3.849e-05\ZeroPoint=0.0514608\Thermal=0.0548007\Dipole=0.
 2270549,0.,0.5854021\DipoleDeriv=-0.0792462,0.,0.0196076,0.,0.0896575,
 0.,-0.039287,0.,0.0337432,0.0255307,0.,-0.1202678,0.,0.1746051,0.,-0.0
 422374,0.,0.3432021,0.068041,-0.0440882,0.0046992,-0.0236947,-0.039408
 2,-0.101773,0.0162846,-0.0658693,-0.0767021,0.068041,0.0440882,0.00469
 92,0.0236947,-0.0394082,0.101773,0.0162846,0.0658693,-0.0767021,0.1014
 037,0.,0.0518437,0.,-0.3871404,0.,0.0047757,0.,0.0011198,0.0617354,0.,
 0.0644308,0.,0.2394516,0.,0.0522733,0.,0.0433698,-0.2455057,0.,-0.0250
 128,0.,-0.0377575,0.,-0.0080938,0.,-0.2680308\Polar=30.3027754,0.,27.3
 650033,0.6397239,0.0000001,37.4588689\PG=CS [SG(C2H2O1),X(H2)]\NImag=2
 \\0.34126239,0.,0.04425622,0.03420719,0.,0.05669032,-0.31577503,0.,-0.
 03511333,0.54231858,0.,-0.04513196,0.,-0.00000002,0.51411561,-0.033552
 98,0.,-0.05075710,0.04811009,0.,0.46770276,-0.00665105,-0.02715396,-0.
 01620372,-0.06359330,-0.05217800,-0.03552878,0.06375104,0.00069595,0.0
 0091769,0.00161514,-0.05662005,-0.21846416,-0.10687869,0.06093872,0.23
 430926,-0.00103808,-0.00222019,-0.00200822,-0.03933829,-0.11259205,-0.
 10821594,0.03614261,0.11911975,0.12653580,-0.00665105,0.02715396,-0.01
 620372,-0.06359330,0.05217801,-0.03552878,0.00266948,-0.00820381,0.004
 17130,0.06375104,-0.00069595,0.00091769,-0.00161514,0.05662005,-0.2184
 6416,0.10687869,0.00820381,-0.02265271,0.01304409,-0.06093872,0.234309
 26,-0.00103808,0.00222019,-0.00200822,-0.03933829,0.11259205,-0.108215
 94,0.00417130,-0.01304409,0.00920819,0.03614261,-0.11911975,0.12653580
 ,-0.01097922,0.,0.02943179,-0.09954534,0.,0.07004626,0.00362337,0.0028
 9859,0.00039789,0.00362337,-0.00289860,0.00039790,0.56720844,0.,-0.001
 89047,0.,0.,-0.02219594,-0.00000002,0.00837647,0.00775205,-0.01372330,
 -0.00837647,0.00775205,0.01372331,0.,-0.02456760,0.00164889,0.,0.00080
 822,0.04512183,-0.00000001,-0.15326828,0.01109675,0.00063834,-0.026115
 77,0.01109675,-0.00063834,-0.02611577,0.03412589,0.00000001,0.50216647
 ,-0.00011541,0.,0.00138162,-0.00436941,0.,-0.00368447,0.00009726,0.000
 14161,0.00001004,0.00009726,-0.00014161,0.00001004,-0.32359172,0.,0.05
 329733,0.35133975,0.,0.00033844,0.,0.00000001,-0.00494797,0.00000001,0
 .00029673,-0.00015462,-0.00045398,-0.00029674,-0.00015461,0.00045398,0
 .,0.01515196,-0.00000001,0.,-0.00552204,0.00177473,0.,-0.00498268,0.02
 698275,0.,0.00098853,-0.00089955,-0.00071437,0.00144376,-0.00089955,0.
 00071437,0.00144376,0.03956001,0.,-0.04264772,-0.04155916,0.,0.0519951
 5,-0.00109063,0.,0.00250017,0.00455780,0.,-0.00986135,0.00010321,0.000
 14899,-0.00034547,0.00010321,-0.00014898,-0.00034547,-0.14033890,0.,-0
 .15638744,-0.02345773,0.,-0.02495923,0.16012305,0.,0.00059240,0.,0.,-0
 .00491142,0.,0.00151622,-0.00170750,-0.00317432,-0.00151622,-0.0017075
 1,0.00317432,0.,0.01799795,0.00000001,0.,-0.00471116,0.,0.,-0.00555277
 ,-0.00200167,0.,0.00225770,-0.00642477,0.,-0.04823402,0.00122140,-0.00
 073608,-0.00084782,0.00122139,0.00073608,-0.00084782,-0.17395974,0.,-0
 .25482716,-0.00945541,0.,-0.00824080,0.18939879,0.,0.31073993\\-0.0000
 0986,0.,-0.00000324,0.00004269,0.,-0.00006934,0.00000827,0.00000265,0.
 00000670,0.00000827,-0.00000265,0.00000670,-0.00006754,0.,0.00012578,0
 .00002183,0.,-0.00001053,-0.00000367,0.,-0.00005606\\\@


 The mind is not a vessel to be filled but a fire to be kindled.
                                  -- Plutarch
 Job cpu time:       0 days  0 hours 58 minutes 59.5 seconds.
 File lengths (MBytes):  RWF=     50 Int=      0 D2E=      0 Chk=      6 Scr=      1
 Normal termination of Gaussian 09 at Sat Feb  2 03:05:47 2019.
