# Supplementary material for: Computational Investigation of Substituent Effects on the Alcohol + Carbonyl Channel of Peroxy Radical Self- and Cross-Reactions
Source: J Phys Chem A. 2023 Feb 8;127(7):1686–96. doi: 10.1021/acs.jpca.2c08927 (PMC9969516; doi:10.1021/acs.jpca.2c08927)
Supplement: Supplementary file 2 — jp2c08927_si_002.zip [file jp2c08927_si_002.zip › EtO--OAce/ethanol_singlet-molpro.out]

 Primary working directories    : -I
 Secondary working directories  : -I
 Wavefunction directory         : /wrk/hasangal/alkoxy/monomerinput/Final-Ts/ethylalkoxy/singlet/ccsdt/ethanol_Conf-M0002-wb97-opt-molpro/
 Main file repository           : /wrk/hasangal/alkoxy/monomerinput/Final-Ts/ethylalkoxy/singlet/ccsdt/ethanol_Conf-M0002-wb97-opt-molpro/-I/

 SHA1      : 1b9ee24a8c5e024cf7fb6ed92c8d2aa976a4c587
 NAME      : 2015.1.31
 ARCHNAME  : linux/x86_64
 FC        : /appl/opt/cluster_studio_xe2016/compilers_and_libraries_2016.0.109/linux/mpi/intel64/bin/mpiifort
 BLASLIB   : -L/appl/opt/cluster_studio_xe2016/compilers_and_libraries_2016.0.109/linux/mkl/lib/intel64 -lmkl_intel_ilp64 -lmkl_intel_thread -lmkl_core
 id        : cs

 Nodes     nprocs
 c631         7
 Number of processes for MPI-2 version of Molpro:   nprocs(total)=    8   nprocs(compute)=    7   nprocs(helper)=    1

 Using customized tuning parameters: mindgm=1; mindgv=20; mindgc=4; mindgr=1; noblas=0; minvec=7
 default implementation of scratch files=sf  

 ***,SCI
 memory,2800,m
 geomtyp=xyz
 NOSYM
 geometry={
 9
 ethanol_Conf-M0002-wb97-opt.log,Energy:  -97298.8767427
 H         -1.27456       -0.78356       -0.96348
 C         -1.20933       -0.23991       -0.02144
 H         -2.07151        0.42341        0.05868
 H         -1.26720       -0.96178        0.79602
 C          0.08187        0.55376        0.04662
 H          0.12510        1.27624       -0.76783
 H          0.13216        1.11756        0.98479
 O          1.23387       -0.25648       -0.10723
 H          1.24978       -0.90318        0.59857
 }
 BASIS=MINAO
 END
 {rhf;
 wf,charge=0,spin=0}
 BASIS=VDZ-F12
 END
 {rhf;
 wf,charge=0,spin=0}
 rccsd(t)-f12a,gem_beta=0.9
 
 

 Variables initialized (889), CPU time= 0.00 sec
 Commands  initialized (702), CPU time= 0.01 sec, 572 directives.
 Default parameters read. Elapsed time= 0.11 sec

 Checking input...
 Passed
1


                                         ***  PROGRAM SYSTEM MOLPRO  ***
                                       Copyright, TTI GmbH Stuttgart, 2015
                                    Version 2015.1 linked Mar 22 2018 22:11:11


 **********************************************************************************************************************************
 LABEL *   SCI                                                                           
  64 bit mpp version                                                                     DATE: 19-Feb-19          TIME: 07:22:17  
 **********************************************************************************************************************************

 SHA1:             1b9ee24a8c5e024cf7fb6ed92c8d2aa976a4c587
 **********************************************************************************************************************************
 SETTING GEOMTYP        =    XYZ

 Variable memory set to 2800000000 words,  buffer space   230000 words

 ZSYMEL=NOSYM
 
 SETTING BASIS          =    MINAO


 Recomputing integrals since basis changed


 Using spherical harmonics

 Library entry H      S MINAO                selected for orbital group  1
 Library entry C      S MINAO                selected for orbital group  2
 Library entry C      P MINAO                selected for orbital group  2
 Library entry O      S MINAO                selected for orbital group  6
 Library entry O      P MINAO                selected for orbital group  6


 PROGRAM * SEWARD (Integral evaluation for generally contracted gaussian basis sets)     Author: Roland Lindh, 1990

 Geometry written to block  1 of record 700


 Point group  C1  


 ATOMIC COORDINATES

 NR  ATOM    CHARGE       X              Y              Z

   1  H       1.00   -2.408569329   -1.480713802   -1.820713326
   2  C       6.00   -2.285302494   -0.453364195   -0.040515728
   3  H       1.00   -3.914586564    0.800128938    0.110889129
   4  H       1.00   -2.394660945   -1.817500792    1.504259790
   5  C       6.00    0.154711878    1.046454739    0.088099032
   6  H       1.00    0.236404738    2.411744069   -1.450988410
   7  H       1.00    0.249746205    2.111882328    1.860983390
   8  O       8.00    2.331676373   -0.484676956   -0.202635332
   9  H       1.00    2.361741916   -1.706762841    1.131133366

 Bond lengths in Bohr (Angstrom)

 1-2  2.059064209  2-3  2.061245994  2-4  2.063773081  2-5  2.866996464  5-6  2.058999474
     ( 1.089609855)     ( 1.090764406)     ( 1.092101683)     ( 1.517149193)     ( 1.089575599)

 5-7  2.070576349  5-8  2.677324253  8-9  1.809236521
     ( 1.095701818)     ( 1.416778981)     ( 0.957406736)

 Bond angles

  1-2-3  108.63889492   1-2-4  108.31118667   1-2-5  110.53296730   2-5-6  110.31094931

  2-5-7  110.28277827   2-5-8  112.82825203   3-2-4  107.76411019   3-2-5  110.56637022

  4-2-5  110.93478055   5-8-9  108.64796309   6-5-7  107.27805060   6-5-8  105.41318083

  7-5-8  110.48290742

 NUCLEAR CHARGE:                   26
 NUMBER OF PRIMITIVE AOS:         105
 NUMBER OF SYMMETRY AOS:          105
 NUMBER OF CONTRACTIONS:           21   (  21A   )
 NUMBER OF CORE ORBITALS:           3   (   3A   )
 NUMBER OF VALENCE ORBITALS:       18   (  18A   )


 NUCLEAR REPULSION ENERGY   81.89424903

 Eigenvalues of metric

         1 0.180E+00 0.211E+00 0.241E+00 0.254E+00 0.268E+00 0.291E+00 0.327E+00 0.372E+00


 Contracted 2-electron integrals neglected if value below      1.0D-11
 AO integral compression algorithm  1   Integral accuracy      1.0D-11

     1.835 MB (compressed) written to integral file (100.0%)

     Node minimum: 0.262 MB, node maximum: 0.262 MB


 NUMBER OF SORTED TWO-ELECTRON INTEGRALS:       3927.     BUFFER LENGTH:  32768
 NUMBER OF SEGMENTS:   1  SEGMENT LENGTH:       3927      RECORD LENGTH: 524288

 Memory used in sort:       0.56 MW

 SORT1 READ       33135. AND WROTE        3876. INTEGRALS IN      1 RECORDS. CPU TIME:     0.01 SEC, REAL TIME:     0.04 SEC
 SORT2 READ       26535. AND WROTE       26796. INTEGRALS IN      7 RECORDS. CPU TIME:     0.00 SEC, REAL TIME:     0.03 SEC

 Node minimum:        3729.  Node maximum:        3927. integrals

 OPERATOR DM      FOR CENTER  0  COORDINATES:    0.000000    0.000000    0.000000


 **********************************************************************************************************************************
 DATASETS  * FILE   NREC   LENGTH (MB)   RECORD NAMES
              1      18       20.03       500      610      700      900      950      970     1000      129      960     1100   
                                          VAR    BASINP    GEOM    SYMINP    ZMAT    AOBASIS   BASIS     P2S    ABASIS      S 
                                         1400     1410     1200     1210     1080     1600     1650     1700   
                                           T        V       H0       H01     AOSYM     SMH    MOLCAS    OPER   

 PROGRAMS   *        TOTAL       INT
 CPU TIMES  *         0.93      0.82
 REAL TIME  *         4.77 SEC
 DISK USED  *        29.53 MB      
 GA USED    *         0.00 MB       (max)       0.00 MB       (current)
 **********************************************************************************************************************************


 PROGRAM * RHF-SCF (CLOSED SHELL)       Authors: W. Meyer, H.-J. Werner


 NUMBER OF ELECTRONS:      13+   13-    SPACE SYMMETRY=1    SPIN SYMMETRY: Singlet 
 CONVERGENCE THRESHOLDS:    1.00E-05 (Density)    1.00E-07 (Energy)
 MAX. NUMBER OF ITERATIONS:       60
 INTERPOLATION TYPE:            DIIS
 INTERPOLATION STEPS:              2 (START)      1 (STEP)
 LEVEL SHIFTS:                  0.00 (CLOSED)  0.00 (OPEN) 


 Orbital guess generated from atomic densities. Full valence occupancy:   13

 Molecular orbital dump at record        2100.2

 Initial occupancy:  13

 ITERATION    DDIFF          GRAD             ENERGY        2-EL.EN.            DIPOLE MOMENTS         DIIS   ORB.
    1      0.000D+00      0.000D+00      -153.71395152    268.559977   -0.74581   -0.20698    0.85854    0    start
    2      0.000D+00      0.169D-01      -153.75612538    267.230643   -0.35607   -0.18037    0.47374    1    diag
    3      0.368D-01      0.454D-02      -153.75893733    267.260878   -0.41754   -0.15086    0.51527    2    diag
    4      0.751D-02      0.973D-03      -153.75914409    267.274875   -0.41088   -0.14658    0.50708    3    diag
    5      0.272D-02      0.108D-03      -153.75914651    267.260628   -0.41047   -0.14812    0.50749    4    diag
    6      0.265D-03      0.249D-04      -153.75914668    267.261558   -0.41033   -0.14886    0.50781    5    diag
    7      0.730D-04      0.440D-05      -153.75914668    267.261506   -0.41028   -0.14896    0.50782    6    diag
    8      0.124D-04      0.118D-05      -153.75914668    267.261488   -0.41024   -0.14897    0.50782    7    diag
    9      0.358D-05      0.263D-06      -153.75914668    267.261491   -0.41024   -0.14897    0.50782    0    orth

 Final occupancy:  13

 !RHF STATE 1.1 Energy               -153.759146683644
 Nuclear energy                        81.89424903
 One-electron energy                 -369.28414128
 Two-electron energy                  133.63074557
 Virial quotient                       -1.00435490
 !RHF STATE 1.1 Dipole moment          -0.41023632    -0.14897382     0.50781828
 Dipole moment /Debye                  -1.04264842    -0.37862887     1.29066077

 Orbital energies:

         1.1          2.1          3.1          4.1          5.1          6.1          7.1          8.1          9.1         10.1
    -20.536581   -11.457544   -11.394540    -1.395717    -1.081946    -0.899069    -0.720702    -0.675816    -0.663540    -0.600216

        11.1         12.1         13.1         14.1         15.1
     -0.579496    -0.518986    -0.487172     0.344664     0.412855

 HOMO     13.1    -0.487172 =     -13.2566eV
 LUMO     14.1     0.344664 =       9.3788eV
 LUMO-HOMO         0.831837 =      22.6354eV


 **********************************************************************************************************************************
 DATASETS  * FILE   NREC   LENGTH (MB)   RECORD NAMES
              1      18       20.03       500      610      700      900      950      970     1000      129      960     1100   
                                          VAR    BASINP    GEOM    SYMINP    ZMAT    AOBASIS   BASIS     P2S    ABASIS      S 
                                         1400     1410     1200     1210     1080     1600     1650     1700   
                                           T        V       H0       H01     AOSYM     SMH    MOLCAS    OPER   

              2       4        2.89       700     1000      520     2100   
                                         GEOM     BASIS   MCVARS     RHF  

 PROGRAMS   *        TOTAL       RHF       INT
 CPU TIMES  *         1.11      0.18      0.82
 REAL TIME  *         5.33 SEC
 DISK USED  *       190.50 MB      
 SF USED    *         0.00 MB      
 GA USED    *         0.00 MB       (max)       0.00 MB       (current)
 **********************************************************************************************************************************
 SETTING BASIS          =    VDZ-F12


 Recomputing integrals since basis changed


 Using spherical harmonics

 Library entry H      S cc-pVDZ-F12          selected for orbital group  1
 Library entry H      P cc-pVDZ-F12          selected for orbital group  1
 Library entry C      S cc-pVDZ-F12          selected for orbital group  2
 Library entry C      P cc-pVDZ-F12          selected for orbital group  2
 Library entry C      D cc-pVDZ-F12          selected for orbital group  2
 Library entry O      S cc-pVDZ-F12          selected for orbital group  6
 Library entry O      P cc-pVDZ-F12          selected for orbital group  6
 Library entry O      D cc-pVDZ-F12          selected for orbital group  6


 PROGRAM * SEWARD (Integral evaluation for generally contracted gaussian basis sets)     Author: Roland Lindh, 1990

 Geometry written to block  1 of record 700


 Point group  C1  


 ATOMIC COORDINATES

 NR  ATOM    CHARGE       X              Y              Z

   1  H       1.00   -2.408569329   -1.480713802   -1.820713326
   2  C       6.00   -2.285302494   -0.453364195   -0.040515728
   3  H       1.00   -3.914586564    0.800128938    0.110889129
   4  H       1.00   -2.394660945   -1.817500792    1.504259790
   5  C       6.00    0.154711878    1.046454739    0.088099032
   6  H       1.00    0.236404738    2.411744069   -1.450988410
   7  H       1.00    0.249746205    2.111882328    1.860983390
   8  O       8.00    2.331676373   -0.484676956   -0.202635332
   9  H       1.00    2.361741916   -1.706762841    1.131133366

 Bond lengths in Bohr (Angstrom)

 1-2  2.059064209  2-3  2.061245994  2-4  2.063773081  2-5  2.866996464  5-6  2.058999474
     ( 1.089609855)     ( 1.090764406)     ( 1.092101683)     ( 1.517149193)     ( 1.089575599)

 5-7  2.070576349  5-8  2.677324253  8-9  1.809236521
     ( 1.095701818)     ( 1.416778981)     ( 0.957406736)

 Bond angles

  1-2-3  108.63889492   1-2-4  108.31118667   1-2-5  110.53296730   2-5-6  110.31094931

  2-5-7  110.28277827   2-5-8  112.82825203   3-2-4  107.76411019   3-2-5  110.56637022

  4-2-5  110.93478055   5-8-9  108.64796309   6-5-7  107.27805060   6-5-8  105.41318083

  7-5-8  110.48290742

 NUCLEAR CHARGE:                   26
 NUMBER OF PRIMITIVE AOS:         189
 NUMBER OF SYMMETRY AOS:          183
 NUMBER OF CONTRACTIONS:          144   ( 144A   )
 NUMBER OF CORE ORBITALS:           3   (   3A   )
 NUMBER OF VALENCE ORBITALS:       18   (  18A   )


 NUCLEAR REPULSION ENERGY   81.89424903


 Eigenvalues of metric

         1 0.231E-03 0.882E-03 0.951E-03 0.137E-02 0.208E-02 0.222E-02 0.270E-02 0.287E-02


 Contracted 2-electron integrals neglected if value below      1.0D-11
 AO integral compression algorithm  1   Integral accuracy      1.0D-11

     273.940 MB (compressed) written to integral file ( 52.2%)

     Node minimum: 36.700 MB, node maximum: 40.894 MB


 NUMBER OF SORTED TWO-ELECTRON INTEGRALS:    7786002.     BUFFER LENGTH:  32768
 NUMBER OF SEGMENTS:   1  SEGMENT LENGTH:    7786002      RECORD LENGTH: 524288

 Memory used in sort:       8.34 MW

 SORT1 READ    65519640. AND WROTE     7703396. INTEGRALS IN     23 RECORDS. CPU TIME:     1.27 SEC, REAL TIME:     1.80 SEC
 SORT2 READ    53740157. AND WROTE    54502020. INTEGRALS IN   1092 RECORDS. CPU TIME:     0.29 SEC, REAL TIME:     1.21 SEC

 Node minimum:     7781529.  Node maximum:     7790478. integrals

 OPERATOR DM      FOR CENTER  0  COORDINATES:    0.000000    0.000000    0.000000


 **********************************************************************************************************************************
 DATASETS  * FILE   NREC   LENGTH (MB)   RECORD NAMES
              1      18       20.80       500      610      700      900      950      970     1001      129      960     1100   
                                          VAR    BASINP    GEOM    SYMINP    ZMAT    AOBASIS   BASIS     P2S    ABASIS      S 
                                         1400     1410     1200     1210     1080     1600     1650     1700   
                                           T        V       H0       H01     AOSYM     SMH    MOLCAS    OPER   

              2       5        2.93       700     1000      520     2100     1001   
                                         GEOM     BASIS   MCVARS     RHF     BASIS   

 PROGRAMS   *        TOTAL       INT       RHF       INT
 CPU TIMES  *         4.03      2.91      0.18      0.82
 REAL TIME  *        10.27 SEC
 DISK USED  *         1.06 GB      
 SF USED    *         0.00 MB      
 GA USED    *         0.00 MB       (max)       0.00 MB       (current)
 **********************************************************************************************************************************


 PROGRAM * RHF-SCF (CLOSED SHELL)       Authors: W. Meyer, H.-J. Werner


 NUMBER OF ELECTRONS:      13+   13-    SPACE SYMMETRY=1    SPIN SYMMETRY: Singlet 
 CONVERGENCE THRESHOLDS:    1.00E-05 (Density)    1.00E-07 (Energy)
 MAX. NUMBER OF ITERATIONS:       60
 INTERPOLATION TYPE:            DIIS
 INTERPOLATION STEPS:              2 (START)      1 (STEP)
 LEVEL SHIFTS:                  0.00 (CLOSED)  0.00 (OPEN) 


 Molecular orbitals read from record     2100.2  Type=RHF/CANONICAL (state 1.1)
 
 Present basis size:     144
 Previous basis size:     21
 Previous occupation:     13
 Previous closed-shells:  13
 Previous core-orbitals:   3
 Present occupation:      13
 Present closed-shells:   13
 Present core-orbitals:    3
 Wavefunction symmetry:    1   Singlet 

 Orbital overlap <old|new>:  < 1.1| 1.1> = 1.000000   < 2.1| 2.1> = 1.000000   < 3.1| 3.1> = 1.000000   < 4.1| 4.1> = 1.000000
                             < 5.1| 5.1> = 1.000000   < 6.1| 6.1> = 1.000000   < 7.1| 7.1> = 1.000000   < 8.1| 8.1> = 1.000000
                             < 9.1| 9.1> = 1.000000   <10.1|10.1> = 1.000000   <11.1|11.1> = 1.000000   <12.1|12.1> = 1.000000
                             <13.1|13.1> = 1.000000

 Molecular orbital dump at record        2101.2

 ITERATION    DDIFF          GRAD             ENERGY        2-EL.EN.            DIPOLE MOMENTS         DIIS   ORB.
    1      0.000D+00      0.000D+00      -153.75914668    267.261491   -0.41024   -0.14897    0.50782    0    start
    2      0.000D+00      0.149D-01      -154.11078695    272.587835   -0.33632   -0.07660    0.33086    1    diag
    3      0.272D-01      0.372D-02      -154.13506899    270.849853   -0.49758   -0.05329    0.47940    2    diag
    4      0.534D-02      0.162D-02      -154.13972591    271.253548   -0.49797   -0.06044    0.46764    3    diag
    5      0.190D-02      0.395D-03      -154.14017826    271.390045   -0.52740   -0.05194    0.47865    4    diag
    6      0.555D-03      0.159D-03      -154.14024689    271.290299   -0.53159   -0.05108    0.47925    5    diag
    7      0.241D-03      0.438D-04      -154.14025275    271.311614   -0.53523   -0.05046    0.48128    6    diag
    8      0.700D-04      0.999D-05      -154.14025315    271.308791   -0.53580   -0.05006    0.48086    7    orth
    9      0.197D-04      0.205D-05      -154.14025317    271.309169   -0.53590   -0.05006    0.48094    8    diag
   10      0.421D-05      0.576D-06      -154.14025317    271.309184   -0.53591   -0.05003    0.48092    0    orth

 Final occupancy:  13

 !RHF STATE 1.1 Energy               -154.140253167047
 Nuclear energy                        81.89424903
 One-electron energy                 -371.68909422
 Two-electron energy                  135.65459203
 Virial quotient                       -1.00118006
 !RHF STATE 1.1 Dipole moment          -0.53590815    -0.05002815     0.48091639
 Dipole moment /Debye                  -1.36205344    -0.12715053     1.22228748

 Orbital energies:

         1.1          2.1          3.1          4.1          5.1          6.1          7.1          8.1          9.1         10.1
    -20.554629   -11.274798   -11.218560    -1.360261    -1.013665    -0.849578    -0.688374    -0.624762    -0.608641    -0.545430

        11.1         12.1         13.1         14.1         15.1
     -0.526828    -0.481894    -0.442535     0.058203     0.068597

 HOMO     13.1    -0.442535 =     -12.0420eV
 LUMO     14.1     0.058203 =       1.5838eV
 LUMO-HOMO         0.500738 =      13.6258eV


 **********************************************************************************************************************************
 DATASETS  * FILE   NREC   LENGTH (MB)   RECORD NAMES
              1      18       20.80       500      610      700      900      950      970     1001      129      960     1100   
                                          VAR    BASINP    GEOM    SYMINP    ZMAT    AOBASIS   BASIS     P2S    ABASIS      S 
                                         1400     1410     1200     1210     1080     1600     1650     1700   
                                           T        V       H0       H01     AOSYM     SMH    MOLCAS    OPER   

              2       6        5.84       700     1000      520     2100     1001     2101   
                                         GEOM     BASIS   MCVARS     RHF     BASIS     RHF  

 PROGRAMS   *        TOTAL       RHF       INT       RHF       INT
 CPU TIMES  *         5.14      1.11      2.91      0.18      0.82
 REAL TIME  *        12.30 SEC
 DISK USED  *         1.09 GB      
 SF USED    *         0.08 MB      
 GA USED    *         0.00 MB       (max)       0.00 MB       (current)
 **********************************************************************************************************************************


 PROGRAM * CCSD (Restricted open-shell coupled cluster)     Authors: C. Hampel, H.-J. Werner, 1991, M. Deegan, P.J. Knowles, 1992

                   Density fitting integral evaluation by F.R. Manby, 2003,2007, G. Knizia, 2010

 Basis set CC-PVDZ/JKFIT generated.      Number of basis functions:   348 
 Basis set CC-PVDZ-F12/OPTRI generated.  Number of basis functions:   330 
 Basis set AUG-CC-PVDZ/MP2FIT generated. Number of basis functions:   354 

 Convergence thresholds:  THRVAR = 1.00D-08  THRDEN = 1.00D-06

 CCSD(T)     terms to be evaluated (factor= 1.000)


 Number of core orbitals:           3 (   3 )
 Number of closed-shell orbitals:  10 (  10 )
 Number of external orbitals:     131 ( 131 )

 Memory could be reduced to 46.66 Mwords without degradation in triples

 Number of N-1 electron functions:              20
 Number of N-2 electron functions:             190
 Number of singly external CSFs:              2620
 Number of doubly external CSFs:           2482450
 Total number of CSFs:                     2485070

 Molecular orbitals read from record     2101.2  Type=RHF/CANONICAL (state 1.1)

 Integral transformation finished. Total CPU:   1.43 sec, npass=  1  Memory used:  18.90 MW
 
 Geminal basis:    OPTFULL  GEM_TYPE=SLATER  BETA=0.9  NGEM=6

 Optimizing Gaussian exponents for each gem_beta

 Geminal optimization for beta= 0.9000
 Weight function:   m=0, omega= 1.3652

 Augmented Hessian optimization of geminal fit. Trust ratio= 0.40000
 Convergence reached after  14 iterations. Final gradient= 2.53D-17, Step= 1.17D-08, Delta= 1.32D-09
 
 Alpha:                 0.16713     0.72638     2.57315     8.59263    32.33955   179.26007
 Coeff:                 0.29008     0.30523     0.17630     0.10448     0.06448     0.03994
 
 
 WFN_F12=FIX,EG    DECOUPLE_EXPL=F   HYBRID=0    NOX=F   SEMIINT_F12=T   CORE_SINGLES=F
 
 AO(A)-basis ORBITAL           loaded. Number of functions:     144
 RI(R)-basis CC-PVDZ-F12/OPTRI loaded. Number of functions:     330
 DF-basis CC-PVDZ/JKFIT        loaded. Number of functions:     348

 Screening thresholds:   THRAO=  1.00D-10  THRMO=  1.00D-09  THRPROD=  1.00D-09
                         THRSW=  1.00D-05  THROV=  1.00D-12  THRAOF12=   1.00D-08

 CPU time for one-electron matrices               1.63 sec
 
 Construction of ABS:
 Pseudo-inverse stability          2.06E-12
 Smallest eigenvalue of S          2.59E-04  (threshold= 1.00E-08)
 Ratio eigmin/eigmax               3.86E-05  (threshold= 1.00E-09)
 Smallest eigenvalue of S kept     2.59E-04  (threshold= 2.59E-04, 0 functions deleted, 330 kept)
 
 Construction of CABS:
 Pseudo-inverse stability          2.19E-11
 Smallest eigenvalue of S          6.28E-06  (threshold= 1.00E-08)
 Ratio eigmin/eigmax               6.28E-06  (threshold= 1.00E-09)
 Smallest eigenvalue of S kept     6.28E-06  (threshold= 6.28E-06, 0 functions deleted, 330 kept)
 
 CPU time for basis constructions                 0.06 sec
 Fock operators(MO) rebuilt from dump record.
 CPU time for fock operators                      0.08 sec
 
                                      TOTAL          ALPHA          BETA    
  Singles Contributions MO        -0.000000000   -0.000000000   -0.000000000
  Singles Contributions CABS      -0.007131661   -0.003565830   -0.003565830
  Pure DF-RHF relaxation          -0.007131661
 
 CPU time for singles                             0.19 sec
 
 AO(A)-basis ORBITAL           loaded. Number of functions:     144
 RI(R)-basis CC-PVDZ-F12/OPTRI loaded. Number of functions:     330
 DF-basis AUG-CC-PVDZ/MP2FIT   loaded. Number of functions:     354

 Screening thresholds:   THRAO=  1.00D-10  THRMO=  1.00D-09  THRPROD=  1.00D-09
                         THRSW=  1.00D-05  THROV=  1.00D-12  THRAOF12=   1.00D-08

 CPU time for transformed integrals               2.22 sec
 CPU time for F12 matrices                        0.81 sec

 Diagonal F12 ansatz with fixed amplitudes:   TS= 0.5000  TT= 0.2500  TN= 0.3750
 
 ITER.     SQ.NORM      CORR.ENERGY   TOTAL ENERGY  ENERGY CHANGE      VAR         CPU   MICRO    DIIS
   1      1.16004505    -0.66614514  -154.81352996    -6.7328E-01   1.60E-01      0.05  1  1  1   0  0
   2      1.16004505    -0.66614514  -154.81352996     5.5511E-15   1.21E-27      0.26  0  0  0   0  0
 
 - - Continuing with F12/conv. amplitude coupling turned on.
 
   3      1.16105240    -0.66953651  -154.81692134    -3.3914E-03   1.49E-04      0.50  1  1  1   1  1
   4      1.16105240    -0.66953651  -154.81692134     1.1102E-16   1.20E-28      0.66  1  1  1   0  1
 
 CPU time for iterative RMP2-F12                  0.66 sec
 
 
 DF-RMP2-F12 doubles corrections:
 - - - - - - - - - - - - - - - - 
  Approx.                             TOTAL           A-B            A-A            B-B    
  RMP2-F12/3C(FIX)                -0.115336982   -0.101766362   -0.006785310   -0.006785310
  RMP2-F12/3*C(FIX)               -0.111945605   -0.099276157   -0.006334724   -0.006334724
  RMP2-F12/3*C(DX)                -0.113039447   -0.100352526   -0.006343461   -0.006343461
  RMP2-F12/3*C(FIX,DX)            -0.122958186   -0.110019781   -0.006469202   -0.006469202
 
 DF-RMP2-F12 doubles energies:
 - - - - - - - - - - - - - - -
  Approx.                             TOTAL           A-B            A-A            B-B    
  RMP2                            -0.554199530   -0.423236941   -0.065481295   -0.065481295
  RMP2-F12/3C(FIX)                -0.669536513   -0.525003303   -0.072266605   -0.072266605
  RMP2-F12/3*C(FIX)               -0.666145135   -0.522513097   -0.071816019   -0.071816019
  RMP2-F12/3*C(DX)                -0.667238977   -0.523589466   -0.071824755   -0.071824755
  RMP2-F12/3*C(FIX,DX)            -0.677157717   -0.533256722   -0.071950497   -0.071950497
 
 
  Reference energy                   -154.140253167047
  CABS relaxation correction to RHF    -0.007131660959
  New reference energy               -154.147384828006
 
  RMP2-F12 singles (MO) energy         -0.000000000170
  RMP2-F12 pair energy                 -0.669536512550
  RMP2-F12 correlation energy          -0.669536512720
 
 !RMP2-F12/3C(FIX) energy            -154.816921340726

 Starting RMP2 calculation

 Wavefunction is spin-projected

 ITER.      SQ.NORM     CORR.ENERGY   TOTAL ENERGY   ENERGY CHANGE        DEN1      VAR(S)    VAR(P)  DIIS     TIME
   1      1.15855965    -0.55252971  -154.69278288    -0.55252971    -0.00178731  0.21D-11  0.64D-03  1  1     7.69
   2      1.16004942    -0.55443827  -154.69469144    -0.00190856    -0.00000113  0.20D-13  0.49D-06  2  2     7.93
   3      1.16007545    -0.55445697  -154.69471014    -0.00001870    -0.00000000  0.26D-15  0.66D-09  3  3     8.19
   4      1.16007570    -0.55445702  -154.69471018    -0.00000004    -0.00000000  0.39D-17  0.11D-11  4  4     8.46

 Norm of t1 vector:      0.00001242      S-energy:    -0.00000000      T1 diagnostic:  0.00000196
 Norm of t2 vector:      0.40009461      P-energy:    -0.55445702
                                         Alpha-Beta:  -0.42374069
                                         Alpha-Alpha: -0.06535816
                                         Beta-Beta:   -0.06535816

 Spin contamination <S**2-Sz**2-Sz>     0.00000000
  Reference energy                   -154.147384828006
  RHF-RMP2 correlation energy          -0.554457016514
 !RHF-RMP2 energy                    -154.701841844520
 (NB above energy spin projected)

 Starting RCCSD calculation

 ITER.      SQ.NORM     CORR.ENERGY   TOTAL ENERGY   ENERGY CHANGE        DEN1      VAR(S)    VAR(P)  DIIS     TIME
   1      1.16374200    -0.55450688  -154.69476005    -0.55450688    -0.01451623  0.19D-02  0.29D-02  1  1    11.57
   2      1.17591459    -0.56821246  -154.70846563    -0.01370558    -0.00097339  0.59D-04  0.29D-03  2  2    14.57
   3      1.18009185    -0.57109866  -154.71135183    -0.00288620    -0.00007205  0.15D-04  0.18D-04  3  3    17.78
   4      1.18130228    -0.57175887  -154.71201203    -0.00066020    -0.00000476  0.96D-06  0.13D-05  4  4    20.75
   5      1.18145815    -0.57178025  -154.71203342    -0.00002138    -0.00000059  0.31D-06  0.11D-06  5  5    23.98
   6      1.18150344    -0.57178837  -154.71204153    -0.00000812    -0.00000007  0.42D-07  0.15D-07  6  6    27.01
   7      1.18151486    -0.57178979  -154.71204295    -0.00000142    -0.00000001  0.73D-08  0.21D-08  6  1    30.03
   8      1.18151831    -0.57178932  -154.71204249     0.00000047    -0.00000000  0.94D-09  0.36D-09  6  3    33.17

 Norm of t1 vector:      0.06015182      S-energy:    -0.00000006      T1 diagnostic:  0.00951084
                                                                       D1 diagnostic:  0.02052843
 Norm of t2 vector:      0.42178202      P-energy:    -0.57178926
                                         Alpha-Beta:  -0.45229915
                                         Alpha-Alpha: -0.05974506
                                         Beta-Beta:   -0.05974506

 Spin contamination <S**2-Sz**2-Sz>     0.00000000

 Memory could be reduced to 49.92 Mwords without degradation in triples
 

 RESULTS
 =======

  Reference energy                   -154.140253167047
  CABS relaxation correction to RHF    -0.007131660959
  New reference energy               -154.147384828006
 
  F12 corrections for ansatz 3C(FIX) added to RCCSD energy. Coupling mode:  7
 
  RCCSD-F12a singles energy            -0.000000059208
  RCCSD-F12a pair energy               -0.683563486885
  RCCSD-F12a correlation energy        -0.683563546093
  Triples (T) contribution             -0.019479630048
  Total correlation energy             -0.703043176141
 
  RHF-RCCSD-F12a energy              -154.830948374099
  RHF-RCCSD[T]-F12a energy           -154.851149030273
  RHF-RCCSD-T-F12a energy            -154.850129907697
 !RHF-RCCSD(T)-F12a energy           -154.850428004147

 Program statistics:

 Available memory in ccsd:              2799999000
 Min. memory needed in ccsd:               7288970
 Max. memory used in ccsd:                10344820
 Max. memory used in cckext:               8419194 ( 8 integral passes)
 Max. memory used in cckint:              18898316 ( 1 integral passes)


 **********************************************************************************************************************************
 DATASETS  * FILE   NREC   LENGTH (MB)   RECORD NAMES
              1      18       20.80       500      610      700      900      950      970     1001      129      960     1100   
                                          VAR    BASINP    GEOM    SYMINP    ZMAT    AOBASIS   BASIS     P2S    ABASIS      S 
                                         1400     1410     1200     1210     1080     1600     1650     1700   
                                           T        V       H0       H01     AOSYM     SMH    MOLCAS    OPER   

              2       7        6.26       700     1000      520     2100     1001     2101     7360   
                                         GEOM     BASIS   MCVARS     RHF     BASIS     RHF    F12ABS    

 PROGRAMS   *        TOTAL      F12A       RHF       INT       RHF       INT
 CPU TIMES  *        67.94     62.80      1.11      2.91      0.18      0.82
 REAL TIME  *       146.25 SEC
 DISK USED  *         3.28 GB      
 SF USED    *         2.24 GB      
 GA USED    *         2.47 MB       (max)       0.00 MB       (current)
 **********************************************************************************************************************************

 RCCSD(T)-F12A/cc-pVDZ-F12 energy=   -154.850428004147

   RCCSD(T)-F12A        RHF-SCF         RHF-SCF 
   -154.85042800   -154.14025317   -153.75914668
 **********************************************************************************************************************************
 Molpro calculation terminated
 Variable memory released
