# Supplementary material for: Computational Investigation of Substituent Effects on the Alcohol + Carbonyl Channel of Peroxy Radical Self- and Cross-Reactions
Source: J Phys Chem A. 2023 Feb 8;127(7):1686–96. doi: 10.1021/acs.jpca.2c08927 (PMC9969516; doi:10.1021/acs.jpca.2c08927)
Supplement: Supplementary file 2 — jp2c08927_si_002.zip [file jp2c08927_si_002.zip › EtO--OAce/Reverse-IRC-wb-TS1-opt-F12.out]

 Working directory              : /run/nvme/job_14015514/data/14015514/molpro.XM5pXO9Ebz/
 Global scratch directory       : /run/nvme/job_14015514/data/14015514/molpro.XM5pXO9Ebz/
 Wavefunction directory         : /scratch/kurten/scratch_galib/third-paper/eto-oac/ts-calc/eto-oac-set2/wb-ts/irc-cal/eto-oac-set2-M0001-copt-TS-opt-IRC/ccsdt/Reverse-wb-TS1-opt-F12/
 Main file repository           : /run/nvme/job_14015514/data/14015514/

 id        : cs

 Nodes       nprocs
 r05c57.bullx    7
 Distribution of processes:   nprocs(total)=    8   nprocs(compute)=    7   nprocs(helper)=    1
 GA implementation: MPI file
 GA implementation (serial work in mppx): MPI file

 Using customized tuning parameters: mindgm=1; mindgv=20; mindgc=4; mindgr=1; noblas=0; minvec=7
 default implementation of scratch files=sf  


 Variables initialized (1015), CPU time= 0.01 sec
 ***,SCI
 memory,2800,m
 geomtyp=xyz
 NOSYM
 geometry={
 18
 Reverse-wb-TS1-opt.log,Energy: -264869.6308816
 H         -4.24641       -0.60153        0.51144
 C         -3.53691        0.22475        0.54634
 H         -4.04685        1.12934        0.21365
 H         -3.22078        0.36333        1.57940
 C         -2.33871       -0.06452       -0.34106
 H         -2.61219       -0.13970       -1.40675
 H         -1.61851        0.78048       -0.33182
 O         -1.59000       -1.13696        0.01620
 H          0.54980       -1.22137       -0.96891
 C          1.63083       -1.05596       -0.98422
 H          2.15497       -2.00687       -0.95409
 H          1.86216       -0.49517       -1.88805
 C          1.96520       -0.24887        0.22420
 C          1.56797        1.31210        0.15072
 H          2.50879        1.68847       -0.29717
 H          1.47204        1.65158        1.18827
 O          2.49770       -0.63311        1.21397
 O          0.52563        1.50088       -0.63290
 }
 BASIS=MINAO
 END
 {rhf;
 wf,charge=0,spin=2}
 BASIS=VDZ-F12
 END
 {rhf;
 wf,charge=0,spin=2}
 rccsd(t)-f12a,gem_beta=0.9
 
 
 Commands initialized (834), CPU time= 0.01 sec, 672 directives.
 Default parameters read. Elapsed time= 1.45 sec

 Checking input...
 Passed
1


                                         ***  PROGRAM SYSTEM MOLPRO  ***
                                       Copyright, TTI GmbH Stuttgart, 2015
                                    Version 2022.2 linked Wed Sep 28 15:59:29 2022


 **********************************************************************************************************************************
 LABEL *   SCI                                                                           
  64 bit mpp version                                                                     DATE: 04-Nov-22          TIME: 18:12:30  
 **********************************************************************************************************************************

 SHA1:             51306cdc306ce2a111a2867affebcb289530e0a7
 **********************************************************************************************************************************

 Memory per process:      2800 MW
 Total memory per node:  19600 MW

 GA preallocation disabled
 GA check disabled

 Variable memory set to 2800.0 MW

 SETTING GEOMTYP        =    XYZ
 ZSYMEL=NOSYM

 SETTING BASIS          =    MINAO


 Recomputing integrals since basis changed


 Using spherical harmonics

 Library entry H      S MINAO                selected for orbital group  1
 Library entry C      S MINAO                selected for orbital group  2
 Library entry C      P MINAO                selected for orbital group  2
 Library entry O      S MINAO                selected for orbital group  6
 Library entry O      P MINAO                selected for orbital group  6


 PROGRAM * SEWARD (Integral evaluation for generally contracted gaussian basis sets)     Author: Roland Lindh, 1990

 Geometry written to block  1 of record 700


 Point group  C1  


 ATOMIC COORDINATES

 NR  ATOM    CHARGE       X              Y              Z

   1  H       1.00   -8.024551913   -1.136726956    0.966481529
   2  C       6.00   -6.683791227    0.424715947    1.032432971
   3  H       1.00   -7.647438167    2.134143302    0.403739987
   4  H       1.00   -6.086392108    0.686594193    2.984633441
   5  C       6.00   -4.419521385   -0.121925130   -0.644509992
   6  H       1.00   -4.936323685   -0.263994740   -2.658372226
   7  H       1.00   -3.058540630    1.474893446   -0.627048923
   8  O       8.00   -3.004664538   -2.148543015    0.030613563
   9  H       1.00    1.038971423   -2.308054797   -1.830974539
  10  C       6.00    3.081822056   -1.995475199   -1.859906246
  11  H       1.00    4.072303107   -3.792434668   -1.802968798
  12  H       1.00    3.518972400   -0.935735685   -3.567897410
  13  C       6.00    3.713689780   -0.470296141    0.423676597
  14  C       6.00    2.963033872    2.479509648    0.284819522
  15  H       1.00    4.740926004    3.190745870   -0.561569912
  16  H       1.00    2.781752444    3.121033873    2.245504862
  17  O       8.00    4.719968941   -1.196404507    2.294070824
  18  O       8.00    0.993296743    2.836252146   -1.196007664

 Bond lengths in Bohr (Angstrom)

 1-2  2.059148549  2-3  2.060585396  2-4  2.058288755  2-5  2.870169348  5-6  2.083964848
     ( 1.089654486)     ( 1.090414833)     ( 1.089199503)     ( 1.518828210)     ( 1.102786706)

  5- 7  2.098190427   5- 8  2.562184959   9-10  2.066828913  10-11  2.052646565  10-12  2.057032346
       ( 1.110314558)       ( 1.355849890)       ( 1.093718760)       ( 1.086213784)       ( 1.088534640)

 10-13  2.817832249  13-14  3.046985358  13-17  2.244594768  14-15  2.093593196  14-16  2.070918466
       ( 1.491132610)       ( 1.612395213)       ( 1.187788399)       ( 1.107881808)       ( 1.095882858)

 14-18  2.489975647
       ( 1.317638368)

 Bond angles

  1-2-3  108.34842002   1-2-4  108.41147288   1-2-5  110.52003826   2-5-6  112.45497399

  2-5-7  111.21733024   2-5-8  115.61545795   3-2-4  108.63647986   3-2-5  110.40602305

  4-2-5  110.45145891   6-5-7  102.75496919   6-5-8  109.73379778   7-5-8  103.98022160

  9-10-11  110.13018877   9-10-12  107.43275125   9-10-13  106.98680330  10-13-14  115.58322521

 10-13-17  126.92263003  11-10-12  111.80759469  11-10-13  110.06918275  12-10-13  110.26688340

 13-14-15   97.93782870  13-14-16  106.15978682  13-14-18  111.14268498  14-13-17  117.49010750

 15-14-16  110.60085930  15-14-18  112.49962222  16-14-18  116.70709712

 NUCLEAR CHARGE:                   64
 NUMBER OF PRIMITIVE AOS:         250
 NUMBER OF SYMMETRY AOS:          250
 NUMBER OF CONTRACTIONS:           50   (   50A   )
 NUMBER OF INNER CORE ORBITALS:     0   (    0A   )
 NUMBER OF OUTER CORE ORBITALS:     8   (    8A   )
 NUMBER OF VALENCE ORBITALS:       42   (   42A   )


 NUCLEAR REPULSION ENERGY  361.67740906

 Eigenvalues of metric

         1 0.180E+00 0.183E+00 0.197E+00 0.203E+00 0.209E+00 0.244E+00 0.246E+00 0.247E+00


 Contracted 2-electron integrals neglected if value below      1.0D-11
 AO integral compression algorithm  1   Integral accuracy      1.0D-11

     5.767 MB (compressed) written to integral file ( 74.8%)

     Node minimum: 0.786 MB, node maximum: 1.049 MB


 NUMBER OF SORTED TWO-ELECTRON INTEGRALS:     116571.     BUFFER LENGTH:  32768
 NUMBER OF SEGMENTS:   1  SEGMENT LENGTH:     116571      RECORD LENGTH: 524288

 Memory used in sort:       0.67 MW

 SORT1 READ      907156. AND WROTE      113682. INTEGRALS IN      1 RECORDS. CPU TIME:     0.02 SEC, REAL TIME:     0.03 SEC
 SORT2 READ      788551. AND WROTE      813450. INTEGRALS IN     21 RECORDS. CPU TIME:     0.01 SEC, REAL TIME:     0.01 SEC

 Node minimum:      115661.  Node maximum:      116754. integrals

 OPERATOR DM      FOR CENTER  0  COORDINATES:    0.000000    0.000000    0.000000


 **********************************************************************************************************************************
 DATASETS  * FILE   NREC   LENGTH (MB)   RECORD NAMES
              1      18       28.97       500      610      700      900      950      970     1000      129      960     1100   
                                          VAR    BASINP    GEOM    SYMINP    ZMAT    AOBASIS   BASIS     P2S    ABASIS      S 
                                         1400     1410     1200     1210     1080     1600     1650     1700   
                                           T        V       H0       H01     AOSYM     SMH    MOLCAS    OPER   

 PROGRAMS   *        TOTAL       INT
 CPU TIMES  *         0.78      0.64
 REAL TIME  *         5.20 SEC
 DISK USED  *        29.53 MB (local),      237.69 MB (total)
 GA USED    *         0.00 MB       (max)       0.00 MB       (current)
 **********************************************************************************************************************************


 Program * Restricted Hartree-Fock

 Orbital guess generated from atomic densities.

 Initial alpha occupancy:  33
 Initial beta  occupancy:  31

 NELEC=   64   SYM=1   MS2= 2   THRE=1.0D-08   THRD=3.2D-06   THRG=3.2D-06  HFMA2=F  DIIS_START=2   DIIS_MAX=10   DIIS_INCORE=F

 Level shifts:    0.00 (CLOSED)    0.00 (OPEN)    0.30 (GAP_MIN)

 ITER           ETOT              DE          GRAD        DDIFF     DIIS  NEXP   TIME(IT)  TIME(TOT)  DIAG
   1     -418.42402230    -418.42402230     0.00D+00     0.26D+00     0     0       0.00      0.04    start
   2     -418.72270005      -0.29867775     0.16D-01     0.45D-01     1     0       0.00      0.04    diag2
   3     -418.82518126      -0.10248121     0.10D-01     0.17D-01     2     0       0.01      0.05    diag2
   4     -418.86044070      -0.03525944     0.33D-02     0.72D-02     3     0       0.00      0.05    diag2
   5     -418.88971943      -0.02927873     0.23D-02     0.97D-02     4     0       0.00      0.05    diag2
   6     -418.89311603      -0.00339660     0.90D-03     0.33D-02     5     0       0.00      0.05    diag2
   7     -418.89352256      -0.00040653     0.33D-03     0.13D-02     6     0       0.01      0.06    diag2
   8     -418.89359284      -0.00007027     0.11D-03     0.45D-03     7     0       0.00      0.06    fixocc
   9     -418.89363724      -0.00004440     0.71D-04     0.29D-03     8     0       0.00      0.06    diag2
  10     -418.89367323      -0.00003599     0.54D-04     0.25D-03     9     0       0.00      0.06    diag2/orth
  11     -418.89371566      -0.00004243     0.49D-04     0.31D-03     9     0       0.01      0.07    diag2
  12     -418.89374512      -0.00002947     0.46D-04     0.23D-03     9     0       0.00      0.07    diag2
  13     -418.89376972      -0.00002459     0.45D-04     0.19D-03     9     0       0.00      0.07    diag2
  14     -418.89386720      -0.00009748     0.45D-04     0.75D-03     9     0       0.00      0.07    diag2
  15     -418.89441257      -0.00054538     0.44D-04     0.48D-02     9     0       0.01      0.08    diag2
  16     -418.89444653      -0.00003395     0.51D-04     0.35D-03     9     0       0.00      0.08    diag2
  17     -418.89480545      -0.00035892     0.49D-04     0.47D-02     9     0       0.00      0.08    diag2
  18     -418.89480117       0.00000428     0.69D-04     0.24D-03     9     0       0.01      0.09    diag2
  19     -418.89499703      -0.00019585     0.39D-04     0.80D-02     9     0       0.00      0.09    diag2
  20     -418.89503822      -0.00004119     0.19D-03     0.11D-02     9     0       0.00      0.09    diag2/orth
  21     -418.89510203      -0.00006381     0.14D-03     0.11D-02     9     0       0.00      0.09    diag2
  22     -418.89512058      -0.00001855     0.48D-04     0.15D-02     9     0       0.00      0.09    diag2
  23     -418.89512138      -0.00000080     0.76D-05     0.39D-03     9     0       0.01      0.10    diag2
  24     -418.89512148      -0.00000010     0.54D-05     0.67D-04     9     0       0.00      0.10    diag2
  25     -418.89512152      -0.00000004     0.41D-05     0.86D-05     9     0       0.00      0.10    diag2
  26     -418.89512154      -0.00000002     0.22D-05     0.57D-05     9     0       0.00      0.10    diag2
  27     -418.89512160      -0.00000006     0.22D-05     0.19D-04     9     0       0.01      0.11    diag2
  28     -418.89512166      -0.00000006     0.12D-05     0.24D-04     9     0       0.00      0.11    diag2
  29     -418.89512182      -0.00000016     0.11D-05     0.82D-04     9     0       0.00      0.11    diag2
  30     -418.89512189      -0.00000007     0.83D-06     0.79D-04     9     0       0.00      0.11    diag2/orth
  31     -418.89512190      -0.00000001     0.33D-06     0.31D-04     9     0       0.00      0.11    diag2
  32     -418.89512190      -0.00000000     0.12D-06     0.76D-05     9     0       0.01      0.12    diag2
  33     -418.89512190      -0.00000000     0.52D-07     0.32D-05     9     0       0.00      0.12    diag2
  34     -418.89512190      -0.00000000     0.24D-07     0.10D-05     9     0       0.00      0.12    diag2
  35     -418.89512190      -0.00000000     0.11D-07     0.28D-07     0     0       0.00      0.12    diag

 Final alpha occupancy:  33
 Final beta  occupancy:  31

 !RHF STATE 1.1 Energy               -418.895121902902
  RHF One-electron energy           -1284.495592637326
  RHF Two-electron energy             503.923061672794
  RHF Kinetic energy                  417.426013469150
  RHF Nuclear energy                  361.677409061629
  RHF Virial quotient                  -1.003519446288

 !RHF STATE 1.1 Dipole moment          -0.17636946     0.61681745    -0.67770253
 Dipole moment /Debye                  -0.44828645     1.56779358    -1.72254801

 Orbital energies:

           1.1          2.1          3.1          4.1          5.1          6.1          7.1          8.1          9.1         10.1
    -20.633237   -20.625416   -20.595059   -11.557618   -11.492761   -11.477083   -11.409450   -11.398268    -1.495485    -1.425750

          11.1         12.1         13.1         14.1         15.1         16.1         17.1         18.1         19.1         20.1
     -1.389691    -1.096072    -1.072157    -0.991989    -0.888001    -0.802156    -0.734603    -0.727186    -0.699119    -0.691447

          21.1         22.1         23.1         24.1         25.1         26.1         27.1         28.1         29.1         30.1
     -0.688567    -0.659022    -0.648958    -0.643303    -0.617231    -0.586713    -0.578048    -0.565973    -0.546128    -0.496079

          31.1         32.1         33.1         34.1         35.1
     -0.467901    -0.635277    -0.613250     0.117813     0.332612


 HOMO     33.1    -0.613250 =     -16.6874eV
 LUMO     34.1     0.117813 =       3.2058eV
 LUMO-HOMO         0.731063 =      19.8932eV

 Orbitals saved in record  2100.2


 **********************************************************************************************************************************
 DATASETS  * FILE   NREC   LENGTH (MB)   RECORD NAMES
              1      18       28.97       500      610      700      900      950      970     1000      129      960     1100   
                                          VAR    BASINP    GEOM    SYMINP    ZMAT    AOBASIS   BASIS     P2S    ABASIS      S 
                                         1400     1410     1200     1210     1080     1600     1650     1700   
                                           T        V       H0       H01     AOSYM     SMH    MOLCAS    OPER   

              2       4        0.71       700     1000      520     2100   
                                         GEOM     BASIS   MCVARS     RHF  

 PROGRAMS   *        TOTAL   RHF-SCF       INT
 CPU TIMES  *         0.93      0.15      0.64
 REAL TIME  *         5.96 SEC
 DISK USED  *        30.09 MB (local),      241.60 MB (total)
 GA USED    *         0.00 MB       (max)       0.00 MB       (current)
 **********************************************************************************************************************************
 SETTING BASIS          =    VDZ-F12


 Recomputing integrals since basis changed


 Using spherical harmonics

 Library entry H      S cc-pVDZ-F12          selected for orbital group  1
 Library entry H      P cc-pVDZ-F12          selected for orbital group  1
 Library entry C      S cc-pVDZ-F12          selected for orbital group  2
 Library entry C      P cc-pVDZ-F12          selected for orbital group  2
 Library entry C      D cc-pVDZ-F12          selected for orbital group  2
 Library entry O      S cc-pVDZ-F12          selected for orbital group  6
 Library entry O      P cc-pVDZ-F12          selected for orbital group  6
 Library entry O      D cc-pVDZ-F12          selected for orbital group  6


 PROGRAM * SEWARD (Integral evaluation for generally contracted gaussian basis sets)     Author: Roland Lindh, 1990

 Geometry written to block  1 of record 700


 Point group  C1  


 ATOMIC COORDINATES

 NR  ATOM    CHARGE       X              Y              Z

   1  H       1.00   -8.024551913   -1.136726956    0.966481529
   2  C       6.00   -6.683791227    0.424715947    1.032432971
   3  H       1.00   -7.647438167    2.134143302    0.403739987
   4  H       1.00   -6.086392108    0.686594193    2.984633441
   5  C       6.00   -4.419521385   -0.121925130   -0.644509992
   6  H       1.00   -4.936323685   -0.263994740   -2.658372226
   7  H       1.00   -3.058540630    1.474893446   -0.627048923
   8  O       8.00   -3.004664538   -2.148543015    0.030613563
   9  H       1.00    1.038971423   -2.308054797   -1.830974539
  10  C       6.00    3.081822056   -1.995475199   -1.859906246
  11  H       1.00    4.072303107   -3.792434668   -1.802968798
  12  H       1.00    3.518972400   -0.935735685   -3.567897410
  13  C       6.00    3.713689780   -0.470296141    0.423676597
  14  C       6.00    2.963033872    2.479509648    0.284819522
  15  H       1.00    4.740926004    3.190745870   -0.561569912
  16  H       1.00    2.781752444    3.121033873    2.245504862
  17  O       8.00    4.719968941   -1.196404507    2.294070824
  18  O       8.00    0.993296743    2.836252146   -1.196007664

 Bond lengths in Bohr (Angstrom)

 1-2  2.059148549  2-3  2.060585396  2-4  2.058288755  2-5  2.870169348  5-6  2.083964848
     ( 1.089654486)     ( 1.090414833)     ( 1.089199503)     ( 1.518828210)     ( 1.102786706)

  5- 7  2.098190427   5- 8  2.562184959   9-10  2.066828913  10-11  2.052646565  10-12  2.057032346
       ( 1.110314558)       ( 1.355849890)       ( 1.093718760)       ( 1.086213784)       ( 1.088534640)

 10-13  2.817832249  13-14  3.046985358  13-17  2.244594768  14-15  2.093593196  14-16  2.070918466
       ( 1.491132610)       ( 1.612395213)       ( 1.187788399)       ( 1.107881808)       ( 1.095882858)

 14-18  2.489975647
       ( 1.317638368)

 Bond angles

  1-2-3  108.34842002   1-2-4  108.41147288   1-2-5  110.52003826   2-5-6  112.45497399

  2-5-7  111.21733024   2-5-8  115.61545795   3-2-4  108.63647986   3-2-5  110.40602305

  4-2-5  110.45145891   6-5-7  102.75496919   6-5-8  109.73379778   7-5-8  103.98022160

  9-10-11  110.13018877   9-10-12  107.43275125   9-10-13  106.98680330  10-13-14  115.58322521

 10-13-17  126.92263003  11-10-12  111.80759469  11-10-13  110.06918275  12-10-13  110.26688340

 13-14-15   97.93782870  13-14-16  106.15978682  13-14-18  111.14268498  14-13-17  117.49010750

 15-14-16  110.60085930  15-14-18  112.49962222  16-14-18  116.70709712

 NUCLEAR CHARGE:                   64
 NUMBER OF PRIMITIVE AOS:         438
 NUMBER OF SYMMETRY AOS:          422
 NUMBER OF CONTRACTIONS:          330   (  330A   )
 NUMBER OF INNER CORE ORBITALS:     0   (    0A   )
 NUMBER OF OUTER CORE ORBITALS:     8   (    8A   )
 NUMBER OF VALENCE ORBITALS:       42   (   42A   )


 NUCLEAR REPULSION ENERGY  361.67740906


 Eigenvalues of metric

         1 0.913E-04 0.161E-03 0.188E-03 0.340E-03 0.598E-03 0.636E-03 0.705E-03 0.778E-03


 Contracted 2-electron integrals neglected if value below      1.0D-11
 AO integral compression algorithm  1   Integral accuracy      1.0D-11

     4429.185 MB (compressed) written to integral file ( 34.1%)

     Node minimum: 596.378 MB, node maximum: 725.090 MB


 NUMBER OF SORTED TWO-ELECTRON INTEGRALS:  213076521.     BUFFER LENGTH:  32768
 NUMBER OF SEGMENTS:   7  SEGMENT LENGTH:   31995432      RECORD LENGTH: 524288

 Memory used in sort:      32.55 MW

 SORT1 READ  1624320485. AND WROTE   161085110. INTEGRALS IN    464 RECORDS. CPU TIME:    16.95 SEC, REAL TIME:    19.35 SEC
 SORT2 READ  1114316317. AND WROTE  1491426420. INTEGRALS IN  16520 RECORDS. CPU TIME:     2.26 SEC, REAL TIME:     3.06 SEC

 Node minimum:   213037511.  Node maximum:   213084324. integrals

 OPERATOR DM      FOR CENTER  0  COORDINATES:    0.000000    0.000000    0.000000


 **********************************************************************************************************************************
 DATASETS  * FILE   NREC   LENGTH (MB)   RECORD NAMES
              1      18       32.70       500      610      700      900      950      970     1001      129      960     1100   
                                          VAR    BASINP    GEOM    SYMINP    ZMAT    AOBASIS   BASIS     P2S    ABASIS      S 
                                         1400     1410     1200     1210     1080     1600     1650     1700   
                                           T        V       H0       H01     AOSYM     SMH    MOLCAS    OPER   

              2       5        0.78       700     1000      520     2100     1001   
                                         GEOM     BASIS   MCVARS     RHF     BASIS   

 PROGRAMS   *        TOTAL       INT   RHF-SCF       INT
 CPU TIMES  *        26.69     25.75      0.15      0.64
 REAL TIME  *        35.32 SEC
 DISK USED  *        33.57 MB (local),       16.72 GB (total)
 GA USED    *         0.00 MB       (max)       0.00 MB       (current)
 **********************************************************************************************************************************


 Program * Restricted Hartree-Fock

 Molecular orbitals read from record     2100.2  Type=RHF/CANONICAL  

 Present basis size:      330
 Previous basis size:      50
 Previous occupation:      33
 Previous closed-shells:   31
 Previous core-orbitals:    8
 Present occupation:       33
 Present closed-shells:    31
 Present core-orbitals:     8
 Wavefunction symmetry:    1   Triplet 

 Orbital overlap <old|new>:  < 1.1| 1.1> = 1.000000   < 2.1| 2.1> = 1.000000   < 3.1| 3.1> = 1.000000   < 4.1| 4.1> = 1.000000
                             < 5.1| 5.1> = 1.000000   < 6.1| 6.1> = 1.000000   < 7.1| 7.1> = 1.000000   < 8.1| 8.1> = 1.000000
                             < 9.1| 9.1> = 1.000000   <10.1|10.1> = 1.000000   <11.1|11.1> = 1.000000   <12.1|12.1> = 1.000000
                             <13.1|13.1> = 1.000000   <14.1|14.1> = 1.000000   <15.1|15.1> = 1.000000   <16.1|16.1> = 1.000000
                             <17.1|17.1> = 1.000000   <18.1|18.1> = 1.000000   <19.1|19.1> = 1.000000   <20.1|20.1> = 1.000000
                             <21.1|21.1> = 1.000000   <22.1|22.1> = 1.000000   <23.1|23.1> = 1.000000   <24.1|24.1> = 1.000000
                             <25.1|25.1> = 1.000000   <26.1|26.1> = 1.000000   <27.1|27.1> = 1.000000   <28.1|28.1> = 1.000000
                             <29.1|29.1> = 1.000000   <30.1|30.1> = 1.000000   <31.1|31.1> = 1.000000   <32.1|32.1> = 1.000000
                             <33.1|33.1> = 1.000000


 Initial alpha occupancy:  33
 Initial beta  occupancy:  31

 NELEC=   64   SYM=1   MS2= 2   THRE=1.0D-08   THRD=3.2D-06   THRG=3.2D-06  HFMA2=F  DIIS_START=2   DIIS_MAX=10   DIIS_INCORE=F

 Level shifts:    0.00 (CLOSED)    0.00 (OPEN)    0.30 (GAP_MIN)

 ITER           ETOT              DE          GRAD        DDIFF     DIIS  NEXP   TIME(IT)  TIME(TOT)  DIAG
   1     -418.89512190    -418.89512190     0.00D+00     0.40D-01     0     0       1.84      1.90    start
   2     -419.65872762      -0.76360571     0.94D-02     0.14D-01     0     0       1.85      3.75    diag
   3     -419.76448645      -0.10575883     0.27D-02     0.50D-02     1     0       1.85      5.60    diag2
   4     -419.77517978      -0.01069333     0.88D-03     0.15D-02     2     0       1.91      7.51    diag2
   5     -419.77775742      -0.00257764     0.49D-03     0.51D-03     3     0       1.85      9.36    diag2
   6     -419.77811098      -0.00035356     0.14D-03     0.24D-03     4     0       1.85     11.21    diag2
   7     -419.77817887      -0.00006790     0.50D-04     0.10D-03     5     0       1.85     13.06    diag2
   8     -419.77819828      -0.00001941     0.21D-04     0.48D-04     6     0       1.85     14.91    fixocc
   9     -419.77820694      -0.00000866     0.94D-05     0.19D-04     7     0       1.85     16.76    diag2
  10     -419.77821609      -0.00000915     0.76D-05     0.18D-04     8     0       1.86     18.62    diag2/orth
  11     -419.77822771      -0.00001162     0.73D-05     0.22D-04     9     0       1.83     20.45    diag2
  12     -419.77826502      -0.00003731     0.71D-05     0.74D-04     9     0       1.85     22.30    diag2
  13     -419.77839116      -0.00012614     0.67D-05     0.29D-03     9     0       1.86     24.16    diag2
  14     -419.77841987      -0.00002871     0.60D-05     0.82D-04     9     0       1.85     26.01    diag2
  15     -419.77849114      -0.00007127     0.52D-05     0.26D-03     9     0       1.84     27.85    diag2
  16     -419.77851751      -0.00002637     0.55D-05     0.14D-03     9     0       1.84     29.69    diag2
  17     -419.77854174      -0.00002423     0.29D-05     0.24D-03     9     0       1.84     31.53    diag2
  18     -419.77854342      -0.00000168     0.54D-05     0.23D-04     9     0       1.84     33.37    diag2
  19     -419.77854484      -0.00000143     0.10D-05     0.62D-04     9     0       1.88     35.25    diag2
  20     -419.77854498      -0.00000014     0.17D-05     0.13D-04     9     0       1.86     37.11    diag2/orth
  21     -419.77854499      -0.00000001     0.57D-06     0.32D-05     9     0       1.85     38.96    diag2
  22     -419.77854499      -0.00000000     0.12D-06     0.38D-06     9     0       1.86     40.82    diag2
  23     -419.77854500      -0.00000000     0.10D-06     0.21D-06     0     0       1.84     42.66    diag

 Final alpha occupancy:  33
 Final beta  occupancy:  31

 !RHF STATE 1.1 Energy               -419.778544996114
  RHF One-electron energy           -1290.710639297786
  RHF Two-electron energy             509.254685240043
  RHF Kinetic energy                  419.526268705973
  RHF Nuclear energy                  361.677409061629
  RHF Virial quotient                  -1.000601336100

 !RHF STATE 1.1 Dipole moment          -0.45495795     0.74059613    -0.91623320
 Dipole moment /Debye                  -1.15638776     1.88240761    -2.32883251

 Orbital energies:

           1.1          2.1          3.1          4.1          5.1          6.1          7.1          8.1          9.1         10.1
    -20.625160   -20.603515   -20.559983   -11.347325   -11.302416   -11.283827   -11.233751   -11.222431    -1.418337    -1.386864

          11.1         12.1         13.1         14.1         15.1         16.1         17.1         18.1         19.1         20.1
     -1.351903    -1.027596    -1.007749    -0.934365    -0.837665    -0.748337    -0.687899    -0.674751    -0.655722    -0.649133

          21.1         22.1         23.1         24.1         25.1         26.1         27.1         28.1         29.1         30.1
     -0.633569    -0.617889    -0.601789    -0.593537    -0.555787    -0.539970    -0.519430    -0.515987    -0.490282    -0.455336

          31.1         32.1         33.1         34.1         35.1
     -0.419350    -0.606116    -0.591804     0.051476     0.053509


 HOMO     33.1    -0.591804 =     -16.1038eV
 LUMO     34.1     0.051476 =       1.4007eV
 LUMO-HOMO         0.643280 =      17.5045eV

 Orbitals saved in record  2101.2


 **********************************************************************************************************************************
 DATASETS  * FILE   NREC   LENGTH (MB)   RECORD NAMES
              1      18       32.70       500      610      700      900      950      970     1001      129      960     1100   
                                          VAR    BASINP    GEOM    SYMINP    ZMAT    AOBASIS   BASIS     P2S    ABASIS      S 
                                         1400     1410     1200     1210     1080     1600     1650     1700   
                                           T        V       H0       H01     AOSYM     SMH    MOLCAS    OPER   

              2       6        4.22       700     1000      520     2100     1001     2101   
                                         GEOM     BASIS   MCVARS     RHF     BASIS     RHF  

 PROGRAMS   *        TOTAL   RHF-SCF       INT   RHF-SCF       INT
 CPU TIMES  *        69.36     42.67     25.75      0.15      0.64
 REAL TIME  *        80.52 SEC
 DISK USED  *        52.01 MB (local),       16.84 GB (total)
 GA USED    *         0.00 MB       (max)       0.00 MB       (current)
 **********************************************************************************************************************************


 PROGRAM * CCSD (Restricted open-shell coupled cluster)     Authors: C. Hampel, H.-J. Werner, 1991, M. Deegan, P.J. Knowles, 1992

                   Density fitting integral evaluation by F.R. Manby, 2003,2007, G. Knizia, 2010


 Basis set VDZ-F12/JKFIT generated.      Number of basis functions:   1008 
 Basis set CC-PVDZ-F12/OPTRI generated.  Number of basis functions:   748 
 Basis set VDZ-F12/MP2FIT generated.     Number of basis functions:   806 

 Convergence thresholds:  THRVAR = 1.00D-08  THRDEN = 1.00D-06

 CCSD(T)     terms to be evaluated (factor= 1.000)


 Number of core orbitals:           8 (   8 )
 Number of closed-shell orbitals:  23 (  23 )
 Number of active  orbitals:        2 (   2 )
 Number of external orbitals:     297 ( 297 )

 Memory could be reduced to 1117.67 Mwords without degradation in triples

 Number of N-1 electron functions:              48
 Number of N-2 electron functions:            1128
 Number of singly external CSFs:             14352
 Number of doubly external CSFs:          76042278
 Total number of CSFs:                    76056630

 Molecular orbitals read from record     2101.2  Type=RHF/CANONICAL  

 Integral transformation finished. Total CPU:  70.23 sec, npass=  1  Memory used: 527.58 MW

 Geminal basis:    OPTFULL  GEM_TYPE=SLATER  BETA=0.9  NGEM=6

 Optimizing Gaussian exponents for each gem_beta

 Geminal optimization for beta= 0.9000
 Weight function:   m=0, omega= 1.3652

 Augmented Hessian optimization of geminal fit. Trust ratio= 0.40000
 Convergence reached after  14 iterations. Final gradient= 8.42D-18, Step= 7.36D-08, Delta= 1.32D-09

 Alpha:                 0.16713     0.72638     2.57315     8.59263    32.33955   179.26007
 Coeff:                 0.29008     0.30523     0.17630     0.10448     0.06448     0.03994


 WFN_F12=FIX,EG    DECOUPLE_EXPL=F   HYBRID=0    NOX=F   SEMIINT_F12=T   CORE_SINGLES=F


 AO(A)-basis ORBITAL           loaded. Number of functions:     330
 RI(R)-basis CC-PVDZ-F12/OPTRI loaded. Number of functions:     748
 DF-basis VDZ-F12/JKFIT        loaded. Number of functions:    1008

 Screening thresholds:   THRAO=  1.00D-10  THRMO=  1.00D-09  THRPROD=  1.00D-09
                         THRSW=  1.00D-05  THROV=  1.00D-12  THRAOF12= 1.00D-08

 CPU time for one-electron matrices               3.64 sec

 Construction of ABS:
 Pseudo-inverse stability          7.93E-12
 Smallest eigenvalue of S          9.91E-05  (threshold= 1.00E-08)
 Ratio eigmin/eigmax               1.29E-05  (threshold= 1.00E-09)
 Smallest eigenvalue of S kept     9.91E-05  (threshold= 9.91E-05, 0 functions deleted, 748 kept)

 Construction of CABS:
 Pseudo-inverse stability          8.81E-11
 Smallest eigenvalue of S          3.29E-06  (threshold= 1.00E-08)
 Ratio eigmin/eigmax               3.29E-06  (threshold= 1.00E-09)
 Smallest eigenvalue of S kept     3.29E-06  (threshold= 3.29E-06, 0 functions deleted, 748 kept)

 CPU time for basis constructions                 0.25 sec
 Fock operators(MO) rebuilt from dump record.
 CPU time for Fock operator transformation        0.35 sec

                                      TOTAL          ALPHA          BETA    
  Singles Contributions MO        -0.007459539   -0.003728431   -0.003731108
  Singles Contributions CABS      -0.019841876   -0.010499338   -0.009342538
  Pure DF-RHF relaxation          -0.019235890

 CPU time for RHF CABS relaxation                 0.39 sec
 CPU time for singles (tot)                       0.89 sec

 AO(A)-basis ORBITAL           loaded. Number of functions:     330
 RI(R)-basis CC-PVDZ-F12/OPTRI loaded. Number of functions:     748
 DF-basis VDZ-F12/MP2FIT       loaded. Number of functions:     806

 Screening thresholds:   THRAO=  1.00D-10  THRMO=  1.00D-09  THRPROD=  1.00D-09
                         THRSW=  1.00D-05  THROV=  1.00D-12  THRAOF12= 1.00D-08

 CPU time for transformed integrals              47.55 sec
 CPU time for F12 matrices                       57.29 sec

 Diagonal F12 ansatz with fixed amplitudes:   TS= 0.5000  TT= 0.2500  TN= 0.3750

 ITER.     SQ.NORM      CORR.ENERGY   TOTAL ENERGY  ENERGY CHANGE      VAR         CPU   MICRO    DIIS
   1      1.39292443    -1.64237758  -421.44015847    -1.6616E+00   3.89E-01      3.06  1  1  1   0  0
   2      1.39348409    -1.64187182  -421.43965271     5.0576E-04   2.61E-04     13.82  0  0  0   1  1
   3      1.39403925    -1.64254788  -421.44032877    -6.7606E-04   2.61E-06     26.82  0  0  0   2  2
   4      1.39405573    -1.64255321  -421.44033410    -5.3340E-06   2.40E-08     41.72  0  0  0   3  3
   5      1.39405789    -1.64255326  -421.44033415    -4.7179E-08   3.14E-10     58.67  0  0  0   4  4

 - - Continuing with F12/conv. amplitude coupling turned on.

   6      1.39659409    -1.65075834  -421.44853923    -8.2051E-03   3.63E-04     71.59  1  1  1   1  1
   7      1.39658819    -1.65076053  -421.44854141    -2.1845E-06   3.83E-08     86.56  1  1  1   2  2
   8      1.39658904    -1.65076002  -421.44854091     5.0429E-07   1.27E-10    103.61  1  1  1   3  3

 CPU time for iterative RMP2-F12                103.61 sec


 DF-RMP2-F12 doubles corrections:
 - - - - - - - - - - - - - - - - 
  Approx.                             TOTAL           A-B            A-A            B-B    
  RMP2-F12/3C(FIX)                -0.291672816   -0.256088066   -0.020253102   -0.015331648
  RMP2-F12/3*C(FIX)               -0.283466056   -0.250190638   -0.018987170   -0.014288248
  RMP2-F12/3*C(DX)                -0.286647054   -0.253258594   -0.019067637   -0.014320822
  RMP2-F12/3*C(FIX,DX)            -0.313384700   -0.279001728   -0.019783547   -0.014599425

 DF-RMP2-F12 doubles energies:
 - - - - - - - - - - - - - - -
  Approx.                             TOTAL           A-B            A-A            B-B    
  RMP2                            -1.351627667   -1.019119556   -0.179460955   -0.153047156
  RMP2-F12/3C(FIX)                -1.643300483   -1.275207622   -0.199714057   -0.168378804
  RMP2-F12/3*C(FIX)               -1.635093723   -1.269310193   -0.198448125   -0.167335404
  RMP2-F12/3*C(DX)                -1.638274721   -1.272378150   -0.198528592   -0.167367979
  RMP2-F12/3*C(FIX,DX)            -1.665012367   -1.298121284   -0.199244502   -0.167646582


  Reference energy                   -419.778544996115
  CABS relaxation correction to RHF    -0.019235889865
  New reference energy               -419.797780885980

  RMP2-F12 singles (MO) energy         -0.007459539206
  RMP2-F12 pair energy                 -1.643300483276
  RMP2-F12 correlation energy          -1.650760022482

 !RMP2-F12/3C(FIX) energy            -421.448540908462

 Starting RMP2 calculation, locsing= 0

 Wavefunction is spin-projected

 ITER.      SQ.NORM     CORR.ENERGY   TOTAL ENERGY   ENERGY CHANGE        DEN1      VAR(S)    VAR(P)  DIIS     TIME
   1      1.38881651    -1.35375342  -421.13229841    -1.35375342    -0.00490685  0.31D-04  0.18D-02  1  1   307.13
   2      1.39324598    -1.35905926  -421.13760425    -0.00530584    -0.00001134  0.12D-05  0.46D-05  2  2   322.12
   3      1.39338465    -1.35914772  -421.13769272    -0.00008847    -0.00000012  0.68D-07  0.34D-07  3  3   337.85
   4      1.39338839    -1.35914852  -421.13769351    -0.00000080    -0.00000000  0.26D-08  0.53D-09  4  4   354.39

 Norm of t1 vector:      0.05035164      S-energy:    -0.00643795      T1 diagnostic:  0.00067590
 Norm of t2 vector:      0.62518245      P-energy:    -1.35271057
                                         Alpha-Beta:  -1.02070582
                                         Alpha-Alpha: -0.17954165
                                         Beta-Beta:   -0.15246309

 Spin contamination <S**2-Sz**2-Sz>     0.00000000
  Reference energy                   -419.778544996115
  CABS singles correction              -0.019235889865
  New reference energy               -419.797780885980
  RHF-RMP2 correlation energy          -1.359148518317
 !RHF-RMP2 energy                    -421.156929404297

  F12/3C(FIX) correction               -0.291672816330
  RHF-RMP2-F12 correlation energy      -1.650821334647
 !RHF-RMP2-F12 total energy          -421.448602220627
 (NB above energy spin projected)

 Starting RCCSD calculation

 ITER.      SQ.NORM     CORR.ENERGY   TOTAL ENERGY   ENERGY CHANGE        DEN1      VAR(S)    VAR(P)  DIIS     TIME
   1      1.40238050    -1.35424378  -421.13278878    -1.35424378    -0.03975525  0.10D-01  0.69D-02  1  1   690.81
   2      1.43949876    -1.38972884  -421.16827384    -0.03548506    -0.00445217  0.82D-03  0.13D-02  2  2  1017.97
   3      1.46254368    -1.39892980  -421.17747480    -0.00920096    -0.00106889  0.94D-03  0.11D-03  3  3  1337.05
   4      1.47664739    -1.40265460  -421.18119959    -0.00372480    -0.00041580  0.33D-03  0.59D-04  4  4  1653.55
   5      1.49270144    -1.40479095  -421.18333595    -0.00213636    -0.00016967  0.18D-03  0.15D-04  5  5  1986.37
   6      1.50535001    -1.40575504  -421.18430003    -0.00096409    -0.00004957  0.45D-04  0.65D-05  6  6  2310.98
   7      1.51446951    -1.40641127  -421.18495626    -0.00065623    -0.00001607  0.16D-04  0.17D-05  6  1  2624.77
   8      1.51701748    -1.40654782  -421.18509282    -0.00013655    -0.00000772  0.79D-05  0.70D-06  6  2  2940.55
   9      1.51915459    -1.40663017  -421.18517516    -0.00008235    -0.00000449  0.46D-05  0.34D-06  6  4  3257.80
  10      1.52029789    -1.40667354  -421.18521854    -0.00004337    -0.00000283  0.30D-05  0.15D-06  6  3  3593.32
  11      1.52106825    -1.40668397  -421.18522897    -0.00001044    -0.00000218  0.23D-05  0.10D-06  6  6  3923.65
  12      1.52228981    -1.40672600  -421.18527100    -0.00004202    -0.00000158  0.17D-05  0.74D-07  6  5  4252.28
  13      1.52349378    -1.40674713  -421.18529213    -0.00002113    -0.00000104  0.10D-05  0.73D-07  6  1  4585.33
  14      1.52562382    -1.40679746  -421.18534246    -0.00005033    -0.00000047  0.42D-06  0.45D-07  6  2  4918.56
  15      1.52654504    -1.40679624  -421.18534123     0.00000122    -0.00000016  0.12D-06  0.21D-07  6  3  5238.84
  16      1.52705849    -1.40679657  -421.18534157    -0.00000034    -0.00000006  0.43D-07  0.82D-08  6  2  5546.57
  17      1.52714292    -1.40678255  -421.18532755     0.00001402    -0.00000001  0.59D-08  0.10D-08  6  4  5849.13
  18      1.52714801    -1.40678332  -421.18532832    -0.00000077    -0.00000000  0.24D-08  0.39D-09  6  2  6149.07

 Norm of t1 vector:      0.27920068      S-energy:    -0.00794931      T1 diagnostic:  0.02748812
                                                                       D1 diagnostic:  0.14967075
                                                                       D2 diagnostic:  0.16551881 (internal)
 Norm of t2 vector:      0.67022010      P-energy:    -1.39883401
                                         Alpha-Beta:  -1.09031776
                                         Alpha-Alpha: -0.16459363
                                         Beta-Beta:   -0.14392263

 Singles amplitudes (print threshold =  0.500E-01):

         I         SYM. A    A   T(IA) [Beta-Beta]

        13         1         2      0.05531006
        19         1         2      0.06618841
        23         1         1      0.17530413
        23         1         2     -0.06931333

 Spin contamination <S**2-Sz**2-Sz>     0.00000000

 Memory could be reduced to 1238.24 Mwords without degradation in triples


 RESULTS
 =======

  Reference energy                   -419.778544996115
  CABS relaxation correction to RHF    -0.019235889865
  New reference energy               -419.797780885980

  F12 corrections for ansatz 3C(FIX) added to RCCSD energy. Coupling mode:  7

  RCCSD-F12a singles energy            -0.007949309655
  RCCSD-F12a pair energy               -1.681451856366
  RCCSD-F12a correlation energy        -1.689401166021
  Triples (T) contribution             -0.054649701957
  Total correlation energy             -1.744050867977

  RHF-RCCSD-F12a energy              -421.487182052001
  RHF-RCCSD[T]-F12a energy           -421.546164257903
  RHF-RCCSD-T-F12a energy            -421.540923215077
 !RHF-RCCSD(T)-F12a energy           -421.541831753957

 Program statistics:

 Available memory in ccsd:              2799994717
 Min. memory needed in ccsd:             209490658
 Max. memory used in ccsd:               307627436
 Max. memory used in cckext:             251681787 (18 integral passes)
 Max. memory used in cckint:             527583764 ( 1 integral passes)


 **********************************************************************************************************************************
 DATASETS  * FILE   NREC   LENGTH (MB)   RECORD NAMES
              1      19       32.71       500      610      700      900      950      970     1001      129      960     1100   
                                          VAR    BASINP    GEOM    SYMINP    ZMAT    AOBASIS   BASIS     P2S    ABASIS      S 
                                         1400     1410     1200     1210     1080     1600     1650     1700      960(1)
                                           T        V       H0       H01     AOSYM     SMH    MOLCAS    OPER    ABASIS    

              2       7        5.05       700     1000      520     2100     1001     2101     7360   
                                         GEOM     BASIS   MCVARS     RHF     BASIS     RHF    F12ABS    

 PROGRAMS   *        TOTAL  RCCSD(T)   RHF-SCF       INT   RHF-SCF       INT
 CPU TIMES  *     10411.82  10342.46     42.67     25.75      0.15      0.64
 REAL TIME  *     10834.03 SEC
 DISK USED  *         9.05 GB (local),       79.87 GB (total)
 SF USED    *        64.43 GB
 GA USED    *         3.05 MB       (max)       0.00 MB       (current)
 **********************************************************************************************************************************

 RCCSD(T)-F12A/cc-pVDZ-F12 energy=   -421.541831753957

   RCCSD(T)-F12A         RHF-SCF         RHF-SCF
   -421.54183175   -419.77854500   -418.89512190
 **********************************************************************************************************************************
 Molpro calculation terminated
