# Supplementary material for: Computational Investigation of Substituent Effects on the Alcohol + Carbonyl Channel of Peroxy Radical Self- and Cross-Reactions
Source: J Phys Chem A. 2023 Feb 8;127(7):1686–96. doi: 10.1021/acs.jpca.2c08927 (PMC9969516; doi:10.1021/acs.jpca.2c08927)
Supplement: Supplementary file 2 — jp2c08927_si_002.zip [file jp2c08927_si_002.zip › EtO--OAce/acetaldehyde_sing-molpro.out]

 Primary working directories    : -I
 Secondary working directories  : -I
 Wavefunction directory         : /wrk/hasangal/alkoxy/monomerinput/Final-Ts/ethylalkoxy/singlet/ccsdt/acetaldehyde_Conf-M0001-wb97-opt-molpro/
 Main file repository           : /wrk/hasangal/alkoxy/monomerinput/Final-Ts/ethylalkoxy/singlet/ccsdt/acetaldehyde_Conf-M0001-wb97-opt-molpro/-I/

 SHA1      : 1b9ee24a8c5e024cf7fb6ed92c8d2aa976a4c587
 NAME      : 2015.1.31
 ARCHNAME  : linux/x86_64
 FC        : /appl/opt/cluster_studio_xe2016/compilers_and_libraries_2016.0.109/linux/mpi/intel64/bin/mpiifort
 BLASLIB   : -L/appl/opt/cluster_studio_xe2016/compilers_and_libraries_2016.0.109/linux/mkl/lib/intel64 -lmkl_intel_ilp64 -lmkl_intel_thread -lmkl_core
 id        : cs

 Nodes     nprocs
 c631         7
 Number of processes for MPI-2 version of Molpro:   nprocs(total)=    8   nprocs(compute)=    7   nprocs(helper)=    1

 Using customized tuning parameters: mindgm=1; mindgv=20; mindgc=4; mindgr=1; noblas=0; minvec=7
 default implementation of scratch files=sf  

 ***,SCI
 memory,2800,m
 geomtyp=xyz
 NOSYM
 geometry={
 7
 acetaldehyde_Conf-M0001-wb97-opt.log,Energy:  -96535.8953971
 H          0.36968       -1.65052        0.00000
 C          0.92738       -0.71758        0.00000
 H          1.57660       -0.66661        0.87654
 H          1.57660       -0.66661       -0.87654
 C          0.00000        0.45946        0.00000
 H          0.49563        1.45153        0.00000
 O         -1.19785        0.38512        0.00000
 }
 BASIS=MINAO
 END
 {rhf;
 wf,charge=0,spin=0}
 BASIS=VDZ-F12
 END
 {rhf;
 wf,charge=0,spin=0}
 rccsd(t)-f12a,gem_beta=0.9
 
 

 Variables initialized (889), CPU time= 0.00 sec
 Commands  initialized (702), CPU time= 0.01 sec, 572 directives.
 Default parameters read. Elapsed time= 0.10 sec

 Checking input...
 Passed
1


                                         ***  PROGRAM SYSTEM MOLPRO  ***
                                       Copyright, TTI GmbH Stuttgart, 2015
                                    Version 2015.1 linked Mar 22 2018 22:11:11


 **********************************************************************************************************************************
 LABEL *   SCI                                                                           
  64 bit mpp version                                                                     DATE: 19-Feb-19          TIME: 07:20:16  
 **********************************************************************************************************************************

 SHA1:             1b9ee24a8c5e024cf7fb6ed92c8d2aa976a4c587
 **********************************************************************************************************************************
 SETTING GEOMTYP        =    XYZ

 Variable memory set to 2800000000 words,  buffer space   230000 words

 ZSYMEL=NOSYM
 
 SETTING BASIS          =    MINAO


 Recomputing integrals since basis changed


 Using spherical harmonics

 Library entry H      S MINAO                selected for orbital group  1
 Library entry C      S MINAO                selected for orbital group  2
 Library entry C      P MINAO                selected for orbital group  2
 Library entry O      S MINAO                selected for orbital group  6
 Library entry O      P MINAO                selected for orbital group  6


 PROGRAM * SEWARD (Integral evaluation for generally contracted gaussian basis sets)     Author: Roland Lindh, 1990

 Geometry written to block  1 of record 700


 Point group  C1  


 ATOMIC COORDINATES

 NR  ATOM    CHARGE       X              Y              Z

   1  H       1.00    0.698593954   -3.119030763    0.000000000
   2  C       6.00    1.752494213   -1.356029672    0.000000000
   3  H       1.00    2.979342208   -1.259710332    1.656420537
   4  H       1.00    2.979342208   -1.259710332   -1.656420537
   5  C       6.00    0.000000000    0.868253565    0.000000000
   6  H       1.00    0.936604959    2.742994162    0.000000000
   7  O       8.00   -2.263608438    0.727771325    0.000000000

 Bond lengths in Bohr (Angstrom)

 1-2  2.053990897  2-3  2.063531539  2-4  2.063531539  2-5  2.831725956  5-6  2.095681549
     ( 1.086925174)     ( 1.091973865)     ( 1.091973865)     ( 1.498484843)     ( 1.108986917)

 5-7  2.267963497
     ( 1.200154598)

 Bond angles

  1-2-3  110.18917925   1-2-4  110.18917925   1-2-5  110.89525932   2-5-6  115.21938386

  2-5-7  124.68299051   3-2-4  106.77963825   3-2-5  109.34664682   4-2-5  109.34664682

  6-5-7  120.09762563

 NUCLEAR CHARGE:                   24
 NUMBER OF PRIMITIVE AOS:          95
 NUMBER OF SYMMETRY AOS:           95
 NUMBER OF CONTRACTIONS:           19   (  19A   )
 NUMBER OF CORE ORBITALS:           3   (   3A   )
 NUMBER OF VALENCE ORBITALS:       16   (  16A   )


 NUCLEAR REPULSION ENERGY   69.97166083


 Eigenvalues of metric

         1 0.186E+00 0.208E+00 0.230E+00 0.258E+00 0.269E+00 0.282E+00 0.652E+00 0.865E+00


 Contracted 2-electron integrals neglected if value below      1.0D-11
 AO integral compression algorithm  1   Integral accuracy      1.0D-11

     1.835 MB (compressed) written to integral file (100.0%)

     Node minimum: 0.262 MB, node maximum: 0.262 MB


 NUMBER OF SORTED TWO-ELECTRON INTEGRALS:       2646.     BUFFER LENGTH:  32768
 NUMBER OF SEGMENTS:   1  SEGMENT LENGTH:       2646      RECORD LENGTH: 524288

 Memory used in sort:       0.56 MW

 SORT1 READ       23438. AND WROTE        1888. INTEGRALS IN      1 RECORDS. CPU TIME:     0.00 SEC, REAL TIME:     0.04 SEC
 SORT2 READ       13311. AND WROTE       18145. INTEGRALS IN      7 RECORDS. CPU TIME:     0.01 SEC, REAL TIME:     0.02 SEC

 Node minimum:        2511.  Node maximum:        2674. integrals

 OPERATOR DM      FOR CENTER  0  COORDINATES:    0.000000    0.000000    0.000000


 **********************************************************************************************************************************
 DATASETS  * FILE   NREC   LENGTH (MB)   RECORD NAMES
              1      18       19.99       500      610      700      900      950      970     1000      129      960     1100   
                                          VAR    BASINP    GEOM    SYMINP    ZMAT    AOBASIS   BASIS     P2S    ABASIS      S 
                                         1400     1410     1200     1210     1080     1600     1650     1700   
                                           T        V       H0       H01     AOSYM     SMH    MOLCAS    OPER   

 PROGRAMS   *        TOTAL       INT
 CPU TIMES  *         0.96      0.85
 REAL TIME  *         4.84 SEC
 DISK USED  *        29.46 MB      
 GA USED    *         0.00 MB       (max)       0.00 MB       (current)
 **********************************************************************************************************************************


 PROGRAM * RHF-SCF (CLOSED SHELL)       Authors: W. Meyer, H.-J. Werner


 NUMBER OF ELECTRONS:      12+   12-    SPACE SYMMETRY=1    SPIN SYMMETRY: Singlet 
 CONVERGENCE THRESHOLDS:    1.00E-05 (Density)    1.00E-07 (Energy)
 MAX. NUMBER OF ITERATIONS:       60
 INTERPOLATION TYPE:            DIIS
 INTERPOLATION STEPS:              2 (START)      1 (STEP)
 LEVEL SHIFTS:                  0.00 (CLOSED)  0.00 (OPEN) 


 Orbital guess generated from atomic densities. Full valence occupancy:   12

 Molecular orbital dump at record        2100.2

 Initial occupancy:  12

 ITERATION    DDIFF          GRAD             ENERGY        2-EL.EN.            DIPOLE MOMENTS         DIIS   ORB.
    1      0.000D+00      0.000D+00      -152.50066451    243.068715    2.04955   -0.07375   -0.00000    0    start
    2      0.000D+00      0.273D-01      -152.56458985    241.685397    0.34355   -0.10331    0.00000    1    diag
    3      0.735D-01      0.189D-01      -152.59606527    242.044703    0.93545   -0.04910    0.00000    2    diag
    4      0.269D-01      0.213D-02      -152.59725203    242.055788    0.89623   -0.03623    0.00000    3    diag
    5      0.671D-02      0.741D-03      -152.59737611    242.024111    0.89138   -0.03741    0.00000    4    diag
    6      0.231D-02      0.270D-03      -152.59739394    242.020620    0.88963   -0.03768    0.00000    5    diag
    7      0.106D-02      0.537D-04      -152.59739457    242.019255    0.88953   -0.03743   -0.00000    6    diag
    8      0.218D-03      0.591D-05      -152.59739458    242.019207    0.88942   -0.03731    0.00000    7    diag
    9      0.208D-04      0.929D-06      -152.59739458    242.019186    0.88941   -0.03728    0.00000    8    diag
   10      0.307D-05      0.968D-07      -152.59739458    242.019186    0.88941   -0.03728    0.00000    0    orth

 Final occupancy:  12

 !RHF STATE 1.1 Energy               -152.597394575930
 Nuclear energy                        69.97166083
 One-electron energy                 -343.57864834
 Two-electron energy                  121.00959294
 Virial quotient                       -1.00625308
 !RHF STATE 1.1 Dipole moment           0.88940826    -0.03728114     0.00000000
 Dipole moment /Debye                   2.26050225    -0.09475301     0.00000000

 Orbital energies:

         1.1          2.1          3.1          4.1          5.1          6.1          7.1          8.1          9.1         10.1
    -20.640355   -11.552781   -11.416301    -1.481443    -1.087355    -0.852864    -0.736630    -0.677665    -0.665533    -0.618711

        11.1         12.1         13.1         14.1
     -0.561205    -0.488890     0.110489     0.383533

 HOMO     12.1    -0.488890 =     -13.3034eV
 LUMO     13.1     0.110489 =       3.0066eV
 LUMO-HOMO         0.599378 =      16.3099eV


 **********************************************************************************************************************************
 DATASETS  * FILE   NREC   LENGTH (MB)   RECORD NAMES
              1      18       19.99       500      610      700      900      950      970     1000      129      960     1100   
                                          VAR    BASINP    GEOM    SYMINP    ZMAT    AOBASIS   BASIS     P2S    ABASIS      S 
                                         1400     1410     1200     1210     1080     1600     1650     1700   
                                           T        V       H0       H01     AOSYM     SMH    MOLCAS    OPER   

              2       4        2.86       700     1000      520     2100   
                                         GEOM     BASIS   MCVARS     RHF  

 PROGRAMS   *        TOTAL       RHF       INT
 CPU TIMES  *         1.12      0.16      0.85
 REAL TIME  *         5.30 SEC
 DISK USED  *       189.86 MB      
 SF USED    *         0.00 MB      
 GA USED    *         0.00 MB       (max)       0.00 MB       (current)
 **********************************************************************************************************************************
 SETTING BASIS          =    VDZ-F12


 Recomputing integrals since basis changed


 Using spherical harmonics

 Library entry H      S cc-pVDZ-F12          selected for orbital group  1
 Library entry H      P cc-pVDZ-F12          selected for orbital group  1
 Library entry C      S cc-pVDZ-F12          selected for orbital group  2
 Library entry C      P cc-pVDZ-F12          selected for orbital group  2
 Library entry C      D cc-pVDZ-F12          selected for orbital group  2
 Library entry O      S cc-pVDZ-F12          selected for orbital group  6
 Library entry O      P cc-pVDZ-F12          selected for orbital group  6
 Library entry O      D cc-pVDZ-F12          selected for orbital group  6


 PROGRAM * SEWARD (Integral evaluation for generally contracted gaussian basis sets)     Author: Roland Lindh, 1990

 Geometry written to block  1 of record 700


 Point group  C1  


 ATOMIC COORDINATES

 NR  ATOM    CHARGE       X              Y              Z

   1  H       1.00    0.698593954   -3.119030763    0.000000000
   2  C       6.00    1.752494213   -1.356029672    0.000000000
   3  H       1.00    2.979342208   -1.259710332    1.656420537
   4  H       1.00    2.979342208   -1.259710332   -1.656420537
   5  C       6.00    0.000000000    0.868253565    0.000000000
   6  H       1.00    0.936604959    2.742994162    0.000000000
   7  O       8.00   -2.263608438    0.727771325    0.000000000

 Bond lengths in Bohr (Angstrom)

 1-2  2.053990897  2-3  2.063531539  2-4  2.063531539  2-5  2.831725956  5-6  2.095681549
     ( 1.086925174)     ( 1.091973865)     ( 1.091973865)     ( 1.498484843)     ( 1.108986917)

 5-7  2.267963497
     ( 1.200154598)

 Bond angles

  1-2-3  110.18917925   1-2-4  110.18917925   1-2-5  110.89525932   2-5-6  115.21938386

  2-5-7  124.68299051   3-2-4  106.77963825   3-2-5  109.34664682   4-2-5  109.34664682

  6-5-7  120.09762563

 NUCLEAR CHARGE:                   24
 NUMBER OF PRIMITIVE AOS:         167
 NUMBER OF SYMMETRY AOS:          161
 NUMBER OF CONTRACTIONS:          126   ( 126A   )
 NUMBER OF CORE ORBITALS:           3   (   3A   )
 NUMBER OF VALENCE ORBITALS:       16   (  16A   )


 NUCLEAR REPULSION ENERGY   69.97166083


 Eigenvalues of metric

         1 0.279E-03 0.704E-03 0.885E-03 0.199E-02 0.255E-02 0.285E-02 0.303E-02 0.315E-02


 Contracted 2-electron integrals neglected if value below      1.0D-11
 AO integral compression algorithm  1   Integral accuracy      1.0D-11

     127.402 MB (compressed) written to integral file ( 39.7%)

     Node minimum: 17.039 MB, node maximum: 19.399 MB


 NUMBER OF SORTED TWO-ELECTRON INTEGRALS:    4576572.     BUFFER LENGTH:  32768
 NUMBER OF SEGMENTS:   1  SEGMENT LENGTH:    4576572      RECORD LENGTH: 524288

 Memory used in sort:       5.13 MW

 SORT1 READ    40204368. AND WROTE     3367678. INTEGRALS IN     10 RECORDS. CPU TIME:     0.67 SEC, REAL TIME:     0.96 SEC
 SORT2 READ    23266675. AND WROTE    32012001. INTEGRALS IN    504 RECORDS. CPU TIME:     0.26 SEC, REAL TIME:     0.87 SEC

 Node minimum:     4569714.  Node maximum:     4576572. integrals

 OPERATOR DM      FOR CENTER  0  COORDINATES:    0.000000    0.000000    0.000000


 **********************************************************************************************************************************
 DATASETS  * FILE   NREC   LENGTH (MB)   RECORD NAMES
              1      18       20.58       500      610      700      900      950      970     1001      129      960     1100   
                                          VAR    BASINP    GEOM    SYMINP    ZMAT    AOBASIS   BASIS     P2S    ABASIS      S 
                                         1400     1410     1200     1210     1080     1600     1650     1700   
                                           T        V       H0       H01     AOSYM     SMH    MOLCAS    OPER   

              2       5        2.89       700     1000      520     2100     1001   
                                         GEOM     BASIS   MCVARS     RHF     BASIS   

 PROGRAMS   *        TOTAL       INT       RHF       INT
 CPU TIMES  *         3.28      2.16      0.16      0.85
 REAL TIME  *         8.78 SEC
 DISK USED  *       559.20 MB      
 SF USED    *         0.00 MB      
 GA USED    *         0.00 MB       (max)       0.00 MB       (current)
 **********************************************************************************************************************************


 PROGRAM * RHF-SCF (CLOSED SHELL)       Authors: W. Meyer, H.-J. Werner


 NUMBER OF ELECTRONS:      12+   12-    SPACE SYMMETRY=1    SPIN SYMMETRY: Singlet 
 CONVERGENCE THRESHOLDS:    1.00E-05 (Density)    1.00E-07 (Energy)
 MAX. NUMBER OF ITERATIONS:       60
 INTERPOLATION TYPE:            DIIS
 INTERPOLATION STEPS:              2 (START)      1 (STEP)
 LEVEL SHIFTS:                  0.00 (CLOSED)  0.00 (OPEN) 


 Molecular orbitals read from record     2100.2  Type=RHF/CANONICAL (state 1.1)
 
 Present basis size:     126
 Previous basis size:     19
 Previous occupation:     12
 Previous closed-shells:  12
 Previous core-orbitals:   3
 Present occupation:      12
 Present closed-shells:   12
 Present core-orbitals:    3
 Wavefunction symmetry:    1   Singlet 

 Orbital overlap <old|new>:  < 1.1| 1.1> = 1.000000   < 2.1| 2.1> = 1.000000   < 3.1| 3.1> = 1.000000   < 4.1| 4.1> = 1.000000
                             < 5.1| 5.1> = 1.000000   < 6.1| 6.1> = 1.000000   < 7.1| 7.1> = 1.000000   < 8.1| 8.1> = 1.000000
                             < 9.1| 9.1> = 1.000000   <10.1|10.1> = 1.000000   <11.1|11.1> = 1.000000   <12.1|12.1> = 1.000000

 Molecular orbital dump at record        2101.2

 ITERATION    DDIFF          GRAD             ENERGY        2-EL.EN.            DIPOLE MOMENTS         DIIS   ORB.
    1      0.000D+00      0.000D+00      -152.59739458    242.019186    0.88941   -0.03728   -0.00000    0    start
    2      0.000D+00      0.166D-01      -152.93860467    248.400350    0.83837   -0.09286   -0.00000    1    diag
    3      0.276D-01      0.442D-02      -152.96514584    246.419127    1.20038   -0.06588    0.00000    2    diag
    4      0.598D-02      0.212D-02      -152.97070065    246.572383    1.14925   -0.09976    0.00000    3    diag
    5      0.240D-02      0.654D-03      -152.97153753    246.839679    1.23492   -0.09932    0.00000    4    diag
    6      0.762D-03      0.295D-03      -152.97177548    246.760394    1.25062   -0.10456    0.00000    5    diag
    7      0.494D-03      0.952D-04      -152.97181842    246.775340    1.26270   -0.10650   -0.00000    6    diag
    8      0.250D-03      0.293D-04      -152.97182203    246.772977    1.26484   -0.10727   -0.00000    7    orth
    9      0.832D-04      0.475D-05      -152.97182209    246.773557    1.26480   -0.10715    0.00000    8    diag
   10      0.983D-05      0.146D-05      -152.97182210    246.773400    1.26477   -0.10718    0.00000    0    orth

 Final occupancy:  12

 !RHF STATE 1.1 Energy               -152.971822096664
 Nuclear energy                        69.97166083
 One-electron energy                 -346.33018275
 Two-electron energy                  123.38669982
 Virial quotient                       -1.00125465
 !RHF STATE 1.1 Dipole moment           1.26476721    -0.10718250     0.00000000
 Dipole moment /Debye                   3.21450705    -0.27241290     0.00000000

 Orbital energies:

         1.1          2.1          3.1          4.1          5.1          6.1          7.1          8.1          9.1         10.1
    -20.560555   -11.336754   -11.242174    -1.402172    -1.023555    -0.802189    -0.678221    -0.628666    -0.606841    -0.563356

        11.1         12.1         13.1         14.1
     -0.507927    -0.425980     0.054781     0.061679

 HOMO     12.1    -0.425980 =     -11.5915eV
 LUMO     13.1     0.054781 =       1.4907eV
 LUMO-HOMO         0.480762 =      13.0822eV


 **********************************************************************************************************************************
 DATASETS  * FILE   NREC   LENGTH (MB)   RECORD NAMES
              1      18       20.58       500      610      700      900      950      970     1001      129      960     1100   
                                          VAR    BASINP    GEOM    SYMINP    ZMAT    AOBASIS   BASIS     P2S    ABASIS      S 
                                         1400     1410     1200     1210     1080     1600     1650     1700   
                                           T        V       H0       H01     AOSYM     SMH    MOLCAS    OPER   

              2       6        5.70       700     1000      520     2100     1001     2101   
                                         GEOM     BASIS   MCVARS     RHF     BASIS     RHF  

 PROGRAMS   *        TOTAL       RHF       INT       RHF       INT
 CPU TIMES  *         3.94      0.65      2.16      0.16      0.85
 REAL TIME  *        10.13 SEC
 DISK USED  *       590.76 MB      
 SF USED    *         0.06 MB      
 GA USED    *         0.00 MB       (max)       0.00 MB       (current)
 **********************************************************************************************************************************


 PROGRAM * CCSD (Restricted open-shell coupled cluster)     Authors: C. Hampel, H.-J. Werner, 1991, M. Deegan, P.J. Knowles, 1992

                   Density fitting integral evaluation by F.R. Manby, 2003,2007, G. Knizia, 2010

 Basis set CC-PVDZ/JKFIT generated.      Number of basis functions:   302 
 Basis set CC-PVDZ-F12/OPTRI generated.  Number of basis functions:   286 
 Basis set AUG-CC-PVDZ/MP2FIT generated. Number of basis functions:   308 

 Convergence thresholds:  THRVAR = 1.00D-08  THRDEN = 1.00D-06

 CCSD(T)     terms to be evaluated (factor= 1.000)


 Number of core orbitals:           3 (   3 )
 Number of closed-shell orbitals:   9 (   9 )
 Number of external orbitals:     114 ( 114 )

 Memory could be reduced to 29.00 Mwords without degradation in triples

 Number of N-1 electron functions:              18
 Number of N-2 electron functions:             153
 Number of singly external CSFs:              2052
 Number of doubly external CSFs:           1516428
 Total number of CSFs:                     1518480

 Molecular orbitals read from record     2101.2  Type=RHF/CANONICAL (state 1.1)

 Integral transformation finished. Total CPU:   1.01 sec, npass=  1  Memory used:  11.63 MW
 
 Geminal basis:    OPTFULL  GEM_TYPE=SLATER  BETA=0.9  NGEM=6

 Optimizing Gaussian exponents for each gem_beta

 Geminal optimization for beta= 0.9000
 Weight function:   m=0, omega= 1.3652

 Augmented Hessian optimization of geminal fit. Trust ratio= 0.40000
 Convergence reached after  14 iterations. Final gradient= 2.53D-17, Step= 1.17D-08, Delta= 1.32D-09
 
 Alpha:                 0.16713     0.72638     2.57315     8.59263    32.33955   179.26007
 Coeff:                 0.29008     0.30523     0.17630     0.10448     0.06448     0.03994
 
 
 WFN_F12=FIX,EG    DECOUPLE_EXPL=F   HYBRID=0    NOX=F   SEMIINT_F12=T   CORE_SINGLES=F
 
 AO(A)-basis ORBITAL           loaded. Number of functions:     126
 RI(R)-basis CC-PVDZ-F12/OPTRI loaded. Number of functions:     286
 DF-basis CC-PVDZ/JKFIT        loaded. Number of functions:     302

 Screening thresholds:   THRAO=  1.00D-10  THRMO=  1.00D-09  THRPROD=  1.00D-09
                         THRSW=  1.00D-05  THROV=  1.00D-12  THRAOF12=   1.00D-08

 CPU time for one-electron matrices               1.48 sec
 
 Construction of ABS:
 Pseudo-inverse stability          3.95E-12
 Smallest eigenvalue of S          2.52E-04  (threshold= 1.00E-08)
 Ratio eigmin/eigmax               3.98E-05  (threshold= 1.00E-09)
 Smallest eigenvalue of S kept     2.52E-04  (threshold= 2.52E-04, 0 functions deleted, 286 kept)
 
 Construction of CABS:
 Pseudo-inverse stability          3.94E-11
 Smallest eigenvalue of S          6.16E-06  (threshold= 1.00E-08)
 Ratio eigmin/eigmax               6.16E-06  (threshold= 1.00E-09)
 Smallest eigenvalue of S kept     6.16E-06  (threshold= 6.16E-06, 0 functions deleted, 286 kept)
 
 CPU time for basis constructions                 0.04 sec
 Fock operators(MO) rebuilt from dump record.
 CPU time for fock operators                      0.04 sec
 
                                      TOTAL          ALPHA          BETA    
  Singles Contributions MO        -0.000000001   -0.000000000   -0.000000000
  Singles Contributions CABS      -0.007904868   -0.003952434   -0.003952434
  Pure DF-RHF relaxation          -0.007904868
 
 CPU time for singles                             0.11 sec
 
 AO(A)-basis ORBITAL           loaded. Number of functions:     126
 RI(R)-basis CC-PVDZ-F12/OPTRI loaded. Number of functions:     286
 DF-basis AUG-CC-PVDZ/MP2FIT   loaded. Number of functions:     308

 Screening thresholds:   THRAO=  1.00D-10  THRMO=  1.00D-09  THRPROD=  1.00D-09
                         THRSW=  1.00D-05  THROV=  1.00D-12  THRAOF12=   1.00D-08

 CPU time for transformed integrals               1.41 sec
 CPU time for F12 matrices                        0.52 sec

 Diagonal F12 ansatz with fixed amplitudes:   TS= 0.5000  TT= 0.2500  TN= 0.3750
 
 ITER.     SQ.NORM      CORR.ENERGY   TOTAL ENERGY  ENERGY CHANGE      VAR         CPU   MICRO    DIIS
   1      1.15747704    -0.62871185  -153.60843881    -6.3662E-01   1.57E-01      0.04  1  1  1   0  0
   2      1.15747704    -0.62871185  -153.60843881    -1.8874E-15   5.99E-28      0.12  0  0  0   0  0
 
 - - Continuing with F12/conv. amplitude coupling turned on.
 
   3      1.15838770    -0.63174496  -153.61147192    -3.0331E-03   1.32E-04      0.25  1  1  1   1  1
   4      1.15838770    -0.63174496  -153.61147192     0.0000E+00   9.34E-29      0.34  1  1  1   0  1
 
 CPU time for iterative RMP2-F12                  0.34 sec
 
 
 DF-RMP2-F12 doubles corrections:
 - - - - - - - - - - - - - - - - 
  Approx.                             TOTAL           A-B            A-A            B-B    
  RMP2-F12/3C(FIX)                -0.107963008   -0.095237215   -0.006362896   -0.006362896
  RMP2-F12/3*C(FIX)               -0.104929897   -0.093031387   -0.005949255   -0.005949255
  RMP2-F12/3*C(DX)                -0.106039017   -0.094106828   -0.005966094   -0.005966094
  RMP2-F12/3*C(FIX,DX)            -0.115501807   -0.103249678   -0.006126064   -0.006126064
 
 DF-RMP2-F12 doubles energies:
 - - - - - - - - - - - - - - -
  Approx.                             TOTAL           A-B            A-A            B-B    
  RMP2                            -0.523781950   -0.395783900   -0.063999025   -0.063999025
  RMP2-F12/3C(FIX)                -0.631744958   -0.491021116   -0.070361921   -0.070361921
  RMP2-F12/3*C(FIX)               -0.628711848   -0.488815287   -0.069948280   -0.069948280
  RMP2-F12/3*C(DX)                -0.629820967   -0.489890728   -0.069965120   -0.069965120
  RMP2-F12/3*C(FIX,DX)            -0.639283758   -0.499033578   -0.070125090   -0.070125090
 
 
  Reference energy                   -152.971822096664
  CABS relaxation correction to RHF    -0.007904867960
  New reference energy               -152.979726964624
 
  RMP2-F12 singles (MO) energy         -0.000000000711
  RMP2-F12 pair energy                 -0.631744958495
  RMP2-F12 correlation energy          -0.631744959206
 
 !RMP2-F12/3C(FIX) energy            -153.611471923830

 Starting RMP2 calculation

 Wavefunction is spin-projected

 ITER.      SQ.NORM     CORR.ENERGY   TOTAL ENERGY   ENERGY CHANGE        DEN1      VAR(S)    VAR(P)  DIIS     TIME
   1      1.15576301    -0.52197933  -153.49380142    -0.52197933    -0.00184811  0.12D-10  0.72D-03  1  1     5.44
   2      1.15745856    -0.52395996  -153.49578206    -0.00198064    -0.00000181  0.16D-12  0.94D-06  2  2     5.57
   3      1.15749949    -0.52398618  -153.49580828    -0.00002622    -0.00000000  0.21D-14  0.16D-08  3  3     5.75
   4      1.15750010    -0.52398635  -153.49580845    -0.00000017    -0.00000000  0.27D-16  0.21D-11  4  4     5.92

 Norm of t1 vector:      0.00002708      S-energy:    -0.00000000      T1 diagnostic:  0.00000451
 Norm of t2 vector:      0.39686283      P-energy:    -0.52398635
                                         Alpha-Beta:  -0.39626370
                                         Alpha-Alpha: -0.06386132
                                         Beta-Beta:   -0.06386132

 Spin contamination <S**2-Sz**2-Sz>     0.00000000
  Reference energy                   -152.979726964624
  RHF-RMP2 correlation energy          -0.523986349376
 !RHF-RMP2 energy                    -153.503713314000
 (NB above energy spin projected)

 Starting RCCSD calculation

 ITER.      SQ.NORM     CORR.ENERGY   TOTAL ENERGY   ENERGY CHANGE        DEN1      VAR(S)    VAR(P)  DIIS     TIME
   1      1.15578331    -0.51508247  -153.48690457    -0.51508247    -0.01564410  0.31D-02  0.29D-02  1  1     7.51
   2      1.16908836    -0.52899233  -153.50081443    -0.01390986    -0.00137474  0.93D-04  0.47D-03  2  2     9.01
   3      1.17491586    -0.53207756  -153.50389965    -0.00308523    -0.00014726  0.60D-04  0.35D-04  3  3    10.50
   4      1.17740498    -0.53313886  -153.50496095    -0.00106130    -0.00001714  0.45D-05  0.49D-05  4  4    12.20
   5      1.17799546    -0.53321389  -153.50503598    -0.00007503    -0.00000263  0.15D-05  0.54D-06  5  5    13.72
   6      1.17824683    -0.53325153  -153.50507363    -0.00003765    -0.00000027  0.14D-06  0.53D-07  6  6    15.26
   7      1.17829566    -0.53325664  -153.50507874    -0.00000510    -0.00000004  0.18D-07  0.79D-08  6  2    16.83
   8      1.17830903    -0.53325953  -153.50508163    -0.00000289    -0.00000001  0.22D-08  0.13D-08  6  1    18.35
   9      1.17831262    -0.53326034  -153.50508243    -0.00000080    -0.00000000  0.32D-09  0.17D-09  6  3    19.90

 Norm of t1 vector:      0.08271962      S-energy:     0.00000026      T1 diagnostic:  0.01378660
                                                                       D1 diagnostic:  0.04384734
 Norm of t2 vector:      0.41408946      P-energy:    -0.53326060
                                         Alpha-Beta:  -0.41902770
                                         Alpha-Alpha: -0.05711645
                                         Beta-Beta:   -0.05711645

 Doubles amplitudes (print threshold =  0.500E-01):

         I         J         SYM. A    SYM. B    A         B      T(IJ, AB) [Alpha-Beta]

         8         8         1         1         8         8     -0.05465308

 Spin contamination <S**2-Sz**2-Sz>     0.00000000

 Memory could be reduced to 30.98 Mwords without degradation in triples
 

 RESULTS
 =======

  Reference energy                   -152.971822096664
  CABS relaxation correction to RHF    -0.007904867960
  New reference energy               -152.979726964624
 
  F12 corrections for ansatz 3C(FIX) added to RCCSD energy. Coupling mode:  7
 
  RCCSD-F12a singles energy             0.000000264667
  RCCSD-F12a pair energy               -0.637880342240
  RCCSD-F12a correlation energy        -0.637880077573
  Triples (T) contribution             -0.021095498688
  Total correlation energy             -0.658975576261
 
  RHF-RCCSD-F12a energy              -153.617607042197
  RHF-RCCSD[T]-F12a energy           -153.639969335693
  RHF-RCCSD-T-F12a energy            -153.638264021390
 !RHF-RCCSD(T)-F12a energy           -153.638702540885

 Program statistics:

 Available memory in ccsd:              2799999162
 Min. memory needed in ccsd:               4537878
 Max. memory used in ccsd:                 6385434
 Max. memory used in cckext:               5254571 ( 9 integral passes)
 Max. memory used in cckint:              11627044 ( 1 integral passes)


 **********************************************************************************************************************************
 DATASETS  * FILE   NREC   LENGTH (MB)   RECORD NAMES
              1      18       20.58       500      610      700      900      950      970     1001      129      960     1100   
                                          VAR    BASINP    GEOM    SYMINP    ZMAT    AOBASIS   BASIS     P2S    ABASIS      S 
                                         1400     1410     1200     1210     1080     1600     1650     1700   
                                           T        V       H0       H01     AOSYM     SMH    MOLCAS    OPER   

              2       7        6.02       700     1000      520     2100     1001     2101     7360   
                                         GEOM     BASIS   MCVARS     RHF     BASIS     RHF    F12ABS    

 PROGRAMS   *        TOTAL      F12A       RHF       INT       RHF       INT
 CPU TIMES  *        38.48     34.54      0.65      2.16      0.16      0.85
 REAL TIME  *        93.57 SEC
 DISK USED  *         1.92 GB      
 SF USED    *         1.38 GB      
 GA USED    *         2.47 MB       (max)       0.00 MB       (current)
 **********************************************************************************************************************************

 RCCSD(T)-F12A/cc-pVDZ-F12 energy=   -153.638702540885

   RCCSD(T)-F12A        RHF-SCF         RHF-SCF 
   -153.63870254   -152.97182210   -152.59739458
 **********************************************************************************************************************************
 Molpro calculation terminated
 Variable memory released
