# Supplementary material for: Computational Investigation of Substituent Effects on the Alcohol + Carbonyl Channel of Peroxy Radical Self- and Cross-Reactions
Source: J Phys Chem A. 2023 Feb 8;127(7):1686–96. doi: 10.1021/acs.jpca.2c08927 (PMC9969516; doi:10.1021/acs.jpca.2c08927)
Supplement: Supplementary file 2 — jp2c08927_si_002.zip [file jp2c08927_si_002.zip › EtO--OAce/eto-oacet-dimer-complex.log]

 Entering Gaussian System, Link 0=/appl/soft/chem/gaussian/G16RevB.01//g16/g16
 Initial command:
 /appl/soft/chem/gaussian/G16RevB.01/g16/l1.exe "/scratch/kurten/scratch_galib/third-paper/et-acet/SYS_1A_1B/DFT_high/calc-LM/TMP/G165084803_11_1_1268/Gau-192590.inp" -scrdir="/scratch/kurten/scratch_galib/third-paper/et-acet/SYS_1A_1B/DFT_high/calc-LM/TMP/G165084803_11_1_1268/"
 Entering Link 1 = /appl/soft/chem/gaussian/G16RevB.01/g16/l1.exe PID=    192592.
  
 Copyright (c) 1988-2017, Gaussian, Inc.  All Rights Reserved.
  
 This is part of the Gaussian(R) 16 program.  It is based on
 the Gaussian(R) 09 system (copyright 2009, Gaussian, Inc.),
 the Gaussian(R) 03 system (copyright 2003, Gaussian, Inc.),
 the Gaussian(R) 98 system (copyright 1998, Gaussian, Inc.),
 the Gaussian(R) 94 system (copyright 1995, Gaussian, Inc.),
 the Gaussian 92(TM) system (copyright 1992, Gaussian, Inc.),
 the Gaussian 90(TM) system (copyright 1990, Gaussian, Inc.),
 the Gaussian 88(TM) system (copyright 1988, Gaussian, Inc.),
 the Gaussian 86(TM) system (copyright 1986, Carnegie Mellon
 University), and the Gaussian 82(TM) system (copyright 1983,
 Carnegie Mellon University). Gaussian is a federally registered
 trademark of Gaussian, Inc.
  
 This software contains proprietary and confidential information,
 including trade secrets, belonging to Gaussian, Inc.
  
 This software is provided under written license and may be
 used, copied, transmitted, or stored only in accord with that
 written license.
  
 The following legend is applicable only to US Government
 contracts under FAR:
  
                    RESTRICTED RIGHTS LEGEND
  
 Use, reproduction and disclosure by the US Government is
 subject to restrictions as set forth in subparagraphs (a)
 and (c) of the Commercial Computer Software - Restricted
 Rights clause in FAR 52.227-19.
  
 Gaussian, Inc.
 340 Quinnipiac St., Bldg. 40, Wallingford CT 06492
  
  
 ---------------------------------------------------------------
 Warning -- This program may not be used in any manner that
 competes with the business of Gaussian, Inc. or will provide
 assistance to any competitor of Gaussian, Inc.  The licensee
 of this program is prohibited from giving any competitor of
 Gaussian, Inc. access to this program.  By using this program,
 the user acknowledges that Gaussian, Inc. is engaged in the
 business of creating and licensing software in the field of
 computational chemistry and represents and warrants to the
 licensee that it is not a competitor of Gaussian, Inc. and that
 it will not use this program in any manner prohibited above.
 ---------------------------------------------------------------
  

 Cite this work as:
 Gaussian 16, Revision B.01,
 M. J. Frisch, G. W. Trucks, H. B. Schlegel, G. E. Scuseria, 
 M. A. Robb, J. R. Cheeseman, G. Scalmani, V. Barone, 
 G. A. Petersson, H. Nakatsuji, X. Li, M. Caricato, A. V. Marenich, 
 J. Bloino, B. G. Janesko, R. Gomperts, B. Mennucci, H. P. Hratchian, 
 J. V. Ortiz, A. F. Izmaylov, J. L. Sonnenberg, D. Williams-Young, 
 F. Ding, F. Lipparini, F. Egidi, J. Goings, B. Peng, A. Petrone, 
 T. Henderson, D. Ranasinghe, V. G. Zakrzewski, J. Gao, N. Rega, 
 G. Zheng, W. Liang, M. Hada, M. Ehara, K. Toyota, R. Fukuda, 
 J. Hasegawa, M. Ishida, T. Nakajima, Y. Honda, O. Kitao, H. Nakai, 
 T. Vreven, K. Throssell, J. A. Montgomery, Jr., J. E. Peralta, 
 F. Ogliaro, M. J. Bearpark, J. J. Heyd, E. N. Brothers, K. N. Kudin, 
 V. N. Staroverov, T. A. Keith, R. Kobayashi, J. Normand, 
 K. Raghavachari, A. P. Rendell, J. C. Burant, S. S. Iyengar, 
 J. Tomasi, M. Cossi, J. M. Millam, M. Klene, C. Adamo, R. Cammi, 
 J. W. Ochterski, R. L. Martin, K. Morokuma, O. Farkas, 
 J. B. Foresman, and D. J. Fox, Gaussian, Inc., Wallingford CT, 2016.
 
 ******************************************
 Gaussian 16:  ES64L-G16RevB.01 20-Dec-2017
                 3-Mar-2021 
 ******************************************
 %Nprocshared=8
 Will use up to    8 processors via shared memory.
 %Mem=4000mb
 ----------------------------------------------------------------------
 #wB97XD Aug-cc-pVTZ Opt Integral(Grid=SuperFineGrid) Freq MaxDisk=32GB
 ----------------------------------------------------------------------
 1/18=20,19=15,26=5,38=1/1,3;
 2/9=110,12=2,17=6,18=5,40=1/2;
 3/5=16,6=1,7=10,11=2,25=1,30=1,71=1,74=-58,75=-7/1,2,3;
 4//1;
 5/5=2,38=5/2;
 6/7=2,8=2,9=2,10=2,28=1/1;
 7//1,2,3,16;
 1/18=20,19=15,26=5/3(2);
 2/9=110/2;
 99//99;
 2/9=110/2;
 3/5=16,6=1,7=10,11=2,25=1,30=1,71=1,74=-58,75=-7/1,2,3;
 4/5=5,16=3,69=1/1;
 5/5=2,38=5/2;
 7//1,2,3,16;
 1/18=20,19=15,26=5/3(-5);
 2/9=110/2;
 6/7=2,8=2,9=2,10=2,19=2,28=1/1;
 99/9=1/99;
 ----------------------------------------------------------------------
 /scratch/kurten/scratch_galib/third-paper/et-acet/SYS_1A_1B/DFT_opt/ca
 lc-LM/11_1_1268.xyz
 ----------------------------------------------------------------------
 Symbolic Z-matrix:
 Charge =  0 Multiplicity = 3
 H                     3.03588  -0.56303   1.54384 
 C                     2.62216  -0.771     0.55199 
 H                     3.31696  -1.42855   0.0191 
 H                     1.67012  -1.29575   0.67231 
 C                     2.4188    0.52715  -0.22147 
 H                     3.36447   1.06358  -0.40987 
 H                     2.00017   0.30275  -1.22712 
 O                     1.48477   1.36911   0.30954 
 H                    -0.68576  -2.45862   0.26052 
 C                    -1.27994  -1.58328   0.52865 
 H                    -2.34498  -1.84022   0.52839 
 H                    -1.04058  -1.24799   1.54351 
 C                    -1.03343  -0.47679  -0.45612 
 C                    -1.64973   0.8992   -0.13691 
 H                    -0.85343   1.39429   0.46539 
 H                    -1.76396   1.49258  -1.05787 
 O                    -0.38062  -0.60102  -1.44483 
 O                    -2.7499    0.85808   0.64342 
 
 Add virtual bond connecting atoms H15        and O8         Dist= 4.43D+00.

 GradGradGradGradGradGradGradGradGradGradGradGradGradGradGradGradGradGrad
 Berny optimization.
 Initialization pass.
                           ----------------------------
                           !    Initial Parameters    !
                           ! (Angstroms and Degrees)  !
 --------------------------                            --------------------------
 ! Name  Definition              Value          Derivative Info.                !
 --------------------------------------------------------------------------------
 ! R1    R(1,2)                  1.0946         estimate D2E/DX2                !
 ! R2    R(2,3)                  1.095          estimate D2E/DX2                !
 ! R3    R(2,4)                  1.0937         estimate D2E/DX2                !
 ! R4    R(2,5)                  1.5247         estimate D2E/DX2                !
 ! R5    R(5,6)                  1.1034         estimate D2E/DX2                !
 ! R6    R(5,7)                  1.1122         estimate D2E/DX2                !
 ! R7    R(5,8)                  1.365          estimate D2E/DX2                !
 ! R8    R(8,15)                 2.3435         estimate D2E/DX2                !
 ! R9    R(9,10)                 1.0914         estimate D2E/DX2                !
 ! R10   R(10,11)                1.0956         estimate D2E/DX2                !
 ! R11   R(10,12)                1.0953         estimate D2E/DX2                !
 ! R12   R(10,13)                1.5016         estimate D2E/DX2                !
 ! R13   R(13,14)                1.5411         estimate D2E/DX2                !
 ! R14   R(13,17)                1.1913         estimate D2E/DX2                !
 ! R15   R(14,15)                1.1144         estimate D2E/DX2                !
 ! R16   R(14,16)                1.1015         estimate D2E/DX2                !
 ! R17   R(14,18)                1.3494         estimate D2E/DX2                !
 ! A1    A(1,2,3)              108.3742         estimate D2E/DX2                !
 ! A2    A(1,2,4)              108.6916         estimate D2E/DX2                !
 ! A3    A(1,2,5)              110.3839         estimate D2E/DX2                !
 ! A4    A(3,2,4)              108.5264         estimate D2E/DX2                !
 ! A5    A(3,2,5)              110.4269         estimate D2E/DX2                !
 ! A6    A(4,2,5)              110.3774         estimate D2E/DX2                !
 ! A7    A(2,5,6)              112.7193         estimate D2E/DX2                !
 ! A8    A(2,5,7)              109.7012         estimate D2E/DX2                !
 ! A9    A(2,5,8)              114.7761         estimate D2E/DX2                !
 ! A10   A(6,5,7)              105.4436         estimate D2E/DX2                !
 ! A11   A(6,5,8)              110.6702         estimate D2E/DX2                !
 ! A12   A(7,5,8)              102.6296         estimate D2E/DX2                !
 ! A13   A(5,8,15)             135.66           estimate D2E/DX2                !
 ! A14   A(9,10,11)            109.9433         estimate D2E/DX2                !
 ! A15   A(9,10,12)            110.743          estimate D2E/DX2                !
 ! A16   A(9,10,13)            109.9075         estimate D2E/DX2                !
 ! A17   A(11,10,12)           106.5258         estimate D2E/DX2                !
 ! A18   A(11,10,13)           109.4048         estimate D2E/DX2                !
 ! A19   A(12,10,13)           110.2552         estimate D2E/DX2                !
 ! A20   A(10,13,14)           117.1566         estimate D2E/DX2                !
 ! A21   A(10,13,17)           123.8766         estimate D2E/DX2                !
 ! A22   A(14,13,17)           118.9575         estimate D2E/DX2                !
 ! A23   A(13,14,15)           102.8764         estimate D2E/DX2                !
 ! A24   A(13,14,16)           110.4426         estimate D2E/DX2                !
 ! A25   A(13,14,18)           114.7462         estimate D2E/DX2                !
 ! A26   A(15,14,16)           106.6574         estimate D2E/DX2                !
 ! A27   A(15,14,18)           106.4729         estimate D2E/DX2                !
 ! A28   A(16,14,18)           114.5411         estimate D2E/DX2                !
 ! A29   A(8,15,14)            132.2365         estimate D2E/DX2                !
 ! D1    D(1,2,5,6)             62.7347         estimate D2E/DX2                !
 ! D2    D(1,2,5,7)            179.9005         estimate D2E/DX2                !
 ! D3    D(1,2,5,8)            -65.198          estimate D2E/DX2                !
 ! D4    D(3,2,5,6)            -57.0823         estimate D2E/DX2                !
 ! D5    D(3,2,5,7)             60.0835         estimate D2E/DX2                !
 ! D6    D(3,2,5,8)            174.9851         estimate D2E/DX2                !
 ! D7    D(4,2,5,6)           -177.0847         estimate D2E/DX2                !
 ! D8    D(4,2,5,7)            -59.9189         estimate D2E/DX2                !
 ! D9    D(4,2,5,8)             54.9826         estimate D2E/DX2                !
 ! D10   D(2,5,8,15)           -72.4606         estimate D2E/DX2                !
 ! D11   D(6,5,8,15)           158.5797         estimate D2E/DX2                !
 ! D12   D(7,5,8,15)            46.481          estimate D2E/DX2                !
 ! D13   D(5,8,15,14)          -23.0657         estimate D2E/DX2                !
 ! D14   D(9,10,13,14)        -172.4171         estimate D2E/DX2                !
 ! D15   D(9,10,13,17)           6.4598         estimate D2E/DX2                !
 ! D16   D(11,10,13,14)         66.7737         estimate D2E/DX2                !
 ! D17   D(11,10,13,17)       -114.3494         estimate D2E/DX2                !
 ! D18   D(12,10,13,14)        -50.0627         estimate D2E/DX2                !
 ! D19   D(12,10,13,17)        128.8141         estimate D2E/DX2                !
 ! D20   D(10,13,14,15)         89.2412         estimate D2E/DX2                !
 ! D21   D(10,13,14,16)       -157.2424         estimate D2E/DX2                !
 ! D22   D(10,13,14,18)        -25.951          estimate D2E/DX2                !
 ! D23   D(17,13,14,15)        -89.6931         estimate D2E/DX2                !
 ! D24   D(17,13,14,16)         23.8234         estimate D2E/DX2                !
 ! D25   D(17,13,14,18)        155.1147         estimate D2E/DX2                !
 ! D26   D(13,14,15,8)          37.5584         estimate D2E/DX2                !
 ! D27   D(16,14,15,8)         -78.6967         estimate D2E/DX2                !
 ! D28   D(18,14,15,8)         158.5808         estimate D2E/DX2                !
 --------------------------------------------------------------------------------
 Trust Radius=3.00D-01 FncErr=1.00D-07 GrdErr=1.00D-07 EigMax=2.50D+02 EigMin=1.00D-04
 Number of steps in this run=     84 maximum allowed number of steps=    108.
 GradGradGradGradGradGradGradGradGradGradGradGradGradGradGradGradGradGrad

                          Input orientation:                          
 ---------------------------------------------------------------------
 Center     Atomic      Atomic             Coordinates (Angstroms)
 Number     Number       Type             X           Y           Z
 ---------------------------------------------------------------------
      1          1           0        3.035883   -0.563029    1.543841
      2          6           0        2.622156   -0.770996    0.551990
      3          1           0        3.316962   -1.428546    0.019098
      4          1           0        1.670117   -1.295753    0.672314
      5          6           0        2.418797    0.527149   -0.221473
      6          1           0        3.364467    1.063584   -0.409872
      7          1           0        2.000173    0.302752   -1.227124
      8          8           0        1.484769    1.369105    0.309538
      9          1           0       -0.685759   -2.458618    0.260518
     10          6           0       -1.279937   -1.583284    0.528645
     11          1           0       -2.344983   -1.840221    0.528390
     12          1           0       -1.040576   -1.247992    1.543513
     13          6           0       -1.033426   -0.476789   -0.456122
     14          6           0       -1.649727    0.899199   -0.136910
     15          1           0       -0.853430    1.394289    0.465386
     16          1           0       -1.763959    1.492580   -1.057872
     17          8           0       -0.380624   -0.601020   -1.444829
     18          8           0       -2.749904    0.858076    0.643419
 ---------------------------------------------------------------------
                    Distance matrix (angstroms):
                    1          2          3          4          5
     1  H    0.000000
     2  C    1.094618   0.000000
     3  H    1.775659   1.095035   0.000000
     4  H    1.778134   1.093721   1.776633   0.000000
     5  C    2.164629   1.524723   2.165483   2.163874   0.000000
     6  H    2.563363   2.200429   2.529226   3.099745   1.103426
     7  H    3.082291   2.169111   2.506870   2.504400   1.112175
     8  O    2.768140   2.435665   3.356805   2.695817   1.365017
     9  H    4.369301   3.724960   4.140182   2.659320   4.334211
    10  C    4.549488   3.985811   4.627641   2.967513   4.324030
    11  H    5.622818   5.080971   5.699691   4.054403   5.372182
    12  H    4.133605   3.824428   4.620019   2.847653   4.270078
    13  C    4.535037   3.803436   4.478566   3.041910   3.602887
    14  C    5.188254   4.638224   5.487325   4.061283   4.086375
    15  H    4.485634   4.095810   5.055664   3.694243   3.454154
    16  H    5.833774   5.191670   5.958909   4.749866   4.373450
    17  O    4.539396   3.610106   4.062022   3.028281   3.256704
    18  O    6.025415   5.614380   6.513469   4.916950   5.251002
                    6          7          8          9         10
     6  H    0.000000
     7  H    1.762970   0.000000
     8  O    2.035721   1.940124   0.000000
     9  H    5.409220   4.129464   4.400575   0.000000
    10  C    5.427450   4.171208   4.050705   1.091398   0.000000
    11  H    6.473812   5.153110   5.001467   1.790864   1.095600
    12  H    5.344483   4.396293   3.840476   1.799329   1.095295
    13  C    4.660081   3.225655   3.214789   2.135905   1.501621
    14  C    5.024308   3.855656   3.200811   3.515980   2.596619
    15  H    4.320428   3.492720   2.343522   3.861991   3.008629
    16  H    5.186974   3.951332   3.526938   4.302631   3.494603
    17  O    4.227026   2.555855   3.230927   2.540076   2.380799
    18  O    6.207833   5.135226   4.278444   3.925273   2.852054
                   11         12         13         14         15
    11  H    0.000000
    12  H    1.755758   0.000000
    13  C    2.132696   2.143209   0.000000
    14  C    2.903520   2.793799   1.541125   0.000000
    15  H    3.562409   2.859900   2.093444   1.114434   0.000000
    16  H    3.736493   3.847236   2.184993   1.101508   1.777369
    17  O    3.047609   3.127986   1.191270   2.360494   2.802450
    18  O    2.730934   2.857883   2.436627   1.349442   1.978847
                   16         17         18
    16  H    0.000000
    17  O    2.538998   0.000000
    18  O    2.066174   3.478969   0.000000
 Stoichiometry    C5H10O3(3)
 Framework group  C1[X(C5H10O3)]
 Deg. of freedom    48
 Full point group                 C1      NOp   1
 Largest Abelian subgroup         C1      NOp   1
 Largest concise Abelian subgroup C1      NOp   1
                         Standard orientation:                         
 ---------------------------------------------------------------------
 Center     Atomic      Atomic             Coordinates (Angstroms)
 Number     Number       Type             X           Y           Z
 ---------------------------------------------------------------------
      1          1           0        3.035883    0.563029   -1.543841
      2          6           0        2.622156    0.770996   -0.551990
      3          1           0        3.316962    1.428546   -0.019098
      4          1           0        1.670117    1.295753   -0.672314
      5          6           0        2.418797   -0.527149    0.221473
      6          1           0        3.364467   -1.063584    0.409872
      7          1           0        2.000173   -0.302752    1.227124
      8          8           0        1.484769   -1.369105   -0.309538
      9          1           0       -0.685759    2.458618   -0.260518
     10          6           0       -1.279937    1.583284   -0.528645
     11          1           0       -2.344983    1.840221   -0.528390
     12          1           0       -1.040576    1.247992   -1.543513
     13          6           0       -1.033426    0.476789    0.456122
     14          6           0       -1.649727   -0.899199    0.136910
     15          1           0       -0.853430   -1.394289   -0.465386
     16          1           0       -1.763959   -1.492580    1.057872
     17          8           0       -0.380624    0.601020    1.444829
     18          8           0       -2.749904   -0.858076   -0.643419
 ---------------------------------------------------------------------
 Rotational constants (GHZ):           2.7863485           1.0414553           0.9233163
 Standard basis: Aug-CC-pVTZ (5D, 7F)
 There are   690 symmetry adapted cartesian basis functions of A   symmetry.
 There are   598 symmetry adapted basis functions of A   symmetry.
   598 basis functions,   846 primitive gaussians,   690 cartesian basis functions
    33 alpha electrons       31 beta electrons
       nuclear repulsion energy       372.5667147063 Hartrees.
 NAtoms=   18 NActive=   18 NUniq=   18 SFac= 1.00D+00 NAtFMM=   60 NAOKFM=F Big=F
 Integral buffers will be    131072 words long.
 Raffenetti 2 integral format.
 Two-electron integral symmetry is turned on.
 Nuclear repulsion after empirical dispersion term =      372.5579270463 Hartrees.
 One-electron integrals computed using PRISM.
 NBasis=   598 RedAO= T EigKep=  7.19D-06  NBF=   598
 NBsUse=   598 1.00D-06 EigRej= -1.00D+00 NBFU=   598
 ExpMin= 2.53D-02 ExpMax= 1.53D+04 ExpMxC= 5.22D+02 IAcc=3 IRadAn=         7 AccDes= 0.00D+00
 Harris functional with IExCor= 4639 and IRadAn=       7 diagonalized for initial guess.
 HarFok:  IExCor= 4639 AccDes= 0.00D+00 IRadAn=         7 IDoV= 1 UseB2=F ITyADJ=14
 ICtDFT=  3500011 ScaDFX=  1.000000  1.000000  1.000000  1.000000
 FoFCou: FMM=F IPFlag=           0 FMFlag=      100000 FMFlg1=           0
         NFxFlg=           0 DoJE=T BraDBF=F KetDBF=T FulRan=T
         wScrn=  0.000000 ICntrl=       500 IOpCl=  0 I1Cent=   200000004 NGrid=           0
         NMat0=    1 NMatS0=      1 NMatT0=    0 NMatD0=    1 NMtDS0=    0 NMtDT0=    0
 Petite list used in FoFCou.
 Initial guess <Sx>= 0.0000 <Sy>= 0.0000 <Sz>= 1.0000 <S**2>= 2.0000 S= 1.0000
 Requested convergence on RMS density matrix=1.00D-08 within 128 cycles.
 Requested convergence on MAX density matrix=1.00D-06.
 Requested convergence on             energy=1.00D-06.
 No special actions if energy rises.
 Restarting incremental Fock formation.
 SCF Done:  E(UwB97XD) =  -422.097511960     A.U. after   36 cycles
            NFock= 36  Conv=0.27D-08     -V/T= 2.0059
 <Sx>= 0.0000 <Sy>= 0.0000 <Sz>= 1.0000 <S**2>= 2.0095 S= 1.0032
 <L.S>=  0.00000000000    
 Annihilation of the first spin contaminant:
 S**2 before annihilation     2.0095,   after     2.0001

 **********************************************************************

            Population analysis using the SCF Density.

 **********************************************************************

 Orbital symmetries:
 Alpha Orbitals:
       Occupied  (A) (A) (A) (A) (A) (A) (A) (A) (A) (A) (A) (A)
                 (A) (A) (A) (A) (A) (A) (A) (A) (A) (A) (A) (A)
                 (A) (A) (A) (A) (A) (A) (A) (A) (A)
       Virtual   (A) (A) (A) (A) (A) (A) (A) (A) (A) (A) (A) (A)
                 (A) (A) (A) (A) (A) (A) (A) (A) (A) (A) (A) (A)
                 (A) (A) (A) (A) (A) (A) (A) (A) (A) (A) (A) (A)
                 (A) (A) (A) (A) (A) (A) (A) (A) (A) (A) (A) (A)
                 (A) (A) (A) (A) (A) (A) (A) (A) (A) (A) (A) (A)
                 (A) (A) (A) (A) (A) (A) (A) (A) (A) (A) (A) (A)
                 (A) (A) (A) (A) (A) (A) (A) (A) (A) (A) (A) (A)
                 (A) (A) (A) (A) (A) (A) (A) (A) (A) (A) (A) (A)
                 (A) (A) (A) (A) (A) (A) (A) (A) (A) (A) (A) (A)
                 (A) (A) (A) (A) (A) (A) (A) (A) (A) (A) (A) (A)
                 (A) (A) (A) (A) (A) (A) (A) (A) (A) (A) (A) (A)
                 (A) (A) (A) (A) (A) (A) (A) (A) (A) (A) (A) (A)
                 (A) (A) (A) (A) (A) (A) (A) (A) (A) (A) (A) (A)
                 (A) (A) (A) (A) (A) (A) (A) (A) (A) (A) (A) (A)
                 (A) (A) (A) (A) (A) (A) (A) (A) (A) (A) (A) (A)
                 (A) (A) (A) (A) (A) (A) (A) (A) (A) (A) (A) (A)
                 (A) (A) (A) (A) (A) (A) (A) (A) (A) (A) (A) (A)
                 (A) (A) (A) (A) (A) (A) (A) (A) (A) (A) (A) (A)
                 (A) (A) (A) (A) (A) (A) (A) (A) (A) (A) (A) (A)
                 (A) (A) (A) (A) (A) (A) (A) (A) (A) (A) (A) (A)
                 (A) (A) (A) (A) (A) (A) (A) (A) (A) (A) (A) (A)
                 (A) (A) (A) (A) (A) (A) (A) (A) (A) (A) (A) (A)
                 (A) (A) (A) (A) (A) (A) (A) (A) (A) (A) (A) (A)
                 (A) (A) (A) (A) (A) (A) (A) (A) (A) (A) (A) (A)
                 (A) (A) (A) (A) (A) (A) (A) (A) (A) (A) (A) (A)
                 (A) (A) (A) (A) (A) (A) (A) (A) (A) (A) (A) (A)
                 (A) (A) (A) (A) (A) (A) (A) (A) (A) (A) (A) (A)
                 (A) (A) (A) (A) (A) (A) (A) (A) (A) (A) (A) (A)
                 (A) (A) (A) (A) (A) (A) (A) (A) (A) (A) (A) (A)
                 (A) (A) (A) (A) (A) (A) (A) (A) (A) (A) (A) (A)
                 (A) (A) (A) (A) (A) (A) (A) (A) (A) (A) (A) (A)
                 (A) (A) (A) (A) (A) (A) (A) (A) (A) (A) (A) (A)
                 (A) (A) (A) (A) (A) (A) (A) (A) (A) (A) (A) (A)
                 (A) (A) (A) (A) (A) (A) (A) (A) (A) (A) (A) (A)
                 (A) (A) (A) (A) (A) (A) (A) (A) (A) (A) (A) (A)
                 (A) (A) (A) (A) (A) (A) (A) (A) (A) (A) (A) (A)
                 (A) (A) (A) (A) (A) (A) (A) (A) (A) (A) (A) (A)
                 (A) (A) (A) (A) (A) (A) (A) (A) (A) (A) (A) (A)
                 (A) (A) (A) (A) (A) (A) (A) (A) (A) (A) (A) (A)
                 (A) (A) (A) (A) (A) (A) (A) (A) (A) (A) (A) (A)
                 (A) (A) (A) (A) (A) (A) (A) (A) (A) (A) (A) (A)
                 (A) (A) (A) (A) (A) (A) (A) (A) (A) (A) (A) (A)
                 (A) (A) (A) (A) (A) (A) (A) (A) (A) (A) (A) (A)
                 (A) (A) (A) (A) (A) (A) (A) (A) (A) (A) (A) (A)
                 (A) (A) (A) (A) (A) (A) (A) (A) (A) (A) (A) (A)
                 (A) (A) (A) (A) (A) (A) (A) (A) (A) (A) (A) (A)
                 (A) (A) (A) (A) (A) (A) (A) (A) (A) (A) (A) (A)
                 (A)
 Beta  Orbitals:
       Occupied  (A) (A) (A) (A) (A) (A) (A) (A) (A) (A) (A) (A)
                 (A) (A) (A) (A) (A) (A) (A) (A) (A) (A) (A) (A)
                 (A) (A) (A) (A) (A) (A) (A)
       Virtual   (A) (A) (A) (A) (A) (A) (A) (A) (A) (A) (A) (A)
                 (A) (A) (A) (A) (A) (A) (A) (A) (A) (A) (A) (A)
                 (A) (A) (A) (A) (A) (A) (A) (A) (A) (A) (A) (A)
                 (A) (A) (A) (A) (A) (A) (A) (A) (A) (A) (A) (A)
                 (A) (A) (A) (A) (A) (A) (A) (A) (A) (A) (A) (A)
                 (A) (A) (A) (A) (A) (A) (A) (A) (A) (A) (A) (A)
                 (A) (A) (A) (A) (A) (A) (A) (A) (A) (A) (A) (A)
                 (A) (A) (A) (A) (A) (A) (A) (A) (A) (A) (A) (A)
                 (A) (A) (A) (A) (A) (A) (A) (A) (A) (A) (A) (A)
                 (A) (A) (A) (A) (A) (A) (A) (A) (A) (A) (A) (A)
                 (A) (A) (A) (A) (A) (A) (A) (A) (A) (A) (A) (A)
                 (A) (A) (A) (A) (A) (A) (A) (A) (A) (A) (A) (A)
                 (A) (A) (A) (A) (A) (A) (A) (A) (A) (A) (A) (A)
                 (A) (A) (A) (A) (A) (A) (A) (A) (A) (A) (A) (A)
                 (A) (A) (A) (A) (A) (A) (A) (A) (A) (A) (A) (A)
                 (A) (A) (A) (A) (A) (A) (A) (A) (A) (A) (A) (A)
                 (A) (A) (A) (A) (A) (A) (A) (A) (A) (A) (A) (A)
                 (A) (A) (A) (A) (A) (A) (A) (A) (A) (A) (A) (A)
                 (A) (A) (A) (A) (A) (A) (A) (A) (A) (A) (A) (A)
                 (A) (A) (A) (A) (A) (A) (A) (A) (A) (A) (A) (A)
                 (A) (A) (A) (A) (A) (A) (A) (A) (A) (A) (A) (A)
                 (A) (A) (A) (A) (A) (A) (A) (A) (A) (A) (A) (A)
                 (A) (A) (A) (A) (A) (A) (A) (A) (A) (A) (A) (A)
                 (A) (A) (A) (A) (A) (A) (A) (A) (A) (A) (A) (A)
                 (A) (A) (A) (A) (A) (A) (A) (A) (A) (A) (A) (A)
                 (A) (A) (A) (A) (A) (A) (A) (A) (A) (A) (A) (A)
                 (A) (A) (A) (A) (A) (A) (A) (A) (A) (A) (A) (A)
                 (A) (A) (A) (A) (A) (A) (A) (A) (A) (A) (A) (A)
                 (A) (A) (A) (A) (A) (A) (A) (A) (A) (A) (A) (A)
                 (A) (A) (A) (A) (A) (A) (A) (A) (A) (A) (A) (A)
                 (A) (A) (A) (A) (A) (A) (A) (A) (A) (A) (A) (A)
                 (A) (A) (A) (A) (A) (A) (A) (A) (A) (A) (A) (A)
                 (A) (A) (A) (A) (A) (A) (A) (A) (A) (A) (A) (A)
                 (A) (A) (A) (A) (A) (A) (A) (A) (A) (A) (A) (A)
                 (A) (A) (A) (A) (A) (A) (A) (A) (A) (A) (A) (A)
                 (A) (A) (A) (A) (A) (A) (A) (A) (A) (A) (A) (A)
                 (A) (A) (A) (A) (A) (A) (A) (A) (A) (A) (A) (A)
                 (A) (A) (A) (A) (A) (A) (A) (A) (A) (A) (A) (A)
                 (A) (A) (A) (A) (A) (A) (A) (A) (A) (A) (A) (A)
                 (A) (A) (A) (A) (A) (A) (A) (A) (A) (A) (A) (A)
                 (A) (A) (A) (A) (A) (A) (A) (A) (A) (A) (A) (A)
                 (A) (A) (A) (A) (A) (A) (A) (A) (A) (A) (A) (A)
                 (A) (A) (A) (A) (A) (A) (A) (A) (A) (A) (A) (A)
                 (A) (A) (A) (A) (A) (A) (A) (A) (A) (A) (A) (A)
                 (A) (A) (A) (A) (A) (A) (A) (A) (A) (A) (A) (A)
                 (A) (A) (A) (A) (A) (A) (A) (A) (A) (A) (A) (A)
                 (A) (A) (A) (A) (A) (A) (A) (A) (A) (A) (A) (A)
                 (A) (A) (A)
 The electronic state is 3-A.
 Alpha  occ. eigenvalues --  -19.30627 -19.30283 -19.26379 -10.39635 -10.35145
 Alpha  occ. eigenvalues --  -10.35006 -10.30002 -10.28991  -1.18113  -1.14580
 Alpha  occ. eigenvalues --   -1.14423  -0.86602  -0.85337  -0.79773  -0.71814
 Alpha  occ. eigenvalues --   -0.64613  -0.60393  -0.59196  -0.57830  -0.56387
 Alpha  occ. eigenvalues --   -0.56103  -0.53023  -0.52500  -0.51877  -0.49194
 Alpha  occ. eigenvalues --   -0.48657  -0.47498  -0.46703  -0.43761  -0.41025
 Alpha  occ. eigenvalues --   -0.39455  -0.38149  -0.34340
 Alpha virt. eigenvalues --    0.02851   0.03629   0.03725   0.04190   0.04432
 Alpha virt. eigenvalues --    0.05207   0.05957   0.06201   0.06538   0.06995
 Alpha virt. eigenvalues --    0.08587   0.08916   0.10220   0.11109   0.11293
 Alpha virt. eigenvalues --    0.11754   0.11956   0.12611   0.12826   0.13104
 Alpha virt. eigenvalues --    0.13491   0.13837   0.14332   0.15173   0.15449
 Alpha virt. eigenvalues --    0.15901   0.16291   0.16774   0.17503   0.17640
 Alpha virt. eigenvalues --    0.18668   0.19210   0.19911   0.20668   0.21753
 Alpha virt. eigenvalues --    0.22703   0.22743   0.23065   0.24564   0.24812
 Alpha virt. eigenvalues --    0.25357   0.25842   0.26387   0.26620   0.27126
 Alpha virt. eigenvalues --    0.27801   0.27892   0.28213   0.29136   0.29840
 Alpha virt. eigenvalues --    0.30482   0.31009   0.31429   0.31528   0.32287
 Alpha virt. eigenvalues --    0.32997   0.33420   0.33998   0.34197   0.34800
 Alpha virt. eigenvalues --    0.35393   0.35472   0.36415   0.36668   0.37020
 Alpha virt. eigenvalues --    0.37333   0.38126   0.38484   0.38631   0.39201
 Alpha virt. eigenvalues --    0.39700   0.40224   0.40449   0.41800   0.42198
 Alpha virt. eigenvalues --    0.42553   0.43218   0.43492   0.44307   0.44598
 Alpha virt. eigenvalues --    0.45138   0.45776   0.45992   0.46392   0.46550
 Alpha virt. eigenvalues --    0.47423   0.48037   0.48862   0.49397   0.49767
 Alpha virt. eigenvalues --    0.50813   0.51427   0.51653   0.52087   0.52982
 Alpha virt. eigenvalues --    0.53664   0.53892   0.54642   0.54793   0.55378
 Alpha virt. eigenvalues --    0.56552   0.57228   0.57761   0.58522   0.58817
 Alpha virt. eigenvalues --    0.59396   0.60195   0.61231   0.61300   0.61861
 Alpha virt. eigenvalues --    0.62506   0.63803   0.64718   0.65567   0.67372
 Alpha virt. eigenvalues --    0.67971   0.68832   0.69907   0.70181   0.70593
 Alpha virt. eigenvalues --    0.71937   0.72581   0.73075   0.73900   0.75031
 Alpha virt. eigenvalues --    0.75499   0.75904   0.76479   0.77720   0.78208
 Alpha virt. eigenvalues --    0.78530   0.79778   0.80313   0.80402   0.81835
 Alpha virt. eigenvalues --    0.82423   0.83306   0.83595   0.84316   0.84606
 Alpha virt. eigenvalues --    0.84923   0.85623   0.86867   0.87292   0.87910
 Alpha virt. eigenvalues --    0.88271   0.88979   0.89735   0.90225   0.91261
 Alpha virt. eigenvalues --    0.91416   0.92548   0.93420   0.94439   0.95140
 Alpha virt. eigenvalues --    0.95266   0.95820   0.96738   0.97155   0.98026
 Alpha virt. eigenvalues --    0.98259   0.99159   1.00815   1.00938   1.01254
 Alpha virt. eigenvalues --    1.01783   1.02475   1.03243   1.03853   1.04273
 Alpha virt. eigenvalues --    1.04554   1.05760   1.06378   1.07077   1.08365
 Alpha virt. eigenvalues --    1.08631   1.09881   1.10169   1.10773   1.11687
 Alpha virt. eigenvalues --    1.12445   1.12504   1.13476   1.14064   1.14252
 Alpha virt. eigenvalues --    1.16032   1.16215   1.16942   1.17768   1.18271
 Alpha virt. eigenvalues --    1.18816   1.20540   1.21554   1.21850   1.22522
 Alpha virt. eigenvalues --    1.23017   1.24293   1.24922   1.26084   1.27144
 Alpha virt. eigenvalues --    1.27884   1.29281   1.29469   1.30129   1.30985
 Alpha virt. eigenvalues --    1.32011   1.32873   1.33980   1.34375   1.35241
 Alpha virt. eigenvalues --    1.35970   1.37265   1.37357   1.38222   1.39881
 Alpha virt. eigenvalues --    1.40157   1.40839   1.42610   1.43077   1.44210
 Alpha virt. eigenvalues --    1.45048   1.45565   1.45884   1.47275   1.47794
 Alpha virt. eigenvalues --    1.48446   1.49015   1.50877   1.51157   1.52206
 Alpha virt. eigenvalues --    1.53617   1.54403   1.54718   1.55346   1.56215
 Alpha virt. eigenvalues --    1.56764   1.57523   1.58819   1.59877   1.60408
 Alpha virt. eigenvalues --    1.61296   1.61886   1.62820   1.63312   1.63757
 Alpha virt. eigenvalues --    1.64758   1.65483   1.66284   1.67890   1.68492
 Alpha virt. eigenvalues --    1.69171   1.70149   1.70692   1.71562   1.72896
 Alpha virt. eigenvalues --    1.73093   1.74600   1.75998   1.76340   1.77118
 Alpha virt. eigenvalues --    1.77782   1.78178   1.79241   1.80151   1.81179
 Alpha virt. eigenvalues --    1.81862   1.83795   1.84449   1.85468   1.86896
 Alpha virt. eigenvalues --    1.87366   1.88446   1.89823   1.91631   1.92385
 Alpha virt. eigenvalues --    1.93375   1.94747   1.95131   1.97928   1.98772
 Alpha virt. eigenvalues --    2.00083   2.00264   2.02396   2.04090   2.04721
 Alpha virt. eigenvalues --    2.06965   2.07854   2.08745   2.10272   2.10837
 Alpha virt. eigenvalues --    2.11641   2.12754   2.13727   2.15607   2.16406
 Alpha virt. eigenvalues --    2.18168   2.18862   2.20765   2.22670   2.25688
 Alpha virt. eigenvalues --    2.26159   2.27495   2.28492   2.30011   2.30673
 Alpha virt. eigenvalues --    2.32236   2.33748   2.35303   2.36483   2.37787
 Alpha virt. eigenvalues --    2.38436   2.41063   2.43000   2.43547   2.45530
 Alpha virt. eigenvalues --    2.46116   2.46840   2.49603   2.51029   2.52405
 Alpha virt. eigenvalues --    2.54409   2.55125   2.56645   2.57321   2.61435
 Alpha virt. eigenvalues --    2.62235   2.68052   2.68425   2.69671   2.71926
 Alpha virt. eigenvalues --    2.73978   2.74941   2.76567   2.78789   2.79588
 Alpha virt. eigenvalues --    2.82226   2.82521   2.85291   2.86152   2.88960
 Alpha virt. eigenvalues --    2.90080   2.91573   2.94783   2.97649   3.00289
 Alpha virt. eigenvalues --    3.01526   3.03033   3.07555   3.10159   3.11566
 Alpha virt. eigenvalues --    3.14240   3.16580   3.20111   3.21398   3.22837
 Alpha virt. eigenvalues --    3.24511   3.26092   3.28267   3.28952   3.31518
 Alpha virt. eigenvalues --    3.31971   3.33366   3.35042   3.36923   3.38088
 Alpha virt. eigenvalues --    3.39743   3.40348   3.42156   3.43324   3.44449
 Alpha virt. eigenvalues --    3.45869   3.46057   3.48175   3.49917   3.50003
 Alpha virt. eigenvalues --    3.51446   3.52116   3.53407   3.54109   3.55843
 Alpha virt. eigenvalues --    3.58192   3.58279   3.60031   3.61448   3.62846
 Alpha virt. eigenvalues --    3.63951   3.65983   3.68503   3.68790   3.70413
 Alpha virt. eigenvalues --    3.71487   3.71838   3.73639   3.76109   3.76678
 Alpha virt. eigenvalues --    3.77519   3.79437   3.80870   3.82430   3.82905
 Alpha virt. eigenvalues --    3.84090   3.84861   3.85626   3.87296   3.88051
 Alpha virt. eigenvalues --    3.90246   3.90804   3.93350   3.94503   3.96433
 Alpha virt. eigenvalues --    3.96915   3.98219   4.00318   4.01362   4.02454
 Alpha virt. eigenvalues --    4.03809   4.05764   4.06405   4.08819   4.09124
 Alpha virt. eigenvalues --    4.10535   4.12838   4.15450   4.16090   4.17794
 Alpha virt. eigenvalues --    4.18950   4.19817   4.22379   4.23622   4.24813
 Alpha virt. eigenvalues --    4.25376   4.28820   4.29230   4.31596   4.33488
 Alpha virt. eigenvalues --    4.34684   4.38015   4.41307   4.41323   4.44142
 Alpha virt. eigenvalues --    4.47112   4.48106   4.50197   4.51282   4.54587
 Alpha virt. eigenvalues --    4.55190   4.56740   4.59025   4.59852   4.60514
 Alpha virt. eigenvalues --    4.61628   4.62241   4.63316   4.63736   4.65182
 Alpha virt. eigenvalues --    4.66218   4.70049   4.71627   4.73237   4.77294
 Alpha virt. eigenvalues --    4.77519   4.79408   4.82546   4.85533   4.87947
 Alpha virt. eigenvalues --    4.90158   4.90792   4.93881   4.94347   4.95860
 Alpha virt. eigenvalues --    4.96733   4.98250   4.99073   5.00685   5.04730
 Alpha virt. eigenvalues --    5.06119   5.08331   5.09089   5.10981   5.13260
 Alpha virt. eigenvalues --    5.14696   5.15412   5.18012   5.21714   5.23620
 Alpha virt. eigenvalues --    5.25195   5.26985   5.28079   5.30251   5.33219
 Alpha virt. eigenvalues --    5.35638   5.37237   5.41610   5.42017   5.47811
 Alpha virt. eigenvalues --    5.49041   5.54040   5.56287   5.60353   5.66391
 Alpha virt. eigenvalues --    5.69403   5.71620   5.72216   5.73134   5.75741
 Alpha virt. eigenvalues --    5.83979   5.85635   5.86676   5.87140   5.92842
 Alpha virt. eigenvalues --    5.96028   5.97105   5.98464   6.02457   6.13074
 Alpha virt. eigenvalues --    6.29939   6.30846   6.31673   6.34357   6.38181
 Alpha virt. eigenvalues --    6.41928   6.44154   6.47055   6.47905   6.49887
 Alpha virt. eigenvalues --    6.53343   6.54297   6.58920   6.61598   6.61769
 Alpha virt. eigenvalues --    6.64033   6.68835   6.72394   6.74916   6.76989
 Alpha virt. eigenvalues --    6.79108   6.84774   6.88421   6.90264   6.90706
 Alpha virt. eigenvalues --    6.94670   6.95269   7.02841   7.05546   7.07287
 Alpha virt. eigenvalues --    7.08823   7.16870   7.29810   7.33667   7.38352
 Alpha virt. eigenvalues --    7.38824   7.39951   7.42402   7.43947   7.50435
 Alpha virt. eigenvalues --    7.53384   7.56412  13.87091  13.96960  15.52229
 Alpha virt. eigenvalues --   16.75654  16.92465  17.05585  17.73697  19.70656
  Beta  occ. eigenvalues --  -19.28650 -19.28374 -19.26291 -10.39567 -10.35171
  Beta  occ. eigenvalues --  -10.35036 -10.29992 -10.28970  -1.17824  -1.09510
  Beta  occ. eigenvalues --   -1.08996  -0.86228  -0.84388  -0.78230  -0.70366
  Beta  occ. eigenvalues --   -0.63790  -0.58193  -0.57553  -0.56153  -0.55227
  Beta  occ. eigenvalues --   -0.54483  -0.51696  -0.50867  -0.50254  -0.48806
  Beta  occ. eigenvalues --   -0.46920  -0.46440  -0.45477  -0.39072  -0.36222
  Beta  occ. eigenvalues --   -0.33844
  Beta virt. eigenvalues --   -0.07908  -0.06405   0.02925   0.03673   0.03900
  Beta virt. eigenvalues --    0.04208   0.04564   0.05214   0.06049   0.06245
  Beta virt. eigenvalues --    0.06616   0.07114   0.08631   0.08969   0.10269
  Beta virt. eigenvalues --    0.11156   0.11379   0.11835   0.12059   0.12703
  Beta virt. eigenvalues --    0.12877   0.13145   0.13516   0.13860   0.14390
  Beta virt. eigenvalues --    0.15193   0.15514   0.15951   0.16441   0.16884
  Beta virt. eigenvalues --    0.17565   0.17707   0.18766   0.19347   0.20096
  Beta virt. eigenvalues --    0.20725   0.22355   0.22761   0.22921   0.23267
  Beta virt. eigenvalues --    0.24734   0.25083   0.25530   0.26134   0.26573
  Beta virt. eigenvalues --    0.26987   0.27248   0.27946   0.28081   0.28327
  Beta virt. eigenvalues --    0.29239   0.29921   0.30576   0.31156   0.31537
  Beta virt. eigenvalues --    0.31579   0.32446   0.33091   0.33496   0.34071
  Beta virt. eigenvalues --    0.34267   0.34887   0.35454   0.35710   0.36489
  Beta virt. eigenvalues --    0.36905   0.37190   0.37582   0.38244   0.38790
  Beta virt. eigenvalues --    0.38868   0.39525   0.39944   0.40423   0.40601
  Beta virt. eigenvalues --    0.41911   0.42363   0.42671   0.43318   0.43843
  Beta virt. eigenvalues --    0.44623   0.44754   0.45280   0.45847   0.46135
  Beta virt. eigenvalues --    0.46443   0.46638   0.47542   0.48280   0.48989
  Beta virt. eigenvalues --    0.49510   0.49888   0.51024   0.51566   0.51790
  Beta virt. eigenvalues --    0.52347   0.53117   0.53873   0.54221   0.54710
  Beta virt. eigenvalues --    0.54991   0.55526   0.56710   0.57291   0.58014
  Beta virt. eigenvalues --    0.58577   0.58892   0.59424   0.60316   0.61435
  Beta virt. eigenvalues --    0.61554   0.62026   0.62780   0.63948   0.64880
  Beta virt. eigenvalues --    0.65703   0.67531   0.68115   0.69121   0.70058
  Beta virt. eigenvalues --    0.70360   0.70823   0.72129   0.72747   0.73199
  Beta virt. eigenvalues --    0.74046   0.75238   0.75619   0.76203   0.76607
  Beta virt. eigenvalues --    0.77978   0.78346   0.78811   0.79878   0.80394
  Beta virt. eigenvalues --    0.80555   0.82122   0.82510   0.83408   0.83728
  Beta virt. eigenvalues --    0.84438   0.84734   0.85161   0.85745   0.86962
  Beta virt. eigenvalues --    0.87388   0.88128   0.88387   0.89191   0.89826
  Beta virt. eigenvalues --    0.90426   0.91342   0.91621   0.92851   0.93630
  Beta virt. eigenvalues --    0.94558   0.95301   0.95516   0.95936   0.96869
  Beta virt. eigenvalues --    0.97255   0.98101   0.98334   0.99471   1.00960
  Beta virt. eigenvalues --    1.01098   1.01520   1.02073   1.02708   1.03460
  Beta virt. eigenvalues --    1.03931   1.04361   1.04673   1.05857   1.06579
  Beta virt. eigenvalues --    1.07386   1.08515   1.08744   1.09996   1.10624
  Beta virt. eigenvalues --    1.10971   1.11731   1.12461   1.12809   1.13590
  Beta virt. eigenvalues --    1.14182   1.14481   1.16250   1.16460   1.17119
  Beta virt. eigenvalues --    1.17952   1.18364   1.18905   1.20852   1.21758
  Beta virt. eigenvalues --    1.21975   1.22675   1.23306   1.24389   1.25003
  Beta virt. eigenvalues --    1.26358   1.27206   1.28066   1.29432   1.29557
  Beta virt. eigenvalues --    1.30282   1.31101   1.32141   1.33041   1.34113
  Beta virt. eigenvalues --    1.34643   1.35390   1.36243   1.37405   1.37454
  Beta virt. eigenvalues --    1.38299   1.40063   1.40297   1.40955   1.42825
  Beta virt. eigenvalues --    1.43456   1.44413   1.45219   1.45825   1.46167
  Beta virt. eigenvalues --    1.47399   1.48104   1.48685   1.49169   1.51005
  Beta virt. eigenvalues --    1.51317   1.52489   1.53967   1.54555   1.55070
  Beta virt. eigenvalues --    1.55417   1.56357   1.57049   1.57764   1.58933
  Beta virt. eigenvalues --    1.60020   1.60594   1.61400   1.61999   1.62899
  Beta virt. eigenvalues --    1.63595   1.63916   1.64930   1.65700   1.66465
  Beta virt. eigenvalues --    1.68293   1.68691   1.69454   1.70383   1.71019
  Beta virt. eigenvalues --    1.71790   1.73062   1.73341   1.74769   1.76162
  Beta virt. eigenvalues --    1.76578   1.77415   1.78072   1.78433   1.79414
  Beta virt. eigenvalues --    1.80432   1.81367   1.82288   1.84042   1.84656
  Beta virt. eigenvalues --    1.85603   1.87156   1.87589   1.88602   1.90067
  Beta virt. eigenvalues --    1.92043   1.92839   1.93774   1.95047   1.95293
  Beta virt. eigenvalues --    1.98250   1.98971   2.00312   2.00591   2.02598
  Beta virt. eigenvalues --    2.04513   2.04925   2.07231   2.08319   2.09123
  Beta virt. eigenvalues --    2.10456   2.10962   2.11987   2.13407   2.13864
  Beta virt. eigenvalues --    2.16017   2.16553   2.18318   2.19616   2.21457
  Beta virt. eigenvalues --    2.23276   2.26141   2.26665   2.27810   2.28829
  Beta virt. eigenvalues --    2.30649   2.32193   2.33782   2.34506   2.36293
  Beta virt. eigenvalues --    2.37368   2.38335   2.39087   2.41968   2.43786
  Beta virt. eigenvalues --    2.44295   2.46527   2.47612   2.47960   2.50342
  Beta virt. eigenvalues --    2.51664   2.52832   2.55025   2.55893   2.57198
  Beta virt. eigenvalues --    2.57789   2.62041   2.63348   2.68629   2.68986
  Beta virt. eigenvalues --    2.70362   2.72633   2.74542   2.75589   2.77486
  Beta virt. eigenvalues --    2.79471   2.80461   2.82927   2.83384   2.85849
  Beta virt. eigenvalues --    2.86581   2.89964   2.90797   2.92257   2.95568
  Beta virt. eigenvalues --    2.98066   3.00943   3.02114   3.03285   3.07798
  Beta virt. eigenvalues --    3.10389   3.11790   3.14446   3.16866   3.20312
  Beta virt. eigenvalues --    3.21654   3.23017   3.24750   3.26251   3.28437
  Beta virt. eigenvalues --    3.29203   3.31756   3.32248   3.33591   3.35198
  Beta virt. eigenvalues --    3.37179   3.38292   3.40033   3.40564   3.42285
  Beta virt. eigenvalues --    3.43474   3.44826   3.46121   3.46377   3.48300
  Beta virt. eigenvalues --    3.50127   3.50192   3.51659   3.52374   3.53612
  Beta virt. eigenvalues --    3.54238   3.56073   3.58489   3.58582   3.60282
  Beta virt. eigenvalues --    3.61783   3.63058   3.64090   3.66172   3.68708
  Beta virt. eigenvalues --    3.69064   3.70700   3.71668   3.72138   3.73924
  Beta virt. eigenvalues --    3.76279   3.76890   3.77779   3.79691   3.81041
  Beta virt. eigenvalues --    3.82682   3.83204   3.84331   3.85124   3.85900
  Beta virt. eigenvalues --    3.87544   3.88492   3.90452   3.91171   3.93553
  Beta virt. eigenvalues --    3.94645   3.96685   3.97755   3.98453   4.00651
  Beta virt. eigenvalues --    4.01462   4.03000   4.04110   4.06540   4.07241
  Beta virt. eigenvalues --    4.09114   4.09729   4.10905   4.13523   4.15739
  Beta virt. eigenvalues --    4.16619   4.18189   4.19561   4.20168   4.23095
  Beta virt. eigenvalues --    4.23850   4.25228   4.25699   4.29351   4.29994
  Beta virt. eigenvalues --    4.32640   4.33842   4.35946   4.38504   4.41682
  Beta virt. eigenvalues --    4.41820   4.44647   4.47613   4.49058   4.50528
  Beta virt. eigenvalues --    4.52168   4.54845   4.56810   4.57465   4.59470
  Beta virt. eigenvalues --    4.60170   4.60792   4.62559   4.62741   4.63618
  Beta virt. eigenvalues --    4.64509   4.65503   4.67282   4.70452   4.72248
  Beta virt. eigenvalues --    4.74068   4.77570   4.78107   4.80167   4.83159
  Beta virt. eigenvalues --    4.86348   4.88607   4.90927   4.91177   4.94156
  Beta virt. eigenvalues --    4.95203   4.96412   4.98112   4.98610   4.99824
  Beta virt. eigenvalues --    5.01196   5.05456   5.06460   5.08630   5.09506
  Beta virt. eigenvalues --    5.11737   5.13957   5.15109   5.15883   5.18223
  Beta virt. eigenvalues --    5.22081   5.24253   5.25757   5.27642   5.28894
  Beta virt. eigenvalues --    5.30762   5.33837   5.35991   5.37340   5.41866
  Beta virt. eigenvalues --    5.42239   5.47950   5.49249   5.54495   5.57112
  Beta virt. eigenvalues --    5.60559   5.67144   5.69914   5.72171   5.72603
  Beta virt. eigenvalues --    5.73767   5.76353   5.84412   5.85776   5.86869
  Beta virt. eigenvalues --    5.87377   5.93099   5.97237   5.97671   5.99940
  Beta virt. eigenvalues --    6.03854   6.13502   6.35710   6.36464   6.37187
  Beta virt. eigenvalues --    6.38321   6.40379   6.43000   6.44554   6.47559
  Beta virt. eigenvalues --    6.48616   6.50888   6.53978   6.55882   6.62482
  Beta virt. eigenvalues --    6.64805   6.65837   6.67091   6.69762   6.73405
  Beta virt. eigenvalues --    6.77996   6.79922   6.80661   6.89913   6.92978
  Beta virt. eigenvalues --    6.95475   6.96897   6.97247   7.01809   7.04409
  Beta virt. eigenvalues --    7.07942   7.08559   7.11127   7.17469   7.30386
  Beta virt. eigenvalues --    7.36408   7.39876   7.43298   7.44381   7.44853
  Beta virt. eigenvalues --    7.46371   7.51276   7.56603   7.57252  13.90482
  Beta virt. eigenvalues --   14.00212  15.52380  16.75751  16.92543  17.05679
  Beta virt. eigenvalues --   17.73758  19.70717
          Condensed to atoms (all electrons):
               1          2          3          4          5          6
     1  H    0.378586   0.464654   0.018269  -0.034454  -0.028578  -0.017123
     2  C    0.464654   5.754086   0.431392   0.222610   0.059957  -0.044149
     3  H    0.018269   0.431392   0.356316  -0.038589  -0.001019  -0.004142
     4  H   -0.034454   0.222610  -0.038589   0.443637  -0.004065   0.014433
     5  C   -0.028578   0.059957  -0.001019  -0.004065   5.274503   0.398044
     6  H   -0.017123  -0.044149  -0.004142   0.014433   0.398044   0.444899
     7  H    0.006278   0.004145   0.011342  -0.041840   0.333372  -0.039806
     8  O    0.011705   0.032550  -0.005111   0.000681   0.018550  -0.062043
     9  H   -0.000703  -0.005779  -0.000262   0.000972  -0.001656  -0.000024
    10  C   -0.000974  -0.005890  -0.002077   0.012066   0.005592   0.001365
    11  H   -0.000002   0.001345   0.000034   0.003970  -0.000658  -0.000018
    12  H   -0.000510  -0.001191  -0.000493  -0.003131   0.002683   0.000639
    13  C   -0.000407   0.004960   0.002269  -0.006583  -0.024448  -0.000239
    14  C   -0.000291  -0.001654   0.000670  -0.001021   0.012129  -0.000830
    15  H    0.000066   0.000353   0.000399  -0.000558   0.003263  -0.000653
    16  H   -0.000105  -0.000602   0.000069  -0.000318  -0.000837  -0.000110
    17  O   -0.000369   0.003691  -0.001132   0.011400   0.002251   0.002804
    18  O   -0.000046   0.001322  -0.000002   0.000293  -0.000418  -0.000078
               7          8          9         10         11         12
     1  H    0.006278   0.011705  -0.000703  -0.000974  -0.000002  -0.000510
     2  C    0.004145   0.032550  -0.005779  -0.005890   0.001345  -0.001191
     3  H    0.011342  -0.005111  -0.000262  -0.002077   0.000034  -0.000493
     4  H   -0.041840   0.000681   0.000972   0.012066   0.003970  -0.003131
     5  C    0.333372   0.018550  -0.001656   0.005592  -0.000658   0.002683
     6  H   -0.039806  -0.062043  -0.000024   0.001365  -0.000018   0.000639
     7  H    0.406629   0.018250  -0.002452  -0.005292   0.000297  -0.000174
     8  O    0.018250   8.580467   0.003478   0.001413  -0.001089  -0.002162
     9  H   -0.002452   0.003478   0.377672   0.386193  -0.033441   0.024138
    10  C   -0.005292   0.001413   0.386193   5.795834   0.361031   0.354403
    11  H    0.000297  -0.001089  -0.033441   0.361031   0.468097  -0.034193
    12  H   -0.000174  -0.002162   0.024138   0.354403  -0.034193   0.374428
    13  C   -0.003321  -0.007458   0.006085  -0.220097  -0.013837  -0.029263
    14  C    0.001872  -0.013946  -0.014586   0.045026   0.001550  -0.003014
    15  H    0.001298  -0.019888  -0.004045  -0.017145   0.001763  -0.013008
    16  H    0.000762  -0.003454  -0.000815  -0.004730   0.001444  -0.000819
    17  O   -0.016189   0.002334   0.017850   0.048821  -0.026242   0.014509
    18  O   -0.000261   0.006108   0.002197  -0.027978   0.003822   0.019135
              13         14         15         16         17         18
     1  H   -0.000407  -0.000291   0.000066  -0.000105  -0.000369  -0.000046
     2  C    0.004960  -0.001654   0.000353  -0.000602   0.003691   0.001322
     3  H    0.002269   0.000670   0.000399   0.000069  -0.001132  -0.000002
     4  H   -0.006583  -0.001021  -0.000558  -0.000318   0.011400   0.000293
     5  C   -0.024448   0.012129   0.003263  -0.000837   0.002251  -0.000418
     6  H   -0.000239  -0.000830  -0.000653  -0.000110   0.002804  -0.000078
     7  H   -0.003321   0.001872   0.001298   0.000762  -0.016189  -0.000261
     8  O   -0.007458  -0.013946  -0.019888  -0.003454   0.002334   0.006108
     9  H    0.006085  -0.014586  -0.004045  -0.000815   0.017850   0.002197
    10  C   -0.220097   0.045026  -0.017145  -0.004730   0.048821  -0.027978
    11  H   -0.013837   0.001550   0.001763   0.001444  -0.026242   0.003822
    12  H   -0.029263  -0.003014  -0.013008  -0.000819   0.014509   0.019135
    13  C    5.715097   0.034162   0.023015   0.019290  -0.382511  -0.036823
    14  C    0.034162   5.368206   0.265753   0.394371  -0.020013  -0.069347
    15  H    0.023015   0.265753   0.436055  -0.050110   0.016147   0.031121
    16  H    0.019290   0.394371  -0.050110   0.400789  -0.028166  -0.036008
    17  O   -0.382511  -0.020013   0.016147  -0.028166   9.295636   0.015307
    18  O   -0.036823  -0.069347   0.031121  -0.036008   0.015307   8.731740
          Atomic-Atomic Spin Densities.
               1          2          3          4          5          6
     1  H    0.003381   0.002888  -0.000763  -0.001528  -0.002890  -0.000500
     2  C    0.002888   0.014724  -0.002889  -0.001165   0.007774  -0.002969
     3  H   -0.000763  -0.002889   0.004802  -0.008114   0.002710   0.000077
     4  H   -0.001528  -0.001165  -0.008114   0.020809  -0.002763   0.000932
     5  C   -0.002890   0.007774   0.002710  -0.002763  -0.029080   0.022404
     6  H   -0.000500  -0.002969   0.000077   0.000932   0.022404   0.024796
     7  H    0.000856  -0.000912   0.002199  -0.006708   0.036433  -0.001048
     8  O   -0.000609   0.014049  -0.001361   0.000708  -0.104830  -0.008218
     9  H   -0.000057  -0.000341  -0.000049   0.000297   0.000689   0.000105
    10  C    0.000090  -0.001284  -0.000621  -0.000240   0.002456  -0.000092
    11  H    0.000037   0.000303   0.000017  -0.000298  -0.000437  -0.000059
    12  H    0.000031  -0.000940  -0.000120  -0.000854   0.001345   0.000039
    13  C   -0.000175   0.002353   0.000562   0.001464  -0.000616   0.000510
    14  C    0.000155  -0.001872  -0.000053  -0.001510   0.001407  -0.000567
    15  H   -0.000079   0.000667   0.000063   0.000986  -0.000247   0.000037
    16  H    0.000011  -0.000473  -0.000025  -0.000358   0.000655  -0.000057
    17  O   -0.000116  -0.000142  -0.000047   0.000836   0.001004   0.000237
    18  O   -0.000017   0.000278   0.000000   0.000216  -0.000535  -0.000032
               7          8          9         10         11         12
     1  H    0.000856  -0.000609  -0.000057   0.000090   0.000037   0.000031
     2  C   -0.000912   0.014049  -0.000341  -0.001284   0.000303  -0.000940
     3  H    0.002199  -0.001361  -0.000049  -0.000621   0.000017  -0.000120
     4  H   -0.006708   0.000708   0.000297  -0.000240  -0.000298  -0.000854
     5  C    0.036433  -0.104830   0.000689   0.002456  -0.000437   0.001345
     6  H   -0.001048  -0.008218   0.000105  -0.000092  -0.000059   0.000039
     7  H    0.068229   0.004267  -0.000241  -0.000700   0.000301  -0.000262
     8  O    0.004267   1.007381  -0.000886  -0.003775   0.000432  -0.000945
     9  H   -0.000241  -0.000886   0.000399   0.001931  -0.000587   0.002385
    10  C   -0.000700  -0.003775   0.001931   0.020980  -0.004704   0.004007
    11  H    0.000301   0.000432  -0.000587  -0.004704   0.002061  -0.003015
    12  H   -0.000262  -0.000945   0.002385   0.004007  -0.003015   0.008743
    13  C    0.000568   0.004492  -0.001357  -0.009775   0.002746  -0.013110
    14  C    0.000546  -0.007318  -0.001844   0.003366   0.003377   0.006599
    15  H   -0.000496  -0.003376  -0.000468  -0.006269  -0.000556  -0.005447
    16  H    0.000269  -0.001251   0.000036   0.002504   0.000499   0.001632
    17  O   -0.002609  -0.001743  -0.000808   0.000647   0.000600   0.000674
    18  O    0.000024   0.001732   0.000354  -0.001927  -0.000861  -0.000033
              13         14         15         16         17         18
     1  H   -0.000175   0.000155  -0.000079   0.000011  -0.000116  -0.000017
     2  C    0.002353  -0.001872   0.000667  -0.000473  -0.000142   0.000278
     3  H    0.000562  -0.000053   0.000063  -0.000025  -0.000047   0.000000
     4  H    0.001464  -0.001510   0.000986  -0.000358   0.000836   0.000216
     5  C   -0.000616   0.001407  -0.000247   0.000655   0.001004  -0.000535
     6  H    0.000510  -0.000567   0.000037  -0.000057   0.000237  -0.000032
     7  H    0.000568   0.000546  -0.000496   0.000269  -0.002609   0.000024
     8  O    0.004492  -0.007318  -0.003376  -0.001251  -0.001743   0.001732
     9  H   -0.001357  -0.001844  -0.000468   0.000036  -0.000808   0.000354
    10  C   -0.009775   0.003366  -0.006269   0.002504   0.000647  -0.001927
    11  H    0.002746   0.003377  -0.000556   0.000499   0.000600  -0.000861
    12  H   -0.013110   0.006599  -0.005447   0.001632   0.000674  -0.000033
    13  C    0.085905  -0.010061   0.028604  -0.015819  -0.027390   0.001827
    14  C   -0.010061   0.045780  -0.005376   0.028574  -0.000378  -0.144370
    15  H    0.028604  -0.005376   0.089095  -0.015168  -0.007317   0.028078
    16  H   -0.015819   0.028574  -0.015168   0.010854   0.005071  -0.000340
    17  O   -0.027390  -0.000378  -0.007317   0.005071   0.060411   0.003602
    18  O    0.001827  -0.144370   0.028078  -0.000340   0.003602   0.985796
 Mulliken charges and spin densities:
               1          2
     1  H    0.204004   0.000715
     2  C   -0.921800   0.030050
     3  H    0.232069  -0.003609
     4  H    0.420500   0.002710
     5  C   -0.048665  -0.064522
     6  H    0.307031   0.035595
     7  H    0.325089   0.100717
     8  O   -0.560385   0.898751
     9  H    0.245181  -0.000440
    10  C   -0.727561   0.006592
    11  H    0.266125  -0.000141
    12  H    0.298023   0.000729
    13  C    0.920112   0.050729
    14  C    0.000963  -0.083545
    15  H    0.326176   0.102732
    16  H    0.309350   0.016615
    17  O   -0.956129   0.032533
    18  O   -0.640082   0.873790
 Sum of Mulliken charges =  -0.00000   2.00000
 Mulliken charges and spin densities with hydrogens summed into heavy atoms:
               1          2
     2  C   -0.065227   0.029866
     5  C    0.583456   0.071789
     8  O   -0.560385   0.898751
    10  C    0.081768   0.006739
    13  C    0.920112   0.050729
    14  C    0.636488   0.035802
    17  O   -0.956129   0.032533
    18  O   -0.640082   0.873790
 Electronic spatial extent (au):  <R**2>=           1334.2781
 Charge=             -0.0000 electrons
 Dipole moment (field-independent basis, Debye):
    X=              1.9187    Y=              1.3732    Z=             -0.5246  Tot=              2.4171
 Quadrupole moment (field-independent basis, Debye-Ang):
   XX=            -47.9753   YY=            -49.2573   ZZ=            -51.6697
   XY=             -1.8816   XZ=             -1.5305   YZ=             -3.1258
 Traceless Quadrupole moment (field-independent basis, Debye-Ang):
   XX=              1.6588   YY=              0.3768   ZZ=             -2.0356
   XY=             -1.8816   XZ=             -1.5305   YZ=             -3.1258
 Octapole moment (field-independent basis, Debye-Ang**2):
  XXX=             34.5423  YYY=              0.7963  ZZZ=             -4.7465  XYY=             -6.0460
  XXY=              8.8336  XXZ=             12.7714  XZZ=              2.2211  YZZ=             -5.0959
  YYZ=              0.5205  XYZ=              2.9285
 Hexadecapole moment (field-independent basis, Debye-Ang**3):
 XXXX=          -1156.2233 YYYY=           -372.9508 ZZZZ=           -203.1338 XXXY=            -45.7131
 XXXZ=            -21.6722 YYYX=              2.8683 YYYZ=              4.5319 ZZZX=              1.9392
 ZZZY=              1.4828 XXYY=           -252.8521 XXZZ=           -221.2015 YYZZ=            -96.4797
 XXYZ=             -6.5604 YYXZ=              1.3533 ZZXY=             -0.2162
 N-N= 3.725579270463D+02 E-N=-1.733174741732D+03  KE= 4.196283327388D+02
                          Isotropic Fermi Contact Couplings
        Atom                 a.u.       MegaHertz       Gauss      10(-4) cm-1
     1  H(1)               0.00076       1.69322       0.60418       0.56480
     2  C(13)              0.00589       3.30942       1.18088       1.10390
     3  H(1)              -0.00046      -1.03624      -0.36975      -0.34565
     4  H(1)               0.00011       0.25565       0.09122       0.08528
     5  C(13)             -0.02975     -16.72370      -5.96743      -5.57843
     6  H(1)               0.01581      35.32619      12.60526      11.78355
     7  H(1)               0.05553     124.11237      44.28638      41.39943
     8  O(17)              0.04384     -13.28731      -4.74124      -4.43217
     9  H(1)              -0.00010      -0.22618      -0.08071      -0.07544
    10  C(13)              0.00088       0.49339       0.17605       0.16458
    11  H(1)              -0.00030      -0.66135      -0.23599      -0.22060
    12  H(1)              -0.00010      -0.23076      -0.08234      -0.07697
    13  C(13)              0.02340      13.15077       4.69252       4.38662
    14  C(13)             -0.03117     -17.51840      -6.25100      -5.84351
    15  H(1)               0.05511     123.16255      43.94746      41.08261
    16  H(1)               0.00532      11.89022       4.24273       3.96615
    17  O(17)              0.00462      -1.40119      -0.49998      -0.46739
    18  O(17)              0.03254      -9.86243      -3.51916      -3.28975
 --------------------------------------------------------
       Center         ----  Spin Dipole Couplings  ----
                      3XX-RR        3YY-RR        3ZZ-RR
 --------------------------------------------------------
     1   Atom       -0.000810      0.002872     -0.002062
     2   Atom       -0.009944      0.019660     -0.009716
     3   Atom       -0.000384      0.004587     -0.004202
     4   Atom       -0.004770      0.011574     -0.006804
     5   Atom        0.012891     -0.026282      0.013391
     6   Atom        0.019932     -0.010994     -0.008938
     7   Atom       -0.009197     -0.009987      0.019184
     8   Atom       -0.046044     -1.556045      1.602089
     9   Atom       -0.001414      0.005596     -0.004181
    10   Atom       -0.002672      0.009778     -0.007106
    11   Atom       -0.003986      0.011795     -0.007809
    12   Atom       -0.000329      0.004240     -0.003911
    13   Atom        0.003378      0.033307     -0.036686
    14   Atom        0.010610     -0.023139      0.012529
    15   Atom        0.040963     -0.023606     -0.017358
    16   Atom       -0.003166     -0.004890      0.008056
    17   Atom        0.015126      0.054234     -0.069360
    18   Atom       -0.645454      0.107627      0.537827
 --------------------------------------------------------
                        XY            XZ            YZ
 --------------------------------------------------------
     1   Atom        0.007523     -0.005211     -0.005734
     2   Atom        0.015089     -0.004050     -0.015599
     3   Atom        0.006776      0.000080     -0.000114
     4   Atom        0.001337     -0.000110     -0.004475
     5   Atom        0.018752     -0.027220      0.033433
     6   Atom       -0.000204      0.014245     -0.002860
     7   Atom        0.006380     -0.000704      0.016349
     8   Atom       -0.574620     -2.363134      0.805993
     9   Atom        0.000801      0.000780     -0.000373
    10   Atom       -0.001809      0.005296     -0.007291
    11   Atom        0.000799      0.000308     -0.000824
    12   Atom        0.002871     -0.001105     -0.005816
    13   Atom        0.046101      0.011698      0.012218
    14   Atom       -0.028556      0.005697      0.045267
    15   Atom       -0.013016     -0.002172      0.003985
    16   Atom       -0.003030      0.007234     -0.012722
    17   Atom        0.142167     -0.032655     -0.047812
    18   Atom       -1.373348     -1.527345      2.006098
 --------------------------------------------------------


 ---------------------------------------------------------------------------------
              Anisotropic Spin Dipole Couplings in Principal Axis System
 ---------------------------------------------------------------------------------

       Atom             a.u.   MegaHertz   Gauss  10(-4) cm-1        Axes

              Baa    -0.0070    -3.729    -1.331    -1.244  0.8206 -0.3753  0.4311
     1 H(1)   Bbb    -0.0058    -3.100    -1.106    -1.034 -0.1240  0.6194  0.7752
              Bcc     0.0128     6.829     2.437     2.278  0.5580  0.6896 -0.4617
 
              Baa    -0.0182    -2.444    -0.872    -0.815 -0.6003  0.4972  0.6265
     2 C(13)  Bbb    -0.0139    -1.863    -0.665    -0.621  0.7212 -0.0022  0.6928
              Bcc     0.0321     4.307     1.537     1.437  0.3458  0.8676 -0.3572
 
              Baa    -0.0051    -2.740    -0.978    -0.914  0.8116 -0.5673 -0.1393
     3 H(1)   Bbb    -0.0042    -2.232    -0.797    -0.745  0.1162 -0.0769  0.9902
              Bcc     0.0093     4.972     1.774     1.659  0.5725  0.8199 -0.0035
 
              Baa    -0.0078    -4.187    -1.494    -1.397 -0.0645  0.2283  0.9715
     4 H(1)   Bbb    -0.0049    -2.592    -0.925    -0.865  0.9950 -0.0592  0.0799
              Bcc     0.0127     6.780     2.419     2.261  0.0757  0.9718 -0.2233
 
              Baa    -0.0582    -7.809    -2.787    -2.605 -0.3962  0.7649 -0.5079
     5 C(13)  Bbb     0.0154     2.063     0.736     0.688  0.7160  0.6037  0.3506
              Bcc     0.0428     5.746     2.050     1.917 -0.5748  0.2247  0.7868
 
              Baa    -0.0161    -8.584    -3.063    -2.863 -0.3257  0.4529  0.8299
     6 H(1)   Bbb    -0.0097    -5.193    -1.853    -1.732  0.2016  0.8909 -0.4071
              Bcc     0.0258    13.777     4.916     4.596  0.9237 -0.0347  0.3814
 
              Baa    -0.0206   -10.995    -3.923    -3.667 -0.4747  0.8111 -0.3417
     7 H(1)   Bbb    -0.0060    -3.208    -1.145    -1.070  0.8784  0.4118 -0.2426
              Bcc     0.0266    14.202     5.068     4.737  0.0561  0.4153  0.9080
 
              Baa    -1.7509   126.693    45.207    42.260  0.1635  0.9792 -0.1202
     8 O(17)  Bbb    -1.7246   124.788    44.528    41.625  0.8064 -0.0625  0.5880
              Bcc     3.4755  -251.481   -89.735   -83.885 -0.5683  0.1930  0.7999
 
              Baa    -0.0044    -2.357    -0.841    -0.786 -0.2652  0.0571  0.9625
     9 H(1)   Bbb    -0.0013    -0.681    -0.243    -0.227  0.9580 -0.0971  0.2697
              Bcc     0.0057     3.038     1.084     1.013  0.1088  0.9936 -0.0290
 
              Baa    -0.0120    -1.605    -0.573    -0.535 -0.4419  0.2520  0.8609
    10 C(13)  Bbb    -0.0014    -0.182    -0.065    -0.061  0.8678  0.3630  0.3392
              Bcc     0.0133     1.787     0.638     0.596 -0.2271  0.8971 -0.3791
 
              Baa    -0.0079    -4.201    -1.499    -1.401 -0.0882  0.0453  0.9951
    11 H(1)   Bbb    -0.0040    -2.131    -0.761    -0.711  0.9949 -0.0457  0.0902
              Bcc     0.0119     6.333     2.260     2.112  0.0495  0.9979 -0.0410
 
              Baa    -0.0070    -3.712    -1.325    -1.238 -0.0577  0.4718  0.8798
    12 H(1)   Bbb    -0.0014    -0.740    -0.264    -0.247  0.9413 -0.2680  0.2054
              Bcc     0.0083     4.453     1.589     1.485  0.3327  0.8400 -0.4286
 
              Baa    -0.0399    -5.348    -1.908    -1.784 -0.2714  0.0103  0.9624
    13 C(13)  Bbb    -0.0296    -3.973    -1.418    -1.325  0.7654 -0.6040  0.2223
              Bcc     0.0695     9.321     3.326     3.109  0.5836  0.7969  0.1560
 
              Baa    -0.0638    -8.559    -3.054    -2.855  0.3438  0.7962 -0.4980
    14 C(13)  Bbb     0.0161     2.164     0.772     0.722  0.8702 -0.0708  0.4876
              Bcc     0.0477     6.395     2.282     2.133 -0.3529  0.6009  0.7172
 
              Baa    -0.0274   -14.602    -5.210    -4.871  0.1662  0.9280 -0.3334
    15 H(1)   Bbb    -0.0163    -8.675    -3.095    -2.894  0.1083  0.3189  0.9416
              Bcc     0.0436    23.277     8.306     7.764  0.9801 -0.1926 -0.0475
 
              Baa    -0.0129    -6.872    -2.452    -2.292 -0.1552  0.8195  0.5516
    16 H(1)   Bbb    -0.0057    -3.063    -1.093    -1.022  0.9291  0.3109 -0.2005
              Bcc     0.0186     9.935     3.545     3.314  0.3358 -0.4814  0.8096
 
              Baa    -0.1104     7.988     2.850     2.664  0.7045 -0.6734 -0.2240
    17 O(17)  Bbb    -0.0805     5.825     2.079     1.943  0.3110  0.0091  0.9504
              Bcc     0.1909   -13.813    -4.929    -4.608  0.6380  0.7392 -0.2158
 
              Baa    -1.6950   122.650    43.764    40.912  0.1815  0.7900 -0.5856
    18 O(17)  Bbb    -1.6916   122.405    43.677    40.830  0.8724  0.1456  0.4667
              Bcc     3.3866  -245.055   -87.442   -81.742 -0.4539  0.5956  0.6628
 

 ---------------------------------------------------------------------------------

 Calling FoFJK, ICntrl=      2127 FMM=F ISym2X=0 I1Cent= 0 IOpClX= 1 NMat=1 NMatS=1 NMatT=0.
 ***** Axes restored to original set *****
 -------------------------------------------------------------------
 Center     Atomic                   Forces (Hartrees/Bohr)
 Number     Number              X              Y              Z
 -------------------------------------------------------------------
      1        1          -0.001287981   -0.000599866   -0.003023780
      2        6           0.000284586   -0.000889553    0.000407185
      3        1          -0.002015619    0.002199736    0.001544217
      4        1           0.002796437    0.001498181   -0.000601253
      5        6          -0.001959064    0.001626920    0.001518541
      6        1          -0.002134413   -0.001586451    0.000042239
      7        1           0.001162570    0.000533370    0.001980837
      8        8           0.003386763   -0.002584240   -0.001741915
      9        1          -0.001657088    0.002818747    0.000535382
     10        6          -0.001065781   -0.001794645    0.002474424
     11        1           0.002982258    0.001139764    0.000086896
     12        1          -0.000809879   -0.000682020   -0.003049876
     13        6          -0.008096756    0.001376506    0.014820367
     14        6          -0.005568318    0.002946334    0.003881303
     15        1          -0.000980103   -0.002029548   -0.001546616
     16        1           0.000877085   -0.001977472    0.001646889
     17        8           0.010021229   -0.002239771   -0.016054301
     18        8           0.004064075    0.000244009   -0.002920540
 -------------------------------------------------------------------
 Cartesian Forces:  Max     0.016054301 RMS     0.003999072

 GradGradGradGradGradGradGradGradGradGradGradGradGradGradGradGradGradGrad
 Berny optimization.
 FormGI is forming the generalized inverse of G from B-inverse, IUseBI=4.
 Internal  Forces:  Max     0.019049693 RMS     0.002658097
 Search for a local minimum.
 Step number   1 out of a maximum of   84
 All quantities printed in internal units (Hartrees-Bohrs-Radians)
 Mixed Optimization -- RFO/linear search
 Second derivative matrix not updated -- first step.
 ITU=  0
     Eigenvalues ---    0.00230   0.00230   0.00230   0.00439   0.00502
     Eigenvalues ---    0.00745   0.02155   0.02559   0.04491   0.05678
     Eigenvalues ---    0.05687   0.05746   0.06139   0.07326   0.07483
     Eigenvalues ---    0.07564   0.11260   0.12298   0.14291   0.15355
     Eigenvalues ---    0.16000   0.16000   0.16000   0.16000   0.16000
     Eigenvalues ---    0.16000   0.16000   0.18047   0.21975   0.24995
     Eigenvalues ---    0.25000   0.25000   0.28420   0.29916   0.32135
     Eigenvalues ---    0.32208   0.32371   0.33306   0.33516   0.34173
     Eigenvalues ---    0.34208   0.34237   0.34284   0.34386   0.34652
     Eigenvalues ---    0.51946   0.55140   1.09335
 RFO step:  Lambda=-1.14880955D-03 EMin= 2.30000000D-03
 Linear search not attempted -- first point.
 Iteration  1 RMS(Cart)=  0.17946249 RMS(Int)=  0.01382827
 Iteration  2 RMS(Cart)=  0.06411466 RMS(Int)=  0.00112809
 Iteration  3 RMS(Cart)=  0.00205598 RMS(Int)=  0.00003246
 Iteration  4 RMS(Cart)=  0.00000213 RMS(Int)=  0.00003245
 Iteration  5 RMS(Cart)=  0.00000000 RMS(Int)=  0.00003245
 Variable       Old X    -DE/DX   Delta X   Delta X   Delta X     New X
                                 (Linear)    (Quad)   (Total)
    R1        2.06853  -0.00334   0.00000  -0.00971  -0.00971   2.05882
    R2        2.06932  -0.00335   0.00000  -0.00976  -0.00976   2.05956
    R3        2.06683  -0.00322   0.00000  -0.00933  -0.00933   2.05750
    R4        2.88131  -0.00276   0.00000  -0.00919  -0.00919   2.87212
    R5        2.08517  -0.00261   0.00000  -0.00780  -0.00780   2.07737
    R6        2.10171  -0.00234   0.00000  -0.00719  -0.00719   2.09451
    R7        2.57951  -0.00460   0.00000  -0.00884  -0.00884   2.57067
    R8        4.42862   0.00022   0.00000   0.00830   0.00830   4.43692
    R9        2.06244  -0.00329   0.00000  -0.00948  -0.00948   2.05297
   R10        2.07038  -0.00317   0.00000  -0.00923  -0.00923   2.06115
   R11        2.06981  -0.00321   0.00000  -0.00936  -0.00936   2.06045
   R12        2.83765  -0.00097   0.00000  -0.00301  -0.00301   2.83465
   R13        2.91230   0.00024   0.00000   0.00085   0.00085   2.91316
   R14        2.25117   0.01905   0.00000   0.01740   0.01740   2.26858
   R15        2.10598  -0.00211   0.00000  -0.00655  -0.00655   2.09942
   R16        2.08155  -0.00253   0.00000  -0.00753  -0.00753   2.07402
   R17        2.55008  -0.00501   0.00000  -0.00907  -0.00907   2.54101
    A1        1.89149   0.00010   0.00000   0.00027   0.00027   1.89176
    A2        1.89703   0.00012   0.00000   0.00163   0.00163   1.89866
    A3        1.92656   0.00004   0.00000   0.00056   0.00056   1.92712
    A4        1.89414   0.00012   0.00000   0.00019   0.00019   1.89433
    A5        1.92731  -0.00030   0.00000  -0.00235  -0.00235   1.92496
    A6        1.92645  -0.00007   0.00000  -0.00024  -0.00024   1.92621
    A7        1.96732  -0.00022   0.00000  -0.00111  -0.00112   1.96620
    A8        1.91465  -0.00021   0.00000  -0.00214  -0.00214   1.91251
    A9        2.00322   0.00066   0.00000   0.00412   0.00412   2.00734
   A10        1.84034  -0.00014   0.00000  -0.00435  -0.00436   1.83598
   A11        1.93156  -0.00007   0.00000   0.00197   0.00197   1.93353
   A12        1.79122  -0.00007   0.00000   0.00079   0.00079   1.79202
   A13        2.36771   0.00026   0.00000   0.00161   0.00161   2.36932
   A14        1.91887   0.00042   0.00000   0.00342   0.00342   1.92230
   A15        1.93283   0.00039   0.00000   0.00268   0.00268   1.93551
   A16        1.91825  -0.00031   0.00000  -0.00137  -0.00137   1.91688
   A17        1.85923   0.00007   0.00000  -0.00073  -0.00073   1.85850
   A18        1.90947  -0.00024   0.00000  -0.00161  -0.00161   1.90786
   A19        1.92432  -0.00032   0.00000  -0.00239  -0.00239   1.92192
   A20        2.04477  -0.00255   0.00000  -0.00997  -0.01012   2.03464
   A21        2.16205   0.00114   0.00000   0.00471   0.00456   2.16661
   A22        2.07620   0.00141   0.00000   0.00581   0.00565   2.08185
   A23        1.79553  -0.00107   0.00000  -0.00804  -0.00805   1.78748
   A24        1.92759  -0.00069   0.00000  -0.00580  -0.00580   1.92178
   A25        2.00270   0.00050   0.00000   0.00247   0.00247   2.00517
   A26        1.86152   0.00067   0.00000   0.00388   0.00385   1.86537
   A27        1.85830   0.00021   0.00000   0.00142   0.00142   1.85972
   A28        1.99912   0.00031   0.00000   0.00516   0.00516   2.00428
   A29        2.30796   0.00134   0.00000   0.00535   0.00535   2.31331
    D1        1.09493   0.00027   0.00000   0.01813   0.01813   1.11305
    D2        3.13986  -0.00019   0.00000   0.01062   0.01062  -3.13271
    D3       -1.13792  -0.00001   0.00000   0.01268   0.01268  -1.12524
    D4       -0.99627   0.00032   0.00000   0.01894   0.01894  -0.97734
    D5        1.04866  -0.00014   0.00000   0.01143   0.01143   1.06009
    D6        3.05407   0.00003   0.00000   0.01349   0.01349   3.06755
    D7       -3.09071   0.00040   0.00000   0.02037   0.02037  -3.07034
    D8       -1.04578  -0.00006   0.00000   0.01286   0.01286  -1.03292
    D9        0.95963   0.00012   0.00000   0.01492   0.01492   0.97455
   D10       -1.26468   0.00029   0.00000   0.01158   0.01158  -1.25310
   D11        2.76774   0.00009   0.00000   0.00782   0.00781   2.77555
   D12        0.81125   0.00032   0.00000   0.01161   0.01161   0.82286
   D13       -0.40257   0.00083   0.00000   0.24125   0.24125  -0.16132
   D14       -3.00925  -0.00011   0.00000  -0.02205  -0.02205  -3.03130
   D15        0.11274   0.00009   0.00000   0.01150   0.01150   0.12425
   D16        1.16542  -0.00030   0.00000  -0.02441  -0.02441   1.14102
   D17       -1.99577  -0.00009   0.00000   0.00915   0.00915  -1.98662
   D18       -0.87376  -0.00005   0.00000  -0.02119  -0.02119  -0.89495
   D19        2.24823   0.00016   0.00000   0.01237   0.01237   2.26060
   D20        1.55755  -0.00013   0.00000  -0.03843  -0.03845   1.51910
   D21       -2.74440  -0.00019   0.00000  -0.04045  -0.04043  -2.78483
   D22       -0.45293   0.00005   0.00000  -0.03633  -0.03634  -0.48927
   D23       -1.56544  -0.00032   0.00000  -0.07027  -0.07029  -1.63573
   D24        0.41580  -0.00039   0.00000  -0.07229  -0.07227   0.34352
   D25        2.70726  -0.00015   0.00000  -0.06817  -0.06818   2.63909
   D26        0.65552  -0.00012   0.00000   0.07109   0.07109   0.72660
   D27       -1.37352   0.00086   0.00000   0.07961   0.07962  -1.29389
   D28        2.76776   0.00002   0.00000   0.07065   0.07064   2.83840
         Item               Value     Threshold  Converged?
 Maximum Force            0.019050     0.000450     NO 
 RMS     Force            0.002658     0.000300     NO 
 Maximum Displacement     0.825226     0.001800     NO 
 RMS     Displacement     0.238354     0.001200     NO 
 Predicted change in Energy=-6.318223D-04
 GradGradGradGradGradGradGradGradGradGradGradGradGradGradGradGradGradGrad

                          Input orientation:                          
 ---------------------------------------------------------------------
 Center     Atomic      Atomic             Coordinates (Angstroms)
 Number     Number       Type             X           Y           Z
 ---------------------------------------------------------------------
      1          1           0        2.914902   -0.821604    1.385591
      2          6           0        2.611576   -0.797299    0.339471
      3          1           0        3.368224   -1.314790   -0.250027
      4          1           0        1.667726   -1.330040    0.235623
      5          6           0        2.463589    0.638534   -0.136414
      6          1           0        3.413354    1.191662   -0.115204
      7          1           0        2.146142    0.647013   -1.198317
      8          8           0        1.477730    1.348567    0.475518
      9          1           0       -0.796078   -2.480276    0.561486
     10          6           0       -1.365022   -1.565560    0.702297
     11          1           0       -2.433909   -1.776412    0.650549
     12          1           0       -1.180851   -1.141104    1.689599
     13          6           0       -1.003200   -0.572346   -0.361987
     14          6           0       -1.608685    0.838538   -0.223230
     15          1           0       -0.869698    1.352627    0.427813
     16          1           0       -1.592014    1.353318   -1.192395
     17          8           0       -0.295471   -0.817903   -1.300057
     18          8           0       -2.787315    0.887562    0.422134
 ---------------------------------------------------------------------
                    Distance matrix (angstroms):
                    1          2          3          4          5
     1  H    0.000000
     2  C    1.089479   0.000000
     3  H    1.767478   1.089872   0.000000
     4  H    1.770983   1.088784   1.768554   0.000000
     5  C    2.156892   1.519862   2.155632   2.155712   0.000000
     6  H    2.560093   2.192154   2.510481   3.086952   1.099297
     7  H    3.069920   2.160430   2.498282   2.488736   1.108369
     8  O    2.757415   2.430813   3.345722   2.696031   1.360340
     9  H    4.147496   3.807074   4.399810   2.738533   4.565027
    10  C    4.397512   4.066349   4.834607   3.077469   4.496635
    11  H    5.482857   5.149014   5.889726   4.146664   5.516952
    12  H    4.119429   4.040241   4.948373   3.203768   4.447850
    13  C    4.297404   3.689072   4.435437   2.839909   3.679094
    14  C    5.080080   4.561052   5.422837   3.955774   4.078106
    15  H    4.468537   4.092585   5.053174   3.697588   3.455298
    16  H    5.629262   4.964064   5.710588   4.457079   4.251344
    17  O    4.185596   3.337573   3.843452   2.544551   3.329817
    18  O    6.030322   5.656290   6.572124   4.979954   5.286396
                    6          7          8          9         10
     6  H    0.000000
     7  H    1.753739   0.000000
     8  O    2.029830   1.934082   0.000000
     9  H    5.626753   4.640421   4.453946   0.000000
    10  C    5.577047   4.564656   4.077353   1.086384   0.000000
    11  H    6.601993   5.501651   5.009695   1.784894   1.090713
    12  H    5.459471   4.754608   3.839336   1.792783   1.090343
    13  C    4.762202   3.479172   3.247512   2.129765   1.500030
    14  C    5.035597   3.884095   3.205360   3.505801   2.587598
    15  H    4.320337   3.498211   2.347917   3.835940   2.972626
    16  H    5.122517   3.804302   3.493606   4.290228   3.487296
    17  O    4.381507   2.849176   3.315192   2.545473   2.390052
    18  O    6.231333   5.198339   4.290220   3.914943   2.849424
                   11         12         13         14         15
    11  H    0.000000
    12  H    1.747397   0.000000
    13  C    2.126483   2.136363   0.000000
    14  C    2.877924   2.785846   1.541577   0.000000
    15  H    3.505317   2.812048   2.084976   1.110966   0.000000
    16  H    3.728329   3.833677   2.178178   1.097522   1.773926
    17  O    3.049019   3.134708   1.200481   2.372316   2.833102
    18  O    2.697003   2.881437   2.435004   1.344644   1.973214
                   16         17         18
    16  H    0.000000
    17  O    2.531169   0.000000
    18  O    2.062129   3.476182   0.000000
 Stoichiometry    C5H10O3(3)
 Framework group  C1[X(C5H10O3)]
 Deg. of freedom    48
 Full point group                 C1      NOp   1
 Largest Abelian subgroup         C1      NOp   1
 Largest concise Abelian subgroup C1      NOp   1
                         Standard orientation:                         
 ---------------------------------------------------------------------
 Center     Atomic      Atomic             Coordinates (Angstroms)
 Number     Number       Type             X           Y           Z
 ---------------------------------------------------------------------
      1          1           0        2.884705    0.846917   -1.391199
      2          6           0        2.585530    0.827681   -0.343779
      3          1           0        3.331724    1.369690    0.236947
      4          1           0        1.629728    1.339222   -0.242701
      5          6           0        2.473046   -0.605589    0.149238
      6          1           0        3.435520   -1.136406    0.131006
      7          1           0        2.159435   -0.609153    1.212308
      8          8           0        1.502175   -1.345733   -0.450861
      9          1           0       -0.861600    2.427236   -0.572964
     10          6           0       -1.409273    1.497794   -0.701113
     11          1           0       -2.482658    1.684004   -0.647951
     12          1           0       -1.218437    1.066303   -1.684090
     13          6           0       -1.020570    0.525860    0.373291
     14          6           0       -1.593063   -0.900415    0.253077
     15          1           0       -0.844332   -1.404517   -0.394633
     16          1           0       -1.561018   -1.403317    1.228073
     17          8           0       -0.315704    0.798944    1.305891
     18          8           0       -2.772357   -0.984707   -0.387414
 ---------------------------------------------------------------------
 Rotational constants (GHZ):           2.8248856           1.0481216           0.9040110
 Standard basis: Aug-CC-pVTZ (5D, 7F)
 There are   690 symmetry adapted cartesian basis functions of A   symmetry.
 There are   598 symmetry adapted basis functions of A   symmetry.
   598 basis functions,   846 primitive gaussians,   690 cartesian basis functions
    33 alpha electrons       31 beta electrons
       nuclear repulsion energy       372.5350433504 Hartrees.
 NAtoms=   18 NActive=   18 NUniq=   18 SFac= 1.00D+00 NAtFMM=   60 NAOKFM=F Big=F
 Integral buffers will be    131072 words long.
 Raffenetti 2 integral format.
 Two-electron integral symmetry is turned on.
 Nuclear repulsion after empirical dispersion term =      372.5263610629 Hartrees.
 One-electron integrals computed using PRISM.
 NBasis=   598 RedAO= T EigKep=  7.81D-06  NBF=   598
 NBsUse=   598 1.00D-06 EigRej= -1.00D+00 NBFU=   598
 Initial guess from the checkpoint file:  "/scratch/kurten/scratch_galib/third-paper/et-acet/SYS_1A_1B/DFT_high/calc-LM/TMP/G165084803_11_1_1268/Gau-192592.chk"
 B after Tr=     0.000000   -0.000000    0.000000
         Rot=    0.999616    0.024157   -0.009670   -0.009520 Ang=   3.18 deg.
 Initial guess <Sx>= 0.0000 <Sy>= 0.0000 <Sz>= 1.0000 <S**2>= 2.0095 S= 1.0032
 ExpMin= 2.53D-02 ExpMax= 1.53D+04 ExpMxC= 5.22D+02 IAcc=3 IRadAn=         7 AccDes= 0.00D+00
 Harris functional with IExCor= 4639 and IRadAn=       7 diagonalized for initial guess.
 HarFok:  IExCor= 4639 AccDes= 0.00D+00 IRadAn=         7 IDoV= 1 UseB2=F ITyADJ=14
 ICtDFT=  3500011 ScaDFX=  1.000000  1.000000  1.000000  1.000000
 FoFCou: FMM=F IPFlag=           0 FMFlag=      100000 FMFlg1=           0
         NFxFlg=           0 DoJE=T BraDBF=F KetDBF=T FulRan=T
         wScrn=  0.000000 ICntrl=       500 IOpCl=  0 I1Cent=   200000004 NGrid=           0
         NMat0=    1 NMatS0=      1 NMatT0=    0 NMatD0=    1 NMtDS0=    0 NMtDT0=    0
 Petite list used in FoFCou.
 Requested convergence on RMS density matrix=1.00D-08 within 128 cycles.
 Requested convergence on MAX density matrix=1.00D-06.
 Requested convergence on             energy=1.00D-06.
 No special actions if energy rises.
 Restarting incremental Fock formation.
 SCF Done:  E(UwB97XD) =  -422.097606749     A.U. after   25 cycles
            NFock= 25  Conv=0.72D-08     -V/T= 2.0058
 <Sx>= 0.0000 <Sy>= 0.0000 <Sz>= 1.0000 <S**2>= 2.0096 S= 1.0032
 <L.S>=  0.00000000000    
 Annihilation of the first spin contaminant:
 S**2 before annihilation     2.0096,   after     2.0001
 Calling FoFJK, ICntrl=      2127 FMM=F ISym2X=0 I1Cent= 0 IOpClX= 1 NMat=1 NMatS=1 NMatT=0.
 ***** Axes restored to original set *****
 -------------------------------------------------------------------
 Center     Atomic                   Forces (Hartrees/Bohr)
 Number     Number              X              Y              Z
 -------------------------------------------------------------------
      1        1           0.000496535    0.000382491    0.000072994
      2        6          -0.000168800   -0.000754130    0.000690397
      3        1           0.000140252   -0.000002564    0.000058763
      4        1           0.001160592    0.000155546   -0.000532137
      5        6          -0.002053935   -0.000889292    0.001686694
      6        1           0.000111077    0.000422493   -0.000571722
      7        1           0.000238938   -0.000080573   -0.000534269
      8        8           0.000926300    0.000211957   -0.000114066
      9        1           0.000025945    0.000046801    0.000232407
     10        6           0.001310456    0.000240913    0.000196430
     11        1           0.000120322    0.000351358   -0.000340989
     12        1           0.000184579   -0.000012482   -0.000030789
     13        6          -0.004725546   -0.001395378    0.000902375
     14        6          -0.002538030    0.002058583    0.001654303
     15        1           0.000534030   -0.000559812   -0.000329436
     16        1           0.000279161   -0.000297729   -0.000253867
     17        8           0.001648231    0.000707810   -0.001573701
     18        8           0.002309892   -0.000585991   -0.001213386
 -------------------------------------------------------------------
 Cartesian Forces:  Max     0.004725546 RMS     0.001115867

 GradGradGradGradGradGradGradGradGradGradGradGradGradGradGradGradGradGrad
 Berny optimization.
 Using GEDIIS/GDIIS optimizer.
 FormGI is forming the generalized inverse of G from B-inverse, IUseBI=4.
 Internal  Forces:  Max     0.004407405 RMS     0.001137839
 Search for a local minimum.
 Step number   2 out of a maximum of   84
 All quantities printed in internal units (Hartrees-Bohrs-Radians)
 Mixed Optimization -- RFO/linear search
 Update second derivatives using D2CorX and points    1    2
 DE= -9.48D-05 DEPred=-6.32D-04 R= 1.50D-01
 Trust test= 1.50D-01 RLast= 3.16D-01 DXMaxT set to 3.00D-01
 ITU=  0  0
 Use linear search instead of GDIIS.
     Eigenvalues ---    0.00195   0.00230   0.00428   0.00457   0.00741
     Eigenvalues ---    0.00913   0.02497   0.02580   0.04547   0.05567
     Eigenvalues ---    0.05696   0.05705   0.06188   0.07342   0.07534
     Eigenvalues ---    0.07576   0.10737   0.12323   0.14307   0.15232
     Eigenvalues ---    0.15398   0.16000   0.16000   0.16000   0.16000
     Eigenvalues ---    0.16000   0.16165   0.18097   0.20361   0.23061
     Eigenvalues ---    0.24998   0.25823   0.28416   0.29844   0.30850
     Eigenvalues ---    0.32211   0.32450   0.32560   0.33378   0.33625
     Eigenvalues ---    0.34187   0.34222   0.34266   0.34480   0.34623
     Eigenvalues ---    0.50020   0.53887   0.91858
 RFO step:  Lambda=-1.53779490D-03 EMin= 1.95126522D-03
 Quartic linear search produced a step of -0.45295.
 Iteration  1 RMS(Cart)=  0.20551628 RMS(Int)=  0.01743752
 Iteration  2 RMS(Cart)=  0.09528369 RMS(Int)=  0.00281216
 Iteration  3 RMS(Cart)=  0.00492135 RMS(Int)=  0.00002005
 Iteration  4 RMS(Cart)=  0.00000975 RMS(Int)=  0.00001973
 Iteration  5 RMS(Cart)=  0.00000000 RMS(Int)=  0.00001973
 Variable       Old X    -DE/DX   Delta X   Delta X   Delta X     New X
                                 (Linear)    (Quad)   (Total)
    R1        2.05882   0.00020   0.00440  -0.01856  -0.01416   2.04466
    R2        2.05956   0.00007   0.00442  -0.01886  -0.01444   2.04512
    R3        2.05750  -0.00103   0.00423  -0.01979  -0.01556   2.04194
    R4        2.87212   0.00046   0.00416  -0.01701  -0.01285   2.85927
    R5        2.07737   0.00030   0.00353  -0.01468  -0.01114   2.06623
    R6        2.09451   0.00044   0.00326  -0.01323  -0.00997   2.08454
    R7        2.57067  -0.00005   0.00400  -0.01725  -0.01325   2.55742
    R8        4.43692   0.00087  -0.00376   0.03315   0.02939   4.46631
    R9        2.05297  -0.00006   0.00429  -0.01851  -0.01422   2.03875
   R10        2.06115  -0.00017   0.00418  -0.01822  -0.01404   2.04711
   R11        2.06045  -0.00000   0.00424  -0.01820  -0.01396   2.04649
   R12        2.83465  -0.00077   0.00136  -0.00716  -0.00580   2.82885
   R13        2.91316  -0.00045  -0.00039   0.00079   0.00040   2.91356
   R14        2.26858   0.00206  -0.00788   0.03495   0.02707   2.29565
   R15        2.09942   0.00066   0.00297  -0.01161  -0.00864   2.09078
   R16        2.07402   0.00009   0.00341  -0.01450  -0.01108   2.06293
   R17        2.54101  -0.00263   0.00411  -0.02028  -0.01617   2.52484
    A1        1.89176   0.00004  -0.00012  -0.00071  -0.00085   1.89091
    A2        1.89866   0.00044  -0.00074   0.00646   0.00572   1.90438
    A3        1.92712  -0.00054  -0.00025  -0.00054  -0.00080   1.92632
    A4        1.89433  -0.00027  -0.00008  -0.00101  -0.00110   1.89323
    A5        1.92496  -0.00010   0.00106  -0.00581  -0.00475   1.92021
    A6        1.92621   0.00044   0.00011   0.00173   0.00183   1.92804
    A7        1.96620  -0.00111   0.00051  -0.00776  -0.00725   1.95895
    A8        1.91251   0.00025   0.00097  -0.00033   0.00056   1.91307
    A9        2.00734   0.00244  -0.00187   0.01467   0.01278   2.02012
   A10        1.83598  -0.00011   0.00197  -0.01131  -0.00936   1.82662
   A11        1.93353  -0.00113  -0.00089  -0.00159  -0.00245   1.93108
   A12        1.79202  -0.00045  -0.00036   0.00516   0.00474   1.79676
   A13        2.36932   0.00390  -0.00073   0.01647   0.01574   2.38506
   A14        1.92230   0.00023  -0.00155   0.00756   0.00601   1.92831
   A15        1.93551  -0.00015  -0.00121   0.00467   0.00345   1.93896
   A16        1.91688   0.00036   0.00062  -0.00136  -0.00074   1.91614
   A17        1.85850   0.00031   0.00033  -0.00050  -0.00019   1.85830
   A18        1.90786  -0.00071   0.00073  -0.00555  -0.00483   1.90304
   A19        1.92192  -0.00006   0.00108  -0.00490  -0.00383   1.91810
   A20        2.03464   0.00114   0.00459  -0.01717  -0.01261   2.02203
   A21        2.16661   0.00057  -0.00206   0.01009   0.00800   2.17461
   A22        2.08185  -0.00170  -0.00256   0.00721   0.00463   2.08648
   A23        1.78748   0.00121   0.00365  -0.01090  -0.00727   1.78021
   A24        1.92178  -0.00113   0.00263  -0.01644  -0.01381   1.90797
   A25        2.00517  -0.00014  -0.00112   0.00430   0.00319   2.00836
   A26        1.86537   0.00013  -0.00174   0.00878   0.00698   1.87235
   A27        1.85972  -0.00041  -0.00064   0.00238   0.00173   1.86145
   A28        2.00428   0.00050  -0.00234   0.01089   0.00854   2.01282
   A29        2.31331   0.00441  -0.00242   0.02007   0.01765   2.33096
    D1        1.11305  -0.00012  -0.00821   0.03465   0.02643   1.13948
    D2       -3.13271  -0.00077  -0.00481   0.01566   0.01085  -3.12186
    D3       -1.12524   0.00032  -0.00574   0.03089   0.02517  -1.10008
    D4       -0.97734   0.00024  -0.00858   0.03961   0.03101  -0.94632
    D5        1.06009  -0.00041  -0.00518   0.02061   0.01543   1.07552
    D6        3.06755   0.00068  -0.00611   0.03584   0.02975   3.09730
    D7       -3.07034   0.00036  -0.00923   0.04349   0.03425  -3.03609
    D8       -1.03292  -0.00029  -0.00583   0.02449   0.01867  -1.01425
    D9        0.97455   0.00080  -0.00676   0.03972   0.03298   1.00753
   D10       -1.25310  -0.00212  -0.00524  -0.02106  -0.02633  -1.27943
   D11        2.77555  -0.00165  -0.00354  -0.02146  -0.02501   2.75054
   D12        0.82286  -0.00085  -0.00526  -0.01052  -0.01574   0.80712
   D13       -0.16132  -0.00359  -0.10927  -0.19190  -0.30117  -0.46249
   D14       -3.03130   0.00039   0.00999  -0.00379   0.00622  -3.02508
   D15        0.12425  -0.00037  -0.00521  -0.01475  -0.01998   0.10427
   D16        1.14102   0.00032   0.01105  -0.00876   0.00232   1.14333
   D17       -1.98662  -0.00043  -0.00414  -0.01972  -0.02388  -2.01050
   D18       -0.89495   0.00040   0.00960  -0.00207   0.00753  -0.88741
   D19        2.26060  -0.00036  -0.00560  -0.01304  -0.01866   2.24194
   D20        1.51910  -0.00072   0.01742  -0.12443  -0.10702   1.41209
   D21       -2.78483  -0.00043   0.01831  -0.12639  -0.10803  -2.89286
   D22       -0.48927  -0.00091   0.01646  -0.12254  -0.10606  -0.59533
   D23       -1.63573   0.00001   0.03184  -0.11399  -0.08219  -1.71792
   D24        0.34352   0.00030   0.03274  -0.11594  -0.08320   0.26032
   D25        2.63909  -0.00018   0.03088  -0.11210  -0.08124   2.55785
   D26        0.72660  -0.00123  -0.03220  -0.04034  -0.07255   0.65405
   D27       -1.29389  -0.00055  -0.03607  -0.02059  -0.05663  -1.35052
   D28        2.83840  -0.00099  -0.03200  -0.03967  -0.07168   2.76671
         Item               Value     Threshold  Converged?
 Maximum Force            0.004407     0.000450     NO 
 RMS     Force            0.001138     0.000300     NO 
 Maximum Displacement     0.837596     0.001800     NO 
 RMS     Displacement     0.289193     0.001200     NO 
 Predicted change in Energy=-1.108751D-03
 GradGradGradGradGradGradGradGradGradGradGradGradGradGradGradGradGradGrad

                          Input orientation:                          
 ---------------------------------------------------------------------
 Center     Atomic      Atomic             Coordinates (Angstroms)
 Number     Number       Type             X           Y           Z
 ---------------------------------------------------------------------
      1          1           0        3.008213   -0.566054    1.587174
      2          6           0        2.639152   -0.791140    0.595295
      3          1           0        3.375099   -1.401707    0.088528
      4          1           0        1.722974   -1.357902    0.678860
      5          6           0        2.402398    0.485886   -0.180922
      6          1           0        3.330456    1.030706   -0.374323
      7          1           0        2.007569    0.242934   -1.181870
      8          8           0        1.459122    1.314498    0.324181
      9          1           0       -0.649785   -2.403139    0.188423
     10          6           0       -1.200963   -1.532751    0.508683
     11          1           0       -2.244131   -1.780418    0.663486
     12          1           0       -0.829262   -1.162906    1.456231
     13          6           0       -1.102877   -0.460034   -0.530811
     14          6           0       -1.707027    0.905505   -0.146862
     15          1           0       -0.899855    1.350166    0.465391
     16          1           0       -1.809859    1.519838   -1.043375
     17          8           0       -0.579738   -0.599176   -1.618340
     18          8           0       -2.790489    0.846180    0.632702
 ---------------------------------------------------------------------
                    Distance matrix (angstroms):
                    1          2          3          4          5
     1  H    0.000000
     2  C    1.081986   0.000000
     3  H    1.754669   1.082231   0.000000
     4  H    1.761788   1.080548   1.754972   0.000000
     5  C    2.144703   1.513063   2.140504   2.144853   0.000000
     6  H    2.549697   2.176507   2.476461   3.065721   1.093401
     7  H    3.053417   2.150935   2.487749   2.471030   1.103092
     8  O    2.744324   2.428927   3.332308   2.708716   1.353328
     9  H    4.325776   3.685267   4.148799   2.638756   4.218850
    10  C    4.451383   3.912029   4.597178   2.934100   4.187440
    11  H    5.469460   4.982948   5.661249   3.989571   5.238261
    12  H    3.885819   3.592953   4.427673   2.675115   3.980252
    13  C    4.625815   3.921801   4.617640   3.202328   3.647483
    14  C    5.235060   4.724264   5.586290   4.191627   4.130933
    15  H    4.494808   4.138434   5.098046   3.776035   3.474129
    16  H    5.872354   5.274424   6.058087   4.871180   4.422215
    17  O    4.811425   3.911302   4.381574   3.339952   3.483771
    18  O    6.044036   5.671262   6.585105   5.023093   5.268574
                    6          7          8          9         10
     6  H    0.000000
     7  H    1.738605   0.000000
     8  O    2.017508   1.928012   0.000000
     9  H    5.286804   3.992610   4.276301   0.000000
    10  C    5.280603   4.038032   3.900887   1.078860   0.000000
    11  H    6.328940   5.057295   4.838151   1.776346   1.083283
    12  H    5.046396   4.121113   3.557495   1.782618   1.082956
    13  C    4.679875   3.254675   3.231689   2.120907   1.496961
    14  C    5.044169   3.912602   3.227019   3.489599   2.575060
    15  H    4.324663   3.520305   2.363469   3.771810   2.898923
    16  H    5.206699   4.027706   3.549451   4.272335   3.478209
    17  O    4.415168   2.755687   3.404774   2.554130   2.404519
    18  O    6.205975   5.165069   4.286456   3.916386   2.863789
                   11         12         13         14         15
    11  H    0.000000
    12  H    1.735402   0.000000
    13  C    2.114762   2.125378   0.000000
    14  C    2.856453   2.760200   1.541788   0.000000
    15  H    3.412752   2.702273   2.076166   1.106392   0.000000
    16  H    3.740809   3.795618   2.163894   1.091657   1.770105
    17  O    3.061415   3.135768   1.214806   2.387487   2.871298
    18  O    2.682997   2.925925   2.430637   1.336088   1.963795
                   16         17         18
    16  H    0.000000
    17  O    2.516744   0.000000
    18  O    2.055404   3.470399   0.000000
 Stoichiometry    C5H10O3(3)
 Framework group  C1[X(C5H10O3)]
 Deg. of freedom    48
 Full point group                 C1      NOp   1
 Largest Abelian subgroup         C1      NOp   1
 Largest concise Abelian subgroup C1      NOp   1
                         Standard orientation:                         
 ---------------------------------------------------------------------
 Center     Atomic      Atomic             Coordinates (Angstroms)
 Number     Number       Type             X           Y           Z
 ---------------------------------------------------------------------
      1          1           0        3.102791    0.424278   -1.528712
      2          6           0        2.706739    0.702039   -0.560887
      3          1           0        3.438905    1.320302   -0.057988
      4          1           0        1.806213    1.282680   -0.700504
      5          6           0        2.417417   -0.532985    0.263957
      6          1           0        3.326730   -1.086909    0.512641
      7          1           0        1.995709   -0.236446    1.239170
      8          8           0        1.473313   -1.364772   -0.234334
      9          1           0       -0.558045    2.396842   -0.337239
     10          6           0       -1.117240    1.523931   -0.636014
     11          1           0       -2.149249    1.785161   -0.836561
     12          1           0       -0.723116    1.103575   -1.552944
     13          6           0       -1.076090    0.498311    0.453619
     14          6           0       -1.696855   -0.870987    0.111880
     15          1           0       -0.880071   -1.359432   -0.452379
     16          1           0       -1.841932   -1.441322    1.031329
     17          8           0       -0.585575    0.676683    1.550584
     18          8           0       -2.752957   -0.825733   -0.705268
 ---------------------------------------------------------------------
 Rotational constants (GHZ):           2.7366071           1.0115575           0.9197081
 Standard basis: Aug-CC-pVTZ (5D, 7F)
 There are   690 symmetry adapted cartesian basis functions of A   symmetry.
 There are   598 symmetry adapted basis functions of A   symmetry.
   598 basis functions,   846 primitive gaussians,   690 cartesian basis functions
    33 alpha electrons       31 beta electrons
       nuclear repulsion energy       371.2488953900 Hartrees.
 NAtoms=   18 NActive=   18 NUniq=   18 SFac= 1.00D+00 NAtFMM=   60 NAOKFM=F Big=F
 Integral buffers will be    131072 words long.
 Raffenetti 2 integral format.
 Two-electron integral symmetry is turned on.
 Nuclear repulsion after empirical dispersion term =      371.2401431194 Hartrees.
 One-electron integrals computed using PRISM.
 NBasis=   598 RedAO= T EigKep=  7.45D-06  NBF=   598
 NBsUse=   598 1.00D-06 EigRej= -1.00D+00 NBFU=   598
 Initial guess from the checkpoint file:  "/scratch/kurten/scratch_galib/third-paper/et-acet/SYS_1A_1B/DFT_high/calc-LM/TMP/G165084803_11_1_1268/Gau-192592.chk"
 B after Tr=    -0.000000   -0.000000   -0.000000
         Rot=    0.999489   -0.007880    0.025724    0.017264 Ang=  -3.66 deg.
 Initial guess <Sx>= 0.0000 <Sy>= 0.0000 <Sz>= 1.0000 <S**2>= 2.0098 S= 1.0033
 ExpMin= 2.53D-02 ExpMax= 1.53D+04 ExpMxC= 5.22D+02 IAcc=3 IRadAn=         7 AccDes= 0.00D+00
 Harris functional with IExCor= 4639 and IRadAn=       7 diagonalized for initial guess.
 HarFok:  IExCor= 4639 AccDes= 0.00D+00 IRadAn=         7 IDoV= 1 UseB2=F ITyADJ=14
 ICtDFT=  3500011 ScaDFX=  1.000000  1.000000  1.000000  1.000000
 FoFCou: FMM=F IPFlag=           0 FMFlag=      100000 FMFlg1=           0
         NFxFlg=           0 DoJE=T BraDBF=F KetDBF=T FulRan=T
         wScrn=  0.000000 ICntrl=       500 IOpCl=  0 I1Cent=   200000004 NGrid=           0
         NMat0=    1 NMatS0=      1 NMatT0=    0 NMatD0=    1 NMtDS0=    0 NMtDT0=    0
 Petite list used in FoFCou.
 Requested convergence on RMS density matrix=1.00D-08 within 128 cycles.
 Requested convergence on MAX density matrix=1.00D-06.
 Requested convergence on             energy=1.00D-06.
 No special actions if energy rises.
 Restarting incremental Fock formation.
 SCF Done:  E(UwB97XD) =  -422.096920693     A.U. after   27 cycles
            NFock= 27  Conv=0.48D-08     -V/T= 2.0056
 <Sx>= 0.0000 <Sy>= 0.0000 <Sz>= 1.0000 <S**2>= 2.0096 S= 1.0032
 <L.S>=  0.00000000000    
 Annihilation of the first spin contaminant:
 S**2 before annihilation     2.0096,   after     2.0001
 Calling FoFJK, ICntrl=      2127 FMM=F ISym2X=0 I1Cent= 0 IOpClX= 1 NMat=1 NMatS=1 NMatT=0.
 ***** Axes restored to original set *****
 -------------------------------------------------------------------
 Center     Atomic                   Forces (Hartrees/Bohr)
 Number     Number              X              Y              Z
 -------------------------------------------------------------------
      1        1           0.001318571    0.000742547    0.004731129
      2        6          -0.000496589    0.001449651   -0.001022564
      3        1           0.003568645   -0.003046244   -0.002315692
      4        1          -0.004665283   -0.003139587    0.001090917
      5        6           0.000658244    0.000368835    0.000450010
      6        1           0.003691905    0.002348859   -0.001294793
      7        1          -0.001430260   -0.000476329   -0.003924265
      8        8          -0.003325941    0.001446679    0.001816099
      9        1           0.002347216   -0.004484772   -0.000871113
     10        6           0.000704331    0.001964251   -0.005001926
     11        1          -0.004545390   -0.001483381    0.000506580
     12        1           0.002114703    0.001779206    0.004235833
     13        6           0.007621802   -0.003015017   -0.015174871
     14        6           0.001384651   -0.000337212   -0.003887011
     15        1           0.002827889    0.001199003    0.000979316
     16        1          -0.000769079    0.002932865   -0.002829411
     17        8          -0.008308360    0.003224814    0.020203820
     18        8          -0.002697055   -0.001474167    0.002307943
 -------------------------------------------------------------------
 Cartesian Forces:  Max     0.020203820 RMS     0.004499007

 GradGradGradGradGradGradGradGradGradGradGradGradGradGradGradGradGradGrad
 Berny optimization.
 Using GEDIIS/GDIIS optimizer.
 FormGI is forming the generalized inverse of G from B-inverse, IUseBI=4.
 Internal  Forces:  Max     0.022034078 RMS     0.003362241
 Search for a local minimum.
 Step number   3 out of a maximum of   84
 All quantities printed in internal units (Hartrees-Bohrs-Radians)
 Mixed Optimization -- RFO/linear search
 Update second derivatives using D2CorX and points    1    3    2
 DE=  6.86D-04 DEPred=-1.11D-03 R=-6.19D-01
 Trust test=-6.19D-01 RLast= 4.17D-01 DXMaxT set to 1.50D-01
 ITU= -1  0  0
 Use linear search instead of GDIIS.
     Eigenvalues ---    0.00230   0.00238   0.00432   0.00488   0.00743
     Eigenvalues ---    0.01065   0.02457   0.02690   0.04502   0.05636
     Eigenvalues ---    0.05686   0.05743   0.06298   0.07361   0.07616
     Eigenvalues ---    0.07643   0.10810   0.12372   0.14359   0.15283
     Eigenvalues ---    0.15957   0.16000   0.16000   0.16000   0.16000
     Eigenvalues ---    0.16021   0.16936   0.18040   0.22132   0.24958
     Eigenvalues ---    0.25197   0.25946   0.28473   0.30028   0.31955
     Eigenvalues ---    0.32208   0.32462   0.33369   0.33582   0.34166
     Eigenvalues ---    0.34220   0.34266   0.34321   0.34587   0.34891
     Eigenvalues ---    0.50573   0.53885   1.01047
 RFO step:  Lambda=-6.33438651D-04 EMin= 2.29973393D-03
 Quartic linear search produced a step of -0.67716.
 Iteration  1 RMS(Cart)=  0.14610395 RMS(Int)=  0.00830808
 Iteration  2 RMS(Cart)=  0.01058067 RMS(Int)=  0.00008686
 Iteration  3 RMS(Cart)=  0.00006445 RMS(Int)=  0.00007239
 Iteration  4 RMS(Cart)=  0.00000001 RMS(Int)=  0.00007239
 Variable       Old X    -DE/DX   Delta X   Delta X   Delta X     New X
                                 (Linear)    (Quad)   (Total)
    R1        2.04466   0.00494   0.00959   0.00407   0.01366   2.05831
    R2        2.04512   0.00523   0.00978   0.00413   0.01391   2.05903
    R3        2.04194   0.00569   0.01054   0.00281   0.01335   2.05529
    R4        2.85927   0.00460   0.00870   0.00497   0.01368   2.87295
    R5        2.06623   0.00453   0.00754   0.00417   0.01171   2.07794
    R6        2.08454   0.00418   0.00675   0.00426   0.01101   2.09556
    R7        2.55742   0.00377   0.00897   0.00141   0.01038   2.56780
    R8        4.46631  -0.00065  -0.01990   0.00767  -0.01223   4.45408
    R9        2.03875   0.00508   0.00963   0.00375   0.01338   2.05213
   R10        2.04711   0.00479   0.00951   0.00339   0.01290   2.06000
   R11        2.04649   0.00504   0.00945   0.00388   0.01333   2.05982
   R12        2.82885   0.00077   0.00393  -0.00084   0.00309   2.83193
   R13        2.91356   0.00079  -0.00027   0.00011  -0.00016   2.91339
   R14        2.29565  -0.02203  -0.01833  -0.00365  -0.02198   2.27367
   R15        2.09078   0.00221   0.00585   0.00274   0.00859   2.09937
   R16        2.06293   0.00405   0.00751   0.00335   0.01085   2.07378
   R17        2.52484   0.00360   0.01095  -0.00146   0.00949   2.53433
    A1        1.89091  -0.00013   0.00057  -0.00124  -0.00066   1.89025
    A2        1.90438  -0.00066  -0.00387   0.00131  -0.00256   1.90182
    A3        1.92632   0.00022   0.00054  -0.00142  -0.00087   1.92545
    A4        1.89323  -0.00022   0.00074  -0.00127  -0.00053   1.89270
    A5        1.92021   0.00015   0.00322  -0.00075   0.00247   1.92268
    A6        1.92804   0.00061  -0.00124   0.00329   0.00205   1.93009
    A7        1.95895   0.00090   0.00491  -0.00318   0.00172   1.96067
    A8        1.91307   0.00036  -0.00038   0.00363   0.00330   1.91637
    A9        2.02012  -0.00127  -0.00865   0.00519  -0.00345   2.01667
   A10        1.82662  -0.00049   0.00634  -0.00412   0.00222   1.82884
   A11        1.93108   0.00039   0.00166  -0.00400  -0.00236   1.92872
   A12        1.79676   0.00010  -0.00321   0.00226  -0.00091   1.79585
   A13        2.38506  -0.00133  -0.01066   0.01078   0.00012   2.38518
   A14        1.92831  -0.00061  -0.00407  -0.00005  -0.00412   1.92418
   A15        1.93896  -0.00040  -0.00234  -0.00130  -0.00364   1.93532
   A16        1.91614   0.00107   0.00050   0.00325   0.00375   1.91989
   A17        1.85830   0.00027   0.00013   0.00161   0.00175   1.86006
   A18        1.90304   0.00014   0.00327  -0.00218   0.00110   1.90413
   A19        1.91810  -0.00050   0.00259  -0.00146   0.00114   1.91923
   A20        2.02203   0.00394   0.00854   0.00643   0.01462   2.03665
   A21        2.17461  -0.00161  -0.00542  -0.00067  -0.00645   2.16817
   A22        2.08648  -0.00233  -0.00313  -0.00652  -0.01000   2.07647
   A23        1.78021  -0.00342   0.00492  -0.00456   0.00037   1.78059
   A24        1.90797   0.00239   0.00935   0.00018   0.00954   1.91751
   A25        2.00836  -0.00161  -0.00216  -0.00348  -0.00564   2.00272
   A26        1.87235   0.00007  -0.00473   0.00109  -0.00360   1.86875
   A27        1.86145   0.00215  -0.00117   0.00286   0.00169   1.86314
   A28        2.01282   0.00006  -0.00578   0.00335  -0.00241   2.01041
   A29        2.33096  -0.00398  -0.01195   0.00504  -0.00691   2.32405
    D1        1.13948   0.00015  -0.01790  -0.00601  -0.02390   1.11558
    D2       -3.12186   0.00030  -0.00734  -0.01071  -0.01805  -3.13991
    D3       -1.10008  -0.00010  -0.01704  -0.00199  -0.01904  -1.11912
    D4       -0.94632   0.00008  -0.02100  -0.00311  -0.02410  -0.97043
    D5        1.07552   0.00023  -0.01045  -0.00781  -0.01825   1.05727
    D6        3.09730  -0.00017  -0.02014   0.00091  -0.01924   3.07806
    D7       -3.03609  -0.00013  -0.02319  -0.00315  -0.02633  -3.06243
    D8       -1.01425   0.00002  -0.01264  -0.00784  -0.02048  -1.03473
    D9        1.00753  -0.00039  -0.02234   0.00088  -0.02147   0.98606
   D10       -1.27943   0.00064   0.01783  -0.03226  -0.01441  -1.29383
   D11        2.75054   0.00012   0.01694  -0.02860  -0.01166   2.73888
   D12        0.80712   0.00047   0.01066  -0.02344  -0.01281   0.79431
   D13       -0.46249   0.00195   0.20394  -0.06754   0.13641  -0.32609
   D14       -3.02508   0.00019  -0.00421   0.03795   0.03374  -2.99134
   D15        0.10427  -0.00012   0.01353  -0.03453  -0.02100   0.08327
   D16        1.14333   0.00019  -0.00157   0.03737   0.03579   1.17913
   D17       -2.01050  -0.00012   0.01617  -0.03511  -0.01894  -2.02945
   D18       -0.88741   0.00006  -0.00510   0.03750   0.03240  -0.85501
   D19        2.24194  -0.00025   0.01264  -0.03497  -0.02233   2.21960
   D20        1.41209   0.00059   0.07247   0.07219   0.14469   1.55677
   D21       -2.89286  -0.00004   0.07315   0.07133   0.14447  -2.74839
   D22       -0.59533   0.00087   0.07182   0.07316   0.14499  -0.45034
   D23       -1.71792   0.00088   0.05566   0.14073   0.19640  -1.52152
   D24        0.26032   0.00026   0.05634   0.13986   0.19618   0.45650
   D25        2.55785   0.00116   0.05501   0.14170   0.19670   2.75455
   D26        0.65405   0.00163   0.04913  -0.03774   0.01140   0.66545
   D27       -1.35052   0.00046   0.03835  -0.03634   0.00198  -1.34854
   D28        2.76671  -0.00090   0.04854  -0.04262   0.00594   2.77265
         Item               Value     Threshold  Converged?
 Maximum Force            0.022034     0.000450     NO 
 RMS     Force            0.003362     0.000300     NO 
 Maximum Displacement     0.575044     0.001800     NO 
 RMS     Displacement     0.146986     0.001200     NO 
 Predicted change in Energy=-3.060526D-04
 GradGradGradGradGradGradGradGradGradGradGradGradGradGradGradGradGradGrad

                          Input orientation:                          
 ---------------------------------------------------------------------
 Center     Atomic      Atomic             Coordinates (Angstroms)
 Number     Number       Type             X           Y           Z
 ---------------------------------------------------------------------
      1          1           0        3.039402   -0.622659    1.509525
      2          6           0        2.663878   -0.783427    0.499812
      3          1           0        3.398076   -1.372922   -0.048510
      4          1           0        1.737582   -1.350888    0.553346
      5          6           0        2.435358    0.548431   -0.196782
      6          1           0        3.369029    1.111860   -0.337941
      7          1           0        2.051741    0.374834   -1.222650
      8          8           0        1.479445    1.341515    0.354255
      9          1           0       -0.731644   -2.451269    0.355592
     10          6           0       -1.333231   -1.573256    0.571130
     11          1           0       -2.393395   -1.824729    0.537260
     12          1           0       -1.133562   -1.202647    1.576568
     13          6           0       -1.051642   -0.499268   -0.435369
     14          6           0       -1.667194    0.887022   -0.159435
     15          1           0       -0.875441    1.374928    0.448232
     16          1           0       -1.748296    1.452254   -1.096569
     17          8           0       -0.332574   -0.638123   -1.389981
     18          8           0       -2.776532    0.868829    0.593967
 ---------------------------------------------------------------------
                    Distance matrix (angstroms):
                    1          2          3          4          5
     1  H    0.000000
     2  C    1.089213   0.000000
     3  H    1.766073   1.089591   0.000000
     4  H    1.771816   1.087614   1.766340   0.000000
     5  C    2.155876   1.520299   2.154161   2.158008   0.000000
     6  H    2.555453   2.188876   2.501751   3.085635   1.099599
     7  H    3.071685   2.164060   2.499175   2.496192   1.108921
     8  O    2.761538   2.437098   3.348363   2.712067   1.358820
     9  H    4.346972   3.785772   4.287274   2.710539   4.396956
    10  C    4.572104   4.075021   4.775914   3.078905   4.392438
    11  H    5.648500   5.163499   5.838526   4.158094   5.430245
    12  H    4.213610   3.969345   4.817221   3.051627   4.352957
    13  C    4.531498   3.841926   4.551145   3.079380   3.648804
    14  C    5.216954   4.688623   5.547667   4.136278   4.116670
    15  H    4.521359   4.145833   5.104937   3.777434   3.472827
    16  H    5.832584   5.197497   5.963656   4.767721   4.373725
    17  O    4.447200   3.545582   4.032025   2.927473   3.239303
    18  O    6.073539   5.686553   6.600304   5.030509   5.281263
                    6          7          8          9         10
     6  H    0.000000
     7  H    1.749619   0.000000
     8  O    2.025439   1.936136   0.000000
     9  H    5.476531   4.269067   4.390230   0.000000
    10  C    5.490674   4.297759   4.056361   1.085942   0.000000
    11  H    6.526489   5.262565   5.005744   1.785208   1.090107
    12  H    5.412542   4.524403   3.846377   1.792032   1.090011
    13  C    4.706119   3.318863   3.227752   2.130334   1.498594
    14  C    5.044398   3.901697   3.220524   3.504952   2.588093
    15  H    4.324673   3.515740   2.356997   3.830018   2.986044
    16  H    5.184438   3.951836   3.540545   4.287172   3.479542
    17  O    4.227421   2.595966   3.200740   2.548289   2.392017
    18  O    6.220565   5.182311   4.288850   3.906589   2.836798
                   11         12         13         14         15
    11  H    0.000000
    12  H    1.747663   0.000000
    13  C    2.122064   2.132919   0.000000
    14  C    2.892463   2.768607   1.541701   0.000000
    15  H    3.542586   2.825537   2.079521   1.110939   0.000000
    16  H    3.718087   3.817337   2.175075   1.097399   1.776025
    17  O    3.060927   3.124209   1.203172   2.370975   2.779587
    18  O    2.721262   2.820615   2.430323   1.341110   1.972694
                   16         17         18
    16  H    0.000000
    17  O    2.541660   0.000000
    18  O    2.062902   3.489969   0.000000
 Stoichiometry    C5H10O3(3)
 Framework group  C1[X(C5H10O3)]
 Deg. of freedom    48
 Full point group                 C1      NOp   1
 Largest Abelian subgroup         C1      NOp   1
 Largest concise Abelian subgroup C1      NOp   1
                         Standard orientation:                         
 ---------------------------------------------------------------------
 Center     Atomic      Atomic             Coordinates (Angstroms)
 Number     Number       Type             X           Y           Z
 ---------------------------------------------------------------------
      1          1           0        3.036473    0.619213   -1.508695
      2          6           0        2.663266    0.777727   -0.497766
      3          1           0        3.398655    1.366123    0.050140
      4          1           0        1.736775    1.345179   -0.547918
      5          6           0        2.436531   -0.555679    0.196445
      6          1           0        3.370598   -1.119289    0.334213
      7          1           0        2.055266   -0.384372    1.223575
      8          8           0        1.479447   -1.347686   -0.354108
      9          1           0       -0.732129    2.444795   -0.342049
     10          6           0       -1.334099    1.567174   -0.558111
     11          1           0       -2.394214    1.818430   -0.521238
     12          1           0       -1.136710    1.198787   -1.564815
     13          6           0       -1.050043    0.491029    0.445387
     14          6           0       -1.666053   -0.894737    0.167853
     15          1           0       -0.875645   -1.381210   -0.442708
     16          1           0       -1.744912   -1.462025    1.103936
     17          8           0       -0.328785    0.627897    1.398633
     18          8           0       -2.777134   -0.875050   -0.582937
 ---------------------------------------------------------------------
 Rotational constants (GHZ):           2.8416689           1.0284049           0.9078658
 Standard basis: Aug-CC-pVTZ (5D, 7F)
 There are   690 symmetry adapted cartesian basis functions of A   symmetry.
 There are   598 symmetry adapted basis functions of A   symmetry.
   598 basis functions,   846 primitive gaussians,   690 cartesian basis functions
    33 alpha electrons       31 beta electrons
       nuclear repulsion energy       372.2357519283 Hartrees.
 NAtoms=   18 NActive=   18 NUniq=   18 SFac= 1.00D+00 NAtFMM=   60 NAOKFM=F Big=F
 Integral buffers will be    131072 words long.
 Raffenetti 2 integral format.
 Two-electron integral symmetry is turned on.
 Nuclear repulsion after empirical dispersion term =      372.2271215351 Hartrees.
 One-electron integrals computed using PRISM.
 NBasis=   598 RedAO= T EigKep=  7.61D-06  NBF=   598
 NBsUse=   598 1.00D-06 EigRej= -1.00D+00 NBFU=   598
 Lowest energy guess from the checkpoint file:  "/scratch/kurten/scratch_galib/third-paper/et-acet/SYS_1A_1B/DFT_high/calc-LM/TMP/G165084803_11_1_1268/Gau-192592.chk"
 B after Tr=     0.000000    0.000000    0.000000
         Rot=    0.999706   -0.021467    0.005765    0.009705 Ang=  -2.78 deg.
 B after Tr=     0.000000    0.000000    0.000000
         Rot=    0.999663   -0.014953   -0.019444   -0.008535 Ang=  -2.98 deg.
 Initial guess <Sx>= 0.0000 <Sy>= 0.0000 <Sz>= 1.0000 <S**2>= 2.0097 S= 1.0032
 Requested convergence on RMS density matrix=1.00D-08 within 128 cycles.
 Requested convergence on MAX density matrix=1.00D-06.
 Requested convergence on             energy=1.00D-06.
 No special actions if energy rises.
 Restarting incremental Fock formation.
 SCF Done:  E(UwB97XD) =  -422.097854818     A.U. after   25 cycles
            NFock= 25  Conv=0.17D-08     -V/T= 2.0058
 <Sx>= 0.0000 <Sy>= 0.0000 <Sz>= 1.0000 <S**2>= 2.0096 S= 1.0032
 <L.S>=  0.00000000000    
 Annihilation of the first spin contaminant:
 S**2 before annihilation     2.0096,   after     2.0001
 Calling FoFJK, ICntrl=      2127 FMM=F ISym2X=0 I1Cent= 0 IOpClX= 1 NMat=1 NMatS=1 NMatT=0.
 ***** Axes restored to original set *****
 -------------------------------------------------------------------
 Center     Atomic                   Forces (Hartrees/Bohr)
 Number     Number              X              Y              Z
 -------------------------------------------------------------------
      1        1          -0.000109537   -0.000081226    0.000312274
      2        6           0.000093676    0.000689567   -0.000101733
      3        1           0.000251307   -0.000080160   -0.000154374
      4        1          -0.000796409   -0.000224488   -0.000052086
      5        6          -0.000339108    0.000345813    0.000388689
      6        1           0.000332497    0.000264887   -0.000431196
      7        1          -0.000035821   -0.000000113    0.000121646
      8        8           0.000426041   -0.000744616    0.000180181
      9        1           0.000029686   -0.000165713   -0.000213512
     10        6          -0.000987374   -0.000348817   -0.001463762
     11        1          -0.000450692   -0.000368266    0.000478742
     12        1           0.000037187    0.000346574   -0.000059998
     13        6           0.007293432    0.001169893    0.002258509
     14        6          -0.002283968   -0.000500645   -0.000709414
     15        1           0.000629256   -0.000684022   -0.000506471
     16        1           0.000149999    0.000572535   -0.000000084
     17        8          -0.003413801   -0.000735043   -0.000031912
     18        8          -0.000826371    0.000543842   -0.000015500
 -------------------------------------------------------------------
 Cartesian Forces:  Max     0.007293432 RMS     0.001270852

 GradGradGradGradGradGradGradGradGradGradGradGradGradGradGradGradGradGrad
 Berny optimization.
 Using GEDIIS/GDIIS optimizer.
 FormGI is forming the generalized inverse of G from B-inverse, IUseBI=4.
 Internal  Forces:  Max     0.001930119 RMS     0.000576405
 Search for a local minimum.
 Step number   4 out of a maximum of   84
 All quantities printed in internal units (Hartrees-Bohrs-Radians)
 Mixed Optimization -- En-DIIS/RFO-DIIS
 Update second derivatives using D2CorX and points    1    3    2    4
 DE= -2.48D-04 DEPred=-3.06D-04 R= 8.11D-01
 TightC=F SS=  1.41D+00  RLast= 3.11D-01 DXNew= 2.5227D-01 9.3403D-01
 Trust test= 8.11D-01 RLast= 3.11D-01 DXMaxT set to 2.52D-01
 ITU=  1 -1  0  0
 Use linear search instead of GDIIS.
     Eigenvalues ---    0.00196   0.00245   0.00433   0.00741   0.00883
     Eigenvalues ---    0.01589   0.02500   0.02883   0.04592   0.05419
     Eigenvalues ---    0.05671   0.05729   0.06307   0.07339   0.07567
     Eigenvalues ---    0.07618   0.10581   0.12293   0.14238   0.14365
     Eigenvalues ---    0.15946   0.16000   0.16000   0.16000   0.16003
     Eigenvalues ---    0.16186   0.17185   0.18326   0.22440   0.24784
     Eigenvalues ---    0.25082   0.25919   0.28572   0.30031   0.32034
     Eigenvalues ---    0.32194   0.32441   0.33337   0.33564   0.34197
     Eigenvalues ---    0.34223   0.34265   0.34351   0.34609   0.35464
     Eigenvalues ---    0.50295   0.53881   1.05791
 RFO step:  Lambda=-3.08014787D-04 EMin= 1.96232931D-03
 Quartic linear search produced a step of -0.37145.
 Iteration  1 RMS(Cart)=  0.05416104 RMS(Int)=  0.00122096
 Iteration  2 RMS(Cart)=  0.00161329 RMS(Int)=  0.00005908
 Iteration  3 RMS(Cart)=  0.00000202 RMS(Int)=  0.00005907
 Iteration  4 RMS(Cart)=  0.00000000 RMS(Int)=  0.00005907
 Variable       Old X    -DE/DX   Delta X   Delta X   Delta X     New X
                                 (Linear)    (Quad)   (Total)
    R1        2.05831   0.00024   0.00019  -0.00008   0.00010   2.05842
    R2        2.05903   0.00029   0.00020   0.00003   0.00023   2.05926
    R3        2.05529   0.00079   0.00082   0.00015   0.00097   2.05626
    R4        2.87295  -0.00035  -0.00031   0.00005  -0.00026   2.87269
    R5        2.07794   0.00047  -0.00021   0.00061   0.00039   2.07834
    R6        2.09556  -0.00010  -0.00039   0.00038  -0.00001   2.09555
    R7        2.56780  -0.00099   0.00107  -0.00192  -0.00085   2.56695
    R8        4.45408  -0.00019  -0.00637   0.00300  -0.00337   4.45071
    R9        2.05213   0.00019   0.00031  -0.00013   0.00018   2.05231
   R10        2.06000   0.00051   0.00043  -0.00004   0.00039   2.06039
   R11        2.05982   0.00007   0.00023  -0.00012   0.00011   2.05993
   R12        2.83193  -0.00020   0.00101  -0.00111  -0.00010   2.83183
   R13        2.91339   0.00092  -0.00009   0.00125   0.00116   2.91456
   R14        2.27367  -0.00193  -0.00189   0.00169  -0.00020   2.27347
   R15        2.09937  -0.00004   0.00002  -0.00045  -0.00043   2.09894
   R16        2.07378   0.00028   0.00009   0.00015   0.00023   2.07402
   R17        2.53433   0.00067   0.00248  -0.00233   0.00015   2.53448
    A1        1.89025   0.00000   0.00056  -0.00021   0.00036   1.89061
    A2        1.90182  -0.00000  -0.00117   0.00035  -0.00082   1.90100
    A3        1.92545   0.00025   0.00062   0.00012   0.00075   1.92620
    A4        1.89270   0.00019   0.00060  -0.00020   0.00040   1.89310
    A5        1.92268  -0.00004   0.00085  -0.00083   0.00002   1.92270
    A6        1.93009  -0.00040  -0.00144   0.00075  -0.00070   1.92940
    A7        1.96067   0.00066   0.00205   0.00030   0.00235   1.96303
    A8        1.91637  -0.00004  -0.00143   0.00013  -0.00129   1.91508
    A9        2.01667  -0.00103  -0.00346   0.00159  -0.00187   2.01480
   A10        1.82884  -0.00021   0.00265  -0.00347  -0.00082   1.82802
   A11        1.92872   0.00035   0.00179   0.00033   0.00211   1.93083
   A12        1.79585   0.00029  -0.00142   0.00061  -0.00080   1.79505
   A13        2.38518  -0.00056  -0.00589   0.00272  -0.00317   2.38201
   A14        1.92418  -0.00021  -0.00070   0.00066  -0.00005   1.92414
   A15        1.93532   0.00029   0.00007   0.00034   0.00041   1.93573
   A16        1.91989  -0.00016  -0.00112   0.00108  -0.00004   1.91985
   A17        1.86006  -0.00018  -0.00058   0.00020  -0.00038   1.85968
   A18        1.90413   0.00091   0.00139   0.00018   0.00157   1.90570
   A19        1.91923  -0.00063   0.00100  -0.00250  -0.00150   1.91773
   A20        2.03665   0.00038  -0.00075   0.00162   0.00058   2.03724
   A21        2.16817  -0.00037  -0.00058   0.00102   0.00015   2.16832
   A22        2.07647   0.00008   0.00200  -0.00055   0.00116   2.07763
   A23        1.78059  -0.00116   0.00256  -0.00806  -0.00550   1.77509
   A24        1.91751   0.00032   0.00159   0.00046   0.00204   1.91955
   A25        2.00272   0.00095   0.00091  -0.00011   0.00080   2.00351
   A26        1.86875   0.00017  -0.00126   0.00127   0.00003   1.86878
   A27        1.86314   0.00010  -0.00127   0.00227   0.00100   1.86414
   A28        2.01041  -0.00052  -0.00228   0.00298   0.00070   2.01111
   A29        2.32405   0.00098  -0.00399   0.00278  -0.00121   2.32284
    D1        1.11558   0.00016  -0.00094   0.01568   0.01474   1.13032
    D2       -3.13991   0.00027   0.00268   0.01164   0.01432  -3.12559
    D3       -1.11912  -0.00003  -0.00227   0.01350   0.01122  -1.10790
    D4       -0.97043   0.00002  -0.00257   0.01638   0.01381  -0.95661
    D5        1.05727   0.00013   0.00105   0.01234   0.01339   1.07066
    D6        3.07806  -0.00017  -0.00390   0.01420   0.01030   3.08835
    D7       -3.06243   0.00006  -0.00294   0.01669   0.01375  -3.04868
    D8       -1.03473   0.00017   0.00067   0.01265   0.01333  -1.02141
    D9        0.98606  -0.00013  -0.00428   0.01451   0.01023   0.99629
   D10       -1.29383   0.00046   0.01513  -0.00410   0.01104  -1.28279
   D11        2.73888   0.00010   0.01362  -0.00620   0.00742   2.74630
   D12        0.79431   0.00006   0.01060  -0.00268   0.00792   0.80223
   D13       -0.32609   0.00043   0.06120  -0.03995   0.02126  -0.30483
   D14       -2.99134  -0.00076  -0.01484  -0.02303  -0.03789  -3.02923
   D15        0.08327   0.00085   0.01522   0.01387   0.02911   0.11237
   D16        1.17913  -0.00097  -0.01416  -0.02462  -0.03880   1.14033
   D17       -2.02945   0.00064   0.01591   0.01227   0.02819  -2.00125
   D18       -0.85501  -0.00093  -0.01483  -0.02354  -0.03839  -0.89341
   D19        2.21960   0.00068   0.01523   0.01335   0.02860   2.24820
   D20        1.55677   0.00037  -0.01399  -0.03455  -0.04856   1.50821
   D21       -2.74839   0.00012  -0.01354  -0.03684  -0.05041  -2.79879
   D22       -0.45034   0.00053  -0.01446  -0.03230  -0.04677  -0.49711
   D23       -1.52152  -0.00114  -0.04242  -0.06947  -0.11187  -1.63340
   D24        0.45650  -0.00138  -0.04197  -0.07176  -0.11372   0.34279
   D25        2.75455  -0.00097  -0.04289  -0.06722  -0.11008   2.64447
   D26        0.66545  -0.00029   0.02271  -0.02664  -0.00392   0.66153
   D27       -1.34854  -0.00019   0.02030  -0.02408  -0.00379  -1.35233
   D28        2.77265   0.00027   0.02442  -0.02964  -0.00522   2.76744
         Item               Value     Threshold  Converged?
 Maximum Force            0.001930     0.000450     NO 
 RMS     Force            0.000576     0.000300     NO 
 Maximum Displacement     0.218748     0.001800     NO 
 RMS     Displacement     0.054045     0.001200     NO 
 Predicted change in Energy=-2.746708D-04
 GradGradGradGradGradGradGradGradGradGradGradGradGradGradGradGradGradGrad

                          Input orientation:                          
 ---------------------------------------------------------------------
 Center     Atomic      Atomic             Coordinates (Angstroms)
 Number     Number       Type             X           Y           Z
 ---------------------------------------------------------------------
      1          1           0        2.973124   -0.670606    1.515709
      2          6           0        2.627567   -0.799798    0.490817
      3          1           0        3.374838   -1.377708   -0.052396
      4          1           0        1.696594   -1.363010    0.500734
      5          6           0        2.426022    0.552408   -0.173874
      6          1           0        3.367115    1.110544   -0.285255
      7          1           0        2.058752    0.408959   -1.210325
      8          8           0        1.466506    1.337929    0.380612
      9          1           0       -0.697082   -2.442783    0.352648
     10          6           0       -1.277131   -1.555673    0.589412
     11          1           0       -2.340061   -1.796691    0.618991
     12          1           0       -1.017806   -1.173357    1.576750
     13          6           0       -1.040627   -0.497517   -0.444991
     14          6           0       -1.669836    0.885285   -0.179107
     15          1           0       -0.887683    1.373422    0.440282
     16          1           0       -1.739129    1.452271   -1.116272
     17          8           0       -0.400486   -0.664370   -1.449854
     18          8           0       -2.789678    0.861181    0.558567
 ---------------------------------------------------------------------
                    Distance matrix (angstroms):
                    1          2          3          4          5
     1  H    0.000000
     2  C    1.089268   0.000000
     3  H    1.766443   1.089713   0.000000
     4  H    1.771759   1.088126   1.767108   0.000000
     5  C    2.156334   1.520163   2.154148   2.157774   0.000000
     6  H    2.563435   2.190577   2.499136   3.086566   1.099808
     7  H    3.071286   2.162991   2.503010   2.489730   1.108916
     8  O    2.755459   2.435176   3.347224   2.713382   1.358370
     9  H    4.238365   3.711035   4.228354   2.630119   4.359149
    10  C    4.439149   3.978409   4.699405   2.981279   4.328968
    11  H    5.504735   5.068289   5.769434   4.061606   5.372378
    12  H    4.022935   3.821981   4.689477   2.926046   4.231182
    13  C    4.470403   3.797731   4.519424   3.022557   3.632287
    14  C    5.181725   4.664330   5.530455   4.104859   4.109366
    15  H    4.498936   4.133089   5.097110   3.764333   3.468702
    16  H    5.799936   5.169389   5.940814   4.727019   4.364212
    17  O    4.491753   3.599118   4.088375   2.947988   3.331339
    18  O    6.039237   5.666567   6.586892   5.007694   5.275921
                    6          7          8          9         10
     6  H    0.000000
     7  H    1.749225   0.000000
     8  O    2.026671   1.935154   0.000000
     9  H    5.436061   4.262622   4.356108   0.000000
    10  C    5.426120   4.269304   3.993004   1.086038   0.000000
    11  H    6.468503   5.249843   4.936863   1.785428   1.090313
    12  H    5.283067   4.442603   3.729491   1.792410   1.090070
    13  C    4.694632   3.318673   3.214996   2.130331   1.498539
    14  C    5.043103   3.897778   3.217890   3.507856   2.589038
    15  H    4.324212   3.512289   2.355213   3.821967   2.958633
    16  H    5.184697   3.939701   3.539750   4.291275   3.488629
    17  O    4.324514   2.693930   3.293245   2.549458   2.391973
    18  O    6.219350   5.180807   4.286497   3.916317   2.851304
                   11         12         13         14         15
    11  H    0.000000
    12  H    1.747629   0.000000
    13  C    2.123308   2.131834   0.000000
    14  C    2.877352   2.783197   1.542317   0.000000
    15  H    3.491554   2.791876   2.075455   1.110713   0.000000
    16  H    3.732026   3.829700   2.177200   1.097522   1.775961
    17  O    3.053559   3.130572   1.203067   2.372231   2.821803
    18  O    2.696310   2.883673   2.431536   1.341189   1.973314
                   16         17         18
    16  H    0.000000
    17  O    2.526541   0.000000
    18  O    2.063523   3.474089   0.000000
 Stoichiometry    C5H10O3(3)
 Framework group  C1[X(C5H10O3)]
 Deg. of freedom    48
 Full point group                 C1      NOp   1
 Largest Abelian subgroup         C1      NOp   1
 Largest concise Abelian subgroup C1      NOp   1
                         Standard orientation:                         
 ---------------------------------------------------------------------
 Center     Atomic      Atomic             Coordinates (Angstroms)
 Number     Number       Type             X           Y           Z
 ---------------------------------------------------------------------
      1          1           0        2.999503    0.632824   -1.494439
      2          6           0        2.645215    0.772198   -0.473871
      3          1           0        3.390290    1.351020    0.071384
      4          1           0        1.717126    1.339767   -0.497007
      5          6           0        2.431011   -0.573446    0.200113
      6          1           0        3.368315   -1.135143    0.324755
      7          1           0        2.054975   -0.419616    1.231920
      8          8           0        1.472794   -1.358944   -0.356647
      9          1           0       -0.672516    2.432202   -0.379873
     10          6           0       -1.254689    1.545943   -0.614606
     11          1           0       -2.316116    1.791801   -0.655947
     12          1           0       -0.988205    1.154183   -1.596319
     13          6           0       -1.032818    0.495312    0.430653
     14          6           0       -1.666297   -0.886622    0.170455
     15          1           0       -0.880896   -1.383643   -0.437657
     16          1           0       -1.746924   -1.445449    1.111606
     17          8           0       -0.401094    0.667451    1.439941
     18          8           0       -2.779211   -0.863289   -0.577655
 ---------------------------------------------------------------------
 Rotational constants (GHZ):           2.8047554           1.0335862           0.9157258
 Standard basis: Aug-CC-pVTZ (5D, 7F)
 There are   690 symmetry adapted cartesian basis functions of A   symmetry.
 There are   598 symmetry adapted basis functions of A   symmetry.
   598 basis functions,   846 primitive gaussians,   690 cartesian basis functions
    33 alpha electrons       31 beta electrons
       nuclear repulsion energy       372.2571849040 Hartrees.
 NAtoms=   18 NActive=   18 NUniq=   18 SFac= 1.00D+00 NAtFMM=   60 NAOKFM=F Big=F
 Integral buffers will be    131072 words long.
 Raffenetti 2 integral format.
 Two-electron integral symmetry is turned on.
 Nuclear repulsion after empirical dispersion term =      372.2484134523 Hartrees.
 One-electron integrals computed using PRISM.
 NBasis=   598 RedAO= T EigKep=  7.38D-06  NBF=   598
 NBsUse=   598 1.00D-06 EigRej= -1.00D+00 NBFU=   598
 Initial guess from the checkpoint file:  "/scratch/kurten/scratch_galib/third-paper/et-acet/SYS_1A_1B/DFT_high/calc-LM/TMP/G165084803_11_1_1268/Gau-192592.chk"
 B after Tr=    -0.000000    0.000000    0.000000
         Rot=    0.999972    0.005385    0.004435    0.002738 Ang=   0.86 deg.
 Initial guess <Sx>= 0.0000 <Sy>= 0.0000 <Sz>= 1.0000 <S**2>= 2.0096 S= 1.0032
 ExpMin= 2.53D-02 ExpMax= 1.53D+04 ExpMxC= 5.22D+02 IAcc=3 IRadAn=         7 AccDes= 0.00D+00
 Harris functional with IExCor= 4639 and IRadAn=       7 diagonalized for initial guess.
 HarFok:  IExCor= 4639 AccDes= 0.00D+00 IRadAn=         7 IDoV= 1 UseB2=F ITyADJ=14
 ICtDFT=  3500011 ScaDFX=  1.000000  1.000000  1.000000  1.000000
 FoFCou: FMM=F IPFlag=           0 FMFlag=      100000 FMFlg1=           0
         NFxFlg=           0 DoJE=T BraDBF=F KetDBF=T FulRan=T
         wScrn=  0.000000 ICntrl=       500 IOpCl=  0 I1Cent=   200000004 NGrid=           0
         NMat0=    1 NMatS0=      1 NMatT0=    0 NMatD0=    1 NMtDS0=    0 NMtDT0=    0
 Petite list used in FoFCou.
 Requested convergence on RMS density matrix=1.00D-08 within 128 cycles.
 Requested convergence on MAX density matrix=1.00D-06.
 Requested convergence on             energy=1.00D-06.
 No special actions if energy rises.
 Restarting incremental Fock formation.
 SCF Done:  E(UwB97XD) =  -422.098075082     A.U. after   23 cycles
            NFock= 23  Conv=0.27D-08     -V/T= 2.0058
 <Sx>= 0.0000 <Sy>= 0.0000 <Sz>= 1.0000 <S**2>= 2.0096 S= 1.0032
 <L.S>=  0.00000000000    
 Annihilation of the first spin contaminant:
 S**2 before annihilation     2.0096,   after     2.0001
 Calling FoFJK, ICntrl=      2127 FMM=F ISym2X=0 I1Cent= 0 IOpClX= 1 NMat=1 NMatS=1 NMatT=0.
 ***** Axes restored to original set *****
 -------------------------------------------------------------------
 Center     Atomic                   Forces (Hartrees/Bohr)
 Number     Number              X              Y              Z
 -------------------------------------------------------------------
      1        1          -0.000054546    0.000015844    0.000192792
      2        6          -0.000002529    0.000305320   -0.000122128
      3        1           0.000136629   -0.000074868   -0.000081982
      4        1          -0.000360423   -0.000123441   -0.000085553
      5        6          -0.000243592    0.000181317    0.000342613
      6        1           0.000191815    0.000137087   -0.000263670
      7        1          -0.000058307   -0.000070092   -0.000177921
      8        8           0.000088640   -0.000511102    0.000184835
      9        1           0.000071022   -0.000103068   -0.000019771
     10        6           0.000532501    0.000463177    0.000066047
     11        1          -0.000137005    0.000060398   -0.000046493
     12        1           0.000123525   -0.000048169    0.000282665
     13        6          -0.000084957   -0.001665116   -0.002855903
     14        6          -0.000941156    0.001222532    0.000935378
     15        1           0.000553101    0.000041278   -0.000139037
     16        1           0.000013580   -0.000193520   -0.000117854
     17        8          -0.000347019    0.000614745    0.002372850
     18        8           0.000518719   -0.000252323   -0.000466868
 -------------------------------------------------------------------
 Cartesian Forces:  Max     0.002855903 RMS     0.000651206

 GradGradGradGradGradGradGradGradGradGradGradGradGradGradGradGradGradGrad
 Berny optimization.
 Using GEDIIS/GDIIS optimizer.
 FormGI is forming the generalized inverse of G from B-inverse, IUseBI=4.
 Internal  Forces:  Max     0.002252068 RMS     0.000418556
 Search for a local minimum.
 Step number   5 out of a maximum of   84
 All quantities printed in internal units (Hartrees-Bohrs-Radians)
 Mixed Optimization -- En-DIIS/RFO-DIIS
 Swapping is turned off.
 Update second derivatives using D2CorX and points    1    3    2    4    5
 DE= -2.20D-04 DEPred=-2.75D-04 R= 8.02D-01
 TightC=F SS=  1.41D+00  RLast= 2.32D-01 DXNew= 4.2426D-01 6.9622D-01
 Trust test= 8.02D-01 RLast= 2.32D-01 DXMaxT set to 4.24D-01
 ITU=  1  1 -1  0  0
     Eigenvalues ---    0.00194   0.00202   0.00418   0.00731   0.00900
     Eigenvalues ---    0.02273   0.02472   0.02909   0.04612   0.05302
     Eigenvalues ---    0.05675   0.05730   0.06306   0.07333   0.07549
     Eigenvalues ---    0.07642   0.10198   0.12316   0.14028   0.14372
     Eigenvalues ---    0.15976   0.15999   0.16000   0.16000   0.16066
     Eigenvalues ---    0.16293   0.17467   0.18175   0.22493   0.24922
     Eigenvalues ---    0.25230   0.27192   0.29189   0.30251   0.32002
     Eigenvalues ---    0.32250   0.32499   0.33318   0.33619   0.34204
     Eigenvalues ---    0.34234   0.34267   0.34452   0.34613   0.36484
     Eigenvalues ---    0.50151   0.53845   1.05521
 En-DIIS/RFO-DIIS/Sim-DIIS IScMMF=       -3 using points:     5    4
 RFO step:  Lambda=-1.27653753D-04.
 DidBck=F Rises=F RFO-DIIS coefs:    1.28765   -0.28765
 Iteration  1 RMS(Cart)=  0.07943060 RMS(Int)=  0.00116319
 Iteration  2 RMS(Cart)=  0.00199500 RMS(Int)=  0.00006791
 Iteration  3 RMS(Cart)=  0.00000149 RMS(Int)=  0.00006791
 Iteration  4 RMS(Cart)=  0.00000000 RMS(Int)=  0.00006791
 Variable       Old X    -DE/DX   Delta X   Delta X   Delta X     New X
                                 (Linear)    (Quad)   (Total)
    R1        2.05842   0.00017   0.00003   0.00103   0.00106   2.05948
    R2        2.05926   0.00017   0.00007   0.00105   0.00112   2.06037
    R3        2.05626   0.00037   0.00028   0.00122   0.00150   2.05776
    R4        2.87269  -0.00019  -0.00007  -0.00004  -0.00011   2.87258
    R5        2.07834   0.00026   0.00011   0.00164   0.00175   2.08009
    R6        2.09555   0.00020  -0.00000   0.00118   0.00118   2.09672
    R7        2.56695  -0.00041  -0.00024  -0.00136  -0.00161   2.56534
    R8        4.45071  -0.00030  -0.00097  -0.00547  -0.00644   4.44426
    R9        2.05231   0.00013   0.00005   0.00074   0.00080   2.05311
   R10        2.06039   0.00012   0.00011   0.00084   0.00095   2.06135
   R11        2.05993   0.00027   0.00003   0.00107   0.00110   2.06104
   R12        2.83183  -0.00016  -0.00003  -0.00124  -0.00127   2.83056
   R13        2.91456   0.00071   0.00033   0.00281   0.00315   2.91770
   R14        2.27347  -0.00225  -0.00006  -0.00177  -0.00183   2.27164
   R15        2.09894   0.00005  -0.00012   0.00060   0.00048   2.09942
   R16        2.07402  -0.00000   0.00007   0.00057   0.00064   2.07465
   R17        2.53448  -0.00068   0.00004  -0.00224  -0.00220   2.53228
    A1        1.89061   0.00003   0.00010   0.00027   0.00037   1.89097
    A2        1.90100   0.00004  -0.00024   0.00092   0.00068   1.90168
    A3        1.92620   0.00004   0.00021   0.00007   0.00028   1.92648
    A4        1.89310   0.00006   0.00011  -0.00022  -0.00010   1.89300
    A5        1.92270   0.00002   0.00001  -0.00034  -0.00033   1.92237
    A6        1.92940  -0.00018  -0.00020  -0.00067  -0.00087   1.92853
    A7        1.96303   0.00034   0.00068   0.00160   0.00227   1.96530
    A8        1.91508  -0.00009  -0.00037  -0.00051  -0.00088   1.91420
    A9        2.01480  -0.00044  -0.00054   0.00024  -0.00030   2.01450
   A10        1.82802  -0.00012  -0.00024  -0.00295  -0.00318   1.82483
   A11        1.93083   0.00015   0.00061   0.00034   0.00095   1.93178
   A12        1.79505   0.00017  -0.00023   0.00081   0.00058   1.79563
   A13        2.38201  -0.00073  -0.00091   0.00082  -0.00009   2.38192
   A14        1.92414   0.00006  -0.00001   0.00045   0.00044   1.92457
   A15        1.93573  -0.00010   0.00012  -0.00052  -0.00041   1.93532
   A16        1.91985  -0.00001  -0.00001   0.00060   0.00059   1.92044
   A17        1.85968   0.00001  -0.00011   0.00043   0.00032   1.86000
   A18        1.90570  -0.00016   0.00045  -0.00055  -0.00010   1.90560
   A19        1.91773   0.00021  -0.00043  -0.00042  -0.00085   1.91688
   A20        2.03724  -0.00007   0.00017   0.00162   0.00145   2.03869
   A21        2.16832   0.00005   0.00004   0.00022  -0.00007   2.16825
   A22        2.07763   0.00002   0.00033  -0.00184  -0.00184   2.07579
   A23        1.77509  -0.00121  -0.00158  -0.00963  -0.01122   1.76387
   A24        1.91955   0.00004   0.00059  -0.00133  -0.00075   1.91880
   A25        2.00351  -0.00003   0.00023   0.00010   0.00034   2.00385
   A26        1.86878   0.00037   0.00001   0.00233   0.00232   1.87110
   A27        1.86414   0.00069   0.00029   0.00483   0.00511   1.86925
   A28        2.01111   0.00005   0.00020   0.00264   0.00283   2.01394
   A29        2.32284  -0.00118  -0.00035   0.00058   0.00023   2.32307
    D1        1.13032   0.00012   0.00424   0.01354   0.01778   1.14810
    D2       -3.12559   0.00012   0.00412   0.01052   0.01464  -3.11095
    D3       -1.10790  -0.00001   0.00323   0.01135   0.01457  -1.09332
    D4       -0.95661   0.00005   0.00397   0.01338   0.01736  -0.93926
    D5        1.07066   0.00005   0.00385   0.01037   0.01422   1.08488
    D6        3.08835  -0.00008   0.00296   0.01119   0.01415   3.10251
    D7       -3.04868   0.00007   0.00395   0.01430   0.01825  -3.03043
    D8       -1.02141   0.00007   0.00383   0.01128   0.01511  -1.00629
    D9        0.99629  -0.00005   0.00294   0.01210   0.01505   1.01134
   D10       -1.28279   0.00027   0.00318  -0.00642  -0.00324  -1.28603
   D11        2.74630   0.00005   0.00213  -0.00919  -0.00706   2.73924
   D12        0.80223   0.00004   0.00228  -0.00637  -0.00409   0.79813
   D13       -0.30483   0.00057   0.00611   0.07272   0.07883  -0.22600
   D14       -3.02923   0.00023  -0.01090   0.01947   0.00858  -3.02065
   D15        0.11237  -0.00034   0.00837  -0.03290  -0.02454   0.08784
   D16        1.14033   0.00028  -0.01116   0.01889   0.00774   1.14807
   D17       -2.00125  -0.00030   0.00811  -0.03348  -0.02538  -2.02664
   D18       -0.89341   0.00024  -0.01104   0.01893   0.00790  -0.88551
   D19        2.24820  -0.00034   0.00823  -0.03344  -0.02522   2.22298
   D20        1.50821  -0.00014  -0.01397  -0.03831  -0.05227   1.45594
   D21       -2.79879  -0.00029  -0.01450  -0.04085  -0.05533  -2.85413
   D22       -0.49711  -0.00021  -0.01345  -0.03826  -0.05170  -0.54881
   D23       -1.63340   0.00041  -0.03218   0.01122  -0.02098  -1.65437
   D24        0.34279   0.00026  -0.03271   0.00868  -0.02404   0.31875
   D25        2.64447   0.00034  -0.03167   0.01127  -0.02041   2.62406
   D26        0.66153  -0.00001  -0.00113  -0.05830  -0.05942   0.60211
   D27       -1.35233   0.00033  -0.00109  -0.05347  -0.05455  -1.40688
   D28        2.76744  -0.00034  -0.00150  -0.06072  -0.06224   2.70520
         Item               Value     Threshold  Converged?
 Maximum Force            0.002252     0.000450     NO 
 RMS     Force            0.000419     0.000300     NO 
 Maximum Displacement     0.245410     0.001800     NO 
 RMS     Displacement     0.079303     0.001200     NO 
 Predicted change in Energy=-6.577954D-05
 GradGradGradGradGradGradGradGradGradGradGradGradGradGradGradGradGradGrad

                          Input orientation:                          
 ---------------------------------------------------------------------
 Center     Atomic      Atomic             Coordinates (Angstroms)
 Number     Number       Type             X           Y           Z
 ---------------------------------------------------------------------
      1          1           0        2.869023   -0.750326    1.516679
      2          6           0        2.559977   -0.839753    0.475421
      3          1           0        3.321664   -1.406016   -0.061180
      4          1           0        1.623337   -1.393330    0.430689
      5          6           0        2.394943    0.536837   -0.147863
      6          1           0        3.346954    1.084284   -0.222639
      7          1           0        2.049910    0.432854   -1.197251
      8          8           0        1.435208    1.318012    0.410287
      9          1           0       -0.567217   -2.385161    0.373721
     10          6           0       -1.174693   -1.515816    0.609528
     11          1           0       -2.225022   -1.799171    0.689520
     12          1           0       -0.891916   -1.094113    1.574790
     13          6           0       -1.024735   -0.479301   -0.461337
     14          6           0       -1.691280    0.889392   -0.203892
     15          1           0       -0.915437    1.391750    0.412510
     16          1           0       -1.771600    1.449575   -1.144657
     17          8           0       -0.398709   -0.639839   -1.474928
     18          8           0       -2.809407    0.840610    0.533050
 ---------------------------------------------------------------------
                    Distance matrix (angstroms):
                    1          2          3          4          5
     1  H    0.000000
     2  C    1.089828   0.000000
     3  H    1.767611   1.090303   0.000000
     4  H    1.773292   1.088918   1.768166   0.000000
     5  C    2.156905   1.520105   2.154299   2.157694   0.000000
     6  H    2.572826   2.192838   2.495657   3.088084   1.100734
     7  H    3.071852   2.162759   2.507879   2.483365   1.109538
     8  O    2.749173   2.434194   3.346838   2.717938   1.357519
     9  H    3.973259   3.489694   4.033764   2.405306   4.193389
    10  C    4.214325   3.797736   4.547430   2.806413   4.186803
    11  H    5.266267   4.884930   5.611047   3.878346   5.244256
    12  H    3.777067   3.631649   4.530776   2.779387   4.053513
    13  C    4.375769   3.722580   4.462074   2.939973   3.581201
    14  C    5.142510   4.639461   5.515331   4.074334   4.101787
    15  H    4.486627   4.130625   5.099500   3.768604   3.464609
    16  H    5.784260   5.160255   5.938826   4.699938   4.380270
    17  O    4.431703   3.549316   4.053009   2.878853   3.309102
    18  O    5.978560   5.626475   6.556712   4.964895   5.257488
                    6          7          8          9         10
     6  H    0.000000
     7  H    1.748299   0.000000
     8  O    2.027313   1.935341   0.000000
     9  H    5.264354   4.154337   4.210052   0.000000
    10  C    5.281885   4.178496   3.857702   1.086459   0.000000
    11  H    6.339816   5.178503   4.815817   1.786458   1.090817
    12  H    5.093543   4.320900   3.548228   1.792986   1.090654
    13  C    4.649026   3.290447   3.168815   2.130480   1.497866
    14  C    5.042037   3.897653   3.214944   3.509965   2.591050
    15  H    4.320409   3.507720   2.351803   3.793128   2.925742
    16  H    5.213746   3.954798   3.566340   4.296651   3.496714
    17  O    4.309387   2.687659   3.278791   2.547949   2.390490
    18  O    6.207353   5.174280   4.273142   3.931717   2.868952
                   11         12         13         14         15
    11  H    0.000000
    12  H    1.748709   0.000000
    13  C    2.123021   2.131067   0.000000
    14  C    2.882957   2.781543   1.543983   0.000000
    15  H    3.460307   2.744260   2.067943   1.110967   0.000000
    16  H    3.758211   3.826171   2.178371   1.097859   1.777956
    17  O    3.060116   3.122562   1.202101   2.371671   2.820777
    18  O    2.708216   2.916358   2.432289   1.340026   1.976210
                   16         17         18
    16  H    0.000000
    17  O    2.521817   0.000000
    18  O    2.064603   3.469174   0.000000
 Stoichiometry    C5H10O3(3)
 Framework group  C1[X(C5H10O3)]
 Deg. of freedom    48
 Full point group                 C1      NOp   1
 Largest Abelian subgroup         C1      NOp   1
 Largest concise Abelian subgroup C1      NOp   1
                         Standard orientation:                         
 ---------------------------------------------------------------------
 Center     Atomic      Atomic             Coordinates (Angstroms)
 Number     Number       Type             X           Y           Z
 ---------------------------------------------------------------------
      1          1           0        2.927886    0.660600   -1.471642
      2          6           0        2.603761    0.758772   -0.435771
      3          1           0        3.371037    1.304904    0.113583
      4          1           0        1.681532    1.337051   -0.406945
      5          6           0        2.391709   -0.612608    0.184769
      6          1           0        3.327444   -1.185100    0.275693
      7          1           0        2.031866   -0.498925    1.228159
      8          8           0        1.421140   -1.368329   -0.389461
      9          1           0       -0.482556    2.386731   -0.387140
     10          6           0       -1.108833    1.533694   -0.633105
     11          1           0       -2.149764    1.844796   -0.730882
     12          1           0       -0.821076    1.104102   -1.593403
     13          6           0       -1.004585    0.494150    0.440247
     14          6           0       -1.702799   -0.856502    0.171697
     15          1           0       -0.930261   -1.379622   -0.431442
     16          1           0       -1.813864   -1.413839    1.111024
     17          8           0       -0.391744    0.638563    1.464267
     18          8           0       -2.806616   -0.778450   -0.584059
 ---------------------------------------------------------------------
 Rotational constants (GHZ):           2.8346247           1.0528096           0.9388611
 Standard basis: Aug-CC-pVTZ (5D, 7F)
 There are   690 symmetry adapted cartesian basis functions of A   symmetry.
 There are   598 symmetry adapted basis functions of A   symmetry.
   598 basis functions,   846 primitive gaussians,   690 cartesian basis functions
    33 alpha electrons       31 beta electrons
       nuclear repulsion energy       374.1429806008 Hartrees.
 NAtoms=   18 NActive=   18 NUniq=   18 SFac= 1.00D+00 NAtFMM=   60 NAOKFM=F Big=F
 Integral buffers will be    131072 words long.
 Raffenetti 2 integral format.
 Two-electron integral symmetry is turned on.
 Nuclear repulsion after empirical dispersion term =      374.1338801067 Hartrees.
 One-electron integrals computed using PRISM.
 NBasis=   598 RedAO= T EigKep=  6.96D-06  NBF=   598
 NBsUse=   598 1.00D-06 EigRej= -1.00D+00 NBFU=   598
 Initial guess from the checkpoint file:  "/scratch/kurten/scratch_galib/third-paper/et-acet/SYS_1A_1B/DFT_high/calc-LM/TMP/G165084803_11_1_1268/Gau-192592.chk"
 B after Tr=     0.000000   -0.000000   -0.000000
         Rot=    0.999914   -0.006735    0.001768    0.011151 Ang=  -1.51 deg.
 Initial guess <Sx>= 0.0000 <Sy>= 0.0000 <Sz>= 1.0000 <S**2>= 2.0096 S= 1.0032
 ExpMin= 2.53D-02 ExpMax= 1.53D+04 ExpMxC= 5.22D+02 IAcc=3 IRadAn=         7 AccDes= 0.00D+00
 Harris functional with IExCor= 4639 and IRadAn=       7 diagonalized for initial guess.
 HarFok:  IExCor= 4639 AccDes= 0.00D+00 IRadAn=         7 IDoV= 1 UseB2=F ITyADJ=14
 ICtDFT=  3500011 ScaDFX=  1.000000  1.000000  1.000000  1.000000
 FoFCou: FMM=F IPFlag=           0 FMFlag=      100000 FMFlg1=           0
         NFxFlg=           0 DoJE=T BraDBF=F KetDBF=T FulRan=T
         wScrn=  0.000000 ICntrl=       500 IOpCl=  0 I1Cent=   200000004 NGrid=           0
         NMat0=    1 NMatS0=      1 NMatT0=    0 NMatD0=    1 NMtDS0=    0 NMtDT0=    0
 Petite list used in FoFCou.
 Requested convergence on RMS density matrix=1.00D-08 within 128 cycles.
 Requested convergence on MAX density matrix=1.00D-06.
 Requested convergence on             energy=1.00D-06.
 No special actions if energy rises.
 Restarting incremental Fock formation.
 SCF Done:  E(UwB97XD) =  -422.098019635     A.U. after   23 cycles
            NFock= 23  Conv=0.44D-08     -V/T= 2.0058
 <Sx>= 0.0000 <Sy>= 0.0000 <Sz>= 1.0000 <S**2>= 2.0097 S= 1.0032
 <L.S>=  0.00000000000    
 Annihilation of the first spin contaminant:
 S**2 before annihilation     2.0097,   after     2.0001
 Calling FoFJK, ICntrl=      2127 FMM=F ISym2X=0 I1Cent= 0 IOpClX= 1 NMat=1 NMatS=1 NMatT=0.
 ***** Axes restored to original set *****
 -------------------------------------------------------------------
 Center     Atomic                   Forces (Hartrees/Bohr)
 Number     Number              X              Y              Z
 -------------------------------------------------------------------
      1        1          -0.000115340    0.000002823   -0.000171614
      2        6           0.000042749   -0.000140541   -0.000094606
      3        1          -0.000141655    0.000098172    0.000138204
      4        1           0.000868398    0.000297893    0.000039289
      5        6           0.000385230    0.000189931   -0.000257591
      6        1          -0.000205115   -0.000140128    0.000031193
      7        1           0.000012862   -0.000064421    0.000091676
      8        8          -0.000110340   -0.000242528    0.000311985
      9        1          -0.000367267    0.000052465    0.000028099
     10        6          -0.001558885   -0.000078625    0.000110767
     11        1           0.000177334   -0.000079219    0.000082919
     12        1           0.000210232   -0.000024330   -0.000211907
     13        6           0.002165061   -0.000251267   -0.000789533
     14        6          -0.000936237    0.001090804    0.000152968
     15        1           0.000157565    0.000097075   -0.000053731
     16        1          -0.000216012   -0.000425542    0.000025917
     17        8          -0.000854574    0.000081452    0.000760580
     18        8           0.000485995   -0.000464012   -0.000194615
 -------------------------------------------------------------------
 Cartesian Forces:  Max     0.002165061 RMS     0.000503993

 GradGradGradGradGradGradGradGradGradGradGradGradGradGradGradGradGradGrad
 Berny optimization.
 Using GEDIIS/GDIIS optimizer.
 FormGI is forming the generalized inverse of G from B-inverse, IUseBI=4.
 Internal  Forces:  Max     0.003015577 RMS     0.000724050
 Search for a local minimum.
 Step number   6 out of a maximum of   84
 All quantities printed in internal units (Hartrees-Bohrs-Radians)
 Mixed Optimization -- En-DIIS/RFO-DIIS
 Swapping is turned off.
 Update second derivatives using D2CorX and points    1    3    2    4    5
                                                      6
 DE=  5.54D-05 DEPred=-6.58D-05 R=-8.43D-01
 Trust test=-8.43D-01 RLast= 1.77D-01 DXMaxT set to 2.12D-01
 ITU= -1  1  1 -1  0  0
     Eigenvalues ---    0.00179   0.00236   0.00458   0.00729   0.01299
     Eigenvalues ---    0.02247   0.02775   0.02890   0.04596   0.05011
     Eigenvalues ---    0.05684   0.05733   0.06420   0.07313   0.07576
     Eigenvalues ---    0.07696   0.09331   0.12293   0.13469   0.14382
     Eigenvalues ---    0.15968   0.15996   0.16000   0.16008   0.16084
     Eigenvalues ---    0.16322   0.17515   0.19937   0.22849   0.24836
     Eigenvalues ---    0.25727   0.28023   0.30289   0.31023   0.32022
     Eigenvalues ---    0.32492   0.33149   0.33517   0.33623   0.34211
     Eigenvalues ---    0.34227   0.34268   0.34512   0.35054   0.39705
     Eigenvalues ---    0.50483   0.53857   1.03807
 En-DIIS/RFO-DIIS/Sim-DIIS IScMMF=       -3 using points:     6    5    4
 RFO step:  Lambda=-2.79802935D-04.
 EnCoef did     2 forward-backward iterations
 DidBck=T Rises=T En-DIIS coefs:    0.38320    0.32355    0.29325
 Iteration  1 RMS(Cart)=  0.06795954 RMS(Int)=  0.00078208
 Iteration  2 RMS(Cart)=  0.00119116 RMS(Int)=  0.00001504
 Iteration  3 RMS(Cart)=  0.00000036 RMS(Int)=  0.00001504
 Variable       Old X    -DE/DX   Delta X   Delta X   Delta X     New X
                                 (Linear)    (Quad)   (Total)
    R1        2.05948  -0.00020  -0.00068   0.00109   0.00041   2.05989
    R2        2.06037  -0.00022  -0.00076   0.00119   0.00044   2.06081
    R3        2.05776  -0.00090  -0.00121   0.00071  -0.00050   2.05726
    R4        2.87258  -0.00020   0.00014  -0.00017  -0.00003   2.87255
    R5        2.08009  -0.00025  -0.00119   0.00256   0.00137   2.08145
    R6        2.09672  -0.00008  -0.00072   0.00188   0.00116   2.09788
    R7        2.56534   0.00055   0.00124  -0.00343  -0.00219   2.56315
    R8        4.44426   0.00074   0.00496   0.00618   0.01115   4.45541
    R9        2.05311  -0.00025  -0.00054   0.00057   0.00003   2.05314
   R10        2.06135  -0.00014  -0.00070   0.00089   0.00019   2.06153
   R11        2.06104  -0.00014  -0.00071   0.00111   0.00040   2.06143
   R12        2.83056   0.00025   0.00081  -0.00267  -0.00186   2.82870
   R13        2.91770   0.00017  -0.00228   0.00506   0.00278   2.92048
   R14        2.27164  -0.00110   0.00118  -0.00076   0.00043   2.27207
   R15        2.09942   0.00069  -0.00017   0.00114   0.00097   2.10039
   R16        2.07465  -0.00022  -0.00046   0.00068   0.00022   2.07488
   R17        2.53228  -0.00050   0.00131  -0.00587  -0.00455   2.52773
    A1        1.89097   0.00001  -0.00033  -0.00001  -0.00034   1.89063
    A2        1.90168  -0.00007  -0.00018   0.00183   0.00165   1.90334
    A3        1.92648  -0.00007  -0.00039  -0.00011  -0.00051   1.92597
    A4        1.89300  -0.00012  -0.00005  -0.00084  -0.00090   1.89210
    A5        1.92237   0.00000   0.00020  -0.00141  -0.00121   1.92116
    A6        1.92853   0.00024   0.00074   0.00055   0.00129   1.92982
    A7        1.96530  -0.00059  -0.00209   0.00023  -0.00185   1.96344
    A8        1.91420   0.00004   0.00092   0.00066   0.00156   1.91576
    A9        2.01450   0.00100   0.00073   0.00408   0.00481   2.01930
   A10        1.82483   0.00013   0.00221  -0.00760  -0.00540   1.81944
   A11        1.93178  -0.00038  -0.00120  -0.00101  -0.00221   1.92957
   A12        1.79563  -0.00023  -0.00012   0.00266   0.00252   1.79815
   A13        2.38192   0.00302   0.00099   0.01131   0.01229   2.39421
   A14        1.92457  -0.00022  -0.00026   0.00082   0.00056   1.92514
   A15        1.93532  -0.00000   0.00013  -0.00047  -0.00034   1.93499
   A16        1.92044   0.00012  -0.00035   0.00213   0.00178   1.92222
   A17        1.86000   0.00007  -0.00009   0.00115   0.00106   1.86106
   A18        1.90560   0.00023  -0.00040  -0.00021  -0.00061   1.90499
   A19        1.91688  -0.00020   0.00097  -0.00350  -0.00253   1.91435
   A20        2.03869  -0.00143  -0.00106   0.00167   0.00067   2.03936
   A21        2.16825   0.00078  -0.00000   0.00185   0.00192   2.17017
   A22        2.07579   0.00066   0.00080  -0.00314  -0.00228   2.07351
   A23        1.76387   0.00206   0.00853  -0.01547  -0.00693   1.75694
   A24        1.91880   0.00011  -0.00014  -0.00187  -0.00200   1.91680
   A25        2.00385  -0.00156  -0.00044  -0.00273  -0.00317   2.00068
   A26        1.87110  -0.00048  -0.00144   0.00441   0.00297   1.87407
   A27        1.86925  -0.00019  -0.00344   0.00835   0.00489   1.87414
   A28        2.01394   0.00034  -0.00195   0.00557   0.00361   2.01755
   A29        2.32307   0.00275   0.00021   0.00834   0.00855   2.33163
    D1        1.14810   0.00001  -0.01529   0.03082   0.01553   1.16363
    D2       -3.11095  -0.00016  -0.01323   0.02197   0.00874  -3.10222
    D3       -1.09332   0.00020  -0.01228   0.02835   0.01607  -1.07725
    D4       -0.93926   0.00004  -0.01476   0.03180   0.01705  -0.92221
    D5        1.08488  -0.00013  -0.01270   0.02295   0.01025   1.09513
    D6        3.10251   0.00023  -0.01175   0.02933   0.01759   3.12009
    D7       -3.03043   0.00003  -0.01529   0.03341   0.01812  -3.01231
    D8       -1.00629  -0.00014  -0.01323   0.02455   0.01132  -0.99497
    D9        1.01134   0.00022  -0.01228   0.03093   0.01866   1.02999
   D10       -1.28603  -0.00073  -0.00124  -0.02531  -0.02656  -1.31259
   D11        2.73924  -0.00043   0.00218  -0.02829  -0.02611   2.71313
   D12        0.79813  -0.00031   0.00020  -0.02055  -0.02034   0.77779
   D13       -0.22600   0.00028  -0.05486   0.08082   0.02596  -0.20004
   D14       -3.02065  -0.00049   0.00582  -0.02509  -0.01929  -3.03994
   D15        0.08784   0.00020   0.00660  -0.01179  -0.00517   0.08266
   D16        1.14807  -0.00044   0.00660  -0.02731  -0.02072   1.12735
   D17       -2.02664   0.00025   0.00739  -0.01400  -0.00660  -2.03324
   D18       -0.88551  -0.00055   0.00639  -0.02659  -0.02021  -0.90572
   D19        2.22298   0.00015   0.00717  -0.01328  -0.00610   2.21688
   D20        1.45594   0.00061   0.04648  -0.00690   0.03957   1.49551
   D21       -2.85413   0.00109   0.04891  -0.01001   0.03889  -2.81523
   D22       -0.54881   0.00027   0.04560  -0.00631   0.03928  -0.50953
   D23       -1.65437  -0.00005   0.04574  -0.01957   0.02619  -1.62818
   D24        0.31875   0.00043   0.04818  -0.02267   0.02551   0.34426
   D25        2.62406  -0.00039   0.04487  -0.01898   0.02590   2.64996
   D26        0.60211   0.00133   0.03780  -0.00548   0.03232   0.63442
   D27       -1.40688   0.00049   0.03476   0.00170   0.03647  -1.37041
   D28        2.70520   0.00047   0.03992  -0.01245   0.02746   2.73266
         Item               Value     Threshold  Converged?
 Maximum Force            0.003016     0.000450     NO 
 RMS     Force            0.000724     0.000300     NO 
 Maximum Displacement     0.217515     0.001800     NO 
 RMS     Displacement     0.068133     0.001200     NO 
 Predicted change in Energy=-1.410462D-04
 GradGradGradGradGradGradGradGradGradGradGradGradGradGradGradGradGradGrad

                          Input orientation:                          
 ---------------------------------------------------------------------
 Center     Atomic      Atomic             Coordinates (Angstroms)
 Number     Number       Type             X           Y           Z
 ---------------------------------------------------------------------
      1          1           0        2.920406   -0.748774    1.493423
      2          6           0        2.625258   -0.826255    0.446961
      3          1           0        3.411569   -1.355048   -0.092815
      4          1           0        1.708870   -1.409956    0.378454
      5          6           0        2.422989    0.557400   -0.149076
      6          1           0        3.362098    1.129139   -0.215372
      7          1           0        2.083523    0.466575   -1.202143
      8          8           0        1.448188    1.307374    0.422772
      9          1           0       -0.682321   -2.423921    0.413081
     10          6           0       -1.265812   -1.533119    0.628564
     11          1           0       -2.328288   -1.777228    0.669198
     12          1           0       -1.002251   -1.122596    1.604263
     13          6           0       -1.039524   -0.500154   -0.430888
     14          6           0       -1.687824    0.884508   -0.205407
     15          1           0       -0.908440    1.378043    0.414570
     16          1           0       -1.743247    1.429158   -1.157162
     17          8           0       -0.378841   -0.676332   -1.419851
     18          8           0       -2.815355    0.861674    0.513878
 ---------------------------------------------------------------------
                    Distance matrix (angstroms):
                    1          2          3          4          5
     1  H    0.000000
     2  C    1.090046   0.000000
     3  H    1.767756   1.090534   0.000000
     4  H    1.774299   1.088654   1.767566   0.000000
     5  C    2.156691   1.520090   2.153581   2.158412   0.000000
     6  H    2.577136   2.192073   2.487700   3.087522   1.101457
     7  H    3.073032   2.164355   2.512494   2.481939   1.110152
     8  O    2.746173   2.436894   3.348013   2.730165   1.356359
     9  H    4.117389   3.673386   4.261261   2.597522   4.341341
    10  C    4.345986   3.958922   4.736030   2.987718   4.310713
    11  H    5.411640   5.048897   5.805588   4.064242   5.356742
    12  H    3.941988   3.819161   4.734545   2.989208   4.198673
    13  C    4.409743   3.782538   4.545037   3.006068   3.631368
    14  C    5.175849   4.685613   5.570646   4.140409   4.124191
    15  H    4.510802   4.164973   5.137091   3.824207   3.477006
    16  H    5.789529   5.171454   5.954558   4.726076   4.374211
    17  O    4.401982   3.540067   4.072945   2.851428   3.314697
    18  O    6.037549   5.696828   6.637508   5.064312   5.288888
                    6          7          8          9         10
     6  H    0.000000
     7  H    1.745698   0.000000
     8  O    2.025352   1.936735   0.000000
     9  H    5.420010   4.314372   4.296711   0.000000
    10  C    5.405312   4.309096   3.934024   1.086473   0.000000
    11  H    6.450575   5.291563   4.882342   1.786901   1.090915
    12  H    5.237263   4.463562   3.647647   1.792963   1.090863
    13  C    4.698438   3.358991   3.191333   2.130905   1.496884
    14  C    5.055853   3.923163   3.226142   3.512729   2.592011
    15  H    4.323919   3.520849   2.357701   3.808682   2.940811
    16  H    5.200147   3.946233   3.563184   4.293884   3.491682
    17  O    4.324941   2.723393   3.266249   2.550648   2.390984
    18  O    6.226095   5.205750   4.287743   3.918562   2.854693
                   11         12         13         14         15
    11  H    0.000000
    12  H    1.749647   0.000000
    13  C    2.121796   2.128535   0.000000
    14  C    2.874016   2.788079   1.545452   0.000000
    15  H    3.469372   2.770806   2.063881   1.111479   0.000000
    16  H    3.736144   3.832230   2.178289   1.097977   1.780409
    17  O    3.062097   3.119785   1.202326   2.371610   2.804645
    18  O    2.687967   2.900623   2.429142   1.337616   1.978085
                   16         17         18
    16  H    0.000000
    17  O    2.522637   0.000000
    18  O    2.064903   3.470067   0.000000
 Stoichiometry    C5H10O3(3)
 Framework group  C1[X(C5H10O3)]
 Deg. of freedom    48
 Full point group                 C1      NOp   1
 Largest Abelian subgroup         C1      NOp   1
 Largest concise Abelian subgroup C1      NOp   1
                         Standard orientation:                         
 ---------------------------------------------------------------------
 Center     Atomic      Atomic             Coordinates (Angstroms)
 Number     Number       Type             X           Y           Z
 ---------------------------------------------------------------------
      1          1           0        2.959298    0.689008   -1.459663
      2          6           0        2.654518    0.770533   -0.416273
      3          1           0        3.443149    1.287048    0.131940
      4          1           0        1.746469    1.368107   -0.356934
      5          6           0        2.425010   -0.610132    0.176824
      6          1           0        3.354559   -1.196148    0.252524
      7          1           0        2.076054   -0.514592    1.226367
      8          8           0        1.444882   -1.344915   -0.405543
      9          1           0       -0.628504    2.418420   -0.415771
     10          6           0       -1.223234    1.536708   -0.637816
     11          1           0       -2.281387    1.797003   -0.689326
     12          1           0       -0.955845    1.122632   -1.610968
     13          6           0       -1.023724    0.499962    0.423322
     14          6           0       -1.690673   -0.874560    0.190318
     15          1           0       -0.912507   -1.379654   -0.421829
     16          1           0       -1.764267   -1.418708    1.141128
     17          8           0       -0.370735    0.665626    1.419188
     18          8           0       -2.810198   -0.834234   -0.540610
 ---------------------------------------------------------------------
 Rotational constants (GHZ):           2.8511881           1.0341446           0.9161735
 Standard basis: Aug-CC-pVTZ (5D, 7F)
 There are   690 symmetry adapted cartesian basis functions of A   symmetry.
 There are   598 symmetry adapted basis functions of A   symmetry.
   598 basis functions,   846 primitive gaussians,   690 cartesian basis functions
    33 alpha electrons       31 beta electrons
       nuclear repulsion energy       372.7644394611 Hartrees.
 NAtoms=   18 NActive=   18 NUniq=   18 SFac= 1.00D+00 NAtFMM=   60 NAOKFM=F Big=F
 Integral buffers will be    131072 words long.
 Raffenetti 2 integral format.
 Two-electron integral symmetry is turned on.
 Nuclear repulsion after empirical dispersion term =      372.7556294777 Hartrees.
 One-electron integrals computed using PRISM.
 NBasis=   598 RedAO= T EigKep=  7.64D-06  NBF=   598
 NBsUse=   598 1.00D-06 EigRej= -1.00D+00 NBFU=   598
 Initial guess from the checkpoint file:  "/scratch/kurten/scratch_galib/third-paper/et-acet/SYS_1A_1B/DFT_high/calc-LM/TMP/G165084803_11_1_1268/Gau-192592.chk"
 B after Tr=     0.000000    0.000000    0.000000
         Rot=    0.999970    0.003429   -0.003337   -0.006124 Ang=   0.89 deg.
 Initial guess <Sx>= 0.0000 <Sy>= 0.0000 <Sz>= 1.0000 <S**2>= 2.0097 S= 1.0032
 ExpMin= 2.53D-02 ExpMax= 1.53D+04 ExpMxC= 5.22D+02 IAcc=3 IRadAn=         7 AccDes= 0.00D+00
 Harris functional with IExCor= 4639 and IRadAn=       7 diagonalized for initial guess.
 HarFok:  IExCor= 4639 AccDes= 0.00D+00 IRadAn=         7 IDoV= 1 UseB2=F ITyADJ=14
 ICtDFT=  3500011 ScaDFX=  1.000000  1.000000  1.000000  1.000000
 FoFCou: FMM=F IPFlag=           0 FMFlag=      100000 FMFlg1=           0
         NFxFlg=           0 DoJE=T BraDBF=F KetDBF=T FulRan=T
         wScrn=  0.000000 ICntrl=       500 IOpCl=  0 I1Cent=   200000004 NGrid=           0
         NMat0=    1 NMatS0=      1 NMatT0=    0 NMatD0=    1 NMtDS0=    0 NMtDT0=    0
 Petite list used in FoFCou.
 Requested convergence on RMS density matrix=1.00D-08 within 128 cycles.
 Requested convergence on MAX density matrix=1.00D-06.
 Requested convergence on             energy=1.00D-06.
 No special actions if energy rises.
 Restarting incremental Fock formation.
 SCF Done:  E(UwB97XD) =  -422.098134163     A.U. after   23 cycles
            NFock= 23  Conv=0.79D-08     -V/T= 2.0058
 <Sx>= 0.0000 <Sy>= 0.0000 <Sz>= 1.0000 <S**2>= 2.0098 S= 1.0033
 <L.S>=  0.00000000000    
 Annihilation of the first spin contaminant:
 S**2 before annihilation     2.0098,   after     2.0001
 Calling FoFJK, ICntrl=      2127 FMM=F ISym2X=0 I1Cent= 0 IOpClX= 1 NMat=1 NMatS=1 NMatT=0.
 ***** Axes restored to original set *****
 -------------------------------------------------------------------
 Center     Atomic                   Forces (Hartrees/Bohr)
 Number     Number              X              Y              Z
 -------------------------------------------------------------------
      1        1          -0.000166683   -0.000056863   -0.000296644
      2        6           0.000139459    0.000088278    0.000052136
      3        1          -0.000224914    0.000118200    0.000186741
      4        1           0.000067515    0.000156387    0.000108970
      5        6           0.001041662   -0.000001009   -0.001086936
      6        1          -0.000379456   -0.000145057    0.000134774
      7        1          -0.000072836   -0.000094062    0.000443733
      8        8          -0.000545950   -0.000233747    0.000594277
      9        1          -0.000021708    0.000277765   -0.000035286
     10        6          -0.000606984    0.000066003    0.000590243
     11        1           0.000282256    0.000036945    0.000171178
     12        1          -0.000018474   -0.000227514   -0.000145758
     13        6           0.001684333   -0.000820539   -0.002808423
     14        6           0.000569492    0.000764764    0.000270906
     15        1          -0.000113853    0.000264980   -0.000149730
     16        1          -0.000144023   -0.000317193    0.000193943
     17        8          -0.000911816    0.000178300    0.001517901
     18        8          -0.000578021   -0.000055639    0.000257974
 -------------------------------------------------------------------
 Cartesian Forces:  Max     0.002808423 RMS     0.000621456

 GradGradGradGradGradGradGradGradGradGradGradGradGradGradGradGradGradGrad
 Berny optimization.
 Using GEDIIS/GDIIS optimizer.
 FormGI is forming the generalized inverse of G from B-inverse, IUseBI=4.
 Internal  Forces:  Max     0.001775632 RMS     0.000318031
 Search for a local minimum.
 Step number   7 out of a maximum of   84
 All quantities printed in internal units (Hartrees-Bohrs-Radians)
 Mixed Optimization -- En-DIIS/RFO-DIIS
 Swapping is turned off.
 Update second derivatives using D2CorX and points    1    3    2    4    5
                                                      6    7
 DE= -1.15D-04 DEPred=-1.41D-04 R= 8.12D-01
 TightC=F SS=  1.41D+00  RLast= 1.27D-01 DXNew= 3.5676D-01 3.8219D-01
 Trust test= 8.12D-01 RLast= 1.27D-01 DXMaxT set to 3.57D-01
 ITU=  1 -1  1  1 -1  0  0
     Eigenvalues ---    0.00148   0.00245   0.00467   0.00718   0.01416
     Eigenvalues ---    0.02295   0.02844   0.02982   0.04596   0.05565
     Eigenvalues ---    0.05683   0.05748   0.06542   0.07284   0.07631
     Eigenvalues ---    0.07829   0.09181   0.12369   0.13849   0.14429
     Eigenvalues ---    0.15986   0.16000   0.16004   0.16065   0.16182
     Eigenvalues ---    0.16331   0.17645   0.19996   0.23057   0.24924
     Eigenvalues ---    0.26277   0.27724   0.30310   0.31307   0.32309
     Eigenvalues ---    0.32603   0.33309   0.33502   0.33693   0.34211
     Eigenvalues ---    0.34233   0.34268   0.34595   0.35966   0.41275
     Eigenvalues ---    0.52010   0.54057   1.03816
 En-DIIS/RFO-DIIS/Sim-DIIS IScMMF=       -3 using points:     7    6    5    4
 RFO step:  Lambda=-2.85001677D-05.
 DidBck=F Rises=F RFO-DIIS coefs:    1.23225    0.14640   -0.38978    0.01112
 Iteration  1 RMS(Cart)=  0.01551174 RMS(Int)=  0.00007504
 Iteration  2 RMS(Cart)=  0.00021572 RMS(Int)=  0.00000819
 Iteration  3 RMS(Cart)=  0.00000002 RMS(Int)=  0.00000819
 Variable       Old X    -DE/DX   Delta X   Delta X   Delta X     New X
                                 (Linear)    (Quad)   (Total)
    R1        2.05989  -0.00033   0.00050  -0.00091  -0.00041   2.05947
    R2        2.06081  -0.00031   0.00052  -0.00084  -0.00031   2.06050
    R3        2.05726  -0.00015   0.00044  -0.00058  -0.00014   2.05712
    R4        2.87255  -0.00028  -0.00005  -0.00049  -0.00053   2.87202
    R5        2.08145  -0.00041   0.00098  -0.00126  -0.00029   2.08116
    R6        2.09788  -0.00039   0.00071  -0.00108  -0.00037   2.09752
    R7        2.56315   0.00045  -0.00111   0.00117   0.00007   2.56321
    R8        4.45541  -0.00014   0.00019  -0.00144  -0.00126   4.45415
    R9        2.05314  -0.00023   0.00031  -0.00057  -0.00026   2.05287
   R10        2.06153  -0.00028   0.00040  -0.00073  -0.00033   2.06120
   R11        2.06143  -0.00022   0.00051  -0.00061  -0.00010   2.06133
   R12        2.82870   0.00036  -0.00091   0.00131   0.00039   2.82910
   R13        2.92048   0.00071   0.00182   0.00151   0.00334   2.92382
   R14        2.27207  -0.00178  -0.00059  -0.00111  -0.00170   2.27037
   R15        2.10039  -0.00014   0.00041  -0.00036   0.00006   2.10045
   R16        2.07488  -0.00032   0.00029  -0.00079  -0.00050   2.07438
   R17        2.52773   0.00063  -0.00189   0.00140  -0.00050   2.52723
    A1        1.89063  -0.00002   0.00006   0.00008   0.00014   1.89077
    A2        1.90334  -0.00005   0.00065  -0.00128  -0.00063   1.90271
    A3        1.92597   0.00003  -0.00002  -0.00009  -0.00011   1.92586
    A4        1.89210   0.00004  -0.00025   0.00050   0.00025   1.89235
    A5        1.92116   0.00010  -0.00041   0.00093   0.00052   1.92168
    A6        1.92982  -0.00009  -0.00002  -0.00014  -0.00016   1.92966
    A7        1.96344   0.00018   0.00040   0.00030   0.00071   1.96415
    A8        1.91576   0.00004   0.00004   0.00042   0.00046   1.91622
    A9        2.01930  -0.00054   0.00102  -0.00219  -0.00117   2.01813
   A10        1.81944   0.00007  -0.00245   0.00233  -0.00012   1.81931
   A11        1.92957   0.00017  -0.00018  -0.00002  -0.00020   1.92937
   A12        1.79815   0.00013   0.00081  -0.00039   0.00042   1.79857
   A13        2.39421  -0.00002   0.00286   0.00091   0.00377   2.39797
   A14        1.92514   0.00005   0.00030   0.00026   0.00055   1.92569
   A15        1.93499  -0.00005  -0.00024  -0.00074  -0.00098   1.93401
   A16        1.92222  -0.00030   0.00064  -0.00163  -0.00100   1.92122
   A17        1.86106  -0.00014   0.00037  -0.00038  -0.00000   1.86105
   A18        1.90499   0.00027  -0.00020   0.00184   0.00164   1.90663
   A19        1.91435   0.00019  -0.00089   0.00076  -0.00013   1.91421
   A20        2.03936  -0.00083   0.00070  -0.00323  -0.00255   2.03681
   A21        2.17017   0.00029   0.00042   0.00114   0.00154   2.17171
   A22        2.07351   0.00054  -0.00124   0.00224   0.00099   2.07450
   A23        1.75694   0.00020  -0.00580   0.00396  -0.00185   1.75509
   A24        1.91680  -0.00023  -0.00077  -0.00114  -0.00191   1.91489
   A25        2.00068  -0.00000  -0.00062  -0.00116  -0.00177   1.99891
   A26        1.87407   0.00017   0.00157   0.00138   0.00291   1.87698
   A27        1.87414  -0.00005   0.00306  -0.00061   0.00243   1.87657
   A28        2.01755  -0.00003   0.00190  -0.00142   0.00046   2.01801
   A29        2.33163  -0.00013   0.00209  -0.00018   0.00190   2.33353
    D1        1.16363  -0.00005   0.01018  -0.00419   0.00599   1.16962
    D2       -3.10222   0.00016   0.00741  -0.00086   0.00655  -3.09567
    D3       -1.07725   0.00002   0.00913  -0.00246   0.00667  -1.07058
    D4       -0.92221  -0.00011   0.01038  -0.00482   0.00556  -0.91665
    D5        1.09513   0.00011   0.00762  -0.00150   0.00612   1.10125
    D6        3.12009  -0.00003   0.00933  -0.00309   0.00624   3.12633
    D7       -3.01231  -0.00016   0.01097  -0.00595   0.00502  -3.00729
    D8       -0.99497   0.00006   0.00820  -0.00262   0.00558  -0.98939
    D9        1.02999  -0.00008   0.00992  -0.00421   0.00570   1.03569
   D10       -1.31259  -0.00008  -0.00752  -0.00400  -0.01152  -1.32411
   D11        2.71313  -0.00002  -0.00882  -0.00249  -0.01131   2.70182
   D12        0.77779  -0.00023  -0.00636  -0.00494  -0.01130   0.76649
   D13       -0.20004  -0.00000   0.03564   0.00062   0.03627  -0.16377
   D14       -3.03994   0.00004  -0.00081  -0.00759  -0.00839  -3.04833
   D15        0.08266   0.00001  -0.01082   0.00185  -0.00897   0.07369
   D16        1.12735  -0.00000  -0.00145  -0.00806  -0.00950   1.11785
   D17       -2.03324  -0.00004  -0.01146   0.00139  -0.01008  -2.04332
   D18       -0.90572  -0.00009  -0.00128  -0.00909  -0.01035  -0.91607
   D19        2.21688  -0.00013  -0.01129   0.00036  -0.01094   2.20594
   D20        1.49551  -0.00010  -0.01006   0.00697  -0.00308   1.49243
   D21       -2.81523   0.00010  -0.01136   0.00998  -0.00137  -2.81660
   D22       -0.50953  -0.00016  -0.00993   0.00583  -0.00410  -0.51363
   D23       -1.62818  -0.00007  -0.00062  -0.00192  -0.00254  -1.63072
   D24        0.34426   0.00014  -0.00191   0.00109  -0.00083   0.34343
   D25        2.64996  -0.00013  -0.00049  -0.00306  -0.00356   2.64640
   D26        0.63442  -0.00019  -0.01495  -0.00997  -0.02491   0.60951
   D27       -1.37041  -0.00008  -0.01214  -0.01091  -0.02303  -1.39344
   D28        2.73266  -0.00012  -0.01713  -0.00965  -0.02681   2.70586
         Item               Value     Threshold  Converged?
 Maximum Force            0.001776     0.000450     NO 
 RMS     Force            0.000318     0.000300     NO 
 Maximum Displacement     0.056508     0.001800     NO 
 RMS     Displacement     0.015499     0.001200     NO 
 Predicted change in Energy=-1.429335D-05
 GradGradGradGradGradGradGradGradGradGradGradGradGradGradGradGradGradGrad

                          Input orientation:                          
 ---------------------------------------------------------------------
 Center     Atomic      Atomic             Coordinates (Angstroms)
 Number     Number       Type             X           Y           Z
 ---------------------------------------------------------------------
      1          1           0        2.901581   -0.764471    1.494158
      2          6           0        2.618334   -0.834165    0.444094
      3          1           0        3.411556   -1.356883   -0.091130
      4          1           0        1.704074   -1.419231    0.361396
      5          6           0        2.418879    0.553582   -0.142587
      6          1           0        3.357589    1.126682   -0.199601
      7          1           0        2.084878    0.471035   -1.197877
      8          8           0        1.440760    1.298017    0.430914
      9          1           0       -0.668365   -2.415173    0.412960
     10          6           0       -1.249714   -1.523992    0.631937
     11          1           0       -2.311179   -1.768425    0.688997
     12          1           0       -0.972348   -1.108972    1.601831
     13          6           0       -1.036781   -0.496270   -0.435646
     14          6           0       -1.694442    0.886082   -0.210988
     15          1           0       -0.914508    1.385191    0.403866
     16          1           0       -1.758709    1.425047   -1.165117
     17          8           0       -0.381885   -0.672594   -1.427334
     18          8           0       -2.818720    0.855028    0.512578
 ---------------------------------------------------------------------
                    Distance matrix (angstroms):
                    1          2          3          4          5
     1  H    0.000000
     2  C    1.089826   0.000000
     3  H    1.767531   1.090367   0.000000
     4  H    1.773664   1.088582   1.767530   0.000000
     5  C    2.156200   1.519809   2.153586   2.157993   0.000000
     6  H    2.579384   2.192205   2.486518   3.087150   1.101304
     7  H    3.072545   2.164299   2.515203   2.479808   1.109958
     8  O    2.741959   2.435786   3.347396   2.730861   1.356394
     9  H    4.079010   3.647320   4.244978   2.573524   4.318937
    10  C    4.307383   3.933566   4.719978   2.968001   4.286581
    11  H    5.369272   5.023238   5.790308   4.043701   5.334482
    12  H    3.890707   3.782707   4.705975   2.966172   4.160228
    13  C    4.393947   3.774649   4.543902   2.999903   3.623487
    14  C    5.172550   4.689181   5.578214   4.146324   4.127305
    15  H    4.513571   4.172306   5.145758   3.837129   3.478744
    16  H    5.795174   5.181902   5.968603   4.734029   4.388310
    17  O    4.395988   3.539726   4.079692   2.847498   3.316378
    18  O    6.025622   5.693823   6.638777   5.064660   5.287018
                    6          7          8          9         10
     6  H    0.000000
     7  H    1.745342   0.000000
     8  O    2.025127   1.936943   0.000000
     9  H    5.397061   4.301783   4.270422   0.000000
    10  C    5.380034   4.295097   3.904202   1.086334   0.000000
    11  H    6.426988   5.282120   4.852496   1.786986   1.090739
    12  H    5.195350   4.436374   3.603849   1.792201   1.090811
    13  C    4.690434   3.355805   3.179402   2.130270   1.497093
    14  C    5.057769   3.928037   3.226642   3.512895   2.591672
    15  H    4.322246   3.521020   2.357036   3.808338   2.937299
    16  H    5.215146   3.960351   3.577717   4.292606   3.490747
    17  O    4.327630   2.728637   3.264725   2.550556   2.391360
    18  O    6.223165   5.207531   4.283232   3.915120   2.852326
                   11         12         13         14         15
    11  H    0.000000
    12  H    1.749460   0.000000
    13  C    2.123038   2.128583   0.000000
    14  C    2.869973   2.790694   1.547219   0.000000
    15  H    3.460821   2.767546   2.063887   1.111509   0.000000
    16  H    3.733795   3.833486   2.178249   1.097714   1.782126
    17  O    3.066249   3.116876   1.201426   2.373136   2.805613
    18  O    2.677914   2.907379   2.429083   1.337353   1.979625
                   16         17         18
    16  H    0.000000
    17  O    2.522796   0.000000
    18  O    2.064753   3.469158   0.000000
 Stoichiometry    C5H10O3(3)
 Framework group  C1[X(C5H10O3)]
 Deg. of freedom    48
 Full point group                 C1      NOp   1
 Largest Abelian subgroup         C1      NOp   1
 Largest concise Abelian subgroup C1      NOp   1
                         Standard orientation:                         
 ---------------------------------------------------------------------
 Center     Atomic      Atomic             Coordinates (Angstroms)
 Number     Number       Type             X           Y           Z
 ---------------------------------------------------------------------
      1          1           0        2.947812    0.690620   -1.455750
      2          6           0        2.653171    0.765837   -0.409208
      3          1           0        3.449858    1.272950    0.135792
      4          1           0        1.749578    1.368659   -0.337547
      5          6           0        2.419479   -0.617748    0.174659
      6          1           0        3.346042   -1.209085    0.243000
      7          1           0        2.074285   -0.528690    1.225809
      8          8           0        1.434079   -1.342923   -0.410928
      9          1           0       -0.602137    2.410780   -0.417853
     10          6           0       -1.198072    1.531132   -0.644130
     11          1           0       -2.253781    1.796264   -0.714096
     12          1           0       -0.917039    1.110770   -1.610662
     13          6           0       -1.018326    0.499443    0.425728
     14          6           0       -1.700083   -0.869791    0.192721
     15          1           0       -0.922598   -1.384048   -0.412679
     16          1           0       -1.786526   -1.407397    1.145864
     17          8           0       -0.372277    0.662933    1.425386
     18          8           0       -2.814614   -0.816768   -0.544520
 ---------------------------------------------------------------------
 Rotational constants (GHZ):           2.8588824           1.0356787           0.9197108
 Standard basis: Aug-CC-pVTZ (5D, 7F)
 There are   690 symmetry adapted cartesian basis functions of A   symmetry.
 There are   598 symmetry adapted basis functions of A   symmetry.
   598 basis functions,   846 primitive gaussians,   690 cartesian basis functions
    33 alpha electrons       31 beta electrons
       nuclear repulsion energy       373.0311190584 Hartrees.
 NAtoms=   18 NActive=   18 NUniq=   18 SFac= 1.00D+00 NAtFMM=   60 NAOKFM=F Big=F
 Integral buffers will be    131072 words long.
 Raffenetti 2 integral format.
 Two-electron integral symmetry is turned on.
 Nuclear repulsion after empirical dispersion term =      373.0222688735 Hartrees.
 One-electron integrals computed using PRISM.
 NBasis=   598 RedAO= T EigKep=  7.58D-06  NBF=   598
 NBsUse=   598 1.00D-06 EigRej= -1.00D+00 NBFU=   598
 Initial guess from the checkpoint file:  "/scratch/kurten/scratch_galib/third-paper/et-acet/SYS_1A_1B/DFT_high/calc-LM/TMP/G165084803_11_1_1268/Gau-192592.chk"
 B after Tr=    -0.000000   -0.000000    0.000000
         Rot=    0.999997   -0.000692    0.000589    0.002152 Ang=  -0.27 deg.
 Initial guess <Sx>= 0.0000 <Sy>= 0.0000 <Sz>= 1.0000 <S**2>= 2.0098 S= 1.0033
 ExpMin= 2.53D-02 ExpMax= 1.53D+04 ExpMxC= 5.22D+02 IAcc=3 IRadAn=         7 AccDes= 0.00D+00
 Harris functional with IExCor= 4639 and IRadAn=       7 diagonalized for initial guess.
 HarFok:  IExCor= 4639 AccDes= 0.00D+00 IRadAn=         7 IDoV= 1 UseB2=F ITyADJ=14
 ICtDFT=  3500011 ScaDFX=  1.000000  1.000000  1.000000  1.000000
 FoFCou: FMM=F IPFlag=           0 FMFlag=      100000 FMFlg1=           0
         NFxFlg=           0 DoJE=T BraDBF=F KetDBF=T FulRan=T
         wScrn=  0.000000 ICntrl=       500 IOpCl=  0 I1Cent=   200000004 NGrid=           0
         NMat0=    1 NMatS0=      1 NMatT0=    0 NMatD0=    1 NMtDS0=    0 NMtDT0=    0
 Petite list used in FoFCou.
 Requested convergence on RMS density matrix=1.00D-08 within 128 cycles.
 Requested convergence on MAX density matrix=1.00D-06.
 Requested convergence on             energy=1.00D-06.
 No special actions if energy rises.
 Restarting incremental Fock formation.
 SCF Done:  E(UwB97XD) =  -422.098157822     A.U. after   22 cycles
            NFock= 22  Conv=0.75D-08     -V/T= 2.0058
 <Sx>= 0.0000 <Sy>= 0.0000 <Sz>= 1.0000 <S**2>= 2.0098 S= 1.0033
 <L.S>=  0.00000000000    
 Annihilation of the first spin contaminant:
 S**2 before annihilation     2.0098,   after     2.0001
 Calling FoFJK, ICntrl=      2127 FMM=F ISym2X=0 I1Cent= 0 IOpClX= 1 NMat=1 NMatS=1 NMatT=0.
 ***** Axes restored to original set *****
 -------------------------------------------------------------------
 Center     Atomic                   Forces (Hartrees/Bohr)
 Number     Number              X              Y              Z
 -------------------------------------------------------------------
      1        1          -0.000068377   -0.000022272   -0.000173264
      2        6           0.000111774   -0.000004844    0.000023734
      3        1          -0.000163078    0.000056225    0.000123037
      4        1           0.000079925    0.000122712    0.000075344
      5        6           0.000952568    0.000025980   -0.000960048
      6        1          -0.000295425   -0.000114364    0.000141147
      7        1          -0.000084695   -0.000102993    0.000349717
      8        8          -0.000582835   -0.000132589    0.000554030
      9        1           0.000002982    0.000125460   -0.000000769
     10        6          -0.000436837   -0.000099837    0.000427284
     11        1           0.000227953    0.000069650    0.000073327
     12        1           0.000022065   -0.000103310   -0.000152081
     13        6           0.000795964   -0.000424171   -0.001492509
     14        6           0.000734591    0.000478413    0.000061305
     15        1          -0.000249915    0.000209921   -0.000199993
     16        1          -0.000133910   -0.000131858    0.000128647
     17        8          -0.000431559    0.000072494    0.000754496
     18        8          -0.000481191   -0.000024617    0.000266597
 -------------------------------------------------------------------
 Cartesian Forces:  Max     0.001492509 RMS     0.000395482

 GradGradGradGradGradGradGradGradGradGradGradGradGradGradGradGradGradGrad
 Berny optimization.
 Using GEDIIS/GDIIS optimizer.
 FormGI is forming the generalized inverse of G from B-inverse, IUseBI=4.
 Internal  Forces:  Max     0.000868404 RMS     0.000200840
 Search for a local minimum.
 Step number   8 out of a maximum of   84
 All quantities printed in internal units (Hartrees-Bohrs-Radians)
 Mixed Optimization -- En-DIIS/RFO-DIIS
 Swapping is turned off.
 Update second derivatives using D2CorX and points    1    3    2    4    5
                                                      6    7    8
 DE= -2.37D-05 DEPred=-1.43D-05 R= 1.66D+00
 TightC=F SS=  1.41D+00  RLast= 6.77D-02 DXNew= 6.0000D-01 2.0320D-01
 Trust test= 1.66D+00 RLast= 6.77D-02 DXMaxT set to 3.57D-01
 ITU=  1  1 -1  1  1 -1  0  0
     Eigenvalues ---    0.00066   0.00241   0.00440   0.00716   0.01408
     Eigenvalues ---    0.02299   0.02711   0.02861   0.04600   0.05120
     Eigenvalues ---    0.05684   0.05746   0.06542   0.07244   0.07610
     Eigenvalues ---    0.07846   0.09414   0.12319   0.13811   0.14422
     Eigenvalues ---    0.15941   0.16001   0.16007   0.16094   0.16335
     Eigenvalues ---    0.16455   0.17590   0.19825   0.23222   0.24868
     Eigenvalues ---    0.25819   0.26871   0.30403   0.31124   0.32369
     Eigenvalues ---    0.32473   0.33014   0.33527   0.33714   0.34221
     Eigenvalues ---    0.34234   0.34292   0.34444   0.35338   0.40265
     Eigenvalues ---    0.51800   0.53999   1.03950
 En-DIIS/RFO-DIIS/Sim-DIIS IScMMF=       -3 using points:     8    7    6    5    4
 RFO step:  Lambda=-7.34724088D-05.
 DidBck=F Rises=F RFO-DIIS coefs:    3.00000   -1.78642    0.16023   -0.34280   -0.03101
 Iteration  1 RMS(Cart)=  0.05677008 RMS(Int)=  0.00125482
 Iteration  2 RMS(Cart)=  0.00315328 RMS(Int)=  0.00002525
 Iteration  3 RMS(Cart)=  0.00000486 RMS(Int)=  0.00002502
 Iteration  4 RMS(Cart)=  0.00000000 RMS(Int)=  0.00002502
 Variable       Old X    -DE/DX   Delta X   Delta X   Delta X     New X
                                 (Linear)    (Quad)   (Total)
    R1        2.05947  -0.00019  -0.00034  -0.00017  -0.00051   2.05896
    R2        2.06050  -0.00021  -0.00011  -0.00033  -0.00045   2.06005
    R3        2.05712  -0.00014   0.00021  -0.00052  -0.00031   2.05681
    R4        2.87202  -0.00012  -0.00112   0.00031  -0.00080   2.87122
    R5        2.08116  -0.00032   0.00038  -0.00072  -0.00034   2.08082
    R6        2.09752  -0.00030  -0.00004  -0.00065  -0.00069   2.09682
    R7        2.56321   0.00058  -0.00096   0.00147   0.00051   2.56372
    R8        4.45415  -0.00004  -0.00265   0.00414   0.00149   4.45564
    R9        2.05287  -0.00010  -0.00021   0.00012  -0.00009   2.05278
   R10        2.06120  -0.00023  -0.00026  -0.00074  -0.00100   2.06020
   R11        2.06133  -0.00017   0.00030  -0.00036  -0.00006   2.06128
   R12        2.82910   0.00028  -0.00009   0.00066   0.00058   2.82968
   R13        2.92382   0.00046   0.00848   0.00215   0.01064   2.93446
   R14        2.27037  -0.00087  -0.00400  -0.00013  -0.00413   2.26624
   R15        2.10045  -0.00023   0.00048  -0.00117  -0.00068   2.09977
   R16        2.07438  -0.00017  -0.00070  -0.00008  -0.00078   2.07359
   R17        2.52723   0.00055  -0.00278   0.00023  -0.00255   2.52468
    A1        1.89077  -0.00002   0.00035  -0.00029   0.00006   1.89083
    A2        1.90271  -0.00002  -0.00068  -0.00016  -0.00084   1.90186
    A3        1.92586  -0.00000  -0.00020  -0.00048  -0.00068   1.92518
    A4        1.89235   0.00001   0.00028  -0.00010   0.00017   1.89252
    A5        1.92168   0.00009   0.00066   0.00068   0.00134   1.92301
    A6        1.92966  -0.00006  -0.00040   0.00034  -0.00005   1.92961
    A7        1.96415   0.00005   0.00194  -0.00094   0.00099   1.96514
    A8        1.91622   0.00001   0.00088   0.00078   0.00166   1.91788
    A9        2.01813  -0.00024  -0.00149   0.00041  -0.00108   2.01706
   A10        1.81931   0.00010  -0.00261   0.00125  -0.00136   1.81795
   A11        1.92937   0.00007  -0.00044  -0.00121  -0.00165   1.92772
   A12        1.79857   0.00004   0.00157  -0.00004   0.00153   1.80010
   A13        2.39797   0.00023   0.01002   0.00704   0.01706   2.41504
   A14        1.92569   0.00004   0.00139   0.00105   0.00243   1.92812
   A15        1.93401  -0.00002  -0.00217  -0.00064  -0.00282   1.93119
   A16        1.92122  -0.00011  -0.00139   0.00082  -0.00059   1.92064
   A17        1.86105  -0.00003   0.00032   0.00075   0.00108   1.86213
   A18        1.90663   0.00011   0.00316   0.00024   0.00340   1.91003
   A19        1.91421   0.00001  -0.00117  -0.00224  -0.00342   1.91080
   A20        2.03681  -0.00045  -0.00439  -0.00083  -0.00525   2.03156
   A21        2.17171   0.00015   0.00347   0.00071   0.00415   2.17586
   A22        2.07450   0.00031   0.00085   0.00015   0.00097   2.07548
   A23        1.75509   0.00030  -0.00954   0.00155  -0.00800   1.74709
   A24        1.91489  -0.00008  -0.00446   0.00047  -0.00399   1.91091
   A25        1.99891  -0.00006  -0.00408  -0.00202  -0.00609   1.99281
   A26        1.87698   0.00006   0.00733   0.00190   0.00916   1.88614
   A27        1.87657  -0.00013   0.00784  -0.00085   0.00691   1.88347
   A28        2.01801  -0.00004   0.00277  -0.00051   0.00216   2.02017
   A29        2.33353   0.00008   0.00569   0.00333   0.00901   2.34255
    D1        1.16962  -0.00006   0.02240  -0.00471   0.01769   1.18731
    D2       -3.09567   0.00010   0.02088  -0.00323   0.01765  -3.07802
    D3       -1.07058   0.00001   0.02257  -0.00247   0.02010  -1.05048
    D4       -0.91665  -0.00009   0.02167  -0.00448   0.01719  -0.89946
    D5        1.10125   0.00007   0.02016  -0.00300   0.01715   1.11840
    D6        3.12633  -0.00002   0.02185  -0.00224   0.01961  -3.13725
    D7       -3.00729  -0.00012   0.02116  -0.00501   0.01615  -2.99114
    D8       -0.98939   0.00004   0.01964  -0.00353   0.01611  -0.97328
    D9        1.03569  -0.00005   0.02133  -0.00277   0.01857   1.05426
   D10       -1.32411  -0.00014  -0.02959  -0.01885  -0.04844  -1.37255
   D11        2.70182  -0.00006  -0.03061  -0.01676  -0.04737   2.65445
   D12        0.76649  -0.00023  -0.02823  -0.01769  -0.04592   0.72057
   D13       -0.16377   0.00001   0.10821   0.03486   0.14306  -0.02071
   D14       -3.04833   0.00003  -0.01887  -0.00788  -0.02674  -3.07507
   D15        0.07369   0.00001  -0.02732  -0.00612  -0.03346   0.04023
   D16        1.11785  -0.00003  -0.02173  -0.00985  -0.03157   1.08629
   D17       -2.04332  -0.00005  -0.03018  -0.00809  -0.03828  -2.08160
   D18       -0.91607  -0.00006  -0.02326  -0.00962  -0.03286  -0.94893
   D19        2.20594  -0.00008  -0.03172  -0.00786  -0.03958   2.16637
   D20        1.49243  -0.00010  -0.01875  -0.00380  -0.02254   1.46989
   D21       -2.81660   0.00008  -0.01667  -0.00078  -0.01743  -2.83403
   D22       -0.51363  -0.00010  -0.02059  -0.00287  -0.02346  -0.53709
   D23       -1.63072  -0.00008  -0.01080  -0.00547  -0.01628  -1.64700
   D24        0.34343   0.00010  -0.00872  -0.00244  -0.01117   0.33227
   D25        2.64640  -0.00008  -0.01263  -0.00453  -0.01719   2.62921
   D26        0.60951  -0.00006  -0.06526  -0.00716  -0.07241   0.53710
   D27       -1.39344  -0.00011  -0.05877  -0.00901  -0.06769  -1.46112
   D28        2.70586  -0.00003  -0.07118  -0.00903  -0.08031   2.62555
         Item               Value     Threshold  Converged?
 Maximum Force            0.000868     0.000450     NO 
 RMS     Force            0.000201     0.000300     YES
 Maximum Displacement     0.166845     0.001800     NO 
 RMS     Displacement     0.057053     0.001200     NO 
 Predicted change in Energy=-3.751346D-05
 GradGradGradGradGradGradGradGradGradGradGradGradGradGradGradGradGradGrad

                          Input orientation:                          
 ---------------------------------------------------------------------
 Center     Atomic      Atomic             Coordinates (Angstroms)
 Number     Number       Type             X           Y           Z
 ---------------------------------------------------------------------
      1          1           0        2.850844   -0.835210    1.482637
      2          6           0        2.613193   -0.862082    0.419656
      3          1           0        3.437131   -1.347355   -0.103814
      4          1           0        1.713999   -1.457585    0.273106
      5          6           0        2.412270    0.547192   -0.111478
      6          1           0        3.344487    1.133178   -0.119532
      7          1           0        2.106560    0.508787   -1.177433
      8          8           0        1.412270    1.255349    0.470799
      9          1           0       -0.645073   -2.391451    0.434022
     10          6           0       -1.213207   -1.492326    0.654962
     11          1           0       -2.271419   -1.728346    0.769161
     12          1           0       -0.886582   -1.053056    1.598445
     13          6           0       -1.041651   -0.493081   -0.446984
     14          6           0       -1.719900    0.888140   -0.238306
     15          1           0       -0.938684    1.399881    0.363752
     16          1           0       -1.800126    1.405938   -1.202419
     17          8           0       -0.405078   -0.681523   -1.445705
     18          8           0       -2.838036    0.844035    0.491581
 ---------------------------------------------------------------------
                    Distance matrix (angstroms):
                    1          2          3          4          5
     1  H    0.000000
     2  C    1.089555   0.000000
     3  H    1.767160   1.090131   0.000000
     4  H    1.772775   1.088417   1.767315   0.000000
     5  C    2.155130   1.519383   2.153998   2.157456   0.000000
     6  H    2.585572   2.192390   2.482312   3.086213   1.101124
     7  H    3.071850   2.164867   2.523557   2.474830   1.109592
     8  O    2.731987   2.434819   3.347284   2.736811   1.356662
     9  H    3.967734   3.599372   4.247799   2.542286   4.275574
    10  C    4.199209   3.885089   4.714065   2.952212   4.229793
    11  H    5.248267   4.973128   5.787468   4.025287   5.281149
    12  H    3.745560   3.697898   4.656050   2.946726   4.045622
    13  C    4.357982   3.774270   4.572422   3.007059   3.622748
    14  C    5.179119   4.719310   5.622321   4.189944   4.148151
    15  H    4.539610   4.211346   5.187841   3.900008   3.490246
    16  H    5.819261   5.220386   6.018009   4.767181   4.435300
    17  O    4.381761   3.552764   4.123903   2.836736   3.350725
    18  O    6.013769   5.712435   6.673411   5.105508   5.293157
                    6          7          8          9         10
     6  H    0.000000
     7  H    1.743984   0.000000
     8  O    2.024075   1.938056   0.000000
     9  H    5.352198   4.310412   4.187262   0.000000
    10  C    5.316549   4.287538   3.804834   1.086286   0.000000
    11  H    6.365257   5.287787   4.749844   1.788023   1.090210
    12  H    5.062906   4.370784   3.447469   1.790393   1.090780
    13  C    4.689366   3.383568   3.149771   2.130083   1.497400
    14  C    5.071703   3.958240   3.232361   3.516105   2.592544
    15  H    4.318594   3.527437   2.357824   3.803333   2.919765
    16  H    5.264418   4.008454   3.625166   4.293280   3.492030
    17  O    4.371626   2.792335   3.275243   2.552415   2.392336
    18  O    6.219378   5.229439   4.270212   3.909063   2.850499
                   11         12         13         14         15
    11  H    0.000000
    12  H    1.749714   0.000000
    13  C    2.125374   2.126358   0.000000
    14  C    2.857475   2.799342   1.552849   0.000000
    15  H    3.424375   2.746650   2.061844   1.111148   0.000000
    16  H    3.732691   3.837455   2.179964   1.097299   1.787459
    17  O    3.079723   3.104308   1.199241   2.377059   2.809113
    18  O    2.648632   2.938074   2.428123   1.336005   1.983140
                   16         17         18
    16  H    0.000000
    17  O    2.522468   0.000000
    18  O    2.064613   3.464057   0.000000
 Stoichiometry    C5H10O3(3)
 Framework group  C1[X(C5H10O3)]
 Deg. of freedom    48
 Full point group                 C1      NOp   1
 Largest Abelian subgroup         C1      NOp   1
 Largest concise Abelian subgroup C1      NOp   1
                         Standard orientation:                         
 ---------------------------------------------------------------------
 Center     Atomic      Atomic             Coordinates (Angstroms)
 Number     Number       Type             X           Y           Z
 ---------------------------------------------------------------------
      1          1           0        2.927679    0.705127   -1.427812
      2          6           0        2.669765    0.748042   -0.370094
      3          1           0        3.498663    1.209896    0.166565
      4          1           0        1.788043    1.374007   -0.246049
      5          6           0        2.411621   -0.649686    0.166788
      6          1           0        3.323554   -1.266033    0.197916
      7          1           0        2.086021   -0.592976    1.226015
      8          8           0        1.400585   -1.328941   -0.430666
      9          1           0       -0.535074    2.383933   -0.461445
     10          6           0       -1.128150    1.502363   -0.687525
     11          1           0       -2.175451    1.772282   -0.824861
     12          1           0       -0.797395    1.045275   -1.621053
     13          6           0       -1.011959    0.506550    0.424707
     14          6           0       -1.731292   -0.853111    0.212055
     15          1           0       -0.955543   -1.394990   -0.370380
     16          1           0       -1.847970   -1.360511    1.177972
     17          8           0       -0.389661    0.681600    1.434798
     18          8           0       -2.832479   -0.777779   -0.540689
 ---------------------------------------------------------------------
 Rotational constants (GHZ):           2.8839453           1.0334736           0.9241256
 Standard basis: Aug-CC-pVTZ (5D, 7F)
 There are   690 symmetry adapted cartesian basis functions of A   symmetry.
 There are   598 symmetry adapted basis functions of A   symmetry.
   598 basis functions,   846 primitive gaussians,   690 cartesian basis functions
    33 alpha electrons       31 beta electrons
       nuclear repulsion energy       373.3154589412 Hartrees.
 NAtoms=   18 NActive=   18 NUniq=   18 SFac= 1.00D+00 NAtFMM=   60 NAOKFM=F Big=F
 Integral buffers will be    131072 words long.
 Raffenetti 2 integral format.
 Two-electron integral symmetry is turned on.
 Nuclear repulsion after empirical dispersion term =      373.3065478878 Hartrees.
 One-electron integrals computed using PRISM.
 NBasis=   598 RedAO= T EigKep=  7.52D-06  NBF=   598
 NBsUse=   598 1.00D-06 EigRej= -1.00D+00 NBFU=   598
 Initial guess from the checkpoint file:  "/scratch/kurten/scratch_galib/third-paper/et-acet/SYS_1A_1B/DFT_high/calc-LM/TMP/G165084803_11_1_1268/Gau-192592.chk"
 B after Tr=     0.000000    0.000000   -0.000000
         Rot=    0.999974    0.002262    0.002423    0.006429 Ang=   0.83 deg.
 Initial guess <Sx>= 0.0000 <Sy>= 0.0000 <Sz>= 1.0000 <S**2>= 2.0098 S= 1.0033
 ExpMin= 2.53D-02 ExpMax= 1.53D+04 ExpMxC= 5.22D+02 IAcc=3 IRadAn=         7 AccDes= 0.00D+00
 Harris functional with IExCor= 4639 and IRadAn=       7 diagonalized for initial guess.
 HarFok:  IExCor= 4639 AccDes= 0.00D+00 IRadAn=         7 IDoV= 1 UseB2=F ITyADJ=14
 ICtDFT=  3500011 ScaDFX=  1.000000  1.000000  1.000000  1.000000
 FoFCou: FMM=F IPFlag=           0 FMFlag=      100000 FMFlg1=           0
         NFxFlg=           0 DoJE=T BraDBF=F KetDBF=T FulRan=T
         wScrn=  0.000000 ICntrl=       500 IOpCl=  0 I1Cent=   200000004 NGrid=           0
         NMat0=    1 NMatS0=      1 NMatT0=    0 NMatD0=    1 NMtDS0=    0 NMtDT0=    0
 Petite list used in FoFCou.
 Requested convergence on RMS density matrix=1.00D-08 within 128 cycles.
 Requested convergence on MAX density matrix=1.00D-06.
 Requested convergence on             energy=1.00D-06.
 No special actions if energy rises.
 Restarting incremental Fock formation.
 SCF Done:  E(UwB97XD) =  -422.098202768     A.U. after   23 cycles
            NFock= 23  Conv=0.39D-08     -V/T= 2.0058
 <Sx>= 0.0000 <Sy>= 0.0000 <Sz>= 1.0000 <S**2>= 2.0099 S= 1.0033
 <L.S>=  0.00000000000    
 Annihilation of the first spin contaminant:
 S**2 before annihilation     2.0099,   after     2.0001
 Calling FoFJK, ICntrl=      2127 FMM=F ISym2X=0 I1Cent= 0 IOpClX= 1 NMat=1 NMatS=1 NMatT=0.
 ***** Axes restored to original set *****
 -------------------------------------------------------------------
 Center     Atomic                   Forces (Hartrees/Bohr)
 Number     Number              X              Y              Z
 -------------------------------------------------------------------
      1        1           0.000094710    0.000014231   -0.000011498
      2        6           0.000036129   -0.000095138    0.000051244
      3        1          -0.000064444    0.000003654   -0.000002242
      4        1           0.000018040    0.000075003    0.000017208
      5        6           0.000705293   -0.000009004   -0.000747906
      6        1          -0.000182172   -0.000029265    0.000125797
      7        1          -0.000045710   -0.000092005    0.000170392
      8        8          -0.000576242   -0.000112243    0.000466585
      9        1          -0.000010145    0.000026935    0.000028536
     10        6          -0.000239783   -0.000373551    0.000055091
     11        1           0.000085731    0.000047019   -0.000054126
     12        1           0.000080075    0.000094311   -0.000143118
     13        6          -0.000495719    0.000574946    0.001229987
     14        6           0.001080771   -0.000312820   -0.000394667
     15        1          -0.000405448    0.000260389   -0.000272293
     16        1          -0.000097625    0.000079635    0.000049917
     17        8           0.000512109   -0.000178819   -0.000920680
     18        8          -0.000495571    0.000026722    0.000351775
 -------------------------------------------------------------------
 Cartesian Forces:  Max     0.001229987 RMS     0.000368653

 GradGradGradGradGradGradGradGradGradGradGradGradGradGradGradGradGradGrad
 Berny optimization.
 Using GEDIIS/GDIIS optimizer.
 FormGI is forming the generalized inverse of G from B-inverse, IUseBI=4.
 Internal  Forces:  Max     0.001066995 RMS     0.000190930
 Search for a local minimum.
 Step number   9 out of a maximum of   84
 All quantities printed in internal units (Hartrees-Bohrs-Radians)
 Mixed Optimization -- En-DIIS/RFO-DIIS
 Swapping is turned off.
 Update second derivatives using D2CorX and points    3    2    4    5    6
                                                      7    8    9
 DE= -4.49D-05 DEPred=-3.75D-05 R= 1.20D+00
 TightC=F SS=  1.41D+00  RLast= 2.37D-01 DXNew= 6.0000D-01 7.1098D-01
 Trust test= 1.20D+00 RLast= 2.37D-01 DXMaxT set to 6.00D-01
 ITU=  1  1  1 -1  1  1 -1  0  0
     Eigenvalues ---    0.00030   0.00274   0.00460   0.00734   0.01352
     Eigenvalues ---    0.02293   0.02760   0.02854   0.04585   0.05096
     Eigenvalues ---    0.05700   0.05740   0.06635   0.07250   0.07609
     Eigenvalues ---    0.07855   0.09588   0.12323   0.13795   0.14421
     Eigenvalues ---    0.15945   0.16002   0.16008   0.16106   0.16343
     Eigenvalues ---    0.16657   0.17448   0.19665   0.23318   0.24873
     Eigenvalues ---    0.26409   0.28140   0.30474   0.31071   0.32038
     Eigenvalues ---    0.32492   0.33291   0.33660   0.33972   0.34231
     Eigenvalues ---    0.34243   0.34451   0.34480   0.35335   0.39639
     Eigenvalues ---    0.51994   0.54002   1.21364
 En-DIIS/RFO-DIIS/Sim-DIIS IScMMF=       -3 using points:     9    8    7    6    5    4
 RFO step:  Lambda=-6.05653448D-05.
 DidBck=F Rises=F RFO-DIIS coefs:    1.40203    1.72370   -2.00000   -0.15219   -0.00255
                  RFO-DIIS coefs:    0.02901
 Iteration  1 RMS(Cart)=  0.06797952 RMS(Int)=  0.00205830
 Iteration  2 RMS(Cart)=  0.00604604 RMS(Int)=  0.00005636
 Iteration  3 RMS(Cart)=  0.00001813 RMS(Int)=  0.00005502
 Iteration  4 RMS(Cart)=  0.00000000 RMS(Int)=  0.00005502
 Variable       Old X    -DE/DX   Delta X   Delta X   Delta X     New X
                                 (Linear)    (Quad)   (Total)
    R1        2.05896   0.00001  -0.00107   0.00060  -0.00046   2.05850
    R2        2.06005  -0.00005  -0.00083   0.00035  -0.00048   2.05957
    R3        2.05681  -0.00006  -0.00054  -0.00004  -0.00059   2.05622
    R4        2.87122   0.00003  -0.00145   0.00046  -0.00098   2.87024
    R5        2.08082  -0.00017  -0.00064   0.00045  -0.00019   2.08063
    R6        2.09682  -0.00015  -0.00094   0.00026  -0.00068   2.09615
    R7        2.56372   0.00065   0.00014   0.00031   0.00044   2.56416
    R8        4.45564   0.00000  -0.00040   0.00444   0.00403   4.45968
    R9        2.05278  -0.00003  -0.00062   0.00033  -0.00028   2.05250
   R10        2.06020  -0.00010  -0.00112  -0.00017  -0.00129   2.05891
   R11        2.06128  -0.00006  -0.00022   0.00019  -0.00003   2.06125
   R12        2.82968   0.00006   0.00088  -0.00095  -0.00007   2.82960
   R13        2.93446  -0.00022   0.01161   0.00136   0.01297   2.94743
   R14        2.26624   0.00107  -0.00517   0.00128  -0.00390   2.26234
   R15        2.09977  -0.00040  -0.00003  -0.00134  -0.00137   2.09839
   R16        2.07359   0.00000  -0.00137   0.00046  -0.00091   2.07269
   R17        2.52468   0.00061  -0.00260  -0.00146  -0.00406   2.52063
    A1        1.89083  -0.00001   0.00025  -0.00043  -0.00018   1.89065
    A2        1.90186   0.00005  -0.00146   0.00159   0.00013   1.90199
    A3        1.92518  -0.00000  -0.00060  -0.00035  -0.00095   1.92423
    A4        1.89252   0.00002   0.00047  -0.00052  -0.00004   1.89248
    A5        1.92301   0.00001   0.00150  -0.00054   0.00096   1.92398
    A6        1.92961  -0.00006  -0.00016   0.00025   0.00008   1.92969
    A7        1.96514  -0.00005   0.00154  -0.00099   0.00054   1.96569
    A8        1.91788  -0.00003   0.00190   0.00073   0.00262   1.92050
    A9        2.01706   0.00009  -0.00226   0.00275   0.00049   2.01755
   A10        1.81795   0.00009  -0.00138  -0.00170  -0.00307   1.81488
   A11        1.92772  -0.00006  -0.00145  -0.00187  -0.00331   1.92440
   A12        1.80010  -0.00004   0.00184   0.00084   0.00267   1.80277
   A13        2.41504   0.00023   0.01650   0.00835   0.02485   2.43989
   A14        1.92812   0.00003   0.00221   0.00132   0.00352   1.93164
   A15        1.93119   0.00005  -0.00326  -0.00019  -0.00349   1.92770
   A16        1.92064   0.00007  -0.00215   0.00218   0.00001   1.92065
   A17        1.86213   0.00013   0.00056   0.00166   0.00223   1.86436
   A18        1.91003  -0.00003   0.00473  -0.00094   0.00378   1.91381
   A19        1.91080  -0.00025  -0.00191  -0.00413  -0.00605   1.90474
   A20        2.03156   0.00013  -0.00749   0.00217  -0.00533   2.02623
   A21        2.17586  -0.00005   0.00519   0.00033   0.00552   2.18137
   A22        2.07548  -0.00008   0.00223  -0.00245  -0.00021   2.07526
   A23        1.74709   0.00005  -0.00756  -0.00572  -0.01328   1.73381
   A24        1.91091   0.00012  -0.00595   0.00068  -0.00525   1.90565
   A25        1.99281  -0.00000  -0.00665  -0.00112  -0.00778   1.98504
   A26        1.88614  -0.00004   0.01019   0.00189   0.01194   1.89809
   A27        1.88347  -0.00006   0.00838   0.00177   0.00998   1.89345
   A28        2.02017  -0.00007   0.00220   0.00169   0.00362   2.02379
   A29        2.34255  -0.00032   0.00878   0.00343   0.01221   2.35475
    D1        1.18731  -0.00009   0.02090  -0.00057   0.02033   1.20764
    D2       -3.07802  -0.00002   0.02131  -0.00280   0.01851  -3.05951
    D3       -1.05048  -0.00003   0.02357   0.00054   0.02412  -1.02636
    D4       -0.89946  -0.00008   0.02001   0.00053   0.02054  -0.87892
    D5        1.11840  -0.00000   0.02043  -0.00170   0.01872   1.13713
    D6       -3.13725  -0.00002   0.02268   0.00164   0.02433  -3.11292
    D7       -2.99114  -0.00007   0.01856   0.00136   0.01992  -2.97121
    D8       -0.97328   0.00000   0.01898  -0.00087   0.01810  -0.95517
    D9        1.05426  -0.00002   0.02124   0.00247   0.02371   1.07797
   D10       -1.37255  -0.00016  -0.04754  -0.02511  -0.07264  -1.44519
   D11        2.65445  -0.00011  -0.04640  -0.02439  -0.07079   2.58366
   D12        0.72057  -0.00017  -0.04516  -0.02213  -0.06729   0.65328
   D13       -0.02071   0.00016   0.13517   0.06895   0.20412   0.18341
   D14       -3.07507  -0.00001  -0.03014  -0.00942  -0.03956  -3.11463
   D15        0.04023   0.00006  -0.03337  -0.00728  -0.04067  -0.00044
   D16        1.08629  -0.00007  -0.03456  -0.01184  -0.04640   1.03988
   D17       -2.08160   0.00000  -0.03779  -0.00971  -0.04751  -2.12911
   D18       -0.94893  -0.00007  -0.03686  -0.01093  -0.04777  -0.99671
   D19        2.16637   0.00001  -0.04009  -0.00880  -0.04888   2.11749
   D20        1.46989   0.00004  -0.00785  -0.00249  -0.01032   1.45957
   D21       -2.83403   0.00006  -0.00209  -0.00280  -0.00489  -2.83892
   D22       -0.53709   0.00008  -0.01048  -0.00079  -0.01128  -0.54837
   D23       -1.64700  -0.00004  -0.00486  -0.00454  -0.00938  -1.65638
   D24        0.33227  -0.00001   0.00090  -0.00484  -0.00395   0.32832
   D25        2.62921   0.00000  -0.00749  -0.00284  -0.01034   2.61887
   D26        0.53710   0.00005  -0.07632  -0.02719  -0.10352   0.43359
   D27       -1.46112  -0.00009  -0.07002  -0.02607  -0.09586  -1.55698
   D28        2.62555   0.00005  -0.08402  -0.03046  -0.11470   2.51084
         Item               Value     Threshold  Converged?
 Maximum Force            0.001067     0.000450     NO 
 RMS     Force            0.000191     0.000300     YES
 Maximum Displacement     0.212089     0.001800     NO 
 RMS     Displacement     0.070254     0.001200     NO 
 Predicted change in Energy=-2.988872D-05
 GradGradGradGradGradGradGradGradGradGradGradGradGradGradGradGradGradGrad

                          Input orientation:                          
 ---------------------------------------------------------------------
 Center     Atomic      Atomic             Coordinates (Angstroms)
 Number     Number       Type             X           Y           Z
 ---------------------------------------------------------------------
      1          1           0        2.802542   -0.919497    1.464033
      2          6           0        2.624035   -0.893436    0.389765
      3          1           0        3.489635   -1.325592   -0.112043
      4          1           0        1.753187   -1.504342    0.160873
      5          6           0        2.408627    0.537148   -0.072808
      6          1           0        3.325914    1.143430   -0.015741
      7          1           0        2.143727    0.552503   -1.149837
      8          8           0        1.374759    1.193013    0.512104
      9          1           0       -0.638838   -2.366994    0.458984
     10          6           0       -1.183298   -1.453805    0.681115
     11          1           0       -2.236004   -1.668086    0.862666
     12          1           0       -0.794665   -0.989529    1.588407
     13          6           0       -1.054662   -0.489742   -0.457360
     14          6           0       -1.755796    0.890818   -0.269828
     15          1           0       -0.965336    1.417759    0.305103
     16          1           0       -1.863539    1.376132   -1.247517
     17          8           0       -0.441199   -0.695089   -1.464701
     18          8           0       -2.858090    0.835796    0.479236
 ---------------------------------------------------------------------
                    Distance matrix (angstroms):
                    1          2          3          4          5
     1  H    0.000000
     2  C    1.089310   0.000000
     3  H    1.766643   1.089878   0.000000
     4  H    1.772404   1.088106   1.766830   0.000000
     5  C    2.153802   1.518863   2.154047   2.156824   0.000000
     6  H    2.592165   2.192235   2.476317   3.084698   1.101022
     7  H    3.071341   2.166059   2.532928   2.470040   1.109234
     8  O    2.721660   2.434939   3.347482   2.746325   1.356896
     9  H    3.866324   3.580852   4.295915   2.560238   4.243099
    10  C    4.096995   3.859363   4.741503   2.982641   4.175431
    11  H    5.129228   4.944056   5.818102   4.053760   5.225970
    12  H    3.600037   3.624014   4.621655   2.965541   3.918093
    13  C    4.330643   3.796498   4.633414   3.048876   3.632734
    14  C    5.202111   4.775096   5.696659   4.270276   4.184055
    15  H    4.582880   4.269938   5.248500   3.993726   3.507410
    16  H    5.864701   5.288662   6.102875   4.833363   4.509461
    17  O    4.376037   3.588042   4.204602   2.848282   3.402541
    18  O    6.007798   5.749082   6.731629   5.180876   5.303985
                    6          7          8          9         10
     6  H    0.000000
     7  H    1.741532   0.000000
     8  O    2.021902   1.940004   0.000000
     9  H    5.316738   4.342170   4.090360   0.000000
    10  C    5.250165   4.294969   3.684816   1.086137   0.000000
    11  H    6.293739   5.306904   4.620215   1.789517   1.089526
    12  H    4.909376   4.302324   3.260110   1.788096   1.090764
    13  C    4.695927   3.434457   3.110243   2.129947   1.497361
    14  C    5.094325   4.011877   3.240851   3.520242   2.594091
    15  H    4.311963   3.540028   2.359959   3.801925   2.904268
    16  H    5.338712   4.092198   3.690036   4.292206   3.491545
    17  O    4.435175   2.887468   3.281828   2.556344   2.393927
    18  O    6.211405   5.268046   4.248022   3.896582   2.843933
                   11         12         13         14         15
    11  H    0.000000
    12  H    1.750600   0.000000
    13  C    2.127565   2.121921   0.000000
    14  C    2.839213   2.812920   1.559713   0.000000
    15  H    3.383476   2.733319   2.056183   1.110423   0.000000
    16  H    3.722749   3.844646   2.181768   1.096819   1.794193
    17  O    3.095914   3.087572   1.197180   2.381384   2.805540
    18  O    2.608339   2.969814   2.426235   1.333858   1.987843
                   16         17         18
    16  H    0.000000
    17  O    2.521939   0.000000
    18  O    2.064648   3.458882   0.000000
 Stoichiometry    C5H10O3(3)
 Framework group  C1[X(C5H10O3)]
 Deg. of freedom    48
 Full point group                 C1      NOp   1
 Largest Abelian subgroup         C1      NOp   1
 Largest concise Abelian subgroup C1      NOp   1
                         Standard orientation:                         
 ---------------------------------------------------------------------
 Center     Atomic      Atomic             Coordinates (Angstroms)
 Number     Number       Type             X           Y           Z
 ---------------------------------------------------------------------
      1          1           0        2.916321    0.715604   -1.396343
      2          6           0        2.706472    0.722513   -0.327460
      3          1           0        3.577696    1.123509    0.190233
      4          1           0        1.860503    1.379868   -0.137209
      5          6           0        2.408205   -0.685143    0.158839
      6          1           0        3.295911   -1.336242    0.141564
      7          1           0        2.112549   -0.663300    1.227721
      8          8           0        1.360364   -1.303266   -0.442093
      9          1           0       -0.476975    2.350307   -0.523558
     10          6           0       -1.059057    1.459748   -0.742137
     11          1           0       -2.094442    1.720563   -0.958979
     12          1           0       -0.668175    0.956809   -1.627592
     13          6           0       -1.010055    0.516582    0.419813
     14          6           0       -1.772451   -0.832317    0.241129
     15          1           0       -0.992849   -1.409761   -0.299072
     16          1           0       -1.931436   -1.289614    1.225312
     17          8           0       -0.415967    0.714728    1.440125
     18          8           0       -2.849119   -0.740967   -0.540931
 ---------------------------------------------------------------------
 Rotational constants (GHZ):           2.9199220           1.0255708           0.9254712
 Standard basis: Aug-CC-pVTZ (5D, 7F)
 There are   690 symmetry adapted cartesian basis functions of A   symmetry.
 There are   598 symmetry adapted basis functions of A   symmetry.
   598 basis functions,   846 primitive gaussians,   690 cartesian basis functions
    33 alpha electrons       31 beta electrons
       nuclear repulsion energy       373.3836904366 Hartrees.
 NAtoms=   18 NActive=   18 NUniq=   18 SFac= 1.00D+00 NAtFMM=   60 NAOKFM=F Big=F
 Integral buffers will be    131072 words long.
 Raffenetti 2 integral format.
 Two-electron integral symmetry is turned on.
 Nuclear repulsion after empirical dispersion term =      373.3747741222 Hartrees.
 One-electron integrals computed using PRISM.
 NBasis=   598 RedAO= T EigKep=  7.65D-06  NBF=   598
 NBsUse=   598 1.00D-06 EigRej= -1.00D+00 NBFU=   598
 Initial guess from the checkpoint file:  "/scratch/kurten/scratch_galib/third-paper/et-acet/SYS_1A_1B/DFT_high/calc-LM/TMP/G165084803_11_1_1268/Gau-192592.chk"
 B after Tr=    -0.000000   -0.000000   -0.000000
         Rot=    0.999955    0.005488    0.003170    0.007019 Ang=   1.08 deg.
 Initial guess <Sx>= 0.0000 <Sy>= 0.0000 <Sz>= 1.0000 <S**2>= 2.0099 S= 1.0033
 ExpMin= 2.53D-02 ExpMax= 1.53D+04 ExpMxC= 5.22D+02 IAcc=3 IRadAn=         7 AccDes= 0.00D+00
 Harris functional with IExCor= 4639 and IRadAn=       7 diagonalized for initial guess.
 HarFok:  IExCor= 4639 AccDes= 0.00D+00 IRadAn=         7 IDoV= 1 UseB2=F ITyADJ=14
 ICtDFT=  3500011 ScaDFX=  1.000000  1.000000  1.000000  1.000000
 FoFCou: FMM=F IPFlag=           0 FMFlag=      100000 FMFlg1=           0
         NFxFlg=           0 DoJE=T BraDBF=F KetDBF=T FulRan=T
         wScrn=  0.000000 ICntrl=       500 IOpCl=  0 I1Cent=   200000004 NGrid=           0
         NMat0=    1 NMatS0=      1 NMatT0=    0 NMatD0=    1 NMtDS0=    0 NMtDT0=    0
 Petite list used in FoFCou.
 Requested convergence on RMS density matrix=1.00D-08 within 128 cycles.
 Requested convergence on MAX density matrix=1.00D-06.
 Requested convergence on             energy=1.00D-06.
 No special actions if energy rises.
 Restarting incremental Fock formation.
 SCF Done:  E(UwB97XD) =  -422.098220737     A.U. after   24 cycles
            NFock= 24  Conv=0.53D-08     -V/T= 2.0057
 <Sx>= 0.0000 <Sy>= 0.0000 <Sz>= 1.0000 <S**2>= 2.0100 S= 1.0033
 <L.S>=  0.00000000000    
 Annihilation of the first spin contaminant:
 S**2 before annihilation     2.0100,   after     2.0001
 Calling FoFJK, ICntrl=      2127 FMM=F ISym2X=0 I1Cent= 0 IOpClX= 1 NMat=1 NMatS=1 NMatT=0.
 ***** Axes restored to original set *****
 -------------------------------------------------------------------
 Center     Atomic                   Forces (Hartrees/Bohr)
 Number     Number              X              Y              Z
 -------------------------------------------------------------------
      1        1           0.000172450   -0.000024866    0.000154370
      2        6           0.000021800   -0.000032873    0.000071611
      3        1           0.000069721   -0.000052349   -0.000134933
      4        1          -0.000327387   -0.000060723   -0.000000829
      5        6           0.000464560   -0.000001702   -0.000721858
      6        1          -0.000053750    0.000097108    0.000138636
      7        1          -0.000006233   -0.000057517    0.000035781
      8        8          -0.000538687   -0.000180310    0.000429986
      9        1           0.000083457   -0.000076003    0.000004416
     10        6           0.000326250   -0.000491383   -0.000162343
     11        1          -0.000099481    0.000044177   -0.000180710
     12        1           0.000082460    0.000226882   -0.000057044
     13        6          -0.002006431    0.001042845    0.002855012
     14        6           0.001603066   -0.001169122   -0.000542353
     15        1          -0.000528895    0.000639868   -0.000269285
     16        1          -0.000036166    0.000310650   -0.000006755
     17        8           0.001380511   -0.000384756   -0.001963797
     18        8          -0.000607244    0.000170073    0.000350097
 -------------------------------------------------------------------
 Cartesian Forces:  Max     0.002855012 RMS     0.000703912

 GradGradGradGradGradGradGradGradGradGradGradGradGradGradGradGradGradGrad
 Berny optimization.
 Using GEDIIS/GDIIS optimizer.
 FormGI is forming the generalized inverse of G from B-inverse, IUseBI=4.
 Internal  Forces:  Max     0.002425958 RMS     0.000424473
 Search for a local minimum.
 Step number  10 out of a maximum of   84
 All quantities printed in internal units (Hartrees-Bohrs-Radians)
 Mixed Optimization -- En-DIIS/RFO-DIIS
 Swapping is turned off.
 Update second derivatives using D2CorX and points    8    9   10
 DE= -1.80D-05 DEPred=-2.99D-05 R= 6.01D-01
 TightC=F SS=  1.41D+00  RLast= 3.29D-01 DXNew= 1.0091D+00 9.8584D-01
 Trust test= 6.01D-01 RLast= 3.29D-01 DXMaxT set to 9.86D-01
 ITU=  1  1  1  1 -1  1  1 -1  0  0
     Eigenvalues ---    0.00051   0.00271   0.00450   0.00740   0.01349
     Eigenvalues ---    0.02309   0.02682   0.02873   0.04585   0.04934
     Eigenvalues ---    0.05698   0.05739   0.06701   0.07267   0.07618
     Eigenvalues ---    0.07949   0.09605   0.12322   0.13793   0.14424
     Eigenvalues ---    0.15920   0.16006   0.16007   0.16109   0.16343
     Eigenvalues ---    0.16670   0.17418   0.19563   0.23304   0.24848
     Eigenvalues ---    0.26305   0.27883   0.30445   0.31335   0.32297
     Eigenvalues ---    0.32490   0.33282   0.33683   0.34099   0.34231
     Eigenvalues ---    0.34252   0.34430   0.34506   0.35604   0.43590
     Eigenvalues ---    0.51866   0.54076   1.25801
 En-DIIS/RFO-DIIS/Sim-DIIS IScMMF=       -3 using points:    10    9    8    7    6    5    4
 RFO step:  Lambda=-2.67176823D-05.
 DidBck=F Rises=F RFO-DIIS coefs:    1.22917   -0.16870   -0.49239    0.05330    0.02605
                  RFO-DIIS coefs:    0.25191    0.10066
 Iteration  1 RMS(Cart)=  0.00871925 RMS(Int)=  0.00005936
 Iteration  2 RMS(Cart)=  0.00005169 RMS(Int)=  0.00003893
 Iteration  3 RMS(Cart)=  0.00000000 RMS(Int)=  0.00003893
 Variable       Old X    -DE/DX   Delta X   Delta X   Delta X     New X
                                 (Linear)    (Quad)   (Total)
    R1        2.05850   0.00018  -0.00050   0.00066   0.00017   2.05866
    R2        2.05957   0.00014  -0.00058   0.00065   0.00007   2.05964
    R3        2.05622   0.00030  -0.00053   0.00076   0.00023   2.05645
    R4        2.87024   0.00018   0.00003   0.00011   0.00014   2.87038
    R5        2.08063   0.00002  -0.00111   0.00080  -0.00031   2.08032
    R6        2.09615  -0.00003  -0.00089   0.00048  -0.00041   2.09573
    R7        2.56416   0.00052   0.00159  -0.00035   0.00124   2.56540
    R8        4.45968  -0.00017  -0.00005  -0.00255  -0.00260   4.45707
    R9        2.05250   0.00011  -0.00027   0.00025  -0.00001   2.05249
   R10        2.05891   0.00006  -0.00066   0.00067   0.00001   2.05892
   R11        2.06125   0.00008  -0.00052   0.00051  -0.00001   2.06123
   R12        2.82960  -0.00014   0.00101  -0.00099   0.00002   2.82962
   R13        2.94743  -0.00048  -0.00010  -0.00113  -0.00124   2.94619
   R14        2.26234   0.00243   0.00010   0.00092   0.00101   2.26335
   R15        2.09839  -0.00051  -0.00087   0.00013  -0.00074   2.09765
   R16        2.07269   0.00015  -0.00037   0.00043   0.00006   2.07274
   R17        2.52063   0.00069   0.00161  -0.00008   0.00154   2.52217
    A1        1.89065  -0.00002  -0.00013   0.00005  -0.00008   1.89057
    A2        1.90199   0.00004  -0.00053   0.00074   0.00021   1.90220
    A3        1.92423   0.00008  -0.00019   0.00053   0.00033   1.92456
    A4        1.89248   0.00008   0.00023   0.00015   0.00038   1.89286
    A5        1.92398  -0.00004   0.00065  -0.00065   0.00000   1.92398
    A6        1.92969  -0.00014  -0.00003  -0.00079  -0.00082   1.92887
    A7        1.96569   0.00012  -0.00046   0.00077   0.00031   1.96600
    A8        1.92050  -0.00005   0.00035  -0.00033   0.00003   1.92053
    A9        2.01755  -0.00010  -0.00097   0.00025  -0.00072   2.01683
   A10        1.81488   0.00004   0.00251  -0.00097   0.00154   1.81642
   A11        1.92440  -0.00001  -0.00048  -0.00015  -0.00064   1.92376
   A12        1.80277   0.00000  -0.00056   0.00023  -0.00031   1.80246
   A13        2.43989  -0.00074   0.00080  -0.00285  -0.00205   2.43784
   A14        1.93164   0.00009   0.00035  -0.00005   0.00031   1.93195
   A15        1.92770   0.00011  -0.00032   0.00064   0.00033   1.92803
   A16        1.92065   0.00012  -0.00048   0.00033  -0.00015   1.92050
   A17        1.86436   0.00023   0.00010   0.00070   0.00079   1.86515
   A18        1.91381  -0.00023   0.00047  -0.00088  -0.00041   1.91340
   A19        1.90474  -0.00032  -0.00012  -0.00075  -0.00087   1.90387
   A20        2.02623   0.00085  -0.00126   0.00275   0.00154   2.02777
   A21        2.18137  -0.00046   0.00013  -0.00117  -0.00100   2.18038
   A22        2.07526  -0.00039   0.00098  -0.00154  -0.00052   2.07474
   A23        1.73381  -0.00047   0.00441  -0.00260   0.00183   1.73564
   A24        1.90565   0.00028   0.00019   0.00054   0.00070   1.90635
   A25        1.98504   0.00031  -0.00038   0.00170   0.00128   1.98632
   A26        1.89809  -0.00011   0.00009  -0.00187  -0.00165   1.89644
   A27        1.89345   0.00012  -0.00210   0.00174  -0.00022   1.89323
   A28        2.02379  -0.00019  -0.00167  -0.00004  -0.00160   2.02219
   A29        2.35475  -0.00179  -0.00068  -0.00360  -0.00428   2.35047
    D1        1.20764  -0.00010  -0.01049  -0.00375  -0.01424   1.19340
    D2       -3.05951  -0.00001  -0.00743  -0.00470  -0.01212  -3.07163
    D3       -1.02636  -0.00011  -0.00849  -0.00447  -0.01297  -1.03933
    D4       -0.87892  -0.00010  -0.01062  -0.00373  -0.01435  -0.89327
    D5        1.13713  -0.00001  -0.00756  -0.00468  -0.01223   1.12489
    D6       -3.11292  -0.00011  -0.00862  -0.00446  -0.01308  -3.12599
    D7       -2.97121  -0.00009  -0.01130  -0.00300  -0.01430  -2.98552
    D8       -0.95517   0.00000  -0.00824  -0.00394  -0.01218  -0.96736
    D9        1.07797  -0.00010  -0.00931  -0.00372  -0.01303   1.06494
   D10       -1.44519   0.00006  -0.00451   0.00027  -0.00423  -1.44943
   D11        2.58366  -0.00001  -0.00257  -0.00089  -0.00346   2.58020
   D12        0.65328  -0.00006  -0.00497   0.00016  -0.00481   0.64847
   D13        0.18341   0.00034   0.00000   0.01359   0.01359   0.19700
   D14       -3.11463   0.00010   0.00103   0.00155   0.00258  -3.11205
   D15       -0.00044  -0.00001   0.00021   0.00315   0.00336   0.00292
   D16        1.03988   0.00007   0.00058   0.00198   0.00256   1.04244
   D17       -2.12911  -0.00004  -0.00024   0.00357   0.00334  -2.12577
   D18       -0.99671   0.00010   0.00027   0.00207   0.00233  -0.99437
   D19        2.11749  -0.00000  -0.00055   0.00366   0.00311   2.12060
   D20        1.45957   0.00006   0.00594   0.00263   0.00856   1.46813
   D21       -2.83892  -0.00018   0.00827  -0.00044   0.00779  -2.83113
   D22       -0.54837   0.00007   0.00583   0.00141   0.00729  -0.54108
   D23       -1.65638   0.00016   0.00670   0.00113   0.00784  -1.64855
   D24        0.32832  -0.00008   0.00904  -0.00194   0.00707   0.33539
   D25        2.61887   0.00017   0.00660  -0.00008   0.00656   2.62543
   D26        0.43359  -0.00004  -0.00823   0.00271  -0.00553   0.42805
   D27       -1.55698  -0.00010  -0.01031   0.00389  -0.00657  -1.56355
   D28        2.51084   0.00013  -0.00749   0.00402  -0.00332   2.50753
         Item               Value     Threshold  Converged?
 Maximum Force            0.002426     0.000450     NO 
 RMS     Force            0.000424     0.000300     NO 
 Maximum Displacement     0.028760     0.001800     NO 
 RMS     Displacement     0.008705     0.001200     NO 
 Predicted change in Energy=-1.161432D-05
 GradGradGradGradGradGradGradGradGradGradGradGradGradGradGradGradGradGrad

                          Input orientation:                          
 ---------------------------------------------------------------------
 Center     Atomic      Atomic             Coordinates (Angstroms)
 Number     Number       Type             X           Y           Z
 ---------------------------------------------------------------------
      1          1           0        2.812745   -0.921420    1.458525
      2          6           0        2.620689   -0.893607    0.386551
      3          1           0        3.477605   -1.329960   -0.126482
      4          1           0        1.743397   -1.499336    0.168182
      5          6           0        2.406656    0.538330   -0.072713
      6          1           0        3.324039    1.143972   -0.013647
      7          1           0        2.140446    0.556378   -1.149151
      8          8           0        1.373109    1.193557    0.514996
      9          1           0       -0.633860   -2.366087    0.465341
     10          6           0       -1.183961   -1.455303    0.683377
     11          1           0       -2.237685   -1.673494    0.854088
     12          1           0       -0.805513   -0.989974    1.594420
     13          6           0       -1.047893   -0.489360   -0.452654
     14          6           0       -1.751976    0.889752   -0.271067
     15          1           0       -0.964754    1.422038    0.302621
     16          1           0       -1.859364    1.372164   -1.250263
     17          8           0       -0.425980   -0.693609   -1.455664
     18          8           0       -2.856700    0.836446    0.475990
 ---------------------------------------------------------------------
                    Distance matrix (angstroms):
                    1          2          3          4          5
     1  H    0.000000
     2  C    1.089397   0.000000
     3  H    1.766688   1.089913   0.000000
     4  H    1.772703   1.088226   1.767199   0.000000
     5  C    2.154174   1.518939   2.154142   2.156392   0.000000
     6  H    2.587383   2.192393   2.481260   3.085218   1.100856
     7  H    3.071782   2.165981   2.528264   2.473657   1.109014
     8  O    2.726889   2.434996   3.347915   2.740268   1.357551
     9  H    3.866855   3.573024   4.281116   2.547727   4.239089
    10  C    4.106038   3.857327   4.733052   2.972674   4.175976
    11  H    5.141770   4.942733   5.808964   4.043490   5.226952
    12  H    3.621458   3.634156   4.628411   2.964885   3.928495
    13  C    4.329411   3.784993   4.614447   3.032620   3.624143
    14  C    5.206584   4.767917   5.683005   4.256562   4.178165
    15  H    4.593191   4.269034   5.243297   3.985797   3.505455
    16  H    5.867423   5.280506   6.086673   4.820517   4.503424
    17  O    4.362767   3.565942   4.172486   2.827060   3.384383
    18  O    6.016484   5.744813   6.721585   5.168319   5.300270
                    6          7          8          9         10
     6  H    0.000000
     7  H    1.742277   0.000000
     8  O    2.021893   1.940152   0.000000
     9  H    5.311771   4.340987   4.086741   0.000000
    10  C    5.250156   4.296127   3.685568   1.086131   0.000000
    11  H    6.294748   5.305971   4.623072   1.789710   1.089533
    12  H    4.918618   4.312431   3.267928   1.788288   1.090758
    13  C    4.687674   3.426979   3.103192   2.129845   1.497373
    14  C    5.088893   4.004138   3.236719   3.520365   2.594781
    15  H    4.309419   3.535431   2.358582   3.806029   2.910690
    16  H    5.333756   4.083406   3.687400   4.291815   3.491375
    17  O    4.418004   2.871055   3.268274   2.555515   2.393786
    18  O    6.207726   5.262223   4.245036   3.898378   2.844851
                   11         12         13         14         15
    11  H    0.000000
    12  H    1.751116   0.000000
    13  C    2.127287   2.121290   0.000000
    14  C    2.841147   2.812331   1.559057   0.000000
    15  H    3.392165   2.740785   2.056889   1.110029   0.000000
    16  H    3.721216   3.844803   2.181728   1.096848   1.792836
    17  O    3.094738   3.087861   1.197716   2.380876   2.803177
    18  O    2.612649   2.965479   2.427329   1.334673   1.988074
                   16         17         18
    16  H    0.000000
    17  O    2.522735   0.000000
    18  O    2.064370   3.461323   0.000000
 Stoichiometry    C5H10O3(3)
 Framework group  C1[X(C5H10O3)]
 Deg. of freedom    48
 Full point group                 C1      NOp   1
 Largest Abelian subgroup         C1      NOp   1
 Largest concise Abelian subgroup C1      NOp   1
                         Standard orientation:                         
 ---------------------------------------------------------------------
 Center     Atomic      Atomic             Coordinates (Angstroms)
 Number     Number       Type             X           Y           Z
 ---------------------------------------------------------------------
      1          1           0        2.923067    0.721298   -1.390382
      2          6           0        2.700871    0.723566   -0.323887
      3          1           0        3.564021    1.127422    0.205058
      4          1           0        1.848898    1.375459   -0.141097
      5          6           0        2.404151   -0.687104    0.154803
      6          1           0        3.291836   -1.337792    0.132349
      7          1           0        2.108279   -0.671382    1.223506
      8          8           0        1.355888   -1.302359   -0.449803
      9          1           0       -0.473819    2.351223   -0.520279
     10          6           0       -1.062022    1.464315   -0.737282
     11          1           0       -2.098694    1.730303   -0.941351
     12          1           0       -0.682398    0.963597   -1.628865
     13          6           0       -1.004584    0.514977    0.419258
     14          6           0       -1.770595   -0.831402    0.242767
     15          1           0       -0.995293   -1.412413   -0.298987
     16          1           0       -1.928143   -1.289026    1.227062
     17          8           0       -0.400792    0.707960    1.435484
     18          8           0       -2.850682   -0.738701   -0.535802
 ---------------------------------------------------------------------
 Rotational constants (GHZ):           2.9260650           1.0286008           0.9273584
 Standard basis: Aug-CC-pVTZ (5D, 7F)
 There are   690 symmetry adapted cartesian basis functions of A   symmetry.
 There are   598 symmetry adapted basis functions of A   symmetry.
   598 basis functions,   846 primitive gaussians,   690 cartesian basis functions
    33 alpha electrons       31 beta electrons
       nuclear repulsion energy       373.6088862328 Hartrees.
 NAtoms=   18 NActive=   18 NUniq=   18 SFac= 1.00D+00 NAtFMM=   60 NAOKFM=F Big=F
 Integral buffers will be    131072 words long.
 Raffenetti 2 integral format.
 Two-electron integral symmetry is turned on.
 Nuclear repulsion after empirical dispersion term =      373.5999492416 Hartrees.
 One-electron integrals computed using PRISM.
 NBasis=   598 RedAO= T EigKep=  7.59D-06  NBF=   598
 NBsUse=   598 1.00D-06 EigRej= -1.00D+00 NBFU=   598
 Initial guess from the checkpoint file:  "/scratch/kurten/scratch_galib/third-paper/et-acet/SYS_1A_1B/DFT_high/calc-LM/TMP/G165084803_11_1_1268/Gau-192592.chk"
 B after Tr=    -0.000000   -0.000000    0.000000
         Rot=    0.999998   -0.001531   -0.000899    0.000273 Ang=  -0.21 deg.
 Initial guess <Sx>= 0.0000 <Sy>= 0.0000 <Sz>= 1.0000 <S**2>= 2.0100 S= 1.0033
 ExpMin= 2.53D-02 ExpMax= 1.53D+04 ExpMxC= 5.22D+02 IAcc=3 IRadAn=         7 AccDes= 0.00D+00
 Harris functional with IExCor= 4639 and IRadAn=       7 diagonalized for initial guess.
 HarFok:  IExCor= 4639 AccDes= 0.00D+00 IRadAn=         7 IDoV= 1 UseB2=F ITyADJ=14
 ICtDFT=  3500011 ScaDFX=  1.000000  1.000000  1.000000  1.000000
 FoFCou: FMM=F IPFlag=           0 FMFlag=      100000 FMFlg1=           0
         NFxFlg=           0 DoJE=T BraDBF=F KetDBF=T FulRan=T
         wScrn=  0.000000 ICntrl=       500 IOpCl=  0 I1Cent=   200000004 NGrid=           0
         NMat0=    1 NMatS0=      1 NMatT0=    0 NMatD0=    1 NMtDS0=    0 NMtDT0=    0
 Petite list used in FoFCou.
 Requested convergence on RMS density matrix=1.00D-08 within 128 cycles.
 Requested convergence on MAX density matrix=1.00D-06.
 Requested convergence on             energy=1.00D-06.
 No special actions if energy rises.
 Restarting incremental Fock formation.
 SCF Done:  E(UwB97XD) =  -422.098248062     A.U. after   22 cycles
            NFock= 22  Conv=0.47D-08     -V/T= 2.0058
 <Sx>= 0.0000 <Sy>= 0.0000 <Sz>= 1.0000 <S**2>= 2.0100 S= 1.0033
 <L.S>=  0.00000000000    
 Annihilation of the first spin contaminant:
 S**2 before annihilation     2.0100,   after     2.0001
 Calling FoFJK, ICntrl=      2127 FMM=F ISym2X=0 I1Cent= 0 IOpClX= 1 NMat=1 NMatS=1 NMatT=0.
 ***** Axes restored to original set *****
 -------------------------------------------------------------------
 Center     Atomic                   Forces (Hartrees/Bohr)
 Number     Number              X              Y              Z
 -------------------------------------------------------------------
      1        1           0.000127680   -0.000017374    0.000108567
      2        6           0.000012925    0.000013192    0.000082355
      3        1           0.000051253   -0.000048137   -0.000112974
      4        1          -0.000144284   -0.000033712   -0.000021893
      5        6           0.000139791    0.000048572   -0.000360348
      6        1           0.000015357    0.000087324    0.000040066
      7        1           0.000006016   -0.000053911   -0.000017743
      8        8          -0.000255333   -0.000283978    0.000322848
      9        1           0.000036435   -0.000083813    0.000011593
     10        6           0.000372849   -0.000225596   -0.000207464
     11        1          -0.000088181    0.000029654   -0.000104380
     12        1           0.000019518    0.000141618    0.000020478
     13        6          -0.001765934    0.000907463    0.002156083
     14        6           0.001135930   -0.001287756   -0.000537147
     15        1          -0.000462726    0.000670655   -0.000062537
     16        1           0.000028078    0.000259938   -0.000027621
     17        8           0.001013068   -0.000286282   -0.001530055
     18        8          -0.000242442    0.000162144    0.000240172
 -------------------------------------------------------------------
 Cartesian Forces:  Max     0.002156083 RMS     0.000559910

 GradGradGradGradGradGradGradGradGradGradGradGradGradGradGradGradGradGrad
 Berny optimization.
 Using GEDIIS/GDIIS optimizer.
 FormGI is forming the generalized inverse of G from B-inverse, IUseBI=4.
 Internal  Forces:  Max     0.001856083 RMS     0.000291066
 Search for a local minimum.
 Step number  11 out of a maximum of   84
 All quantities printed in internal units (Hartrees-Bohrs-Radians)
 Mixed Optimization -- En-DIIS/RFO-DIIS
 Swapping is turned off.
 Update second derivatives using D2CorX and points    8    9   10   11
 DE= -2.73D-05 DEPred=-1.16D-05 R= 2.35D+00
 TightC=F SS=  1.41D+00  RLast= 4.84D-02 DXNew= 1.6580D+00 1.4511D-01
 Trust test= 2.35D+00 RLast= 4.84D-02 DXMaxT set to 9.86D-01
 ITU=  1  1  1  1  1 -1  1  1 -1  0  0
     Eigenvalues ---    0.00026   0.00275   0.00330   0.00715   0.01192
     Eigenvalues ---    0.02349   0.02711   0.02872   0.04595   0.04866
     Eigenvalues ---    0.05693   0.05740   0.06707   0.07304   0.07623
     Eigenvalues ---    0.08063   0.08600   0.12316   0.13872   0.14390
     Eigenvalues ---    0.15932   0.15951   0.16016   0.16089   0.16376
     Eigenvalues ---    0.16555   0.17455   0.19511   0.22322   0.24908
     Eigenvalues ---    0.25257   0.26532   0.30444   0.31827   0.32340
     Eigenvalues ---    0.32469   0.33313   0.33649   0.33922   0.34216
     Eigenvalues ---    0.34235   0.34373   0.34504   0.36669   0.39276
     Eigenvalues ---    0.51289   0.54044   1.03611
 En-DIIS/RFO-DIIS/Sim-DIIS IScMMF=       -3 using points:    11   10    9    8    7    6    5    4
 RFO step:  Lambda=-1.15894948D-04.
 DIIS inversion failure, remove point   8.
 DIIS inversion failure, remove point   7.
 RFO-DIIS uses    6 points instead of    8
 DidBck=F Rises=F RFO-DIIS coefs:    1.19309   -0.00215   -1.02008   -2.00000    2.56034
                  RFO-DIIS coefs:    0.26881    0.00000    0.00000
 Iteration  1 RMS(Cart)=  0.04229759 RMS(Int)=  0.00074197
 Iteration  2 RMS(Cart)=  0.00168690 RMS(Int)=  0.00009876
 Iteration  3 RMS(Cart)=  0.00000187 RMS(Int)=  0.00009876
 Iteration  4 RMS(Cart)=  0.00000000 RMS(Int)=  0.00009876
 Variable       Old X    -DE/DX   Delta X   Delta X   Delta X     New X
                                 (Linear)    (Quad)   (Total)
    R1        2.05866   0.00013   0.00143  -0.00070   0.00073   2.05939
    R2        2.05964   0.00011   0.00107  -0.00054   0.00053   2.06016
    R3        2.05645   0.00014   0.00071   0.00014   0.00084   2.05729
    R4        2.87038   0.00010   0.00202  -0.00157   0.00045   2.87083
    R5        2.08032   0.00006   0.00064  -0.00136  -0.00073   2.07959
    R6        2.09573   0.00002   0.00109  -0.00242  -0.00134   2.09440
    R7        2.56540   0.00028   0.00031   0.00435   0.00466   2.57006
    R8        4.45707  -0.00002  -0.00041  -0.00314  -0.00354   4.45353
    R9        2.05249   0.00009   0.00075  -0.00059   0.00016   2.05265
   R10        2.05892   0.00006   0.00148  -0.00121   0.00026   2.05918
   R11        2.06123   0.00008   0.00021   0.00020   0.00042   2.06165
   R12        2.82962  -0.00015  -0.00111   0.00087  -0.00024   2.82938
   R13        2.94619  -0.00065  -0.01678   0.01188  -0.00489   2.94130
   R14        2.26335   0.00186   0.00758  -0.00423   0.00334   2.26670
   R15        2.09765  -0.00019  -0.00026  -0.00155  -0.00181   2.09584
   R16        2.07274   0.00014   0.00183  -0.00145   0.00038   2.07313
   R17        2.52217   0.00033   0.00426   0.00076   0.00502   2.52719
    A1        1.89057  -0.00001  -0.00040   0.00008  -0.00032   1.89025
    A2        1.90220   0.00003   0.00210  -0.00126   0.00085   1.90305
    A3        1.92456   0.00006   0.00090   0.00071   0.00160   1.92617
    A4        1.89286   0.00003  -0.00054   0.00148   0.00095   1.89381
    A5        1.92398  -0.00004  -0.00207   0.00190  -0.00017   1.92381
    A6        1.92887  -0.00007   0.00001  -0.00287  -0.00286   1.92601
    A7        1.96600   0.00000  -0.00216   0.00286   0.00071   1.96670
    A8        1.92053  -0.00004  -0.00259   0.00329   0.00071   1.92123
    A9        2.01683   0.00009   0.00287  -0.00467  -0.00180   2.01503
   A10        1.81642   0.00002   0.00264   0.00192   0.00455   1.82097
   A11        1.92376  -0.00005   0.00176  -0.00487  -0.00311   1.92066
   A12        1.80246  -0.00003  -0.00269   0.00231  -0.00038   1.80208
   A13        2.43784  -0.00029  -0.02376   0.02113  -0.00263   2.43521
   A14        1.93195   0.00003  -0.00300   0.00424   0.00126   1.93321
   A15        1.92803   0.00006   0.00459  -0.00378   0.00088   1.92891
   A16        1.92050   0.00011   0.00280  -0.00329  -0.00045   1.92005
   A17        1.86515   0.00011  -0.00059   0.00311   0.00250   1.86765
   A18        1.91340  -0.00017  -0.00665   0.00548  -0.00117   1.91224
   A19        1.90387  -0.00015   0.00257  -0.00564  -0.00304   1.90083
   A20        2.02777   0.00059   0.01066  -0.00540   0.00526   2.03303
   A21        2.18038  -0.00029  -0.00746   0.00446  -0.00299   2.17739
   A22        2.07474  -0.00030  -0.00315   0.00071  -0.00244   2.07231
   A23        1.73564   0.00000   0.01155  -0.00303   0.00850   1.74414
   A24        1.90635   0.00016   0.00837  -0.00610   0.00225   1.90860
   A25        1.98632   0.00018   0.00969  -0.00616   0.00353   1.98984
   A26        1.89644  -0.00014  -0.01468   0.00930  -0.00515   1.89129
   A27        1.89323  -0.00015  -0.01204   0.00895  -0.00282   1.89041
   A28        2.02219  -0.00006  -0.00367  -0.00180  -0.00498   2.01721
   A29        2.35047  -0.00102  -0.01366  -0.00128  -0.01493   2.33553
    D1        1.19340  -0.00005  -0.03465  -0.01590  -0.05055   1.14284
    D2       -3.07163  -0.00005  -0.03432  -0.00970  -0.04401  -3.11564
    D3       -1.03933  -0.00007  -0.03776  -0.00740  -0.04516  -1.08449
    D4       -0.89327  -0.00005  -0.03341  -0.01765  -0.05106  -0.94433
    D5        1.12489  -0.00005  -0.03308  -0.01145  -0.04452   1.08037
    D6       -3.12599  -0.00006  -0.03652  -0.00915  -0.04567   3.11152
    D7       -2.98552  -0.00002  -0.03143  -0.01888  -0.05030  -3.03582
    D8       -0.96736  -0.00001  -0.03109  -0.01267  -0.04376  -1.01112
    D9        1.06494  -0.00003  -0.03453  -0.01037  -0.04491   1.02003
   D10       -1.44943  -0.00006   0.06521  -0.10101  -0.03580  -1.48523
   D11        2.58020  -0.00010   0.06411  -0.09653  -0.03242   2.54779
   D12        0.64847  -0.00009   0.06174  -0.09792  -0.03618   0.61228
   D13        0.19700   0.00025  -0.18660   0.29549   0.10888   0.30589
   D14       -3.11205   0.00005   0.04405  -0.03477   0.00929  -3.10276
   D15        0.00292  -0.00003   0.04740  -0.04469   0.00273   0.00566
   D16        1.04244   0.00005   0.05024  -0.04149   0.00877   1.05121
   D17       -2.12577  -0.00003   0.05360  -0.05141   0.00221  -2.12356
   D18       -0.99437   0.00010   0.05331  -0.04510   0.00816  -0.98622
   D19        2.12060   0.00002   0.05666  -0.05503   0.00160   2.12221
   D20        1.46813  -0.00005   0.01645  -0.01434   0.00209   1.47022
   D21       -2.83113  -0.00015   0.00843  -0.00743   0.00101  -2.83012
   D22       -0.54108   0.00005   0.01974  -0.02061  -0.00088  -0.54196
   D23       -1.64855   0.00002   0.01337  -0.00511   0.00825  -1.64030
   D24        0.33539  -0.00008   0.00535   0.00180   0.00717   0.34255
   D25        2.62543   0.00013   0.01666  -0.01139   0.00528   2.63071
   D26        0.42805   0.00000   0.10100  -0.12719  -0.02618   0.40187
   D27       -1.56355  -0.00013   0.09189  -0.12219  -0.03071  -1.59427
   D28        2.50753   0.00014   0.11251  -0.13216  -0.01925   2.48828
         Item               Value     Threshold  Converged?
 Maximum Force            0.001856     0.000450     NO 
 RMS     Force            0.000291     0.000300     YES
 Maximum Displacement     0.142635     0.001800     NO 
 RMS     Displacement     0.041907     0.001200     NO 
 Predicted change in Energy=-3.362984D-05
 GradGradGradGradGradGradGradGradGradGradGradGradGradGradGradGradGradGrad

                          Input orientation:                          
 ---------------------------------------------------------------------
 Center     Atomic      Atomic             Coordinates (Angstroms)
 Number     Number       Type             X           Y           Z
 ---------------------------------------------------------------------
      1          1           0        2.844053   -0.968745    1.415957
      2          6           0        2.620156   -0.901737    0.351527
      3          1           0        3.458014   -1.326196   -0.201961
      4          1           0        1.730518   -1.491773    0.137960
      5          6           0        2.403290    0.546484   -0.052858
      6          1           0        3.314067    1.155999    0.047214
      7          1           0        2.149710    0.606855   -1.130075
      8          8           0        1.355945    1.170949    0.549434
      9          1           0       -0.626995   -2.357444    0.517342
     10          6           0       -1.189320   -1.448515    0.710996
     11          1           0       -2.244736   -1.672363    0.863874
     12          1           0       -0.830990   -0.963563    1.620202
     13          6           0       -1.039372   -0.498901   -0.436825
     14          6           0       -1.744175    0.881314   -0.292427
     15          1           0       -0.970824    1.431956    0.280953
     16          1           0       -1.838059    1.346839   -1.281363
     17          8           0       -0.396473   -0.717451   -1.425601
     18          8           0       -2.863811    0.846778    0.438101
 ---------------------------------------------------------------------
                    Distance matrix (angstroms):
                    1          2          3          4          5
     1  H    0.000000
     2  C    1.089785   0.000000
     3  H    1.767025   1.090192   0.000000
     4  H    1.773920   1.088672   1.768390   0.000000
     5  C    2.155831   1.519178   2.154438   2.154884   0.000000
     6  H    2.570779   2.192806   2.498819   3.086512   1.100471
     7  H    3.073582   2.166175   2.511920   2.487544   1.108307
     8  O    2.746565   2.435863   3.349481   2.720240   1.360016
     9  H    3.845019   3.562383   4.274128   2.539919   4.235630
    10  C    4.122529   3.865267   4.737738   2.975852   4.179754
    11  H    5.166784   4.952125   5.811815   4.045023   5.231427
    12  H    3.680718   3.677468   4.674113   3.006222   3.942073
    13  C    4.328342   3.765093   4.578871   2.998077   3.618313
    14  C    5.233844   4.758291   5.651907   4.229688   4.167850
    15  H    4.648106   4.283252   5.239773   3.983201   3.504303
    16  H    5.878744   5.253390   6.029810   4.775661   4.487631
    17  O    4.317245   3.506023   4.089613   2.751071   3.364614
    18  O    6.068940   5.756622   6.715427   5.163987   5.298450
                    6          7          8          9         10
     6  H    0.000000
     7  H    1.744505   0.000000
     8  O    2.021556   1.941395   0.000000
     9  H    5.300686   4.383052   4.047548   0.000000
    10  C    5.244482   4.331652   3.655964   1.086215   0.000000
    11  H    6.290219   5.336837   4.598718   1.790672   1.089671
    12  H    4.914095   4.349116   3.238112   1.789083   1.090978
    13  C    4.682459   3.445800   3.081988   2.129477   1.497245
    14  C    5.077068   3.992408   3.225424   3.520421   2.596695
    15  H    4.300126   3.522716   2.356706   3.812303   2.920581
    16  H    5.324090   4.058665   3.685704   4.292286   3.493474
    17  O    4.409887   2.885163   3.246196   2.552987   2.393346
    18  O    6.197950   5.258529   4.233654   3.908537   2.854253
                   11         12         13         14         15
    11  H    0.000000
    12  H    1.753028   0.000000
    13  C    2.126437   2.119125   0.000000
    14  C    2.847606   2.809915   1.556467   0.000000
    15  H    3.405796   2.748027   2.061095   1.109073   0.000000
    16  H    3.725990   3.843334   2.181261   1.097051   1.788902
    17  O    3.093482   3.086468   1.199484   2.378325   2.803953
    18  O    2.628803   2.967668   2.430005   1.337330   1.987593
                   16         17         18
    16  H    0.000000
    17  O    2.521957   0.000000
    18  O    2.063682   3.465249   0.000000
 Stoichiometry    C5H10O3(3)
 Framework group  C1[X(C5H10O3)]
 Deg. of freedom    48
 Full point group                 C1      NOp   1
 Largest Abelian subgroup         C1      NOp   1
 Largest concise Abelian subgroup C1      NOp   1
                         Standard orientation:                         
 ---------------------------------------------------------------------
 Center     Atomic      Atomic             Coordinates (Angstroms)
 Number     Number       Type             X           Y           Z
 ---------------------------------------------------------------------
      1          1           0        2.957160    0.752550   -1.343444
      2          6           0        2.700819    0.718726   -0.284777
      3          1           0        3.544252    1.110118    0.284390
      4          1           0        1.837858    1.358391   -0.107762
      5          6           0        2.397125   -0.707825    0.140224
      6          1           0        3.277038   -1.365752    0.077604
      7          1           0        2.111149   -0.733222    1.210700
      8          8           0        1.335411   -1.289007   -0.479966
      9          1           0       -0.459584    2.337625   -0.570417
     10          6           0       -1.063328    1.455440   -0.763044
     11          1           0       -2.100918    1.730724   -0.950155
     12          1           0       -0.706060    0.934301   -1.652430
     13          6           0       -0.995141    0.522628    0.406125
     14          6           0       -1.767225   -0.821711    0.267459
     15          1           0       -1.008368   -1.423248   -0.273217
     16          1           0       -1.912637   -1.261712    1.261831
     17          8           0       -0.369129    0.727334    1.408604
     18          8           0       -2.862955   -0.743742   -0.495265
 ---------------------------------------------------------------------
 Rotational constants (GHZ):           2.9494928           1.0331406           0.9293042
 Standard basis: Aug-CC-pVTZ (5D, 7F)
 There are   690 symmetry adapted cartesian basis functions of A   symmetry.
 There are   598 symmetry adapted basis functions of A   symmetry.
   598 basis functions,   846 primitive gaussians,   690 cartesian basis functions
    33 alpha electrons       31 beta electrons
       nuclear repulsion energy       373.9781914631 Hartrees.
 NAtoms=   18 NActive=   18 NUniq=   18 SFac= 1.00D+00 NAtFMM=   60 NAOKFM=F Big=F
 Integral buffers will be    131072 words long.
 Raffenetti 2 integral format.
 Two-electron integral symmetry is turned on.
 Nuclear repulsion after empirical dispersion term =      373.9692330548 Hartrees.
 One-electron integrals computed using PRISM.
 NBasis=   598 RedAO= T EigKep=  7.64D-06  NBF=   598
 NBsUse=   598 1.00D-06 EigRej= -1.00D+00 NBFU=   598
 Initial guess from the checkpoint file:  "/scratch/kurten/scratch_galib/third-paper/et-acet/SYS_1A_1B/DFT_high/calc-LM/TMP/G165084803_11_1_1268/Gau-192592.chk"
 B after Tr=     0.000000   -0.000000   -0.000000
         Rot=    0.999994    0.002251   -0.001903    0.001663 Ang=   0.39 deg.
 Initial guess <Sx>= 0.0000 <Sy>= 0.0000 <Sz>= 1.0000 <S**2>= 2.0100 S= 1.0033
 ExpMin= 2.53D-02 ExpMax= 1.53D+04 ExpMxC= 5.22D+02 IAcc=3 IRadAn=         7 AccDes= 0.00D+00
 Harris functional with IExCor= 4639 and IRadAn=       7 diagonalized for initial guess.
 HarFok:  IExCor= 4639 AccDes= 0.00D+00 IRadAn=         7 IDoV= 1 UseB2=F ITyADJ=14
 ICtDFT=  3500011 ScaDFX=  1.000000  1.000000  1.000000  1.000000
 FoFCou: FMM=F IPFlag=           0 FMFlag=      100000 FMFlg1=           0
         NFxFlg=           0 DoJE=T BraDBF=F KetDBF=T FulRan=T
         wScrn=  0.000000 ICntrl=       500 IOpCl=  0 I1Cent=   200000004 NGrid=           0
         NMat0=    1 NMatS0=      1 NMatT0=    0 NMatD0=    1 NMtDS0=    0 NMtDT0=    0
 Petite list used in FoFCou.
 Requested convergence on RMS density matrix=1.00D-08 within 128 cycles.
 Requested convergence on MAX density matrix=1.00D-06.
 Requested convergence on             energy=1.00D-06.
 No special actions if energy rises.
 Restarting incremental Fock formation.
 SCF Done:  E(UwB97XD) =  -422.098282063     A.U. after   23 cycles
            NFock= 23  Conv=0.38D-08     -V/T= 2.0058
 <Sx>= 0.0000 <Sy>= 0.0000 <Sz>= 1.0000 <S**2>= 2.0099 S= 1.0033
 <L.S>=  0.00000000000    
 Annihilation of the first spin contaminant:
 S**2 before annihilation     2.0099,   after     2.0001
 Calling FoFJK, ICntrl=      2127 FMM=F ISym2X=0 I1Cent= 0 IOpClX= 1 NMat=1 NMatS=1 NMatT=0.
 ***** Axes restored to original set *****
 -------------------------------------------------------------------
 Center     Atomic                   Forces (Hartrees/Bohr)
 Number     Number              X              Y              Z
 -------------------------------------------------------------------
      1        1          -0.000039733    0.000052313   -0.000096754
      2        6           0.000013809    0.000077190    0.000105617
      3        1          -0.000054106    0.000001237    0.000040194
      4        1           0.000408869    0.000082712   -0.000109190
      5        6          -0.001103286    0.000078986    0.000909504
      6        1           0.000154241    0.000099426   -0.000343426
      7        1           0.000033854   -0.000040456   -0.000198712
      8        8           0.000814672   -0.000643614   -0.000096067
      9        1          -0.000120699   -0.000024074    0.000066085
     10        6           0.000066537    0.000399924   -0.000359455
     11        1           0.000022888   -0.000078104    0.000153518
     12        1          -0.000150670   -0.000135825    0.000047727
     13        6           0.000235754    0.000829957    0.000333179
     14        6          -0.000567381   -0.001330229   -0.000482125
     15        1          -0.000243449    0.000582031    0.000372556
     16        1           0.000150951    0.000041098   -0.000054820
     17        8          -0.000386327   -0.000067636   -0.000236457
     18        8           0.000764076    0.000075063   -0.000051376
 -------------------------------------------------------------------
 Cartesian Forces:  Max     0.001330229 RMS     0.000396403

 GradGradGradGradGradGradGradGradGradGradGradGradGradGradGradGradGradGrad
 Berny optimization.
 Using GEDIIS/GDIIS optimizer.
 FormGI is forming the generalized inverse of G from B-inverse, IUseBI=4.
 Internal  Forces:  Max     0.000971410 RMS     0.000268365
 Search for a local minimum.
 Step number  12 out of a maximum of   84
 All quantities printed in internal units (Hartrees-Bohrs-Radians)
 Mixed Optimization -- En-DIIS/RFO-DIIS
 Swapping is turned off.
 Update second derivatives using D2CorX and points    9   10   11   12
 DE= -3.40D-05 DEPred=-3.36D-05 R= 1.01D+00
 TightC=F SS=  1.41D+00  RLast= 1.95D-01 DXNew= 1.6580D+00 5.8600D-01
 Trust test= 1.01D+00 RLast= 1.95D-01 DXMaxT set to 9.86D-01
 ITU=  1  1  1  1  1  1 -1  1  1 -1  0  0
     Eigenvalues ---    0.00022   0.00269   0.00345   0.00713   0.01205
     Eigenvalues ---    0.02436   0.02715   0.03112   0.04603   0.05003
     Eigenvalues ---    0.05702   0.05739   0.06685   0.07328   0.07636
     Eigenvalues ---    0.08031   0.08344   0.12306   0.13911   0.14368
     Eigenvalues ---    0.15948   0.15976   0.16031   0.16118   0.16372
     Eigenvalues ---    0.16566   0.17476   0.19610   0.21601   0.24757
     Eigenvalues ---    0.24933   0.26511   0.30442   0.31918   0.32300
     Eigenvalues ---    0.32509   0.33347   0.33619   0.33942   0.34224
     Eigenvalues ---    0.34234   0.34389   0.34506   0.36843   0.39062
     Eigenvalues ---    0.53061   0.54148   1.01731
 En-DIIS/RFO-DIIS/Sim-DIIS IScMMF=       -3 using points:    12   11   10    9    8    7    6    5    4
 RFO step:  Lambda=-9.20552453D-05.
 DIIS inversion failure, remove point   9.
 DIIS inversion failure, remove point   8.
 DIIS inversion failure, remove point   7.
 DIIS inversion failure, remove point   6.
 RFO-DIIS uses    5 points instead of    9
 DidBck=F Rises=F RFO-DIIS coefs:    1.16140    0.12933    1.12176   -2.00000    0.58751
                  RFO-DIIS coefs:    0.00000    0.00000    0.00000    0.00000
 Iteration  1 RMS(Cart)=  0.08551116 RMS(Int)=  0.01258821
 Iteration  2 RMS(Cart)=  0.07244472 RMS(Int)=  0.00181612
 Iteration  3 RMS(Cart)=  0.00320047 RMS(Int)=  0.00000883
 Iteration  4 RMS(Cart)=  0.00000546 RMS(Int)=  0.00000864
 Iteration  5 RMS(Cart)=  0.00000000 RMS(Int)=  0.00000864
 Variable       Old X    -DE/DX   Delta X   Delta X   Delta X     New X
                                 (Linear)    (Quad)   (Total)
    R1        2.05939  -0.00011  -0.00019  -0.00007  -0.00025   2.05914
    R2        2.06016  -0.00006  -0.00031   0.00014  -0.00017   2.05999
    R3        2.05729  -0.00036  -0.00045  -0.00008  -0.00053   2.05677
    R4        2.87083  -0.00017  -0.00080  -0.00055  -0.00134   2.86949
    R5        2.07959   0.00015  -0.00028   0.00052   0.00024   2.07983
    R6        2.09440   0.00018  -0.00088   0.00018  -0.00070   2.09369
    R7        2.57006  -0.00075   0.00144  -0.00051   0.00093   2.57099
    R8        4.45353   0.00028   0.00349   0.00356   0.00705   4.46058
    R9        2.05265  -0.00005  -0.00032   0.00002  -0.00030   2.05234
   R10        2.05918   0.00002  -0.00119   0.00008  -0.00111   2.05807
   R11        2.06165  -0.00007   0.00005   0.00012   0.00018   2.06183
   R12        2.82938  -0.00016  -0.00048  -0.00097  -0.00144   2.82794
   R13        2.94130  -0.00097   0.01092  -0.00182   0.00910   2.95040
   R14        2.26670   0.00000  -0.00224   0.00087  -0.00137   2.26532
   R15        2.09584   0.00044  -0.00204   0.00047  -0.00158   2.09427
   R16        2.07313   0.00005  -0.00074   0.00017  -0.00057   2.07256
   R17        2.52719  -0.00067  -0.00298  -0.00075  -0.00373   2.52346
    A1        1.89025   0.00002  -0.00037   0.00008  -0.00029   1.88997
    A2        1.90305   0.00004   0.00087   0.00031   0.00118   1.90423
    A3        1.92617  -0.00006  -0.00059   0.00073   0.00014   1.92631
    A4        1.89381  -0.00012   0.00010  -0.00040  -0.00030   1.89351
    A5        1.92381   0.00000   0.00055  -0.00007   0.00048   1.92429
    A6        1.92601   0.00012  -0.00055  -0.00066  -0.00121   1.92480
    A7        1.96670  -0.00024   0.00039   0.00031   0.00069   1.96739
    A8        1.92123  -0.00001   0.00285   0.00033   0.00317   1.92440
    A9        2.01503   0.00054   0.00083   0.00104   0.00185   2.01688
   A10        1.82097  -0.00007  -0.00236  -0.00189  -0.00424   1.81673
   A11        1.92066  -0.00016  -0.00440  -0.00097  -0.00537   1.91529
   A12        1.80208  -0.00010   0.00272   0.00095   0.00366   1.80573
   A13        2.43521   0.00048   0.02406   0.00121   0.02527   2.46049
   A14        1.93321  -0.00016   0.00383   0.00005   0.00387   1.93708
   A15        1.92891  -0.00008  -0.00303  -0.00019  -0.00327   1.92564
   A16        1.92005   0.00008   0.00025   0.00035   0.00058   1.92063
   A17        1.86765  -0.00021   0.00315   0.00003   0.00318   1.87084
   A18        1.91224   0.00016   0.00304   0.00028   0.00332   1.91556
   A19        1.90083   0.00021  -0.00729  -0.00054  -0.00784   1.89298
   A20        2.03303  -0.00017  -0.00314   0.00113  -0.00200   2.03103
   A21        2.17739   0.00022   0.00458  -0.00001   0.00457   2.18196
   A22        2.07231  -0.00004  -0.00142  -0.00108  -0.00249   2.06982
   A23        1.74414   0.00057  -0.01215  -0.00030  -0.01244   1.73170
   A24        1.90860  -0.00018  -0.00451   0.00010  -0.00442   1.90418
   A25        1.98984   0.00001  -0.00647   0.00040  -0.00606   1.98378
   A26        1.89129  -0.00002   0.01018  -0.00014   0.01004   1.90133
   A27        1.89041  -0.00058   0.00952  -0.00186   0.00768   1.89809
   A28        2.01721   0.00023   0.00258   0.00145   0.00404   2.02125
   A29        2.33553   0.00040   0.00829  -0.00671   0.00158   2.33711
    D1        1.14284   0.00011   0.00602  -0.00380   0.00222   1.14506
    D2       -3.11564  -0.00013   0.00515  -0.00575  -0.00060  -3.11625
    D3       -1.08449   0.00007   0.01120  -0.00363   0.00757  -1.07692
    D4       -0.94433   0.00013   0.00650  -0.00432   0.00217  -0.94215
    D5        1.08037  -0.00012   0.00563  -0.00627  -0.00065   1.07972
    D6        3.11152   0.00009   0.01167  -0.00415   0.00753   3.11905
    D7       -3.03582   0.00020   0.00637  -0.00337   0.00300  -3.03282
    D8       -1.01112  -0.00005   0.00550  -0.00532   0.00018  -1.01094
    D9        1.02003   0.00016   0.01155  -0.00320   0.00835   1.02839
   D10       -1.48523  -0.00044  -0.08116  -0.03429  -0.11545  -1.60068
   D11        2.54779  -0.00042  -0.07840  -0.03472  -0.11313   2.43466
   D12        0.61228  -0.00023  -0.07531  -0.03266  -0.10797   0.50432
   D13        0.30589  -0.00034   0.22579   0.08212   0.30791   0.61379
   D14       -3.10276  -0.00015  -0.03792  -0.00446  -0.04239   3.13803
   D15        0.00566   0.00006  -0.03637  -0.00291  -0.03928  -0.03363
   D16        1.05121  -0.00011  -0.04484  -0.00493  -0.04977   1.00143
   D17       -2.12356   0.00010  -0.04329  -0.00338  -0.04667  -2.17023
   D18       -0.98622  -0.00007  -0.04617  -0.00482  -0.05098  -1.03719
   D19        2.12221   0.00015  -0.04462  -0.00327  -0.04787   2.07433
   D20        1.47022  -0.00015   0.00149  -0.00339  -0.00190   1.46831
   D21       -2.83012   0.00002   0.00576  -0.00365   0.00211  -2.82801
   D22       -0.54196   0.00019  -0.00018  -0.00120  -0.00137  -0.54333
   D23       -1.64030  -0.00036  -0.00008  -0.00486  -0.00494  -1.64524
   D24        0.34255  -0.00018   0.00419  -0.00512  -0.00093   0.34162
   D25        2.63071  -0.00001  -0.00175  -0.00267  -0.00441   2.62631
   D26        0.40187  -0.00016  -0.10951  -0.04993  -0.15944   0.24243
   D27       -1.59427  -0.00020  -0.10250  -0.04986  -0.15237  -1.74664
   D28        2.48828  -0.00010  -0.11891  -0.05035  -0.16926   2.31902
         Item               Value     Threshold  Converged?
 Maximum Force            0.000971     0.000450     NO 
 RMS     Force            0.000268     0.000300     YES
 Maximum Displacement     0.263863     0.001800     NO 
 RMS     Displacement     0.089837     0.001200     NO 
 Predicted change in Energy=-5.556346D-05
 GradGradGradGradGradGradGradGradGradGradGradGradGradGradGradGradGradGrad

                          Input orientation:                          
 ---------------------------------------------------------------------
 Center     Atomic      Atomic             Coordinates (Angstroms)
 Number     Number       Type             X           Y           Z
 ---------------------------------------------------------------------
      1          1           0        2.815590   -1.064818    1.393066
      2          6           0        2.647296   -0.937024    0.324102
      3          1           0        3.529860   -1.294902   -0.206299
      4          1           0        1.794437   -1.542420    0.022885
      5          6           0        2.395882    0.524925   -0.000302
      6          1           0        3.275570    1.159310    0.186845
      7          1           0        2.199214    0.649224   -1.083534
      8          8           0        1.298857    1.076040    0.586033
      9          1           0       -0.621250   -2.324070    0.535011
     10          6           0       -1.153275   -1.398298    0.733525
     11          1           0       -2.197430   -1.592475    0.974649
     12          1           0       -0.714430   -0.885160    1.590580
     13          6           0       -1.068567   -0.493036   -0.455080
     14          6           0       -1.791797    0.884986   -0.330175
     15          1           0       -0.996588    1.456475    0.188704
     16          1           0       -1.936784    1.306356   -1.332316
     17          8           0       -0.470041   -0.737385   -1.464574
     18          8           0       -2.875546    0.852759    0.449331
 ---------------------------------------------------------------------
                    Distance matrix (angstroms):
                    1          2          3          4          5
     1  H    0.000000
     2  C    1.089650   0.000000
     3  H    1.766660   1.090102   0.000000
     4  H    1.774331   1.088395   1.767903   0.000000
     5  C    2.155206   1.518467   2.154092   2.153180   0.000000
     6  H    2.571633   2.192757   2.498477   3.085446   1.100600
     7  H    3.074313   2.167579   2.513918   2.488234   1.107935
     8  O    2.745005   2.437072   3.350602   2.723796   1.360507
     9  H    3.759501   3.556933   4.340558   2.590135   4.184067
    10  C    4.037090   3.850291   4.777626   3.035587   4.102902
    11  H    5.058050   4.931957   5.855343   4.104067   5.150964
    12  H    3.540103   3.592751   4.627165   3.030523   3.767398
    13  C    4.339269   3.822550   4.674442   3.086495   3.639433
    14  C    5.291438   4.842866   5.752156   4.344885   4.216055
    15  H    4.726532   4.361772   5.311763   4.100083   3.523118
    16  H    5.969525   5.365656   6.157812   4.886113   4.599662
    17  O    4.366771   3.599584   4.230046   2.826389   3.457026
    18  O    6.079208   5.806960   6.787601   5.265689   5.300716
                    6          7          8          9         10
     6  H    0.000000
     7  H    1.741434   0.000000
     8  O    2.018335   1.944291   0.000000
     9  H    5.238355   4.406266   3.905146   0.000000
    10  C    5.143431   4.328190   3.486697   1.086054   0.000000
    11  H    6.176300   5.347131   4.415430   1.792445   1.089085
    12  H    4.697918   4.241997   2.984753   1.787001   1.091072
    13  C    4.691891   3.518253   3.024998   2.129098   1.496482
    14  C    5.101056   4.068329   3.229254   3.523744   2.598568
    15  H    4.282480   3.533184   2.360438   3.814882   2.910517
    16  H    5.431216   4.195258   3.768618   4.289234   3.492383
    17  O    4.511567   3.031963   3.259217   2.557102   2.394839
    18  O    6.164341   5.305119   4.182605   3.896336   2.848550
                   11         12         13         14         15
    11  H    0.000000
    12  H    1.754695   0.000000
    13  C    2.127728   2.112795   0.000000
    14  C    2.829296   2.825498   1.561284   0.000000
    15  H    3.369840   2.743743   2.054320   1.108239   0.000000
    16  H    3.713925   3.852300   2.182007   1.096749   1.794437
    17  O    3.108836   3.068473   1.198756   2.380334   2.797070
    18  O    2.591325   2.998872   2.427817   1.335357   1.990699
                   16         17         18
    16  H    0.000000
    17  O    2.519068   0.000000
    18  O    2.064289   3.460931   0.000000
 Stoichiometry    C5H10O3(3)
 Framework group  C1[X(C5H10O3)]
 Deg. of freedom    48
 Full point group                 C1      NOp   1
 Largest Abelian subgroup         C1      NOp   1
 Largest concise Abelian subgroup C1      NOp   1
                         Standard orientation:                         
 ---------------------------------------------------------------------
 Center     Atomic      Atomic             Coordinates (Angstroms)
 Number     Number       Type             X           Y           Z
 ---------------------------------------------------------------------
      1          1           0        2.981805    0.725760   -1.316471
      2          6           0        2.763471    0.672946   -0.250226
      3          1           0        3.649011    0.996978    0.296714
      4          1           0        1.946779    1.354457   -0.019664
      5          6           0        2.392265   -0.745796    0.143623
      6          1           0        3.229155   -1.451441    0.029601
      7          1           0        2.145365   -0.792264    1.222696
      8          8           0        1.280868   -1.250129   -0.457563
      9          1           0       -0.382929    2.276036   -0.676895
     10          6           0       -0.973954    1.380778   -0.846353
     11          1           0       -1.990816    1.634899   -1.142192
     12          1           0       -0.541598    0.788376   -1.654168
     13          6           0       -1.002303    0.542670    0.393094
     14          6           0       -1.820166   -0.784901    0.313954
     15          1           0       -1.050029   -1.441218   -0.138076
     16          1           0       -2.034423   -1.135604    1.330793
     17          8           0       -0.426663    0.801971    1.412122
     18          8           0       -2.867730   -0.720612   -0.511670
 ---------------------------------------------------------------------
 Rotational constants (GHZ):           2.9867881           1.0205501           0.9298422
 Standard basis: Aug-CC-pVTZ (5D, 7F)
 There are   690 symmetry adapted cartesian basis functions of A   symmetry.
 There are   598 symmetry adapted basis functions of A   symmetry.
   598 basis functions,   846 primitive gaussians,   690 cartesian basis functions
    33 alpha electrons       31 beta electrons
       nuclear repulsion energy       373.8770826462 Hartrees.
 NAtoms=   18 NActive=   18 NUniq=   18 SFac= 1.00D+00 NAtFMM=   60 NAOKFM=F Big=F
 Integral buffers will be    131072 words long.
 Raffenetti 2 integral format.
 Two-electron integral symmetry is turned on.
 Nuclear repulsion after empirical dispersion term =      373.8681575704 Hartrees.
 One-electron integrals computed using PRISM.
 NBasis=   598 RedAO= T EigKep=  8.13D-06  NBF=   598
 NBsUse=   598 1.00D-06 EigRej= -1.00D+00 NBFU=   598
 Initial guess from the checkpoint file:  "/scratch/kurten/scratch_galib/third-paper/et-acet/SYS_1A_1B/DFT_high/calc-LM/TMP/G165084803_11_1_1268/Gau-192592.chk"
 B after Tr=     0.000000   -0.000000   -0.000000
         Rot=    0.999819    0.016095    0.005885    0.008291 Ang=   2.18 deg.
 Initial guess <Sx>= 0.0000 <Sy>= 0.0000 <Sz>= 1.0000 <S**2>= 2.0099 S= 1.0033
 ExpMin= 2.53D-02 ExpMax= 1.53D+04 ExpMxC= 5.22D+02 IAcc=3 IRadAn=         7 AccDes= 0.00D+00
 Harris functional with IExCor= 4639 and IRadAn=       7 diagonalized for initial guess.
 HarFok:  IExCor= 4639 AccDes= 0.00D+00 IRadAn=         7 IDoV= 1 UseB2=F ITyADJ=14
 ICtDFT=  3500011 ScaDFX=  1.000000  1.000000  1.000000  1.000000
 FoFCou: FMM=F IPFlag=           0 FMFlag=      100000 FMFlg1=           0
         NFxFlg=           0 DoJE=T BraDBF=F KetDBF=T FulRan=T
         wScrn=  0.000000 ICntrl=       500 IOpCl=  0 I1Cent=   200000004 NGrid=           0
         NMat0=    1 NMatS0=      1 NMatT0=    0 NMatD0=    1 NMtDS0=    0 NMtDT0=    0
 Petite list used in FoFCou.
 Requested convergence on RMS density matrix=1.00D-08 within 128 cycles.
 Requested convergence on MAX density matrix=1.00D-06.
 Requested convergence on             energy=1.00D-06.
 No special actions if energy rises.
 Restarting incremental Fock formation.
 SCF Done:  E(UwB97XD) =  -422.098288986     A.U. after   25 cycles
            NFock= 25  Conv=0.40D-08     -V/T= 2.0058
 <Sx>= 0.0000 <Sy>= 0.0000 <Sz>= 1.0000 <S**2>= 2.0100 S= 1.0033
 <L.S>=  0.00000000000    
 Annihilation of the first spin contaminant:
 S**2 before annihilation     2.0100,   after     2.0001
 Calling FoFJK, ICntrl=      2127 FMM=F ISym2X=0 I1Cent= 0 IOpClX= 1 NMat=1 NMatS=1 NMatT=0.
 ***** Axes restored to original set *****
 -------------------------------------------------------------------
 Center     Atomic                   Forces (Hartrees/Bohr)
 Number     Number              X              Y              Z
 -------------------------------------------------------------------
      1        1          -0.000127719   -0.000054050   -0.000027538
      2        6           0.000048794    0.000270798    0.000034364
      3        1           0.000031174   -0.000010001   -0.000005970
      4        1          -0.000086250   -0.000150267   -0.000037433
      5        6          -0.001554837    0.000132681    0.000704103
      6        1           0.000243680    0.000208515   -0.000310484
      7        1           0.000159183    0.000077321   -0.000274523
      8        8           0.001327123   -0.000600546   -0.000070664
      9        1           0.000002595   -0.000091280   -0.000008223
     10        6           0.000481612    0.000435526   -0.000197828
     11        1          -0.000106978   -0.000127289    0.000057809
     12        1          -0.000238712   -0.000155911    0.000126931
     13        6          -0.000458926    0.000251797   -0.000357999
     14        6          -0.000183643   -0.001712453   -0.000132061
     15        1          -0.000266749    0.001147694    0.000427320
     16        1           0.000148339    0.000150210   -0.000047527
     17        8          -0.000006715   -0.000012942    0.000329468
     18        8           0.000588029    0.000240197   -0.000209744
 -------------------------------------------------------------------
 Cartesian Forces:  Max     0.001712453 RMS     0.000464490

 GradGradGradGradGradGradGradGradGradGradGradGradGradGradGradGradGradGrad
 Berny optimization.
 Using GEDIIS/GDIIS optimizer.
 FormGI is forming the generalized inverse of G from B-inverse, IUseBI=4.
 Internal  Forces:  Max     0.001548269 RMS     0.000323009
 Search for a local minimum.
 Step number  13 out of a maximum of   84
 All quantities printed in internal units (Hartrees-Bohrs-Radians)
 Mixed Optimization -- En-DIIS/RFO-DIIS
 Swapping is turned off.
 Update second derivatives using D2CorX and points   12   13
 DE= -6.92D-06 DEPred=-5.56D-05 R= 1.25D-01
 Trust test= 1.25D-01 RLast= 4.74D-01 DXMaxT set to 9.86D-01
 ITU=  0  1  1  1  1  1  1 -1  1  1 -1  0  0
     Eigenvalues ---    0.00069   0.00287   0.00345   0.00710   0.01224
     Eigenvalues ---    0.02397   0.02713   0.02816   0.04596   0.04979
     Eigenvalues ---    0.05704   0.05737   0.06752   0.07295   0.07669
     Eigenvalues ---    0.07867   0.08573   0.12321   0.13744   0.14391
     Eigenvalues ---    0.15898   0.15953   0.16010   0.16065   0.16374
     Eigenvalues ---    0.16467   0.17456   0.19617   0.21472   0.24795
     Eigenvalues ---    0.24991   0.26491   0.30438   0.31768   0.32429
     Eigenvalues ---    0.32698   0.33267   0.33500   0.33759   0.34214
     Eigenvalues ---    0.34234   0.34344   0.34495   0.36265   0.38445
     Eigenvalues ---    0.52468   0.54022   1.01843
 En-DIIS/RFO-DIIS/Sim-DIIS IScMMF=       -3 using points:    13   12   11   10    9    8    7    6    5    4
 RFO step:  Lambda=-9.98832517D-05.
 DIIS inversion failure, remove point  10.
 DIIS inversion failure, remove point   9.
 DIIS inversion failure, remove point   8.
 DIIS inversion failure, remove point   7.
 RFO-DIIS uses    6 points instead of   10
 DidBck=T Rises=F RFO-DIIS coefs:    0.50762   -0.10423    0.16286   -0.38998    0.23089
                  RFO-DIIS coefs:    0.59283    0.00000    0.00000    0.00000    0.00000
 Iteration  1 RMS(Cart)=  0.15329725 RMS(Int)=  0.03450481
 Iteration  2 RMS(Cart)=  0.12430850 RMS(Int)=  0.01200357
 Iteration  3 RMS(Cart)=  0.06779156 RMS(Int)=  0.00149971
 Iteration  4 RMS(Cart)=  0.00256828 RMS(Int)=  0.00001591
 Iteration  5 RMS(Cart)=  0.00000304 RMS(Int)=  0.00001587
 Iteration  6 RMS(Cart)=  0.00000000 RMS(Int)=  0.00001587
 Variable       Old X    -DE/DX   Delta X   Delta X   Delta X     New X
                                 (Linear)    (Quad)   (Total)
    R1        2.05914  -0.00004   0.00030  -0.00043  -0.00012   2.05902
    R2        2.05999   0.00003   0.00040  -0.00041  -0.00001   2.05998
    R3        2.05677   0.00016   0.00033  -0.00010   0.00023   2.05700
    R4        2.86949  -0.00008   0.00162  -0.00035   0.00127   2.87075
    R5        2.07983   0.00026   0.00081  -0.00052   0.00029   2.08012
    R6        2.09369   0.00025   0.00229  -0.00046   0.00184   2.09553
    R7        2.57099  -0.00126  -0.00444   0.00025  -0.00419   2.56680
    R8        4.46058   0.00006  -0.00443   0.00062  -0.00381   4.45677
    R9        2.05234   0.00008   0.00035  -0.00001   0.00034   2.05268
   R10        2.05807   0.00014   0.00204  -0.00033   0.00171   2.05978
   R11        2.06183  -0.00007  -0.00027  -0.00046  -0.00073   2.06110
   R12        2.82794  -0.00006   0.00056   0.00096   0.00152   2.82946
   R13        2.95040  -0.00041  -0.01802   0.00035  -0.01767   2.93273
   R14        2.26532  -0.00028   0.00390  -0.00111   0.00279   2.26811
   R15        2.09427   0.00057   0.00371   0.00021   0.00392   2.09819
   R16        2.07256   0.00008   0.00124  -0.00021   0.00103   2.07358
   R17        2.52346  -0.00061   0.00302   0.00088   0.00390   2.52736
    A1        1.88997   0.00001   0.00048   0.00022   0.00070   1.89066
    A2        1.90423  -0.00009  -0.00079  -0.00097  -0.00175   1.90248
    A3        1.92631   0.00005   0.00002   0.00000   0.00002   1.92633
    A4        1.89351  -0.00004  -0.00065   0.00007  -0.00058   1.89293
    A5        1.92429  -0.00001  -0.00172   0.00086  -0.00087   1.92343
    A6        1.92480   0.00008   0.00262  -0.00019   0.00243   1.92723
    A7        1.96739   0.00018  -0.00193   0.00062  -0.00129   1.96610
    A8        1.92440   0.00000  -0.00514  -0.00025  -0.00539   1.91901
    A9        2.01688  -0.00025   0.00071  -0.00175  -0.00104   2.01584
   A10        1.81673  -0.00021   0.00204   0.00104   0.00309   1.81982
   A11        1.91529   0.00011   0.00849   0.00057   0.00906   1.92435
   A12        1.80573   0.00017  -0.00454  -0.00001  -0.00456   1.80117
   A13        2.46049  -0.00126  -0.04058  -0.00226  -0.04283   2.41765
   A14        1.93708  -0.00010  -0.00713  -0.00028  -0.00740   1.92968
   A15        1.92564  -0.00006   0.00548  -0.00039   0.00514   1.93079
   A16        1.92063  -0.00004   0.00038  -0.00066  -0.00025   1.92038
   A17        1.87084  -0.00020  -0.00588  -0.00074  -0.00663   1.86421
   A18        1.91556   0.00003  -0.00589   0.00092  -0.00497   1.91059
   A19        1.89298   0.00037   0.01307   0.00120   0.01428   1.90727
   A20        2.03103   0.00014   0.00468  -0.00151   0.00317   2.03420
   A21        2.18196  -0.00022  -0.00704   0.00002  -0.00701   2.17495
   A22        2.06982   0.00007   0.00250   0.00145   0.00396   2.07378
   A23        1.73170   0.00028   0.01594   0.00421   0.02014   1.75184
   A24        1.90418   0.00000   0.00723   0.00039   0.00762   1.91179
   A25        1.98378   0.00017   0.01034   0.00004   0.01040   1.99418
   A26        1.90133  -0.00026  -0.01643  -0.00035  -0.01678   1.88455
   A27        1.89809  -0.00024  -0.01432  -0.00253  -0.01682   1.88126
   A28        2.02125   0.00006  -0.00258  -0.00106  -0.00357   2.01768
   A29        2.33711  -0.00155  -0.00541  -0.00230  -0.00770   2.32941
    D1        1.14506   0.00014   0.00801   0.00079   0.00880   1.15387
    D2       -3.11625  -0.00001   0.00610   0.00230   0.00840  -3.10784
    D3       -1.07692   0.00004  -0.00294   0.00096  -0.00199  -1.07891
    D4       -0.94215   0.00010   0.00850  -0.00003   0.00848  -0.93368
    D5        1.07972  -0.00005   0.00659   0.00148   0.00807   1.08780
    D6        3.11905   0.00000  -0.00245   0.00014  -0.00231   3.11673
    D7       -3.03282   0.00011   0.00875  -0.00054   0.00821  -3.02461
    D8       -1.01094  -0.00004   0.00684   0.00097   0.00781  -1.00313
    D9        1.02839   0.00001  -0.00221  -0.00037  -0.00258   1.02581
   D10       -1.60068   0.00006   0.16859  -0.00387   0.16471  -1.43597
   D11        2.43466  -0.00008   0.16293  -0.00378   0.15917   2.59383
   D12        0.50432   0.00003   0.15949  -0.00518   0.15431   0.65862
   D13        0.61379  -0.00006  -0.47542  -0.00212  -0.47753   0.13626
   D14        3.13803   0.00002   0.06265   0.00145   0.06410  -3.08105
   D15       -0.03363  -0.00006   0.06959  -0.00022   0.06938   0.03576
   D16        1.00143   0.00014   0.07510   0.00163   0.07674   1.07817
   D17       -2.17023   0.00007   0.08204  -0.00004   0.08202  -2.08821
   D18       -1.03719   0.00016   0.07806   0.00132   0.07934  -0.95785
   D19        2.07433   0.00008   0.08499  -0.00035   0.08462   2.15895
   D20        1.46831   0.00007   0.01784  -0.00096   0.01687   1.48518
   D21       -2.82801  -0.00010   0.00934   0.00067   0.01002  -2.81799
   D22       -0.54333   0.00013   0.02123  -0.00042   0.02080  -0.52253
   D23       -1.64524   0.00015   0.01149   0.00062   0.01211  -1.63313
   D24        0.34162  -0.00002   0.00299   0.00225   0.00526   0.34689
   D25        2.62631   0.00021   0.01488   0.00116   0.01604   2.64235
   D26        0.24243   0.00001   0.22472   0.00119   0.22592   0.46835
   D27       -1.74664  -0.00003   0.21529  -0.00100   0.21424  -1.53240
   D28        2.31902   0.00025   0.23836   0.00231   0.24071   2.55972
         Item               Value     Threshold  Converged?
 Maximum Force            0.001548     0.000450     NO 
 RMS     Force            0.000323     0.000300     NO 
 Maximum Displacement     0.476611     0.001800     NO 
 RMS     Displacement     0.148639     0.001200     NO 
 Predicted change in Energy=-3.947570D-05
 GradGradGradGradGradGradGradGradGradGradGradGradGradGradGradGradGradGrad

                          Input orientation:                          
 ---------------------------------------------------------------------
 Center     Atomic      Atomic             Coordinates (Angstroms)
 Number     Number       Type             X           Y           Z
 ---------------------------------------------------------------------
      1          1           0        2.867562   -0.891112    1.451313
      2          6           0        2.610246   -0.882880    0.392580
      3          1           0        3.422812   -1.353236   -0.161324
      4          1           0        1.706025   -1.470138    0.242989
      5          6           0        2.402479    0.542492   -0.090045
      6          1           0        3.328192    1.137557   -0.065367
      7          1           0        2.107081    0.540807   -1.158881
      8          8           0        1.390787    1.221498    0.510274
      9          1           0       -0.626998   -2.371475    0.475699
     10          6           0       -1.203451   -1.473338    0.678072
     11          1           0       -2.261038   -1.713639    0.786911
     12          1           0       -0.885726   -1.016054    1.615908
     13          6           0       -1.027468   -0.489034   -0.436395
     14          6           0       -1.722060    0.887790   -0.262057
     15          1           0       -0.951582    1.427104    0.328111
     16          1           0       -1.808092    1.381622   -1.238163
     17          8           0       -0.375178   -0.687014   -1.424259
     18          8           0       -2.842590    0.849538    0.467083
 ---------------------------------------------------------------------
                    Distance matrix (angstroms):
                    1          2          3          4          5
     1  H    0.000000
     2  C    1.089585   0.000000
     3  H    1.767048   1.090096   0.000000
     4  H    1.773270   1.088515   1.767623   0.000000
     5  C    2.155762   1.519137   2.154053   2.155606   0.000000
     6  H    2.574489   2.192561   2.494435   3.086516   1.100752
     7  H    3.072757   2.164968   2.512701   2.483945   1.108906
     8  O    2.744001   2.435023   3.348048   2.723181   1.358290
     9  H    3.918578   3.564067   4.224165   2.511884   4.241345
    10  C    4.184500   3.869681   4.703331   2.941829   4.201941
    11  H    5.236461   4.957324   5.773664   4.011575   5.254291
    12  H    3.758973   3.706222   4.672873   2.967873   4.018910
    13  C    4.346996   3.751703   4.541751   2.982635   3.598408
    14  C    5.211983   4.725748   5.612669   4.191260   4.142540
    15  H    4.606688   4.245797   5.206261   3.932445   3.493868
    16  H    5.853234   5.225801   6.000115   4.761865   4.444235
    17  O    4.338887   3.500289   4.057534   2.779281   3.317709
    18  O    6.050158   5.721908   6.671009   5.110871   5.283504
                    6          7          8          9         10
     6  H    0.000000
     7  H    1.744419   0.000000
     8  O    2.022857   1.939715   0.000000
     9  H    5.315034   4.316066   4.120935   0.000000
    10  C    5.282543   4.288449   3.744377   1.086234   0.000000
    11  H    6.332076   5.286690   4.693333   1.788767   1.089991
    12  H    5.022134   4.368085   3.378102   1.790023   1.090685
    13  C    4.664251   3.377566   3.109671   2.129760   1.497284
    14  C    5.060249   3.948039   3.224542   3.516569   2.593786
    15  H    4.307566   3.514553   2.358420   3.815277   2.932315
    16  H    5.274129   4.005226   3.649040   4.291625   3.491180
    17  O    4.346332   2.782010   3.240905   2.551600   2.392517
    18  O    6.200404   5.219034   4.249905   3.909456   2.850797
                   11         12         13         14         15
    11  H    0.000000
    12  H    1.750813   0.000000
    13  C    2.125519   2.123627   0.000000
    14  C    2.856268   2.801934   1.551933   0.000000
    15  H    3.433575   2.762568   2.064415   1.110312   0.000000
    16  H    3.726489   3.839965   2.179807   1.097293   1.785747
    17  O    3.082158   3.100249   1.200231   2.375882   2.805804
    18  O    2.647710   2.937610   2.429550   1.337421   1.982122
                   16         17         18
    16  H    0.000000
    17  O    2.523317   0.000000
    18  O    2.064258   3.467894   0.000000
 Stoichiometry    C5H10O3(3)
 Framework group  C1[X(C5H10O3)]
 Deg. of freedom    48
 Full point group                 C1      NOp   1
 Largest Abelian subgroup         C1      NOp   1
 Largest concise Abelian subgroup C1      NOp   1
                         Standard orientation:                         
 ---------------------------------------------------------------------
 Center     Atomic      Atomic             Coordinates (Angstroms)
 Number     Number       Type             X           Y           Z
 ---------------------------------------------------------------------
      1          1           0        2.954944    0.726120   -1.385948
      2          6           0        2.674486    0.736344   -0.333125
      3          1           0        3.494751    1.174204    0.235869
      4          1           0        1.794024    1.363818   -0.206926
      5          6           0        2.393526   -0.675223    0.152999
      6          1           0        3.292386   -1.310601    0.152199
      7          1           0        2.075250   -0.653347    1.215023
      8          8           0        1.366179   -1.313075   -0.465594
      9          1           0       -0.491306    2.365364   -0.496292
     10          6           0       -1.102294    1.492123   -0.706167
     11          1           0       -2.145617    1.777994   -0.839718
     12          1           0       -0.784687    1.014999   -1.634107
     13          6           0       -0.994280    0.508551    0.417568
     14          6           0       -1.745005   -0.837516    0.235870
     15          1           0       -0.986398   -1.414172   -0.334022
     16          1           0       -1.874020   -1.320502    1.212666
     17          8           0       -0.355585    0.684278    1.418439
     18          8           0       -2.846585   -0.754898   -0.518047
 ---------------------------------------------------------------------
 Rotational constants (GHZ):           2.9226016           1.0392170           0.9305179
 Standard basis: Aug-CC-pVTZ (5D, 7F)
 There are   690 symmetry adapted cartesian basis functions of A   symmetry.
 There are   598 symmetry adapted basis functions of A   symmetry.
   598 basis functions,   846 primitive gaussians,   690 cartesian basis functions
    33 alpha electrons       31 beta electrons
       nuclear repulsion energy       374.0910589170 Hartrees.
 NAtoms=   18 NActive=   18 NUniq=   18 SFac= 1.00D+00 NAtFMM=   60 NAOKFM=F Big=F
 Integral buffers will be    131072 words long.
 Raffenetti 2 integral format.
 Two-electron integral symmetry is turned on.
 Nuclear repulsion after empirical dispersion term =      374.0820877997 Hartrees.
 One-electron integrals computed using PRISM.
 NBasis=   598 RedAO= T EigKep=  7.40D-06  NBF=   598
 NBsUse=   598 1.00D-06 EigRej= -1.00D+00 NBFU=   598
 Initial guess from the checkpoint file:  "/scratch/kurten/scratch_galib/third-paper/et-acet/SYS_1A_1B/DFT_high/calc-LM/TMP/G165084803_11_1_1268/Gau-192592.chk"
 B after Tr=    -0.000000   -0.000000    0.000000
         Rot=    0.999628   -0.022987   -0.007419   -0.012647 Ang=  -3.12 deg.
 Initial guess <Sx>= 0.0000 <Sy>= 0.0000 <Sz>= 1.0000 <S**2>= 2.0100 S= 1.0033
 ExpMin= 2.53D-02 ExpMax= 1.53D+04 ExpMxC= 5.22D+02 IAcc=3 IRadAn=         7 AccDes= 0.00D+00
 Harris functional with IExCor= 4639 and IRadAn=       7 diagonalized for initial guess.
 HarFok:  IExCor= 4639 AccDes= 0.00D+00 IRadAn=         7 IDoV= 1 UseB2=F ITyADJ=14
 ICtDFT=  3500011 ScaDFX=  1.000000  1.000000  1.000000  1.000000
 FoFCou: FMM=F IPFlag=           0 FMFlag=      100000 FMFlg1=           0
         NFxFlg=           0 DoJE=T BraDBF=F KetDBF=T FulRan=T
         wScrn=  0.000000 ICntrl=       500 IOpCl=  0 I1Cent=   200000004 NGrid=           0
         NMat0=    1 NMatS0=      1 NMatT0=    0 NMatD0=    1 NMtDS0=    0 NMtDT0=    0
 Petite list used in FoFCou.
 Requested convergence on RMS density matrix=1.00D-08 within 128 cycles.
 Requested convergence on MAX density matrix=1.00D-06.
 Requested convergence on             energy=1.00D-06.
 No special actions if energy rises.
 Restarting incremental Fock formation.
 SCF Done:  E(UwB97XD) =  -422.098252613     A.U. after   25 cycles
            NFock= 25  Conv=0.37D-08     -V/T= 2.0058
 <Sx>= 0.0000 <Sy>= 0.0000 <Sz>= 1.0000 <S**2>= 2.0098 S= 1.0033
 <L.S>=  0.00000000000    
 Annihilation of the first spin contaminant:
 S**2 before annihilation     2.0098,   after     2.0001
 Calling FoFJK, ICntrl=      2127 FMM=F ISym2X=0 I1Cent= 0 IOpClX= 1 NMat=1 NMatS=1 NMatT=0.
 ***** Axes restored to original set *****
 -------------------------------------------------------------------
 Center     Atomic                   Forces (Hartrees/Bohr)
 Number     Number              X              Y              Z
 -------------------------------------------------------------------
      1        1           0.000013800    0.000055917    0.000005357
      2        6           0.000015725   -0.000092065    0.000051073
      3        1          -0.000008368    0.000006123    0.000020810
      4        1           0.000305707    0.000085624   -0.000076142
      5        6          -0.000013201    0.000263746    0.000188368
      6        1           0.000031262   -0.000022473   -0.000129793
      7        1          -0.000101799   -0.000089636    0.000001430
      8        8           0.000084404   -0.000404173    0.000153556
      9        1          -0.000097516   -0.000011013    0.000028607
     10        6          -0.000002575    0.000119163   -0.000084562
     11        1           0.000009912   -0.000004693    0.000049641
     12        1          -0.000002975   -0.000024201    0.000053930
     13        6           0.000077233    0.000332801   -0.000092503
     14        6           0.000222227   -0.000469441   -0.000140571
     15        1          -0.000217637    0.000241148    0.000003081
     16        1          -0.000012332    0.000012877   -0.000014514
     17        8          -0.000259243   -0.000074155   -0.000102121
     18        8          -0.000044625    0.000074450    0.000084354
 -------------------------------------------------------------------
 Cartesian Forces:  Max     0.000469441 RMS     0.000143652

 GradGradGradGradGradGradGradGradGradGradGradGradGradGradGradGradGradGrad
 Berny optimization.
 Using GEDIIS/GDIIS optimizer.
 FormGI is forming the generalized inverse of G from B-inverse, IUseBI=4.
 Internal  Forces:  Max     0.001282590 RMS     0.000268786
 Search for a local minimum.
 Step number  14 out of a maximum of   84
 All quantities printed in internal units (Hartrees-Bohrs-Radians)
 Mixed Optimization -- En-DIIS/RFO-DIIS
 Swapping is turned off.
 Update second derivatives using D2CorX and points    6    7    8    9   10
                                                     11   12   13   14
 DE=  3.64D-05 DEPred=-3.95D-05 R=-9.21D-01
 Trust test=-9.21D-01 RLast= 7.07D-01 DXMaxT set to 4.93D-01
 ITU= -1  0  1  1  1  1  1  1 -1  1  1 -1  0  0
     Eigenvalues ---    0.00024   0.00228   0.00341   0.00607   0.00784
     Eigenvalues ---    0.01818   0.02548   0.02731   0.04420   0.04835
     Eigenvalues ---    0.05677   0.05739   0.06034   0.06950   0.07501
     Eigenvalues ---    0.07707   0.08084   0.12338   0.12933   0.14373
     Eigenvalues ---    0.15816   0.15986   0.16023   0.16067   0.16406
     Eigenvalues ---    0.16488   0.17530   0.19084   0.22735   0.24909
     Eigenvalues ---    0.26527   0.27445   0.30436   0.32112   0.32308
     Eigenvalues ---    0.32640   0.33380   0.33696   0.33980   0.34200
     Eigenvalues ---    0.34241   0.34335   0.34626   0.38350   0.45915
     Eigenvalues ---    0.51694   0.54143   1.10681
 En-DIIS/RFO-DIIS/Sim-DIIS IScMMF=       -3 using points:    14   13   12   11   10    9    8    7    6    5
 RFO step:  Lambda=-1.16985436D-04.
 DIIS inversion failure, remove point  10.
 DIIS inversion failure, remove point   9.
 DIIS inversion failure, remove point   8.
 DIIS inversion failure, remove point   7.
 DIIS inversion failure, remove point   6.
 RFO-DIIS uses    5 points instead of   10
 EnCoef did   100 forward-backward iterations
 EnCoef did   100 forward-backward iterations
 EnCoef did   100 forward-backward iterations
 EnCoef did   100 forward-backward iterations
 EnCoef did   100 forward-backward iterations
 EnCoef did   100 forward-backward iterations
 EnCoef did     4 forward-backward iterations
 DidBck=T Rises=T En-DIIS coefs:    0.44744    0.54495    0.00000    0.00761    0.00000
                  En-DIIS coefs:    0.00000    0.00000    0.00000    0.00000    0.00000
 Iteration  1 RMS(Cart)=  0.10981310 RMS(Int)=  0.02401889
 Iteration  2 RMS(Cart)=  0.13146301 RMS(Int)=  0.00626665
 Iteration  3 RMS(Cart)=  0.01322981 RMS(Int)=  0.00003639
 Iteration  4 RMS(Cart)=  0.00009668 RMS(Int)=  0.00002082
 Iteration  5 RMS(Cart)=  0.00000000 RMS(Int)=  0.00002082
 Variable       Old X    -DE/DX   Delta X   Delta X   Delta X     New X
                                 (Linear)    (Quad)   (Total)
    R1        2.05902   0.00001   0.00006  -0.00197  -0.00191   2.05711
    R2        2.05998  -0.00002   0.00000  -0.00146  -0.00145   2.05853
    R3        2.05700  -0.00029  -0.00013  -0.00064  -0.00077   2.05623
    R4        2.87075  -0.00001  -0.00069  -0.00302  -0.00371   2.86704
    R5        2.08012   0.00001  -0.00016  -0.00061  -0.00077   2.07935
    R6        2.09553   0.00003  -0.00100  -0.00101  -0.00201   2.09352
    R7        2.56680   0.00005   0.00227  -0.00159   0.00068   2.56748
    R8        4.45677   0.00036   0.00208   0.02693   0.02901   4.48577
    R9        2.05268  -0.00005  -0.00019  -0.00021  -0.00040   2.05229
   R10        2.05978  -0.00000  -0.00094  -0.00048  -0.00142   2.05837
   R11        2.06110   0.00003   0.00040  -0.00219  -0.00179   2.05931
   R12        2.82946  -0.00001  -0.00082   0.00152   0.00069   2.83015
   R13        2.93273  -0.00041   0.00973  -0.01424  -0.00451   2.92822
   R14        2.26811  -0.00004  -0.00155   0.00070  -0.00085   2.26725
   R15        2.09819   0.00021  -0.00214   0.00387   0.00173   2.09992
   R16        2.07358   0.00002  -0.00057   0.00008  -0.00048   2.07310
   R17        2.52736   0.00008  -0.00217   0.00499   0.00283   2.53019
    A1        1.89066   0.00002  -0.00038   0.00135   0.00096   1.89162
    A2        1.90248   0.00005   0.00095  -0.00277  -0.00182   1.90066
    A3        1.92633  -0.00008  -0.00002   0.00261   0.00258   1.92891
    A4        1.89293  -0.00006   0.00032  -0.00124  -0.00092   1.89201
    A5        1.92343  -0.00001   0.00048   0.00274   0.00321   1.92664
    A6        1.92723   0.00008  -0.00131  -0.00274  -0.00404   1.92319
    A7        1.96610  -0.00029   0.00070   0.00305   0.00375   1.96985
    A8        1.91901  -0.00000   0.00295  -0.00110   0.00185   1.92087
    A9        2.01584   0.00049   0.00057  -0.00434  -0.00376   2.01208
   A10        1.81982   0.00006  -0.00171  -0.00096  -0.00267   1.81715
   A11        1.92435  -0.00012  -0.00494   0.00068  -0.00426   1.92009
   A12        1.80117  -0.00016   0.00250   0.00290   0.00541   1.80659
   A13        2.41765   0.00111   0.02350  -0.02164   0.00185   2.41950
   A14        1.92968  -0.00007   0.00405  -0.00402   0.00004   1.92972
   A15        1.93079  -0.00003  -0.00282  -0.00018  -0.00297   1.92782
   A16        1.92038   0.00007   0.00014  -0.00212  -0.00196   1.91843
   A17        1.86421  -0.00006   0.00362  -0.00473  -0.00113   1.86308
   A18        1.91059   0.00002   0.00273   0.00306   0.00579   1.91638
   A19        1.90727   0.00006  -0.00781   0.00814   0.00034   1.90761
   A20        2.03420  -0.00025  -0.00178   0.00011  -0.00168   2.03252
   A21        2.17495   0.00015   0.00386  -0.00359   0.00026   2.17521
   A22        2.07378   0.00010  -0.00215   0.00378   0.00161   2.07539
   A23        1.75184   0.00082  -0.01110   0.03297   0.02186   1.77370
   A24        1.91179  -0.00013  -0.00419   0.00496   0.00073   1.91252
   A25        1.99418  -0.00010  -0.00573   0.00793   0.00225   1.99643
   A26        1.88455  -0.00010   0.00923  -0.01217  -0.00295   1.88161
   A27        1.88126  -0.00044   0.00926  -0.02622  -0.01692   1.86435
   A28        2.01768   0.00004   0.00198  -0.00480  -0.00273   2.01495
   A29        2.32941   0.00128   0.00436  -0.04343  -0.03907   2.29034
    D1        1.15387   0.00003  -0.00450  -0.01854  -0.02304   1.13083
    D2       -3.10784  -0.00007  -0.00430  -0.01859  -0.02289  -3.13073
    D3       -1.07891   0.00004   0.00138  -0.01844  -0.01706  -1.09596
    D4       -0.93368   0.00006  -0.00431  -0.02362  -0.02794  -0.96161
    D5        1.08780  -0.00004  -0.00412  -0.02367  -0.02779   1.06001
    D6        3.11673   0.00007   0.00157  -0.02352  -0.02196   3.09478
    D7       -3.02461   0.00009  -0.00418  -0.02209  -0.02627  -3.05087
    D8       -1.00313  -0.00001  -0.00398  -0.02214  -0.02612  -1.02925
    D9        1.02581   0.00010   0.00170  -0.02199  -0.02029   1.00552
   D10       -1.43597  -0.00043  -0.08986  -0.11581  -0.20567  -1.64164
   D11        2.59383  -0.00033  -0.08684  -0.11697  -0.20382   2.39000
   D12        0.65862  -0.00027  -0.08417  -0.11756  -0.20173   0.45690
   D13        0.13626  -0.00011   0.26069   0.13538   0.39607   0.53234
   D14       -3.08105  -0.00012  -0.03517   0.01078  -0.02439  -3.10544
   D15        0.03576   0.00001  -0.03806   0.02534  -0.01271   0.02305
   D16        1.07817  -0.00010  -0.04209   0.01515  -0.02693   1.05124
   D17       -2.08821   0.00004  -0.04498   0.02971  -0.01525  -2.10346
   D18       -0.95785  -0.00007  -0.04351   0.01445  -0.02908  -0.98694
   D19        2.15895   0.00006  -0.04640   0.02902  -0.01740   2.14155
   D20        1.48518  -0.00013  -0.00932   0.04335   0.03401   1.51919
   D21       -2.81799   0.00010  -0.00556   0.04685   0.04131  -2.77669
   D22       -0.52253  -0.00005  -0.01147   0.05159   0.04010  -0.48243
   D23       -1.63313  -0.00025  -0.00672   0.02977   0.02304  -1.61008
   D24        0.34689  -0.00002  -0.00295   0.03327   0.03034   0.37722
   D25        2.64235  -0.00017  -0.00887   0.03801   0.02914   2.67148
   D26        0.46835   0.00004  -0.12342  -0.05239  -0.17574   0.29261
   D27       -1.53240  -0.00015  -0.11699  -0.06815  -0.18523  -1.71763
   D28        2.55972   0.00014  -0.13157  -0.03820  -0.16975   2.38998
         Item               Value     Threshold  Converged?
 Maximum Force            0.001283     0.000450     NO 
 RMS     Force            0.000269     0.000300     YES
 Maximum Displacement     0.204356     0.001800     NO 
 RMS     Displacement     0.076876     0.001200     NO 
 Predicted change in Energy=-7.888553D-05
 GradGradGradGradGradGradGradGradGradGradGradGradGradGradGradGradGradGrad

                          Input orientation:                          
 ---------------------------------------------------------------------
 Center     Atomic      Atomic             Coordinates (Angstroms)
 Number     Number       Type             X           Y           Z
 ---------------------------------------------------------------------
      1          1           0        2.928696   -0.975209    1.405755
      2          6           0        2.660345   -0.911694    0.352688
      3          1           0        3.482735   -1.315837   -0.236358
      4          1           0        1.778154   -1.523731    0.176244
      5          6           0        2.386135    0.527809   -0.040324
      6          1           0        3.277525    1.168599    0.034330
      7          1           0        2.103055    0.582293   -1.110002
      8          8           0        1.337965    1.113357    0.595608
      9          1           0       -0.640014   -2.343306    0.525895
     10          6           0       -1.208160   -1.435911    0.708352
     11          1           0       -2.265081   -1.665638    0.837141
     12          1           0       -0.876291   -0.957526    1.629515
     13          6           0       -1.031373   -0.484703   -0.434849
     14          6           0       -1.740897    0.886968   -0.307602
     15          1           0       -0.979915    1.482680    0.240906
     16          1           0       -1.861805    1.332068   -1.302971
     17          8           0       -0.377524   -0.710801   -1.415069
     18          8           0       -2.842552    0.871067    0.453190
 ---------------------------------------------------------------------
                    Distance matrix (angstroms):
                    1          2          3          4          5
     1  H    0.000000
     2  C    1.088576   0.000000
     3  H    1.766217   1.089326   0.000000
     4  H    1.770966   1.088109   1.766085   0.000000
     5  C    2.155129   1.517174   2.154064   2.150664   0.000000
     6  H    2.568736   2.193145   2.507550   3.084946   1.100347
     7  H    3.071894   2.163800   2.503931   2.489041   1.107841
     8  O    2.747521   2.430747   3.345622   2.706264   1.358652
     9  H    3.921930   3.601650   4.316686   2.577110   4.209689
    10  C    4.220450   3.920029   4.786584   3.034620   4.163611
    11  H    5.270231   5.006290   5.857657   4.099350   5.216796
    12  H    3.811602   3.760344   4.755100   3.078744   3.954492
    13  C    4.394380   3.798858   4.594275   3.057198   3.586111
    14  C    5.311158   4.800218   5.669546   4.292935   4.151243
    15  H    4.761863   4.358556   5.289114   4.080396   3.510151
    16  H    5.967380   5.312769   6.059140   4.857259   4.504009
    17  O    4.354084   3.520507   4.081302   2.800014   3.325941
    18  O    6.133793   5.785344   6.728096   5.211783   5.263130
                    6          7          8          9         10
     6  H    0.000000
     7  H    1.741445   0.000000
     8  O    2.019895   1.943321   0.000000
     9  H    5.284148   4.331249   3.983188   0.000000
    10  C    5.230597   4.282954   3.604751   1.086024   0.000000
    11  H    6.276773   5.284427   4.556654   1.788002   1.089240
    12  H    4.931451   4.330416   3.203194   1.787231   1.089739
    13  C    4.638981   3.379194   3.037993   2.128520   1.497651
    14  C    5.037935   3.938609   3.216587   3.513023   2.590702
    15  H    4.274005   3.484301   2.373770   3.851613   2.964586
    16  H    5.312985   4.039742   3.727059   4.283211   3.483443
    17  O    4.358014   2.813970   3.211429   2.549767   2.392625
    18  O    6.141604   5.194804   4.189953   3.897263   2.838748
                   11         12         13         14         15
    11  H    0.000000
    12  H    1.748718   0.000000
    13  C    2.129460   2.123491   0.000000
    14  C    2.846226   2.811072   1.549547   0.000000
    15  H    3.452398   2.809551   2.080838   1.111228   0.000000
    16  H    3.705260   3.848760   2.178051   1.097037   1.784368
    17  O    3.089828   3.095018   1.199780   2.374476   2.813626
    18  O    2.629784   2.931497   2.430451   1.338918   1.971940
                   16         17         18
    16  H    0.000000
    17  O    2.527642   0.000000
    18  O    2.063610   3.474056   0.000000
 Stoichiometry    C5H10O3(3)
 Framework group  C1[X(C5H10O3)]
 Deg. of freedom    48
 Full point group                 C1      NOp   1
 Largest Abelian subgroup         C1      NOp   1
 Largest concise Abelian subgroup C1      NOp   1
                         Standard orientation:                         
 ---------------------------------------------------------------------
 Center     Atomic      Atomic             Coordinates (Angstroms)
 Number     Number       Type             X           Y           Z
 ---------------------------------------------------------------------
      1          1           0        3.050094    0.699238   -1.324128
      2          6           0        2.747328    0.685599   -0.278592
      3          1           0        3.576805    1.053570    0.324067
      4          1           0        1.902401    1.358579   -0.147525
      5          6           0        2.367813   -0.720387    0.146839
      6          1           0        3.217038   -1.419516    0.118584
      7          1           0        2.050463   -0.723555    1.208249
      8          8           0        1.302615   -1.256125   -0.504524
      9          1           0       -0.445450    2.321815   -0.596150
     10          6           0       -1.066312    1.447918   -0.770165
     11          1           0       -2.101638    1.741504   -0.938543
     12          1           0       -0.739632    0.920990   -1.666355
     13          6           0       -0.985995    0.522826    0.404872
     14          6           0       -1.779959   -0.803308    0.294931
     15          1           0       -1.043924   -1.463588   -0.212130
     16          1           0       -1.959009   -1.208866    1.298402
     17          8           0       -0.347800    0.736133    1.398189
     18          8           0       -2.855365   -0.739515   -0.500137
 ---------------------------------------------------------------------
 Rotational constants (GHZ):           2.9831535           1.0322018           0.9329337
 Standard basis: Aug-CC-pVTZ (5D, 7F)
 There are   690 symmetry adapted cartesian basis functions of A   symmetry.
 There are   598 symmetry adapted basis functions of A   symmetry.
   598 basis functions,   846 primitive gaussians,   690 cartesian basis functions
    33 alpha electrons       31 beta electrons
       nuclear repulsion energy       374.4720258033 Hartrees.
 NAtoms=   18 NActive=   18 NUniq=   18 SFac= 1.00D+00 NAtFMM=   60 NAOKFM=F Big=F
 Integral buffers will be    131072 words long.
 Raffenetti 2 integral format.
 Two-electron integral symmetry is turned on.
 Nuclear repulsion after empirical dispersion term =      374.4631258510 Hartrees.
 One-electron integrals computed using PRISM.
 NBasis=   598 RedAO= T EigKep=  7.67D-06  NBF=   598
 NBsUse=   598 1.00D-06 EigRej= -1.00D+00 NBFU=   598
 Initial guess from the checkpoint file:  "/scratch/kurten/scratch_galib/third-paper/et-acet/SYS_1A_1B/DFT_high/calc-LM/TMP/G165084803_11_1_1268/Gau-192592.chk"
 B after Tr=    -0.000000    0.000000   -0.000000
         Rot=    0.999923    0.009121    0.001375    0.008288 Ang=   1.42 deg.
 Initial guess <Sx>= 0.0000 <Sy>= 0.0000 <Sz>= 1.0000 <S**2>= 2.0098 S= 1.0033
 ExpMin= 2.53D-02 ExpMax= 1.53D+04 ExpMxC= 5.22D+02 IAcc=3 IRadAn=         7 AccDes= 0.00D+00
 Harris functional with IExCor= 4639 and IRadAn=       7 diagonalized for initial guess.
 HarFok:  IExCor= 4639 AccDes= 0.00D+00 IRadAn=         7 IDoV= 1 UseB2=F ITyADJ=14
 ICtDFT=  3500011 ScaDFX=  1.000000  1.000000  1.000000  1.000000
 FoFCou: FMM=F IPFlag=           0 FMFlag=      100000 FMFlg1=           0
         NFxFlg=           0 DoJE=T BraDBF=F KetDBF=T FulRan=T
         wScrn=  0.000000 ICntrl=       500 IOpCl=  0 I1Cent=   200000004 NGrid=           0
         NMat0=    1 NMatS0=      1 NMatT0=    0 NMatD0=    1 NMtDS0=    0 NMtDT0=    0
 Petite list used in FoFCou.
 Requested convergence on RMS density matrix=1.00D-08 within 128 cycles.
 Requested convergence on MAX density matrix=1.00D-06.
 Requested convergence on             energy=1.00D-06.
 No special actions if energy rises.
 Restarting incremental Fock formation.
 SCF Done:  E(UwB97XD) =  -422.098326893     A.U. after   24 cycles
            NFock= 24  Conv=0.44D-08     -V/T= 2.0057
 <Sx>= 0.0000 <Sy>= 0.0000 <Sz>= 1.0000 <S**2>= 2.0097 S= 1.0032
 <L.S>=  0.00000000000    
 Annihilation of the first spin contaminant:
 S**2 before annihilation     2.0097,   after     2.0001
 Calling FoFJK, ICntrl=      2127 FMM=F ISym2X=0 I1Cent= 0 IOpClX= 1 NMat=1 NMatS=1 NMatT=0.
 ***** Axes restored to original set *****
 -------------------------------------------------------------------
 Center     Atomic                   Forces (Hartrees/Bohr)
 Number     Number              X              Y              Z
 -------------------------------------------------------------------
      1        1           0.000242815    0.000157724    0.000635721
      2        6          -0.000108551   -0.000651154   -0.000197880
      3        1           0.000507716   -0.000088596   -0.000189832
      4        1          -0.000173679   -0.000181723   -0.000257779
      5        6          -0.000577188    0.000232133    0.000772591
      6        1           0.000404206    0.000142166   -0.000178077
      7        1          -0.000343138    0.000058869   -0.000393283
      8        8           0.000169244    0.000179975    0.000025238
      9        1           0.000066317   -0.000176283    0.000014988
     10        6           0.000941818   -0.000410072   -0.000451807
     11        1          -0.000460295    0.000056505   -0.000293346
     12        1           0.000304952    0.000516047    0.000396976
     13        6          -0.001248348    0.000257784    0.001860302
     14        6           0.000279640    0.000560526    0.000792314
     15        1           0.000078714   -0.000874960   -0.000703730
     16        1          -0.000052982    0.000243456   -0.000297942
     17        8           0.000748353   -0.000180857   -0.001312132
     18        8          -0.000779596    0.000158459   -0.000222322
 -------------------------------------------------------------------
 Cartesian Forces:  Max     0.001860302 RMS     0.000536868

 GradGradGradGradGradGradGradGradGradGradGradGradGradGradGradGradGradGrad
 Berny optimization.
 Using GEDIIS/GDIIS optimizer.
 FormGI is forming the generalized inverse of G from B-inverse, IUseBI=4.
 Internal  Forces:  Max     0.001514024 RMS     0.000418638
 Search for a local minimum.
 Step number  15 out of a maximum of   84
 All quantities printed in internal units (Hartrees-Bohrs-Radians)
 Mixed Optimization -- En-DIIS/RFO-DIIS
 Swapping is turned off.
 Update second derivatives using D2CorX and points   11   12   13   14   15
 DE= -7.43D-05 DEPred=-7.89D-05 R= 9.42D-01
 TightC=F SS=  1.41D+00  RLast= 6.27D-01 DXNew= 8.2899D-01 1.8822D+00
 Trust test= 9.42D-01 RLast= 6.27D-01 DXMaxT set to 8.29D-01
 ITU=  1 -1  0  1  1  1  1  1  1 -1  1  1 -1  0  0
     Eigenvalues ---    0.00022   0.00284   0.00432   0.00572   0.00807
     Eigenvalues ---    0.01774   0.02611   0.02738   0.04582   0.05239
     Eigenvalues ---    0.05727   0.05791   0.06058   0.07026   0.07642
     Eigenvalues ---    0.07745   0.07990   0.12329   0.13138   0.14445
     Eigenvalues ---    0.15774   0.16001   0.16035   0.16089   0.16413
     Eigenvalues ---    0.16631   0.17542   0.20053   0.23131   0.24854
     Eigenvalues ---    0.26268   0.26746   0.30633   0.32118   0.32290
     Eigenvalues ---    0.32760   0.33349   0.33714   0.34163   0.34239
     Eigenvalues ---    0.34306   0.34421   0.34741   0.40240   0.45904
     Eigenvalues ---    0.51255   0.54586   1.06751
 En-DIIS/RFO-DIIS/Sim-DIIS IScMMF=       -3 using points:    15   14   13   12   11   10    9    8    7    6
 RFO step:  Lambda=-7.63129711D-05.
 DIIS inversion failure, remove point  10.
 DIIS inversion failure, remove point   9.
 DIIS inversion failure, remove point   8.
 DIIS inversion failure, remove point   7.
 RFO-DIIS uses    6 points instead of   10
 DidBck=T Rises=F RFO-DIIS coefs:    0.45673    0.59713    0.19977   -0.13204   -2.00000
                  RFO-DIIS coefs:    1.87840    0.00000    0.00000    0.00000    0.00000
 Iteration  1 RMS(Cart)=  0.03351368 RMS(Int)=  0.00038432
 Iteration  2 RMS(Cart)=  0.00099328 RMS(Int)=  0.00004657
 Iteration  3 RMS(Cart)=  0.00000055 RMS(Int)=  0.00004657
 Variable       Old X    -DE/DX   Delta X   Delta X   Delta X     New X
                                 (Linear)    (Quad)   (Total)
    R1        2.05711   0.00067   0.00074   0.00035   0.00110   2.05821
    R2        2.05853   0.00052   0.00069   0.00024   0.00092   2.05945
    R3        2.05623   0.00029  -0.00003   0.00067   0.00065   2.05687
    R4        2.86704   0.00081   0.00153  -0.00032   0.00120   2.86825
    R5        2.07935   0.00040   0.00100  -0.00004   0.00096   2.08031
    R6        2.09352   0.00047   0.00163  -0.00079   0.00084   2.09435
    R7        2.56748   0.00002  -0.00212   0.00180  -0.00032   2.56716
    R8        4.48577   0.00018  -0.00972   0.01818   0.00846   4.49424
    R9        2.05229   0.00018   0.00020  -0.00004   0.00015   2.05244
   R10        2.05837   0.00040   0.00059   0.00008   0.00066   2.05903
   R11        2.05931   0.00065   0.00105   0.00012   0.00117   2.06048
   R12        2.83015  -0.00035  -0.00073  -0.00037  -0.00110   2.82905
   R13        2.92822   0.00009   0.00554  -0.00434   0.00120   2.92942
   R14        2.26725   0.00151  -0.00123   0.00233   0.00110   2.26836
   R15        2.09992  -0.00065   0.00005  -0.00142  -0.00137   2.09854
   R16        2.07310   0.00037   0.00012   0.00048   0.00060   2.07370
   R17        2.53019   0.00051  -0.00455   0.00480   0.00025   2.53044
    A1        1.89162   0.00005  -0.00044   0.00011  -0.00032   1.89130
    A2        1.90066   0.00020   0.00091   0.00018   0.00109   1.90175
    A3        1.92891  -0.00025  -0.00179   0.00119  -0.00060   1.92831
    A4        1.89201   0.00003  -0.00021   0.00058   0.00037   1.89238
    A5        1.92664  -0.00008  -0.00170   0.00128  -0.00042   1.92622
    A6        1.92319   0.00006   0.00322  -0.00330  -0.00009   1.92310
    A7        1.96985  -0.00039  -0.00243   0.00228  -0.00014   1.96971
    A8        1.92087  -0.00000  -0.00046   0.00101   0.00055   1.92142
    A9        2.01208   0.00084   0.00359  -0.00118   0.00242   2.01450
   A10        1.81715   0.00007  -0.00180  -0.00031  -0.00211   1.81504
   A11        1.92009  -0.00018   0.00226  -0.00303  -0.00077   1.91932
   A12        1.80659  -0.00041  -0.00172   0.00130  -0.00042   1.80616
   A13        2.41950  -0.00011   0.00663  -0.00461   0.00202   2.42153
   A14        1.92972   0.00013   0.00013   0.00071   0.00084   1.93056
   A15        1.92782   0.00012   0.00056  -0.00038   0.00018   1.92800
   A16        1.91843   0.00025   0.00142  -0.00050   0.00092   1.91935
   A17        1.86308   0.00036  -0.00013   0.00223   0.00210   1.86518
   A18        1.91638  -0.00051  -0.00195   0.00088  -0.00107   1.91531
   A19        1.90761  -0.00037  -0.00013  -0.00290  -0.00303   1.90458
   A20        2.03252   0.00084  -0.00167   0.00355   0.00190   2.03441
   A21        2.17521  -0.00027   0.00215  -0.00249  -0.00033   2.17488
   A22        2.07539  -0.00058  -0.00061  -0.00105  -0.00165   2.07374
   A23        1.77370  -0.00141  -0.01635   0.00925  -0.00706   1.76664
   A24        1.91252   0.00001  -0.00214   0.00134  -0.00082   1.91170
   A25        1.99643   0.00076  -0.00417   0.00636   0.00216   1.99859
   A26        1.88161   0.00033   0.00571  -0.00511   0.00075   1.88236
   A27        1.86435   0.00061   0.01031  -0.00521   0.00527   1.86962
   A28        2.01495  -0.00043   0.00471  -0.00577  -0.00091   2.01404
   A29        2.29034   0.00013   0.02745  -0.03320  -0.00575   2.28458
    D1        1.13083   0.00007   0.03416  -0.02611   0.00805   1.13888
    D2       -3.13073  -0.00008   0.03015  -0.02445   0.00569  -3.12503
    D3       -1.09596  -0.00007   0.02995  -0.02284   0.00711  -1.08885
    D4       -0.96161   0.00021   0.03693  -0.02784   0.00910  -0.95251
    D5        1.06001   0.00006   0.03293  -0.02618   0.00675   1.06676
    D6        3.09478   0.00007   0.03272  -0.02456   0.00816   3.10294
    D7       -3.05087   0.00019   0.03622  -0.02726   0.00897  -3.04191
    D8       -1.02925   0.00004   0.03222  -0.02560   0.00661  -1.02264
    D9        1.00552   0.00005   0.03201  -0.02399   0.00803   1.01354
   D10       -1.64164  -0.00024   0.09492  -0.13662  -0.04171  -1.68334
   D11        2.39000  -0.00025   0.09317  -0.13605  -0.04287   2.34713
   D12        0.45690  -0.00006   0.09516  -0.13513  -0.03997   0.41692
   D13        0.53234  -0.00027  -0.17509   0.25600   0.08090   0.61324
   D14       -3.10544   0.00008   0.00223  -0.00566  -0.00344  -3.10887
   D15        0.02305  -0.00011  -0.00531  -0.00400  -0.00930   0.01375
   D16        1.05124   0.00009   0.00241  -0.00679  -0.00439   1.04685
   D17       -2.10346  -0.00010  -0.00513  -0.00512  -0.01025  -2.11371
   D18       -0.98694   0.00016   0.00376  -0.00830  -0.00456  -0.99150
   D19        2.14155  -0.00003  -0.00378  -0.00664  -0.01042   2.13113
   D20        1.51919  -0.00013  -0.03387   0.01077  -0.02313   1.49606
   D21       -2.77669  -0.00043  -0.03588   0.00996  -0.02596  -2.80265
   D22       -0.48243  -0.00035  -0.03481   0.00866  -0.02610  -0.50853
   D23       -1.61008   0.00005  -0.02684   0.00921  -0.01764  -1.62772
   D24        0.37722  -0.00025  -0.02884   0.00840  -0.02047   0.35676
   D25        2.67148  -0.00017  -0.02777   0.00711  -0.02060   2.65088
   D26        0.29261  -0.00051   0.07441  -0.10949  -0.03510   0.25751
   D27       -1.71763  -0.00002   0.08213  -0.11324  -0.03129  -1.74892
   D28        2.38998  -0.00006   0.06614  -0.10016  -0.03382   2.35616
         Item               Value     Threshold  Converged?
 Maximum Force            0.001514     0.000450     NO 
 RMS     Force            0.000419     0.000300     NO 
 Maximum Displacement     0.090869     0.001800     NO 
 RMS     Displacement     0.033522     0.001200     NO 
 Predicted change in Energy=-3.054411D-05
 GradGradGradGradGradGradGradGradGradGradGradGradGradGradGradGradGradGrad

                          Input orientation:                          
 ---------------------------------------------------------------------
 Center     Atomic      Atomic             Coordinates (Angstroms)
 Number     Number       Type             X           Y           Z
 ---------------------------------------------------------------------
      1          1           0        2.916634   -1.012111    1.399898
      2          6           0        2.664026   -0.928748    0.343724
      3          1           0        3.502824   -1.306242   -0.240753
      4          1           0        1.794183   -1.549861    0.138011
      5          6           0        2.374028    0.515861   -0.020633
      6          1           0        3.256755    1.166574    0.075516
      7          1           0        2.101270    0.590801   -1.092211
      8          8           0        1.312991    1.076234    0.616281
      9          1           0       -0.612053   -2.320695    0.535093
     10          6           0       -1.181435   -1.414005    0.717692
     11          1           0       -2.233967   -1.647288    0.875691
     12          1           0       -0.828206   -0.917602    1.621958
     13          6           0       -1.039483   -0.478705   -0.442603
     14          6           0       -1.758185    0.889504   -0.322059
     15          1           0       -0.996103    1.486738    0.221775
     16          1           0       -1.880462    1.328889   -1.320144
     17          8           0       -0.400674   -0.711526   -1.431840
     18          8           0       -2.861145    0.872667    0.437053
 ---------------------------------------------------------------------
                    Distance matrix (angstroms):
                    1          2          3          4          5
     1  H    0.000000
     2  C    1.089157   0.000000
     3  H    1.766881   1.089815   0.000000
     4  H    1.772407   1.088451   1.766993   0.000000
     5  C    2.155696   1.517811   2.154690   2.151417   0.000000
     6  H    2.572224   2.194000   2.505073   3.085780   1.100854
     7  H    3.073231   2.165094   2.507609   2.488008   1.108283
     8  O    2.747164   2.433009   3.347546   2.712317   1.358483
     9  H    3.861594   3.564665   4.308511   2.557701   4.155907
    10  C    4.173858   3.893956   4.782521   3.034599   4.112277
    11  H    5.216027   4.978918   5.854360   4.096298   5.168775
    12  H    3.752608   3.718829   4.730597   3.078762   3.873916
    13  C    4.396612   3.812720   4.621484   3.084503   3.580402
    14  C    5.332467   4.827552   5.701414   4.333762   4.160007
    15  H    4.789753   4.387025   5.315544   4.124760   3.515558
    16  H    5.990914   5.340202   6.090055   4.890444   4.522216
    17  O    4.371913   3.548549   4.124278   2.825710   3.346185
    18  O    6.153226   5.812170   6.760707   5.256439   5.267241
                    6          7          8          9         10
     6  H    0.000000
     7  H    1.740761   0.000000
     8  O    2.019606   1.943186   0.000000
     9  H    5.228760   4.299657   3.905318   0.000000
    10  C    5.173906   4.251017   3.526150   1.086105   0.000000
    11  H    6.221425   5.260795   4.479484   1.788879   1.089591
    12  H    4.839647   4.268937   3.093783   1.787922   1.090359
    13  C    4.629585   3.380853   3.012176   2.128735   1.497071
    14  C    5.038300   3.946866   3.216749   3.514784   2.592272
    15  H    4.267400   3.481807   2.378248   3.839558   2.948659
    16  H    5.325901   4.055974   3.743223   4.286051   3.487820
    17  O    4.379061   2.840973   3.213648   2.550084   2.392394
    18  O    6.135617   5.200352   4.182939   3.907120   2.851149
                   11         12         13         14         15
    11  H    0.000000
    12  H    1.750863   0.000000
    13  C    2.128445   2.121245   0.000000
    14  C    2.845398   2.812419   1.550180   0.000000
    15  H    3.432497   2.787393   2.075149   1.110501   0.000000
    16  H    3.715413   3.848368   2.178238   1.097354   1.784523
    17  O    3.092137   3.090458   1.200364   2.374394   2.814488
    18  O    2.633615   2.956672   2.432787   1.339050   1.975300
                   16         17         18
    16  H    0.000000
    17  O    2.523003   0.000000
    18  O    2.063401   3.472225   0.000000
 Stoichiometry    C5H10O3(3)
 Framework group  C1[X(C5H10O3)]
 Deg. of freedom    48
 Full point group                 C1      NOp   1
 Largest Abelian subgroup         C1      NOp   1
 Largest concise Abelian subgroup C1      NOp   1
                         Standard orientation:                         
 ---------------------------------------------------------------------
 Center     Atomic      Atomic             Coordinates (Angstroms)
 Number     Number       Type             X           Y           Z
 ---------------------------------------------------------------------
      1          1           0        3.064865    0.685697   -1.306798
      2          6           0        2.768988    0.664471   -0.258815
      3          1           0        3.612974    1.000730    0.343111
      4          1           0        1.942851    1.357442   -0.110441
      5          6           0        2.355586   -0.738127    0.148081
      6          1           0        3.188361   -1.457133    0.110723
      7          1           0        2.039730   -0.748813    1.210349
      8          8           0        1.277932   -1.241893   -0.507937
      9          1           0       -0.381022    2.291476   -0.629120
     10          6           0       -1.011753    1.423836   -0.799425
     11          1           0       -2.036833    1.729524   -1.006730
     12          1           0       -0.665769    0.865963   -1.670031
     13          6           0       -0.983936    0.528167    0.399835
     14          6           0       -1.801264   -0.785480    0.303059
     15          1           0       -1.068568   -1.460179   -0.188014
     16          1           0       -1.992667   -1.173627    1.311470
     17          8           0       -0.364841    0.751791    1.403621
     18          8           0       -2.871797   -0.715933   -0.498301
 ---------------------------------------------------------------------
 Rotational constants (GHZ):           3.0071670           1.0285410           0.9350239
 Standard basis: Aug-CC-pVTZ (5D, 7F)
 There are   690 symmetry adapted cartesian basis functions of A   symmetry.
 There are   598 symmetry adapted basis functions of A   symmetry.
   598 basis functions,   846 primitive gaussians,   690 cartesian basis functions
    33 alpha electrons       31 beta electrons
       nuclear repulsion energy       374.5971789828 Hartrees.
 NAtoms=   18 NActive=   18 NUniq=   18 SFac= 1.00D+00 NAtFMM=   60 NAOKFM=F Big=F
 Integral buffers will be    131072 words long.
 Raffenetti 2 integral format.
 Two-electron integral symmetry is turned on.
 Nuclear repulsion after empirical dispersion term =      374.5882295911 Hartrees.
 One-electron integrals computed using PRISM.
 NBasis=   598 RedAO= T EigKep=  7.75D-06  NBF=   598
 NBsUse=   598 1.00D-06 EigRej= -1.00D+00 NBFU=   598
 Initial guess from the checkpoint file:  "/scratch/kurten/scratch_galib/third-paper/et-acet/SYS_1A_1B/DFT_high/calc-LM/TMP/G165084803_11_1_1268/Gau-192592.chk"
 B after Tr=    -0.000000   -0.000000    0.000000
         Rot=    0.999979    0.003391    0.002376    0.004975 Ang=   0.74 deg.
 Initial guess <Sx>= 0.0000 <Sy>= 0.0000 <Sz>= 1.0000 <S**2>= 2.0097 S= 1.0032
 ExpMin= 2.53D-02 ExpMax= 1.53D+04 ExpMxC= 5.22D+02 IAcc=3 IRadAn=         7 AccDes= 0.00D+00
 Harris functional with IExCor= 4639 and IRadAn=       7 diagonalized for initial guess.
 HarFok:  IExCor= 4639 AccDes= 0.00D+00 IRadAn=         7 IDoV= 1 UseB2=F ITyADJ=14
 ICtDFT=  3500011 ScaDFX=  1.000000  1.000000  1.000000  1.000000
 FoFCou: FMM=F IPFlag=           0 FMFlag=      100000 FMFlg1=           0
         NFxFlg=           0 DoJE=T BraDBF=F KetDBF=T FulRan=T
         wScrn=  0.000000 ICntrl=       500 IOpCl=  0 I1Cent=   200000004 NGrid=           0
         NMat0=    1 NMatS0=      1 NMatT0=    0 NMatD0=    1 NMtDS0=    0 NMtDT0=    0
 Petite list used in FoFCou.
 Requested convergence on RMS density matrix=1.00D-08 within 128 cycles.
 Requested convergence on MAX density matrix=1.00D-06.
 Requested convergence on             energy=1.00D-06.
 No special actions if energy rises.
 SCF Done:  E(UwB97XD) =  -422.098390648     A.U. after   17 cycles
            NFock= 17  Conv=0.79D-08     -V/T= 2.0058
 <Sx>= 0.0000 <Sy>= 0.0000 <Sz>= 1.0000 <S**2>= 2.0097 S= 1.0032
 <L.S>=  0.00000000000    
 Annihilation of the first spin contaminant:
 S**2 before annihilation     2.0097,   after     2.0001
 Calling FoFJK, ICntrl=      2127 FMM=F ISym2X=0 I1Cent= 0 IOpClX= 1 NMat=1 NMatS=1 NMatT=0.
 ***** Axes restored to original set *****
 -------------------------------------------------------------------
 Center     Atomic                   Forces (Hartrees/Bohr)
 Number     Number              X              Y              Z
 -------------------------------------------------------------------
      1        1           0.000077609    0.000100648    0.000273931
      2        6          -0.000115192   -0.000380722   -0.000104094
      3        1           0.000228898    0.000039647   -0.000047728
      4        1          -0.000018055   -0.000084841   -0.000151143
      5        6          -0.000379937    0.000208861    0.000355278
      6        1           0.000196166    0.000008857   -0.000119081
      7        1          -0.000185905    0.000015065   -0.000220695
      8        8           0.000322701    0.000025204    0.000138879
      9        1           0.000013781   -0.000062662    0.000026292
     10        6           0.000264612   -0.000154637   -0.000093130
     11        1          -0.000204431    0.000013245   -0.000161666
     12        1           0.000165268    0.000221014    0.000092770
     13        6          -0.000309556   -0.000272328    0.000848362
     14        6          -0.000215809    0.000761540    0.000211541
     15        1          -0.000025576   -0.000399119   -0.000281487
     16        1           0.000005861    0.000015941   -0.000133577
     17        8           0.000149830    0.000125656   -0.000412257
     18        8           0.000029736   -0.000181368   -0.000222195
 -------------------------------------------------------------------
 Cartesian Forces:  Max     0.000848362 RMS     0.000246879

 GradGradGradGradGradGradGradGradGradGradGradGradGradGradGradGradGradGrad
 Berny optimization.
 Using GEDIIS/GDIIS optimizer.
 FormGI is forming the generalized inverse of G from B-inverse, IUseBI=4.
 Internal  Forces:  Max     0.000618381 RMS     0.000178989
 Search for a local minimum.
 Step number  16 out of a maximum of   84
 All quantities printed in internal units (Hartrees-Bohrs-Radians)
 Mixed Optimization -- En-DIIS/RFO-DIIS
 Swapping is turned off.
 Update second derivatives using D2CorX and points   12   13   15   16
 DE= -6.38D-05 DEPred=-3.05D-05 R= 2.09D+00
 TightC=F SS=  1.41D+00  RLast= 1.39D-01 DXNew= 1.3942D+00 4.1619D-01
 Trust test= 2.09D+00 RLast= 1.39D-01 DXMaxT set to 8.29D-01
 ITU=  1  1 -1  0  1  1  1  1  1  1 -1  1  1 -1  0  0
     Eigenvalues ---    0.00036   0.00264   0.00380   0.00406   0.00792
     Eigenvalues ---    0.01811   0.02612   0.02727   0.04430   0.04816
     Eigenvalues ---    0.05659   0.05736   0.06034   0.06992   0.07521
     Eigenvalues ---    0.07692   0.08056   0.12344   0.13036   0.14302
     Eigenvalues ---    0.15583   0.15888   0.16031   0.16060   0.16282
     Eigenvalues ---    0.16431   0.18013   0.20101   0.21166   0.24945
     Eigenvalues ---    0.25218   0.26716   0.30386   0.31896   0.32202
     Eigenvalues ---    0.32445   0.33298   0.33631   0.34044   0.34217
     Eigenvalues ---    0.34242   0.34327   0.34607   0.37328   0.42845
     Eigenvalues ---    0.51962   0.54659   1.02096
 En-DIIS/RFO-DIIS/Sim-DIIS IScMMF=       -3 using points:    16   15   14   13   12   11   10    9    8    7
 RFO step:  Lambda=-4.69943380D-05.
 DIIS inversion failure, remove point  10.
 DIIS inversion failure, remove point   9.
 DIIS inversion failure, remove point   8.
 DIIS inversion failure, remove point   7.
 RFO-DIIS uses    6 points instead of   10
 DidBck=F Rises=F RFO-DIIS coefs:    1.87996   -0.82316    0.13763   -0.01986   -0.47976
                  RFO-DIIS coefs:    0.30520    0.00000    0.00000    0.00000    0.00000
 Iteration  1 RMS(Cart)=  0.02175619 RMS(Int)=  0.00022915
 Iteration  2 RMS(Cart)=  0.00036337 RMS(Int)=  0.00000593
 Iteration  3 RMS(Cart)=  0.00000015 RMS(Int)=  0.00000593
 Variable       Old X    -DE/DX   Delta X   Delta X   Delta X     New X
                                 (Linear)    (Quad)   (Total)
    R1        2.05821   0.00028   0.00057   0.00049   0.00105   2.05926
    R2        2.05945   0.00019   0.00054   0.00025   0.00079   2.06024
    R3        2.05687   0.00009   0.00022   0.00030   0.00052   2.05739
    R4        2.86825   0.00034   0.00072   0.00047   0.00119   2.86943
    R5        2.08031   0.00015   0.00112   0.00009   0.00121   2.08152
    R6        2.09435   0.00026   0.00126   0.00024   0.00150   2.09586
    R7        2.56716  -0.00011  -0.00232   0.00050  -0.00182   2.56534
    R8        4.49424   0.00015   0.01067   0.00204   0.01271   4.50695
    R9        2.05244   0.00006   0.00008   0.00005   0.00013   2.05257
   R10        2.05903   0.00017   0.00056   0.00019   0.00076   2.05979
   R11        2.06048   0.00023   0.00069   0.00017   0.00086   2.06134
   R12        2.82905  -0.00014  -0.00081  -0.00047  -0.00128   2.82777
   R13        2.92942   0.00013   0.00044   0.00122   0.00166   2.93108
   R14        2.26836   0.00040   0.00020   0.00048   0.00068   2.26904
   R15        2.09854  -0.00026  -0.00007  -0.00073  -0.00080   2.09774
   R16        2.07370   0.00013   0.00048   0.00006   0.00054   2.07424
   R17        2.53044  -0.00015  -0.00104  -0.00077  -0.00181   2.52862
    A1        1.89130   0.00006  -0.00004  -0.00029  -0.00034   1.89096
    A2        1.90175   0.00010   0.00046   0.00133   0.00179   1.90354
    A3        1.92831  -0.00016  -0.00084  -0.00053  -0.00138   1.92693
    A4        1.89238   0.00002  -0.00018   0.00049   0.00031   1.89268
    A5        1.92622  -0.00011  -0.00022  -0.00136  -0.00158   1.92464
    A6        1.92310   0.00009   0.00083   0.00042   0.00124   1.92434
    A7        1.96971  -0.00021  -0.00026  -0.00059  -0.00085   1.96886
    A8        1.92142  -0.00002  -0.00012   0.00023   0.00011   1.92153
    A9        2.01450   0.00038   0.00259   0.00055   0.00313   2.01763
   A10        1.81504   0.00004  -0.00354   0.00029  -0.00325   1.81179
   A11        1.91932  -0.00005   0.00085  -0.00053   0.00032   1.91964
   A12        1.80616  -0.00017  -0.00020   0.00011  -0.00009   1.80608
   A13        2.42153  -0.00041  -0.00123  -0.00186  -0.00309   2.41844
   A14        1.93056   0.00005  -0.00041   0.00092   0.00052   1.93108
   A15        1.92800   0.00005   0.00016   0.00008   0.00023   1.92823
   A16        1.91935   0.00014   0.00089   0.00053   0.00142   1.92077
   A17        1.86518   0.00021   0.00029   0.00188   0.00216   1.86735
   A18        1.91531  -0.00025  -0.00064  -0.00099  -0.00164   1.91368
   A19        1.90458  -0.00021  -0.00031  -0.00246  -0.00277   1.90181
   A20        2.03441   0.00027   0.00023   0.00148   0.00170   2.03612
   A21        2.17488   0.00012   0.00007   0.00101   0.00107   2.17595
   A22        2.07374  -0.00039  -0.00028  -0.00250  -0.00279   2.07095
   A23        1.76664  -0.00062  -0.00582  -0.00348  -0.00930   1.75734
   A24        1.91170   0.00008  -0.00066   0.00018  -0.00049   1.91120
   A25        1.99859  -0.00006   0.00192  -0.00291  -0.00098   1.99762
   A26        1.88236   0.00018   0.00056   0.00140   0.00195   1.88431
   A27        1.86962   0.00040   0.00261   0.00328   0.00590   1.87552
   A28        2.01404  -0.00003   0.00058   0.00132   0.00189   2.01593
   A29        2.28458  -0.00009  -0.00394  -0.00016  -0.00411   2.28048
    D1        1.13888   0.00005   0.02330   0.00065   0.02395   1.16283
    D2       -3.12503  -0.00004   0.01867   0.00079   0.01947  -3.10557
    D3       -1.08885  -0.00003   0.02000   0.00146   0.02147  -1.06739
    D4       -0.95251   0.00014   0.02403   0.00223   0.02627  -0.92625
    D5        1.06676   0.00006   0.01940   0.00238   0.02178   1.08854
    D6        3.10294   0.00007   0.02074   0.00305   0.02378   3.12672
    D7       -3.04191   0.00013   0.02387   0.00223   0.02610  -3.01581
    D8       -1.02264   0.00004   0.01924   0.00237   0.02161  -1.00102
    D9        1.01354   0.00005   0.02057   0.00304   0.02362   1.03716
   D10       -1.68334  -0.00011  -0.02558  -0.00332  -0.02891  -1.71225
   D11        2.34713  -0.00009  -0.02821  -0.00248  -0.03068   2.31645
   D12        0.41692  -0.00003  -0.02444  -0.00265  -0.02708   0.38984
   D13        0.61324  -0.00003   0.02136   0.01381   0.03517   0.64841
   D14       -3.10887   0.00003  -0.00218  -0.00063  -0.00281  -3.11168
   D15        0.01375  -0.00003  -0.00310  -0.00093  -0.00404   0.00972
   D16        1.04685   0.00003  -0.00184  -0.00148  -0.00331   1.04354
   D17       -2.11371  -0.00003  -0.00276  -0.00178  -0.00454  -2.11825
   D18       -0.99150   0.00004  -0.00163  -0.00177  -0.00339  -0.99489
   D19        2.13113  -0.00002  -0.00255  -0.00207  -0.00462   2.12651
   D20        1.49606  -0.00004  -0.01611   0.00241  -0.01370   1.48236
   D21       -2.80265  -0.00009  -0.01849   0.00240  -0.01608  -2.81873
   D22       -0.50853  -0.00011  -0.01662   0.00186  -0.01474  -0.52327
   D23       -1.62772   0.00001  -0.01524   0.00266  -0.01259  -1.64031
   D24        0.35676  -0.00005  -0.01761   0.00264  -0.01497   0.34179
   D25        2.65088  -0.00006  -0.01574   0.00211  -0.01363   2.63725
   D26        0.25751   0.00002  -0.01678   0.01521  -0.00156   0.25595
   D27       -1.74892   0.00014  -0.01362   0.01605   0.00243  -1.74649
   D28        2.35616  -0.00018  -0.01627   0.01163  -0.00466   2.35150
         Item               Value     Threshold  Converged?
 Maximum Force            0.000618     0.000450     NO 
 RMS     Force            0.000179     0.000300     YES
 Maximum Displacement     0.078971     0.001800     NO 
 RMS     Displacement     0.021796     0.001200     NO 
 Predicted change in Energy=-2.302930D-05
 GradGradGradGradGradGradGradGradGradGradGradGradGradGradGradGradGradGrad

                          Input orientation:                          
 ---------------------------------------------------------------------
 Center     Atomic      Atomic             Coordinates (Angstroms)
 Number     Number       Type             X           Y           Z
 ---------------------------------------------------------------------
      1          1           0        2.908411   -1.035745    1.391191
      2          6           0        2.674157   -0.937970    0.331454
      3          1           0        3.531708   -1.288535   -0.243280
      4          1           0        1.819965   -1.570696    0.096222
      5          6           0        2.366887    0.508963   -0.011515
      6          1           0        3.243941    1.167483    0.090535
      7          1           0        2.093112    0.596823   -1.082675
      8          8           0        1.302084    1.051143    0.632769
      9          1           0       -0.607075   -2.308841    0.553088
     10          6           0       -1.177803   -1.401595    0.729018
     11          1           0       -2.230079   -1.634975    0.891297
     12          1           0       -0.821587   -0.894687    1.626808
     13          6           0       -1.042123   -0.475560   -0.438560
     14          6           0       -1.766693    0.891588   -0.330413
     15          1           0       -1.006602    1.484453    0.220084
     16          1           0       -1.876677    1.328252   -1.331436
     17          8           0       -0.402854   -0.711841   -1.427118
     18          8           0       -2.877772    0.872226    0.414981
 ---------------------------------------------------------------------
                    Distance matrix (angstroms):
                    1          2          3          4          5
     1  H    0.000000
     2  C    1.089714   0.000000
     3  H    1.767455   1.090234   0.000000
     4  H    1.774214   1.088724   1.767750   0.000000
     5  C    2.155680   1.518439   2.154419   2.153070   0.000000
     6  H    2.580407   2.194454   2.495248   3.086319   1.101493
     7  H    3.074087   2.166326   2.515694   2.482448   1.109079
     8  O    2.740546   2.435148   3.348548   2.725825   1.357521
     9  H    3.831688   3.562989   4.336445   2.577617   4.135607
    10  C    4.155655   3.900077   4.810161   3.068492   4.094319
    11  H    5.197408   4.985054   5.882642   4.127848   5.152051
    12  H    3.740094   3.728276   4.754317   3.126896   3.849767
    13  C    4.389593   3.823282   4.649623   3.110766   3.573934
    14  C    5.341829   4.848350   5.730059   4.371381   4.163481
    15  H    4.801065   4.407780   5.338579   4.163984   3.519325
    16  H    5.991515   5.348931   6.105922   4.909915   4.518989
    17  O    4.360305   3.551297   4.149076   2.828272   3.341521
    18  O    6.170353   5.840180   6.795854   5.304546   5.274495
                    6          7          8          9         10
     6  H    0.000000
     7  H    1.739679   0.000000
     8  O    2.019495   1.942905   0.000000
     9  H    5.208561   4.290643   3.865324   0.000000
    10  C    5.153606   4.239669   3.489274   1.086175   0.000000
    11  H    6.201604   5.250473   4.445025   1.789587   1.089993
    12  H    4.810531   4.249868   3.047024   1.788497   1.090813
    13  C    4.620593   3.375587   2.995643   2.129214   1.496392
    14  C    5.035848   3.943460   3.220337   3.516821   2.593815
    15  H    4.264314   3.477542   2.384974   3.828785   2.935575
    16  H    5.316821   4.044267   3.746921   4.288562   3.490840
    17  O    4.374271   2.839206   3.202821   2.552123   2.392745
    18  O    6.137411   5.198895   4.189349   3.910796   2.856357
                   11         12         13         14         15
    11  H    0.000000
    12  H    1.752955   0.000000
    13  C    2.126970   2.118974   0.000000
    14  C    2.844438   2.813311   1.551061   0.000000
    15  H    3.417346   2.770092   2.068024   1.110079   0.000000
    16  H    3.721042   3.847841   2.178863   1.097642   1.785678
    17  O    3.092891   3.087918   1.200725   2.373563   2.810960
    18  O    2.632953   2.969579   2.432008   1.338090   1.978404
                   16         17         18
    16  H    0.000000
    17  O    2.518588   0.000000
    18  O    2.064006   3.468113   0.000000
 Stoichiometry    C5H10O3(3)
 Framework group  C1[X(C5H10O3)]
 Deg. of freedom    48
 Full point group                 C1      NOp   1
 Largest Abelian subgroup         C1      NOp   1
 Largest concise Abelian subgroup C1      NOp   1
                         Standard orientation:                         
 ---------------------------------------------------------------------
 Center     Atomic      Atomic             Coordinates (Angstroms)
 Number     Number       Type             X           Y           Z
 ---------------------------------------------------------------------
      1          1           0        3.068744    0.692494   -1.289827
      2          6           0        2.787137    0.654920   -0.237799
      3          1           0        3.648385    0.956239    0.358917
      4          1           0        1.980074    1.363732   -0.060165
      5          6           0        2.348089   -0.747906    0.142954
      6          1           0        3.170725   -1.479156    0.100152
      7          1           0        2.027515   -0.771945    1.204420
      8          8           0        1.267197   -1.225841   -0.524965
      9          1           0       -0.358267    2.279149   -0.641788
     10          6           0       -0.995207    1.415355   -0.808951
     11          1           0       -2.017573    1.727322   -1.022326
     12          1           0       -0.648460    0.846986   -1.673009
     13          6           0       -0.981231    0.526880    0.395045
     14          6           0       -1.812099   -0.779802    0.305432
     15          1           0       -1.083473   -1.453357   -0.192265
     16          1           0       -1.995842   -1.167270    1.315840
     17          8           0       -0.362542    0.748070    1.400052
     18          8           0       -2.888650   -0.698590   -0.485091
 ---------------------------------------------------------------------
 Rotational constants (GHZ):           3.0370282           1.0244051           0.9341660
 Standard basis: Aug-CC-pVTZ (5D, 7F)
 There are   690 symmetry adapted cartesian basis functions of A   symmetry.
 There are   598 symmetry adapted basis functions of A   symmetry.
   598 basis functions,   846 primitive gaussians,   690 cartesian basis functions
    33 alpha electrons       31 beta electrons
       nuclear repulsion energy       374.6819719457 Hartrees.
 NAtoms=   18 NActive=   18 NUniq=   18 SFac= 1.00D+00 NAtFMM=   60 NAOKFM=F Big=F
 Integral buffers will be    131072 words long.
 Raffenetti 2 integral format.
 Two-electron integral symmetry is turned on.
 Nuclear repulsion after empirical dispersion term =      374.6730224849 Hartrees.
 One-electron integrals computed using PRISM.
 NBasis=   598 RedAO= T EigKep=  7.88D-06  NBF=   598
 NBsUse=   598 1.00D-06 EigRej= -1.00D+00 NBFU=   598
 Initial guess from the checkpoint file:  "/scratch/kurten/scratch_galib/third-paper/et-acet/SYS_1A_1B/DFT_high/calc-LM/TMP/G165084803_11_1_1268/Gau-192592.chk"
 B after Tr=     0.000000    0.000000    0.000000
         Rot=    0.999996   -0.001321    0.000242    0.002529 Ang=  -0.33 deg.
 Initial guess <Sx>= 0.0000 <Sy>= 0.0000 <Sz>= 1.0000 <S**2>= 2.0097 S= 1.0032
 ExpMin= 2.53D-02 ExpMax= 1.53D+04 ExpMxC= 5.22D+02 IAcc=3 IRadAn=         7 AccDes= 0.00D+00
 Harris functional with IExCor= 4639 and IRadAn=       7 diagonalized for initial guess.
 HarFok:  IExCor= 4639 AccDes= 0.00D+00 IRadAn=         7 IDoV= 1 UseB2=F ITyADJ=14
 ICtDFT=  3500011 ScaDFX=  1.000000  1.000000  1.000000  1.000000
 FoFCou: FMM=F IPFlag=           0 FMFlag=      100000 FMFlg1=           0
         NFxFlg=           0 DoJE=T BraDBF=F KetDBF=T FulRan=T
         wScrn=  0.000000 ICntrl=       500 IOpCl=  0 I1Cent=   200000004 NGrid=           0
         NMat0=    1 NMatS0=      1 NMatT0=    0 NMatD0=    1 NMtDS0=    0 NMtDT0=    0
 Petite list used in FoFCou.
 Requested convergence on RMS density matrix=1.00D-08 within 128 cycles.
 Requested convergence on MAX density matrix=1.00D-06.
 Requested convergence on             energy=1.00D-06.
 No special actions if energy rises.
 Restarting incremental Fock formation.
 SCF Done:  E(UwB97XD) =  -422.098413986     A.U. after   24 cycles
            NFock= 24  Conv=0.23D-08     -V/T= 2.0058
 <Sx>= 0.0000 <Sy>= 0.0000 <Sz>= 1.0000 <S**2>= 2.0098 S= 1.0033
 <L.S>=  0.00000000000    
 Annihilation of the first spin contaminant:
 S**2 before annihilation     2.0098,   after     2.0001
 Calling FoFJK, ICntrl=      2127 FMM=F ISym2X=0 I1Cent= 0 IOpClX= 1 NMat=1 NMatS=1 NMatT=0.
 ***** Axes restored to original set *****
 -------------------------------------------------------------------
 Center     Atomic                   Forces (Hartrees/Bohr)
 Number     Number              X              Y              Z
 -------------------------------------------------------------------
      1        1          -0.000049225    0.000016302   -0.000086652
      2        6          -0.000057110   -0.000086753    0.000017364
      3        1          -0.000029012    0.000064657    0.000053594
      4        1           0.000047569    0.000028929    0.000058593
      5        6           0.000201352    0.000189451   -0.000454295
      6        1          -0.000061699   -0.000114939    0.000044811
      7        1          -0.000066095   -0.000074892    0.000109328
      8        8           0.000118050   -0.000016754    0.000386637
      9        1           0.000032696    0.000079272   -0.000010966
     10        6          -0.000105138    0.000070454    0.000237911
     11        1           0.000088116    0.000039990   -0.000034170
     12        1          -0.000027133   -0.000079455   -0.000055412
     13        6           0.000234230   -0.000781588   -0.000671262
     14        6          -0.000112682    0.000855512    0.000075253
     15        1          -0.000117345    0.000093930   -0.000012406
     16        1          -0.000005840   -0.000204925    0.000064531
     17        8          -0.000238758    0.000149872    0.000384101
     18        8           0.000148023   -0.000229065   -0.000106962
 -------------------------------------------------------------------
 Cartesian Forces:  Max     0.000855512 RMS     0.000230631

 GradGradGradGradGradGradGradGradGradGradGradGradGradGradGradGradGradGrad
 Berny optimization.
 Using GEDIIS/GDIIS optimizer.
 FormGI is forming the generalized inverse of G from B-inverse, IUseBI=4.
 Internal  Forces:  Max     0.000533758 RMS     0.000133485
 Search for a local minimum.
 Step number  17 out of a maximum of   84
 All quantities printed in internal units (Hartrees-Bohrs-Radians)
 Mixed Optimization -- En-DIIS/RFO-DIIS
 Swapping is turned off.
 Update second derivatives using D2CorX and points   12   13   15   16   17
 DE= -2.33D-05 DEPred=-2.30D-05 R= 1.01D+00
 TightC=F SS=  1.41D+00  RLast= 1.02D-01 DXNew= 1.3942D+00 3.0514D-01
 Trust test= 1.01D+00 RLast= 1.02D-01 DXMaxT set to 8.29D-01
 ITU=  1  1  1 -1  0  1  1  1  1  1  1 -1  1  1 -1  0  0
     Eigenvalues ---    0.00045   0.00222   0.00322   0.00393   0.00791
     Eigenvalues ---    0.01761   0.02615   0.02693   0.04530   0.04997
     Eigenvalues ---    0.05652   0.05751   0.06071   0.07048   0.07537
     Eigenvalues ---    0.07716   0.08181   0.12421   0.13204   0.14248
     Eigenvalues ---    0.15521   0.15807   0.16035   0.16064   0.16264
     Eigenvalues ---    0.16463   0.17775   0.20293   0.22826   0.24888
     Eigenvalues ---    0.26180   0.27234   0.30348   0.32066   0.32240
     Eigenvalues ---    0.32699   0.33346   0.33749   0.34010   0.34212
     Eigenvalues ---    0.34246   0.34329   0.34658   0.38352   0.43773
     Eigenvalues ---    0.51876   0.54868   1.03837
 En-DIIS/RFO-DIIS/Sim-DIIS IScMMF=       -3 using points:    17   16   15   14   13   12   11   10    9    8
 RFO step:  Lambda=-1.14931394D-05.
 DIIS inversion failure, remove point  10.
 DIIS inversion failure, remove point   9.
 DIIS inversion failure, remove point   8.
 RFO-DIIS uses    7 points instead of   10
 DidBck=F Rises=F RFO-DIIS coefs:    1.06324    0.44004   -0.36719   -0.00013   -0.14322
                  RFO-DIIS coefs:   -0.08098    0.08823    0.00000    0.00000    0.00000
 Iteration  1 RMS(Cart)=  0.00829216 RMS(Int)=  0.00006535
 Iteration  2 RMS(Cart)=  0.00013496 RMS(Int)=  0.00001144
 Iteration  3 RMS(Cart)=  0.00000002 RMS(Int)=  0.00001144
 Variable       Old X    -DE/DX   Delta X   Delta X   Delta X     New X
                                 (Linear)    (Quad)   (Total)
    R1        2.05926  -0.00010   0.00028  -0.00031  -0.00003   2.05923
    R2        2.06024  -0.00007   0.00027  -0.00028  -0.00001   2.06023
    R3        2.05739  -0.00007   0.00021  -0.00021   0.00000   2.05739
    R4        2.86943  -0.00003   0.00032  -0.00021   0.00011   2.86954
    R5        2.08152  -0.00011   0.00056  -0.00047   0.00008   2.08160
    R6        2.09586  -0.00010   0.00061  -0.00039   0.00022   2.09608
    R7        2.56534   0.00010  -0.00117   0.00056  -0.00061   2.56473
    R8        4.50695   0.00012   0.00875   0.00317   0.01192   4.51887
    R9        2.05257  -0.00005   0.00007  -0.00006   0.00000   2.05258
   R10        2.05979  -0.00010   0.00041  -0.00035   0.00005   2.05984
   R11        2.06134  -0.00009   0.00026  -0.00038  -0.00012   2.06122
   R12        2.82777   0.00004  -0.00030   0.00032   0.00002   2.82779
   R13        2.93108   0.00046  -0.00194   0.00141  -0.00053   2.93055
   R14        2.26904  -0.00047   0.00058  -0.00060  -0.00002   2.26902
   R15        2.09774   0.00010   0.00020   0.00016   0.00036   2.09810
   R16        2.07424  -0.00014   0.00038  -0.00038  -0.00000   2.07424
   R17        2.52862  -0.00018   0.00051  -0.00027   0.00024   2.52887
    A1        1.89096   0.00002   0.00007   0.00001   0.00008   1.89104
    A2        1.90354  -0.00002   0.00009  -0.00022  -0.00013   1.90341
    A3        1.92693  -0.00003  -0.00018  -0.00022  -0.00039   1.92654
    A4        1.89268   0.00003  -0.00008   0.00034   0.00026   1.89295
    A5        1.92464  -0.00004   0.00002  -0.00019  -0.00017   1.92447
    A6        1.92434   0.00004   0.00007   0.00028   0.00036   1.92470
    A7        1.96886  -0.00001   0.00014  -0.00015  -0.00001   1.96886
    A8        1.92153   0.00001  -0.00028  -0.00002  -0.00031   1.92122
    A9        2.01763  -0.00017   0.00091  -0.00117  -0.00026   2.01736
   A10        1.81179   0.00006  -0.00158   0.00138  -0.00020   1.81160
   A11        1.91964   0.00010   0.00060   0.00026   0.00085   1.92049
   A12        1.80608   0.00004  -0.00009  -0.00001  -0.00011   1.80597
   A13        2.41844  -0.00053  -0.00470  -0.00242  -0.00712   2.41132
   A14        1.93108   0.00006  -0.00068   0.00039  -0.00029   1.93079
   A15        1.92823  -0.00002   0.00035  -0.00037  -0.00002   1.92821
   A16        1.92077  -0.00008   0.00029  -0.00036  -0.00007   1.92070
   A17        1.86735  -0.00000  -0.00010   0.00016   0.00005   1.86740
   A18        1.91368  -0.00003  -0.00045   0.00021  -0.00025   1.91343
   A19        1.90181   0.00007   0.00061  -0.00002   0.00059   1.90240
   A20        2.03612  -0.00016   0.00081  -0.00076   0.00005   2.03617
   A21        2.17595   0.00013  -0.00079   0.00080   0.00001   2.17595
   A22        2.07095   0.00002  -0.00001  -0.00005  -0.00007   2.07089
   A23        1.75734   0.00027   0.00091   0.00205   0.00296   1.76030
   A24        1.91120  -0.00013   0.00052  -0.00056  -0.00004   1.91116
   A25        1.99762  -0.00032   0.00248  -0.00286  -0.00037   1.99725
   A26        1.88431   0.00006  -0.00180   0.00152  -0.00032   1.88399
   A27        1.87552   0.00005  -0.00137  -0.00006  -0.00145   1.87407
   A28        2.01593   0.00012  -0.00078   0.00045  -0.00038   2.01555
   A29        2.28048  -0.00003  -0.00821   0.00042  -0.00780   2.27268
    D1        1.16283  -0.00002   0.00807  -0.00079   0.00728   1.17011
    D2       -3.10557   0.00005   0.00601   0.00083   0.00684  -3.09873
    D3       -1.06739  -0.00000   0.00627   0.00004   0.00631  -1.06107
    D4       -0.92625  -0.00001   0.00808  -0.00054   0.00754  -0.91871
    D5        1.08854   0.00006   0.00602   0.00108   0.00710   1.09564
    D6        3.12672   0.00002   0.00628   0.00029   0.00657   3.13329
    D7       -3.01581  -0.00004   0.00812  -0.00102   0.00710  -3.00871
    D8       -1.00102   0.00003   0.00606   0.00059   0.00665  -0.99437
    D9        1.03716  -0.00002   0.00632  -0.00020   0.00613   1.04328
   D10       -1.71225  -0.00003  -0.02442   0.00030  -0.02412  -1.73637
   D11        2.31645   0.00004  -0.02593   0.00127  -0.02466   2.29179
   D12        0.38984  -0.00009  -0.02433  -0.00039  -0.02472   0.36512
   D13        0.64841  -0.00006   0.02008   0.00083   0.02091   0.66932
   D14       -3.11168   0.00005   0.00298   0.00054   0.00352  -3.10816
   D15        0.00972  -0.00000   0.00281   0.00028   0.00310   0.01281
   D16        1.04354   0.00004   0.00394   0.00015   0.00409   1.04763
   D17       -2.11825  -0.00000   0.00377  -0.00011   0.00366  -2.11458
   D18       -0.99489   0.00002   0.00397  -0.00015   0.00382  -0.99107
   D19        2.12651  -0.00003   0.00381  -0.00041   0.00340   2.12991
   D20        1.48236  -0.00006  -0.00576  -0.00086  -0.00661   1.47575
   D21       -2.81873   0.00009  -0.00720   0.00160  -0.00559  -2.82433
   D22       -0.52327  -0.00014  -0.00569  -0.00080  -0.00649  -0.52976
   D23       -1.64031  -0.00001  -0.00558  -0.00063  -0.00621  -1.64652
   D24        0.34179   0.00014  -0.00703   0.00183  -0.00520   0.33659
   D25        2.63725  -0.00009  -0.00552  -0.00057  -0.00610   2.63116
   D26        0.25595   0.00006  -0.00750   0.00143  -0.00605   0.24990
   D27       -1.74649   0.00006  -0.00786   0.00061  -0.00721  -1.75369
   D28        2.35150  -0.00016  -0.00476  -0.00083  -0.00565   2.34585
         Item               Value     Threshold  Converged?
 Maximum Force            0.000534     0.000450     NO 
 RMS     Force            0.000133     0.000300     YES
 Maximum Displacement     0.029236     0.001800     NO 
 RMS     Displacement     0.008323     0.001200     NO 
 Predicted change in Energy=-5.115221D-06
 GradGradGradGradGradGradGradGradGradGradGradGradGradGradGradGradGradGrad

                          Input orientation:                          
 ---------------------------------------------------------------------
 Center     Atomic      Atomic             Coordinates (Angstroms)
 Number     Number       Type             X           Y           Z
 ---------------------------------------------------------------------
      1          1           0        2.916373   -1.038998    1.390169
      2          6           0        2.679286   -0.941201    0.331081
      3          1           0        3.538258   -1.284310   -0.246014
      4          1           0        1.829222   -1.579763    0.096655
      5          6           0        2.361080    0.504256   -0.008368
      6          1           0        3.235474    1.167500    0.086116
      7          1           0        2.077641    0.590875   -1.077234
      8          8           0        1.298688    1.039545    0.644912
      9          1           0       -0.600880   -2.302517    0.555112
     10          6           0       -1.174762   -1.396920    0.729271
     11          1           0       -2.226254   -1.633924    0.891570
     12          1           0       -0.820676   -0.887358    1.626326
     13          6           0       -1.042392   -0.472846   -0.440254
     14          6           0       -1.767547    0.893739   -0.332976
     15          1           0       -1.011444    1.488799    0.221016
     16          1           0       -1.874957    1.331138   -1.333956
     17          8           0       -0.404859   -0.710230   -1.429655
     18          8           0       -2.881250    0.872701    0.408680
 ---------------------------------------------------------------------
                    Distance matrix (angstroms):
                    1          2          3          4          5
     1  H    0.000000
     2  C    1.089698   0.000000
     3  H    1.767489   1.090227   0.000000
     4  H    1.774120   1.088726   1.767913   0.000000
     5  C    2.155433   1.518495   2.154342   2.153377   0.000000
     6  H    2.582831   2.194533   2.492661   3.086277   1.101537
     7  H    3.073767   2.166239   2.518064   2.480201   1.109196
     8  O    2.737272   2.434728   3.348093   2.728154   1.357199
     9  H    3.829474   3.558491   4.337166   2.576423   4.119307
    10  C    4.159600   3.901271   4.814189   3.075314   4.081759
    11  H    5.200879   4.985813   5.886078   4.133002   5.140557
    12  H    3.747572   3.732330   4.760623   3.137081   3.838279
    13  C    4.398045   3.829518   4.656024   3.124053   3.567195
    14  C    5.351991   4.856162   5.736116   4.386290   4.159643
    15  H    4.815021   4.420238   5.348648   4.183410   3.520776
    16  H    5.999604   5.355092   6.109589   4.923508   4.514968
    17  O    4.369220   3.558861   4.156771   2.841976   3.338481
    18  O    6.183070   5.849430   6.803779   5.319820   5.271784
                    6          7          8          9         10
     6  H    0.000000
     7  H    1.739671   0.000000
     8  O    2.019843   1.942642   0.000000
     9  H    5.194092   4.267406   3.845232   0.000000
    10  C    5.141991   4.218165   3.472957   1.086176   0.000000
    11  H    6.190896   5.229668   4.430969   1.789430   1.090022
    12  H    4.800733   4.230207   3.027843   1.788431   1.090750
    13  C    4.611718   3.357358   2.990914   2.129175   1.496403
    14  C    5.028002   3.928246   3.221695   3.516513   2.593623
    15  H    4.261190   3.469029   2.391281   3.828089   2.934684
    16  H    5.306589   4.029507   3.751395   4.288975   3.491343
    17  O    4.367546   2.824869   3.204312   2.552078   2.392750
    18  O    6.132314   5.184397   4.189931   3.911974   2.857632
                   11         12         13         14         15
    11  H    0.000000
    12  H    1.752962   0.000000
    13  C    2.126825   2.119370   0.000000
    14  C    2.845874   2.812069   1.550778   0.000000
    15  H    3.417133   2.767203   2.070335   1.110268   0.000000
    16  H    3.723971   3.846622   2.178584   1.097641   1.785623
    17  O    3.091726   3.089222   1.200714   2.373255   2.815739
    18  O    2.635407   2.970932   2.431581   1.338219   1.977617
                   16         17         18
    16  H    0.000000
    17  O    2.517445   0.000000
    18  O    2.063873   3.466650   0.000000
 Stoichiometry    C5H10O3(3)
 Framework group  C1[X(C5H10O3)]
 Deg. of freedom    48
 Full point group                 C1      NOp   1
 Largest Abelian subgroup         C1      NOp   1
 Largest concise Abelian subgroup C1      NOp   1
                         Standard orientation:                         
 ---------------------------------------------------------------------
 Center     Atomic      Atomic             Coordinates (Angstroms)
 Number     Number       Type             X           Y           Z
 ---------------------------------------------------------------------
      1          1           0        3.082215    0.681330   -1.284277
      2          6           0        2.795620    0.648027   -0.233470
      3          1           0        3.657222    0.941293    0.366723
      4          1           0        1.994884    1.365124   -0.060497
      5          6           0        2.341177   -0.750101    0.146722
      6          1           0        3.158441   -1.487994    0.115451
      7          1           0        2.009007   -0.767965    1.204861
      8          8           0        1.263595   -1.220736   -0.531001
      9          1           0       -0.343971    2.270280   -0.650754
     10          6           0       -0.986121    1.409776   -0.814932
     11          1           0       -2.006071    1.727541   -1.031436
     12          1           0       -0.641669    0.835297   -1.675783
     13          6           0       -0.980285    0.527330    0.393570
     14          6           0       -1.815286   -0.776596    0.307184
     15          1           0       -1.091627   -1.455774   -0.190542
     16          1           0       -1.999641   -1.161340    1.318520
     17          8           0       -0.364626    0.751156    1.399841
     18          8           0       -2.892646   -0.692722   -0.482177
 ---------------------------------------------------------------------
 Rotational constants (GHZ):           3.0454227           1.0233367           0.9346508
 Standard basis: Aug-CC-pVTZ (5D, 7F)
 There are   690 symmetry adapted cartesian basis functions of A   symmetry.
 There are   598 symmetry adapted basis functions of A   symmetry.
   598 basis functions,   846 primitive gaussians,   690 cartesian basis functions
    33 alpha electrons       31 beta electrons
       nuclear repulsion energy       374.7402607687 Hartrees.
 NAtoms=   18 NActive=   18 NUniq=   18 SFac= 1.00D+00 NAtFMM=   60 NAOKFM=F Big=F
 Integral buffers will be    131072 words long.
 Raffenetti 2 integral format.
 Two-electron integral symmetry is turned on.
 Nuclear repulsion after empirical dispersion term =      374.7313020154 Hartrees.
 One-electron integrals computed using PRISM.
 NBasis=   598 RedAO= T EigKep=  7.89D-06  NBF=   598
 NBsUse=   598 1.00D-06 EigRej= -1.00D+00 NBFU=   598
 Initial guess from the checkpoint file:  "/scratch/kurten/scratch_galib/third-paper/et-acet/SYS_1A_1B/DFT_high/calc-LM/TMP/G165084803_11_1_1268/Gau-192592.chk"
 B after Tr=    -0.000000   -0.000000   -0.000000
         Rot=    0.999999    0.000809    0.000480    0.001146 Ang=   0.17 deg.
 Initial guess <Sx>= 0.0000 <Sy>= 0.0000 <Sz>= 1.0000 <S**2>= 2.0098 S= 1.0033
 ExpMin= 2.53D-02 ExpMax= 1.53D+04 ExpMxC= 5.22D+02 IAcc=3 IRadAn=         7 AccDes= 0.00D+00
 Harris functional with IExCor= 4639 and IRadAn=       7 diagonalized for initial guess.
 HarFok:  IExCor= 4639 AccDes= 0.00D+00 IRadAn=         7 IDoV= 1 UseB2=F ITyADJ=14
 ICtDFT=  3500011 ScaDFX=  1.000000  1.000000  1.000000  1.000000
 FoFCou: FMM=F IPFlag=           0 FMFlag=      100000 FMFlg1=           0
         NFxFlg=           0 DoJE=T BraDBF=F KetDBF=T FulRan=T
         wScrn=  0.000000 ICntrl=       500 IOpCl=  0 I1Cent=   200000004 NGrid=           0
         NMat0=    1 NMatS0=      1 NMatT0=    0 NMatD0=    1 NMtDS0=    0 NMtDT0=    0
 Petite list used in FoFCou.
 Requested convergence on RMS density matrix=1.00D-08 within 128 cycles.
 Requested convergence on MAX density matrix=1.00D-06.
 Requested convergence on             energy=1.00D-06.
 No special actions if energy rises.
 SCF Done:  E(UwB97XD) =  -422.098419531     A.U. after   17 cycles
            NFock= 17  Conv=0.76D-08     -V/T= 2.0058
 <Sx>= 0.0000 <Sy>= 0.0000 <Sz>= 1.0000 <S**2>= 2.0098 S= 1.0033
 <L.S>=  0.00000000000    
 Annihilation of the first spin contaminant:
 S**2 before annihilation     2.0098,   after     2.0001
 Calling FoFJK, ICntrl=      2127 FMM=F ISym2X=0 I1Cent= 0 IOpClX= 1 NMat=1 NMatS=1 NMatT=0.
 ***** Axes restored to original set *****
 -------------------------------------------------------------------
 Center     Atomic                   Forces (Hartrees/Bohr)
 Number     Number              X              Y              Z
 -------------------------------------------------------------------
      1        1          -0.000028371    0.000004412   -0.000085752
      2        6          -0.000039058   -0.000062877    0.000002968
      3        1          -0.000048600    0.000036676    0.000040627
      4        1           0.000026900    0.000031127    0.000064645
      5        6           0.000357755    0.000145831   -0.000556758
      6        1          -0.000090961   -0.000120548    0.000091864
      7        1          -0.000065757   -0.000080624    0.000131194
      8        8          -0.000017263    0.000086621    0.000406664
      9        1           0.000021326    0.000075228   -0.000016258
     10        6          -0.000211719   -0.000003976    0.000205991
     11        1           0.000084728    0.000027359   -0.000037859
     12        1           0.000001117   -0.000044390   -0.000083828
     13        6           0.000371310   -0.000710673   -0.000434057
     14        6          -0.000166863    0.001028425    0.000097988
     15        1          -0.000081109   -0.000081241   -0.000111280
     16        1          -0.000017120   -0.000202546    0.000047757
     17        8          -0.000168777    0.000115850    0.000302279
     18        8           0.000072462   -0.000244656   -0.000066186
 -------------------------------------------------------------------
 Cartesian Forces:  Max     0.001028425 RMS     0.000236759

 GradGradGradGradGradGradGradGradGradGradGradGradGradGradGradGradGradGrad
 Berny optimization.
 Using GEDIIS/GDIIS optimizer.
 FormGI is forming the generalized inverse of G from B-inverse, IUseBI=4.
 Internal  Forces:  Max     0.000565430 RMS     0.000131423
 Search for a local minimum.
 Step number  18 out of a maximum of   84
 All quantities printed in internal units (Hartrees-Bohrs-Radians)
 Mixed Optimization -- En-DIIS/RFO-DIIS
 Swapping is turned off.
 Update second derivatives using D2CorX and points   13   15   16   17   18
 DE= -5.55D-06 DEPred=-5.12D-06 R= 1.08D+00
 TightC=F SS=  1.41D+00  RLast= 5.79D-02 DXNew= 1.3942D+00 1.7356D-01
 Trust test= 1.08D+00 RLast= 5.79D-02 DXMaxT set to 8.29D-01
 ITU=  1  1  1  1 -1  0  1  1  1  1  1  1 -1  1  1 -1  0  0
     Eigenvalues ---    0.00055   0.00162   0.00315   0.00422   0.00824
     Eigenvalues ---    0.01721   0.02593   0.02840   0.04542   0.04945
     Eigenvalues ---    0.05632   0.05750   0.06259   0.06994   0.07529
     Eigenvalues ---    0.07724   0.08144   0.12380   0.13064   0.14155
     Eigenvalues ---    0.15382   0.15751   0.16043   0.16070   0.16247
     Eigenvalues ---    0.16509   0.17664   0.20260   0.22704   0.24827
     Eigenvalues ---    0.25991   0.27061   0.30328   0.32078   0.32276
     Eigenvalues ---    0.32639   0.33380   0.33722   0.33999   0.34212
     Eigenvalues ---    0.34245   0.34330   0.34663   0.38270   0.44923
     Eigenvalues ---    0.52044   0.54636   1.03151
 En-DIIS/RFO-DIIS/Sim-DIIS IScMMF=       -3 using points:    18   17   16   15   14   13   12   11   10    9
 RFO step:  Lambda=-1.02842346D-05.
 DIIS inversion failure, remove point  10.
 DIIS inversion failure, remove point   9.
 RFO-DIIS uses    8 points instead of   10
 DidBck=F Rises=F RFO-DIIS coefs:    1.09134    0.02018    0.06778   -0.14792    0.07465
                  RFO-DIIS coefs:   -0.13452   -0.02120    0.04969    0.00000    0.00000
 Iteration  1 RMS(Cart)=  0.01216133 RMS(Int)=  0.00008809
 Iteration  2 RMS(Cart)=  0.00016702 RMS(Int)=  0.00001069
 Iteration  3 RMS(Cart)=  0.00000002 RMS(Int)=  0.00001069
 Variable       Old X    -DE/DX   Delta X   Delta X   Delta X     New X
                                 (Linear)    (Quad)   (Total)
    R1        2.05923  -0.00009   0.00021  -0.00023  -0.00002   2.05921
    R2        2.06023  -0.00007   0.00018  -0.00020  -0.00001   2.06022
    R3        2.05739  -0.00005   0.00015  -0.00022  -0.00007   2.05732
    R4        2.86954  -0.00002   0.00039  -0.00008   0.00031   2.86985
    R5        2.08160  -0.00014   0.00035  -0.00041  -0.00006   2.08154
    R6        2.09608  -0.00012   0.00056  -0.00037   0.00019   2.09627
    R7        2.56473   0.00025  -0.00100   0.00063  -0.00036   2.56437
    R8        4.51887   0.00010   0.00450   0.00411   0.00861   4.52748
    R9        2.05258  -0.00005   0.00007  -0.00008  -0.00001   2.05257
   R10        2.05984  -0.00009   0.00036  -0.00031   0.00005   2.05989
   R11        2.06122  -0.00009   0.00014  -0.00024  -0.00011   2.06111
   R12        2.82779   0.00003  -0.00010   0.00013   0.00003   2.82782
   R13        2.93055   0.00053  -0.00168   0.00189   0.00021   2.93075
   R14        2.26902  -0.00036   0.00041  -0.00048  -0.00007   2.26896
   R15        2.09810  -0.00002   0.00030  -0.00009   0.00022   2.09832
   R16        2.07424  -0.00012   0.00026  -0.00033  -0.00007   2.07417
   R17        2.52887  -0.00009   0.00022  -0.00028  -0.00006   2.52881
    A1        1.89104   0.00001   0.00004  -0.00003   0.00001   1.89105
    A2        1.90341  -0.00002   0.00006  -0.00016  -0.00009   1.90331
    A3        1.92654  -0.00001  -0.00030  -0.00021  -0.00050   1.92603
    A4        1.89295   0.00002  -0.00001   0.00022   0.00022   1.89316
    A5        1.92447  -0.00001  -0.00026  -0.00005  -0.00031   1.92416
    A6        1.92470   0.00002   0.00046   0.00023   0.00069   1.92539
    A7        1.96886   0.00000  -0.00019  -0.00017  -0.00037   1.96849
    A8        1.92122  -0.00001  -0.00055  -0.00011  -0.00067   1.92056
    A9        2.01736  -0.00016   0.00057  -0.00077  -0.00020   2.01716
   A10        1.81160   0.00007  -0.00062   0.00135   0.00073   1.81232
   A11        1.92049   0.00008   0.00111   0.00023   0.00134   1.92182
   A12        1.80597   0.00003  -0.00049  -0.00031  -0.00081   1.80516
   A13        2.41132  -0.00057  -0.00571  -0.00194  -0.00765   2.40367
   A14        1.93079   0.00005  -0.00077   0.00045  -0.00032   1.93047
   A15        1.92821   0.00000   0.00056  -0.00029   0.00027   1.92848
   A16        1.92070  -0.00007   0.00024  -0.00030  -0.00007   1.92064
   A17        1.86740   0.00003  -0.00033   0.00029  -0.00004   1.86736
   A18        1.91343  -0.00001  -0.00078   0.00011  -0.00066   1.91277
   A19        1.90240  -0.00000   0.00110  -0.00026   0.00084   1.90324
   A20        2.03617  -0.00016   0.00061  -0.00072  -0.00011   2.03605
   A21        2.17595   0.00012  -0.00066   0.00070   0.00004   2.17599
   A22        2.07089   0.00004   0.00005   0.00003   0.00008   2.07097
   A23        1.76030   0.00010   0.00072   0.00072   0.00143   1.76174
   A24        1.91116  -0.00006   0.00064  -0.00093  -0.00029   1.91087
   A25        1.99725  -0.00034   0.00142  -0.00252  -0.00110   1.99615
   A26        1.88399   0.00007  -0.00158   0.00175   0.00014   1.88413
   A27        1.87407   0.00016  -0.00092   0.00100   0.00004   1.87411
   A28        2.01555   0.00011  -0.00032   0.00041   0.00005   2.01559
   A29        2.27268  -0.00004  -0.00355   0.00128  -0.00227   2.27041
    D1        1.17011  -0.00004   0.00744  -0.00115   0.00629   1.17640
    D2       -3.09873   0.00005   0.00619   0.00035   0.00654  -3.09219
    D3       -1.06107  -0.00002   0.00553  -0.00063   0.00489  -1.05618
    D4       -0.91871  -0.00003   0.00775  -0.00095   0.00680  -0.91191
    D5        1.09564   0.00006   0.00650   0.00055   0.00705   1.10269
    D6        3.13329  -0.00001   0.00584  -0.00043   0.00541   3.13870
    D7       -3.00871  -0.00006   0.00763  -0.00134   0.00629  -3.00243
    D8       -0.99437   0.00003   0.00638   0.00016   0.00654  -0.98783
    D9        1.04328  -0.00004   0.00572  -0.00082   0.00490   1.04818
   D10       -1.73637   0.00001   0.00317  -0.00030   0.00287  -1.73350
   D11        2.29179   0.00007   0.00195   0.00038   0.00233   2.29412
   D12        0.36512  -0.00006   0.00246  -0.00109   0.00137   0.36649
   D13        0.66932  -0.00001  -0.03205  -0.00061  -0.03266   0.63666
   D14       -3.10816   0.00003   0.00617  -0.00049   0.00568  -3.10248
   D15        0.01281   0.00002   0.00611  -0.00018   0.00592   0.01873
   D16        1.04763   0.00002   0.00749  -0.00093   0.00656   1.05419
   D17       -2.11458   0.00001   0.00743  -0.00063   0.00680  -2.10779
   D18       -0.99107  -0.00002   0.00770  -0.00120   0.00651  -0.98456
   D19        2.12991  -0.00002   0.00764  -0.00089   0.00674   2.13665
   D20        1.47575   0.00003  -0.00347  -0.00008  -0.00355   1.47220
   D21       -2.82433   0.00013  -0.00471   0.00188  -0.00283  -2.82715
   D22       -0.52976  -0.00008  -0.00337  -0.00061  -0.00398  -0.53374
   D23       -1.64652   0.00003  -0.00340  -0.00037  -0.00377  -1.65029
   D24        0.33659   0.00013  -0.00463   0.00159  -0.00305   0.33354
   D25        2.63116  -0.00007  -0.00329  -0.00090  -0.00420   2.62695
   D26        0.24990   0.00012   0.01726   0.00124   0.01851   0.26841
   D27       -1.75369   0.00013   0.01677   0.00133   0.01814  -1.73555
   D28        2.34585  -0.00014   0.01887  -0.00085   0.01798   2.36383
         Item               Value     Threshold  Converged?
 Maximum Force            0.000565     0.000450     NO 
 RMS     Force            0.000131     0.000300     YES
 Maximum Displacement     0.045679     0.001800     NO 
 RMS     Displacement     0.012166     0.001200     NO 
 Predicted change in Energy=-4.560922D-06
 GradGradGradGradGradGradGradGradGradGradGradGradGradGradGradGradGradGrad

                          Input orientation:                          
 ---------------------------------------------------------------------
 Center     Atomic      Atomic             Coordinates (Angstroms)
 Number     Number       Type             X           Y           Z
 ---------------------------------------------------------------------
      1          1           0        2.924396   -1.028063    1.392268
      2          6           0        2.678501   -0.938946    0.334436
      3          1           0        3.532491   -1.287175   -0.246957
      4          1           0        1.826177   -1.578918    0.112571
      5          6           0        2.359000    0.504302   -0.013826
      6          1           0        3.236531    1.165747    0.061943
      7          1           0        2.060132    0.581015   -1.079345
      8          8           0        1.306590    1.047573    0.648560
      9          1           0       -0.598915   -2.303207    0.554219
     10          6           0       -1.177833   -1.400445    0.726397
     11          1           0       -2.230068   -1.642243    0.876526
     12          1           0       -0.835290   -0.893563    1.629363
     13          6           0       -1.037654   -0.471334   -0.438235
     14          6           0       -1.762585    0.895357   -0.329215
     15          1           0       -1.011962    1.487606    0.235369
     16          1           0       -1.860900    1.338387   -1.328609
     17          8           0       -0.394473   -0.704891   -1.424845
     18          8           0       -2.883139    0.869285    0.401830
 ---------------------------------------------------------------------
                    Distance matrix (angstroms):
                    1          2          3          4          5
     1  H    0.000000
     2  C    1.089686   0.000000
     3  H    1.767478   1.090220   0.000000
     4  H    1.774021   1.088689   1.768016   0.000000
     5  C    2.155207   1.518661   2.154257   2.153992   0.000000
     6  H    2.584569   2.194398   2.489948   3.086235   1.101505
     7  H    3.073266   2.165973   2.520089   2.478046   1.109296
     8  O    2.734715   2.434558   3.347780   2.730514   1.357006
     9  H    3.839537   3.556820   4.329286   2.569187   4.117529
    10  C    4.172570   3.903579   4.811174   3.071271   4.084749
    11  H    5.216485   4.988240   5.881783   4.128046   5.143921
    12  H    3.769555   3.745080   4.770012   3.139072   3.854553
    13  C    4.399833   3.824329   4.646333   3.119561   3.559388
    14  C    5.350780   4.850603   5.727831   4.381372   4.152091
    15  H    4.812683   4.417860   5.346410   4.180152   3.520279
    16  H    5.991855   5.343981   6.095262   4.917540   4.497989
    17  O    4.365256   3.548664   4.140956   2.838812   3.321856
    18  O    6.189375   5.848596   6.799378   5.315545   5.271242
                    6          7          8          9         10
     6  H    0.000000
     7  H    1.740220   0.000000
     8  O    2.020584   1.941948   0.000000
     9  H    5.194866   4.249448   3.855849   0.000000
    10  C    5.149122   4.203725   3.488726   1.086172   0.000000
    11  H    6.199360   5.212881   4.449161   1.789250   1.090048
    12  H    4.824654   4.230243   3.052479   1.788548   1.090695
    13  C    4.604224   3.333878   2.997279   2.129135   1.496417
    14  C    5.021681   3.908283   3.224756   3.516446   2.593638
    15  H    4.264195   3.462389   2.395838   3.826556   2.934188
    16  H    5.286516   4.001280   3.745233   4.289389   3.491537
    17  O    4.346725   2.792492   3.203709   2.552079   2.392758
    18  O    6.136267   5.168453   4.200773   3.912237   2.857461
                   11         12         13         14         15
    11  H    0.000000
    12  H    1.752910   0.000000
    13  C    2.126376   2.119951   0.000000
    14  C    2.848116   2.810007   1.550888   0.000000
    15  H    3.419184   2.764851   2.071677   1.110382   0.000000
    16  H    3.725998   3.844877   2.178437   1.097602   1.785774
    17  O    3.089393   3.091619   1.200679   2.373380   2.818624
    18  O    2.638107   2.967854   2.430798   1.338188   1.977709
                   16         17         18
    16  H    0.000000
    17  O    2.516874   0.000000
    18  O    2.063843   3.465289   0.000000
 Stoichiometry    C5H10O3(3)
 Framework group  C1[X(C5H10O3)]
 Deg. of freedom    48
 Full point group                 C1      NOp   1
 Largest Abelian subgroup         C1      NOp   1
 Largest concise Abelian subgroup C1      NOp   1
                         Standard orientation:                         
 ---------------------------------------------------------------------
 Center     Atomic      Atomic             Coordinates (Angstroms)
 Number     Number       Type             X           Y           Z
 ---------------------------------------------------------------------
      1          1           0        3.086150    0.680802   -1.283323
      2          6           0        2.791901    0.651756   -0.234519
      3          1           0        3.648595    0.949107    0.370655
      4          1           0        1.988662    1.368170   -0.070807
      5          6           0        2.337900   -0.746008    0.148199
      6          1           0        3.158634   -1.480482    0.132162
      7          1           0        1.991656   -0.758012    1.202006
      8          8           0        1.270359   -1.224098   -0.539733
      9          1           0       -0.347059    2.274701   -0.639427
     10          6           0       -0.993005    1.417435   -0.805615
     11          1           0       -2.014237    1.740147   -1.008459
     12          1           0       -0.659087    0.850668   -1.675609
     13          6           0       -0.978165    0.523746    0.394537
     14          6           0       -1.811237   -0.781037    0.300810
     15          1           0       -1.091645   -1.454189   -0.211052
     16          1           0       -1.986180   -1.176965    1.309456
     17          8           0       -0.357105    0.739467    1.399216
     18          8           0       -2.895736   -0.689031   -0.477742
 ---------------------------------------------------------------------
 Rotational constants (GHZ):           3.0467917           1.0240808           0.9346611
 Standard basis: Aug-CC-pVTZ (5D, 7F)
 There are   690 symmetry adapted cartesian basis functions of A   symmetry.
 There are   598 symmetry adapted basis functions of A   symmetry.
   598 basis functions,   846 primitive gaussians,   690 cartesian basis functions
    33 alpha electrons       31 beta electrons
       nuclear repulsion energy       374.7835048793 Hartrees.
 NAtoms=   18 NActive=   18 NUniq=   18 SFac= 1.00D+00 NAtFMM=   60 NAOKFM=F Big=F
 Integral buffers will be    131072 words long.
 Raffenetti 2 integral format.
 Two-electron integral symmetry is turned on.
 Nuclear repulsion after empirical dispersion term =      374.7745349493 Hartrees.
 One-electron integrals computed using PRISM.
 NBasis=   598 RedAO= T EigKep=  7.84D-06  NBF=   598
 NBsUse=   598 1.00D-06 EigRej= -1.00D+00 NBFU=   598
 Initial guess from the checkpoint file:  "/scratch/kurten/scratch_galib/third-paper/et-acet/SYS_1A_1B/DFT_high/calc-LM/TMP/G165084803_11_1_1268/Gau-192592.chk"
 B after Tr=    -0.000000   -0.000000   -0.000000
         Rot=    0.999997   -0.002399   -0.000518   -0.000418 Ang=  -0.29 deg.
 Initial guess <Sx>= 0.0000 <Sy>= 0.0000 <Sz>= 1.0000 <S**2>= 2.0098 S= 1.0033
 ExpMin= 2.53D-02 ExpMax= 1.53D+04 ExpMxC= 5.22D+02 IAcc=3 IRadAn=         7 AccDes= 0.00D+00
 Harris functional with IExCor= 4639 and IRadAn=       7 diagonalized for initial guess.
 HarFok:  IExCor= 4639 AccDes= 0.00D+00 IRadAn=         7 IDoV= 1 UseB2=F ITyADJ=14
 ICtDFT=  3500011 ScaDFX=  1.000000  1.000000  1.000000  1.000000
 FoFCou: FMM=F IPFlag=           0 FMFlag=      100000 FMFlg1=           0
         NFxFlg=           0 DoJE=T BraDBF=F KetDBF=T FulRan=T
         wScrn=  0.000000 ICntrl=       500 IOpCl=  0 I1Cent=   200000004 NGrid=           0
         NMat0=    1 NMatS0=      1 NMatT0=    0 NMatD0=    1 NMtDS0=    0 NMtDT0=    0
 Petite list used in FoFCou.
 Requested convergence on RMS density matrix=1.00D-08 within 128 cycles.
 Requested convergence on MAX density matrix=1.00D-06.
 Requested convergence on             energy=1.00D-06.
 No special actions if energy rises.
 Restarting incremental Fock formation.
 SCF Done:  E(UwB97XD) =  -422.098424591     A.U. after   23 cycles
            NFock= 23  Conv=0.24D-08     -V/T= 2.0058
 <Sx>= 0.0000 <Sy>= 0.0000 <Sz>= 1.0000 <S**2>= 2.0098 S= 1.0033
 <L.S>=  0.00000000000    
 Annihilation of the first spin contaminant:
 S**2 before annihilation     2.0098,   after     2.0001
 Calling FoFJK, ICntrl=      2127 FMM=F ISym2X=0 I1Cent= 0 IOpClX= 1 NMat=1 NMatS=1 NMatT=0.
 ***** Axes restored to original set *****
 -------------------------------------------------------------------
 Center     Atomic                   Forces (Hartrees/Bohr)
 Number     Number              X              Y              Z
 -------------------------------------------------------------------
      1        1          -0.000004722   -0.000006487   -0.000081761
      2        6          -0.000015106   -0.000023730    0.000022062
      3        1          -0.000069719    0.000015495    0.000026078
      4        1           0.000020203    0.000047492    0.000055443
      5        6           0.000493980    0.000130413   -0.000589983
      6        1          -0.000111788   -0.000114616    0.000119570
      7        1          -0.000047473   -0.000088810    0.000145632
      8        8          -0.000155018    0.000077636    0.000408960
      9        1           0.000001464    0.000061447   -0.000013591
     10        6          -0.000201749   -0.000014224    0.000146715
     11        1           0.000083530    0.000026281   -0.000011029
[truncated: 507,887 more chars]
