# Supplementary material for: Computational Investigation of Substituent Effects on the Alcohol + Carbonyl Channel of Peroxy Radical Self- and Cross-Reactions
Source: J Phys Chem A. 2023 Feb 8;127(7):1686–96. doi: 10.1021/acs.jpca.2c08927 (PMC9969516; doi:10.1021/acs.jpca.2c08927)
Supplement: Supplementary file 2 — jp2c08927_si_002.zip [file jp2c08927_si_002.zip › EtO--OAce/ethanol_trip-molpro.out]

 Primary working directories    : -I
 Secondary working directories  : -I
 Wavefunction directory         : /wrk/hasangal/alkoxy/monomerinput/Final-Ts/ethylalkoxy/triplet/ethanol_Conf-M0001-wb97-opt-molpro/
 Main file repository           : /wrk/hasangal/alkoxy/monomerinput/Final-Ts/ethylalkoxy/triplet/ethanol_Conf-M0001-wb97-opt-molpro/-I/

 SHA1      : 1b9ee24a8c5e024cf7fb6ed92c8d2aa976a4c587
 NAME      : 2015.1.31
 ARCHNAME  : linux/x86_64
 FC        : /appl/opt/cluster_studio_xe2016/compilers_and_libraries_2016.0.109/linux/mpi/intel64/bin/mpiifort
 BLASLIB   : -L/appl/opt/cluster_studio_xe2016/compilers_and_libraries_2016.0.109/linux/mkl/lib/intel64 -lmkl_intel_ilp64 -lmkl_intel_thread -lmkl_core
 id        : cs

 Nodes     nprocs
 c634         7
 Number of processes for MPI-2 version of Molpro:   nprocs(total)=    8   nprocs(compute)=    7   nprocs(helper)=    1

 Using customized tuning parameters: mindgm=1; mindgv=20; mindgc=4; mindgr=1; noblas=0; minvec=7
 default implementation of scratch files=sf  

 ***,SCI
 memory,2800,m
 geomtyp=xyz
 NOSYM
 geometry={
 9
 ethanol_Conf-M0001-wb97-opt.log,Energy:  -97190.0579060
 H         -1.76641        0.01722       -0.88288
 C         -1.30808        0.46076        0.00023
 H         -1.52149        1.53039        0.00034
 H         -1.76566        0.01709        0.88367
 C          0.19095        0.21416       -0.00047
 H          0.68331        0.69658       -0.86384
 H          0.68371        0.69608        0.86304
 O          0.57644       -1.08847        0.00006
 H          5.77782        1.70091        0.00061
 }
 BASIS=MINAO
 END
 {rhf;
 wf,charge=0,spin=2}
 BASIS=VDZ-F12
 END
 {rhf;
 wf,charge=0,spin=2}
 rccsd(t)-f12a,gem_beta=0.9
 
 

 Variables initialized (889), CPU time= 0.00 sec
 Commands  initialized (702), CPU time= 0.01 sec, 572 directives.
 Default parameters read. Elapsed time= 0.11 sec

 Checking input...
 Passed
1


                                         ***  PROGRAM SYSTEM MOLPRO  ***
                                       Copyright, TTI GmbH Stuttgart, 2015
                                    Version 2015.1 linked Mar 22 2018 22:11:11


 **********************************************************************************************************************************
 LABEL *   SCI                                                                           
  64 bit mpp version                                                                     DATE: 17-Feb-19          TIME: 08:28:48  
 **********************************************************************************************************************************

 SHA1:             1b9ee24a8c5e024cf7fb6ed92c8d2aa976a4c587
 **********************************************************************************************************************************
 SETTING GEOMTYP        =    XYZ

 Variable memory set to 2800000000 words,  buffer space   230000 words

 ZSYMEL=NOSYM
 
 SETTING BASIS          =    MINAO


 Recomputing integrals since basis changed


 Using spherical harmonics

 Library entry H      S MINAO                selected for orbital group  1
 Library entry C      S MINAO                selected for orbital group  2
 Library entry C      P MINAO                selected for orbital group  2
 Library entry O      S MINAO                selected for orbital group  6
 Library entry O      P MINAO                selected for orbital group  6


 PROGRAM * SEWARD (Integral evaluation for generally contracted gaussian basis sets)     Author: Roland Lindh, 1990

 Geometry written to block  1 of record 700


 Point group  C1  


 ATOMIC COORDINATES

 NR  ATOM    CHARGE       X              Y              Z

   1  H       1.00   -3.338031124    0.032541084   -1.668401401
   2  C       6.00   -2.471912949    0.870710209    0.000434637
   3  H       1.00   -2.875199401    2.892017964    0.000642507
   4  H       1.00   -3.336613829    0.032295419    1.669894284
   5  C       6.00    0.360843203    0.404703747   -0.000888171
   6  H       1.00    1.291268758    1.316345424   -1.632421015
   7  H       1.00    1.292024649    1.315400561    1.630909235
   8  O       8.00    1.089313727   -2.056910195    0.000113384
   9  H       1.00   10.918497397    3.214254063    0.001152733

 Bond lengths in Bohr (Angstrom)

 1-2  2.058567924  2-3  2.061146536  2-4  2.058577782  2-5  2.870831098  5-6  2.087745598
     ( 1.089347232)     ( 1.090711775)     ( 1.089352449)     ( 1.519178393)     ( 1.104787393)

 5-7  2.087876995  5-8  2.567141115
     ( 1.104856925)     ( 1.358472575)

 Bond angles

  1-2-3  108.48467981   1-2-4  108.35376796   1-2-5  110.40734882   2-5-6  111.66805501

  2-5-7  111.64877592   2-5-8  115.82700909   3-2-4  108.48991616   3-2-5  110.62520369

  4-2-5  110.41021136   6-5-7  102.79982107   6-5-8  107.01094677   7-5-8  106.94116329

 NUCLEAR CHARGE:                   26
 NUMBER OF PRIMITIVE AOS:         105
 NUMBER OF SYMMETRY AOS:          105
 NUMBER OF CONTRACTIONS:           21   (  21A   )
 NUMBER OF CORE ORBITALS:           3   (   3A   )
 NUMBER OF VALENCE ORBITALS:       18   (  18A   )


 NUCLEAR REPULSION ENERGY   76.58331528

 Eigenvalues of metric

         1 0.181E+00 0.210E+00 0.245E+00 0.252E+00 0.274E+00 0.289E+00 0.346E+00 0.875E+00


 Contracted 2-electron integrals neglected if value below      1.0D-11
 AO integral compression algorithm  1   Integral accuracy      1.0D-11

     1.835 MB (compressed) written to integral file (100.0%)

     Node minimum: 0.262 MB, node maximum: 0.262 MB


 NUMBER OF SORTED TWO-ELECTRON INTEGRALS:       3927.     BUFFER LENGTH:  32768
 NUMBER OF SEGMENTS:   1  SEGMENT LENGTH:       3927      RECORD LENGTH: 524288

 Memory used in sort:       0.56 MW

 SORT1 READ       33115. AND WROTE        3859. INTEGRALS IN      1 RECORDS. CPU TIME:     0.01 SEC, REAL TIME:     0.05 SEC
 SORT2 READ       26157. AND WROTE       26796. INTEGRALS IN      7 RECORDS. CPU TIME:     0.00 SEC, REAL TIME:     0.03 SEC

 Node minimum:        3729.  Node maximum:        3927. integrals

 OPERATOR DM      FOR CENTER  0  COORDINATES:    0.000000    0.000000    0.000000


 **********************************************************************************************************************************
 DATASETS  * FILE   NREC   LENGTH (MB)   RECORD NAMES
              1      18       20.03       500      610      700      900      950      970     1000      129      960     1100   
                                          VAR    BASINP    GEOM    SYMINP    ZMAT    AOBASIS   BASIS     P2S    ABASIS      S 
                                         1400     1410     1200     1210     1080     1600     1650     1700   
                                           T        V       H0       H01     AOSYM     SMH    MOLCAS    OPER   

 PROGRAMS   *        TOTAL       INT
 CPU TIMES  *         0.90      0.79
 REAL TIME  *         4.82 SEC
 DISK USED  *        29.52 MB      
 GA USED    *         0.00 MB       (max)       0.00 MB       (current)
 **********************************************************************************************************************************


 PROGRAM * RHF-SCF (OPEN SHELL)       Authors: W. Meyer, H.-J. Werner


 NUMBER OF ELECTRONS:      14+   12-    SPACE SYMMETRY=1    SPIN SYMMETRY: Triplet 
 CONVERGENCE THRESHOLDS:    1.00E-05 (Density)    1.00E-07 (Energy)
 MAX. NUMBER OF ITERATIONS:       60
 INTERPOLATION TYPE:            DIIS
 INTERPOLATION STEPS:              2 (START)      1 (STEP)
 LEVEL SHIFTS:                 -0.60 (CLOSED) -0.30 (OPEN) 


 Orbital guess generated from atomic densities. Full valence occupancy:   13

 Molecular orbital dump at record        2100.2

 Initial alpha occupancy:  14
 Initial beta  occupancy:  12
 Wave function symmetry:    1

 ITERATION    DDIFF          GRAD             ENERGY        2-EL.EN.            DIPOLE MOMENTS         DIIS   ORB.
    1      0.000D+00      0.000D+00      -153.50895489    258.128674   -0.47431    2.03158    0.00031    0    start
    2      0.000D+00      0.204D-01      -153.63906264    256.923959   -0.16285    0.89100    0.00031    1    diag,B
    3      0.361D-01      0.617D-02      -153.66143467    256.510469   -0.10957    0.70310    0.00020    2    diag,B
    4      0.972D-02      0.416D-02      -153.67634413    256.261837   -0.09978    0.61170    0.00006    3    diag,B
    5      0.140D-01      0.822D-03      -153.67677575    256.274547   -0.11048    0.60390    0.00005    4    diag,B
    6      0.177D-02      0.340D-03      -153.67684879    256.270795   -0.12000    0.60583    0.00004    5    diag,B
    7      0.123D-02      0.633D-04      -153.67685001    256.270785   -0.12123    0.60692    0.00005    6    fixocc
    8      0.197D-03      0.240D-04      -153.67685026    256.271900   -0.12190    0.60733    0.00005    7    diag,B
    9      0.944D-04      0.704D-05      -153.67685028    256.272079   -0.12178    0.60728    0.00005    8    diag,B
   10      0.253D-04      0.142D-05      -153.67685028    256.272008   -0.12178    0.60728    0.00006    9    orth
   11      0.515D-05      0.418D-06      -153.67685028    256.272025   -0.12177    0.60729    0.00006    0    orth

 Final alpha occupancy:  14
 Final beta  occupancy:  12

 !RHF STATE 1.1 Energy               -153.676850283877
 Nuclear energy                        76.58331528
 One-electron energy                 -358.39617800
 Two-electron energy                  128.13601244
 Virial quotient                       -1.00470879
 !RHF STATE 1.1 Dipole moment          -0.12177320     0.60729006     0.00006415
 Dipole moment /Debye                  -0.30949632     1.54347627     0.00016304

 Orbital energies:

         1.1          2.1          3.1          4.1          5.1          6.1          7.1          8.1          9.1         10.1
    -20.594045   -11.480939   -11.399068    -1.384082    -1.073299    -0.888515    -0.694104    -0.689154    -0.643178    -0.585201

        11.1         12.1         13.1         14.1         15.1         16.1
     -0.579848    -0.494320    -0.612216    -0.500440     0.375755     0.396877

 HOMO     14.1    -0.500440 =     -13.6177eV
 LUMO     15.1     0.375755 =      10.2248eV
 LUMO-HOMO         0.876195 =      23.8425eV


 **********************************************************************************************************************************
 DATASETS  * FILE   NREC   LENGTH (MB)   RECORD NAMES
              1      18       20.03       500      610      700      900      950      970     1000      129      960     1100   
                                          VAR    BASINP    GEOM    SYMINP    ZMAT    AOBASIS   BASIS     P2S    ABASIS      S 
                                         1400     1410     1200     1210     1080     1600     1650     1700   
                                           T        V       H0       H01     AOSYM     SMH    MOLCAS    OPER   

              2       4        2.90       700     1000      520     2100   
                                         GEOM     BASIS   MCVARS     RHF  

 PROGRAMS   *        TOTAL       RHF       INT
 CPU TIMES  *         1.18      0.28      0.79
 REAL TIME  *         5.73 SEC
 DISK USED  *       190.78 MB      
 SF USED    *         0.00 MB      
 GA USED    *         0.00 MB       (max)       0.00 MB       (current)
 **********************************************************************************************************************************
 SETTING BASIS          =    VDZ-F12


 Recomputing integrals since basis changed


 Using spherical harmonics

 Library entry H      S cc-pVDZ-F12          selected for orbital group  1
 Library entry H      P cc-pVDZ-F12          selected for orbital group  1
 Library entry C      S cc-pVDZ-F12          selected for orbital group  2
 Library entry C      P cc-pVDZ-F12          selected for orbital group  2
 Library entry C      D cc-pVDZ-F12          selected for orbital group  2
 Library entry O      S cc-pVDZ-F12          selected for orbital group  6
 Library entry O      P cc-pVDZ-F12          selected for orbital group  6
 Library entry O      D cc-pVDZ-F12          selected for orbital group  6


 PROGRAM * SEWARD (Integral evaluation for generally contracted gaussian basis sets)     Author: Roland Lindh, 1990

 Geometry written to block  1 of record 700


 Point group  C1  


 ATOMIC COORDINATES

 NR  ATOM    CHARGE       X              Y              Z

   1  H       1.00   -3.338031124    0.032541084   -1.668401401
   2  C       6.00   -2.471912949    0.870710209    0.000434637
   3  H       1.00   -2.875199401    2.892017964    0.000642507
   4  H       1.00   -3.336613829    0.032295419    1.669894284
   5  C       6.00    0.360843203    0.404703747   -0.000888171
   6  H       1.00    1.291268758    1.316345424   -1.632421015
   7  H       1.00    1.292024649    1.315400561    1.630909235
   8  O       8.00    1.089313727   -2.056910195    0.000113384
   9  H       1.00   10.918497397    3.214254063    0.001152733

 Bond lengths in Bohr (Angstrom)

 1-2  2.058567924  2-3  2.061146536  2-4  2.058577782  2-5  2.870831098  5-6  2.087745598
     ( 1.089347232)     ( 1.090711775)     ( 1.089352449)     ( 1.519178393)     ( 1.104787393)

 5-7  2.087876995  5-8  2.567141115
     ( 1.104856925)     ( 1.358472575)

 Bond angles

  1-2-3  108.48467981   1-2-4  108.35376796   1-2-5  110.40734882   2-5-6  111.66805501

  2-5-7  111.64877592   2-5-8  115.82700909   3-2-4  108.48991616   3-2-5  110.62520369

  4-2-5  110.41021136   6-5-7  102.79982107   6-5-8  107.01094677   7-5-8  106.94116329

 NUCLEAR CHARGE:                   26
 NUMBER OF PRIMITIVE AOS:         189
 NUMBER OF SYMMETRY AOS:          183
 NUMBER OF CONTRACTIONS:          144   ( 144A   )
 NUMBER OF CORE ORBITALS:           3   (   3A   )
 NUMBER OF VALENCE ORBITALS:       18   (  18A   )


 NUCLEAR REPULSION ENERGY   76.58331528


 Eigenvalues of metric

         1 0.225E-03 0.872E-03 0.102E-02 0.181E-02 0.241E-02 0.262E-02 0.295E-02 0.297E-02


 Contracted 2-electron integrals neglected if value below      1.0D-11
 AO integral compression algorithm  1   Integral accuracy      1.0D-11

     229.114 MB (compressed) written to integral file ( 44.7%)

     Node minimum: 29.360 MB, node maximum: 36.700 MB


 NUMBER OF SORTED TWO-ELECTRON INTEGRALS:    7786002.     BUFFER LENGTH:  32768
 NUMBER OF SEGMENTS:   1  SEGMENT LENGTH:    7786002      RECORD LENGTH: 524288

 Memory used in sort:       8.34 MW

 SORT1 READ    64047732. AND WROTE     6674691. INTEGRALS IN     20 RECORDS. CPU TIME:     1.27 SEC, REAL TIME:     1.88 SEC
 SORT2 READ    46581172. AND WROTE    54502020. INTEGRALS IN    980 RECORDS. CPU TIME:     0.25 SEC, REAL TIME:     1.22 SEC

 Node minimum:     7781529.  Node maximum:     7790478. integrals

 OPERATOR DM      FOR CENTER  0  COORDINATES:    0.000000    0.000000    0.000000


 **********************************************************************************************************************************
 DATASETS  * FILE   NREC   LENGTH (MB)   RECORD NAMES
              1      18       20.80       500      610      700      900      950      970     1001      129      960     1100   
                                          VAR    BASINP    GEOM    SYMINP    ZMAT    AOBASIS   BASIS     P2S    ABASIS      S 
                                         1400     1410     1200     1210     1080     1600     1650     1700   
                                           T        V       H0       H01     AOSYM     SMH    MOLCAS    OPER   

              2       5        2.93       700     1000      520     2100     1001   
                                         GEOM     BASIS   MCVARS     RHF     BASIS   

 PROGRAMS   *        TOTAL       INT       RHF       INT
 CPU TIMES  *         4.08      2.89      0.28      0.79
 REAL TIME  *        10.80 SEC
 DISK USED  *       934.97 MB      
 SF USED    *         0.00 MB      
 GA USED    *         0.00 MB       (max)       0.00 MB       (current)
 **********************************************************************************************************************************


 PROGRAM * RHF-SCF (OPEN SHELL)       Authors: W. Meyer, H.-J. Werner


 NUMBER OF ELECTRONS:      14+   12-    SPACE SYMMETRY=1    SPIN SYMMETRY: Triplet 
 CONVERGENCE THRESHOLDS:    1.00E-05 (Density)    1.00E-07 (Energy)
 MAX. NUMBER OF ITERATIONS:       60
 INTERPOLATION TYPE:            DIIS
 INTERPOLATION STEPS:              2 (START)      1 (STEP)
 LEVEL SHIFTS:                 -0.60 (CLOSED) -0.30 (OPEN) 


 Molecular orbitals read from record     2100.2  Type=RHF/CANONICAL (state 1.1)
 
 Present basis size:     144
 Previous basis size:     21
 Previous occupation:     14
 Previous closed-shells:  12
 Previous core-orbitals:   3
 Present occupation:      14
 Present closed-shells:   12
 Present core-orbitals:    3
 Wavefunction symmetry:    1   Triplet 

 Orbital overlap <old|new>:  < 1.1| 1.1> = 1.000000   < 2.1| 2.1> = 1.000000   < 3.1| 3.1> = 1.000000   < 4.1| 4.1> = 1.000000
                             < 5.1| 5.1> = 1.000000   < 6.1| 6.1> = 1.000000   < 7.1| 7.1> = 1.000000   < 8.1| 8.1> = 1.000000
                             < 9.1| 9.1> = 1.000000   <10.1|10.1> = 1.000000   <11.1|11.1> = 1.000000   <12.1|12.1> = 1.000000
                             <13.1|13.1> = 1.000000   <14.1|14.1> = 1.000000

 Molecular orbital dump at record        2101.2

 ITERATION    DDIFF          GRAD             ENERGY        2-EL.EN.            DIPOLE MOMENTS         DIIS   ORB.
    1      0.000D+00      0.000D+00      -153.67685028    256.272025   -0.12177    0.60729    0.00006    0    start
    2      0.000D+00      0.131D-01      -153.95778851    259.999076   -0.11778    0.48702    0.00003    1    diag,B
    3      0.197D-01      0.414D-02      -154.00123998    260.213419   -0.15424    0.57722   -0.00008    2    diag,B
    4      0.755D-02      0.135D-02      -154.00825589    260.278081   -0.18272    0.63821   -0.00012    3    diag,B
    5      0.207D-02      0.551D-03      -154.00983037    260.306783   -0.20782    0.69367   -0.00015    4    diag,B
    6      0.106D-02      0.184D-03      -154.01002580    260.286796   -0.21845    0.71322   -0.00016    5    diag,B
    7      0.413D-03      0.663D-04      -154.01005125    260.283387   -0.22238    0.72015   -0.00016    6    diag,B
    8      0.186D-03      0.197D-04      -154.01005363    260.281182   -0.22298    0.72104   -0.00016    7    orth
    9      0.796D-04      0.622D-05      -154.01005388    260.280832   -0.22294    0.72098   -0.00016    8    diag,B
   10      0.325D-04      0.166D-05      -154.01005390    260.280828   -0.22287    0.72092   -0.00016    9    diag,B
   11      0.113D-04      0.488D-06      -154.01005390    260.280819   -0.22284    0.72091   -0.00016    9    diag,B
   12      0.377D-05      0.183D-06      -154.01005390    260.280813   -0.22283    0.72091   -0.00015    0    orth

 Final alpha occupancy:  14
 Final beta  occupancy:  12

 !RHF STATE 1.1 Energy               -154.010053902031
 Nuclear energy                        76.58331528
 One-electron energy                 -360.73377566
 Two-electron energy                  130.14040648
 Virial quotient                       -1.00063466
 !RHF STATE 1.1 Dipole moment          -0.22282996     0.72090511    -0.00015315
 Dipole moment /Debye                  -0.56634016     1.83223802    -0.00038924

 Orbital energies:

         1.1          2.1          3.1          4.1          5.1          6.1          7.1          8.1          9.1         10.1
    -20.598071   -11.285178   -11.221877    -1.344747    -1.007408    -0.836687    -0.643404    -0.634564    -0.599601    -0.538804

        11.1         12.1         13.1         14.1         15.1         16.1
     -0.517544    -0.452641    -0.591834    -0.500077     0.058855     0.066630

 HOMO     14.1    -0.500077 =     -13.6078eV
 LUMO     15.1     0.058855 =       1.6015eV
 LUMO-HOMO         0.558932 =      15.2093eV


 **********************************************************************************************************************************
 DATASETS  * FILE   NREC   LENGTH (MB)   RECORD NAMES
              1      18       20.80       500      610      700      900      950      970     1001      129      960     1100   
                                          VAR    BASINP    GEOM    SYMINP    ZMAT    AOBASIS   BASIS     P2S    ABASIS      S 
                                         1400     1410     1200     1210     1080     1600     1650     1700   
                                           T        V       H0       H01     AOSYM     SMH    MOLCAS    OPER   

              2       6        6.01       700     1000      520     2100     1001     2101   
                                         GEOM     BASIS   MCVARS     RHF     BASIS     RHF  

 PROGRAMS   *        TOTAL       RHF       INT       RHF       INT
 CPU TIMES  *         5.19      1.10      2.89      0.28      0.79
 REAL TIME  *        13.04 SEC
 DISK USED  *       982.79 MB      
 SF USED    *         0.08 MB      
 GA USED    *         0.00 MB       (max)       0.00 MB       (current)
 **********************************************************************************************************************************


 PROGRAM * CCSD (Restricted open-shell coupled cluster)     Authors: C. Hampel, H.-J. Werner, 1991, M. Deegan, P.J. Knowles, 1992

                   Density fitting integral evaluation by F.R. Manby, 2003,2007, G. Knizia, 2010

 Basis set CC-PVDZ/JKFIT generated.      Number of basis functions:   348 
 Basis set CC-PVDZ-F12/OPTRI generated.  Number of basis functions:   330 
 Basis set AUG-CC-PVDZ/MP2FIT generated. Number of basis functions:   354 

 Convergence thresholds:  THRVAR = 1.00D-08  THRDEN = 1.00D-06

 CCSD(T)     terms to be evaluated (factor= 1.000)


 Number of core orbitals:           3 (   3 )
 Number of closed-shell orbitals:   9 (   9 )
 Number of active  orbitals:        2 (   2 )
 Number of external orbitals:     130 ( 130 )

 Memory could be reduced to 49.08 Mwords without degradation in triples

 Number of N-1 electron functions:              20
 Number of N-2 electron functions:             190
 Number of singly external CSFs:              2640
 Number of doubly external CSFs:           2511762
 Total number of CSFs:                     2514402

 Molecular orbitals read from record     2101.2  Type=RHF/CANONICAL (state 1.1)

 Integral transformation finished. Total CPU:   1.78 sec, npass=  1  Memory used:  20.78 MW
 
 Geminal basis:    OPTFULL  GEM_TYPE=SLATER  BETA=0.9  NGEM=6

 Optimizing Gaussian exponents for each gem_beta

 Geminal optimization for beta= 0.9000
 Weight function:   m=0, omega= 1.3652

 Augmented Hessian optimization of geminal fit. Trust ratio= 0.40000
 Convergence reached after  14 iterations. Final gradient= 2.53D-17, Step= 1.17D-08, Delta= 1.32D-09
 
 Alpha:                 0.16713     0.72638     2.57315     8.59263    32.33955   179.26007
 Coeff:                 0.29008     0.30523     0.17630     0.10448     0.06448     0.03994
 
 
 WFN_F12=FIX,EG    DECOUPLE_EXPL=F   HYBRID=0    NOX=F   SEMIINT_F12=T   CORE_SINGLES=F
 
 AO(A)-basis ORBITAL           loaded. Number of functions:     144
 RI(R)-basis CC-PVDZ-F12/OPTRI loaded. Number of functions:     330
 DF-basis CC-PVDZ/JKFIT        loaded. Number of functions:     348

 Screening thresholds:   THRAO=  1.00D-10  THRMO=  1.00D-09  THRPROD=  1.00D-09
                         THRSW=  1.00D-05  THROV=  1.00D-12  THRAOF12=   1.00D-08

 CPU time for one-electron matrices               1.63 sec
 
 Construction of ABS:
 Pseudo-inverse stability          2.94E-12
 Smallest eigenvalue of S          2.77E-04  (threshold= 1.00E-08)
 Ratio eigmin/eigmax               4.21E-05  (threshold= 1.00E-09)
 Smallest eigenvalue of S kept     2.77E-04  (threshold= 2.77E-04, 0 functions deleted, 330 kept)
 
 Construction of CABS:
 Pseudo-inverse stability          2.41E-11
 Smallest eigenvalue of S          6.45E-06  (threshold= 1.00E-08)
 Ratio eigmin/eigmax               6.45E-06  (threshold= 1.00E-09)
 Smallest eigenvalue of S kept     6.45E-06  (threshold= 6.45E-06, 0 functions deleted, 330 kept)
 
 CPU time for basis constructions                 0.06 sec
 Fock operators(MO) rebuilt from dump record.
 CPU time for fock operators                      0.07 sec
 
                                      TOTAL          ALPHA          BETA    
  Singles Contributions MO        -0.003527804   -0.001763419   -0.001764385
  Singles Contributions CABS      -0.006919287   -0.003757310   -0.003161977
  Pure DF-RHF relaxation          -0.006606835
 
 CPU time for singles                             0.18 sec
 
 AO(A)-basis ORBITAL           loaded. Number of functions:     144
 RI(R)-basis CC-PVDZ-F12/OPTRI loaded. Number of functions:     330
 DF-basis AUG-CC-PVDZ/MP2FIT   loaded. Number of functions:     354

 Screening thresholds:   THRAO=  1.00D-10  THRMO=  1.00D-09  THRPROD=  1.00D-09
                         THRSW=  1.00D-05  THROV=  1.00D-12  THRAOF12=   1.00D-08

 CPU time for transformed integrals               2.61 sec
 CPU time for F12 matrices                        1.35 sec

 Diagonal F12 ansatz with fixed amplitudes:   TS= 0.5000  TT= 0.2500  TN= 0.3750
 
 ITER.     SQ.NORM      CORR.ENERGY   TOTAL ENERGY  ENERGY CHANGE      VAR         CPU   MICRO    DIIS
   1      1.14502052    -0.60891658  -154.62557732    -6.1552E-01   1.43E-01      0.07  1  1  1   0  0
   2      1.14504518    -0.60843130  -154.62509204     4.8528E-04   9.00E-05      0.28  0  0  0   1  1
   3      1.14523641    -0.60867636  -154.62533710    -2.4506E-04   7.17E-07      0.52  0  0  0   2  2
   4      1.14524057    -0.60867791  -154.62533865    -1.5540E-06   5.25E-09      0.80  0  0  0   3  3
   5      1.14524113    -0.60867793  -154.62533866    -1.1169E-08   4.94E-11      1.18  0  0  0   4  4
 
 - - Continuing with F12/conv. amplitude coupling turned on.
 
   6      1.14616407    -0.61175360  -154.62841433    -3.0757E-03   1.41E-04      1.43  1  1  1   1  1
   7      1.14616061    -0.61175426  -154.62841500    -6.6276E-07   1.54E-08      1.70  1  1  1   2  2
   8      1.14616096    -0.61175403  -154.62841477     2.2660E-07   4.87E-11      2.04  1  1  1   3  3
 
 CPU time for iterative RMP2-F12                  2.04 sec
 
 
 DF-RMP2-F12 doubles corrections:
 - - - - - - - - - - - - - - - - 
  Approx.                             TOTAL           A-B            A-A            B-B    
  RMP2-F12/3C(FIX)                -0.108805217   -0.096046137   -0.007589025   -0.005170055
  RMP2-F12/3*C(FIX)               -0.105729110   -0.093784829   -0.007128235   -0.004816046
  RMP2-F12/3*C(DX)                -0.106807251   -0.094804776   -0.007171399   -0.004831077
  RMP2-F12/3*C(FIX,DX)            -0.115798351   -0.103570434   -0.007392385   -0.004835532
 
 DF-RMP2-F12 doubles energies:
 - - - - - - - - - - - - - - -
  Approx.                             TOTAL           A-B            A-A            B-B    
  RMP2                            -0.499421012   -0.382960732   -0.065248465   -0.051211815
  RMP2-F12/3C(FIX)                -0.608226229   -0.479006869   -0.072837490   -0.056381870
  RMP2-F12/3*C(FIX)               -0.605150122   -0.476745561   -0.072376700   -0.056027861
  RMP2-F12/3*C(DX)                -0.606228263   -0.477765508   -0.072419864   -0.056042892
  RMP2-F12/3*C(FIX,DX)            -0.615219363   -0.486531166   -0.072640850   -0.056047347
 
 
  Reference energy                   -154.010053902031
  CABS relaxation correction to RHF    -0.006606835339
  New reference energy               -154.016660737370
 
  RMP2-F12 singles (MO) energy         -0.003527804219
  RMP2-F12 pair energy                 -0.608226229052
  RMP2-F12 correlation energy          -0.611754033271
 
 !RMP2-F12/3C(FIX) energy            -154.628414770641

 Starting RMP2 calculation

 Wavefunction is spin-projected

 ITER.      SQ.NORM     CORR.ENERGY   TOTAL ENERGY   ENERGY CHANGE        DEN1      VAR(S)    VAR(P)  DIIS     TIME
   1      1.14353598    -0.50124382  -154.51129772    -0.50124382    -0.00162093  0.95D-05  0.59D-03  1  1    10.47
   2      1.14495671    -0.50299051  -154.51304441    -0.00174669    -0.00000303  0.29D-06  0.12D-05  2  2    10.73
   3      1.14499338    -0.50301504  -154.51306894    -0.00002452    -0.00000003  0.13D-07  0.63D-08  3  3    11.00
   4      1.14499410    -0.50301515  -154.51306905    -0.00000011    -0.00000000  0.34D-09  0.73D-10  4  4    11.31

 Norm of t1 vector:      0.03362703      S-energy:    -0.00307254      T1 diagnostic:  0.00055513
 Norm of t2 vector:      0.37929320      P-energy:    -0.49994262
                                         Alpha-Beta:  -0.38361696
                                         Alpha-Alpha: -0.06532572
                                         Beta-Beta:   -0.05099993

 Spin contamination <S**2-Sz**2-Sz>     0.00000000
  Reference energy                   -154.016660737370
  RHF-RMP2 correlation energy          -0.503015152637
 !RHF-RMP2 energy                    -154.519675890008
 (NB above energy spin projected)

 Starting RCCSD calculation

 ITER.      SQ.NORM     CORR.ENERGY   TOTAL ENERGY   ENERGY CHANGE        DEN1      VAR(S)    VAR(P)  DIIS     TIME
   1      1.15466208    -0.51139436  -154.52144826    -0.51139436    -0.01431279  0.30D-02  0.27D-02  1  1    14.59
   2      1.16859222    -0.52492178  -154.53497568    -0.01352742    -0.00137311  0.23D-03  0.39D-03  2  2    17.81
   3      1.17576238    -0.52826088  -154.53831478    -0.00333910    -0.00028277  0.21D-03  0.34D-04  3  3    21.00
   4      1.17991892    -0.52949827  -154.53955218    -0.00123740    -0.00008425  0.58D-04  0.12D-04  4  4    24.30
   5      1.18352459    -0.53000092  -154.54005483    -0.00050265    -0.00001995  0.16D-04  0.22D-05  5  5    27.78
   6      1.18558011    -0.53019137  -154.54024527    -0.00019044    -0.00000250  0.11D-05  0.57D-06  6  6    31.13
   7      1.18614402    -0.53024755  -154.54030145    -0.00005618    -0.00000038  0.21D-06  0.76D-07  6  1    34.40
   8      1.18618946    -0.53024210  -154.54029600     0.00000545    -0.00000008  0.34D-07  0.20D-07  6  3    37.63
   9      1.18626447    -0.53025290  -154.54030680    -0.00001080    -0.00000001  0.72D-08  0.28D-08  6  2    40.88
  10      1.18625269    -0.53024994  -154.54030384     0.00000296    -0.00000000  0.13D-08  0.55D-09  6  5    44.21
  11      1.18626406    -0.53025051  -154.54030441    -0.00000057    -0.00000000  0.17D-09  0.65D-10  6  4    47.48

 Norm of t1 vector:      0.12832357      S-energy:    -0.00371239      T1 diagnostic:  0.01887995
                                                                       D1 diagnostic:  0.07207991
 Norm of t2 vector:      0.41206447      P-energy:    -0.52653812
                                         Alpha-Beta:  -0.41625787
                                         Alpha-Alpha: -0.06119200
                                         Beta-Beta:   -0.04908825

 Singles amplitudes (print threshold =  0.500E-01):

         I         SYM. A    A   T(IA) [Beta-Beta]

         5         1         1      0.06772119
         8         1         1     -0.07618853

 Spin contamination <S**2-Sz**2-Sz>     0.00000000

 Memory could be reduced to 54.33 Mwords without degradation in triples
 

 RESULTS
 =======

  Reference energy                   -154.010053902031
  CABS relaxation correction to RHF    -0.006606835339
  New reference energy               -154.016660737370
 
  F12 corrections for ansatz 3C(FIX) added to RCCSD energy. Coupling mode:  7
 
  RCCSD-F12a singles energy            -0.003712392464
  RCCSD-F12a pair energy               -0.632062325083
  RCCSD-F12a correlation energy        -0.635774717547
  Triples (T) contribution             -0.017751827156
  Total correlation energy             -0.653526544703
 
  RHF-RCCSD-F12a energy              -154.652435454918
  RHF-RCCSD[T]-F12a energy           -154.671188373255
  RHF-RCCSD-T-F12a energy            -154.669887261359
 !RHF-RCCSD(T)-F12a energy           -154.670187282074

 Program statistics:

 Available memory in ccsd:              2799998822
 Min. memory needed in ccsd:               7440290
 Max. memory used in ccsd:                10525658
 Max. memory used in cckext:               8445388 (11 integral passes)
 Max. memory used in cckint:              20776364 ( 1 integral passes)


 **********************************************************************************************************************************
 DATASETS  * FILE   NREC   LENGTH (MB)   RECORD NAMES
              1      18       20.80       500      610      700      900      950      970     1001      129      960     1100   
                                          VAR    BASINP    GEOM    SYMINP    ZMAT    AOBASIS   BASIS     P2S    ABASIS      S 
                                         1400     1410     1200     1210     1080     1600     1650     1700   
                                           T        V       H0       H01     AOSYM     SMH    MOLCAS    OPER   

              2       7        6.26       700     1000      520     2100     1001     2101     7360   
                                         GEOM     BASIS   MCVARS     RHF     BASIS     RHF    F12ABS    

 PROGRAMS   *        TOTAL      F12A       RHF       INT       RHF       INT
 CPU TIMES  *        84.00     78.81      1.10      2.89      0.28      0.79
 REAL TIME  *       193.78 SEC
 DISK USED  *         3.19 GB      
 SF USED    *         2.60 GB      
 GA USED    *         2.47 MB       (max)       0.00 MB       (current)
 **********************************************************************************************************************************

 RCCSD(T)-F12A/cc-pVDZ-F12 energy=   -154.670187282074

   RCCSD(T)-F12A        RHF-SCF         RHF-SCF 
   -154.67018728   -154.01005390   -153.67685028
 **********************************************************************************************************************************
 Molpro calculation terminated
 Variable memory released
