# Supplementary material for: Computational Investigation of Substituent Effects on the Alcohol + Carbonyl Channel of Peroxy Radical Self- and Cross-Reactions
Source: J Phys Chem A. 2023 Feb 8;127(7):1686–96. doi: 10.1021/acs.jpca.2c08927 (PMC9969516; doi:10.1021/acs.jpca.2c08927)
Supplement: Supplementary file 2 — jp2c08927_si_002.zip [file jp2c08927_si_002.zip › EtO--OAce/ethanol_trip.log]

 Entering Gaussian System, Link 0=/appl/chem/G09RevD.01/g09/g09
 Initial command:
 /appl/chem/G09RevD.01/g09/l1.exe "/wrk/hasangal/37794040.GAUSS_SCRDIR/Gau-26113.inp" -scrdir="/wrk/hasangal/37794040.GAUSS_SCRDIR/"
 Entering Link 1 = /appl/chem/G09RevD.01/g09/l1.exe PID=     26115.
  
 Copyright (c) 1988,1990,1992,1993,1995,1998,2003,2009,2013,
            Gaussian, Inc.  All Rights Reserved.
  
 This is part of the Gaussian(R) 09 program.  It is based on
 the Gaussian(R) 03 system (copyright 2003, Gaussian, Inc.),
 the Gaussian(R) 98 system (copyright 1998, Gaussian, Inc.),
 the Gaussian(R) 94 system (copyright 1995, Gaussian, Inc.),
 the Gaussian 92(TM) system (copyright 1992, Gaussian, Inc.),
 the Gaussian 90(TM) system (copyright 1990, Gaussian, Inc.),
 the Gaussian 88(TM) system (copyright 1988, Gaussian, Inc.),
 the Gaussian 86(TM) system (copyright 1986, Carnegie Mellon
 University), and the Gaussian 82(TM) system (copyright 1983,
 Carnegie Mellon University). Gaussian is a federally registered
 trademark of Gaussian, Inc.
  
 This software contains proprietary and confidential information,
 including trade secrets, belonging to Gaussian, Inc.
  
 This software is provided under written license and may be
 used, copied, transmitted, or stored only in accord with that
 written license.
  
 The following legend is applicable only to US Government
 contracts under FAR:
  
                    RESTRICTED RIGHTS LEGEND
  
 Use, reproduction and disclosure by the US Government is
 subject to restrictions as set forth in subparagraphs (a)
 and (c) of the Commercial Computer Software - Restricted
 Rights clause in FAR 52.227-19.
  
 Gaussian, Inc.
 340 Quinnipiac St., Bldg. 40, Wallingford CT 06492
  
  
 ---------------------------------------------------------------
 Warning -- This program may not be used in any manner that
 competes with the business of Gaussian, Inc. or will provide
 assistance to any competitor of Gaussian, Inc.  The licensee
 of this program is prohibited from giving any competitor of
 Gaussian, Inc. access to this program.  By using this program,
 the user acknowledges that Gaussian, Inc. is engaged in the
 business of creating and licensing software in the field of
 computational chemistry and represents and warrants to the
 licensee that it is not a competitor of Gaussian, Inc. and that
 it will not use this program in any manner prohibited above.
 ---------------------------------------------------------------
  

 Cite this work as:
 Gaussian 09, Revision D.01,
 M. J. Frisch, G. W. Trucks, H. B. Schlegel, G. E. Scuseria, 
 M. A. Robb, J. R. Cheeseman, G. Scalmani, V. Barone, B. Mennucci, 
 G. A. Petersson, H. Nakatsuji, M. Caricato, X. Li, H. P. Hratchian, 
 A. F. Izmaylov, J. Bloino, G. Zheng, J. L. Sonnenberg, M. Hada, 
 M. Ehara, K. Toyota, R. Fukuda, J. Hasegawa, M. Ishida, T. Nakajima, 
 Y. Honda, O. Kitao, H. Nakai, T. Vreven, J. A. Montgomery, Jr., 
 J. E. Peralta, F. Ogliaro, M. Bearpark, J. J. Heyd, E. Brothers, 
 K. N. Kudin, V. N. Staroverov, T. Keith, R. Kobayashi, J. Normand, 
 K. Raghavachari, A. Rendell, J. C. Burant, S. S. Iyengar, J. Tomasi, 
 M. Cossi, N. Rega, J. M. Millam, M. Klene, J. E. Knox, J. B. Cross, 
 V. Bakken, C. Adamo, J. Jaramillo, R. Gomperts, R. E. Stratmann, 
 O. Yazyev, A. J. Austin, R. Cammi, C. Pomelli, J. W. Ochterski, 
 R. L. Martin, K. Morokuma, V. G. Zakrzewski, G. A. Voth, 
 P. Salvador, J. J. Dannenberg, S. Dapprich, A. D. Daniels, 
 O. Farkas, J. B. Foresman, J. V. Ortiz, J. Cioslowski, 
 and D. J. Fox, Gaussian, Inc., Wallingford CT, 2013.
 
 ******************************************
 Gaussian 09:  ES64L-G09RevD.01 24-Apr-2013
                 2-Feb-2019 
 ******************************************
 %mem=12GB
 %NProcShared=16
 Will use up to   16 processors via shared memory.
 %chk=ethanol_Conf-wb97-opt
 ----------------------------------------------------------------------
 #wB97XD aug-cc-pVTZ Opt SCF=QC Integral(Grid=SuperFineGrid) Freq MaxDi
 sk=32GB
 ----------------------------------------------------------------------
 1/14=-1,18=20,19=15,26=5,38=1/1,3;
 2/9=110,12=2,17=6,18=5,40=1/2;
 3/5=16,6=1,7=10,11=2,16=1,25=1,30=1,71=1,74=-58,75=-7/1,2,3;
 4//1;
 5/5=2,8=3,38=5/8;
 6/7=2,8=2,9=2,10=2,28=1/1;
 7//1,2,3,16;
 1/14=-1,18=20,19=15,26=5/3(2);
 2/9=110/2;
 99//99;
 2/9=110/2;
 3/5=16,6=1,7=10,11=2,16=1,25=1,30=1,71=1,74=-58,75=-7/1,2,3;
 4/5=5,16=3,69=1/1;
 5/5=2,8=3,38=5/8;
 7//1,2,3,16;
 1/14=-1,18=20,19=15,26=5/3(-5);
 2/9=110/2;
 6/7=2,8=2,9=2,10=2,19=2,28=1/1;
 99/9=1/99;
 -----
 Title
 -----
 Symbolic Z-matrix:
 Charge =  0 Multiplicity = 3
 H                    -1.0616    0.8788    0.9657 
 C                    -0.4089    0.        0.9398 
 H                     0.2203    0.0011    1.8342 
 H                    -1.0597   -0.8803    0.9665 
 C                     0.4366    0.0003   -0.3158 
 H                     1.069     0.8924   -0.3526 
 H                     1.071    -0.8904   -0.3518 
 O                    -0.4185   -0.0011   -1.4492 
 H                     0.1517   -0.0009   -2.2368 
 

 GradGradGradGradGradGradGradGradGradGradGradGradGradGradGradGradGradGrad
 Berny optimization.
 Initialization pass.
                           ----------------------------
                           !    Initial Parameters    !
                           ! (Angstroms and Degrees)  !
 --------------------------                            --------------------------
 ! Name  Definition              Value          Derivative Info.                !
 --------------------------------------------------------------------------------
 ! R1    R(1,2)                  1.095          estimate D2E/DX2                !
 ! R2    R(2,3)                  1.0935         estimate D2E/DX2                !
 ! R3    R(2,4)                  1.0951         estimate D2E/DX2                !
 ! R4    R(2,5)                  1.5137         estimate D2E/DX2                !
 ! R5    R(5,6)                  1.0941         estimate D2E/DX2                !
 ! R6    R(5,7)                  1.0941         estimate D2E/DX2                !
 ! R7    R(5,8)                  1.4198         estimate D2E/DX2                !
 ! R8    R(8,9)                  0.9723         estimate D2E/DX2                !
 ! A1    A(1,2,3)              108.8335         estimate D2E/DX2                !
 ! A2    A(1,2,4)              106.8782         estimate D2E/DX2                !
 ! A3    A(1,2,5)              110.6345         estimate D2E/DX2                !
 ! A4    A(3,2,4)              108.8331         estimate D2E/DX2                !
 ! A5    A(3,2,5)              110.9184         estimate D2E/DX2                !
 ! A6    A(4,2,5)              110.6299         estimate D2E/DX2                !
 ! A7    A(2,5,6)              110.5423         estimate D2E/DX2                !
 ! A8    A(2,5,7)              110.548          estimate D2E/DX2                !
 ! A9    A(2,5,8)              109.0114         estimate D2E/DX2                !
 ! A10   A(6,5,7)              109.118          estimate D2E/DX2                !
 ! A11   A(6,5,8)              108.7878         estimate D2E/DX2                !
 ! A12   A(7,5,8)              108.7927         estimate D2E/DX2                !
 ! A13   A(5,8,9)              107.0636         estimate D2E/DX2                !
 ! D1    D(1,2,5,6)             60.4116         estimate D2E/DX2                !
 ! D2    D(1,2,5,7)           -178.659          estimate D2E/DX2                !
 ! D3    D(1,2,5,8)            -59.119          estimate D2E/DX2                !
 ! D4    D(3,2,5,6)            -60.4671         estimate D2E/DX2                !
 ! D5    D(3,2,5,7)             60.4623         estimate D2E/DX2                !
 ! D6    D(3,2,5,8)           -179.9976         estimate D2E/DX2                !
 ! D7    D(4,2,5,6)            178.6579         estimate D2E/DX2                !
 ! D8    D(4,2,5,7)            -60.4127         estimate D2E/DX2                !
 ! D9    D(4,2,5,8)             59.1273         estimate D2E/DX2                !
 ! D10   D(2,5,8,9)           -179.9982         estimate D2E/DX2                !
 ! D11   D(6,5,8,9)             59.3884         estimate D2E/DX2                !
 ! D12   D(7,5,8,9)            -59.3748         estimate D2E/DX2                !
 --------------------------------------------------------------------------------
 Trust Radius=3.00D-01 FncErr=1.00D-07 GrdErr=1.00D-07
 Number of steps in this run=     43 maximum allowed number of steps=    100.
 GradGradGradGradGradGradGradGradGradGradGradGradGradGradGradGradGradGrad

                          Input orientation:                          
 ---------------------------------------------------------------------
 Center     Atomic      Atomic             Coordinates (Angstroms)
 Number     Number       Type             X           Y           Z
 ---------------------------------------------------------------------
      1          1           0       -1.061600    0.878800    0.965700
      2          6           0       -0.408900    0.000000    0.939800
      3          1           0        0.220300    0.001100    1.834200
      4          1           0       -1.059700   -0.880300    0.966500
      5          6           0        0.436600    0.000300   -0.315800
      6          1           0        1.069000    0.892400   -0.352600
      7          1           0        1.071000   -0.890400   -0.351800
      8          8           0       -0.418500   -0.001100   -1.449200
      9          1           0        0.151700   -0.000900   -2.236800
 ---------------------------------------------------------------------
                    Distance matrix (angstroms):
                    1          2          3          4          5
     1  H    0.000000
     2  C    1.094978   0.000000
     3  H    1.779864   1.093547   0.000000
     4  H    1.759101   1.095072   1.779935   0.000000
     5  C    2.158381   1.513738   2.160853   2.158394   0.000000
     6  H    2.505505   2.156586   2.509343   3.068200   1.094133
     7  H    3.068201   2.156652   2.509394   2.505574   1.094123
     8  O    2.649442   2.389020   3.344964   2.649479   1.419786
     9  H    3.535813   3.225688   4.071578   3.535812   1.942012
                    6          7          8          9
     6  H    0.000000
     7  H    1.782801   0.000000
     8  O    2.052688   2.052742   0.000000
     9  H    2.278077   2.278058   0.972338   0.000000
 Stoichiometry    C2H6O(3)
 Framework group  C1[X(C2H6O)]
 Deg. of freedom    21
 Full point group                 C1      NOp   1
 Largest Abelian subgroup         C1      NOp   1
 Largest concise Abelian subgroup C1      NOp   1
                         Standard orientation:                         
 ---------------------------------------------------------------------
 Center     Atomic      Atomic             Coordinates (Angstroms)
 Number     Number       Type             X           Y           Z
 ---------------------------------------------------------------------
      1          1           0       -1.304347   -0.857826   -0.879486
      2          6           0       -1.229192   -0.209867   -0.000010
      3          1           0       -2.073835    0.484700   -0.000039
      4          1           0       -1.304343   -0.857782    0.879615
      5          6           0        0.086336    0.538990    0.000011
      6          1           0        0.170172    1.167811   -0.891438
      7          1           0        0.170193    1.167930    0.891363
      8          8           0        1.152346   -0.398782   -0.000007
      9          1           0        1.980528    0.110684    0.000036
 ---------------------------------------------------------------------
 Rotational constants (GHZ):     35.8650054      9.2976219      8.1348771
 Standard basis: Aug-CC-pVTZ (5D, 7F)
 There are   315 symmetry adapted cartesian basis functions of A   symmetry.
 There are   276 symmetry adapted basis functions of A   symmetry.
   276 basis functions,   378 primitive gaussians,   315 cartesian basis functions
    14 alpha electrons       12 beta electrons
       nuclear repulsion energy        81.8041434834 Hartrees.
 NAtoms=    9 NActive=    9 NUniq=    9 SFac= 1.00D+00 NAtFMM=   60 NAOKFM=F Big=F
 Integral buffers will be    131072 words long.
 Raffenetti 2 integral format.
 Two-electron integral symmetry is turned on.
 Nuclear repulsion after empirical dispersion term =       81.8017104534 Hartrees.
 One-electron integrals computed using PRISM.
 NBasis=   276 RedAO= T EigKep=  1.95D-05  NBF=   276
 NBsUse=   276 1.00D-06 EigRej= -1.00D+00 NBFU=   276
 ExpMin= 2.53D-02 ExpMax= 1.53D+04 ExpMxC= 5.22D+02 IAcc=3 IRadAn=         7 AccDes= 0.00D+00
 Harris functional with IExCor= 4639 and IRadAn=       7 diagonalized for initial guess.
 HarFok:  IExCor= 4639 AccDes= 0.00D+00 IRadAn=         7 IDoV= 1 UseB2=F ITyADJ=14
 ICtDFT=  3500011 ScaDFX=  1.000000  1.000000  1.000000  1.000000
 FoFCou: FMM=F IPFlag=           0 FMFlag=      100000 FMFlg1=           0
         NFxFlg=           0 DoJE=T BraDBF=F KetDBF=T FulRan=T
         wScrn=  0.000000 ICntrl=     500 IOpCl=  0 I1Cent=   200000004 NGrid=           0
         NMat0=    1 NMatS0=      1 NMatT0=    0 NMatD0=    1 NMtDS0=    0 NMtDT0=    0
 Petite list used in FoFCou.
 Initial guess <Sx>= 0.0000 <Sy>= 0.0000 <Sz>= 1.0000 <S**2>= 2.0000 S= 1.0000
 Gradient too large for Newton-Raphson -- use scaled steepest descent instead.
     Minimum is close to point  3 DX= -4.66D-03 DF= -2.42D-05 DXR=  1.18D-02 DFR=  1.42D-04 which will be used.
 Gradient too large for Newton-Raphson -- use scaled steepest descent instead.
 Gradient too large for Newton-Raphson -- use scaled steepest descent instead.
     Minimum is close to point  2 DX=  6.34D-02 DF= -7.44D-05 DXR=  9.56D-02 DFR=  9.22D-03 which will be used.
 Gradient too large for Newton-Raphson -- use scaled steepest descent instead.
     Accept linear search using points  2 and  3.
 Gradient too large for Newton-Raphson -- use scaled steepest descent instead.
     Accept linear search using points  1 and  2.
 Gradient too large for Newton-Raphson -- use scaled steepest descent instead.
     Accept linear search using points  2 and  3.
 Gradient too large for Newton-Raphson -- use scaled steepest descent instead.
     Accept linear search using points  1 and  2.
 Restarting incremental Fock formation.
 Gradient too large for Newton-Raphson -- use scaled steepest descent instead.
     Minimum is close to point  3 DX=  6.25D-02 DF= -1.82D-06 DXR=  3.76D-02 DFR=  1.41D-03 which will be used.
 Gradient too large for Newton-Raphson -- use scaled steepest descent instead.
     Accept linear search using points  1 and  2.
 Gradient too large for Newton-Raphson -- use scaled steepest descent instead.
     Accept linear search using points  2 and  3.
 Gradient too large for Newton-Raphson -- use scaled steepest descent instead.
     Accept linear search using points  1 and  2.
 LinEq1:  Iter=  0 NonCon=     1 RMS=2.75D-04 Max=1.42D-02 NDo=     1
 AX will form     1 AO Fock derivatives at one time.
 LinEq1:  Iter=  1 NonCon=     1 RMS=1.09D-04 Max=3.23D-03 NDo=     1
 LinEq1:  Iter=  2 NonCon=     1 RMS=3.22D-05 Max=1.67D-03 NDo=     1
 LinEq1:  Iter=  3 NonCon=     1 RMS=8.43D-06 Max=2.20D-04 NDo=     1
 LinEq1:  Iter=  4 NonCon=     1 RMS=3.34D-06 Max=6.67D-05 NDo=     1
 LinEq1:  Iter=  5 NonCon=     1 RMS=1.46D-06 Max=5.21D-05 NDo=     1
 LinEq1:  Iter=  6 NonCon=     1 RMS=5.39D-07 Max=1.80D-05 NDo=     1
 LinEq1:  Iter=  7 NonCon=     1 RMS=1.33D-07 Max=3.45D-06 NDo=     1
 LinEq1:  Iter=  8 NonCon=     1 RMS=4.90D-08 Max=1.00D-06 NDo=     1
 LinEq1:  Iter=  9 NonCon=     1 RMS=2.08D-08 Max=3.13D-07 NDo=     1
 LinEq1:  Iter= 10 NonCon=     1 RMS=6.57D-09 Max=1.52D-07 NDo=     1
 LinEq1:  Iter= 11 NonCon=     0 RMS=1.67D-09 Max=3.43D-08 NDo=     1
 Linear equations converged to 8.268D-09 8.268D-08 after    11 iterations.
     Accept linear search using points  1 and  2.
     Minimum is close to point  2 DX= -5.29D-02 DF= -1.50D-06 DXR=  5.58D-02 DFR=  3.24D-03 which will be used.
 LinEq1:  Iter=  0 NonCon=     1 RMS=1.69D-05 Max=5.93D-04 NDo=     1
 LinEq1:  Iter=  1 NonCon=     1 RMS=6.02D-06 Max=1.52D-04 NDo=     1
 LinEq1:  Iter=  2 NonCon=     1 RMS=3.13D-06 Max=7.85D-05 NDo=     1
 LinEq1:  Iter=  3 NonCon=     1 RMS=1.97D-06 Max=6.15D-05 NDo=     1
 LinEq1:  Iter=  4 NonCon=     1 RMS=6.44D-07 Max=1.67D-05 NDo=     1
 LinEq1:  Iter=  5 NonCon=     1 RMS=3.46D-07 Max=7.95D-06 NDo=     1
 LinEq1:  Iter=  6 NonCon=     1 RMS=1.14D-07 Max=3.26D-06 NDo=     1
 LinEq1:  Iter=  7 NonCon=     1 RMS=3.66D-08 Max=8.91D-07 NDo=     1
 LinEq1:  Iter=  8 NonCon=     1 RMS=1.11D-08 Max=2.90D-07 NDo=     1
 LinEq1:  Iter=  9 NonCon=     1 RMS=4.37D-09 Max=1.21D-07 NDo=     1
 LinEq1:  Iter= 10 NonCon=     0 RMS=1.88D-09 Max=5.09D-08 NDo=     1
 Linear equations converged to 8.212D-09 8.212D-08 after    10 iterations.
     Minimum is close to point  2 DX=  5.80D-03 DF= -6.74D-11 DXR=  5.77D-03 DFR=  3.32D-05 which will be used.
 LinEq1:  Iter=  0 NonCon=     1 RMS=7.54D-08 Max=2.62D-06 NDo=     1
 LinEq1:  Iter=  1 NonCon=     1 RMS=2.71D-08 Max=7.69D-07 NDo=     1
 LinEq1:  Iter=  2 NonCon=     1 RMS=1.24D-08 Max=3.29D-07 NDo=     1
 LinEq1:  Iter=  3 NonCon=     1 RMS=6.73D-09 Max=1.25D-07 NDo=     1
 LinEq1:  Iter=  4 NonCon=     1 RMS=2.41D-09 Max=4.71D-08 NDo=     1
 LinEq1:  Iter=  5 NonCon=     1 RMS=1.37D-09 Max=3.79D-08 NDo=     1
 LinEq1:  Iter=  6 NonCon=     1 RMS=3.61D-10 Max=1.37D-08 NDo=     1
 LinEq1:  Iter=  7 NonCon=     1 RMS=1.15D-10 Max=3.16D-09 NDo=     1
 LinEq1:  Iter=  8 NonCon=     1 RMS=3.49D-11 Max=1.12D-09 NDo=     1
 LinEq1:  Iter=  9 NonCon=     0 RMS=8.30D-12 Max=2.79D-10 NDo=     1
 Linear equations converged to 3.325D-11 3.325D-10 after     9 iterations.
 SCF Done:  E(UwB97XD) =  -154.814013933     a.u. after   15 cycles
            Convg  =    0.9867D-08                    65 Fock formations.
              S**2 =  2.0046                  -V/T =  2.0053
 <Sx>= 0.0000 <Sy>= 0.0000 <Sz>= 1.0000 <S**2>= 2.0046 S= 1.0015
 <L.S>= 0.000000000000E+00
 Annihilation of the first spin contaminant:
 S**2 before annihilation     2.0046,   after     2.0000

 **********************************************************************

            Population analysis using the SCF density.

 **********************************************************************

 Orbital symmetries:
 Alpha Orbitals:
       Occupied  (A) (A) (A) (A) (A) (A) (A) (A) (A) (A) (A) (A)
                 (A) (A)
       Virtual   (A) (A) (A) (A) (A) (A) (A) (A) (A) (A) (A) (A)
                 (A) (A) (A) (A) (A) (A) (A) (A) (A) (A) (A) (A)
                 (A) (A) (A) (A) (A) (A) (A) (A) (A) (A) (A) (A)
                 (A) (A) (A) (A) (A) (A) (A) (A) (A) (A) (A) (A)
                 (A) (A) (A) (A) (A) (A) (A) (A) (A) (A) (A) (A)
                 (A) (A) (A) (A) (A) (A) (A) (A) (A) (A) (A) (A)
                 (A) (A) (A) (A) (A) (A) (A) (A) (A) (A) (A) (A)
                 (A) (A) (A) (A) (A) (A) (A) (A) (A) (A) (A) (A)
                 (A) (A) (A) (A) (A) (A) (A) (A) (A) (A) (A) (A)
                 (A) (A) (A) (A) (A) (A) (A) (A) (A) (A) (A) (A)
                 (A) (A) (A) (A) (A) (A) (A) (A) (A) (A) (A) (A)
                 (A) (A) (A) (A) (A) (A) (A) (A) (A) (A) (A) (A)
                 (A) (A) (A) (A) (A) (A) (A) (A) (A) (A) (A) (A)
                 (A) (A) (A) (A) (A) (A) (A) (A) (A) (A) (A) (A)
                 (A) (A) (A) (A) (A) (A) (A) (A) (A) (A) (A) (A)
                 (A) (A) (A) (A) (A) (A) (A) (A) (A) (A) (A) (A)
                 (A) (A) (A) (A) (A) (A) (A) (A) (A) (A) (A) (A)
                 (A) (A) (A) (A) (A) (A) (A) (A) (A) (A) (A) (A)
                 (A) (A) (A) (A) (A) (A) (A) (A) (A) (A) (A) (A)
                 (A) (A) (A) (A) (A) (A) (A) (A) (A) (A) (A) (A)
                 (A) (A) (A) (A) (A) (A) (A) (A) (A) (A) (A) (A)
                 (A) (A) (A) (A) (A) (A) (A) (A) (A) (A)
 Beta  Orbitals:
       Occupied  (A) (A) (A) (A) (A) (A) (A) (A) (A) (A) (A) (A)
       Virtual   (A) (A) (A) (A) (A) (A) (A) (A) (A) (A) (A) (A)
                 (A) (A) (A) (A) (A) (A) (A) (A) (A) (A) (A) (A)
                 (A) (A) (A) (A) (A) (A) (A) (A) (A) (A) (A) (A)
                 (A) (A) (A) (A) (A) (A) (A) (A) (A) (A) (A) (A)
                 (A) (A) (A) (A) (A) (A) (A) (A) (A) (A) (A) (A)
                 (A) (A) (A) (A) (A) (A) (A) (A) (A) (A) (A) (A)
                 (A) (A) (A) (A) (A) (A) (A) (A) (A) (A) (A) (A)
                 (A) (A) (A) (A) (A) (A) (A) (A) (A) (A) (A) (A)
                 (A) (A) (A) (A) (A) (A) (A) (A) (A) (A) (A) (A)
                 (A) (A) (A) (A) (A) (A) (A) (A) (A) (A) (A) (A)
                 (A) (A) (A) (A) (A) (A) (A) (A) (A) (A) (A) (A)
                 (A) (A) (A) (A) (A) (A) (A) (A) (A) (A) (A) (A)
                 (A) (A) (A) (A) (A) (A) (A) (A) (A) (A) (A) (A)
                 (A) (A) (A) (A) (A) (A) (A) (A) (A) (A) (A) (A)
                 (A) (A) (A) (A) (A) (A) (A) (A) (A) (A) (A) (A)
                 (A) (A) (A) (A) (A) (A) (A) (A) (A) (A) (A) (A)
                 (A) (A) (A) (A) (A) (A) (A) (A) (A) (A) (A) (A)
                 (A) (A) (A) (A) (A) (A) (A) (A) (A) (A) (A) (A)
                 (A) (A) (A) (A) (A) (A) (A) (A) (A) (A) (A) (A)
                 (A) (A) (A) (A) (A) (A) (A) (A) (A) (A) (A) (A)
                 (A) (A) (A) (A) (A) (A) (A) (A) (A) (A) (A) (A)
                 (A) (A) (A) (A) (A) (A) (A) (A) (A) (A) (A) (A)
 The electronic state is 3-A.
 Alpha  occ. eigenvalues --  -19.45772 -10.42112 -10.33178  -1.29948  -0.93502
 Alpha  occ. eigenvalues --   -0.79353  -0.73590  -0.68563  -0.62208  -0.56504
 Alpha  occ. eigenvalues --   -0.53448  -0.51641  -0.49502  -0.14191
 Alpha virt. eigenvalues --    0.01581   0.02616   0.02791   0.04601   0.05505
 Alpha virt. eigenvalues --    0.07450   0.07863   0.09437   0.09559   0.10418
 Alpha virt. eigenvalues --    0.11231   0.11336   0.13675   0.14481   0.15434
 Alpha virt. eigenvalues --    0.16682   0.17050   0.17793   0.18993   0.19908
 Alpha virt. eigenvalues --    0.21790   0.24014   0.24677   0.25974   0.26944
 Alpha virt. eigenvalues --    0.28267   0.28857   0.30434   0.30751   0.31235
 Alpha virt. eigenvalues --    0.32248   0.33295   0.33436   0.34345   0.35512
 Alpha virt. eigenvalues --    0.35560   0.36247   0.37198   0.37904   0.38296
 Alpha virt. eigenvalues --    0.39187   0.41228   0.42864   0.43505   0.43699
 Alpha virt. eigenvalues --    0.46055   0.47493   0.47668   0.48075   0.48492
 Alpha virt. eigenvalues --    0.49668   0.50329   0.53172   0.60071   0.60827
 Alpha virt. eigenvalues --    0.62490   0.63682   0.65388   0.68870   0.69535
 Alpha virt. eigenvalues --    0.70247   0.71541   0.72554   0.73438   0.74279
 Alpha virt. eigenvalues --    0.76087   0.77883   0.78860   0.80270   0.81396
 Alpha virt. eigenvalues --    0.84307   0.84435   0.85763   0.86846   0.87422
 Alpha virt. eigenvalues --    0.87701   0.89963   0.91203   0.93533   0.94769
 Alpha virt. eigenvalues --    0.95627   0.96689   0.98132   0.99322   0.99652
 Alpha virt. eigenvalues --    1.01621   1.03449   1.05026   1.05046   1.05395
 Alpha virt. eigenvalues --    1.08615   1.10997   1.11477   1.13706   1.16053
 Alpha virt. eigenvalues --    1.16185   1.18019   1.19413   1.24365   1.25221
 Alpha virt. eigenvalues --    1.26707   1.27536   1.29603   1.30097   1.32212
 Alpha virt. eigenvalues --    1.34650   1.34948   1.41213   1.42448   1.43834
 Alpha virt. eigenvalues --    1.45836   1.45888   1.47431   1.48842   1.51070
 Alpha virt. eigenvalues --    1.51902   1.52890   1.54094   1.55032   1.56035
 Alpha virt. eigenvalues --    1.56433   1.60790   1.61686   1.62871   1.65389
 Alpha virt. eigenvalues --    1.70015   1.71399   1.72400   1.76610   1.76889
 Alpha virt. eigenvalues --    1.80007   1.83130   1.83954   1.87704   1.89845
 Alpha virt. eigenvalues --    1.91364   1.97312   2.00291   2.03605   2.05385
 Alpha virt. eigenvalues --    2.06119   2.09177   2.15223   2.16612   2.20639
 Alpha virt. eigenvalues --    2.20645   2.22786   2.25332   2.27532   2.38041
 Alpha virt. eigenvalues --    2.43701   2.52897   2.55893   2.60229   2.60885
 Alpha virt. eigenvalues --    2.63888   2.66711   2.71649   2.74621   2.84360
 Alpha virt. eigenvalues --    2.93654   2.96863   3.08451   3.09480   3.13397
 Alpha virt. eigenvalues --    3.14011   3.21975   3.26492   3.28710   3.28925
 Alpha virt. eigenvalues --    3.35208   3.35615   3.38975   3.40430   3.43906
 Alpha virt. eigenvalues --    3.47258   3.50453   3.51858   3.58204   3.60020
 Alpha virt. eigenvalues --    3.63042   3.64535   3.65524   3.67884   3.70750
 Alpha virt. eigenvalues --    3.71830   3.73474   3.81233   3.83140   3.84792
 Alpha virt. eigenvalues --    3.88659   3.89710   3.93438   3.96738   4.01084
 Alpha virt. eigenvalues --    4.03017   4.11241   4.12959   4.13173   4.18383
 Alpha virt. eigenvalues --    4.22183   4.22993   4.28737   4.31302   4.36550
 Alpha virt. eigenvalues --    4.37713   4.43310   4.47827   4.50470   4.52280
 Alpha virt. eigenvalues --    4.56754   4.60458   4.62466   4.65841   4.70462
 Alpha virt. eigenvalues --    4.71751   4.76206   4.79282   4.81544   4.84397
 Alpha virt. eigenvalues --    4.86476   4.92222   4.95933   4.98517   5.04570
 Alpha virt. eigenvalues --    5.08356   5.08390   5.11694   5.20259   5.22108
 Alpha virt. eigenvalues --    5.23046   5.35785   5.38482   5.44777   5.46365
 Alpha virt. eigenvalues --    5.54641   5.64043   5.66113   5.68497   5.78465
 Alpha virt. eigenvalues --    5.86620   5.87741   5.94470   6.13296   6.29497
 Alpha virt. eigenvalues --    6.36046   6.38028   6.40772   6.46108   6.53342
 Alpha virt. eigenvalues --    6.72497   6.77463   6.85497   6.95589   7.01761
 Alpha virt. eigenvalues --    7.17998   7.32971   7.61285   7.94971  14.71684
 Alpha virt. eigenvalues --   16.82746  17.34251
  Beta  occ. eigenvalues --  -19.43503 -10.41983 -10.33188  -1.23749  -0.92182
  Beta  occ. eigenvalues --   -0.78212  -0.70969  -0.62503  -0.59916  -0.53075
  Beta  occ. eigenvalues --   -0.50717  -0.50507
  Beta virt. eigenvalues --   -0.20220   0.03357   0.05923   0.06758   0.07596
  Beta virt. eigenvalues --    0.10186   0.10939   0.12058   0.13062   0.13249
  Beta virt. eigenvalues --    0.14770   0.14988   0.16535   0.16739   0.18740
  Beta virt. eigenvalues --    0.20296   0.20736   0.20892   0.21961   0.23807
  Beta virt. eigenvalues --    0.24577   0.25326   0.26772   0.28910   0.28946
  Beta virt. eigenvalues --    0.30425   0.31729   0.32276   0.32662   0.33092
  Beta virt. eigenvalues --    0.35004   0.36279   0.36358   0.37213   0.37514
  Beta virt. eigenvalues --    0.37993   0.38696   0.38930   0.40041   0.40760
  Beta virt. eigenvalues --    0.42523   0.43342   0.44009   0.45575   0.46547
  Beta virt. eigenvalues --    0.46741   0.48905   0.50914   0.51592   0.52786
  Beta virt. eigenvalues --    0.53814   0.55131   0.55608   0.57632   0.60862
  Beta virt. eigenvalues --    0.63449   0.65594   0.66170   0.67650   0.68618
  Beta virt. eigenvalues --    0.71624   0.72033   0.73496   0.74351   0.74667
  Beta virt. eigenvalues --    0.76093   0.76977   0.78889   0.79973   0.80581
  Beta virt. eigenvalues --    0.81958   0.84590   0.86098   0.86111   0.88339
  Beta virt. eigenvalues --    0.88674   0.89216   0.90664   0.92071   0.93066
  Beta virt. eigenvalues --    0.95809   0.96463   0.97828   0.98974   1.00688
  Beta virt. eigenvalues --    1.01189   1.03566   1.04046   1.04930   1.05793
  Beta virt. eigenvalues --    1.06909   1.07960   1.10224   1.11614   1.13401
  Beta virt. eigenvalues --    1.15616   1.17052   1.17159   1.19985   1.21073
  Beta virt. eigenvalues --    1.25666   1.26163   1.28011   1.28421   1.32231
  Beta virt. eigenvalues --    1.33089   1.33564   1.35950   1.36337   1.43233
  Beta virt. eigenvalues --    1.43613   1.44930   1.46410   1.46905   1.48474
  Beta virt. eigenvalues --    1.49788   1.51879   1.52860   1.53591   1.55909
  Beta virt. eigenvalues --    1.55931   1.57613   1.58257   1.61619   1.62504
  Beta virt. eigenvalues --    1.63566   1.66537   1.70472   1.71875   1.73005
  Beta virt. eigenvalues --    1.77427   1.77931   1.80731   1.84941   1.86047
  Beta virt. eigenvalues --    1.90202   1.90544   1.93291   1.97997   2.01237
  Beta virt. eigenvalues --    2.04020   2.05704   2.06849   2.10108   2.15850
  Beta virt. eigenvalues --    2.17294   2.21743   2.22205   2.25276   2.27488
  Beta virt. eigenvalues --    2.29131   2.39255   2.45329   2.53619   2.57842
  Beta virt. eigenvalues --    2.61664   2.63249   2.65630   2.68124   2.74287
  Beta virt. eigenvalues --    2.75695   2.85582   2.93857   2.97673   3.08993
  Beta virt. eigenvalues --    3.10139   3.13805   3.14458   3.22456   3.27084
  Beta virt. eigenvalues --    3.29434   3.29442   3.35601   3.35830   3.39339
  Beta virt. eigenvalues --    3.40984   3.44374   3.47686   3.50907   3.52162
  Beta virt. eigenvalues --    3.59481   3.60530   3.63567   3.64858   3.65969
  Beta virt. eigenvalues --    3.68509   3.71528   3.72802   3.74325   3.83010
  Beta virt. eigenvalues --    3.83599   3.85431   3.90033   3.90993   3.93837
  Beta virt. eigenvalues --    3.97412   4.01855   4.03787   4.12350   4.13486
  Beta virt. eigenvalues --    4.14440   4.19473   4.23378   4.24014   4.29297
  Beta virt. eigenvalues --    4.33208   4.37198   4.38512   4.43734   4.49064
  Beta virt. eigenvalues --    4.50767   4.52499   4.57615   4.61426   4.63059
  Beta virt. eigenvalues --    4.67179   4.71121   4.72999   4.77134   4.80338
  Beta virt. eigenvalues --    4.82638   4.85277   4.87092   4.93776   4.96630
  Beta virt. eigenvalues --    4.99409   5.05093   5.09053   5.09332   5.13137
  Beta virt. eigenvalues --    5.21216   5.22771   5.24522   5.36892   5.39237
  Beta virt. eigenvalues --    5.45153   5.46877   5.55992   5.64358   5.67004
  Beta virt. eigenvalues --    5.69681   5.79403   5.86821   5.88268   5.95485
  Beta virt. eigenvalues --    6.18249   6.30963   6.40125   6.40416   6.43748
  Beta virt. eigenvalues --    6.46733   6.58613   6.77578   6.82971   6.92255
  Beta virt. eigenvalues --    6.99343   7.04961   7.24940   7.35469   7.63867
  Beta virt. eigenvalues --    7.97644  14.75809  16.83089  17.34512
          Condensed to atoms (all electrons):
               1          2          3          4          5          6
     1  H    0.364992   0.385821   0.011098  -0.009801   0.003184  -0.017626
     2  C    0.385821   5.574903   0.402061   0.385787  -0.052100   0.045994
     3  H    0.011098   0.402061   0.330820   0.011101  -0.008870  -0.002742
     4  H   -0.009801   0.385787   0.011101   0.364992   0.003158   0.007436
     5  C    0.003184  -0.052100  -0.008870   0.003158   5.813344   0.157078
     6  H   -0.017626   0.045994  -0.002742   0.007436   0.157078   0.455436
     7  H    0.007434   0.045994  -0.002745  -0.017620   0.157091   0.014729
     8  O    0.001247  -0.006999  -0.007698   0.001256  -0.042534   0.023758
     9  H   -0.003820   0.112679  -0.001828  -0.003820  -0.266746   0.119412
               7          8          9
     1  H    0.007434   0.001247  -0.003820
     2  C    0.045994  -0.006999   0.112679
     3  H   -0.002745  -0.007698  -0.001828
     4  H   -0.017620   0.001256  -0.003820
     5  C    0.157091  -0.042534  -0.266746
     6  H    0.014729   0.023758   0.119412
     7  H    0.455422   0.023722   0.119428
     8  O    0.023722   7.962483   0.223925
     9  H    0.119428   0.223925   1.040722
          Atomic-Atomic Spin Densities.
               1          2          3          4          5          6
     1  H    0.006831  -0.012463   0.001852  -0.006536   0.018519  -0.006733
     2  C   -0.012463   0.169141  -0.001960  -0.012453  -0.244659   0.049284
     3  H    0.001852  -0.001960  -0.001772   0.001854   0.008424  -0.002511
     4  H   -0.006536  -0.012453   0.001854   0.006825   0.018511   0.002043
     5  C    0.018519  -0.244659   0.008424   0.018511   0.948568  -0.180291
     6  H   -0.006733   0.049284  -0.002511   0.002043  -0.180291   0.104282
     7  H    0.002043   0.049281  -0.002511  -0.006728  -0.180318   0.051899
     8  O   -0.006674   0.035368  -0.003121  -0.006672  -0.189626   0.031967
     9  H   -0.001597   0.108710  -0.002747  -0.001595  -0.288705   0.112563
               7          8          9
     1  H    0.002043  -0.006674  -0.001597
     2  C    0.049281   0.035368   0.108710
     3  H   -0.002511  -0.003121  -0.002747
     4  H   -0.006728  -0.006672  -0.001595
     5  C   -0.180318  -0.189626  -0.288705
     6  H    0.051899   0.031967   0.112563
     7  H    0.104274   0.031964   0.112571
     8  O    0.031964   1.031226   0.056012
     9  H    0.112571   0.056012   0.560696
 Mulliken charges and spin densities:
               1          2
     1  H    0.257471  -0.004758
     2  C   -0.894139   0.140247
     3  H    0.268804  -0.002491
     4  H    0.257512  -0.004752
     5  C    0.236396  -0.089577
     6  H    0.196524   0.162504
     7  H    0.196544   0.162474
     8  O   -0.179159   0.980444
     9  H   -0.339951   0.655908
 Sum of Mulliken charges =   0.00000   2.00000
 Mulliken charges and spin densities with hydrogens summed into heavy atoms:
               1          2
     2  C   -0.110353   0.128247
     5  C    0.629463   0.235401
     8  O   -0.519110   1.636352
 Electronic spatial extent (au):  <R**2>=            218.5552
 Charge=              0.0000 electrons
 Dipole moment (field-independent basis, Debye):
    X=             -6.2932    Y=             -0.7251    Z=             -0.0002  Tot=              6.3349
 Quadrupole moment (field-independent basis, Debye-Ang):
   XX=            -39.2678   YY=            -25.9960   ZZ=            -25.6215
   XY=             -4.5207   XZ=             -0.0002   YZ=             -0.0002
 Traceless Quadrupole moment (field-independent basis, Debye-Ang):
   XX=             -8.9727   YY=              4.2991   ZZ=              4.6736
   XY=             -4.5207   XZ=             -0.0002   YZ=             -0.0002
 Octapole moment (field-independent basis, Debye-Ang**2):
  XXX=            -77.0533  YYY=            -13.2152  ZZZ=             -0.0012  XYY=            -18.8418
  XXY=            -14.6195  XXZ=             -0.0013  XZZ=            -16.4072  YZZ=             -4.6320
  YYZ=             -0.0003  XYZ=             -0.0003
 Hexadecapole moment (field-independent basis, Debye-Ang**3):
 XXXX=           -483.9261 YYYY=           -121.3627 ZZZZ=            -95.9928 XXXY=            -48.9943
 XXXZ=             -0.0030 YYYX=            -29.8609 YYYZ=              0.0001 ZZZX=             -0.0022
 ZZZY=             -0.0007 XXYY=            -95.1141 XXZZ=            -88.3922 YYZZ=            -33.7111
 XXYZ=             -0.0005 YYXZ=             -0.0005 ZZXY=             -9.0070
 N-N= 8.180171045337D+01 E-N=-5.231317697408D+02  KE= 1.539990652778D+02
                          Isotropic Fermi Contact Couplings
        Atom                 a.u.       MegaHertz       Gauss      10(-4) cm-1
     1  H(1)               0.00348       7.76728       2.77156       2.59089
     2  C(13)             -0.00434      -2.43977      -0.87057      -0.81382
     3  H(1)               0.00258       5.77439       2.06045       1.92613
     4  H(1)               0.00348       7.77204       2.77326       2.59247
     5  C(13)             -0.01277      -7.17836      -2.56142      -2.39444
     6  H(1)               0.04865     108.73557      38.79955      36.27028
     7  H(1)               0.04863     108.68164      38.78031      36.25229
     8  O(17)              0.49804    -150.95380     -53.86407     -50.35277
     9  H(1)               0.00529      11.82826       4.22062       3.94548
 --------------------------------------------------------
       Center         ----  Spin Dipole Couplings  ----
                      3XX-RR        3YY-RR        3ZZ-RR
 --------------------------------------------------------
     1   Atom        0.011827     -0.006000     -0.005827
     2   Atom        0.013328     -0.005642     -0.007687
     3   Atom        0.012096     -0.006367     -0.005729
     4   Atom        0.011826     -0.006001     -0.005825
     5   Atom       -0.073611     -0.011871      0.085482
     6   Atom       -0.008720      0.003463      0.005257
     7   Atom       -0.008715      0.003475      0.005240
     8   Atom       -1.641287     -1.624410      3.265696
     9   Atom        0.104265     -0.045185     -0.059080
 --------------------------------------------------------
                        XY            XZ            YZ
 --------------------------------------------------------
     1   Atom        0.006839      0.006049      0.002966
     2   Atom        0.006203     -0.000005     -0.000003
     3   Atom       -0.000266      0.000000      0.000000
     4   Atom        0.006838     -0.006049     -0.002967
     5   Atom       -0.070303     -0.000017     -0.000029
     6   Atom       -0.004382     -0.004890     -0.034182
     7   Atom       -0.004378      0.004892      0.034179
     8   Atom        0.161812     -0.000084     -0.000418
     9   Atom        0.141805      0.000014      0.000004
 --------------------------------------------------------


 ---------------------------------------------------------------------------------
              Anisotropic Spin Dipole Couplings in Principal Axis System
 ---------------------------------------------------------------------------------

       Atom             a.u.   MegaHertz   Gauss  10(-4) cm-1        Axes

              Baa    -0.0089    -4.775    -1.704    -1.593 -0.0977  0.8092 -0.5794
     1 H(1)   Bbb    -0.0072    -3.858    -1.377    -1.287 -0.4192  0.4945  0.7614
              Bcc     0.0162     8.633     3.080     2.880  0.9026  0.3172  0.2909
 
              Baa    -0.0077    -1.031    -0.368    -0.344 -0.0019  0.0074  1.0000
     2 C(13)  Bbb    -0.0075    -1.005    -0.359    -0.335 -0.2855  0.9583 -0.0076
              Bcc     0.0152     2.037     0.727     0.679  0.9584  0.2856 -0.0003
 
              Baa    -0.0064    -3.399    -1.213    -1.134  0.0144  0.9999  0.0005
     3 H(1)   Bbb    -0.0057    -3.057    -1.091    -1.020  0.0000 -0.0005  1.0000
              Bcc     0.0121     6.456     2.304     2.153  0.9999 -0.0144  0.0000
 
              Baa    -0.0089    -4.775    -1.704    -1.593 -0.0977  0.8093  0.5792
     4 H(1)   Bbb    -0.0072    -3.857    -1.376    -1.287  0.4192 -0.4944  0.7615
              Bcc     0.0162     8.632     3.080     2.879  0.9026  0.3172 -0.2909
 
              Baa    -0.1195   -16.039    -5.723    -5.350  0.8373  0.5468  0.0001
     5 C(13)  Bbb     0.0340     4.568     1.630     1.524 -0.5468  0.8373  0.0003
              Bcc     0.0855    11.471     4.093     3.826  0.0000 -0.0003  1.0000
 
              Baa    -0.0317   -16.915    -6.036    -5.642  0.2742  0.6877  0.6723
     6 H(1)   Bbb    -0.0069    -3.658    -1.305    -1.220  0.9616 -0.2030 -0.1845
              Bcc     0.0386    20.573     7.341     6.862 -0.0095 -0.6971  0.7169
 
              Baa    -0.0317   -16.913    -6.035    -5.642  0.2741  0.6875 -0.6724
     7 H(1)   Bbb    -0.0069    -3.656    -1.305    -1.220  0.9617 -0.2029  0.1845
              Bcc     0.0386    20.570     7.340     6.861  0.0096  0.6972  0.7168
 
              Baa    -1.7949   129.876    46.343    43.322  0.7253 -0.6884  0.0000
     8 O(17)  Bbb    -1.4708   106.427    37.976    35.500  0.6884  0.7253  0.0001
              Bcc     3.2657  -236.303   -84.319   -78.822  0.0000 -0.0001  1.0000
 
              Baa    -0.1307   -69.761   -24.893   -23.270 -0.5166  0.8562  0.0001
     9 H(1)   Bbb    -0.0591   -31.523   -11.248   -10.515  0.0000 -0.0001  1.0000
              Bcc     0.1898   101.284    36.141    33.785  0.8562  0.5166  0.0001
 

 ---------------------------------------------------------------------------------

 Calling FoFJK, ICntrl=      2127 FMM=F ISym2X=0 I1Cent= 0 IOpClX= 1 NMat=1 NMatS=1 NMatT=0.
 ***** Axes restored to original set *****
 -------------------------------------------------------------------
 Center     Atomic                   Forces (Hartrees/Bohr)
 Number     Number              X              Y              Z
 -------------------------------------------------------------------
      1        1           0.003702285   -0.002185674    0.001132538
      2        6          -0.007664073   -0.000060652   -0.000350742
      3        1          -0.000052353   -0.000002360   -0.002890196
      4        1           0.003729450    0.002241298    0.001134478
      5        6          -0.042578693   -0.000029725    0.022685205
      6        1           0.009571676    0.001495128   -0.013113776
      7        1           0.009572295   -0.001484663   -0.013110863
      8        8          -0.018188244    0.000017865    0.070898423
      9        1           0.041907657    0.000008783   -0.066385067
 -------------------------------------------------------------------
 Cartesian Forces:  Max     0.070898423 RMS     0.023163629

 GradGradGradGradGradGradGradGradGradGradGradGradGradGradGradGradGradGrad
 Berny optimization.
 FormGI is forming the generalized inverse of G from B-inverse, IUseBI=4.
 Internal  Forces:  Max     0.078347839 RMS     0.015316653
 Search for a local minimum.
 Step number   1 out of a maximum of   43
 All quantities printed in internal units (Hartrees-Bohrs-Radians)
 Mixed Optimization -- RFO/linear search
 Second derivative matrix not updated -- first step.
 ITU=  0
     Eigenvalues ---    0.00584   0.01430   0.05359   0.05654   0.05781
     Eigenvalues ---    0.05876   0.11372   0.13715   0.16000   0.16000
     Eigenvalues ---    0.16000   0.16000   0.22035   0.30978   0.34233
     Eigenvalues ---    0.34244   0.34339   0.34340   0.34406   0.42493
     Eigenvalues ---    0.52902
 RFO step:  Lambda=-1.99551257D-02 EMin= 5.84224547D-03
 Linear search not attempted -- first point.
 Iteration  1 RMS(Cart)=  0.05783920 RMS(Int)=  0.00286235
 Iteration  2 RMS(Cart)=  0.00211475 RMS(Int)=  0.00208784
 Iteration  3 RMS(Cart)=  0.00000137 RMS(Int)=  0.00208784
 Iteration  4 RMS(Cart)=  0.00000000 RMS(Int)=  0.00208784
 Variable       Old X    -DE/DX   Delta X   Delta X   Delta X     New X
                                 (Linear)    (Quad)   (Total)
    R1        2.06921  -0.00393   0.00000  -0.01086  -0.01086   2.05835
    R2        2.06650  -0.00239   0.00000  -0.00658  -0.00658   2.05993
    R3        2.06939  -0.00399   0.00000  -0.01101  -0.01101   2.05837
    R4        2.86055  -0.00065   0.00000  -0.00197  -0.00197   2.85858
    R5        2.06761   0.00719   0.00000   0.01979   0.01979   2.08741
    R6        2.06759   0.00719   0.00000   0.01979   0.01979   2.08738
    R7        2.68301  -0.01789   0.00000  -0.04021  -0.04021   2.64280
    R8        1.83745   0.07835   0.00000   0.14272   0.14272   1.98017
    A1        1.89950   0.00018   0.00000  -0.00424  -0.00425   1.89525
    A2        1.86538   0.00079   0.00000   0.01526   0.01505   1.88043
    A3        1.93094   0.00107   0.00000   0.00867   0.00855   1.93949
    A4        1.89950   0.00018   0.00000  -0.00425  -0.00427   1.89523
    A5        1.93589  -0.00316   0.00000  -0.02310  -0.02311   1.91278
    A6        1.93086   0.00108   0.00000   0.00872   0.00861   1.93946
    A7        1.92933   0.00885   0.00000   0.07708   0.07656   2.00589
    A8        1.92943   0.00884   0.00000   0.07704   0.07652   2.00594
    A9        1.90261   0.01461   0.00000   0.06774   0.06637   1.96898
   A10        1.90447  -0.00800   0.00000  -0.07051  -0.07699   1.82748
   A11        1.89870  -0.01249   0.00000  -0.07808  -0.08146   1.81725
   A12        1.89879  -0.01249   0.00000  -0.07809  -0.08146   1.81733
   A13        1.86861   0.00916   0.00000   0.05089   0.05089   1.91950
    D1        1.05438  -0.00198   0.00000  -0.02162  -0.02131   1.03307
    D2       -3.11819  -0.00034   0.00000  -0.00825  -0.00866  -3.12684
    D3       -1.03182  -0.00116   0.00000  -0.01494  -0.01499  -1.04681
    D4       -1.05535  -0.00082   0.00000  -0.00667  -0.00632  -1.06167
    D5        1.05527   0.00082   0.00000   0.00669   0.00634   1.06161
    D6       -3.14155   0.00000   0.00000   0.00000   0.00000  -3.14155
    D7        3.11817   0.00034   0.00000   0.00826   0.00866   3.12683
    D8       -1.05440   0.00198   0.00000   0.02162   0.02132  -1.03308
    D9        1.03197   0.00116   0.00000   0.01493   0.01498   1.04695
   D10       -3.14156   0.00000   0.00000   0.00005   0.00005  -3.14151
   D11        1.03652  -0.01199   0.00000  -0.08726  -0.08111   0.95542
   D12       -1.03629   0.01199   0.00000   0.08731   0.08115  -0.95513
         Item               Value     Threshold  Converged?
 Maximum Force            0.078348     0.000450     NO 
 RMS     Force            0.015317     0.000300     NO 
 Maximum Displacement     0.153794     0.001800     NO 
 RMS     Displacement     0.057539     0.001200     NO 
 Predicted change in Energy=-1.059283D-02
 GradGradGradGradGradGradGradGradGradGradGradGradGradGradGradGradGradGrad

                          Input orientation:                          
 ---------------------------------------------------------------------
 Center     Atomic      Atomic             Coordinates (Angstroms)
 Number     Number       Type             X           Y           Z
 ---------------------------------------------------------------------
      1          1           0       -1.076128    0.879037    1.022721
      2          6           0       -0.434814   -0.000034    0.973954
      3          1           0        0.223023    0.001081    1.843146
      4          1           0       -1.074189   -0.880483    1.023537
      5          6           0        0.395386    0.000275   -0.290570
      6          1           0        1.058104    0.875583   -0.412217
      7          1           0        1.060052   -0.873648   -0.411430
      8          8           0       -0.384619   -0.001052   -1.451352
      9          1           0        0.233084   -0.000858   -2.297789
 ---------------------------------------------------------------------
                    Distance matrix (angstroms):
                    1          2          3          4          5
     1  H    0.000000
     2  C    1.089233   0.000000
     3  H    1.769661   1.090067   0.000000
     4  H    1.759522   1.089243   1.769653   0.000000
     5  C    2.159238   1.512696   2.140667   2.159227   0.000000
     6  H    2.571771   2.217426   2.559059   3.113171   1.104608
     7  H    3.113191   2.217456   2.559079   2.571801   1.104595
     8  O    2.715470   2.425825   3.350068   2.715508   1.398508
     9  H    3.676144   3.339219   4.140948   3.676127   2.013770
                    6          7          8          9
     6  H    0.000000
     7  H    1.749233   0.000000
     8  O    1.982357   1.982407   0.000000
     9  H    2.237004   2.236960   1.047861   0.000000
 Stoichiometry    C2H6O(3)
 Framework group  C1[X(C2H6O)]
 Deg. of freedom    21
 Full point group                 C1      NOp   1
 Largest Abelian subgroup         C1      NOp   1
 Largest concise Abelian subgroup C1      NOp   1
                         Standard orientation:                         
 ---------------------------------------------------------------------
 Center     Atomic      Atomic             Coordinates (Angstroms)
 Number     Number       Type             X           Y           Z
 ---------------------------------------------------------------------
      1          1           0       -1.378508   -0.820854   -0.879717
      2          6           0       -1.260899   -0.189435    0.000003
      3          1           0       -2.054463    0.557895   -0.000039
      4          1           0       -1.378532   -0.820751    0.879805
      5          6           0        0.085427    0.500244    0.000000
      6          1           0        0.277215    1.147028   -0.874669
      7          1           0        0.277217    1.147148    0.874564
      8          8           0        1.155784   -0.399845   -0.000004
      9          1           0        2.063631    0.123439    0.000072
 ---------------------------------------------------------------------
 Rotational constants (GHZ):     37.9779803      9.0005041      7.9897605
 Standard basis: Aug-CC-pVTZ (5D, 7F)
 There are   315 symmetry adapted cartesian basis functions of A   symmetry.
 There are   276 symmetry adapted basis functions of A   symmetry.
   276 basis functions,   378 primitive gaussians,   315 cartesian basis functions
    14 alpha electrons       12 beta electrons
       nuclear repulsion energy        81.4818069877 Hartrees.
 NAtoms=    9 NActive=    9 NUniq=    9 SFac= 1.00D+00 NAtFMM=   60 NAOKFM=F Big=F
 Integral buffers will be    131072 words long.
 Raffenetti 2 integral format.
 Two-electron integral symmetry is turned on.
 Nuclear repulsion after empirical dispersion term =       81.4794541588 Hartrees.
 One-electron integrals computed using PRISM.
 NBasis=   276 RedAO= T EigKep=  2.05D-05  NBF=   276
 NBsUse=   276 1.00D-06 EigRej= -1.00D+00 NBFU=   276
 Initial guess from the checkpoint file:  "ethanol_Conf-wb97-opt.chk"
 B after Tr=     0.000000    0.000000    0.000000
         Rot=    0.999945    0.000005    0.000002    0.010526 Ang=   1.21 deg.
 Initial guess <Sx>= 0.0000 <Sy>= 0.0000 <Sz>= 1.0000 <S**2>= 2.0047 S= 1.0016
 ExpMin= 2.53D-02 ExpMax= 1.53D+04 ExpMxC= 5.22D+02 IAcc=3 IRadAn=         5 AccDes= 0.00D+00
 Harris functional with IExCor= 4639 and IRadAn=       5 diagonalized for initial guess.
 HarFok:  IExCor= 4639 AccDes= 0.00D+00 IRadAn=         5 IDoV= 1 UseB2=F ITyADJ=14
 ICtDFT=  3500011 ScaDFX=  1.000000  1.000000  1.000000  1.000000
 FoFCou: FMM=F IPFlag=           0 FMFlag=      100000 FMFlg1=           0
         NFxFlg=           0 DoJE=T BraDBF=F KetDBF=T FulRan=T
         wScrn=  0.000000 ICntrl=     500 IOpCl=  0 I1Cent=   200000004 NGrid=           0
         NMat0=    1 NMatS0=      1 NMatT0=    0 NMatD0=    1 NMtDS0=    0 NMtDT0=    0
 Petite list used in FoFCou.
 Gradient too large for Newton-Raphson -- use scaled steepest descent instead.
     Accept linear search using points  3 and  4.
 Gradient too large for Newton-Raphson -- use scaled steepest descent instead.
 Gradient too large for Newton-Raphson -- use scaled steepest descent instead.
     Minimum is close to point  3 DX= -2.87D-02 DF= -1.84D-06 DXR=  7.73D-02 DFR=  6.01D-03 which will be used.
 Gradient too large for Newton-Raphson -- use scaled steepest descent instead.
     Accept linear search using points  1 and  2.
 Gradient too large for Newton-Raphson -- use scaled steepest descent instead.
 Gradient too large for Newton-Raphson -- use scaled steepest descent instead.
 Gradient too large for Newton-Raphson -- use scaled steepest descent instead.
 Restarting incremental Fock formation.
     Minimum is close to point  2 DX=  2.13D-03 DF= -7.79D-10 DXR=  2.37D-03 DFR=  5.60D-06 which will be used.
 Gradient too large for Newton-Raphson -- use scaled steepest descent instead.
 Gradient too large for Newton-Raphson -- use scaled steepest descent instead.
     Minimum is close to point  2 DX=  4.65D-03 DF= -2.40D-09 DXR=  5.14D-03 DFR=  2.64D-05 which will be used.
 Gradient too large for Newton-Raphson -- use scaled steepest descent instead.
 Gradient too large for Newton-Raphson -- use scaled steepest descent instead.
     Minimum is close to point  2 DX=  1.10D-03 DF= -9.33D-11 DXR=  1.22D-03 DFR=  1.50D-06 which will be used.
 Gradient too large for Newton-Raphson -- use scaled steepest descent instead.
 Gradient too large for Newton-Raphson -- use scaled steepest descent instead.
     Minimum is close to point  2 DX=  3.43D-03 DF= -6.40D-10 DXR=  3.80D-03 DFR=  1.44D-05 which will be used.
 Gradient too large for Newton-Raphson -- use scaled steepest descent instead.
 LinEq1:  Iter=  0 NonCon=     1 RMS=2.65D-04 Max=1.13D-02 NDo=     1
 AX will form     1 AO Fock derivatives at one time.
 LinEq1:  Iter=  1 NonCon=     1 RMS=4.96D-05 Max=2.11D-03 NDo=     1
 LinEq1:  Iter=  2 NonCon=     1 RMS=3.27D-05 Max=8.70D-04 NDo=     1
 LinEq1:  Iter=  3 NonCon=     1 RMS=1.84D-05 Max=4.56D-04 NDo=     1
 LinEq1:  Iter=  4 NonCon=     1 RMS=7.03D-06 Max=1.91D-04 NDo=     1
 LinEq1:  Iter=  5 NonCon=     1 RMS=3.18D-06 Max=6.41D-05 NDo=     1
 LinEq1:  Iter=  6 NonCon=     1 RMS=1.07D-06 Max=3.00D-05 NDo=     1
 LinEq1:  Iter=  7 NonCon=     1 RMS=2.94D-07 Max=7.83D-06 NDo=     1
 LinEq1:  Iter=  8 NonCon=     1 RMS=9.07D-08 Max=2.67D-06 NDo=     1
 LinEq1:  Iter=  9 NonCon=     1 RMS=2.99D-08 Max=6.08D-07 NDo=     1
 LinEq1:  Iter= 10 NonCon=     1 RMS=1.23D-08 Max=2.05D-07 NDo=     1
 LinEq1:  Iter= 11 NonCon=     0 RMS=4.41D-09 Max=7.05D-08 NDo=     1
 Linear equations converged to 8.268D-09 8.268D-08 after    11 iterations.
     Accept linear search using points  1 and  2.
     Minimum is close to point  2 DX= -6.24D-03 DF= -1.22D-08 DXR=  6.28D-03 DFR=  3.95D-05 which will be used.
 LinEq1:  Iter=  0 NonCon=     1 RMS=3.32D-06 Max=1.10D-04 NDo=     1
 LinEq1:  Iter=  1 NonCon=     1 RMS=1.25D-06 Max=4.71D-05 NDo=     1
 LinEq1:  Iter=  2 NonCon=     1 RMS=8.30D-07 Max=2.23D-05 NDo=     1
 LinEq1:  Iter=  3 NonCon=     1 RMS=4.17D-07 Max=8.14D-06 NDo=     1
 LinEq1:  Iter=  4 NonCon=     1 RMS=2.17D-07 Max=6.27D-06 NDo=     1
 LinEq1:  Iter=  5 NonCon=     1 RMS=7.47D-08 Max=1.88D-06 NDo=     1
 LinEq1:  Iter=  6 NonCon=     1 RMS=1.91D-08 Max=7.23D-07 NDo=     1
 LinEq1:  Iter=  7 NonCon=     1 RMS=6.40D-09 Max=2.03D-07 NDo=     1
 LinEq1:  Iter=  8 NonCon=     1 RMS=1.86D-09 Max=4.32D-08 NDo=     1
 LinEq1:  Iter=  9 NonCon=     1 RMS=8.14D-10 Max=1.93D-08 NDo=     1
 LinEq1:  Iter= 10 NonCon=     0 RMS=3.43D-10 Max=9.95D-09 NDo=     1
 Linear equations converged to 1.915D-09 1.915D-08 after    10 iterations.
 Restarting incremental Fock formation.
     Minimum is close to point  2 DX=  7.78D-04 DF= -2.84D-14 DXR=  7.78D-04 DFR=  3.90D-07 which will be used.
 SCF Done:  E(UwB97XD) =  -154.828125856     a.u. after   17 cycles
            Convg  =    0.2070D-06                    63 Fock formations.
              S**2 =  2.0048                  -V/T =  2.0056
 <Sx>= 0.0000 <Sy>= 0.0000 <Sz>= 1.0000 <S**2>= 2.0048 S= 1.0016
 <L.S>= 0.000000000000E+00
 Annihilation of the first spin contaminant:
 S**2 before annihilation     2.0048,   after     2.0000
 Calling FoFJK, ICntrl=      2127 FMM=F ISym2X=0 I1Cent= 0 IOpClX= 1 NMat=1 NMatS=1 NMatT=0.
 ***** Axes restored to original set *****
 -------------------------------------------------------------------
 Center     Atomic                   Forces (Hartrees/Bohr)
 Number     Number              X              Y              Z
 -------------------------------------------------------------------
      1        1           0.001345415    0.000247624   -0.000322559
      2        6           0.001372031   -0.000008364   -0.004380680
      3        1           0.000454062    0.000001477    0.000005198
      4        1           0.001348020   -0.000240111   -0.000322358
      5        6          -0.024408810   -0.000022330    0.000242636
      6        1           0.006044934    0.000041344   -0.002181306
      7        1           0.006044889   -0.000031336   -0.002181102
      8        8          -0.021096802    0.000001972    0.046851576
      9        1           0.028896262    0.000009724   -0.037711405
 -------------------------------------------------------------------
 Cartesian Forces:  Max     0.046851576 RMS     0.014402896

 GradGradGradGradGradGradGradGradGradGradGradGradGradGradGradGradGradGrad
 Berny optimization.
 Using GEDIIS/GDIIS optimizer.
 FormGI is forming the generalized inverse of G from B-inverse, IUseBI=4.
 Internal  Forces:  Max     0.047496336 RMS     0.008783128
 Search for a local minimum.
 Step number   2 out of a maximum of   43
 All quantities printed in internal units (Hartrees-Bohrs-Radians)
 Mixed Optimization -- RFO/linear search
 Update second derivatives using D2CorX and points    1    2
 DE= -1.41D-02 DEPred=-1.06D-02 R= 1.33D+00
 TightC=F SS=  1.41D+00  RLast= 2.77D-01 DXNew= 5.0454D-01 8.3063D-01
 Trust test= 1.33D+00 RLast= 2.77D-01 DXMaxT set to 5.05D-01
 ITU=  1  0
 Use linear search instead of GDIIS.
     Eigenvalues ---    0.00584   0.01430   0.04722   0.05034   0.05698
     Eigenvalues ---    0.05803   0.11481   0.14058   0.15970   0.16000
     Eigenvalues ---    0.16000   0.16983   0.21330   0.29007   0.32087
     Eigenvalues ---    0.34238   0.34308   0.34340   0.34486   0.35418
     Eigenvalues ---    0.43510
 RFO step:  Lambda=-4.79949542D-03 EMin= 5.84224547D-03
 Quartic linear search produced a step of  1.18214.
 Iteration  1 RMS(Cart)=  0.06107179 RMS(Int)=  0.00810225
 Iteration  2 RMS(Cart)=  0.00529830 RMS(Int)=  0.00386833
 Iteration  3 RMS(Cart)=  0.00000964 RMS(Int)=  0.00386833
 Iteration  4 RMS(Cart)=  0.00000001 RMS(Int)=  0.00386833
 Variable       Old X    -DE/DX   Delta X   Delta X   Delta X     New X
                                 (Linear)    (Quad)   (Total)
    R1        2.05835  -0.00061  -0.01283   0.00536  -0.00747   2.05088
    R2        2.05993   0.00028  -0.00777   0.00731  -0.00047   2.05946
    R3        2.05837  -0.00061  -0.01302   0.00546  -0.00756   2.05081
    R4        2.85858  -0.00668  -0.00233  -0.04474  -0.04706   2.81152
    R5        2.08741   0.00390   0.02340   0.00773   0.03113   2.11854
    R6        2.08738   0.00390   0.02339   0.00774   0.03113   2.11852
    R7        2.64280  -0.01194  -0.04753  -0.02593  -0.07346   2.56934
    R8        1.98017   0.04750   0.16871   0.06876   0.23747   2.21764
    A1        1.89525   0.00035  -0.00503   0.00015  -0.00513   1.89012
    A2        1.88043   0.00139   0.01779   0.02301   0.04050   1.92093
    A3        1.93949  -0.00083   0.01011  -0.01332  -0.00350   1.93599
    A4        1.89523   0.00035  -0.00505   0.00019  -0.00511   1.89012
    A5        1.91278  -0.00037  -0.02732   0.00400  -0.02358   1.88920
    A6        1.93946  -0.00082   0.01017  -0.01332  -0.00344   1.93603
    A7        2.00589   0.00210   0.09050  -0.00988   0.07964   2.08552
    A8        2.00594   0.00210   0.09045  -0.00989   0.07958   2.08553
    A9        1.96898   0.00254   0.07846  -0.00364   0.06857   2.03754
   A10        1.82748  -0.00409  -0.09101  -0.06002  -0.15954   1.66794
   A11        1.81725  -0.00182  -0.09629   0.04503  -0.05850   1.75875
   A12        1.81733  -0.00182  -0.09630   0.04501  -0.05851   1.75881
   A13        1.91950  -0.00220   0.06016  -0.06657  -0.00640   1.91310
    D1        1.03307   0.00075  -0.02519   0.04407   0.02067   1.05374
    D2       -3.12684  -0.00141  -0.01023  -0.05533  -0.06738   3.08896
    D3       -1.04681  -0.00033  -0.01772  -0.00564  -0.02338  -1.07020
    D4       -1.06167   0.00108  -0.00747   0.04973   0.04407  -1.01759
    D5        1.06161  -0.00108   0.00749  -0.04967  -0.04398   1.01762
    D6       -3.14155   0.00000   0.00000   0.00002   0.00002  -3.14153
    D7        3.12683   0.00141   0.01024   0.05534   0.06740  -3.08896
    D8       -1.03308  -0.00075   0.02520  -0.04406  -0.02066  -1.05374
    D9        1.04695   0.00033   0.01771   0.00562   0.02334   1.07029
   D10       -3.14151   0.00000   0.00006   0.00005   0.00011  -3.14141
   D11        0.95542  -0.00288  -0.09588  -0.01667  -0.10124   0.85417
   D12       -0.95513   0.00288   0.09594   0.01676   0.10139  -0.85374
         Item               Value     Threshold  Converged?
 Maximum Force            0.047496     0.000450     NO 
 RMS     Force            0.008783     0.000300     NO 
 Maximum Displacement     0.220503     0.001800     NO 
 RMS     Displacement     0.064361     0.001200     NO 
 Predicted change in Energy=-5.227766D-03
 GradGradGradGradGradGradGradGradGradGradGradGradGradGradGradGradGradGrad

                          Input orientation:                          
 ---------------------------------------------------------------------
 Center     Atomic      Atomic             Coordinates (Angstroms)
 Number     Number       Type             X           Y           Z
 ---------------------------------------------------------------------
      1          1           0       -1.080322    0.888621    1.069591
      2          6           0       -0.461648   -0.000076    0.996853
      3          1           0        0.238356    0.001077    1.832137
      4          1           0       -1.078355   -0.890027    1.070410
      5          6           0        0.322181    0.000230   -0.267717
      6          1           0        1.047808    0.831221   -0.467072
      7          1           0        1.049630   -0.829328   -0.466341
      8          8           0       -0.387519   -0.001007   -1.427430
      9          1           0        0.349769   -0.000811   -2.340430
 ---------------------------------------------------------------------
                    Distance matrix (angstroms):
                    1          2          3          4          5
     1  H    0.000000
     2  C    1.085279   0.000000
     3  H    1.762986   1.089819   0.000000
     4  H    1.778649   1.085242   1.762958   0.000000
     5  C    2.131818   1.487793   2.101527   2.131816   0.000000
     6  H    2.625560   2.261103   2.575017   3.138011   1.121081
     7  H    3.138014   2.261096   2.575022   2.625568   1.121071
     8  O    2.739804   2.425417   3.319111   2.739857   1.359636
     9  H    3.803221   3.434510   4.174054   3.803166   2.072896
                    6          7          8          9
     6  H    0.000000
     7  H    1.660550   0.000000
     8  O    1.917043   1.917082   0.000000
     9  H    2.165411   2.165284   1.173526   0.000000
 Stoichiometry    C2H6O(3)
 Framework group  C1[X(C2H6O)]
 Deg. of freedom    21
 Full point group                 C1      NOp   1
 Largest Abelian subgroup         C1      NOp   1
 Largest concise Abelian subgroup C1      NOp   1
                         Standard orientation:                         
 ---------------------------------------------------------------------
 Center     Atomic      Atomic             Coordinates (Angstroms)
 Number     Number       Type             X           Y           Z
 ---------------------------------------------------------------------
      1          1           0       -1.425501   -0.770625   -0.889292
      2          6           0       -1.273228   -0.167491    0.000019
      3          1           0       -2.011134    0.634507   -0.000046
      4          1           0       -1.425541   -0.770507    0.889357
      5          6           0        0.081966    0.446492   -0.000012
      6          1           0        0.373105    1.141208   -0.830332
      7          1           0        0.373098    1.141299    0.830219
      8          8           0        1.140332   -0.407013   -0.000014
      9          1           0        2.140890    0.206215    0.000167
 ---------------------------------------------------------------------
 Rotational constants (GHZ):     40.5069230      8.9591427      8.0323036
 Standard basis: Aug-CC-pVTZ (5D, 7F)
 There are   315 symmetry adapted cartesian basis functions of A   symmetry.
 There are   276 symmetry adapted basis functions of A   symmetry.
   276 basis functions,   378 primitive gaussians,   315 cartesian basis functions
    14 alpha electrons       12 beta electrons
       nuclear repulsion energy        81.7935150101 Hartrees.
 NAtoms=    9 NActive=    9 NUniq=    9 SFac= 1.00D+00 NAtFMM=   60 NAOKFM=F Big=F
 Integral buffers will be    131072 words long.
 Raffenetti 2 integral format.
 Two-electron integral symmetry is turned on.
 Nuclear repulsion after empirical dispersion term =       81.7912514845 Hartrees.
 One-electron integrals computed using PRISM.
 NBasis=   276 RedAO= T EigKep=  1.79D-05  NBF=   276
 NBsUse=   276 1.00D-06 EigRej= -1.00D+00 NBFU=   276
 Initial guess from the checkpoint file:  "ethanol_Conf-wb97-opt.chk"
 B after Tr=     0.000000    0.000000    0.000000
         Rot=    0.999953    0.000000    0.000001    0.009649 Ang=   1.11 deg.
 Initial guess <Sx>= 0.0000 <Sy>= 0.0000 <Sz>= 1.0000 <S**2>= 2.0049 S= 1.0016
 ExpMin= 2.53D-02 ExpMax= 1.53D+04 ExpMxC= 5.22D+02 IAcc=3 IRadAn=         5 AccDes= 0.00D+00
 Harris functional with IExCor= 4639 and IRadAn=       5 diagonalized for initial guess.
 HarFok:  IExCor= 4639 AccDes= 0.00D+00 IRadAn=         5 IDoV= 1 UseB2=F ITyADJ=14
 ICtDFT=  3500011 ScaDFX=  1.000000  1.000000  1.000000  1.000000
 FoFCou: FMM=F IPFlag=           0 FMFlag=      100000 FMFlg1=           0
         NFxFlg=           0 DoJE=T BraDBF=F KetDBF=T FulRan=T
         wScrn=  0.000000 ICntrl=     500 IOpCl=  0 I1Cent=   200000004 NGrid=           0
         NMat0=    1 NMatS0=      1 NMatT0=    0 NMatD0=    1 NMtDS0=    0 NMtDT0=    0
 Petite list used in FoFCou.
 Gradient too large for Newton-Raphson -- use scaled steepest descent instead.
     Accept linear search using points  3 and  4.
 Gradient too large for Newton-Raphson -- use scaled steepest descent instead.
     Minimum is close to point  2 DX=  3.87D-02 DF= -6.66D-06 DXR=  7.18D-02 DFR=  5.18D-03 which will be used.
 Gradient too large for Newton-Raphson -- use scaled steepest descent instead.
     Accept linear search using points  1 and  2.
 Gradient too large for Newton-Raphson -- use scaled steepest descent instead.
     Minimum is close to point  2 DX=  2.96D-03 DF= -1.84D-08 DXR=  5.89D-03 DFR=  3.47D-05 which will be used.
 Gradient too large for Newton-Raphson -- use scaled steepest descent instead.
     Accept linear search using points  1 and  2.
 Gradient too large for Newton-Raphson -- use scaled steepest descent instead.
     Minimum is close to point  5 DX=  4.62D-02 DF= -2.43D-07 DXR=  1.14D-02 DFR=  1.31D-04 which will be used.
 Gradient too large for Newton-Raphson -- use scaled steepest descent instead.
     Minimum is close to point  3 DX=  1.64D-02 DF= -2.40D-06 DXR=  7.59D-02 DFR=  5.79D-03 which will be used.
 Gradient too large for Newton-Raphson -- use scaled steepest descent instead.
 Restarting incremental Fock formation.
 Gradient too large for Newton-Raphson -- use scaled steepest descent instead.
     Accept linear search using points  1 and  2.
 Gradient too large for Newton-Raphson -- use scaled steepest descent instead.
     Accept linear search using points  1 and  2.
 Gradient too large for Newton-Raphson -- use scaled steepest descent instead.
 Gradient too large for Newton-Raphson -- use scaled steepest descent instead.
     Minimum is close to point  2 DX=  2.22D-02 DF= -2.92D-08 DXR=  2.17D-02 DFR=  4.71D-04 which will be used.
 Gradient too large for Newton-Raphson -- use scaled steepest descent instead.
 Gradient too large for Newton-Raphson -- use scaled steepest descent instead.
     Accept linear search using points  1 and  2.
     Minimum is close to point  2 DX= -3.16D-02 DF= -4.98D-08 DXR=  3.26D-02 DFR=  1.06D-03 which will be used.
 Gradient too large for Newton-Raphson -- use scaled steepest descent instead.
 Gradient too large for Newton-Raphson -- use scaled steepest descent instead.
 Restarting incremental Fock formation.
     Minimum is close to point  2 DX=  3.19D-02 DF= -3.78D-08 DXR=  3.09D-02 DFR=  9.55D-04 which will be used.
 Gradient too large for Newton-Raphson -- use scaled steepest descent instead.
 LinEq1:  Iter=  0 NonCon=     1 RMS=3.22D-04 Max=1.71D-02 NDo=     1
 AX will form     1 AO Fock derivatives at one time.
 LinEq1:  Iter=  1 NonCon=     1 RMS=5.28D-05 Max=2.24D-03 NDo=     1
 LinEq1:  Iter=  2 NonCon=     1 RMS=3.32D-05 Max=7.85D-04 NDo=     1
 LinEq1:  Iter=  3 NonCon=     1 RMS=1.94D-05 Max=5.89D-04 NDo=     1
 LinEq1:  Iter=  4 NonCon=     1 RMS=7.02D-06 Max=1.72D-04 NDo=     1
 LinEq1:  Iter=  5 NonCon=     1 RMS=3.50D-06 Max=6.45D-05 NDo=     1
 LinEq1:  Iter=  6 NonCon=     1 RMS=1.06D-06 Max=2.63D-05 NDo=     1
 LinEq1:  Iter=  7 NonCon=     1 RMS=3.01D-07 Max=7.09D-06 NDo=     1
 LinEq1:  Iter=  8 NonCon=     1 RMS=8.35D-08 Max=2.11D-06 NDo=     1
 LinEq1:  Iter=  9 NonCon=     1 RMS=3.52D-08 Max=7.28D-07 NDo=     1
 LinEq1:  Iter= 10 NonCon=     1 RMS=1.32D-08 Max=2.51D-07 NDo=     1
 LinEq1:  Iter= 11 NonCon=     0 RMS=3.91D-09 Max=5.84D-08 NDo=     1
 Linear equations converged to 8.268D-09 8.268D-08 after    11 iterations.
     Minimum is close to point  2 DX=  4.25D-03 DF= -7.24D-09 DXR=  4.23D-03 DFR=  1.79D-05 which will be used.
 LinEq1:  Iter=  0 NonCon=     1 RMS=5.27D-06 Max=1.85D-04 NDo=     1
 LinEq1:  Iter=  1 NonCon=     1 RMS=2.75D-06 Max=6.23D-05 NDo=     1
 LinEq1:  Iter=  2 NonCon=     1 RMS=1.62D-06 Max=6.20D-05 NDo=     1
 LinEq1:  Iter=  3 NonCon=     1 RMS=6.59D-07 Max=1.37D-05 NDo=     1
 LinEq1:  Iter=  4 NonCon=     1 RMS=3.26D-07 Max=5.97D-06 NDo=     1
 LinEq1:  Iter=  5 NonCon=     1 RMS=1.11D-07 Max=3.27D-06 NDo=     1
 LinEq1:  Iter=  6 NonCon=     1 RMS=3.06D-08 Max=5.41D-07 NDo=     1
 LinEq1:  Iter=  7 NonCon=     1 RMS=7.47D-09 Max=1.29D-07 NDo=     1
 LinEq1:  Iter=  8 NonCon=     1 RMS=3.26D-09 Max=6.23D-08 NDo=     1
 LinEq1:  Iter=  9 NonCon=     0 RMS=1.22D-09 Max=2.62D-08 NDo=     1
 Linear equations converged to 3.168D-09 3.168D-08 after     9 iterations.
     Minimum is close to point  2 DX= -8.45D-05 DF=  0.00D+00 DXR=  8.45D-05 DFR=  0.00D+00 which will be used.
 SCF Done:  E(UwB97XD) =  -154.837453232     a.u. after   20 cycles
            Convg  =    0.1876D-06                    68 Fock formations.
              S**2 =  2.0054                  -V/T =  2.0053
 <Sx>= 0.0000 <Sy>= 0.0000 <Sz>= 1.0000 <S**2>= 2.0054 S= 1.0018
 <L.S>= 0.000000000000E+00
 Annihilation of the first spin contaminant:
 S**2 before annihilation     2.0054,   after     2.0000
 Calling FoFJK, ICntrl=      2127 FMM=F ISym2X=0 I1Cent= 0 IOpClX= 1 NMat=1 NMatS=1 NMatT=0.
 ***** Axes restored to original set *****
 -------------------------------------------------------------------
 Center     Atomic                   Forces (Hartrees/Bohr)
 Number     Number              X              Y              Z
 -------------------------------------------------------------------
      1        1          -0.002263220    0.000500373   -0.000264096
      2        6           0.006883050    0.000034058    0.004468522
      3        1          -0.000992590    0.000000030    0.002213279
      4        1          -0.002274299   -0.000525729   -0.000265584
      5        6           0.009155056   -0.000003582   -0.025924010
      6        1          -0.000199069    0.001243806    0.009300479
      7        1          -0.000194540   -0.001238467    0.009299624
      8        8          -0.034679317   -0.000020693    0.028039198
      9        1           0.024564929    0.000010204   -0.026867410
 -------------------------------------------------------------------
 Cartesian Forces:  Max     0.034679317 RMS     0.012664248

 GradGradGradGradGradGradGradGradGradGradGradGradGradGradGradGradGradGrad
 Berny optimization.
 Using GEDIIS/GDIIS optimizer.
 FormGI is forming the generalized inverse of G from B-inverse, IUseBI=4.
 Internal  Forces:  Max     0.036336299 RMS     0.007327734
 Search for a local minimum.
 Step number   3 out of a maximum of   43
 All quantities printed in internal units (Hartrees-Bohrs-Radians)
 Mixed Optimization -- RFO/linear search
 Update second derivatives using D2CorX and points    2    3
 DE= -9.33D-03 DEPred=-5.23D-03 R= 1.78D+00
 TightC=F SS=  1.41D+00  RLast= 3.92D-01 DXNew= 8.4853D-01 1.1753D+00
 Trust test= 1.78D+00 RLast= 3.92D-01 DXMaxT set to 8.49D-01
 ITU=  1  1  0
 Use linear search instead of GDIIS.
     Eigenvalues ---    0.00584   0.01430   0.03573   0.03933   0.05703
     Eigenvalues ---    0.06031   0.09665   0.14416   0.15979   0.16000
     Eigenvalues ---    0.16067   0.16924   0.18721   0.25501   0.32314
     Eigenvalues ---    0.34238   0.34313   0.34340   0.34483   0.35265
     Eigenvalues ---    0.45441
 RFO step:  Lambda=-8.99029030D-03 EMin= 5.84224547D-03
 Quartic linear search produced a step of  0.52221.
 Iteration  1 RMS(Cart)=  0.04082981 RMS(Int)=  0.01557997
 Iteration  2 RMS(Cart)=  0.01344609 RMS(Int)=  0.00111151
 Iteration  3 RMS(Cart)=  0.00001312 RMS(Int)=  0.00111147
 Iteration  4 RMS(Cart)=  0.00000001 RMS(Int)=  0.00111147
 Variable       Old X    -DE/DX   Delta X   Delta X   Delta X     New X
                                 (Linear)    (Quad)   (Total)
    R1        2.05088   0.00168  -0.00390   0.00289  -0.00101   2.04987
    R2        2.05946   0.00106  -0.00024   0.00229   0.00204   2.06150
    R3        2.05081   0.00171  -0.00395   0.00293  -0.00102   2.04979
    R4        2.81152   0.00452  -0.02458   0.01587  -0.00871   2.80281
    R5        2.11854  -0.00086   0.01626   0.00578   0.02203   2.14057
    R6        2.11852  -0.00086   0.01626   0.00579   0.02205   2.14056
    R7        2.56934   0.00428  -0.03836  -0.00482  -0.04318   2.52616
    R8        2.21764   0.03634   0.12401   0.16625   0.29026   2.50790
    A1        1.89012  -0.00091  -0.00268  -0.00397  -0.00675   1.88336
    A2        1.92093  -0.00117   0.02115  -0.01161   0.00949   1.93042
    A3        1.93599  -0.00027  -0.00183  -0.00315  -0.00505   1.93094
    A4        1.89012  -0.00090  -0.00267  -0.00396  -0.00673   1.88339
    A5        1.88920   0.00358  -0.01231   0.02651   0.01409   1.90330
    A6        1.93603  -0.00028  -0.00179  -0.00319  -0.00505   1.93097
    A7        2.08552  -0.00615   0.04159  -0.03813   0.00168   2.08720
    A8        2.08553  -0.00614   0.04156  -0.03812   0.00167   2.08719
    A9        2.03754  -0.00568   0.03581   0.00632   0.03870   2.07624
   A10        1.66794   0.00491  -0.08331  -0.02943  -0.11429   1.55365
   A11        1.75875   0.00899  -0.03055   0.05808   0.02478   1.78353
   A12        1.75881   0.00899  -0.03056   0.05807   0.02476   1.78357
   A13        1.91310  -0.00495  -0.00334  -0.02570  -0.02905   1.88405
    D1        1.05374   0.00296   0.01080   0.06619   0.07748   1.13123
    D2        3.08896  -0.00108  -0.03519  -0.04689  -0.08254   3.00642
    D3       -1.07020   0.00094  -0.01221   0.00965  -0.00254  -1.07274
    D4       -1.01759   0.00202   0.02301   0.05654   0.08004  -0.93755
    D5        1.01762  -0.00202  -0.02297  -0.05654  -0.07999   0.93764
    D6       -3.14153   0.00000   0.00001   0.00000   0.00001  -3.14152
    D7       -3.08896   0.00108   0.03520   0.04691   0.08257  -3.00639
    D8       -1.05374  -0.00296  -0.01079  -0.06617  -0.07746  -1.13120
    D9        1.07029  -0.00094   0.01219  -0.00963   0.00254   1.07283
   D10       -3.14141   0.00000   0.00006  -0.00003   0.00003  -3.14138
   D11        0.85417   0.00452  -0.05287  -0.00266  -0.05418   0.79999
   D12       -0.85374  -0.00452   0.05294   0.00262   0.05422  -0.79953
         Item               Value     Threshold  Converged?
 Maximum Force            0.036336     0.000450     NO 
 RMS     Force            0.007328     0.000300     NO 
 Maximum Displacement     0.168596     0.001800     NO 
 RMS     Displacement     0.051960     0.001200     NO 
 Predicted change in Energy=-5.068753D-03
 GradGradGradGradGradGradGradGradGradGradGradGradGradGradGradGradGradGrad

                          Input orientation:                          
 ---------------------------------------------------------------------
 Center     Atomic      Atomic             Coordinates (Angstroms)
 Number     Number       Type             X           Y           Z
 ---------------------------------------------------------------------
      1          1           0       -1.080787    0.891135    1.103987
      2          6           0       -0.469113   -0.000078    1.013091
      3          1           0        0.249461    0.001094    1.833893
      4          1           0       -1.078811   -0.892516    1.104784
      5          6           0        0.266833    0.000179   -0.274627
      6          1           0        1.049544    0.795021   -0.471333
      7          1           0        1.051271   -0.793123   -0.470653
      8          8           0       -0.427483   -0.001025   -1.416956
      9          1           0        0.438986   -0.000786   -2.422185
 ---------------------------------------------------------------------
                    Distance matrix (angstroms):
                    1          2          3          4          5
     1  H    0.000000
     2  C    1.084744   0.000000
     3  H    1.759118   1.090901   0.000000
     4  H    1.783653   1.084705   1.759103   0.000000
     5  C    2.123784   1.483184   2.108591   2.123779   0.000000
     6  H    2.651260   2.267602   2.566032   3.140354   1.132741
     7  H    3.140364   2.267594   2.566050   2.651251   1.132738
     8  O    2.752800   2.430404   3.320584   2.752846   1.336785
     9  H    3.941969   3.553276   4.260296   3.941878   2.154447
                    6          7          8          9
     6  H    0.000000
     7  H    1.588145   0.000000
     8  O    1.926006   1.926038   0.000000
     9  H    2.193607   2.193437   1.327123   0.000000
 Stoichiometry    C2H6O(3)
 Framework group  C1[X(C2H6O)]
 Deg. of freedom    21
 Full point group                 C1      NOp   1
 Largest Abelian subgroup         C1      NOp   1
 Largest concise Abelian subgroup C1      NOp   1
                         Standard orientation:                         
 ---------------------------------------------------------------------
 Center     Atomic      Atomic             Coordinates (Angstroms)
 Number     Number       Type             X           Y           Z
 ---------------------------------------------------------------------
      1          1           0       -1.450872   -0.747073   -0.891782
      2          6           0       -1.282511   -0.152932    0.000026
      3          1           0       -2.005052    0.664381   -0.000054
      4          1           0       -1.450893   -0.746938    0.891871
      5          6           0        0.088491    0.412919   -0.000019
      6          1           0        0.383105    1.165039   -0.794135
      7          1           0        0.383113    1.165124    0.794010
      8          8           0        1.133030   -0.421307   -0.000020
      9          1           0        2.240479    0.310000    0.000209
 ---------------------------------------------------------------------
 Rotational constants (GHZ):     41.2524252      8.8765420      7.9666459
 Standard basis: Aug-CC-pVTZ (5D, 7F)
 There are   315 symmetry adapted cartesian basis functions of A   symmetry.
 There are   276 symmetry adapted basis functions of A   symmetry.
   276 basis functions,   378 primitive gaussians,   315 cartesian basis functions
    14 alpha electrons       12 beta electrons
       nuclear repulsion energy        81.5225638706 Hartrees.
 NAtoms=    9 NActive=    9 NUniq=    9 SFac= 1.00D+00 NAtFMM=   60 NAOKFM=F Big=F
 Integral buffers will be    131072 words long.
 Raffenetti 2 integral format.
 Two-electron integral symmetry is turned on.
 Nuclear repulsion after empirical dispersion term =       81.5203156018 Hartrees.
 One-electron integrals computed using PRISM.
 NBasis=   276 RedAO= T EigKep=  1.65D-05  NBF=   276
 NBsUse=   276 1.00D-06 EigRej= -1.00D+00 NBFU=   276
 Initial guess from the checkpoint file:  "ethanol_Conf-wb97-opt.chk"
 B after Tr=     0.000000    0.000000    0.000000
         Rot=    0.999994    0.000003   -0.000001    0.003498 Ang=   0.40 deg.
 Initial guess <Sx>= 0.0000 <Sy>= 0.0000 <Sz>= 1.0000 <S**2>= 2.0056 S= 1.0019
 ExpMin= 2.53D-02 ExpMax= 1.53D+04 ExpMxC= 5.22D+02 IAcc=3 IRadAn=         5 AccDes= 0.00D+00
 Harris functional with IExCor= 4639 and IRadAn=       5 diagonalized for initial guess.
 HarFok:  IExCor= 4639 AccDes= 0.00D+00 IRadAn=         5 IDoV= 1 UseB2=F ITyADJ=14
 ICtDFT=  3500011 ScaDFX=  1.000000  1.000000  1.000000  1.000000
 FoFCou: FMM=F IPFlag=           0 FMFlag=      100000 FMFlg1=           0
         NFxFlg=           0 DoJE=T BraDBF=F KetDBF=T FulRan=T
         wScrn=  0.000000 ICntrl=     500 IOpCl=  0 I1Cent=   200000004 NGrid=           0
         NMat0=    1 NMatS0=      1 NMatT0=    0 NMatD0=    1 NMtDS0=    0 NMtDT0=    0
 Petite list used in FoFCou.
 Gradient too large for Newton-Raphson -- use scaled steepest descent instead.
     Accept linear search using points  3 and  4.
 Gradient too large for Newton-Raphson -- use scaled steepest descent instead.
     Minimum is close to point  2 DX=  5.19D-03 DF= -1.04D-07 DXR=  1.03D-02 DFR=  1.06D-04 which will be used.
 Gradient too large for Newton-Raphson -- use scaled steepest descent instead.
     Accept linear search using points  1 and  2.
 Gradient too large for Newton-Raphson -- use scaled steepest descent instead.
 Gradient too large for Newton-Raphson -- use scaled steepest descent instead.
     Accept linear search using points  1 and  2.
 Gradient too large for Newton-Raphson -- use scaled steepest descent instead.
     Minimum is close to point  3 DX=  3.82D-02 DF= -5.52D-07 DXR=  3.36D-02 DFR=  1.13D-03 which will be used.
 Gradient too large for Newton-Raphson -- use scaled steepest descent instead.
 Gradient too large for Newton-Raphson -- use scaled steepest descent instead.
 Restarting incremental Fock formation.
     Accept linear search using points  1 and  2.
     Minimum is close to point  2 DX= -9.73D-02 DF= -2.91D-06 DXR=  9.70D-02 DFR=  1.10D-02 which will be used.
 Gradient too large for Newton-Raphson -- use scaled steepest descent instead.
 Gradient too large for Newton-Raphson -- use scaled steepest descent instead.
 Gradient too large for Newton-Raphson -- use scaled steepest descent instead.
 Gradient too large for Newton-Raphson -- use scaled steepest descent instead.
     Accept linear search using points  1 and  2.
     Minimum is close to point  2 DX= -5.72D-03 DF= -4.65D-09 DXR=  4.79D-03 DFR=  3.17D-05 which will be used.
 Gradient too large for Newton-Raphson -- use scaled steepest descent instead.
     Minimum is close to point  3 DX=  2.17D-02 DF= -1.21D-06 DXR=  9.81D-02 DFR=  9.71D-03 which will be used.
 Gradient too large for Newton-Raphson -- use scaled steepest descent instead.
 Gradient too large for Newton-Raphson -- use scaled steepest descent instead.
     Minimum is close to point  3 DX= -4.68D-03 DF= -1.07D-07 DXR=  2.40D-02 DFR=  5.74D-04 which will be used.
 LinEq1:  Iter=  0 NonCon=     1 RMS=2.87D-04 Max=1.72D-02 NDo=     1
 AX will form     1 AO Fock derivatives at one time.
 LinEq1:  Iter=  1 NonCon=     1 RMS=3.72D-05 Max=1.59D-03 NDo=     1
 LinEq1:  Iter=  2 NonCon=     1 RMS=2.13D-05 Max=4.43D-04 NDo=     1
 LinEq1:  Iter=  3 NonCon=     1 RMS=1.35D-05 Max=4.92D-04 NDo=     1
 LinEq1:  Iter=  4 NonCon=     1 RMS=4.89D-06 Max=1.07D-04 NDo=     1
 LinEq1:  Iter=  5 NonCon=     1 RMS=2.51D-06 Max=5.11D-05 NDo=     1
 LinEq1:  Iter=  6 NonCon=     1 RMS=7.37D-07 Max=1.15D-05 NDo=     1
 LinEq1:  Iter=  7 NonCon=     1 RMS=2.04D-07 Max=3.43D-06 NDo=     1
 LinEq1:  Iter=  8 NonCon=     1 RMS=6.04D-08 Max=8.94D-07 NDo=     1
 LinEq1:  Iter=  9 NonCon=     1 RMS=2.67D-08 Max=4.94D-07 NDo=     1
 LinEq1:  Iter= 10 NonCon=     1 RMS=9.21D-09 Max=1.37D-07 NDo=     1
 LinEq1:  Iter= 11 NonCon=     0 RMS=2.22D-09 Max=3.76D-08 NDo=     1
 Linear equations converged to 8.268D-09 8.268D-08 after    11 iterations.
 Restarting incremental Fock formation.
     Minimum is close to point  2 DX=  2.24D-03 DF= -1.66D-09 DXR=  2.23D-03 DFR=  5.00D-06 which will be used.
 LinEq1:  Iter=  0 NonCon=     1 RMS=5.20D-06 Max=1.89D-04 NDo=     1
 LinEq1:  Iter=  1 NonCon=     1 RMS=2.67D-06 Max=6.19D-05 NDo=     1
 LinEq1:  Iter=  2 NonCon=     1 RMS=1.42D-06 Max=6.09D-05 NDo=     1
 LinEq1:  Iter=  3 NonCon=     1 RMS=5.30D-07 Max=1.22D-05 NDo=     1
 LinEq1:  Iter=  4 NonCon=     1 RMS=2.58D-07 Max=5.04D-06 NDo=     1
 LinEq1:  Iter=  5 NonCon=     1 RMS=7.98D-08 Max=1.68D-06 NDo=     1
 LinEq1:  Iter=  6 NonCon=     1 RMS=2.39D-08 Max=4.78D-07 NDo=     1
 LinEq1:  Iter=  7 NonCon=     1 RMS=6.40D-09 Max=8.08D-08 NDo=     1
 LinEq1:  Iter=  8 NonCon=     1 RMS=2.53D-09 Max=5.08D-08 NDo=     1
 LinEq1:  Iter=  9 NonCon=     0 RMS=9.12D-10 Max=1.93D-08 NDo=     1
 Linear equations converged to 3.263D-09 3.263D-08 after     9 iterations.
     Minimum is close to point  2 DX= -1.59D-04 DF=  0.00D+00 DXR=  1.59D-04 DFR=  0.00D+00 which will be used.
 SCF Done:  E(UwB97XD) =  -154.846651479     a.u. after   18 cycles
            Convg  =    0.1022D-06                    64 Fock formations.
              S**2 =  2.0064                  -V/T =  2.0053
 <Sx>= 0.0000 <Sy>= 0.0000 <Sz>= 1.0000 <S**2>= 2.0064 S= 1.0021
 <L.S>= 0.000000000000E+00
 Annihilation of the first spin contaminant:
 S**2 before annihilation     2.0064,   after     2.0000
 Calling FoFJK, ICntrl=      2127 FMM=F ISym2X=0 I1Cent= 0 IOpClX= 1 NMat=1 NMatS=1 NMatT=0.
 ***** Axes restored to original set *****
 -------------------------------------------------------------------
 Center     Atomic                   Forces (Hartrees/Bohr)
 Number     Number              X              Y              Z
 -------------------------------------------------------------------
      1        1          -0.003483209    0.000354894   -0.000162301
      2        6           0.005988920    0.000036956    0.008014438
      3        1          -0.000734944   -0.000001680    0.000765919
      4        1          -0.003494674   -0.000384065   -0.000161885
      5        6           0.032240391    0.000019530   -0.027662627
      6        1          -0.008270394    0.002665585    0.011136744
      7        1          -0.008264312   -0.002674917    0.011137585
      8        8          -0.037039730   -0.000025612    0.021778643
      9        1           0.023057952    0.000009308   -0.024846516
 -------------------------------------------------------------------
 Cartesian Forces:  Max     0.037039730 RMS     0.014043404

 GradGradGradGradGradGradGradGradGradGradGradGradGradGradGradGradGradGrad
 Berny optimization.
 Using GEDIIS/GDIIS optimizer.
 FormGI is forming the generalized inverse of G from B-inverse, IUseBI=4.
 Internal  Forces:  Max     0.033874373 RMS     0.007842399
 Search for a local minimum.
 Step number   4 out of a maximum of   43
 All quantities printed in internal units (Hartrees-Bohrs-Radians)
 Mixed Optimization -- RFO/linear search
 Update second derivatives using D2CorX and points    3    4
 DE= -9.20D-03 DEPred=-5.07D-03 R= 1.81D+00
 TightC=F SS=  1.41D+00  RLast= 3.85D-01 DXNew= 1.4270D+00 1.1563D+00
 Trust test= 1.81D+00 RLast= 3.85D-01 DXMaxT set to 1.16D+00
 ITU=  1  1  1  0
 Use linear search instead of GDIIS.
     Eigenvalues ---    0.00584   0.01430   0.01815   0.03449   0.05719
     Eigenvalues ---    0.05981   0.07337   0.14670   0.15747   0.16000
     Eigenvalues ---    0.16124   0.16349   0.17071   0.22300   0.32214
     Eigenvalues ---    0.34238   0.34307   0.34340   0.34495   0.36127
     Eigenvalues ---    0.45192
 RFO step:  Lambda=-1.38384331D-02 EMin= 5.84224545D-03
 Quartic linear search produced a step of  1.19694.
 Iteration  1 RMS(Cart)=  0.03612887 RMS(Int)=  0.07713946
 Iteration  2 RMS(Cart)=  0.03120855 RMS(Int)=  0.04232609
 Iteration  3 RMS(Cart)=  0.03129900 RMS(Int)=  0.00770594
 Iteration  4 RMS(Cart)=  0.00675186 RMS(Int)=  0.00189861
 Iteration  5 RMS(Cart)=  0.00001000 RMS(Int)=  0.00189861
 Iteration  6 RMS(Cart)=  0.00000000 RMS(Int)=  0.00189861
 Variable       Old X    -DE/DX   Delta X   Delta X   Delta X     New X
                                 (Linear)    (Quad)   (Total)
    R1        2.04987   0.00224  -0.00121   0.00547   0.00426   2.05413
    R2        2.06150   0.00009   0.00245  -0.00135   0.00110   2.06260
    R3        2.04979   0.00227  -0.00122   0.00552   0.00431   2.05410
    R4        2.80281   0.00820  -0.01042   0.02364   0.01321   2.81603
    R5        2.14057  -0.00578   0.02637  -0.00931   0.01706   2.15764
    R6        2.14056  -0.00578   0.02639  -0.00930   0.01709   2.15765
    R7        2.52616   0.00988  -0.05169  -0.00673  -0.05842   2.46774
    R8        2.50790   0.03387   0.34742   0.29708   0.64450   3.15240
    A1        1.88336  -0.00025  -0.00809   0.00480  -0.00329   1.88007
    A2        1.93042  -0.00222   0.01136  -0.02019  -0.00895   1.92147
    A3        1.93094   0.00042  -0.00605  -0.00062  -0.00673   1.92420
    A4        1.88339  -0.00025  -0.00806   0.00479  -0.00328   1.88011
    A5        1.90330   0.00192   0.01687   0.01266   0.02953   1.93282
    A6        1.93097   0.00041  -0.00605  -0.00065  -0.00676   1.92421
    A7        2.08720  -0.00871   0.00201  -0.05491  -0.05734   2.02986
    A8        2.08719  -0.00871   0.00199  -0.05489  -0.05734   2.02985
    A9        2.07624  -0.00629   0.04632  -0.02582   0.01951   2.09576
   A10        1.55365   0.00984  -0.13680   0.09061  -0.05302   1.50063
   A11        1.78353   0.01036   0.02966   0.04325   0.07266   1.85619
   A12        1.78357   0.01036   0.02964   0.04324   0.07264   1.85621
   A13        1.88405  -0.00312  -0.03477  -0.02274  -0.05751   1.82655
    D1        1.13123   0.00105   0.09274  -0.00704   0.08356   1.21479
    D2        3.00642   0.00120  -0.09880   0.03361  -0.06310   2.94331
    D3       -1.07274   0.00112  -0.00305   0.01329   0.01021  -1.06253
    D4       -0.93755  -0.00008   0.09580  -0.02035   0.07334  -0.86421
    D5        0.93764   0.00008  -0.09574   0.02030  -0.07332   0.86431
    D6       -3.14152   0.00000   0.00001  -0.00002  -0.00001  -3.14153
    D7       -3.00639  -0.00120   0.09883  -0.03363   0.06311  -2.94327
    D8       -1.13120  -0.00104  -0.09271   0.00702  -0.08355  -1.21475
    D9        1.07283  -0.00112   0.00304  -0.01331  -0.01024   1.06259
   D10       -3.14138   0.00000   0.00003  -0.00006  -0.00002  -3.14140
   D11        0.79999   0.00745  -0.06485   0.05699  -0.00942   0.79057
   D12       -0.79953  -0.00745   0.06489  -0.05710   0.00935  -0.79018
         Item               Value     Threshold  Converged?
 Maximum Force            0.033874     0.000450     NO 
 RMS     Force            0.007842     0.000300     NO 
 Maximum Displacement     0.378068     0.001800     NO 
 RMS     Displacement     0.098429     0.001200     NO 
 Predicted change in Energy=-1.597889D-02
 GradGradGradGradGradGradGradGradGradGradGradGradGradGradGradGradGradGrad

                          Input orientation:                          
 ---------------------------------------------------------------------
 Center     Atomic      Atomic             Coordinates (Angstroms)
 Number     Number       Type             X           Y           Z
 ---------------------------------------------------------------------
      1          1           0       -1.077681    0.890247    1.153484
      2          6           0       -0.464443   -0.000051    1.040021
      3          1           0        0.274724    0.001130    1.843117
      4          1           0       -1.075723   -0.891578    1.154249
      5          6           0        0.203518    0.000115   -0.292065
      6          1           0        1.023459    0.779473   -0.446787
      7          1           0        1.025144   -0.777612   -0.446135
      8          8           0       -0.513264   -0.001099   -1.383634
      9          1           0        0.604167   -0.000725   -2.622250
 ---------------------------------------------------------------------
                    Distance matrix (angstroms):
                    1          2          3          4          5
     1  H    0.000000
     2  C    1.086998   0.000000
     3  H    1.759296   1.091481   0.000000
     4  H    1.781826   1.086983   1.759311   0.000000
     5  C    2.126833   1.490177   2.136369   2.126828   0.000000
     6  H    2.643470   2.243237   2.531814   3.124468   1.141771
     7  H    3.124485   2.243241   2.531846   2.643456   1.141781
     8  O    2.747733   2.424148   3.321574   2.747756   1.305872
     9  H    4.228311   3.814991   4.477503   4.228190   2.364378
                    6          7          8          9
     6  H    0.000000
     7  H    1.557086   0.000000
     8  O    1.961758   1.961779   0.000000
     9  H    2.348862   2.348670   1.668179   0.000000
 Stoichiometry    C2H6O(3)
 Framework group  C1[X(C2H6O)]
 Deg. of freedom    21
 Full point group                 C1      NOp   1
 Largest Abelian subgroup         C1      NOp   1
 Largest concise Abelian subgroup C1      NOp   1
                         Standard orientation:                         
 ---------------------------------------------------------------------
 Center     Atomic      Atomic             Coordinates (Angstroms)
 Number     Number       Type             X           Y           Z
 ---------------------------------------------------------------------
      1          1           0       -1.476487   -0.721580   -0.890849
      2          6           0       -1.292199   -0.126652    0.000029
      3          1           0       -2.003880    0.700900   -0.000046
      4          1           0       -1.476466   -0.721453    0.890977
      5          6           0        0.108532    0.381856   -0.000027
      6          1           0        0.357322    1.179072   -0.778610
      7          1           0        0.357352    1.179155    0.778476
      8          8           0        1.109333   -0.457013   -0.000022
      9          1           0        2.469500    0.508786    0.000216
 ---------------------------------------------------------------------
 Rotational constants (GHZ):     40.5876965      8.7699562      7.8433024
 Standard basis: Aug-CC-pVTZ (5D, 7F)
 There are   315 symmetry adapted cartesian basis functions of A   symmetry.
 There are   276 symmetry adapted basis functions of A   symmetry.
   276 basis functions,   378 primitive gaussians,   315 cartesian basis functions
    14 alpha electrons       12 beta electrons
       nuclear repulsion energy        80.9276062523 Hartrees.
 NAtoms=    9 NActive=    9 NUniq=    9 SFac= 1.00D+00 NAtFMM=   60 NAOKFM=F Big=F
 Integral buffers will be    131072 words long.
 Raffenetti 2 integral format.
 Two-electron integral symmetry is turned on.
 Nuclear repulsion after empirical dispersion term =       80.9253099995 Hartrees.
 One-electron integrals computed using PRISM.
 NBasis=   276 RedAO= T EigKep=  1.66D-05  NBF=   276
 NBsUse=   276 1.00D-06 EigRej= -1.00D+00 NBFU=   276
 Initial guess from the checkpoint file:  "ethanol_Conf-wb97-opt.chk"
 B after Tr=     0.000000    0.000000    0.000000
         Rot=    0.999987    0.000005   -0.000003    0.005116 Ang=   0.59 deg.
 Initial guess <Sx>= 0.0000 <Sy>= 0.0000 <Sz>= 1.0000 <S**2>= 2.0072 S= 1.0024
 ExpMin= 2.53D-02 ExpMax= 1.53D+04 ExpMxC= 5.22D+02 IAcc=3 IRadAn=         5 AccDes= 0.00D+00
 Harris functional with IExCor= 4639 and IRadAn=       5 diagonalized for initial guess.
 HarFok:  IExCor= 4639 AccDes= 0.00D+00 IRadAn=         5 IDoV= 1 UseB2=F ITyADJ=14
 ICtDFT=  3500011 ScaDFX=  1.000000  1.000000  1.000000  1.000000
 FoFCou: FMM=F IPFlag=           0 FMFlag=      100000 FMFlg1=           0
         NFxFlg=           0 DoJE=T BraDBF=F KetDBF=T FulRan=T
         wScrn=  0.000000 ICntrl=     500 IOpCl=  0 I1Cent=   200000004 NGrid=           0
         NMat0=    1 NMatS0=      1 NMatT0=    0 NMatD0=    1 NMtDS0=    0 NMtDT0=    0
 Petite list used in FoFCou.
 Gradient too large for Newton-Raphson -- use scaled steepest descent instead.
     Accept linear search using points  3 and  4.
 Gradient too large for Newton-Raphson -- use scaled steepest descent instead.
     Accept linear search using points  1 and  2.
 Gradient too large for Newton-Raphson -- use scaled steepest descent instead.
     Accept linear search using points  1 and  2.
     Minimum is close to point  2 DX= -3.72D-02 DF= -2.50D-06 DXR=  3.87D-02 DFR=  1.50D-03 which will be used.
 Gradient too large for Newton-Raphson -- use scaled steepest descent instead.
 Gradient too large for Newton-Raphson -- use scaled steepest descent instead.
     Accept linear search using points  1 and  2.
 Gradient too large for Newton-Raphson -- use scaled steepest descent instead.
     Accept linear search using points  1 and  2.
 Gradient too large for Newton-Raphson -- use scaled steepest descent instead.
 Gradient too large for Newton-Raphson -- use scaled steepest descent instead.
 Restarting incremental Fock formation.
     Minimum is close to point  3 DX=  8.27D-03 DF= -9.19D-07 DXR=  3.97D-02 DFR=  1.58D-03 which will be used.
 Gradient too large for Newton-Raphson -- use scaled steepest descent instead.
 Gradient too large for Newton-Raphson -- use scaled steepest descent instead.
     Accept linear search using points  1 and  2.
 Gradient too large for Newton-Raphson -- use scaled steepest descent instead.
     Accept linear search using points  1 and  2.
 Gradient too large for Newton-Raphson -- use scaled steepest descent instead.
     Accept linear search using points  1 and  2.
 Gradient too large for Newton-Raphson -- use scaled steepest descent instead.
     Minimum is close to point  2 DX=  7.34D-02 DF= -5.56D-07 DXR=  9.49D-02 DFR=  9.08D-03 which will be used.
 Gradient too large for Newton-Raphson -- use scaled steepest descent instead.
     Accept linear search using points  1 and  2.
 Gradient too large for Newton-Raphson -- use scaled steepest descent instead.
 Restarting incremental Fock formation.
 Gradient too large for Newton-Raphson -- use scaled steepest descent instead.
     Minimum is close to point  3 DX= -2.82D-03 DF= -2.81D-08 DXR=  1.43D-02 DFR=  2.05D-04 which will be used.
 LinEq1:  Iter=  0 NonCon=     1 RMS=2.06D-04 Max=1.26D-02 NDo=     1
 AX will form     1 AO Fock derivatives at one time.
 LinEq1:  Iter=  1 NonCon=     1 RMS=1.97D-05 Max=6.44D-04 NDo=     1
 LinEq1:  Iter=  2 NonCon=     1 RMS=8.55D-06 Max=2.14D-04 NDo=     1
 LinEq1:  Iter=  3 NonCon=     1 RMS=3.43D-06 Max=9.01D-05 NDo=     1
 LinEq1:  Iter=  4 NonCon=     1 RMS=1.04D-06 Max=2.79D-05 NDo=     1
 LinEq1:  Iter=  5 NonCon=     1 RMS=5.00D-07 Max=1.90D-05 NDo=     1
 LinEq1:  Iter=  6 NonCon=     1 RMS=2.52D-07 Max=2.94D-06 NDo=     1
 LinEq1:  Iter=  7 NonCon=     1 RMS=7.41D-08 Max=1.31D-06 NDo=     1
 LinEq1:  Iter=  8 NonCon=     1 RMS=2.53D-08 Max=5.41D-07 NDo=     1
 LinEq1:  Iter=  9 NonCon=     1 RMS=1.33D-08 Max=5.37D-07 NDo=     1
 LinEq1:  Iter= 10 NonCon=     1 RMS=5.09D-09 Max=2.57D-07 NDo=     1
 LinEq1:  Iter= 11 NonCon=     0 RMS=1.97D-09 Max=7.14D-08 NDo=     1
 Linear equations converged to 8.268D-09 8.268D-08 after    11 iterations.
     Minimum is close to point  2 DX=  1.07D-04 DF= -2.19D-12 DXR=  1.07D-04 DFR=  1.14D-08 which will be used.
 LinEq1:  Iter=  0 NonCon=     1 RMS=2.42D-06 Max=7.93D-05 NDo=     1
 LinEq1:  Iter=  1 NonCon=     1 RMS=1.42D-06 Max=5.86D-05 NDo=     1
 LinEq1:  Iter=  2 NonCon=     1 RMS=6.52D-07 Max=2.26D-05 NDo=     1
 LinEq1:  Iter=  3 NonCon=     1 RMS=2.57D-07 Max=3.87D-06 NDo=     1
 LinEq1:  Iter=  4 NonCon=     1 RMS=1.15D-07 Max=1.92D-06 NDo=     1
 LinEq1:  Iter=  5 NonCon=     1 RMS=3.22D-08 Max=7.01D-07 NDo=     1
 LinEq1:  Iter=  6 NonCon=     1 RMS=8.77D-09 Max=2.11D-07 NDo=     1
 LinEq1:  Iter=  7 NonCon=     1 RMS=2.97D-09 Max=1.15D-07 NDo=     1
 LinEq1:  Iter=  8 NonCon=     1 RMS=1.61D-09 Max=7.75D-08 NDo=     1
 LinEq1:  Iter=  9 NonCon=     1 RMS=7.66D-10 Max=2.88D-08 NDo=     1
 LinEq1:  Iter= 10 NonCon=     0 RMS=3.05D-10 Max=7.87D-09 NDo=     1
 Linear equations converged to 1.612D-09 1.612D-08 after    10 iterations.
     Minimum is close to point  2 DX= -1.26D-04 DF=  0.00D+00 DXR=  1.26D-04 DFR=  0.00D+00 which will be used.
 SCF Done:  E(UwB97XD) =  -154.862519838     a.u. after   19 cycles
            Convg  =    0.1267D-06                    68 Fock formations.
              S**2 =  2.0081                  -V/T =  2.0054
 <Sx>= 0.0000 <Sy>= 0.0000 <Sz>= 1.0000 <S**2>= 2.0081 S= 1.0027
 <L.S>= 0.000000000000E+00
 Annihilation of the first spin contaminant:
 S**2 before annihilation     2.0081,   after     2.0000
 Calling FoFJK, ICntrl=      2127 FMM=F ISym2X=0 I1Cent= 0 IOpClX= 1 NMat=1 NMatS=1 NMatT=0.
 ***** Axes restored to original set *****
 -------------------------------------------------------------------
 Center     Atomic                   Forces (Hartrees/Bohr)
 Number     Number              X              Y              Z
 -------------------------------------------------------------------
      1        1          -0.002934722   -0.000448805    0.000082629
      2        6           0.000662474    0.000016390    0.008597528
      3        1           0.000297546   -0.000002588   -0.001338715
      4        1          -0.002939049    0.000434497    0.000084359
      5        6           0.051764941    0.000048618   -0.005435406
      6        1          -0.014273982    0.002621974    0.007335253
      7        1          -0.014271563   -0.002643631    0.007337893
      8        8          -0.028537099   -0.000030645   -0.004855284
      9        1           0.010231453    0.000004189   -0.011808257
 -------------------------------------------------------------------
 Cartesian Forces:  Max     0.051764941 RMS     0.012786051

 GradGradGradGradGradGradGradGradGradGradGradGradGradGradGradGradGradGrad
 Berny optimization.
 Using GEDIIS/GDIIS optimizer.
 FormGI is forming the generalized inverse of G from B-inverse, IUseBI=4.
 Internal  Forces:  Max     0.023976747 RMS     0.006819177
 Search for a local minimum.
 Step number   5 out of a maximum of   43
 All quantities printed in internal units (Hartrees-Bohrs-Radians)
 Mixed Optimization -- RFO/linear search
 Update second derivatives using D2CorX and points    4    5
 DE= -1.59D-02 DEPred=-1.60D-02 R= 9.93D-01
 TightC=F SS=  1.41D+00  RLast= 6.91D-01 DXNew= 1.9447D+00 2.0727D+00
 Trust test= 9.93D-01 RLast= 6.91D-01 DXMaxT set to 1.94D+00
 ITU=  1  1  1  1  0
 Use linear search instead of GDIIS.
     Eigenvalues ---    0.00584   0.01430   0.03022   0.03250   0.05719
     Eigenvalues ---    0.05805   0.06232   0.13878   0.14811   0.16000
     Eigenvalues ---    0.16018   0.16170   0.17137   0.21863   0.32044
     Eigenvalues ---    0.34238   0.34297   0.34340   0.34450   0.35485
     Eigenvalues ---    0.44480
 RFO step:  Lambda=-7.65880780D-03 EMin= 5.84224545D-03
 Quartic linear search produced a step of  0.48359.
 Iteration  1 RMS(Cart)=  0.04471838 RMS(Int)=  0.03319736
 Iteration  2 RMS(Cart)=  0.02964719 RMS(Int)=  0.00112003
 Iteration  3 RMS(Cart)=  0.00017092 RMS(Int)=  0.00111803
 Iteration  4 RMS(Cart)=  0.00000003 RMS(Int)=  0.00111803
 Variable       Old X    -DE/DX   Delta X   Delta X   Delta X     New X
                                 (Linear)    (Quad)   (Total)
    R1        2.05413   0.00130   0.00206   0.00287   0.00493   2.05906
    R2        2.06260  -0.00078   0.00053  -0.00136  -0.00083   2.06177
    R3        2.05410   0.00131   0.00208   0.00289   0.00497   2.05907
    R4        2.81603   0.00884   0.00639   0.02542   0.03181   2.84784
    R5        2.15764  -0.00945   0.00825  -0.02431  -0.01606   2.14158
    R6        2.15765  -0.00946   0.00826  -0.02432  -0.01606   2.14160
    R7        2.46774   0.02398  -0.02825   0.06136   0.03311   2.50085
    R8        3.15240   0.01562   0.31167   0.07892   0.39059   3.54299
    A1        1.88007   0.00077  -0.00159   0.00842   0.00676   1.88683
    A2        1.92147  -0.00242  -0.00433  -0.02003  -0.02445   1.89702
    A3        1.92420   0.00118  -0.00326   0.00436   0.00103   1.92523
    A4        1.88011   0.00077  -0.00158   0.00839   0.00675   1.88686
    A5        1.93282  -0.00153   0.01428  -0.00561   0.00860   1.94142
    A6        1.92421   0.00118  -0.00327   0.00436   0.00101   1.92522
    A7        2.02986  -0.00657  -0.02773  -0.03771  -0.06668   1.96318
    A8        2.02985  -0.00657  -0.02773  -0.03770  -0.06667   1.96319
    A9        2.09576  -0.00434   0.00944  -0.03844  -0.02951   2.06624
   A10        1.50063   0.01024  -0.02564   0.12245   0.09201   1.59264
   A11        1.85619   0.00622   0.03514   0.02058   0.05443   1.91062
   A12        1.85621   0.00622   0.03513   0.02059   0.05442   1.91063
   A13        1.82655   0.00099  -0.02781   0.00264  -0.02517   1.80137
    D1        1.21479  -0.00189   0.04041  -0.04544  -0.00559   1.20919
    D2        2.94331   0.00337  -0.03052   0.06480   0.03483   2.97814
    D3       -1.06253   0.00074   0.00494   0.00969   0.01462  -1.04791
    D4       -0.86421  -0.00263   0.03547  -0.05514  -0.02023  -0.88444
    D5        0.86431   0.00263  -0.03546   0.05510   0.02019   0.88451
    D6       -3.14153   0.00000  -0.00001  -0.00001  -0.00002  -3.14155
    D7       -2.94327  -0.00337   0.03052  -0.06480  -0.03483  -2.97810
    D8       -1.21475   0.00189  -0.04040   0.04543   0.00559  -1.20915
    D9        1.06259  -0.00074  -0.00495  -0.00968  -0.01462   1.04797
   D10       -3.14140   0.00000  -0.00001  -0.00004  -0.00005  -3.14145
   D11        0.79057   0.00739  -0.00456   0.07241   0.07005   0.86062
   D12       -0.79018  -0.00739   0.00452  -0.07247  -0.07014  -0.86031
         Item               Value     Threshold  Converged?
 Maximum Force            0.023977     0.000450     NO 
 RMS     Force            0.006819     0.000300     NO 
 Maximum Displacement     0.309801     0.001800     NO 
 RMS     Displacement     0.068966     0.001200     NO 
 Predicted change in Energy=-6.314657D-03
 GradGradGradGradGradGradGradGradGradGradGradGradGradGradGradGradGradGrad

                          Input orientation:                          
 ---------------------------------------------------------------------
 Center     Atomic      Atomic             Coordinates (Angstroms)
 Number     Number       Type             X           Y           Z
 ---------------------------------------------------------------------
      1          1           0       -1.076449    0.884707    1.171436
      2          6           0       -0.451088   -0.000017    1.055540
      3          1           0        0.289830    0.001157    1.856420
      4          1           0       -1.074512   -0.886014    1.172200
      5          6           0        0.209350    0.000113   -0.299048
      6          1           0        0.994850    0.810969   -0.398115
      7          1           0        0.996600   -0.809140   -0.397427
      8          8           0       -0.561424   -0.001166   -1.374816
      9          1           0        0.672743   -0.000710   -2.786190
 ---------------------------------------------------------------------
                    Distance matrix (angstroms):
                    1          2          3          4          5
     1  H    0.000000
     2  C    1.089607   0.000000
     3  H    1.765384   1.091041   0.000000
     4  H    1.770722   1.089614   1.765406   0.000000
     5  C    2.144320   1.507012   2.156971   2.144317   0.000000
     6  H    2.599847   2.204891   2.497154   3.102885   1.133274
     7  H    3.102898   2.204902   2.497185   2.599835   1.133284
     8  O    2.744708   2.432859   3.341486   2.744723   1.323393
     9  H    4.416609   4.002734   4.658374   4.416504   2.529942
                    6          7          8          9
     6  H    0.000000
     7  H    1.620110   0.000000
     8  O    2.008854   2.008868   0.000000
     9  H    2.542730   2.542564   1.874871   0.000000
 Stoichiometry    C2H6O(3)
 Framework group  C1[X(C2H6O)]
 Deg. of freedom    21
 Full point group                 C1      NOp   1
 Largest Abelian subgroup         C1      NOp   1
 Largest concise Abelian subgroup C1      NOp   1
                         Standard orientation:                         
 ---------------------------------------------------------------------
 Center     Atomic      Atomic             Coordinates (Angstroms)
 Number     Number       Type             X           Y           Z
 ---------------------------------------------------------------------
      1          1           0       -1.479100   -0.730167   -0.885295
      2          6           0       -1.299435   -0.120924    0.000023
      3          1           0       -2.020176    0.698162   -0.000031
      4          1           0       -1.479069   -0.730062    0.885427
      5          6           0        0.115699    0.397230   -0.000025
      6          1           0        0.294464    1.169313   -0.810112
      7          1           0        0.294501    1.169386    0.809997
      8          8           0        1.106821   -0.479723   -0.000018
      9          1           0        2.637232    0.603320    0.000176
 ---------------------------------------------------------------------
 Rotational constants (GHZ):     38.7192604      8.6022737      7.6576549
 Standard basis: Aug-CC-pVTZ (5D, 7F)
 There are   315 symmetry adapted cartesian basis functions of A   symmetry.
 There are   276 symmetry adapted basis functions of A   symmetry.
   276 basis functions,   378 primitive gaussians,   315 cartesian basis functions
    14 alpha electrons       12 beta electrons
       nuclear repulsion energy        79.9690241413 Hartrees.
 NAtoms=    9 NActive=    9 NUniq=    9 SFac= 1.00D+00 NAtFMM=   60 NAOKFM=F Big=F
 Integral buffers will be    131072 words long.
 Raffenetti 2 integral format.
 Two-electron integral symmetry is turned on.
 Nuclear repulsion after empirical dispersion term =       79.9666942098 Hartrees.
 One-electron integrals computed using PRISM.
 NBasis=   276 RedAO= T EigKep=  1.86D-05  NBF=   276
 NBsUse=   276 1.00D-06 EigRej= -1.00D+00 NBFU=   276
 Initial guess from the checkpoint file:  "ethanol_Conf-wb97-opt.chk"
 B after Tr=     0.000000    0.000000    0.000000
         Rot=    1.000000   -0.000001   -0.000001   -0.000716 Ang=  -0.08 deg.
 Initial guess <Sx>= 0.0000 <Sy>= 0.0000 <Sz>= 1.0000 <S**2>= 2.0088 S= 1.0029
 ExpMin= 2.53D-02 ExpMax= 1.53D+04 ExpMxC= 5.22D+02 IAcc=3 IRadAn=         5 AccDes= 0.00D+00
 Harris functional with IExCor= 4639 and IRadAn=       5 diagonalized for initial guess.
 HarFok:  IExCor= 4639 AccDes= 0.00D+00 IRadAn=         5 IDoV= 1 UseB2=F ITyADJ=14
 ICtDFT=  3500011 ScaDFX=  1.000000  1.000000  1.000000  1.000000
 FoFCou: FMM=F IPFlag=           0 FMFlag=      100000 FMFlg1=           0
         NFxFlg=           0 DoJE=T BraDBF=F KetDBF=T FulRan=T
         wScrn=  0.000000 ICntrl=     500 IOpCl=  0 I1Cent=   200000004 NGrid=           0
         NMat0=    1 NMatS0=      1 NMatT0=    0 NMatD0=    1 NMtDS0=    0 NMtDT0=    0
 Petite list used in FoFCou.
 Gradient too large for Newton-Raphson -- use scaled steepest descent instead.
     Accept linear search using points  3 and  4.
 Gradient too large for Newton-Raphson -- use scaled steepest descent instead.
     Accept linear search using points  1 and  2.
 Gradient too large for Newton-Raphson -- use scaled steepest descent instead.
     Accept linear search using points  1 and  2.
     Minimum is close to point  2 DX= -2.20D-02 DF= -1.80D-07 DXR=  2.25D-02 DFR=  5.08D-04 which will be used.
 Gradient too large for Newton-Raphson -- use scaled steepest descent instead.
 Gradient too large for Newton-Raphson -- use scaled steepest descent instead.
     Accept linear search using points  1 and  2.
 Gradient too large for Newton-Raphson -- use scaled steepest descent instead.
     Accept linear search using points  1 and  2.
 Gradient too large for Newton-Raphson -- use scaled steepest descent instead.
     Minimum is close to point  2 DX=  5.63D-02 DF= -4.29D-07 DXR=  6.57D-02 DFR=  4.34D-03 which will be used.
 Gradient too large for Newton-Raphson -- use scaled steepest descent instead.
     Accept linear search using points  1 and  2.
 Gradient too large for Newton-Raphson -- use scaled steepest descent instead.
 Restarting incremental Fock formation.
     Minimum is close to point  2 DX=  6.76D-03 DF= -4.02D-09 DXR=  7.45D-03 DFR=  5.56D-05 which will be used.
 Gradient too large for Newton-Raphson -- use scaled steepest descent instead.
 Gradient too large for Newton-Raphson -- use scaled steepest descent instead.
     Accept linear search using points  1 and  2.
     Minimum is close to point  2 DX= -7.99D-03 DF= -3.21D-09 DXR=  8.95D-03 DFR=  6.40D-05 which will be used.
 Gradient too large for Newton-Raphson -- use scaled steepest descent instead.
 Gradient too large for Newton-Raphson -- use scaled steepest descent instead.
     Minimum is close to point  2 DX=  6.78D-03 DF= -2.05D-09 DXR=  7.48D-03 DFR=  5.60D-05 which will be used.
 Gradient too large for Newton-Raphson -- use scaled steepest descent instead.
 LinEq1:  Iter=  0 NonCon=     1 RMS=1.74D-04 Max=6.86D-03 NDo=     1
 AX will form     1 AO Fock derivatives at one time.
 LinEq1:  Iter=  1 NonCon=     1 RMS=2.67D-05 Max=8.18D-04 NDo=     1
 LinEq1:  Iter=  2 NonCon=     1 RMS=1.86D-05 Max=7.00D-04 NDo=     1
 LinEq1:  Iter=  3 NonCon=     1 RMS=7.22D-06 Max=2.56D-04 NDo=     1
 LinEq1:  Iter=  4 NonCon=     1 RMS=3.54D-06 Max=5.54D-05 NDo=     1
 LinEq1:  Iter=  5 NonCon=     1 RMS=1.10D-06 Max=1.86D-05 NDo=     1
 LinEq1:  Iter=  6 NonCon=     1 RMS=3.08D-07 Max=6.84D-06 NDo=     1
 LinEq1:  Iter=  7 NonCon=     1 RMS=7.94D-08 Max=1.70D-06 NDo=     1
 LinEq1:  Iter=  8 NonCon=     1 RMS=2.12D-08 Max=5.89D-07 NDo=     1
 LinEq1:  Iter=  9 NonCon=     1 RMS=4.68D-09 Max=1.40D-07 NDo=     1
 LinEq1:  Iter= 10 NonCon=     0 RMS=1.80D-09 Max=8.26D-08 NDo=     1
 Linear equations converged to 8.268D-09 8.268D-08 after    10 iterations.
     Accept linear search using points  1 and  2.
     Minimum is close to point  2 DX= -8.80D-03 DF= -1.65D-08 DXR=  8.88D-03 DFR=  7.93D-05 which will be used.
 LinEq1:  Iter=  0 NonCon=     1 RMS=2.02D-06 Max=5.38D-05 NDo=     1
 LinEq1:  Iter=  1 NonCon=     1 RMS=1.08D-06 Max=2.86D-05 NDo=     1
 LinEq1:  Iter=  2 NonCon=     1 RMS=3.85D-07 Max=1.56D-05 NDo=     1
 LinEq1:  Iter=  3 NonCon=     1 RMS=2.25D-07 Max=8.97D-06 NDo=     1
 LinEq1:  Iter=  4 NonCon=     1 RMS=7.70D-08 Max=2.12D-06 NDo=     1
 LinEq1:  Iter=  5 NonCon=     1 RMS=2.00D-08 Max=3.27D-07 NDo=     1
 LinEq1:  Iter=  6 NonCon=     1 RMS=4.97D-09 Max=1.17D-07 NDo=     1
 LinEq1:  Iter=  7 NonCon=     1 RMS=1.82D-09 Max=9.44D-08 NDo=     1
 LinEq1:  Iter=  8 NonCon=     1 RMS=1.18D-09 Max=5.57D-08 NDo=     1
 LinEq1:  Iter=  9 NonCon=     0 RMS=4.86D-10 Max=1.36D-08 NDo=     1
 Linear equations converged to 1.600D-09 1.600D-08 after     9 iterations.
     Minimum is close to point  2 DX=  4.18D-04 DF=  0.00D+00 DXR=  4.17D-04 DFR=  0.00D+00 which will be used.
 SCF Done:  E(UwB97XD) =  -154.870955807     a.u. after   17 cycles
            Convg  =    0.3203D-06                    55 Fock formations.
              S**2 =  2.0078                  -V/T =  2.0059
 <Sx>= 0.0000 <Sy>= 0.0000 <Sz>= 1.0000 <S**2>= 2.0078 S= 1.0026
 <L.S>= 0.000000000000E+00
 Annihilation of the first spin contaminant:
 S**2 before annihilation     2.0078,   after     2.0000
 Calling FoFJK, ICntrl=      2127 FMM=F ISym2X=0 I1Cent= 0 IOpClX= 1 NMat=1 NMatS=1 NMatT=0.
 ***** Axes restored to original set *****
 -------------------------------------------------------------------
 Center     Atomic                   Forces (Hartrees/Bohr)
 Number     Number              X              Y              Z
 -------------------------------------------------------------------
      1        1          -0.000701107   -0.000579819    0.000105582
      2        6          -0.003861617   -0.000004912    0.003097681
      3        1           0.000623716   -0.000001640   -0.001561221
      4        1          -0.000699012    0.000581962    0.000106563
      5        6           0.037303460    0.000039769    0.007574533
      6        1          -0.013606205   -0.000288078   -0.000462908
      7        1          -0.013610036    0.000261908   -0.000461907
      8        8          -0.010997280   -0.000011370   -0.001485593
      9        1           0.005548081    0.000002181   -0.006912728
 -------------------------------------------------------------------
 Cartesian Forces:  Max     0.037303460 RMS     0.008714803

 GradGradGradGradGradGradGradGradGradGradGradGradGradGradGradGradGradGrad
 Berny optimization.
 Using GEDIIS/GDIIS optimizer.
 FormGI is forming the generalized inverse of G from B-inverse, IUseBI=4.
 Internal  Forces:  Max     0.010000381 RMS     0.003975466
 Search for a local minimum.
 Step number   6 out of a maximum of   43
 All quantities printed in internal units (Hartrees-Bohrs-Radians)
 Mixed Optimization -- RFO/linear search
 Update second derivatives using D2CorX and points    5    6
 DE= -8.44D-03 DEPred=-6.31D-03 R= 1.34D+00
 TightC=F SS=  1.41D+00  RLast= 4.41D-01 DXNew= 3.2705D+00 1.3225D+00
 Trust test= 1.34D+00 RLast= 4.41D-01 DXMaxT set to 1.94D+00
 ITU=  1  1  1  1  1  0
 Use linear search instead of GDIIS.
     Eigenvalues ---    0.00584   0.01430   0.02208   0.03657   0.04925
     Eigenvalues ---    0.05701   0.05871   0.14629   0.15131   0.15995
     Eigenvalues ---    0.16000   0.16190   0.17419   0.22620   0.31776
     Eigenvalues ---    0.33551   0.34238   0.34340   0.34371   0.34607
     Eigenvalues ---    0.42529
 RFO step:  Lambda=-4.53945705D-03 EMin= 5.84224545D-03
 Quartic linear search produced a step of  1.19152.
 Iteration  1 RMS(Cart)=  0.05062958 RMS(Int)=  0.06760005
 Iteration  2 RMS(Cart)=  0.03073691 RMS(Int)=  0.03276334
 Iteration  3 RMS(Cart)=  0.02952726 RMS(Int)=  0.00214039
 Iteration  4 RMS(Cart)=  0.00013994 RMS(Int)=  0.00213983
 Iteration  5 RMS(Cart)=  0.00000002 RMS(Int)=  0.00213983
 Variable       Old X    -DE/DX   Delta X   Delta X   Delta X     New X
                                 (Linear)    (Quad)   (Total)
    R1        2.05906  -0.00006   0.00587  -0.00222   0.00366   2.06272
    R2        2.06177  -0.00072  -0.00099  -0.00049  -0.00149   2.06028
    R3        2.05907  -0.00006   0.00592  -0.00225   0.00368   2.06275
    R4        2.84784   0.00360   0.03791  -0.00140   0.03651   2.88435
    R5        2.14158  -0.00960  -0.01913  -0.02972  -0.04885   2.09272
    R6        2.14160  -0.00960  -0.01913  -0.02973  -0.04887   2.09273
    R7        2.50085   0.01000   0.03945  -0.00842   0.03103   2.53189
    R8        3.54299   0.00886   0.46540   0.12197   0.58737   4.13037
    A1        1.88683   0.00079   0.00806   0.00239   0.01037   1.89721
    A2        1.89702  -0.00095  -0.02914   0.00352  -0.02568   1.87134
    A3        1.92523   0.00085   0.00122   0.00243   0.00359   1.92882
    A4        1.88686   0.00079   0.00804   0.00237   0.01034   1.89720
    A5        1.94142  -0.00231   0.01025  -0.01283  -0.00265   1.93877
    A6        1.92522   0.00085   0.00120   0.00244   0.00357   1.92879
    A7        1.96318  -0.00053  -0.07945   0.02852  -0.05216   1.91102
    A8        1.96319  -0.00053  -0.07944   0.02851  -0.05215   1.91104
    A9        2.06624  -0.00062  -0.03516  -0.01237  -0.05193   2.01432
   A10        1.59264   0.00627   0.10963   0.08353   0.19095   1.78360
   A11        1.91062  -0.00155   0.06485  -0.05455   0.00426   1.91488
   A12        1.91063  -0.00155   0.06484  -0.05454   0.00426   1.91489
   A13        1.80137   0.00132  -0.03000  -0.00989  -0.03988   1.76149
    D1        1.20919  -0.00343  -0.00666  -0.06805  -0.07300   1.13620
    D2        2.97814   0.00352   0.04150   0.06052   0.10031   3.07846
    D3       -1.04791   0.00005   0.01742  -0.00376   0.01366  -1.03426
    D4       -0.88444  -0.00348  -0.02410  -0.06430  -0.08669  -0.97113
    D5        0.88451   0.00347   0.02406   0.06427   0.08662   0.97113
    D6       -3.14155   0.00000  -0.00002  -0.00001  -0.00003  -3.14158
    D7       -2.97810  -0.00352  -0.04150  -0.06055  -0.10034  -3.07844
    D8       -1.20915   0.00343   0.00666   0.06803   0.07298  -1.13618
    D9        1.04797  -0.00005  -0.01742   0.00374  -0.01368   1.03430
   D10       -3.14145   0.00000  -0.00006  -0.00004  -0.00010  -3.14155
   D11        0.86062   0.00293   0.08346   0.02505   0.11259   0.97320
   D12       -0.86031  -0.00293  -0.08357  -0.02513  -0.11277  -0.97309
         Item               Value     Threshold  Converged?
 Maximum Force            0.010000     0.000450     NO 
 RMS     Force            0.003975     0.000300     NO 
 Maximum Displacement     0.409330     0.001800     NO 
 RMS     Displacement     0.098927     0.001200     NO 
 Predicted change in Energy=-4.148169D-03
 GradGradGradGradGradGradGradGradGradGradGradGradGradGradGradGradGradGrad

                          Input orientation:                          
 ---------------------------------------------------------------------
 Center     Atomic      Atomic             Coordinates (Angstroms)
 Number     Number       Type             X           Y           Z
 ---------------------------------------------------------------------
      1          1           0       -1.071950    0.878076    1.200208
      2          6           0       -0.434087    0.000029    1.083462
      3          1           0        0.311359    0.001194    1.879052
      4          1           0       -1.070045   -0.879316    1.200999
      5          6           0        0.229751    0.000115   -0.290952
      6          1           0        0.920071    0.862627   -0.367869
      7          1           0        0.921937   -0.860973   -0.367094
      8          8           0       -0.609923   -0.001255   -1.335008
      9          1           0        0.802786   -0.000597   -3.002797
 ---------------------------------------------------------------------
                    Distance matrix (angstroms):
                    1          2          3          4          5
     1  H    0.000000
     2  C    1.091542   0.000000
     3  H    1.772933   1.090254   0.000000
     4  H    1.757392   1.091560   1.772944   0.000000
     5  C    2.165363   1.526333   2.171538   2.165360   0.000000
     6  H    2.535202   2.164296   2.482186   3.075105   1.107422
     7  H    3.075111   2.164309   2.482198   2.535201   1.107425
     8  O    2.722869   2.424854   3.343494   2.722873   1.339816
     9  H    4.685292   4.269352   4.906522   4.685248   2.771728
                    6          7          8          9
     6  H    0.000000
     7  H    1.723600   0.000000
     8  O    2.005625   2.005633   0.000000
     9  H    2.775204   2.775135   2.185696   0.000000
 Stoichiometry    C2H6O(3)
 Framework group  C1[X(C2H6O)]
 Deg. of freedom    21
 Full point group                 C1      NOp   1
 Largest Abelian subgroup         C1      NOp   1
 Largest concise Abelian subgroup C1      NOp   1
                         Standard orientation:                         
 ---------------------------------------------------------------------
 Center     Atomic      Atomic             Coordinates (Angstroms)
 Number     Number       Type             X           Y           Z
 ---------------------------------------------------------------------
      1          1           0       -1.487412   -0.722226   -0.878660
      2          6           0       -1.307082   -0.100220    0.000006
      3          1           0       -2.024044    0.721133   -0.000007
      4          1           0       -1.487391   -0.722179    0.878733
      5          6           0        0.126887    0.422680   -0.000010
      6          1           0        0.272228    1.102777   -0.861828
      7          1           0        0.272249    1.102821    0.861773
      8          8           0        1.081633   -0.517303   -0.000006
      9          1           0        2.882478    0.721335    0.000062
 ---------------------------------------------------------------------
 Rotational constants (GHZ):     36.5890042      8.4577865      7.4916708
 Standard basis: Aug-CC-pVTZ (5D, 7F)
 There are   315 symmetry adapted cartesian basis functions of A   symmetry.
 There are   276 symmetry adapted basis functions of A   symmetry.
   276 basis functions,   378 primitive gaussians,   315 cartesian basis functions
    14 alpha electrons       12 beta electrons
       nuclear repulsion energy        79.2385534099 Hartrees.
 NAtoms=    9 NActive=    9 NUniq=    9 SFac= 1.00D+00 NAtFMM=   60 NAOKFM=F Big=F
 Integral buffers will be    131072 words long.
 Raffenetti 2 integral format.
 Two-electron integral symmetry is turned on.
 Nuclear repulsion after empirical dispersion term =       79.2362082762 Hartrees.
 One-electron integrals computed using PRISM.
 NBasis=   276 RedAO= T EigKep=  1.93D-05  NBF=   276
 NBsUse=   276 1.00D-06 EigRej= -1.00D+00 NBFU=   276
 Initial guess from the checkpoint file:  "ethanol_Conf-wb97-opt.chk"
 B after Tr=     0.000000    0.000000    0.000000
         Rot=    0.999983   -0.000005    0.000000    0.005812 Ang=  -0.67 deg.
 Initial guess <Sx>= 0.0000 <Sy>= 0.0000 <Sz>= 1.0000 <S**2>= 2.0083 S= 1.0028
 ExpMin= 2.53D-02 ExpMax= 1.53D+04 ExpMxC= 5.22D+02 IAcc=3 IRadAn=         5 AccDes= 0.00D+00
 Harris functional with IExCor= 4639 and IRadAn=       5 diagonalized for initial guess.
 HarFok:  IExCor= 4639 AccDes= 0.00D+00 IRadAn=         5 IDoV= 1 UseB2=F ITyADJ=14
 ICtDFT=  3500011 ScaDFX=  1.000000  1.000000  1.000000  1.000000
 FoFCou: FMM=F IPFlag=           0 FMFlag=      100000 FMFlg1=           0
         NFxFlg=           0 DoJE=T BraDBF=F KetDBF=T FulRan=T
         wScrn=  0.000000 ICntrl=     500 IOpCl=  0 I1Cent=   200000004 NGrid=           0
         NMat0=    1 NMatS0=      1 NMatT0=    0 NMatD0=    1 NMtDS0=    0 NMtDT0=    0
 Petite list used in FoFCou.
 Gradient too large for Newton-Raphson -- use scaled steepest descent instead.
     Accept linear search using points  3 and  4.
 Gradient too large for Newton-Raphson -- use scaled steepest descent instead.
     Accept linear search using points  1 and  2.
 Gradient too large for Newton-Raphson -- use scaled steepest descent instead.
     Minimum is close to point  2 DX=  2.76D-02 DF= -6.73D-07 DXR=  4.39D-02 DFR=  1.93D-03 which will be used.
 Gradient too large for Newton-Raphson -- use scaled steepest descent instead.
     Accept linear search using points  1 and  2.
 Gradient too large for Newton-Raphson -- use scaled steepest descent instead.
     Minimum is close to point  3 DX=  4.23D-02 DF= -3.45D-07 DXR=  3.15D-02 DFR=  9.95D-04 which will be used.
 Gradient too large for Newton-Raphson -- use scaled steepest descent instead.
 Gradient too large for Newton-Raphson -- use scaled steepest descent instead.
     Accept linear search using points  1 and  2.
     Minimum is close to point  2 DX= -6.13D-02 DF= -5.81D-07 DXR=  4.95D-02 DFR=  3.66D-03 which will be used.
 Gradient too large for Newton-Raphson -- use scaled steepest descent instead.
 Restarting incremental Fock formation.
 Gradient too large for Newton-Raphson -- use scaled steepest descent instead.
 Gradient too large for Newton-Raphson -- use scaled steepest descent instead.
 Gradient too large for Newton-Raphson -- use scaled steepest descent instead.
     Accept linear search using points  1 and  2.
     Minimum is close to point  2 DX= -3.69D-03 DF= -8.19D-10 DXR=  2.64D-03 DFR=  1.23D-05 which will be used.
 Gradient too large for Newton-Raphson -- use scaled steepest descent instead.
 LinEq1:  Iter=  0 NonCon=     1 RMS=1.82D-04 Max=7.46D-03 NDo=     1
 AX will form     1 AO Fock derivatives at one time.
 LinEq1:  Iter=  1 NonCon=     1 RMS=3.01D-05 Max=1.18D-03 NDo=     1
 LinEq1:  Iter=  2 NonCon=     1 RMS=2.05D-05 Max=5.21D-04 NDo=     1
 LinEq1:  Iter=  3 NonCon=     1 RMS=6.58D-06 Max=2.37D-04 NDo=     1
 LinEq1:  Iter=  4 NonCon=     1 RMS=2.76D-06 Max=4.66D-05 NDo=     1
 LinEq1:  Iter=  5 NonCon=     1 RMS=1.14D-06 Max=3.64D-05 NDo=     1
 LinEq1:  Iter=  6 NonCon=     1 RMS=3.62D-07 Max=8.43D-06 NDo=     1
 LinEq1:  Iter=  7 NonCon=     1 RMS=1.03D-07 Max=1.55D-06 NDo=     1
 LinEq1:  Iter=  8 NonCon=     1 RMS=2.68D-08 Max=3.75D-07 NDo=     1
 LinEq1:  Iter=  9 NonCon=     1 RMS=1.16D-08 Max=1.73D-07 NDo=     1
 LinEq1:  Iter= 10 NonCon=     0 RMS=3.60D-09 Max=4.99D-08 NDo=     1
 Linear equations converged to 8.268D-09 8.268D-08 after    10 iterations.
     Accept linear search using points  1 and  2.
     Minimum is close to point  2 DX= -1.74D-02 DF= -7.13D-08 DXR=  1.77D-02 DFR=  3.19D-04 which will be used.
 LinEq1:  Iter=  0 NonCon=     1 RMS=4.95D-06 Max=1.53D-04 NDo=     1
 LinEq1:  Iter=  1 NonCon=     1 RMS=1.96D-06 Max=7.70D-05 NDo=     1
 LinEq1:  Iter=  2 NonCon=     1 RMS=9.15D-07 Max=2.78D-05 NDo=     1
 LinEq1:  Iter=  3 NonCon=     1 RMS=3.41D-07 Max=9.61D-06 NDo=     1
 LinEq1:  Iter=  4 NonCon=     1 RMS=2.02D-07 Max=4.32D-06 NDo=     1
 LinEq1:  Iter=  5 NonCon=     1 RMS=5.09D-08 Max=9.21D-07 NDo=     1
 LinEq1:  Iter=  6 NonCon=     1 RMS=8.57D-09 Max=1.86D-07 NDo=     1
 LinEq1:  Iter=  7 NonCon=     1 RMS=3.27D-09 Max=8.47D-08 NDo=     1
 LinEq1:  Iter=  8 NonCon=     0 RMS=1.37D-09 Max=4.09D-08 NDo=     1
 Linear equations converged to 6.842D-09 6.842D-08 after     8 iterations.
     Minimum is close to point  2 DX=  2.53D-03 DF= -1.90D-12 DXR=  2.52D-03 DFR=  6.33D-06 which will be used.
 LinEq1:  Iter=  0 NonCon=     1 RMS=1.52D-08 Max=8.41D-07 NDo=     1
 LinEq1:  Iter=  1 NonCon=     1 RMS=4.06D-09 Max=1.60D-07 NDo=     1
 LinEq1:  Iter=  2 NonCon=     1 RMS=2.19D-09 Max=5.15D-08 NDo=     1
 LinEq1:  Iter=  3 NonCon=     1 RMS=7.70D-10 Max=1.60D-08 NDo=     1
 LinEq1:  Iter=  4 NonCon=     1 RMS=4.57D-10 Max=1.38D-08 NDo=     1
 LinEq1:  Iter=  5 NonCon=     1 RMS=2.10D-10 Max=1.29D-08 NDo=     1
 LinEq1:  Iter=  6 NonCon=     1 RMS=8.58D-11 Max=3.07D-09 NDo=     1
 LinEq1:  Iter=  7 NonCon=     1 RMS=2.99D-11 Max=8.18D-10 NDo=     1
 LinEq1:  Iter=  8 NonCon=     1 RMS=1.02D-11 Max=2.74D-10 NDo=     1
 LinEq1:  Iter=  9 NonCon=     1 RMS=4.80D-12 Max=1.54D-10 NDo=     1
 LinEq1:  Iter= 10 NonCon=     0 RMS=2.19D-12 Max=3.24D-11 NDo=     1
 Linear equations converged to 1.351D-11 1.351D-10 after    10 iterations.
 SCF Done:  E(UwB97XD) =  -154.876897482     a.u. after   16 cycles
            Convg  =    0.1902D-07                    63 Fock formations.
              S**2 =  2.0062                  -V/T =  2.0058
 <Sx>= 0.0000 <Sy>= 0.0000 <Sz>= 1.0000 <S**2>= 2.0062 S= 1.0021
 <L.S>= 0.000000000000E+00
 Annihilation of the first spin contaminant:
 S**2 before annihilation     2.0062,   after     2.0000
 Calling FoFJK, ICntrl=      2127 FMM=F ISym2X=0 I1Cent= 0 IOpClX= 1 NMat=1 NMatS=1 NMatT=0.
 ***** Axes restored to original set *****
 -------------------------------------------------------------------
 Center     Atomic                   Forces (Hartrees/Bohr)
 Number     Number              X              Y              Z
 -------------------------------------------------------------------
      1        1           0.001721714   -0.000080237   -0.000123081
      2        6          -0.004656692   -0.000016403   -0.001063645
      3        1           0.000279946    0.000000146   -0.000348455
      4        1           0.001727407    0.000093232   -0.000122964
      5        6           0.005333691    0.000015079    0.022327604
      6        1          -0.001107205   -0.000639919   -0.005171028
      7        1          -0.001110176    0.000634825   -0.005170167
      8        8          -0.004681338   -0.000007650   -0.006878346
      9        1           0.002492654    0.000000927   -0.003449918
 -------------------------------------------------------------------
 Cartesian Forces:  Max     0.022327604 RMS     0.005091980

 GradGradGradGradGradGradGradGradGradGradGradGradGradGradGradGradGradGrad
 Berny optimization.
 Using GEDIIS/GDIIS optimizer.
 FormGI is forming the generalized inverse of G from B-inverse, IUseBI=4.
 Internal  Forces:  Max     0.009419836 RMS     0.002670416
 Search for a local minimum.
 Step number   7 out of a maximum of   43
 All quantities printed in internal units (Hartrees-Bohrs-Radians)
 Mixed Optimization -- RFO/linear search
 Update second derivatives using D2CorX and points    6    7
 DE= -5.94D-03 DEPred=-4.15D-03 R= 1.43D+00
 TightC=F SS=  1.41D+00  RLast= 6.86D-01 DXNew= 3.2705D+00 2.0585D+00
 Trust test= 1.43D+00 RLast= 6.86D-01 DXMaxT set to 2.06D+00
 ITU=  1  1  1  1  1  1  0
 Use linear search instead of GDIIS.
     Eigenvalues ---    0.00584   0.01333   0.01430   0.04444   0.05431
     Eigenvalues ---    0.05654   0.05888   0.14253   0.15552   0.16000
     Eigenvalues ---    0.16139   0.16219   0.17496   0.23221   0.31931
     Eigenvalues ---    0.33088   0.34238   0.34340   0.34369   0.34538
     Eigenvalues ---    0.42448
 RFO step:  Lambda=-1.54909087D-03 EMin= 5.84224544D-03
 Quartic linear search produced a step of  0.24094.
 Iteration  1 RMS(Cart)=  0.03654994 RMS(Int)=  0.01177644
 Iteration  2 RMS(Cart)=  0.01058573 RMS(Int)=  0.00032930
 Iteration  3 RMS(Cart)=  0.00001334 RMS(Int)=  0.00032927
 Iteration  4 RMS(Cart)=  0.00000000 RMS(Int)=  0.00032927
 Variable       Old X    -DE/DX   Delta X   Delta X   Delta X     New X
                                 (Linear)    (Quad)   (Total)
    R1        2.06272  -0.00108   0.00088  -0.00240  -0.00152   2.06120
    R2        2.06028  -0.00006  -0.00036   0.00044   0.00009   2.06037
    R3        2.06275  -0.00109   0.00089  -0.00242  -0.00153   2.06122
    R4        2.88435  -0.00109   0.00880  -0.00244   0.00635   2.89070
    R5        2.09272  -0.00083  -0.01177  -0.00087  -0.01264   2.08009
    R6        2.09273  -0.00083  -0.01177  -0.00087  -0.01265   2.08008
    R7        2.53189   0.00942   0.00748   0.02295   0.03043   2.56231
    R8        4.13037   0.00424   0.14152   0.12611   0.26763   4.39800
    A1        1.89721   0.00017   0.00250  -0.00232   0.00017   1.89738
    A2        1.87134   0.00120  -0.00619   0.01418   0.00799   1.87934
    A3        1.92882  -0.00036   0.00086  -0.00260  -0.00174   1.92708
    A4        1.89720   0.00016   0.00249  -0.00231   0.00016   1.89736
    A5        1.93877  -0.00074  -0.00064  -0.00376  -0.00442   1.93435
    A6        1.92879  -0.00036   0.00086  -0.00258  -0.00173   1.92707
    A7        1.91102   0.00365  -0.01257   0.02390   0.01082   1.92184
    A8        1.91104   0.00364  -0.01256   0.02389   0.01081   1.92184
    A9        2.01432   0.00320  -0.01251   0.01405   0.00063   2.01495
   A10        1.78360  -0.00107   0.04601  -0.00891   0.03676   1.82035
   A11        1.91488  -0.00497   0.00103  -0.02781  -0.02772   1.88716
   A12        1.91489  -0.00496   0.00103  -0.02780  -0.02772   1.88718
   A13        1.76149   0.00135  -0.00961  -0.00435  -0.01396   1.74753
    D1        1.13620  -0.00178  -0.01759  -0.01428  -0.03168   1.10452
    D2        3.07846   0.00073   0.02417  -0.00005   0.02393   3.10239
    D3       -1.03426  -0.00052   0.00329  -0.00717  -0.00387  -1.03813
    D4       -0.97113  -0.00125  -0.02089  -0.00712  -0.02781  -0.99895
    D5        0.97113   0.00126   0.02087   0.00712   0.02780   0.99892
    D6       -3.14158   0.00000  -0.00001   0.00000  -0.00001   3.14159
    D7       -3.07844  -0.00073  -0.02417   0.00003  -0.02395  -3.10239
    D8       -1.13618   0.00178   0.01758   0.01427   0.03166  -1.10452
    D9        1.03430   0.00052  -0.00330   0.00715   0.00385   1.03815
   D10       -3.14155   0.00000  -0.00002  -0.00001  -0.00004  -3.14159
   D11        0.97320  -0.00325   0.02713  -0.01994   0.00744   0.98064
   D12       -0.97309   0.00325  -0.02717   0.01990  -0.00753  -0.98061
         Item               Value     Threshold  Converged?
 Maximum Force            0.009420     0.000450     NO 
 RMS     Force            0.002670     0.000300     NO 
 Maximum Displacement     0.168033     0.001800     NO 
 RMS     Displacement     0.046386     0.001200     NO 
 Predicted change in Energy=-9.463267D-04
 GradGradGradGradGradGradGradGradGradGradGradGradGradGradGradGradGradGrad

                          Input orientation:                          
 ---------------------------------------------------------------------
 Center     Atomic      Atomic             Coordinates (Angstroms)
 Number     Number       Type             X           Y           Z
 ---------------------------------------------------------------------
      1          1           0       -1.067498    0.880034    1.226440
      2          6           0       -0.434450    0.000039    1.105719
      3          1           0        0.319952    0.001212    1.892885
      4          1           0       -1.065599   -0.881219    1.227257
      5          6           0        0.221384    0.000100   -0.276254
      6          1           0        0.888092    0.869928   -0.378798
      7          1           0        0.889973   -0.868376   -0.377988
      8          8           0       -0.634945   -0.001306   -1.327545
      9          1           0        0.882990   -0.000512   -3.091716
 ---------------------------------------------------------------------
                    Distance matrix (angstroms):
                    1          2          3          4          5
     1  H    0.000000
     2  C    1.090741   0.000000
     3  H    1.772426   1.090300   0.000000
     4  H    1.761253   1.090749   1.772426   0.000000
     5  C    2.166470   1.529695   2.171378   2.166470   0.000000
     6  H    2.530064   2.170164   2.497598   3.076172   1.100734
     7  H    3.076170   2.170168   2.497594   2.530067   1.100733
     8  O    2.736185   2.441511   3.359019   2.736188   1.355919
     9  H    4.819362   4.399331   5.016301   4.819354   2.892154
                    6          7          8          9
     6  H    0.000000
     7  H    1.738306   0.000000
     8  O    1.994696   1.994704   0.000000
     9  H    2.849144   2.849133   2.327322   0.000000
 Stoichiometry    C2H6O(3)
 Framework group  C1[X(C2H6O)]
 Deg. of freedom    21
 Full point group                 C1      NOp   1
 Largest Abelian subgroup         C1      NOp   1
 Largest concise Abelian subgroup C1      NOp   1
                         Standard orientation:                         
 ---------------------------------------------------------------------
 Center     Atomic      Atomic             Coordinates (Angstroms)
 Number     Number       Type             X           Y           Z
 ---------------------------------------------------------------------
      1          1           0       -1.504400   -0.705050   -0.880616
      2          6           0       -1.319509   -0.088572    0.000000
      3          1           0       -2.025732    0.742093   -0.000001
      4          1           0       -1.504397   -0.705036    0.880637
      5          6           0        0.122082    0.423074   -0.000002
      6          1           0        0.291701    1.076834   -0.869163
      7          1           0        0.291701    1.076855    0.869143
      8          8           0        1.080674   -0.535893    0.000000
      9          1           0        2.990295    0.794435    0.000012
 ---------------------------------------------------------------------
 Rotational constants (GHZ):     35.9063571      8.2931755      7.3410986
 Standard basis: Aug-CC-pVTZ (5D, 7F)
 There are   315 symmetry adapted cartesian basis functions of A   symmetry.
 There are   276 symmetry adapted basis functions of A   symmetry.
   276 basis functions,   378 primitive gaussians,   315 cartesian basis functions
    14 alpha electrons       12 beta electrons
       nuclear repulsion energy        78.7353104968 Hartrees.
 NAtoms=    9 NActive=    9 NUniq=    9 SFac= 1.00D+00 NAtFMM=   60 NAOKFM=F Big=F
 Integral buffers will be    131072 words long.
 Raffenetti 2 integral format.
 Two-electron integral symmetry is turned on.
 Nuclear repulsion after empirical dispersion term =       78.7329696468 Hartrees.
 One-electron integrals computed using PRISM.
 NBasis=   276 RedAO= T EigKep=  1.94D-05  NBF=   276
 NBsUse=   276 1.00D-06 EigRej= -1.00D+00 NBFU=   276
 Initial guess from the checkpoint file:  "ethanol_Conf-wb97-opt.chk"
 B after Tr=     0.000000    0.000000    0.000000
         Rot=    0.999995   -0.000004    0.000001    0.003246 Ang=  -0.37 deg.
 Initial guess <Sx>= 0.0000 <Sy>= 0.0000 <Sz>= 1.0000 <S**2>= 2.0063 S= 1.0021
 ExpMin= 2.53D-02 ExpMax= 1.53D+04 ExpMxC= 5.22D+02 IAcc=3 IRadAn=         5 AccDes= 0.00D+00
 Harris functional with IExCor= 4639 and IRadAn=       5 diagonalized for initial guess.
 HarFok:  IExCor= 4639 AccDes= 0.00D+00 IRadAn=         5 IDoV= 1 UseB2=F ITyADJ=14
 ICtDFT=  3500011 ScaDFX=  1.000000  1.000000  1.000000  1.000000
 FoFCou: FMM=F IPFlag=           0 FMFlag=      100000 FMFlg1=           0
         NFxFlg=           0 DoJE=T BraDBF=F KetDBF=T FulRan=T
         wScrn=  0.000000 ICntrl=     500 IOpCl=  0 I1Cent=   200000004 NGrid=           0
         NMat0=    1 NMatS0=      1 NMatT0=    0 NMatD0=    1 NMtDS0=    0 NMtDT0=    0
 Petite list used in FoFCou.
 Gradient too large for Newton-Raphson -- use scaled steepest descent instead.
     Accept linear search using points  3 and  4.
 Gradient too large for Newton-Raphson -- use scaled steepest descent instead.
     Accept linear search using points  1 and  2.
 Gradient too large for Newton-Raphson -- use scaled steepest descent instead.
 Gradient too large for Newton-Raphson -- use scaled steepest descent instead.
     Minimum is close to point  3 DX= -2.06D-02 DF= -1.82D-07 DXR=  7.36D-02 DFR=  5.45D-03 which will be used.
 LinEq1:  Iter=  0 NonCon=     1 RMS=1.21D-04 Max=4.85D-03 NDo=     1
 AX will form     1 AO Fock derivatives at one time.
 LinEq1:  Iter=  1 NonCon=     1 RMS=2.56D-05 Max=9.56D-04 NDo=     1
 LinEq1:  Iter=  2 NonCon=     1 RMS=1.85D-05 Max=5.18D-04 NDo=     1
 LinEq1:  Iter=  3 NonCon=     1 RMS=4.70D-06 Max=1.49D-04 NDo=     1
 LinEq1:  Iter=  4 NonCon=     1 RMS=1.77D-06 Max=3.53D-05 NDo=     1
 LinEq1:  Iter=  5 NonCon=     1 RMS=7.53D-07 Max=2.28D-05 NDo=     1
 LinEq1:  Iter=  6 NonCon=     1 RMS=2.66D-07 Max=7.50D-06 NDo=     1
 LinEq1:  Iter=  7 NonCon=     1 RMS=7.40D-08 Max=1.49D-06 NDo=     1
 LinEq1:  Iter=  8 NonCon=     1 RMS=1.87D-08 Max=2.63D-07 NDo=     1
 LinEq1:  Iter=  9 NonCon=     1 RMS=5.65D-09 Max=8.39D-08 NDo=     1
 LinEq1:  Iter= 10 NonCon=     0 RMS=2.46D-09 Max=4.75D-08 NDo=     1
 Linear equations converged to 8.268D-09 8.268D-08 after    10 iterations.
     Accept linear search using points  1 and  2.
     Minimum is close to point  2 DX= -1.64D-02 DF= -2.93D-08 DXR=  1.66D-02 DFR=  2.80D-04 which will be used.
 LinEq1:  Iter=  0 NonCon=     1 RMS=3.54D-06 Max=1.17D-04 NDo=     1
 LinEq1:  Iter=  1 NonCon=     1 RMS=1.13D-06 Max=3.80D-05 NDo=     1
 LinEq1:  Iter=  2 NonCon=     1 RMS=6.04D-07 Max=1.72D-05 NDo=     1
 LinEq1:  Iter=  3 NonCon=     1 RMS=2.58D-07 Max=7.28D-06 NDo=     1
 LinEq1:  Iter=  4 NonCon=     1 RMS=1.51D-07 Max=2.88D-06 NDo=     1
 LinEq1:  Iter=  5 NonCon=     1 RMS=4.09D-08 Max=9.48D-07 NDo=     1
 LinEq1:  Iter=  6 NonCon=     1 RMS=7.88D-09 Max=2.02D-07 NDo=     1
 LinEq1:  Iter=  7 NonCon=     0 RMS=2.54D-09 Max=5.08D-08 NDo=     1
 Linear equations converged to 6.106D-09 6.106D-08 after     7 iterations.
     Minimum is close to point  2 DX=  4.20D-03 DF= -3.13D-12 DXR=  4.18D-03 DFR=  1.75D-05 which will be used.
 LinEq1:  Iter=  0 NonCon=     1 RMS=1.71D-08 Max=7.78D-07 NDo=     1
 LinEq1:  Iter=  1 NonCon=     1 RMS=5.52D-09 Max=2.02D-07 NDo=     1
 LinEq1:  Iter=  2 NonCon=     1 RMS=2.73D-09 Max=5.81D-08 NDo=     1
 LinEq1:  Iter=  3 NonCon=     1 RMS=9.72D-10 Max=3.84D-08 NDo=     1
 LinEq1:  Iter=  4 NonCon=     1 RMS=4.55D-10 Max=2.40D-08 NDo=     1
 LinEq1:  Iter=  5 NonCon=     1 RMS=3.73D-10 Max=1.45D-08 NDo=     1
 LinEq1:  Iter=  6 NonCon=     1 RMS=1.45D-10 Max=2.74D-09 NDo=     1
 LinEq1:  Iter=  7 NonCon=     1 RMS=4.49D-11 Max=1.03D-09 NDo=     1
 LinEq1:  Iter=  8 NonCon=     1 RMS=1.07D-11 Max=2.88D-10 NDo=     1
 LinEq1:  Iter=  9 NonCon=     0 RMS=3.48D-12 Max=8.68D-11 NDo=     1
 Linear equations converged to 2.144D-11 2.144D-10 after     9 iterations.
 SCF Done:  E(UwB97XD) =  -154.878340273     a.u. after    8 cycles
            Convg  =    0.2556D-07                    42 Fock formations.
              S**2 =  2.0055                  -V/T =  2.0059
 <Sx>= 0.0000 <Sy>= 0.0000 <Sz>= 1.0000 <S**2>= 2.0055 S= 1.0018
 <L.S>= 0.000000000000E+00
 Annihilation of the first spin contaminant:
 S**2 before annihilation     2.0055,   after     2.0000
 Calling FoFJK, ICntrl=      2127 FMM=F ISym2X=0 I1Cent= 0 IOpClX= 1 NMat=1 NMatS=1 NMatT=0.
 ***** Axes restored to original set *****
 -------------------------------------------------------------------
 Center     Atomic                   Forces (Hartrees/Bohr)
 Number     Number              X              Y              Z
 -------------------------------------------------------------------
      1        1           0.001158880   -0.000092945   -0.000013905
      2        6          -0.002327316   -0.000009757   -0.003729282
      3        1           0.000215584    0.000000525   -0.000274302
      4        1           0.001161382    0.000100067   -0.000014513
      5        6          -0.005038276    0.000001097    0.013150771
      6        1           0.002056329    0.000412928   -0.003319240
      7        1           0.002057198   -0.000411565   -0.003318675
      8        8          -0.001203923   -0.000001152    0.000133749
      9        1           0.001920141    0.000000803   -0.002614603
 -------------------------------------------------------------------
 Cartesian Forces:  Max     0.013150771 RMS     0.003122828

 GradGradGradGradGradGradGradGradGradGradGradGradGradGradGradGradGradGrad
 Berny optimization.
 Using GEDIIS/GDIIS optimizer.
 FormGI is forming the generalized inverse of G from B-inverse, IUseBI=4.
 Internal  Forces:  Max     0.003732046 RMS     0.001564216
 Search for a local minimum.
 Step number   8 out of a maximum of   43
 All quantities printed in internal units (Hartrees-Bohrs-Radians)
 Mixed Optimization -- RFO/linear search
 Update second derivatives using D2CorX and points    7    8
 DE= -1.44D-03 DEPred=-9.46D-04 R= 1.52D+00
 TightC=F SS=  1.41D+00  RLast= 2.85D-01 DXNew= 3.4619D+00 8.5469D-01
 Trust test= 1.52D+00 RLast= 2.85D-01 DXMaxT set to 2.06D+00
 ITU=  1  1  1  1  1  1  1  0
 Use linear search instead of GDIIS.
     Eigenvalues ---    0.00584   0.00700   0.01430   0.04512   0.05646
     Eigenvalues ---    0.05702   0.06003   0.12284   0.14231   0.15990
     Eigenvalues ---    0.16000   0.16148   0.16914   0.23006   0.32043
     Eigenvalues ---    0.34237   0.34258   0.34340   0.34460   0.36360
     Eigenvalues ---    0.44157
 RFO step:  Lambda=-9.59326153D-04 EMin= 5.84224537D-03
 Quartic linear search produced a step of  1.22819.
 Iteration  1 RMS(Cart)=  0.03571515 RMS(Int)=  0.05094311
 Iteration  2 RMS(Cart)=  0.03141178 RMS(Int)=  0.01612964
 Iteration  3 RMS(Cart)=  0.01459954 RMS(Int)=  0.00042364
 Iteration  4 RMS(Cart)=  0.00003057 RMS(Int)=  0.00042353
 Iteration  5 RMS(Cart)=  0.00000000 RMS(Int)=  0.00042353
 Variable       Old X    -DE/DX   Delta X   Delta X   Delta X     New X
                                 (Linear)    (Quad)   (Total)
    R1        2.06120  -0.00075  -0.00186  -0.00158  -0.00344   2.05776
    R2        2.06037  -0.00005   0.00011  -0.00067  -0.00056   2.05981
    R3        2.06122  -0.00075  -0.00188  -0.00159  -0.00347   2.05775
    R4        2.89070  -0.00373   0.00780  -0.01798  -0.01018   2.88052
    R5        2.08009   0.00188  -0.01552   0.01041  -0.00512   2.07497
    R6        2.08008   0.00188  -0.01553   0.01041  -0.00512   2.07496
    R7        2.56231   0.00147   0.03737  -0.01245   0.02492   2.58723
    R8        4.39800   0.00323   0.32871   0.16403   0.49273   4.89073
    A1        1.89738   0.00009   0.00021  -0.00106  -0.00091   1.89647
    A2        1.87934   0.00073   0.00982   0.00645   0.01626   1.89559
    A3        1.92708  -0.00013  -0.00214   0.00169  -0.00049   1.92659
    A4        1.89736   0.00009   0.00020  -0.00105  -0.00090   1.89646
    A5        1.93435  -0.00062  -0.00542  -0.00741  -0.01289   1.92146
    A6        1.92707  -0.00013  -0.00212   0.00169  -0.00047   1.92659
    A7        1.92184   0.00285   0.01329   0.01327   0.02586   1.94770
    A8        1.92184   0.00285   0.01328   0.01327   0.02585   1.94769
    A9        2.01495   0.00053   0.00078  -0.00254  -0.00154   2.01341
   A10        1.82035  -0.00208   0.04514  -0.02356   0.01972   1.84008
   A11        1.88716  -0.00229  -0.03405  -0.00155  -0.03552   1.85164
   A12        1.88718  -0.00229  -0.03404  -0.00156  -0.03552   1.85166
   A13        1.74753   0.00110  -0.01715  -0.00098  -0.01812   1.72940
    D1        1.10452  -0.00074  -0.03891   0.00161  -0.03775   1.06677
    D2        3.10239  -0.00001   0.02940  -0.01174   0.01813   3.12052
    D3       -1.03813  -0.00037  -0.00476  -0.00507  -0.00982  -1.04794
    D4       -0.99895  -0.00037  -0.03416   0.00668  -0.02794  -1.02689
    D5        0.99892   0.00037   0.03414  -0.00667   0.02793   1.02686
    D6        3.14159   0.00000  -0.00001   0.00000  -0.00001   3.14158
    D7       -3.10239   0.00000  -0.02942   0.01174  -0.01815  -3.12055
    D8       -1.10452   0.00074   0.03888  -0.00161   0.03772  -1.06680
    D9        1.03815   0.00037   0.00473   0.00506   0.00978   1.04793
   D10       -3.14159   0.00000  -0.00005  -0.00001  -0.00006   3.14154
   D11        0.98064  -0.00232   0.00914  -0.01444  -0.00504   0.97561
   D12       -0.98061   0.00232  -0.00924   0.01442   0.00491  -0.97571
         Item               Value     Threshold  Converged?
 Maximum Force            0.003732     0.000450     NO 
 RMS     Force            0.001564     0.000300     NO 
 Maximum Displacement     0.299966     0.001800     NO 
 RMS     Displacement     0.078314     0.001200     NO 
 Predicted change in Energy=-9.051585D-04
 GradGradGradGradGradGradGradGradGradGradGradGradGradGradGradGradGradGrad

                          Input orientation:                          
 ---------------------------------------------------------------------
 Center     Atomic      Atomic             Coordinates (Angstroms)
 Number     Number       Type             X           Y           Z
 ---------------------------------------------------------------------
      1          1           0       -1.062228    0.883792    1.268395
      2          6           0       -0.439648    0.000049    1.137495
      3          1           0        0.333546    0.001243    1.905791
      4          1           0       -1.060333   -0.884892    1.269250
      5          6           0        0.197948    0.000067   -0.247058
      6          1           0        0.845938    0.874316   -0.393549
      7          1           0        0.847829   -0.872915   -0.392696
      8          8           0       -0.680515   -0.001388   -1.297176
      9          1           0        1.017363   -0.000371   -3.250452
 ---------------------------------------------------------------------
                    Distance matrix (angstroms):
                    1          2          3          4          5
     1  H    0.000000
     2  C    1.088918   0.000000
     3  H    1.770127   1.090004   0.000000
     4  H    1.768685   1.088912   1.770118   0.000000
     5  C    2.160002   1.524308   2.157115   2.160003   0.000000
     6  H    2.530464   2.182011   2.512323   3.081166   1.098026
     7  H    3.081162   2.182006   2.512306   2.530472   1.098023
     8  O    2.740694   2.446558   3.359661   2.740690   1.369105
     9  H    5.052367   4.623522   5.201389   5.052415   3.113168
                    6          7          8          9
     6  H    0.000000
     7  H    1.747233   0.000000
     8  O    1.978246   1.978252   0.000000
     9  H    2.992717   2.992798   2.588064   0.000000
 Stoichiometry    C2H6O(3)
 Framework group  C1[X(C2H6O)]
 Deg. of freedom    21
 Full point group                 C1      NOp   1
 Largest Abelian subgroup         C1      NOp   1
 Largest concise Abelian subgroup C1      NOp   1
                         Standard orientation:                         
 ---------------------------------------------------------------------
 Center     Atomic      Atomic             Coordinates (Angstroms)
 Number     Number       Type             X           Y           Z
 ---------------------------------------------------------------------
      1          1           0       -1.528903   -0.668741   -0.884378
      2          6           0       -1.330550   -0.065173   -0.000012
      3          1           0       -2.009903    0.787229    0.000010
      4          1           0       -1.528925   -0.668792    0.884307
      5          6           0        0.115300    0.417562    0.000016
      6          1           0        0.331307    1.046704   -0.873588
      7          1           0        0.331279    1.046673    0.873645
      8          8           0        1.063310   -0.570227    0.000006
      9          1           0        3.190165    0.904412   -0.000067
 ---------------------------------------------------------------------
 Rotational constants (GHZ):     34.7081442      8.1300743      7.1692029
 Standard basis: Aug-CC-pVTZ (5D, 7F)
 There are   315 symmetry adapted cartesian basis functions of A   symmetry.
 There are   276 symmetry adapted basis functions of A   symmetry.
   276 basis functions,   378 primitive gaussians,   315 cartesian basis functions
    14 alpha electrons       12 beta electrons
       nuclear repulsion energy        78.3017232842 Hartrees.
 NAtoms=    9 NActive=    9 NUniq=    9 SFac= 1.00D+00 NAtFMM=   60 NAOKFM=F Big=F
 Integral buffers will be    131072 words long.
 Raffenetti 2 integral format.
 Two-electron integral symmetry is turned on.
 Nuclear repulsion after empirical dispersion term =       78.2994222998 Hartrees.
 One-electron integrals computed using PRISM.
 NBasis=   276 RedAO= T EigKep=  1.93D-05  NBF=   276
 NBsUse=   276 1.00D-06 EigRej= -1.00D+00 NBFU=   276
 Initial guess from the checkpoint file:  "ethanol_Conf-wb97-opt.chk"
 B after Tr=     0.000000    0.000000    0.000000
         Rot=    0.999969   -0.000010    0.000001    0.007878 Ang=  -0.90 deg.
 Initial guess <Sx>= 0.0000 <Sy>= 0.0000 <Sz>= 1.0000 <S**2>= 2.0057 S= 1.0019
 ExpMin= 2.53D-02 ExpMax= 1.53D+04 ExpMxC= 5.22D+02 IAcc=3 IRadAn=         5 AccDes= 0.00D+00
 Harris functional with IExCor= 4639 and IRadAn=       5 diagonalized for initial guess.
 HarFok:  IExCor= 4639 AccDes= 0.00D+00 IRadAn=         5 IDoV= 1 UseB2=F ITyADJ=14
 ICtDFT=  3500011 ScaDFX=  1.000000  1.000000  1.000000  1.000000
 FoFCou: FMM=F IPFlag=           0 FMFlag=      100000 FMFlg1=           0
         NFxFlg=           0 DoJE=T BraDBF=F KetDBF=T FulRan=T
         wScrn=  0.000000 ICntrl=     500 IOpCl=  0 I1Cent=   200000004 NGrid=           0
         NMat0=    1 NMatS0=      1 NMatT0=    0 NMatD0=    1 NMtDS0=    0 NMtDT0=    0
 Petite list used in FoFCou.
 Gradient too large for Newton-Raphson -- use scaled steepest descent instead.
     Minimum is close to point  4 DX=  1.76D-02 DF= -9.83D-08 DXR=  1.45D-02 DFR=  2.11D-04 which will be used.
 Gradient too large for Newton-Raphson -- use scaled steepest descent instead.
     Accept linear search using points  1 and  2.
 Gradient too large for Newton-Raphson -- use scaled steepest descent instead.
     Minimum is close to point  2 DX=  1.90D-02 DF= -4.93D-08 DXR=  3.07D-02 DFR=  9.46D-04 which will be used.
 Gradient too large for Newton-Raphson -- use scaled steepest descent instead.
     Accept linear search using points  1 and  2.
 LinEq1:  Iter=  0 NonCon=     1 RMS=1.56D-04 Max=4.81D-03 NDo=     1
 AX will form     1 AO Fock derivatives at one time.
 LinEq1:  Iter=  1 NonCon=     1 RMS=2.63D-05 Max=7.77D-04 NDo=     1
 LinEq1:  Iter=  2 NonCon=     1 RMS=9.75D-06 Max=1.71D-04 NDo=     1
 LinEq1:  Iter=  3 NonCon=     1 RMS=5.34D-06 Max=1.13D-04 NDo=     1
 LinEq1:  Iter=  4 NonCon=     1 RMS=1.97D-06 Max=2.95D-05 NDo=     1
 LinEq1:  Iter=  5 NonCon=     1 RMS=9.03D-07 Max=2.83D-05 NDo=     1
 LinEq1:  Iter=  6 NonCon=     1 RMS=3.21D-07 Max=1.02D-05 NDo=     1
 LinEq1:  Iter=  7 NonCon=     1 RMS=7.80D-08 Max=2.00D-06 NDo=     1
 LinEq1:  Iter=  8 NonCon=     1 RMS=2.77D-08 Max=6.32D-07 NDo=     1
 LinEq1:  Iter=  9 NonCon=     1 RMS=9.72D-09 Max=1.60D-07 NDo=     1
 LinEq1:  Iter= 10 NonCon=     0 RMS=3.63D-09 Max=7.95D-08 NDo=     1
 Linear equations converged to 8.268D-09 8.268D-08 after    10 iterations.
     Accept linear search using points  1 and  2.
     Minimum is close to point  2 DX= -1.48D-02 DF= -3.90D-08 DXR=  1.50D-02 DFR=  2.29D-04 which will be used.
 LinEq1:  Iter=  0 NonCon=     1 RMS=9.52D-06 Max=2.57D-04 NDo=     1
 LinEq1:  Iter=  1 NonCon=     1 RMS=4.02D-06 Max=7.09D-05 NDo=     1
 LinEq1:  Iter=  2 NonCon=     1 RMS=2.27D-06 Max=5.48D-05 NDo=     1
 LinEq1:  Iter=  3 NonCon=     1 RMS=1.13D-06 Max=2.57D-05 NDo=     1
 LinEq1:  Iter=  4 NonCon=     1 RMS=4.58D-07 Max=1.51D-05 NDo=     1
 LinEq1:  Iter=  5 NonCon=     1 RMS=2.02D-07 Max=5.61D-06 NDo=     1
 LinEq1:  Iter=  6 NonCon=     1 RMS=7.22D-08 Max=2.62D-06 NDo=     1
 LinEq1:  Iter=  7 NonCon=     1 RMS=1.60D-08 Max=3.91D-07 NDo=     1
 LinEq1:  Iter=  8 NonCon=     1 RMS=3.04D-09 Max=8.90D-08 NDo=     1
 LinEq1:  Iter=  9 NonCon=     0 RMS=1.39D-09 Max=6.52D-08 NDo=     1
 Linear equations converged to 8.268D-09 8.268D-08 after     9 iterations.
     Minimum is close to point  2 DX=  7.84D-03 DF= -9.70D-11 DXR=  7.78D-03 DFR=  6.06D-05 which will be used.
 LinEq1:  Iter=  0 NonCon=     1 RMS=1.60D-07 Max=4.20D-06 NDo=     1
 LinEq1:  Iter=  1 NonCon=     1 RMS=4.35D-08 Max=1.10D-06 NDo=     1
 LinEq1:  Iter=  2 NonCon=     1 RMS=1.47D-08 Max=4.54D-07 NDo=     1
 LinEq1:  Iter=  3 NonCon=     1 RMS=8.86D-09 Max=1.81D-07 NDo=     1
 LinEq1:  Iter=  4 NonCon=     1 RMS=4.65D-09 Max=1.11D-07 NDo=     1
 LinEq1:  Iter=  5 NonCon=     1 RMS=1.36D-09 Max=6.43D-08 NDo=     1
 LinEq1:  Iter=  6 NonCon=     1 RMS=8.50D-10 Max=4.29D-08 NDo=     1
 LinEq1:  Iter=  7 NonCon=     1 RMS=4.76D-10 Max=1.71D-08 NDo=     1
 LinEq1:  Iter=  8 NonCon=     0 RMS=1.10D-10 Max=2.22D-09 NDo=     1
 Linear equations converged to 3.702D-10 3.702D-09 after     8 iterations.
 SCF Done:  E(UwB97XD) =  -154.879647495     a.u. after    8 cycles
            Convg  =    0.7428D-06                    42 Fock formations.
              S**2 =  2.0048                  -V/T =  2.0060
 <Sx>= 0.0000 <Sy>= 0.0000 <Sz>= 1.0000 <S**2>= 2.0048 S= 1.0016
 <L.S>= 0.000000000000E+00
 Annihilation of the first spin contaminant:
 S**2 before annihilation     2.0048,   after     2.0000
 Calling FoFJK, ICntrl=      2127 FMM=F ISym2X=0 I1Cent= 0 IOpClX= 1 NMat=1 NMatS=1 NMatT=0.
 ***** Axes restored to original set *****
 -------------------------------------------------------------------
 Center     Atomic                   Forces (Hartrees/Bohr)
 Number     Number              X              Y              Z
 -------------------------------------------------------------------
      1        1          -0.000124260    0.000022960    0.000128862
      2        6           0.001897092    0.000004053   -0.003149292
      3        1          -0.000104325    0.000000751    0.000785769
      4        1          -0.000126494   -0.000026391    0.000128379
      5        6          -0.011145794   -0.000011782   -0.000592180
      6        1           0.003936523    0.000702469    0.000012785
      7        1           0.003938940   -0.000695122    0.000012512
      8        8           0.000511839    0.000002463    0.004309238
      9        1           0.001216478    0.000000598   -0.001636073
 -------------------------------------------------------------------
 Cartesian Forces:  Max     0.011145794 RMS     0.002678910

 GradGradGradGradGradGradGradGradGradGradGradGradGradGradGradGradGradGrad
 Berny optimization.
 Using GEDIIS/GDIIS optimizer.
 FormGI is forming the generalized inverse of G from B-inverse, IUseBI=4.
 Internal  Forces:  Max     0.003159253 RMS     0.001247034
 Search for a local minimum.
 Step number   9 out of a maximum of   43
 All quantities printed in internal units (Hartrees-Bohrs-Radians)
 Mixed Optimization -- RFO/linear search
 Update second derivatives using D2CorX and points    8    9
 DE= -1.31D-03 DEPred=-9.05D-04 R= 1.44D+00
 TightC=F SS=  1.41D+00  RLast= 5.04D-01 DXNew= 3.4619D+00 1.5117D+00
 Trust test= 1.44D+00 RLast= 5.04D-01 DXMaxT set to 2.06D+00
 ITU=  1  1  1  1  1  1  1  1  0
 Use linear search instead of GDIIS.
     Eigenvalues ---    0.00377   0.00584   0.01430   0.04542   0.05439
     Eigenvalues ---    0.05813   0.06163   0.12908   0.14215   0.15977
     Eigenvalues ---    0.16000   0.16396   0.16879   0.23210   0.31957
     Eigenvalues ---    0.34223   0.34240   0.34340   0.34455   0.36479
     Eigenvalues ---    0.45568
 RFO step:  Lambda=-6.84033750D-04 EMin= 3.76796456D-03
 Quartic linear search produced a step of  0.64071.
 Iteration  1 RMS(Cart)=  0.03137969 RMS(Int)=  0.04997881
 Iteration  2 RMS(Cart)=  0.03142990 RMS(Int)=  0.01516427
 Iteration  3 RMS(Cart)=  0.01375550 RMS(Int)=  0.00021162
 Iteration  4 RMS(Cart)=  0.00002510 RMS(Int)=  0.00021149
 Iteration  5 RMS(Cart)=  0.00000000 RMS(Int)=  0.00021149
 Variable       Old X    -DE/DX   Delta X   Delta X   Delta X     New X
                                 (Linear)    (Quad)   (Total)
    R1        2.05776   0.00011  -0.00221   0.00062  -0.00159   2.05617
    R2        2.05981   0.00048  -0.00036   0.00154   0.00118   2.06099
    R3        2.05775   0.00011  -0.00223   0.00063  -0.00160   2.05615
    R4        2.88052  -0.00256  -0.00652  -0.00394  -0.01046   2.87006
    R5        2.07497   0.00288  -0.00328   0.00575   0.00247   2.07744
    R6        2.07496   0.00288  -0.00328   0.00575   0.00247   2.07743
    R7        2.58723  -0.00316   0.01597  -0.00874   0.00722   2.59446
    R8        4.89073   0.00203   0.31570   0.17142   0.48712   5.37785
    A1        1.89647  -0.00039  -0.00058  -0.00190  -0.00251   1.89396
    A2        1.89559  -0.00015   0.01042  -0.00421   0.00619   1.90178
    A3        1.92659   0.00001  -0.00031  -0.00017  -0.00051   1.92608
    A4        1.89646  -0.00039  -0.00058  -0.00189  -0.00250   1.89396
    A5        1.92146   0.00089  -0.00826   0.00813  -0.00016   1.92130
    A6        1.92659   0.00001  -0.00030  -0.00018  -0.00050   1.92609
    A7        1.94770   0.00040   0.01657  -0.00445   0.01181   1.95950
    A8        1.94769   0.00040   0.01656  -0.00445   0.01180   1.95949
    A9        2.01341  -0.00097  -0.00099   0.00445   0.00359   2.01700
   A10        1.84008  -0.00183   0.01264  -0.02084  -0.00916   1.83092
   A11        1.85164   0.00098  -0.02276   0.01215  -0.01060   1.84105
   A12        1.85166   0.00097  -0.02276   0.01214  -0.01060   1.84105
   A13        1.72940   0.00076  -0.01161  -0.00051  -0.01212   1.71728
    D1        1.06677   0.00098  -0.02418   0.01878  -0.00561   1.06116
    D2        3.12052  -0.00080   0.01161  -0.01329  -0.00147   3.11905
    D3       -1.04794   0.00009  -0.00629   0.00274  -0.00355  -1.05149
    D4       -1.02689   0.00089  -0.01790   0.01604  -0.00207  -1.02896
    D5        1.02686  -0.00089   0.01790  -0.01603   0.00207   1.02893
    D6        3.14158   0.00000  -0.00001   0.00000   0.00000   3.14158
    D7       -3.12055   0.00080  -0.01163   0.01330   0.00146  -3.11909
    D8       -1.06680  -0.00098   0.02417  -0.01877   0.00560  -1.06120
    D9        1.04793  -0.00009   0.00627  -0.00274   0.00352   1.05145
   D10        3.14154   0.00000  -0.00004  -0.00001  -0.00004   3.14150
   D11        0.97561  -0.00061  -0.00323  -0.00655  -0.00955   0.96606
   D12       -0.97571   0.00061   0.00314   0.00654   0.00945  -0.96625
         Item               Value     Threshold  Converged?
 Maximum Force            0.003159     0.000450     NO 
 RMS     Force            0.001247     0.000300     NO 
 Maximum Displacement     0.314113     0.001800     NO 
 RMS     Displacement     0.075318     0.001200     NO 
 Predicted change in Energy=-4.233219D-04
 GradGradGradGradGradGradGradGradGradGradGradGradGradGradGradGradGradGrad

                          Input orientation:                          
 ---------------------------------------------------------------------
 Center     Atomic      Atomic             Coordinates (Angstroms)
 Number     Number       Type             X           Y           Z
 ---------------------------------------------------------------------
      1          1           0       -1.059548    0.885099    1.306770
      2          6           0       -0.442748    0.000062    1.164730
      3          1           0        0.343924    0.001276    1.920120
      4          1           0       -1.057659   -0.886135    1.307654
      5          6           0        0.169065    0.000028   -0.225362
      6          1           0        0.816160    0.872241   -0.395784
      7          1           0        0.818044   -0.870953   -0.394904
      8          8           0       -0.725838   -0.001463   -1.266551
      9          1           0        1.138498   -0.000255   -3.416673
 ---------------------------------------------------------------------
                    Distance matrix (angstroms):
                    1          2          3          4          5
     1  H    0.000000
     2  C    1.088076   0.000000
     3  H    1.768354   1.090627   0.000000
     4  H    1.771235   1.088066   1.768346   0.000000
     5  C    2.154128   1.518772   2.152595   2.154129   0.000000
     6  H    2.533207   2.186493   2.518928   3.082983   1.099332
     7  H    3.082980   2.186486   2.518910   2.533219   1.099330
     8  O    2.742141   2.447707   3.361438   2.742131   1.372927
     9  H    5.284522   4.846606   5.395619   5.284615   3.335306
                    6          7          8          9
     6  H    0.000000
     7  H    1.743196   0.000000
     8  O    1.974678   1.974678   0.000000
     9  H    3.160841   3.160995   2.845835   0.000000
 Stoichiometry    C2H6O(3)
 Framework group  C1[X(C2H6O)]
 Deg. of freedom    21
 Full point group                 C1      NOp   1
 Largest Abelian subgroup         C1      NOp   1
 Largest concise Abelian subgroup C1      NOp   1
                         Standard orientation:                         
 ---------------------------------------------------------------------
 Center     Atomic      Atomic             Coordinates (Angstroms)
 Number     Number       Type             X           Y           Z
 ---------------------------------------------------------------------
      1          1           0       -1.551754   -0.634540   -0.885691
      2          6           0       -1.338722   -0.039461   -0.000023
      3          1           0       -1.997622    0.829630    0.000019
      4          1           0       -1.551797   -0.634655    0.885545
      5          6           0        0.113025    0.406743    0.000033
      6          1           0        0.357156    1.030693   -0.871529
      7          1           0        0.357106    1.030606    0.871667
      8          8           0        1.043219   -0.603044    0.000007
      9          1           0        3.395340    0.998924   -0.000125
 ---------------------------------------------------------------------
 Rotational constants (GHZ):     33.5939002      7.9833723      7.0071443
 Standard basis: Aug-CC-pVTZ (5D, 7F)
 There are   315 symmetry adapted cartesian basis functions of A   symmetry.
 There are   276 symmetry adapted basis functions of A   symmetry.
   276 basis functions,   378 primitive gaussians,   315 cartesian basis functions
    14 alpha electrons       12 beta electrons
       nuclear repulsion energy        78.0170608299 Hartrees.
 NAtoms=    9 NActive=    9 NUniq=    9 SFac= 1.00D+00 NAtFMM=   60 NAOKFM=F Big=F
 Integral buffers will be    131072 words long.
 Raffenetti 2 integral format.
 Two-electron integral symmetry is turned on.
 Nuclear repulsion after empirical dispersion term =       78.0148443931 Hartrees.
 One-electron integrals computed using PRISM.
 NBasis=   276 RedAO= T EigKep=  1.93D-05  NBF=   276
 NBsUse=   276 1.00D-06 EigRej= -1.00D+00 NBFU=   276
 Initial guess from the checkpoint file:  "ethanol_Conf-wb97-opt.chk"
 B after Tr=     0.000000    0.000000    0.000000
         Rot=    0.999968   -0.000011    0.000001    0.007944 Ang=  -0.91 deg.
 Initial guess <Sx>= 0.0000 <Sy>= 0.0000 <Sz>= 1.0000 <S**2>= 2.0048 S= 1.0016
 ExpMin= 2.53D-02 ExpMax= 1.53D+04 ExpMxC= 5.22D+02 IAcc=3 IRadAn=         5 AccDes= 0.00D+00
 Harris functional with IExCor= 4639 and IRadAn=       5 diagonalized for initial guess.
 HarFok:  IExCor= 4639 AccDes= 0.00D+00 IRadAn=         5 IDoV= 1 UseB2=F ITyADJ=14
 ICtDFT=  3500011 ScaDFX=  1.000000  1.000000  1.000000  1.000000
 FoFCou: FMM=F IPFlag=           0 FMFlag=      100000 FMFlg1=           0
         NFxFlg=           0 DoJE=T BraDBF=F KetDBF=T FulRan=T
         wScrn=  0.000000 ICntrl=     500 IOpCl=  0 I1Cent=   200000004 NGrid=           0
         NMat0=    1 NMatS0=      1 NMatT0=    0 NMatD0=    1 NMtDS0=    0 NMtDT0=    0
 Petite list used in FoFCou.
 Gradient too large for Newton-Raphson -- use scaled steepest descent instead.
     Accept linear search using points  3 and  4.
 Gradient too large for Newton-Raphson -- use scaled steepest descent instead.
     Accept linear search using points  1 and  2.
 LinEq1:  Iter=  0 NonCon=     1 RMS=1.10D-04 Max=4.27D-03 NDo=     1
 AX will form     1 AO Fock derivatives at one time.
 LinEq1:  Iter=  1 NonCon=     1 RMS=1.96D-05 Max=6.77D-04 NDo=     1
 LinEq1:  Iter=  2 NonCon=     1 RMS=6.71D-06 Max=1.29D-04 NDo=     1
 LinEq1:  Iter=  3 NonCon=     1 RMS=2.97D-06 Max=5.85D-05 NDo=     1
 LinEq1:  Iter=  4 NonCon=     1 RMS=1.06D-06 Max=2.27D-05 NDo=     1
 LinEq1:  Iter=  5 NonCon=     1 RMS=5.48D-07 Max=7.72D-06 NDo=     1
 LinEq1:  Iter=  6 NonCon=     1 RMS=1.78D-07 Max=3.05D-06 NDo=     1
 LinEq1:  Iter=  7 NonCon=     1 RMS=4.44D-08 Max=8.05D-07 NDo=     1
 LinEq1:  Iter=  8 NonCon=     1 RMS=2.10D-08 Max=5.38D-07 NDo=     1
 LinEq1:  Iter=  9 NonCon=     1 RMS=7.03D-09 Max=1.91D-07 NDo=     1
 LinEq1:  Iter= 10 NonCon=     1 RMS=2.56D-09 Max=1.12D-07 NDo=     1
 LinEq1:  Iter= 11 NonCon=     0 RMS=1.44D-09 Max=7.19D-08 NDo=     1
 Linear equations converged to 8.268D-09 8.268D-08 after    11 iterations.
     Minimum is close to point  2 DX= -6.50D-03 DF= -4.26D-09 DXR=  6.54D-03 DFR=  4.28D-05 which will be used.
 LinEq1:  Iter=  0 NonCon=     1 RMS=9.68D-06 Max=2.65D-04 NDo=     1
 LinEq1:  Iter=  1 NonCon=     1 RMS=3.16D-06 Max=1.48D-04 NDo=     1
 LinEq1:  Iter=  2 NonCon=     1 RMS=2.81D-06 Max=8.31D-05 NDo=     1
 LinEq1:  Iter=  3 NonCon=     1 RMS=8.49D-07 Max=2.93D-05 NDo=     1
 LinEq1:  Iter=  4 NonCon=     1 RMS=4.96D-07 Max=1.35D-05 NDo=     1
 LinEq1:  Iter=  5 NonCon=     1 RMS=1.04D-07 Max=3.43D-06 NDo=     1
 LinEq1:  Iter=  6 NonCon=     1 RMS=2.19D-08 Max=4.73D-07 NDo=     1
 LinEq1:  Iter=  7 NonCon=     1 RMS=7.56D-09 Max=1.56D-07 NDo=     1
 LinEq1:  Iter=  8 NonCon=     1 RMS=2.51D-09 Max=1.01D-07 NDo=     1
 LinEq1:  Iter=  9 NonCon=     0 RMS=1.01D-09 Max=5.95D-08 NDo=     1
 Linear equations converged to 8.268D-09 8.268D-08 after     9 iterations.
     Minimum is close to point  2 DX=  1.11D-01 DF= -1.96D-08 DXR=  9.95D-02 DFR=  1.00D-02 which will be used.
 LinEq1:  Iter=  0 NonCon=     1 RMS=9.19D-07 Max=2.49D-05 NDo=     1
 LinEq1:  Iter=  1 NonCon=     1 RMS=3.99D-07 Max=2.29D-05 NDo=     1
 LinEq1:  Iter=  2 NonCon=     1 RMS=1.99D-07 Max=5.11D-06 NDo=     1
 LinEq1:  Iter=  3 NonCon=     1 RMS=3.80D-08 Max=7.22D-07 NDo=     1
 LinEq1:  Iter=  4 NonCon=     1 RMS=2.62D-08 Max=5.65D-07 NDo=     1
 LinEq1:  Iter=  5 NonCon=     1 RMS=7.58D-09 Max=1.87D-07 NDo=     1
 LinEq1:  Iter=  6 NonCon=     1 RMS=1.67D-09 Max=4.68D-08 NDo=     1
 LinEq1:  Iter=  7 NonCon=     1 RMS=8.69D-10 Max=4.58D-08 NDo=     1
 LinEq1:  Iter=  8 NonCon=     1 RMS=4.47D-10 Max=2.19D-08 NDo=     1
 LinEq1:  Iter=  9 NonCon=     0 RMS=2.02D-10 Max=4.05D-09 NDo=     1
 Linear equations converged to 1.943D-09 1.943D-08 after     9 iterations.
     Minimum is close to point  2 DX=  1.51D-02 DF= -4.21D-12 DXR=  1.49D-02 DFR=  2.23D-04 which will be used.
 LinEq1:  Iter=  0 NonCon=     1 RMS=1.44D-08 Max=3.52D-07 NDo=     1
 LinEq1:  Iter=  1 NonCon=     1 RMS=6.65D-09 Max=3.29D-07 NDo=     1
 LinEq1:  Iter=  2 NonCon=     1 RMS=2.83D-09 Max=6.44D-08 NDo=     1
 LinEq1:  Iter=  3 NonCon=     1 RMS=6.55D-10 Max=2.22D-08 NDo=     1
 LinEq1:  Iter=  4 NonCon=     1 RMS=4.56D-10 Max=2.51D-08 NDo=     1
 LinEq1:  Iter=  5 NonCon=     1 RMS=2.85D-10 Max=1.04D-08 NDo=     1
 LinEq1:  Iter=  6 NonCon=     1 RMS=1.63D-10 Max=4.17D-09 NDo=     1
 LinEq1:  Iter=  7 NonCon=     1 RMS=6.42D-11 Max=1.63D-09 NDo=     1
 LinEq1:  Iter=  8 NonCon=     1 RMS=2.40D-11 Max=5.55D-10 NDo=     1
 LinEq1:  Iter=  9 NonCon=     0 RMS=7.44D-12 Max=1.98D-10 NDo=     1
 Linear equations converged to 2.838D-11 2.838D-10 after     9 iterations.
 SCF Done:  E(UwB97XD) =  -154.880408321     a.u. after    7 cycles
            Convg  =    0.9088D-07                    52 Fock formations.
              S**2 =  2.0044                  -V/T =  2.0060
 <Sx>= 0.0000 <Sy>= 0.0000 <Sz>= 1.0000 <S**2>= 2.0044 S= 1.0015
 <L.S>= 0.000000000000E+00
 Annihilation of the first spin contaminant:
 S**2 before annihilation     2.0044,   after     2.0000
 Calling FoFJK, ICntrl=      2127 FMM=F ISym2X=0 I1Cent= 0 IOpClX= 1 NMat=1 NMatS=1 NMatT=0.
 ***** Axes restored to original set *****
 -------------------------------------------------------------------
 Center     Atomic                   Forces (Hartrees/Bohr)
 Number     Number              X              Y              Z
 -------------------------------------------------------------------
      1        1          -0.000807047    0.000133550    0.000239602
      2        6           0.002771888    0.000008528   -0.001265973
      3        1          -0.000260623    0.000000211    0.000550616
      4        1          -0.000810098   -0.000140455    0.000239559
      5        6          -0.009730693   -0.000014067   -0.007335580
      6        1           0.003308497    0.000531473    0.001361272
      7        1           0.003310365   -0.000523975    0.001360724
      8        8           0.001411882    0.000004304    0.005954103
      9        1           0.000805828    0.000000431   -0.001104322
 -------------------------------------------------------------------
 Cartesian Forces:  Max     0.009730693 RMS     0.002887357

 GradGradGradGradGradGradGradGradGradGradGradGradGradGradGradGradGradGrad
 Berny optimization.
 Using GEDIIS/GDIIS optimizer.
 FormGI is forming the generalized inverse of G from B-inverse, IUseBI=4.
 Internal  Forces:  Max     0.005123642 RMS     0.001371737
 Search for a local minimum.
 Step number  10 out of a maximum of   43
 All quantities printed in internal units (Hartrees-Bohrs-Radians)
 Mixed Optimization -- RFO/linear search
 Update second derivatives using D2CorX and points    9   10
 DE= -7.61D-04 DEPred=-4.23D-04 R= 1.80D+00
 TightC=F SS=  1.41D+00  RLast= 4.88D-01 DXNew= 3.4619D+00 1.4652D+00
 Trust test= 1.80D+00 RLast= 4.88D-01 DXMaxT set to 2.06D+00
 ITU=  1  1  1  1  1  1  1  1  1  0
 Use linear search instead of GDIIS.
     Eigenvalues ---    0.00154   0.00584   0.01430   0.04492   0.04958
     Eigenvalues ---    0.05828   0.05922   0.14176   0.14237   0.15987
     Eigenvalues ---    0.16000   0.16330   0.16860   0.23623   0.32534
     Eigenvalues ---    0.34167   0.34239   0.34340   0.34479   0.34991
     Eigenvalues ---    0.45370
 RFO step:  Lambda=-8.22223748D-04 EMin= 1.53660370D-03
 Quartic linear search produced a step of  2.00000.
 Iteration  1 RMS(Cart)=  0.03071833 RMS(Int)=  0.16538824
 Iteration  2 RMS(Cart)=  0.03139669 RMS(Int)=  0.13057271
 Iteration  3 RMS(Cart)=  0.03157353 RMS(Int)=  0.09575719
 Iteration  4 RMS(Cart)=  0.03160814 RMS(Int)=  0.06094168
 Iteration  5 RMS(Cart)=  0.03163923 RMS(Int)=  0.02612620
 Iteration  6 RMS(Cart)=  0.02377425 RMS(Int)=  0.00006498
 Iteration  7 RMS(Cart)=  0.00006028 RMS(Int)=  0.00006310
 Iteration  8 RMS(Cart)=  0.00000000 RMS(Int)=  0.00006310
 Variable       Old X    -DE/DX   Delta X   Delta X   Delta X     New X
                                 (Linear)    (Quad)   (Total)
    R1        2.05617   0.00060  -0.00318   0.00328   0.00010   2.05626
    R2        2.06099   0.00019   0.00236  -0.00129   0.00106   2.06205
    R3        2.05615   0.00060  -0.00320   0.00330   0.00010   2.05625
    R4        2.87006  -0.00058  -0.02092   0.01038  -0.01054   2.85952
    R5        2.07744   0.00216   0.00494  -0.00004   0.00490   2.08233
    R6        2.07743   0.00216   0.00494  -0.00004   0.00490   2.08233
    R7        2.59446  -0.00512   0.01445  -0.01724  -0.00280   2.59166
    R8        5.37785   0.00136   0.97423   0.17588   1.15011   6.52796
    A1        1.89396  -0.00035  -0.00502   0.00107  -0.00396   1.89000
    A2        1.90178  -0.00063   0.01238  -0.01220   0.00017   1.90196
    A3        1.92608   0.00023  -0.00101   0.00266   0.00164   1.92772
    A4        1.89396  -0.00035  -0.00501   0.00106  -0.00395   1.89000
    A5        1.92130   0.00083  -0.00032   0.00454   0.00421   1.92552
    A6        1.92609   0.00023  -0.00100   0.00265   0.00164   1.92773
    A7        1.95950  -0.00061   0.02361  -0.01621   0.00735   1.96685
    A8        1.95949  -0.00060   0.02361  -0.01621   0.00735   1.96684
    A9        2.01700  -0.00183   0.00718  -0.00641   0.00075   2.01775
   A10        1.83092  -0.00100  -0.01831  -0.00199  -0.02055   1.81037
   A11        1.84105   0.00218  -0.02119   0.02246   0.00119   1.84224
   A12        1.84105   0.00218  -0.02121   0.02245   0.00117   1.84222
   A13        1.71728   0.00062  -0.02425  -0.00112  -0.02537   1.69191
    D1        1.06116   0.00129  -0.01122   0.01820   0.00696   1.06812
    D2        3.11905  -0.00081  -0.00293  -0.00640  -0.00931   3.10974
    D3       -1.05149   0.00024  -0.00709   0.00590  -0.00119  -1.05268
    D4       -1.02896   0.00105  -0.00414   0.01230   0.00814  -1.02082
    D5        1.02893  -0.00105   0.00415  -0.01230  -0.00813   1.02080
    D6        3.14158   0.00000  -0.00001   0.00000  -0.00001   3.14157
    D7       -3.11909   0.00081   0.00291   0.00642   0.00932  -3.10977
    D8       -1.06120  -0.00129   0.01121  -0.01818  -0.00696  -1.06815
    D9        1.05145  -0.00024   0.00705  -0.00588   0.00116   1.05261
   D10        3.14150   0.00000  -0.00009  -0.00001  -0.00010   3.14140
   D11        0.96606   0.00032  -0.01910   0.00789  -0.01106   0.95500
   D12       -0.96625  -0.00032   0.01891  -0.00791   0.01085  -0.95541
         Item               Value     Threshold  Converged?
 Maximum Force            0.005124     0.000450     NO 
 RMS     Force            0.001372     0.000300     NO 
 Maximum Displacement     0.772146     0.001800     NO 
 RMS     Displacement     0.176431     0.001200     NO 
 Predicted change in Energy=-4.964347D-04
 GradGradGradGradGradGradGradGradGradGradGradGradGradGradGradGradGradGrad

                          Input orientation:                          
 ---------------------------------------------------------------------
 Center     Atomic      Atomic             Coordinates (Angstroms)
 Number     Number       Type             X           Y           Z
 ---------------------------------------------------------------------
      1          1           0       -1.059887    0.885262    1.391671
      2          6           0       -0.449546    0.000096    1.224374
      3          1           0        0.362535    0.001352    1.953223
      4          1           0       -1.058012   -0.886169    1.392625
      5          6           0        0.107114   -0.000066   -0.182711
      6          1           0        0.756669    0.867228   -0.382994
      7          1           0        0.758529   -0.866182   -0.382049
      8          8           0       -0.824832   -0.001632   -1.188863
      9          1           0        1.407330    0.000011   -3.825275
 ---------------------------------------------------------------------
                    Distance matrix (angstroms):
                    1          2          3          4          5
     1  H    0.000000
     2  C    1.088129   0.000000
     3  H    1.766330   1.091190   0.000000
     4  H    1.771432   1.088120   1.766328   0.000000
     5  C    2.150436   1.513194   2.151151   2.150437   0.000000
     6  H    2.539613   2.188722   2.522497   3.085497   1.101923
     7  H    3.085495   2.188716   2.522483   2.539624   1.101924
     8  O    2.738793   2.442244   3.358951   2.738770   1.371447
     9  H    5.838437   5.380236   5.872191   5.838639   3.867665
                    6          7          8          9
     6  H    0.000000
     7  H    1.733412   0.000000
     8  O    1.976230   1.976215   0.000000
     9  H    3.608978   3.609298   3.454448   0.000000
 Stoichiometry    C2H6O(3)
 Framework group  C1[X(C2H6O)]
 Deg. of freedom    21
 Full point group                 C1      NOp   1
 Largest Abelian subgroup         C1      NOp   1
 Largest concise Abelian subgroup C1      NOp   1
                         Standard orientation:                         
 ---------------------------------------------------------------------
 Center     Atomic      Atomic             Coordinates (Angstroms)
 Number     Number       Type             X           Y           Z
 ---------------------------------------------------------------------
      1          1           0       -1.604294   -0.553410   -0.885881
      2          6           0       -1.353552    0.026647   -0.000056
      3          1           0       -1.962538    0.932093    0.000043
      4          1           0       -1.604398   -0.553681    0.885551
      5          6           0        0.117213    0.382467    0.000078
      6          1           0        0.405494    0.999012   -0.866525
      7          1           0        0.405384    0.998774    0.866887
      8          8           0        0.984165   -0.680200    0.000004
      9          1           0        3.905067    1.164128   -0.000243
 ---------------------------------------------------------------------
 Rotational constants (GHZ):     30.8480014      7.6502734      6.6277149
 Standard basis: Aug-CC-pVTZ (5D, 7F)
 There are   315 symmetry adapted cartesian basis functions of A   symmetry.
 There are   276 symmetry adapted basis functions of A   symmetry.
   276 basis functions,   378 primitive gaussians,   315 cartesian basis functions
    14 alpha electrons       12 beta electrons
       nuclear repulsion energy        77.5693549636 Hartrees.
 NAtoms=    9 NActive=    9 NUniq=    9 SFac= 1.00D+00 NAtFMM=   60 NAOKFM=F Big=F
 Integral buffers will be    131072 words long.
 Raffenetti 2 integral format.
 Two-electron integral symmetry is turned on.
 Nuclear repulsion after empirical dispersion term =       77.5673515019 Hartrees.
 One-electron integrals computed using PRISM.
 NBasis=   276 RedAO= T EigKep=  2.02D-05  NBF=   276
 NBsUse=   276 1.00D-06 EigRej= -1.00D+00 NBFU=   276
 Initial guess from the checkpoint file:  "ethanol_Conf-wb97-opt.chk"
 B after Tr=     0.000000    0.000000    0.000000
         Rot=    0.999782   -0.000029    0.000004    0.020895 Ang=  -2.39 deg.
 Initial guess <Sx>= 0.0000 <Sy>= 0.0000 <Sz>= 1.0000 <S**2>= 2.0045 S= 1.0015
 ExpMin= 2.53D-02 ExpMax= 1.53D+04 ExpMxC= 5.22D+02 IAcc=3 IRadAn=         5 AccDes= 0.00D+00
 Harris functional with IExCor= 4639 and IRadAn=       5 diagonalized for initial guess.
 HarFok:  IExCor= 4639 AccDes= 0.00D+00 IRadAn=         5 IDoV= 1 UseB2=F ITyADJ=14
 ICtDFT=  3500011 ScaDFX=  1.000000  1.000000  1.000000  1.000000
 FoFCou: FMM=F IPFlag=           0 FMFlag=      100000 FMFlg1=           0
         NFxFlg=           0 DoJE=T BraDBF=F KetDBF=T FulRan=T
         wScrn=  0.000000 ICntrl=     500 IOpCl=  0 I1Cent=   200000004 NGrid=           0
         NMat0=    1 NMatS0=      1 NMatT0=    0 NMatD0=    1 NMtDS0=    0 NMtDT0=    0
 Petite list used in FoFCou.
 Gradient too large for Newton-Raphson -- use scaled steepest descent instead.
     Minimum is close to point  4 DX= -1.49D-02 DF= -5.65D-08 DXR=  1.25D-02 DFR=  1.48D-04 which will be used.
 Gradient too large for Newton-Raphson -- use scaled steepest descent instead.
     Accept linear search using points  1 and  2.
 Gradient too large for Newton-Raphson -- use scaled steepest descent instead.
     Accept linear search using points  1 and  2.
 Gradient too large for Newton-Raphson -- use scaled steepest descent instead.
 Gradient too large for Newton-Raphson -- use scaled steepest descent instead.
     Accept linear search using points  1 and  2.
 LinEq1:  Iter=  0 NonCon=     1 RMS=9.02D-05 Max=1.46D-03 NDo=     1
 AX will form     1 AO Fock derivatives at one time.
 LinEq1:  Iter=  1 NonCon=     1 RMS=1.85D-05 Max=4.64D-04 NDo=     1
 LinEq1:  Iter=  2 NonCon=     1 RMS=3.88D-06 Max=4.31D-05 NDo=     1
 LinEq1:  Iter=  3 NonCon=     1 RMS=3.01D-06 Max=7.50D-05 NDo=     1
 LinEq1:  Iter=  4 NonCon=     1 RMS=1.12D-06 Max=2.25D-05 NDo=     1
 LinEq1:  Iter=  5 NonCon=     1 RMS=5.27D-07 Max=8.62D-06 NDo=     1
 LinEq1:  Iter=  6 NonCon=     1 RMS=2.05D-07 Max=3.05D-06 NDo=     1
 LinEq1:  Iter=  7 NonCon=     1 RMS=8.16D-08 Max=2.56D-06 NDo=     1
 LinEq1:  Iter=  8 NonCon=     1 RMS=4.86D-08 Max=1.45D-06 NDo=     1
 LinEq1:  Iter=  9 NonCon=     1 RMS=1.88D-08 Max=7.07D-07 NDo=     1
 LinEq1:  Iter= 10 NonCon=     1 RMS=5.37D-09 Max=1.51D-07 NDo=     1
 LinEq1:  Iter= 11 NonCon=     0 RMS=2.14D-09 Max=4.22D-08 NDo=     1
 Linear equations converged to 8.268D-09 8.268D-08 after    11 iterations.
     Accept linear search using points  1 and  2.
 LinEq1:  Iter=  0 NonCon=     1 RMS=4.05D-05 Max=6.36D-04 NDo=     1
 LinEq1:  Iter=  1 NonCon=     1 RMS=5.43D-06 Max=9.24D-05 NDo=     1
 LinEq1:  Iter=  2 NonCon=     1 RMS=1.52D-06 Max=5.15D-05 NDo=     1
 LinEq1:  Iter=  3 NonCon=     1 RMS=8.88D-07 Max=1.22D-05 NDo=     1
 LinEq1:  Iter=  4 NonCon=     1 RMS=2.35D-07 Max=7.82D-06 NDo=     1
 LinEq1:  Iter=  5 NonCon=     1 RMS=9.05D-08 Max=1.88D-06 NDo=     1
 LinEq1:  Iter=  6 NonCon=     1 RMS=3.77D-08 Max=1.09D-06 NDo=     1
 LinEq1:  Iter=  7 NonCon=     1 RMS=8.08D-09 Max=1.88D-07 NDo=     1
 LinEq1:  Iter=  8 NonCon=     1 RMS=2.89D-09 Max=1.46D-07 NDo=     1
 LinEq1:  Iter=  9 NonCon=     0 RMS=1.52D-09 Max=7.97D-08 NDo=     1
 Linear equations converged to 8.268D-09 8.268D-08 after     9 iterations.
     Accept linear search using points  1 and  2.
     Minimum is close to point  2 DX= -5.35D-03 DF= -5.45D-10 DXR=  5.38D-03 DFR=  2.90D-05 which will be used.
 LinEq1:  Iter=  0 NonCon=     1 RMS=1.51D-06 Max=2.65D-05 NDo=     1
 LinEq1:  Iter=  1 NonCon=     1 RMS=2.26D-07 Max=3.86D-06 NDo=     1
 LinEq1:  Iter=  2 NonCon=     1 RMS=7.68D-08 Max=1.99D-06 NDo=     1
 LinEq1:  Iter=  3 NonCon=     1 RMS=3.53D-08 Max=6.28D-07 NDo=     1
 LinEq1:  Iter=  4 NonCon=     1 RMS=8.43D-09 Max=1.78D-07 NDo=     1
 LinEq1:  Iter=  5 NonCon=     1 RMS=4.67D-09 Max=2.29D-07 NDo=     1
 LinEq1:  Iter=  6 NonCon=     1 RMS=1.99D-09 Max=1.15D-07 NDo=     1
 LinEq1:  Iter=  7 NonCon=     0 RMS=3.77D-10 Max=7.52D-09 NDo=     1
 Linear equations converged to 2.661D-09 2.661D-08 after     7 iterations.
     Minimum is close to point  2 DX=  1.06D-02 DF= -3.78D-12 DXR=  1.05D-02 DFR=  1.10D-04 which will be used.
 LinEq1:  Iter=  0 NonCon=     1 RMS=2.31D-08 Max=3.77D-07 NDo=     1
 LinEq1:  Iter=  1 NonCon=     1 RMS=4.57D-09 Max=1.03D-07 NDo=     1
 LinEq1:  Iter=  2 NonCon=     1 RMS=1.62D-09 Max=6.54D-08 NDo=     1
 LinEq1:  Iter=  3 NonCon=     1 RMS=1.37D-09 Max=7.66D-08 NDo=     1
 LinEq1:  Iter=  4 NonCon=     1 RMS=6.65D-10 Max=2.25D-08 NDo=     1
 LinEq1:  Iter=  5 NonCon=     1 RMS=2.93D-10 Max=4.15D-09 NDo=     1
 LinEq1:  Iter=  6 NonCon=     1 RMS=9.70D-11 Max=1.85D-09 NDo=     1
 LinEq1:  Iter=  7 NonCon=     1 RMS=3.22D-11 Max=7.49D-10 NDo=     1
 LinEq1:  Iter=  8 NonCon=     0 RMS=7.06D-12 Max=2.45D-10 NDo=     1
 Linear equations converged to 4.949D-11 4.949D-10 after     8 iterations.
 SCF Done:  E(UwB97XD) =  -154.881480785     a.u. after   10 cycles
            Convg  =    0.6181D-07                    55 Fock formations.
              S**2 =  2.0043                  -V/T =  2.0060
 <Sx>= 0.0000 <Sy>= 0.0000 <Sz>= 1.0000 <S**2>= 2.0043 S= 1.0014
 <L.S>= 0.000000000000E+00
 Annihilation of the first spin contaminant:
 S**2 before annihilation     2.0043,   after     2.0000
 Calling FoFJK, ICntrl=      2127 FMM=F ISym2X=0 I1Cent= 0 IOpClX= 1 NMat=1 NMatS=1 NMatT=0.
 ***** Axes restored to original set *****
 -------------------------------------------------------------------
 Center     Atomic                   Forces (Hartrees/Bohr)
 Number     Number              X              Y              Z
 -------------------------------------------------------------------
      1        1          -0.000957640    0.000075431    0.000058802
      2        6           0.002455602    0.000009019    0.001812363
      3        1          -0.000201926   -0.000000310    0.000143802
      4        1          -0.000959877   -0.000081913    0.000059157
      5        6          -0.006143344   -0.000012702   -0.010581267
      6        1           0.001739348    0.000386834    0.001961206
      7        1           0.001740513   -0.000381460    0.001960993
      8        8           0.002025827    0.000004928    0.005030796
      9        1           0.000301495    0.000000172   -0.000445852
 -------------------------------------------------------------------
 Cartesian Forces:  Max     0.010581267 RMS     0.002753330

 GradGradGradGradGradGradGradGradGradGradGradGradGradGradGradGradGradGrad
 Berny optimization.
 Using GEDIIS/GDIIS optimizer.
 FormGI is forming the generalized inverse of G from B-inverse, IUseBI=4.
 Internal  Forces:  Max     0.004945067 RMS     0.001257777
 Search for a local minimum.
 Step number  11 out of a maximum of   43
 All quantities printed in internal units (Hartrees-Bohrs-Radians)
 Mixed Optimization -- RFO/linear search
 Update second derivatives using D2CorX and points   10   11
 DE= -1.07D-03 DEPred=-4.96D-04 R= 2.16D+00
 TightC=F SS=  1.41D+00  RLast= 1.15D+00 DXNew= 3.4619D+00 3.4530D+00
 Trust test= 2.16D+00 RLast= 1.15D+00 DXMaxT set to 3.00D+00
 ITU=  1  1  1  1  1  1  1  1  1  1  0
 Use linear search instead of GDIIS.
     Eigenvalues ---    0.00073   0.00584   0.01430   0.04433   0.04846
     Eigenvalues ---    0.05800   0.05851   0.14259   0.14347   0.15981
     Eigenvalues ---    0.16000   0.16230   0.16869   0.23391   0.32889
     Eigenvalues ---    0.34098   0.34238   0.34340   0.34439   0.34717
     Eigenvalues ---    0.44337
 RFO step:  Lambda=-5.34849112D-04 EMin= 7.30275415D-04
 Quartic linear search produced a step of  2.00000.
 Iteration  1 RMS(Cart)=  0.04160382 RMS(Int)=  0.38367443
 Iteration  2 RMS(Cart)=  0.03122960 RMS(Int)=  0.34885870
 Iteration  3 RMS(Cart)=  0.03166215 RMS(Int)=  0.31404317
 Iteration  4 RMS(Cart)=  0.03169681 RMS(Int)=  0.27922765
 Iteration  5 RMS(Cart)=  0.03172533 RMS(Int)=  0.24441212
 Iteration  6 RMS(Cart)=  0.03175299 RMS(Int)=  0.20959659
 Iteration  7 RMS(Cart)=  0.03177985 RMS(Int)=  0.17478106
 Iteration  8 RMS(Cart)=  0.03180594 RMS(Int)=  0.13996554
 Iteration  9 RMS(Cart)=  0.03183128 RMS(Int)=  0.10515001
 Iteration 10 RMS(Cart)=  0.03185588 RMS(Int)=  0.07033449
 Iteration 11 RMS(Cart)=  0.03187975 RMS(Int)=  0.03551897
 Iteration 12 RMS(Cart)=  0.03190292 RMS(Int)=  0.00070452
 Iteration 13 RMS(Cart)=  0.00066951 RMS(Int)=  0.00003616
 Iteration 14 RMS(Cart)=  0.00000004 RMS(Int)=  0.00003616
 Variable       Old X    -DE/DX   Delta X   Delta X   Delta X     New X
                                 (Linear)    (Quad)   (Total)
    R1        2.05626   0.00061   0.00020   0.00126   0.00146   2.05772
    R2        2.06205  -0.00005   0.00213  -0.00144   0.00069   2.06274
    R3        2.05625   0.00061   0.00021   0.00126   0.00147   2.05772
    R4        2.85952   0.00181  -0.02108   0.02036  -0.00072   2.85880
    R5        2.08233   0.00097   0.00979  -0.00541   0.00438   2.08671
    R6        2.08233   0.00097   0.00980  -0.00542   0.00438   2.08672
    R7        2.59166  -0.00495  -0.00559  -0.00847  -0.01406   2.57760
    R8        6.52796   0.00054   2.30022   0.10418   2.40441   8.93237
    A1        1.89000  -0.00004  -0.00792   0.00628  -0.00166   1.88833
    A2        1.90196  -0.00060   0.00035  -0.00750  -0.00716   1.89480
    A3        1.92772   0.00010   0.00329  -0.00267   0.00060   1.92832
    A4        1.89000  -0.00004  -0.00790   0.00626  -0.00166   1.88834
    A5        1.92552   0.00046   0.00843   0.00054   0.00894   1.93446
    A6        1.92773   0.00010   0.00328  -0.00267   0.00060   1.92833
    A7        1.96685  -0.00139   0.01469  -0.02065  -0.00605   1.96080
    A8        1.96684  -0.00139   0.01469  -0.02065  -0.00605   1.96079
    A9        2.01775  -0.00115   0.00150   0.00043   0.00189   2.01963
   A10        1.81037   0.00016  -0.04111   0.02357  -0.01767   1.79270
   A11        1.84224   0.00213   0.00238   0.01146   0.01380   1.85604
   A12        1.84222   0.00213   0.00233   0.01146   0.01375   1.85597
   A13        1.69191   0.00038  -0.05074  -0.00490  -0.05564   1.63626
    D1        1.06812   0.00116   0.01392   0.00544   0.01934   1.08746
    D2        3.10974  -0.00053  -0.01863   0.00745  -0.01115   3.09859
    D3       -1.05268   0.00031  -0.00239   0.00645   0.00406  -1.04862
    D4       -1.02082   0.00085   0.01629  -0.00100   0.01526  -1.00556
    D5        1.02080  -0.00085  -0.01626   0.00100  -0.01523   1.00557
    D6        3.14157   0.00000  -0.00002   0.00000  -0.00002   3.14154
    D7       -3.10977   0.00053   0.01863  -0.00743   0.01117  -3.09860
    D8       -1.06815  -0.00116  -0.01392  -0.00543  -0.01932  -1.08747
    D9        1.05261  -0.00031   0.00233  -0.00643  -0.00411   1.04850
   D10        3.14140   0.00000  -0.00019  -0.00001  -0.00020   3.14120
   D11        0.95500   0.00092  -0.02211   0.01758  -0.00453   0.95047
   D12       -0.95541  -0.00092   0.02169  -0.01760   0.00409  -0.95132
         Item               Value     Threshold  Converged?
 Maximum Force            0.004945     0.000450     NO 
 RMS     Force            0.001258     0.000300     NO 
 Maximum Displacement     1.638416     0.001800     NO 
 RMS     Displacement     0.370159     0.001200     NO 
 Predicted change in Energy=-7.295578D-04
 GradGradGradGradGradGradGradGradGradGradGradGradGradGradGradGradGradGrad

                          Input orientation:                          
 ---------------------------------------------------------------------
 Center     Atomic      Atomic             Coordinates (Angstroms)
 Number     Number       Type             X           Y           Z
 ---------------------------------------------------------------------
      1          1           0       -1.063341    0.883766    1.560965
      2          6           0       -0.463775    0.000176    1.347676
      3          1           0        0.396284    0.001521    2.019827
      4          1           0       -1.061489   -0.884385    1.562116
      5          6           0       -0.017133   -0.000293   -0.097700
      6          1           0        0.628553    0.862698   -0.337866
      7          1           0        0.630371   -0.862242   -0.336730
      8          8           0       -1.016515   -0.002013   -1.026002
      9          1           0        1.966946    0.000672   -4.692287
 ---------------------------------------------------------------------
                    Distance matrix (angstroms):
                    1          2          3          4          5
     1  H    0.000000
     2  C    1.088900   0.000000
     3  H    1.766187   1.091554   0.000000
     4  H    1.768153   1.088897   1.766192   0.000000
     5  C    2.151112   1.512812   2.157508   2.151113   0.000000
     6  H    2.543326   2.185904   2.520772   3.085202   1.104239
     7  H    3.085199   2.185897   2.520763   2.543324   1.104243
     8  O    2.734812   2.437186   3.357543   2.734768   1.364006
     9  H    7.004689   6.510727   6.893436   7.005162   5.004678
                    6          7          8          9
     6  H    0.000000
     7  H    1.724942   0.000000
     8  O    1.981794   1.981748   0.000000
     9  H    4.636310   4.637018   4.726806   0.000000
 Stoichiometry    C2H6O(3)
 Framework group  C1[X(C2H6O)]
 Deg. of freedom    21
 Full point group                 C1      NOp   1
 Largest Abelian subgroup         C1      NOp   1
 Largest concise Abelian subgroup C1      NOp   1
                         Standard orientation:                         
 ---------------------------------------------------------------------
 Center     Atomic      Atomic             Coordinates (Angstroms)
 Number     Number       Type             X           Y           Z
 ---------------------------------------------------------------------
      1          1           0       -1.703747   -0.364547   -0.884466
      2          6           0       -1.375325    0.179329   -0.000135
      3          1           0       -1.863119    1.155827    0.000114
      4          1           0       -1.704071   -0.365172    0.883686
      5          6           0        0.129988    0.329773    0.000191
      6          1           0        0.493488    0.916143   -0.862006
      7          1           0        0.493160    0.915547    0.862936
      8          8           0        0.841131   -0.834181   -0.000022
      9          1           0        5.027262    1.361040   -0.000423
 ---------------------------------------------------------------------
 Rotational constants (GHZ):     25.3936225      6.8778370      5.7935298
 Standard basis: Aug-CC-pVTZ (5D, 7F)
 There are   315 symmetry adapted cartesian basis functions of A   symmetry.
 There are   276 symmetry adapted basis functions of A   symmetry.
   276 basis functions,   378 primitive gaussians,   315 cartesian basis functions
    14 alpha electrons       12 beta electrons
       nuclear repulsion energy        76.9438885893 Hartrees.
 NAtoms=    9 NActive=    9 NUniq=    9 SFac= 1.00D+00 NAtFMM=   60 NAOKFM=F Big=F
 Integral buffers will be    131072 words long.
 Raffenetti 2 integral format.
 Two-electron integral symmetry is turned on.
 Nuclear repulsion after empirical dispersion term =       76.9420306904 Hartrees.
 One-electron integrals computed using PRISM.
 NBasis=   276 RedAO= T EigKep=  2.27D-05  NBF=   276
 NBsUse=   276 1.00D-06 EigRej= -1.00D+00 NBFU=   276
 Initial guess from the checkpoint file:  "ethanol_Conf-wb97-opt.chk"
 B after Tr=     0.000000    0.000000    0.000000
         Rot=    0.998927   -0.000071    0.000012    0.046317 Ang=  -5.31 deg.
 Initial guess <Sx>= 0.0000 <Sy>= 0.0000 <Sz>= 1.0000 <S**2>= 2.0044 S= 1.0015
 ExpMin= 2.53D-02 ExpMax= 1.53D+04 ExpMxC= 5.22D+02 IAcc=3 IRadAn=         5 AccDes= 0.00D+00
 Harris functional with IExCor= 4639 and IRadAn=       5 diagonalized for initial guess.
 HarFok:  IExCor= 4639 AccDes= 0.00D+00 IRadAn=         5 IDoV= 1 UseB2=F ITyADJ=14
 ICtDFT=  3500011 ScaDFX=  1.000000  1.000000  1.000000  1.000000
 FoFCou: FMM=F IPFlag=           0 FMFlag=      100000 FMFlg1=           0
         NFxFlg=           0 DoJE=T BraDBF=F KetDBF=T FulRan=T
         wScrn=  0.000000 ICntrl=     500 IOpCl=  0 I1Cent=   200000004 NGrid=           0
         NMat0=    1 NMatS0=      1 NMatT0=    0 NMatD0=    1 NMtDS0=    0 NMtDT0=    0
 Petite list used in FoFCou.
 Gradient too large for Newton-Raphson -- use scaled steepest descent instead.
     Minimum is close to point  4 DX=  5.51D-02 DF= -2.36D-06 DXR=  4.39D-02 DFR=  1.93D-03 which will be used.
 Gradient too large for Newton-Raphson -- use scaled steepest descent instead.
     Accept linear search using points  1 and  2.
 Gradient too large for Newton-Raphson -- use scaled steepest descent instead.
     Accept linear search using points  1 and  2.
 Gradient too large for Newton-Raphson -- use scaled steepest descent instead.
     Accept linear search using points  1 and  2.
 Gradient too large for Newton-Raphson -- use scaled steepest descent instead.
     Accept linear search using points  3 and  4.
 Gradient too large for Newton-Raphson -- use scaled steepest descent instead.
 LinEq1:  Iter=  0 NonCon=     1 RMS=6.36D-05 Max=1.43D-03 NDo=     1
 AX will form     1 AO Fock derivatives at one time.
 LinEq1:  Iter=  1 NonCon=     1 RMS=8.08D-06 Max=2.80D-04 NDo=     1
 LinEq1:  Iter=  2 NonCon=     1 RMS=5.71D-06 Max=2.49D-04 NDo=     1
 LinEq1:  Iter=  3 NonCon=     1 RMS=1.68D-06 Max=4.24D-05 NDo=     1
 LinEq1:  Iter=  4 NonCon=     1 RMS=5.23D-07 Max=9.96D-06 NDo=     1
 LinEq1:  Iter=  5 NonCon=     1 RMS=1.73D-07 Max=2.20D-06 NDo=     1
 LinEq1:  Iter=  6 NonCon=     1 RMS=6.16D-08 Max=8.42D-07 NDo=     1
 LinEq1:  Iter=  7 NonCon=     1 RMS=1.11D-08 Max=1.48D-07 NDo=     1
 LinEq1:  Iter=  8 NonCon=     0 RMS=3.33D-09 Max=6.14D-08 NDo=     1
 Linear equations converged to 8.268D-09 8.268D-08 after     8 iterations.
     Minimum is close to point  2 DX=  3.11D-04 DF= -3.15D-12 DXR=  3.11D-04 DFR=  9.61D-08 which will be used.
 LinEq1:  Iter=  0 NonCon=     1 RMS=8.25D-08 Max=2.72D-06 NDo=     1
 LinEq1:  Iter=  1 NonCon=     1 RMS=2.20D-08 Max=2.87D-07 NDo=     1
 LinEq1:  Iter=  2 NonCon=     1 RMS=1.66D-08 Max=9.06D-07 NDo=     1
 LinEq1:  Iter=  3 NonCon=     1 RMS=4.99D-09 Max=6.80D-08 NDo=     1
 LinEq1:  Iter=  4 NonCon=     1 RMS=2.31D-09 Max=9.61D-08 NDo=     1
 LinEq1:  Iter=  5 NonCon=     1 RMS=9.04D-10 Max=5.57D-08 NDo=     1
 LinEq1:  Iter=  6 NonCon=     1 RMS=3.24D-10 Max=8.19D-09 NDo=     1
 LinEq1:  Iter=  7 NonCon=     1 RMS=9.48D-11 Max=1.50D-09 NDo=     1
 LinEq1:  Iter=  8 NonCon=     0 RMS=4.06D-11 Max=6.09D-10 NDo=     1
 Linear equations converged to 9.308D-11 9.308D-10 after     8 iterations.
 Restarting incremental Fock formation.
 SCF Done:  E(UwB97XD) =  -154.882135436     a.u. after    9 cycles
            Convg  =    0.1307D-06                    37 Fock formations.
              S**2 =  2.0043                  -V/T =  2.0060
 <Sx>= 0.0000 <Sy>= 0.0000 <Sz>= 1.0000 <S**2>= 2.0043 S= 1.0014
 <L.S>= 0.000000000000E+00
 Annihilation of the first spin contaminant:
 S**2 before annihilation     2.0043,   after     2.0000
 Calling FoFJK, ICntrl=      2127 FMM=F ISym2X=0 I1Cent= 0 IOpClX= 1 NMat=1 NMatS=1 NMatT=0.
 ***** Axes restored to original set *****
 -------------------------------------------------------------------
 Center     Atomic                   Forces (Hartrees/Bohr)
 Number     Number              X              Y              Z
 -------------------------------------------------------------------
      1        1          -0.000512762    0.000017277   -0.000109651
      2        6           0.000772174    0.000005041    0.003145400
      3        1          -0.000046956   -0.000000673   -0.000564547
      4        1          -0.000513357   -0.000020254   -0.000109214
      5        6          -0.001569954   -0.000006691   -0.006664069
      6        1           0.000322027    0.000301469    0.001133984
      7        1           0.000322657   -0.000299151    0.001134572
      8        8           0.001206521    0.000002968    0.002059480
      9        1           0.000019651    0.000000015   -0.000025954
 -------------------------------------------------------------------
 Cartesian Forces:  Max     0.006664069 RMS     0.001574049

 GradGradGradGradGradGradGradGradGradGradGradGradGradGradGradGradGradGrad
 Berny optimization.
 Using GEDIIS/GDIIS optimizer.
 FormGI is forming the generalized inverse of G from B-inverse, IUseBI=4.
 Internal  Forces:  Max     0.002345529 RMS     0.000721434
 Search for a local minimum.
 Step number  12 out of a maximum of   43
 All quantities printed in internal units (Hartrees-Bohrs-Radians)
 Mixed Optimization -- En-DIIS/RFO-DIIS
 Update second derivatives using D2CorX and points   11   12
 DE= -6.55D-04 DEPred=-7.30D-04 R= 8.97D-01
 TightC=F SS=  1.41D+00  RLast= 2.41D+00 DXNew= 5.0454D+00 7.2168D+00
 Trust test= 8.97D-01 RLast= 2.41D+00 DXMaxT set to 3.00D+00
 ITU=  1  1  1  1  1  1  1  1  1  1  1  0
 Use linear search instead of GDIIS.
 Linear search step of   3.091 exceeds DXMaxT=   3.000 but not scaled.
 Quartic linear search produced a step of  1.28503.
 Iteration  1 RMS(Cart)=  0.05693755 RMS(Int)=  0.50295495
 Iteration  2 RMS(Cart)=  0.03119494 RMS(Int)=  0.46813861
 Iteration  3 RMS(Cart)=  0.03189128 RMS(Int)=  0.43332308
 Iteration  4 RMS(Cart)=  0.03191727 RMS(Int)=  0.39850755
 Iteration  5 RMS(Cart)=  0.03193901 RMS(Int)=  0.36369203
 Iteration  6 RMS(Cart)=  0.03196009 RMS(Int)=  0.32887650
 Iteration  7 RMS(Cart)=  0.03198054 RMS(Int)=  0.29406097
 Iteration  8 RMS(Cart)=  0.03200035 RMS(Int)=  0.25924545
 Iteration  9 RMS(Cart)=  0.03201959 RMS(Int)=  0.22442992
 Iteration 10 RMS(Cart)=  0.03203825 RMS(Int)=  0.18961440
 Iteration 11 RMS(Cart)=  0.03205635 RMS(Int)=  0.15479888
 Iteration 12 RMS(Cart)=  0.03207393 RMS(Int)=  0.11998336
 Iteration 13 RMS(Cart)=  0.03209098 RMS(Int)=  0.08516785
 Iteration 14 RMS(Cart)=  0.03210752 RMS(Int)=  0.05035237
 Iteration 15 RMS(Cart)=  0.03212358 RMS(Int)=  0.01553711
 Iteration 16 RMS(Cart)=  0.01435237 RMS(Int)=  0.00011040
 Iteration 17 RMS(Cart)=  0.00000890 RMS(Int)=  0.00011038
 Iteration 18 RMS(Cart)=  0.00000000 RMS(Int)=  0.00011038
 Variable       Old X    -DE/DX   Delta X   Delta X   Delta X     New X
                                 (Linear)    (Quad)   (Total)
    R1        2.05772   0.00027   0.00187   0.00000   0.00187   2.05960
    R2        2.06274  -0.00038   0.00088   0.00000   0.00088   2.06362
    R3        2.05772   0.00028   0.00189   0.00000   0.00189   2.05960
    R4        2.85880   0.00235  -0.00093   0.00000  -0.00093   2.85787
    R5        2.08671   0.00018   0.00562   0.00000   0.00562   2.09233
    R6        2.08672   0.00018   0.00563   0.00000   0.00563   2.09235
    R7        2.57760  -0.00228  -0.01807   0.00000  -0.01807   2.55953
    R8        8.93237   0.00003   3.08975   0.00000   3.08975  12.02212
    A1        1.88833   0.00037  -0.00214   0.00000  -0.00218   1.88615
    A2        1.89480  -0.00020  -0.00920   0.00000  -0.00920   1.88560
    A3        1.92832  -0.00002   0.00077   0.00000   0.00075   1.92907
    A4        1.88834   0.00037  -0.00213   0.00000  -0.00218   1.88617
    A5        1.93446  -0.00048   0.01149   0.00000   0.01144   1.94590
    A6        1.92833  -0.00002   0.00077   0.00000   0.00074   1.92907
    A7        1.96080  -0.00096  -0.00777   0.00000  -0.00799   1.95281
    A8        1.96079  -0.00096  -0.00778   0.00000  -0.00800   1.95279
    A9        2.01963  -0.00026   0.00242   0.00000   0.00243   2.02207
   A10        1.79270   0.00053  -0.02271   0.00000  -0.02314   1.76956
   A11        1.85604   0.00095   0.01773   0.00000   0.01775   1.87379
   A12        1.85597   0.00095   0.01767   0.00000   0.01769   1.87367
   A13        1.63626   0.00001  -0.07150   0.00000  -0.07150   1.56476
    D1        1.08746   0.00042   0.02486   0.00000   0.02474   1.11220
    D2        3.09859  -0.00015  -0.01433   0.00000  -0.01419   3.08440
    D3       -1.04862   0.00014   0.00522   0.00000   0.00523  -1.04339
    D4       -1.00556   0.00029   0.01961   0.00000   0.01948  -0.98608
    D5        1.00557  -0.00029  -0.01958   0.00000  -0.01945   0.98612
    D6        3.14154   0.00000  -0.00003   0.00000  -0.00003   3.14151
    D7       -3.09860   0.00015   0.01436   0.00000   0.01422  -3.08438
    D8       -1.08747  -0.00042  -0.02483   0.00000  -0.02471  -1.11218
    D9        1.04850  -0.00013  -0.00528   0.00000  -0.00529   1.04321
   D10        3.14120   0.00000  -0.00026   0.00000  -0.00026   3.14095
   D11        0.95047   0.00069  -0.00583   0.00000  -0.00585   0.94462
   D12       -0.95132  -0.00069   0.00526   0.00000   0.00528  -0.94604
         Item               Value     Threshold  Converged?
 Maximum Force            0.002346     0.000450     NO 
 RMS     Force            0.000721     0.000300     NO 
 Maximum Displacement     2.123029     0.001800     NO 
 RMS     Displacement     0.475391     0.001200     NO 
 Predicted change in Energy=-9.048858D-04
 GradGradGradGradGradGradGradGradGradGradGradGradGradGradGradGradGradGrad

                          Input orientation:                          
 ---------------------------------------------------------------------
 Center     Atomic      Atomic             Coordinates (Angstroms)
 Number     Number       Type             X           Y           Z
 ---------------------------------------------------------------------
      1          1           0       -1.067912    0.881866    1.767558
      2          6           0       -0.485508    0.000291    1.500174
      3          1           0        0.426350    0.001735    2.101027
      4          1           0       -1.066112   -0.882026    1.769032
      5          6           0       -0.173915   -0.000629    0.020300
      6          1           0        0.465163    0.856510   -0.267480
      7          1           0        0.466906   -0.856965   -0.266027
      8          8           0       -1.244916   -0.002524   -0.808839
      9          1           0        2.679845    0.001641   -5.815745
 ---------------------------------------------------------------------
                    Distance matrix (angstroms):
                    1          2          3          4          5
     1  H    0.000000
     2  C    1.089891   0.000000
     3  H    1.765970   1.092022   0.000000
     4  H    1.763894   1.089894   1.765983   0.000000
     5  C    2.151962   1.512321   2.165583   2.151962   0.000000
     6  H    2.548008   2.182083   2.518328   3.084590   1.107216
     7  H    3.084586   2.182074   2.518325   2.547988   1.107224
     8  O    2.729707   2.430689   3.355663   2.729637   1.354444
     9  H    8.504527   7.971332   8.231253   8.505405   6.496413
                    6          7          8          9
     6  H    0.000000
     7  H    1.713477   0.000000
     8  O    1.988814   1.988731   0.000000
     9  H    6.034805   6.036031   6.361830   0.000000
 Stoichiometry    C2H6O(3)
 Framework group  C1[X(C2H6O)]
 Deg. of freedom    21
 Full point group                 C1      NOp   1
 Largest Abelian subgroup         C1      NOp   1
 Largest concise Abelian subgroup C1      NOp   1
                         Standard orientation:                         
 ---------------------------------------------------------------------
 Center     Atomic      Atomic             Coordinates (Angstroms)
 Number     Number       Type             X           Y           Z
 ---------------------------------------------------------------------
      1          1           0       -1.794776   -0.108976   -0.882638
      2          6           0       -1.375710    0.374352   -0.000231
      3          1           0       -1.698892    1.417456    0.000235
      4          1           0       -1.795519   -0.110014    0.881256
      5          6           0        0.132399    0.261548    0.000339
      6          1           0        0.586666    0.796761   -0.855882
      7          1           0        0.585923    0.795753    0.857594
      8          8           0        0.630525   -0.997972   -0.000084
      9          1           0        6.532264    1.377393   -0.000544
 ---------------------------------------------------------------------
 Rotational constants (GHZ):     20.0033127      5.8501208      4.7876946
 Standard basis: Aug-CC-pVTZ (5D, 7F)
 There are   315 symmetry adapted cartesian basis functions of A   symmetry.
 There are   276 symmetry adapted basis functions of A   symmetry.
   276 basis functions,   378 primitive gaussians,   315 cartesian basis functions
    14 alpha electrons       12 beta electrons
       nuclear repulsion energy        76.5204861424 Hartrees.
 NAtoms=    9 NActive=    9 NUniq=    9 SFac= 1.00D+00 NAtFMM=   60 NAOKFM=F Big=F
 Integral buffers will be    131072 words long.
 Raffenetti 2 integral format.
 Two-electron integral symmetry is turned on.
 Nuclear repulsion after empirical dispersion term =       76.5186600701 Hartrees.
 One-electron integrals computed using PRISM.
 NBasis=   276 RedAO= T EigKep=  2.34D-05  NBF=   276
 NBsUse=   276 1.00D-06 EigRej= -1.00D+00 NBFU=   276
 Initial guess from the checkpoint file:  "ethanol_Conf-wb97-opt.chk"
 B after Tr=     0.000000    0.000000    0.000000
         Rot=    0.998411   -0.000086    0.000018    0.056347 Ang=  -6.46 deg.
 Initial guess <Sx>= 0.0000 <Sy>= 0.0000 <Sz>= 1.0000 <S**2>= 2.0043 S= 1.0014
 ExpMin= 2.53D-02 ExpMax= 1.53D+04 ExpMxC= 5.22D+02 IAcc=3 IRadAn=         5 AccDes= 0.00D+00
 Harris functional with IExCor= 4639 and IRadAn=       5 diagonalized for initial guess.
 HarFok:  IExCor= 4639 AccDes= 0.00D+00 IRadAn=         5 IDoV= 1 UseB2=F ITyADJ=14
 ICtDFT=  3500011 ScaDFX=  1.000000  1.000000  1.000000  1.000000
 FoFCou: FMM=F IPFlag=           0 FMFlag=      100000 FMFlg1=           0
         NFxFlg=           0 DoJE=T BraDBF=F KetDBF=T FulRan=T
         wScrn=  0.000000 ICntrl=     500 IOpCl=  0 I1Cent=   200000004 NGrid=           0
         NMat0=    1 NMatS0=      1 NMatT0=    0 NMatD0=    1 NMtDS0=    0 NMtDT0=    0
 Petite list used in FoFCou.
 Gradient too large for Newton-Raphson -- use scaled steepest descent instead.
     Minimum is close to point  4 DX=  5.70D-02 DF= -4.34D-06 DXR=  4.54D-02 DFR=  2.06D-03 which will be used.
 Gradient too large for Newton-Raphson -- use scaled steepest descent instead.
     Accept linear search using points  1 and  2.
 Gradient too large for Newton-Raphson -- use scaled steepest descent instead.
     Accept linear search using points  1 and  2.
 Gradient too large for Newton-Raphson -- use scaled steepest descent instead.
     Accept linear search using points  1 and  2.
 Gradient too large for Newton-Raphson -- use scaled steepest descent instead.
 Gradient too large for Newton-Raphson -- use scaled steepest descent instead.
 LinEq1:  Iter=  0 NonCon=     1 RMS=8.96D-05 Max=2.00D-03 NDo=     1
 AX will form     1 AO Fock derivatives at one time.
 LinEq1:  Iter=  1 NonCon=     1 RMS=1.08D-05 Max=4.20D-04 NDo=     1
 LinEq1:  Iter=  2 NonCon=     1 RMS=7.13D-06 Max=3.04D-04 NDo=     1
 LinEq1:  Iter=  3 NonCon=     1 RMS=2.27D-06 Max=5.20D-05 NDo=     1
 LinEq1:  Iter=  4 NonCon=     1 RMS=6.63D-07 Max=1.07D-05 NDo=     1
 LinEq1:  Iter=  5 NonCon=     1 RMS=2.15D-07 Max=2.75D-06 NDo=     1
 LinEq1:  Iter=  6 NonCon=     1 RMS=8.47D-08 Max=1.24D-06 NDo=     1
 LinEq1:  Iter=  7 NonCon=     1 RMS=1.81D-08 Max=7.43D-07 NDo=     1
 LinEq1:  Iter=  8 NonCon=     1 RMS=8.42D-09 Max=4.76D-07 NDo=     1
 LinEq1:  Iter=  9 NonCon=     1 RMS=4.12D-09 Max=1.44D-07 NDo=     1
 LinEq1:  Iter= 10 NonCon=     0 RMS=1.82D-09 Max=2.61D-08 NDo=     1
 Linear equations converged to 8.268D-09 8.268D-08 after    10 iterations.
     Minimum is close to point  2 DX=  4.40D-04 DF= -1.32D-11 DXR=  4.40D-04 DFR=  1.93D-07 which will be used.
 LinEq1:  Iter=  0 NonCon=     1 RMS=1.30D-07 Max=3.74D-06 NDo=     1
 LinEq1:  Iter=  1 NonCon=     1 RMS=4.97D-08 Max=1.04D-06 NDo=     1
 LinEq1:  Iter=  2 NonCon=     1 RMS=3.09D-08 Max=1.44D-06 NDo=     1
 LinEq1:  Iter=  3 NonCon=     1 RMS=1.24D-08 Max=3.99D-07 NDo=     1
 LinEq1:  Iter=  4 NonCon=     1 RMS=7.85D-09 Max=4.75D-07 NDo=     1
 LinEq1:  Iter=  5 NonCon=     1 RMS=3.24D-09 Max=1.14D-07 NDo=     1
 LinEq1:  Iter=  6 NonCon=     1 RMS=1.20D-09 Max=2.77D-08 NDo=     1
 LinEq1:  Iter=  7 NonCon=     1 RMS=2.93D-10 Max=3.27D-09 NDo=     1
 LinEq1:  Iter=  8 NonCon=     1 RMS=1.38D-10 Max=1.78D-09 NDo=     1
 LinEq1:  Iter=  9 NonCon=     0 RMS=4.52D-11 Max=7.82D-10 NDo=     1
 Linear equations converged to 1.419D-10 1.419D-09 after     9 iterations.
 Restarting incremental Fock formation.
 SCF Done:  E(UwB97XD) =  -154.882126288     a.u. after    9 cycles
            Convg  =    0.1484D-06                    40 Fock formations.
              S**2 =  2.0044                  -V/T =  2.0060
 <Sx>= 0.0000 <Sy>= 0.0000 <Sz>= 1.0000 <S**2>= 2.0044 S= 1.0015
 <L.S>= 0.000000000000E+00
 Annihilation of the first spin contaminant:
 S**2 before annihilation     2.0044,   after     2.0000
 Calling FoFJK, ICntrl=      2127 FMM=F ISym2X=0 I1Cent= 0 IOpClX= 1 NMat=1 NMatS=1 NMatT=0.
 ***** Axes restored to original set *****
 -------------------------------------------------------------------
 Center     Atomic                   Forces (Hartrees/Bohr)
 Number     Number              X              Y              Z
 -------------------------------------------------------------------
      1        1           0.000010694   -0.000047601   -0.000422833
      2        6          -0.001096842    0.000001316    0.005238804
      3        1           0.000018948   -0.000001616   -0.001489739
      4        1           0.000012264    0.000048678   -0.000422663
      5        6           0.005001292    0.000001980   -0.002400623
      6        1          -0.001582547    0.000273830    0.000361794
      7        1          -0.001582154   -0.000275409    0.000363821
      8        8          -0.000780882   -0.000001177   -0.001230607
      9        1          -0.000000773   -0.000000001    0.000002046
 -------------------------------------------------------------------
 Cartesian Forces:  Max     0.005238804 RMS     0.001604992

 GradGradGradGradGradGradGradGradGradGradGradGradGradGradGradGradGradGrad
 Berny optimization.
 Using GEDIIS/GDIIS optimizer.
 FormGI is forming the generalized inverse of G from B-inverse, IUseBI=4.
 Internal  Forces:  Max     0.003058625 RMS     0.000809568
 Search for a local minimum.
 Step number  13 out of a maximum of   43
 All quantities printed in internal units (Hartrees-Bohrs-Radians)
 Mixed Optimization -- En-DIIS/RFO-DIIS
 Swapping is turned off.
 Update second derivatives using D2CorX and points   12   13
 ITU=  0  1  1  1  1  1  1  1  1  1  1  1  0
     Eigenvalues ---    0.00003   0.00584   0.01430   0.04322   0.05255
     Eigenvalues ---    0.05641   0.06062   0.14311   0.14689   0.15989
     Eigenvalues ---    0.16000   0.16718   0.17162   0.23922   0.32741
     Eigenvalues ---    0.34233   0.34242   0.34340   0.34445   0.35893
     Eigenvalues ---    0.47883
 Eigenvalue     1 is   2.66D-05 Eigenvector:
                          R8        A13       D1        D8        A10
   1                    0.99964  -0.02380   0.00453  -0.00453  -0.00397
                          D4        D5        R7        A11       A12
   1                    0.00353  -0.00352  -0.00350   0.00344   0.00343
 En-DIIS/RFO-DIIS IScMMF=        0 using points:    13   12
 RFO step:  Lambda=-4.42804589D-05.
 DidBck=T Rises=F RFO-DIIS coefs:    0.45754    0.54246
 Iteration  1 RMS(Cart)=  0.03623046 RMS(Int)=  0.22875956
 Iteration  2 RMS(Cart)=  0.03228765 RMS(Int)=  0.19395094
 Iteration  3 RMS(Cart)=  0.03211871 RMS(Int)=  0.15914276
 Iteration  4 RMS(Cart)=  0.03210210 RMS(Int)=  0.12433478
 Iteration  5 RMS(Cart)=  0.03208527 RMS(Int)=  0.08952702
 Iteration  6 RMS(Cart)=  0.03206792 RMS(Int)=  0.05471947
 Iteration  7 RMS(Cart)=  0.03205004 RMS(Int)=  0.01991216
 Iteration  8 RMS(Cart)=  0.01831297 RMS(Int)=  0.00002912
 Iteration  9 RMS(Cart)=  0.00001671 RMS(Int)=  0.00002878
 Iteration 10 RMS(Cart)=  0.00000000 RMS(Int)=  0.00002878
 Variable       Old X    -DE/DX   Delta X   Delta X   Delta X     New X
                                 (Linear)    (Quad)   (Total)
    R1        2.05960  -0.00015  -0.00102   0.00026  -0.00076   2.05884
    R2        2.06362  -0.00080  -0.00048  -0.00152  -0.00200   2.06162
    R3        2.05960  -0.00015  -0.00102   0.00026  -0.00077   2.05884
    R4        2.85787   0.00306   0.00050   0.00830   0.00881   2.86668
    R5        2.09233  -0.00080  -0.00305  -0.00087  -0.00392   2.08842
    R6        2.09235  -0.00080  -0.00306  -0.00087  -0.00393   2.08843
    R7        2.55953   0.00137   0.00980  -0.00161   0.00819   2.56772
    R8       12.02212   0.00000  -1.67607   0.16235  -1.51372  10.50840
    A1        1.88615   0.00089   0.00118   0.00383   0.00501   1.89115
    A2        1.88560   0.00032   0.00499  -0.00037   0.00463   1.89022
    A3        1.92907  -0.00016  -0.00041  -0.00074  -0.00114   1.92793
    A4        1.88617   0.00089   0.00118   0.00382   0.00500   1.89116
    A5        1.94590  -0.00166  -0.00621  -0.00547  -0.01169   1.93422
    A6        1.92907  -0.00016  -0.00040  -0.00074  -0.00114   1.92793
    A7        1.95281  -0.00039   0.00434  -0.00557  -0.00119   1.95162
    A8        1.95279  -0.00039   0.00434  -0.00557  -0.00119   1.95159
    A9        2.02207   0.00082  -0.00132  -0.00033  -0.00168   2.02039
   A10        1.76956   0.00104   0.01256   0.00824   0.02092   1.79047
   A11        1.87379  -0.00054  -0.00963   0.00238  -0.00727   1.86652
   A12        1.87367  -0.00054  -0.00960   0.00239  -0.00723   1.86643
   A13        1.56476  -0.00001   0.03879  -0.00487   0.03392   1.59868
    D1        1.11220  -0.00050  -0.01342  -0.00101  -0.01439   1.09781
    D2        3.08440   0.00032   0.00770   0.00243   0.01009   3.09449
    D3       -1.04339  -0.00009  -0.00284   0.00071  -0.00212  -1.04551
    D4       -0.98608  -0.00041  -0.01057  -0.00171  -0.01224  -0.99833
    D5        0.98612   0.00041   0.01055   0.00172   0.01223   0.99835
    D6        3.14151   0.00000   0.00002   0.00001   0.00002   3.14154
    D7       -3.08438  -0.00032  -0.00771  -0.00241  -0.01009  -3.09448
    D8       -1.11218   0.00050   0.01340   0.00102   0.01439  -1.09780
    D9        1.04321   0.00009   0.00287  -0.00069   0.00217   1.04539
   D10        3.14095   0.00000   0.00014  -0.00001   0.00012   3.14107
   D11        0.94462   0.00036   0.00317   0.00569   0.00885   0.95347
   D12       -0.94604  -0.00036  -0.00286  -0.00572  -0.00857  -0.95461
         Item               Value     Threshold  Converged?
 Maximum Force            0.003059     0.000450     NO 
 RMS     Force            0.000810     0.000300     NO 
 Maximum Displacement     1.049227     0.001800     NO 
 RMS     Displacement     0.232328     0.001200     NO 
 Predicted change in Energy=-6.390433D-05
 GradGradGradGradGradGradGradGradGradGradGradGradGradGradGradGradGradGrad

                          Input orientation:                          
 ---------------------------------------------------------------------
 Center     Atomic      Atomic             Coordinates (Angstroms)
 Number     Number       Type             X           Y           Z
 ---------------------------------------------------------------------
      1          1           0       -1.069175    0.882873    1.666905
      2          6           0       -0.477174    0.000221    1.427226
      3          1           0        0.412700    0.001630    2.058354
      4          1           0       -1.067315   -0.883322    1.668209
      5          6           0       -0.096760   -0.000462   -0.041283
      6          1           0        0.543352    0.862420   -0.300184
      7          1           0        0.545160   -0.862394   -0.298893
      8          8           0       -1.133317   -0.002279   -0.919816
      9          1           0        2.342431    0.001212   -5.260518
 ---------------------------------------------------------------------
                    Distance matrix (angstroms):
                    1          2          3          4          5
     1  H    0.000000
     2  C    1.089489   0.000000
     3  H    1.767987   1.090963   0.000000
     4  H    1.766196   1.089489   1.767993   0.000000
     5  C    2.154943   1.516982   2.160562   2.154944   0.000000
     6  H    2.543639   2.183760   2.514106   3.084872   1.105142
     7  H    3.084865   2.183749   2.514099   2.543621   1.105147
     8  O    2.734727   2.437034   3.355545   2.734679   1.358777
     9  H    7.772102   7.257830   7.568999   7.772775   5.761082
                    6          7          8          9
     6  H    0.000000
     7  H    1.724815   0.000000
     8  O    1.985665   1.985606   0.000000
     9  H    5.346333   5.347310   5.560803   0.000000
 Stoichiometry    C2H6O(3)
 Framework group  C1[X(C2H6O)]
 Deg. of freedom    21
 Full point group                 C1      NOp   1
 Largest Abelian subgroup         C1      NOp   1
 Largest concise Abelian subgroup C1      NOp   1
                         Standard orientation:                         
 ---------------------------------------------------------------------
 Center     Atomic      Atomic             Coordinates (Angstroms)
 Number     Number       Type             X           Y           Z
 ---------------------------------------------------------------------
      1          1           0       -1.757381   -0.233869   -0.883639
      2          6           0       -1.381393    0.281041   -0.000187
      3          1           0       -1.778365    1.297217    0.000167
      4          1           0       -1.757905   -0.234699    0.882557
      5          6           0        0.135528    0.294699    0.000268
      6          1           0        0.541524    0.854553   -0.861747
      7          1           0        0.540993    0.853738    0.863069
      8          8           0        0.737045   -0.923682   -0.000050
      9          1           0        5.789962    1.398077   -0.000496
 ---------------------------------------------------------------------
 Rotational constants (GHZ):     22.3701104      6.3450414      5.2589403
 Standard basis: Aug-CC-pVTZ (5D, 7F)
 There are   315 symmetry adapted cartesian basis functions of A   symmetry.
 There are   276 symmetry adapted basis functions of A   symmetry.
   276 basis functions,   378 primitive gaussians,   315 cartesian basis functions
    14 alpha electrons       12 beta electrons
       nuclear repulsion energy        76.6443031217 Hartrees.
 NAtoms=    9 NActive=    9 NUniq=    9 SFac= 1.00D+00 NAtFMM=   60 NAOKFM=F Big=F
 Integral buffers will be    131072 words long.
 Raffenetti 2 integral format.
 Two-electron integral symmetry is turned on.
 Nuclear repulsion after empirical dispersion term =       76.6424620250 Hartrees.
 One-electron integrals computed using PRISM.
 NBasis=   276 RedAO= T EigKep=  2.29D-05  NBF=   276
 NBsUse=   276 1.00D-06 EigRej= -1.00D+00 NBFU=   276
 Initial guess from the checkpoint file:  "ethanol_Conf-wb97-opt.chk"
 B after Tr=     0.000000    0.000000    0.000000
         Rot=    0.999643    0.000041   -0.000009   -0.026712 Ang=   3.06 deg.
 Initial guess <Sx>= 0.0000 <Sy>= 0.0000 <Sz>= 1.0000 <S**2>= 2.0045 S= 1.0015
 ExpMin= 2.53D-02 ExpMax= 1.53D+04 ExpMxC= 5.22D+02 IAcc=3 IRadAn=         5 AccDes= 0.00D+00
 Harris functional with IExCor= 4639 and IRadAn=       5 diagonalized for initial guess.
 HarFok:  IExCor= 4639 AccDes= 0.00D+00 IRadAn=         5 IDoV= 1 UseB2=F ITyADJ=14
 ICtDFT=  3500011 ScaDFX=  1.000000  1.000000  1.000000  1.000000
 FoFCou: FMM=F IPFlag=           0 FMFlag=      100000 FMFlg1=           0
         NFxFlg=           0 DoJE=T BraDBF=F KetDBF=T FulRan=T
         wScrn=  0.000000 ICntrl=     500 IOpCl=  0 I1Cent=   200000004 NGrid=           0
         NMat0=    1 NMatS0=      1 NMatT0=    0 NMatD0=    1 NMtDS0=    0 NMtDT0=    0
 Petite list used in FoFCou.
 Gradient too large for Newton-Raphson -- use scaled steepest descent instead.
     Minimum is close to point  4 DX=  4.04D-02 DF= -5.36D-07 DXR=  3.26D-02 DFR=  1.06D-03 which will be used.
 Gradient too large for Newton-Raphson -- use scaled steepest descent instead.
     Accept linear search using points  1 and  2.
 Gradient too large for Newton-Raphson -- use scaled steepest descent instead.
     Accept linear search using points  1 and  2.
 Gradient too large for Newton-Raphson -- use scaled steepest descent instead.
     Accept linear search using points  1 and  2.
 LinEq1:  Iter=  0 NonCon=     1 RMS=9.29D-05 Max=1.59D-03 NDo=     1
 AX will form     1 AO Fock derivatives at one time.
 LinEq1:  Iter=  1 NonCon=     1 RMS=9.45D-06 Max=3.28D-04 NDo=     1
 LinEq1:  Iter=  2 NonCon=     1 RMS=6.32D-06 Max=2.83D-04 NDo=     1
 LinEq1:  Iter=  3 NonCon=     1 RMS=2.10D-06 Max=5.76D-05 NDo=     1
 LinEq1:  Iter=  4 NonCon=     1 RMS=5.28D-07 Max=7.79D-06 NDo=     1
 LinEq1:  Iter=  5 NonCon=     1 RMS=1.61D-07 Max=2.27D-06 NDo=     1
 LinEq1:  Iter=  6 NonCon=     1 RMS=6.61D-08 Max=1.02D-06 NDo=     1
 LinEq1:  Iter=  7 NonCon=     1 RMS=1.40D-08 Max=3.50D-07 NDo=     1
 LinEq1:  Iter=  8 NonCon=     1 RMS=4.67D-09 Max=2.65D-07 NDo=     1
 LinEq1:  Iter=  9 NonCon=     1 RMS=2.26D-09 Max=1.07D-07 NDo=     1
 LinEq1:  Iter= 10 NonCon=     0 RMS=9.16D-10 Max=1.61D-08 NDo=     1
 Linear equations converged to 8.268D-09 8.268D-08 after    10 iterations.
     Accept linear search using points  1 and  2.
     Minimum is close to point  2 DX= -2.32D-04 DF= -4.15D-12 DXR=  2.32D-04 DFR=  5.36D-08 which will be used.
 LinEq1:  Iter=  0 NonCon=     1 RMS=1.13D-07 Max=3.53D-06 NDo=     1
 LinEq1:  Iter=  1 NonCon=     1 RMS=6.57D-08 Max=1.25D-06 NDo=     1
 LinEq1:  Iter=  2 NonCon=     1 RMS=2.80D-08 Max=1.20D-06 NDo=     1
 LinEq1:  Iter=  3 NonCon=     1 RMS=1.51D-08 Max=3.75D-07 NDo=     1
 LinEq1:  Iter=  4 NonCon=     1 RMS=5.57D-09 Max=3.09D-07 NDo=     1
 LinEq1:  Iter=  5 NonCon=     1 RMS=2.88D-09 Max=1.36D-07 NDo=     1
 LinEq1:  Iter=  6 NonCon=     1 RMS=1.05D-09 Max=2.45D-08 NDo=     1
 LinEq1:  Iter=  7 NonCon=     1 RMS=3.56D-10 Max=4.60D-09 NDo=     1
 LinEq1:  Iter=  8 NonCon=     1 RMS=1.21D-10 Max=1.57D-09 NDo=     1
 LinEq1:  Iter=  9 NonCon=     0 RMS=3.37D-11 Max=6.77D-10 NDo=     1
 Linear equations converged to 1.292D-10 1.292D-09 after     9 iterations.
 SCF Done:  E(UwB97XD) =  -154.882210664     a.u. after    7 cycles
            Convg  =    0.4752D-06                    32 Fock formations.
              S**2 =  2.0044                  -V/T =  2.0060
 <Sx>= 0.0000 <Sy>= 0.0000 <Sz>= 1.0000 <S**2>= 2.0044 S= 1.0015
 <L.S>= 0.000000000000E+00
 Annihilation of the first spin contaminant:
 S**2 before annihilation     2.0044,   after     2.0000
 Calling FoFJK, ICntrl=      2127 FMM=F ISym2X=0 I1Cent= 0 IOpClX= 1 NMat=1 NMatS=1 NMatT=0.
 ***** Axes restored to original set *****
 -------------------------------------------------------------------
 Center     Atomic                   Forces (Hartrees/Bohr)
 Number     Number              X              Y              Z
 -------------------------------------------------------------------
      1        1          -0.000021528   -0.000038646   -0.000154337
      2        6          -0.000141333    0.000000968    0.001485459
      3        1           0.000073360   -0.000000232   -0.000308297
      4        1          -0.000021354    0.000038399   -0.000154278
      5        6           0.000382772   -0.000001044   -0.001371936
      6        1          -0.000208488    0.000050481    0.000236753
      7        1          -0.000208485   -0.000050312    0.000237120
      8        8           0.000143676    0.000000384    0.000029880
      9        1           0.000001380    0.000000001   -0.000000365
 -------------------------------------------------------------------
 Cartesian Forces:  Max     0.001485459 RMS     0.000414240

 GradGradGradGradGradGradGradGradGradGradGradGradGradGradGradGradGradGrad
 Berny optimization.
 Using GEDIIS/GDIIS optimizer.
 FormGI is forming the generalized inverse of G from B-inverse, IUseBI=4.
 Internal  Forces:  Max     0.000868611 RMS     0.000207647
 Search for a local minimum.
 Step number  14 out of a maximum of   43
 All quantities printed in internal units (Hartrees-Bohrs-Radians)
 Mixed Optimization -- En-DIIS/RFO-DIIS
 Swapping is turned off.
 Update second derivatives using D2CorX and points   13   14
 DE= -8.44D-05 DEPred=-6.39D-05 R= 1.32D+00
 TightC=F SS=  1.41D+00  RLast= 1.51D+00 DXNew= 5.0454D+00 4.5443D+00
 Trust test= 1.32D+00 RLast= 1.51D+00 DXMaxT set to 3.00D+00
 ITU=  1  0  1  1  1  1  1  1  1  1  1  1  1  0
     Eigenvalues ---    0.00002   0.00584   0.01430   0.04382   0.05240
     Eigenvalues ---    0.05723   0.06102   0.13678   0.14286   0.16000
     Eigenvalues ---    0.16006   0.16628   0.17208   0.23843   0.31260
     Eigenvalues ---    0.34235   0.34244   0.34340   0.34449   0.35542
     Eigenvalues ---    0.48629
 Eigenvalue     1 is   2.27D-05 Eigenvector:
                          R8        A13       A10       D1        D8
   1                    0.99963  -0.02366  -0.00493   0.00476  -0.00476
                          D4        D5        R7        A11       A12
   1                    0.00379  -0.00378  -0.00346   0.00338   0.00337
 En-DIIS/RFO-DIIS IScMMF=        0 using points:    14   13   12
 RFO step:  Lambda=-3.21657606D-06.
 DidBck=F Rises=F RFO-DIIS coefs:    1.44216   -0.25283   -0.18934
 Iteration  1 RMS(Cart)=  0.01704398 RMS(Int)=  0.00001036
 Iteration  2 RMS(Cart)=  0.00001162 RMS(Int)=  0.00000710
 Iteration  3 RMS(Cart)=  0.00000000 RMS(Int)=  0.00000710
 Variable       Old X    -DE/DX   Delta X   Delta X   Delta X     New X
                                 (Linear)    (Quad)   (Total)
    R1        2.05884  -0.00005   0.00002  -0.00029  -0.00028   2.05856
    R2        2.06162  -0.00012  -0.00072   0.00027  -0.00045   2.06117
    R3        2.05884  -0.00005   0.00002  -0.00029  -0.00028   2.05856
    R4        2.86668   0.00087   0.00372   0.00018   0.00390   2.87058
    R5        2.08842  -0.00014  -0.00067  -0.00011  -0.00078   2.08763
    R6        2.08843  -0.00014  -0.00067  -0.00011  -0.00078   2.08764
    R7        2.56772  -0.00013   0.00020  -0.00020   0.00000   2.56772
    R8       10.50840   0.00000  -0.08431  -0.02778  -0.11209  10.39631
    A1        1.89115   0.00024   0.00180   0.00045   0.00224   1.89340
    A2        1.89022   0.00009   0.00030   0.00062   0.00093   1.89115
    A3        1.92793  -0.00010  -0.00036  -0.00064  -0.00100   1.92693
    A4        1.89116   0.00024   0.00180   0.00045   0.00224   1.89341
    A5        1.93422  -0.00035  -0.00300  -0.00020  -0.00321   1.93101
    A6        1.92793  -0.00010  -0.00036  -0.00064  -0.00100   1.92693
    A7        1.95162  -0.00026  -0.00204  -0.00052  -0.00257   1.94904
    A8        1.95159  -0.00026  -0.00204  -0.00052  -0.00257   1.94902
    A9        2.02039   0.00027  -0.00028   0.00138   0.00109   2.02148
   A10        1.79047   0.00026   0.00487  -0.00053   0.00431   1.79479
   A11        1.86652   0.00001   0.00015   0.00000   0.00014   1.86666
   A12        1.86643   0.00001   0.00015   0.00000   0.00015   1.86658
   A13        1.59868  -0.00001   0.00146   0.00066   0.00212   1.60079
    D1        1.09781   0.00001  -0.00168   0.00067  -0.00101   1.09680
    D2        3.09449   0.00000   0.00177  -0.00063   0.00116   3.09565
    D3       -1.04551   0.00001   0.00005   0.00003   0.00008  -1.04543
    D4       -0.99833   0.00000  -0.00173   0.00065  -0.00108  -0.99940
    D5        0.99835   0.00000   0.00173  -0.00065   0.00109   0.99944
    D6        3.14154   0.00000   0.00000   0.00000   0.00001   3.14154
    D7       -3.09448   0.00000  -0.00177   0.00063  -0.00115  -3.09562
    D8       -1.09780  -0.00001   0.00168  -0.00067   0.00102  -1.09678
    D9        1.04539  -0.00001  -0.00004  -0.00002  -0.00006   1.04533
   D10        3.14107   0.00000   0.00001   0.00000   0.00001   3.14108
   D11        0.95347   0.00015   0.00281  -0.00030   0.00251   0.95598
   D12       -0.95461  -0.00015  -0.00279   0.00030  -0.00249  -0.95710
         Item               Value     Threshold  Converged?
 Maximum Force            0.000869     0.000450     NO 
 RMS     Force            0.000208     0.000300     YES
 Maximum Displacement     0.078542     0.001800     NO 
 RMS     Displacement     0.017043     0.001200     NO 
 Predicted change in Energy=-3.767690D-06
 GradGradGradGradGradGradGradGradGradGradGradGradGradGradGradGradGradGrad

                          Input orientation:                          
 ---------------------------------------------------------------------
 Center     Atomic      Atomic             Coordinates (Angstroms)
 Number     Number       Type             X           Y           Z
 ---------------------------------------------------------------------
      1          1           0       -1.068734    0.883038    1.659993
      2          6           0       -0.476273    0.000217    1.422751
      3          1           0        0.413984    0.001626    2.052928
      4          1           0       -1.066862   -0.883510    1.661289
      5          6           0       -0.091972   -0.000452   -0.046879
      6          1           0        0.547467    0.863599   -0.301747
      7          1           0        0.549278   -0.863543   -0.300466
      8          8           0       -1.125551   -0.002257   -0.928913
      9          1           0        2.318562    0.001181   -5.218956
 ---------------------------------------------------------------------
                    Distance matrix (angstroms):
                    1          2          3          4          5
     1  H    0.000000
     2  C    1.089343   0.000000
     3  H    1.769107   1.090725   0.000000
     4  H    1.766550   1.089343   1.769111   0.000000
     5  C    2.155930   1.519046   2.159904   2.155931   0.000000
     6  H    2.541832   2.183430   2.511038   3.084146   1.104728
     7  H    3.084138   2.183417   2.511033   2.541808   1.104732
     8  O    2.736680   2.439651   3.355825   2.736640   1.358776
     9  H    7.718250   7.205788   7.517161   7.718908   5.706229
                    6          7          8          9
     6  H    0.000000
     7  H    1.727143   0.000000
     8  O    1.985455   1.985399   0.000000
     9  H    5.297120   5.298080   5.501490   0.000000
 Stoichiometry    C2H6O(3)
 Framework group  C1[X(C2H6O)]
 Deg. of freedom    21
 Full point group                 C1      NOp   1
 Largest Abelian subgroup         C1      NOp   1
 Largest concise Abelian subgroup C1      NOp   1
                         Standard orientation:                         
 ---------------------------------------------------------------------
 Center     Atomic      Atomic             Coordinates (Angstroms)
 Number     Number       Type             X           Y           Z
 ---------------------------------------------------------------------
      1          1           0       -1.754828   -0.242760   -0.883800
      2          6           0       -1.382743    0.274389   -0.000183
      3          1           0       -1.781944    1.289436    0.000157
      4          1           0       -1.755338   -0.243560    0.882749
      5          6           0        0.136144    0.296397    0.000263
      6          1           0        0.536272    0.857846   -0.862926
      7          1           0        0.535754    0.857048    0.864217
      8          8           0        0.745662   -0.918000   -0.000048
      9          1           0        5.734385    1.401274   -0.000490
 ---------------------------------------------------------------------
 Rotational constants (GHZ):     22.5490462      6.3775898      5.2917110
 Standard basis: Aug-CC-pVTZ (5D, 7F)
 There are   315 symmetry adapted cartesian basis functions of A   symmetry.
 There are   276 symmetry adapted basis functions of A   symmetry.
   276 basis functions,   378 primitive gaussians,   315 cartesian basis functions
    14 alpha electrons       12 beta electrons
       nuclear repulsion energy        76.6372847646 Hartrees.
 NAtoms=    9 NActive=    9 NUniq=    9 SFac= 1.00D+00 NAtFMM=   60 NAOKFM=F Big=F
 Integral buffers will be    131072 words long.
 Raffenetti 2 integral format.
 Two-electron integral symmetry is turned on.
 Nuclear repulsion after empirical dispersion term =       76.6354396822 Hartrees.
 One-electron integrals computed using PRISM.
 NBasis=   276 RedAO= T EigKep=  2.29D-05  NBF=   276
 NBsUse=   276 1.00D-06 EigRej= -1.00D+00 NBFU=   276
 Initial guess from the checkpoint file:  "ethanol_Conf-wb97-opt.chk"
 B after Tr=     0.000000    0.000000    0.000000
         Rot=    0.999998    0.000004   -0.000001   -0.002182 Ang=   0.25 deg.
 Initial guess <Sx>= 0.0000 <Sy>= 0.0000 <Sz>= 1.0000 <S**2>= 2.0044 S= 1.0015
 ExpMin= 2.53D-02 ExpMax= 1.53D+04 ExpMxC= 5.22D+02 IAcc=3 IRadAn=         5 AccDes= 0.00D+00
 Harris functional with IExCor= 4639 and IRadAn=       5 diagonalized for initial guess.
 HarFok:  IExCor= 4639 AccDes= 0.00D+00 IRadAn=         5 IDoV= 1 UseB2=F ITyADJ=14
 ICtDFT=  3500011 ScaDFX=  1.000000  1.000000  1.000000  1.000000
 FoFCou: FMM=F IPFlag=           0 FMFlag=      100000 FMFlg1=           0
         NFxFlg=           0 DoJE=T BraDBF=F KetDBF=T FulRan=T
         wScrn=  0.000000 ICntrl=     500 IOpCl=  0 I1Cent=   200000004 NGrid=           0
         NMat0=    1 NMatS0=      1 NMatT0=    0 NMatD0=    1 NMtDS0=    0 NMtDT0=    0
 Petite list used in FoFCou.
 LinEq1:  Iter=  0 NonCon=     1 RMS=2.37D-05 Max=2.73D-04 NDo=     1
 AX will form     1 AO Fock derivatives at one time.
 LinEq1:  Iter=  1 NonCon=     1 RMS=3.82D-06 Max=4.39D-05 NDo=     1
 LinEq1:  Iter=  2 NonCon=     1 RMS=2.24D-06 Max=8.42D-05 NDo=     1
 LinEq1:  Iter=  3 NonCon=     1 RMS=8.33D-07 Max=1.67D-05 NDo=     1
 LinEq1:  Iter=  4 NonCon=     1 RMS=4.84D-07 Max=2.10D-05 NDo=     1
 LinEq1:  Iter=  5 NonCon=     1 RMS=1.30D-07 Max=2.54D-06 NDo=     1
 LinEq1:  Iter=  6 NonCon=     1 RMS=3.22D-08 Max=5.65D-07 NDo=     1
 LinEq1:  Iter=  7 NonCon=     1 RMS=7.44D-09 Max=1.24D-07 NDo=     1
 LinEq1:  Iter=  8 NonCon=     1 RMS=3.28D-09 Max=9.18D-08 NDo=     1
 LinEq1:  Iter=  9 NonCon=     1 RMS=1.51D-09 Max=9.30D-08 NDo=     1
 LinEq1:  Iter= 10 NonCon=     0 RMS=6.69D-10 Max=2.60D-08 NDo=     1
 Linear equations converged to 8.268D-09 8.268D-08 after    10 iterations.
     Accept linear search using points  1 and  2.
     Minimum is close to point  2 DX= -3.80D-05 DF=  0.00D+00 DXR=  3.80D-05 DFR=  0.00D+00 which will be used.
 LinEq1:  Iter=  0 NonCon=     1 RMS=1.17D-08 Max=3.13D-07 NDo=     1
 LinEq1:  Iter=  1 NonCon=     1 RMS=6.65D-09 Max=1.23D-07 NDo=     1
 LinEq1:  Iter=  2 NonCon=     1 RMS=2.11D-09 Max=1.17D-07 NDo=     1
 LinEq1:  Iter=  3 NonCon=     1 RMS=1.29D-09 Max=6.13D-08 NDo=     1
 LinEq1:  Iter=  4 NonCon=     1 RMS=6.48D-10 Max=1.82D-08 NDo=     1
 LinEq1:  Iter=  5 NonCon=     1 RMS=1.96D-10 Max=4.29D-09 NDo=     1
 LinEq1:  Iter=  6 NonCon=     1 RMS=6.07D-11 Max=2.20D-09 NDo=     1
 LinEq1:  Iter=  7 NonCon=     1 RMS=2.01D-11 Max=5.82D-10 NDo=     1
 LinEq1:  Iter=  8 NonCon=     1 RMS=8.16D-12 Max=1.46D-10 NDo=     1
 LinEq1:  Iter=  9 NonCon=     0 RMS=3.61D-12 Max=5.05D-11 NDo=     1
 Linear equations converged to 1.428D-11 1.428D-10 after     9 iterations.
 QCLLim is confused:  Bigger=T Turned=T
 NLin=  4 IMin12=  1  3 I12=  0  2 IX=  1 XLMin= 0.000D+00 XLMax= 0.000D+00
 X = 0.000D+00 1.000D+00 2.000D+00 4.000D+00
 DE= 0.000D+00 1.421D-12 6.253D-13 1.708D-11
 QCLLim is confused:  Bigger=T Turned=T
 NLin=  5 IMin12=  1  3 I12=  0  2 IX=  1 XLMin= 0.000D+00 XLMax= 0.000D+00
 X = 0.000D+00 1.000D+00 2.000D+00 4.000D+00 8.000D+00
 DE= 0.000D+00 1.421D-12 6.253D-13 1.708D-11 7.987D-11
 QCLLim is confused:  Bigger=T Turned=T
 NLin=  6 IMin12=  1  3 I12=  0  2 IX=  1 XLMin= 0.000D+00 XLMax= 0.000D+00
 X = 0.000D+00 1.000D+00 2.000D+00 4.000D+00 8.000D+00 1.600D+01
 DE= 0.000D+00 1.421D-12 6.253D-13 1.708D-11 7.987D-11 3.417D-10
 QCLLim is confused:  Bigger=T Turned=T
 NLin=  7 IMin12=  1  3 I12=  0  2 IX=  1 XLMin= 0.000D+00 XLMax= 0.000D+00
 X = 0.000D+00 1.000D+00 2.000D+00 4.000D+00 8.000D+00 1.600D+01 3.200D+01
 DE= 0.000D+00 1.421D-12 6.253D-13 1.708D-11 7.987D-11 3.417D-10 1.413D-09
 QCLLim is confused:  Bigger=T Turned=T
 NLin=  8 IMin12=  1  3 I12=  0  2 IX=  1 XLMin= 0.000D+00 XLMax= 0.000D+00
 X = 0.000D+00 1.000D+00 2.000D+00 4.000D+00 8.000D+00 1.600D+01 3.200D+01 6.400D+01
 DE= 0.000D+00 1.421D-12 6.253D-13 1.708D-11 7.987D-11 3.417D-10 1.413D-09 5.783D-09
 Search did not lower the energy significantly.
 No lower point found -- using Newton-Raphson step.
 LinEq1:  Iter=  0 NonCon=     1 RMS=3.82D-09 Max=1.09D-07 NDo=     1
 LinEq1:  Iter=  1 NonCon=     1 RMS=6.81D-10 Max=2.00D-08 NDo=     1
 LinEq1:  Iter=  2 NonCon=     1 RMS=5.12D-11 Max=1.59D-09 NDo=     1
 LinEq1:  Iter=  3 NonCon=     1 RMS=1.58D-11 Max=4.80D-10 NDo=     1
 LinEq1:  Iter=  4 NonCon=     1 RMS=7.84D-12 Max=2.42D-10 NDo=     1
 LinEq1:  Iter=  5 NonCon=     0 RMS=4.15D-12 Max=9.42D-11 NDo=     1
 Linear equations converged to 1.156D-11 1.156D-10 after     5 iterations.
 SCF Done:  E(UwB97XD) =  -154.882215398     a.u. after    4 cycles
            Convg  =    0.5171D-07                    43 Fock formations.
              S**2 =  2.0044                  -V/T =  2.0060
 <Sx>= 0.0000 <Sy>= 0.0000 <Sz>= 1.0000 <S**2>= 2.0044 S= 1.0015
 <L.S>= 0.000000000000E+00
 Annihilation of the first spin contaminant:
 S**2 before annihilation     2.0044,   after     2.0000
 Calling FoFJK, ICntrl=      2127 FMM=F ISym2X=0 I1Cent= 0 IOpClX= 1 NMat=1 NMatS=1 NMatT=0.
 ***** Axes restored to original set *****
 -------------------------------------------------------------------
 Center     Atomic                   Forces (Hartrees/Bohr)
 Number     Number              X              Y              Z
 -------------------------------------------------------------------
      1        1          -0.000006638    0.000002791    0.000006283
      2        6          -0.000017958    0.000000158    0.000046934
      3        1           0.000003956    0.000000010   -0.000020365
      4        1          -0.000006656   -0.000002932    0.000006342
      5        6          -0.000163387   -0.000000463   -0.000180683
      6        1           0.000056131    0.000010707    0.000013704
      7        1           0.000056167   -0.000010532    0.000013753
      8        8           0.000076661    0.000000259    0.000114853
      9        1           0.000001723    0.000000002   -0.000000821
 -------------------------------------------------------------------
 Cartesian Forces:  Max     0.000180683 RMS     0.000057239

 GradGradGradGradGradGradGradGradGradGradGradGradGradGradGradGradGradGrad
 Berny optimization.
 Using GEDIIS/GDIIS optimizer.
 FormGI is forming the generalized inverse of G from B-inverse, IUseBI=4.
 Internal  Forces:  Max     0.000133419 RMS     0.000030474
 Search for a local minimum.
 Step number  15 out of a maximum of   43
 All quantities printed in internal units (Hartrees-Bohrs-Radians)
 Mixed Optimization -- En-DIIS/RFO-DIIS
 Swapping is turned off.
 Update second derivatives using D2CorX and points   14   15
 DE= -4.73D-06 DEPred=-3.77D-06 R= 1.26D+00
 TightC=F SS=  1.41D+00  RLast= 1.13D-01 DXNew= 5.0454D+00 3.3756D-01
 Trust test= 1.26D+00 RLast= 1.13D-01 DXMaxT set to 3.00D+00
 ITU=  1  1  0  1  1  1  1  1  1  1  1  1  1  1  0
     Eigenvalues ---    0.00002   0.00584   0.01430   0.04389   0.05324
     Eigenvalues ---    0.05747   0.06092   0.11325   0.14285   0.16000
     Eigenvalues ---    0.16023   0.16597   0.17193   0.23910   0.29092
     Eigenvalues ---    0.34238   0.34266   0.34340   0.34444   0.35693
     Eigenvalues ---    0.48965
 Eigenvalue     1 is   2.40D-05 Eigenvector:
                          R8        A13       D1        D8        A10
   1                    0.99964  -0.02378   0.00460  -0.00460  -0.00399
                          D4        D5        R7        A11       A12
   1                    0.00357  -0.00356  -0.00346   0.00345   0.00343
 En-DIIS/RFO-DIIS IScMMF=        0 using points:    15   14   13   12
 RFO step:  Lambda=-5.09079816D-08.
 DidBck=F Rises=F RFO-DIIS coefs:    0.95283    0.09609    0.00025   -0.04917
 Iteration  1 RMS(Cart)=  0.01307584 RMS(Int)=  0.00000357
 Iteration  2 RMS(Cart)=  0.00000488 RMS(Int)=  0.00000175
 Iteration  3 RMS(Cart)=  0.00000000 RMS(Int)=  0.00000175
 Variable       Old X    -DE/DX   Delta X   Delta X   Delta X     New X
                                 (Linear)    (Quad)   (Total)
    R1        2.05856   0.00001   0.00007  -0.00003   0.00004   2.05860
    R2        2.06117  -0.00001  -0.00003   0.00000  -0.00004   2.06114
    R3        2.05856   0.00001   0.00007  -0.00003   0.00004   2.05860
    R4        2.87058   0.00004   0.00020   0.00005   0.00025   2.87083
    R5        2.08763   0.00004   0.00012   0.00006   0.00018   2.08781
    R6        2.08764   0.00004   0.00012   0.00006   0.00018   2.08782
    R7        2.56772  -0.00013  -0.00049  -0.00010  -0.00058   2.56713
    R8       10.39631   0.00000   0.08317   0.00179   0.08496  10.48127
    A1        1.89340   0.00001   0.00003   0.00003   0.00006   1.89346
    A2        1.89115  -0.00001  -0.00027   0.00018  -0.00009   1.89106
    A3        1.92693   0.00001   0.00003   0.00004   0.00007   1.92699
    A4        1.89341   0.00001   0.00003   0.00003   0.00006   1.89347
    A5        1.93101  -0.00003   0.00014  -0.00031  -0.00017   1.93084
    A6        1.92693   0.00001   0.00003   0.00004   0.00007   1.92700
    A7        1.94904  -0.00001  -0.00033   0.00009  -0.00024   1.94880
    A8        1.94902  -0.00001  -0.00033   0.00009  -0.00024   1.94878
    A9        2.02148  -0.00004  -0.00001   0.00006   0.00004   2.02152
   A10        1.79479  -0.00002  -0.00032  -0.00024  -0.00056   1.79422
   A11        1.86666   0.00004   0.00051  -0.00002   0.00049   1.86716
   A12        1.86658   0.00004   0.00051  -0.00002   0.00049   1.86707
   A13        1.60079  -0.00001  -0.00196  -0.00008  -0.00204   1.59876
    D1        1.09680   0.00001   0.00056  -0.00004   0.00052   1.09732
    D2        3.09565  -0.00002  -0.00026  -0.00023  -0.00049   3.09516
    D3       -1.04543   0.00000   0.00015  -0.00013   0.00001  -1.04542
    D4       -0.99940   0.00002   0.00041   0.00010   0.00050  -0.99890
    D5        0.99944  -0.00002  -0.00041  -0.00009  -0.00050   0.99894
    D6        3.14154   0.00000   0.00000   0.00000   0.00000   3.14155
    D7       -3.09562   0.00002   0.00026   0.00023   0.00049  -3.09513
    D8       -1.09678  -0.00001  -0.00056   0.00005  -0.00051  -1.09729
    D9        1.04533   0.00000  -0.00015   0.00014  -0.00001   1.04532
   D10        3.14108   0.00000  -0.00001   0.00000  -0.00001   3.14107
   D11        0.95598   0.00001   0.00003  -0.00014  -0.00011   0.95587
   D12       -0.95710  -0.00001  -0.00004   0.00014   0.00010  -0.95700
         Item               Value     Threshold  Converged?
 Maximum Force            0.000133     0.000450     YES
 RMS     Force            0.000030     0.000300     YES
 Maximum Displacement     0.058367     0.001800     NO 
 RMS     Displacement     0.013076     0.001200     NO 
 Predicted change in Energy=-2.188414D-07
 GradGradGradGradGradGradGradGradGradGradGradGradGradGradGradGradGradGrad

                          Input orientation:                          
 ---------------------------------------------------------------------
 Center     Atomic      Atomic             Coordinates (Angstroms)
 Number     Number       Type             X           Y           Z
 ---------------------------------------------------------------------
      1          1           0       -1.068713    0.883032    1.665915
      2          6           0       -0.476851    0.000220    1.427058
      3          1           0        0.415141    0.001634    2.054743
      4          1           0       -1.066841   -0.883490    1.667221
      5          6           0       -0.096365   -0.000462   -0.043701
      6          1           0        0.542872    0.863465   -0.299906
      7          1           0        0.544678   -0.863436   -0.298616
      8          8           0       -1.131975   -0.002269   -0.922873
      9          1           0        2.337953    0.001206   -5.249842
 ---------------------------------------------------------------------
                    Distance matrix (angstroms):
                    1          2          3          4          5
     1  H    0.000000
     2  C    1.089362   0.000000
     3  H    1.769145   1.090706   0.000000
     4  H    1.766523   1.089362   1.769149   0.000000
     5  C    2.156110   1.519179   2.159887   2.156112   0.000000
     6  H    2.542054   2.183445   2.510665   3.084252   1.104822
     7  H    3.084245   2.183432   2.510662   2.542029   1.104827
     8  O    2.736710   2.439543   3.355559   2.736673   1.358468
     9  H    7.759555   7.245973   7.553421   7.760223   5.747156
                    6          7          8          9
     6  H    0.000000
     7  H    1.726903   0.000000
     8  O    1.985622   1.985566   0.000000
     9  H    5.335511   5.336486   5.546447   0.000000
 Stoichiometry    C2H6O(3)
 Framework group  C1[X(C2H6O)]
 Deg. of freedom    21
 Full point group                 C1      NOp   1
 Largest Abelian subgroup         C1      NOp   1
 Largest concise Abelian subgroup C1      NOp   1
                         Standard orientation:                         
 ---------------------------------------------------------------------
 Center     Atomic      Atomic             Coordinates (Angstroms)
 Number     Number       Type             X           Y           Z
 ---------------------------------------------------------------------
      1          1           0       -1.757484   -0.235526   -0.883794
      2          6           0       -1.382824    0.279816   -0.000186
      3          1           0       -1.776924    1.296834    0.000157
      4          1           0       -1.758006   -0.236332    0.882729
      5          6           0        0.136284    0.294463    0.000268
      6          1           0        0.538912    0.854504   -0.862795
      7          1           0        0.538382    0.853696    0.864107
      8          8           0        0.739824   -0.922572   -0.000050
      9          1           0        5.775769    1.401720   -0.000494
 ---------------------------------------------------------------------
 Rotational constants (GHZ):     22.3990588      6.3492769      5.2639115
 Standard basis: Aug-CC-pVTZ (5D, 7F)
 There are   315 symmetry adapted cartesian basis functions of A   symmetry.
 There are   276 symmetry adapted basis functions of A   symmetry.
   276 basis functions,   378 primitive gaussians,   315 cartesian basis functions
    14 alpha electrons       12 beta electrons
       nuclear repulsion energy        76.6247062519 Hartrees.
 NAtoms=    9 NActive=    9 NUniq=    9 SFac= 1.00D+00 NAtFMM=   60 NAOKFM=F Big=F
 Integral buffers will be    131072 words long.
 Raffenetti 2 integral format.
 Two-electron integral symmetry is turned on.
 Nuclear repulsion after empirical dispersion term =       76.6228617722 Hartrees.
 One-electron integrals computed using PRISM.
 NBasis=   276 RedAO= T EigKep=  2.29D-05  NBF=   276
 NBsUse=   276 1.00D-06 EigRej= -1.00D+00 NBFU=   276
 Initial guess from the checkpoint file:  "ethanol_Conf-wb97-opt.chk"
 B after Tr=     0.000000    0.000000    0.000000
         Rot=    0.999999   -0.000002    0.000001    0.001574 Ang=  -0.18 deg.
 Initial guess <Sx>= 0.0000 <Sy>= 0.0000 <Sz>= 1.0000 <S**2>= 2.0044 S= 1.0015
 ExpMin= 2.53D-02 ExpMax= 1.53D+04 ExpMxC= 5.22D+02 IAcc=3 IRadAn=         5 AccDes= 0.00D+00
 Harris functional with IExCor= 4639 and IRadAn=       5 diagonalized for initial guess.
 HarFok:  IExCor= 4639 AccDes= 0.00D+00 IRadAn=         5 IDoV= 1 UseB2=F ITyADJ=14
 ICtDFT=  3500011 ScaDFX=  1.000000  1.000000  1.000000  1.000000
 FoFCou: FMM=F IPFlag=           0 FMFlag=      100000 FMFlg1=           0
         NFxFlg=           0 DoJE=T BraDBF=F KetDBF=T FulRan=T
         wScrn=  0.000000 ICntrl=     500 IOpCl=  0 I1Cent=   200000004 NGrid=           0
         NMat0=    1 NMatS0=      1 NMatT0=    0 NMatD0=    1 NMtDS0=    0 NMtDT0=    0
 Petite list used in FoFCou.
 LinEq1:  Iter=  0 NonCon=     1 RMS=1.59D-05 Max=2.07D-04 NDo=     1
 AX will form     1 AO Fock derivatives at one time.
 LinEq1:  Iter=  1 NonCon=     1 RMS=2.12D-06 Max=2.35D-05 NDo=     1
 LinEq1:  Iter=  2 NonCon=     1 RMS=1.28D-06 Max=4.31D-05 NDo=     1
 LinEq1:  Iter=  3 NonCon=     1 RMS=4.90D-07 Max=7.07D-06 NDo=     1
 LinEq1:  Iter=  4 NonCon=     1 RMS=2.33D-07 Max=1.03D-05 NDo=     1
 LinEq1:  Iter=  5 NonCon=     1 RMS=9.15D-08 Max=2.08D-06 NDo=     1
 LinEq1:  Iter=  6 NonCon=     1 RMS=2.37D-08 Max=4.99D-07 NDo=     1
 LinEq1:  Iter=  7 NonCon=     1 RMS=5.54D-09 Max=9.75D-08 NDo=     1
 LinEq1:  Iter=  8 NonCon=     1 RMS=2.43D-09 Max=1.07D-07 NDo=     1
 LinEq1:  Iter=  9 NonCon=     1 RMS=1.50D-09 Max=8.30D-08 NDo=     1
 LinEq1:  Iter= 10 NonCon=     0 RMS=7.03D-10 Max=2.27D-08 NDo=     1
 Linear equations converged to 8.268D-09 8.268D-08 after    10 iterations.
     Accept linear search using points  1 and  2.
     Minimum is close to point  2 DX= -5.42D-06 DF=  0.00D+00 DXR=  5.42D-06 DFR=  0.00D+00 which will be used.
 LinEq1:  Iter=  0 NonCon=     1 RMS=1.23D-08 Max=4.44D-07 NDo=     1
 LinEq1:  Iter=  1 NonCon=     1 RMS=4.62D-09 Max=8.84D-08 NDo=     1
 LinEq1:  Iter=  2 NonCon=     1 RMS=1.91D-09 Max=1.26D-07 NDo=     1
 LinEq1:  Iter=  3 NonCon=     1 RMS=1.19D-09 Max=4.41D-08 NDo=     1
 LinEq1:  Iter=  4 NonCon=     1 RMS=5.04D-10 Max=1.02D-08 NDo=     1
 LinEq1:  Iter=  5 NonCon=     1 RMS=1.54D-10 Max=3.24D-09 NDo=     1
 LinEq1:  Iter=  6 NonCon=     1 RMS=4.27D-11 Max=1.30D-09 NDo=     1
 LinEq1:  Iter=  7 NonCon=     1 RMS=1.33D-11 Max=2.16D-10 NDo=     1
 LinEq1:  Iter=  8 NonCon=     1 RMS=6.85D-12 Max=1.95D-10 NDo=     1
 LinEq1:  Iter=  9 NonCon=     0 RMS=2.86D-12 Max=4.14D-11 NDo=     1
 Linear equations converged to 1.819D-11 1.819D-10 after     9 iterations.
 SCF Done:  E(UwB97XD) =  -154.882215626     a.u. after    3 cycles
            Convg  =    0.2395D-07                    22 Fock formations.
              S**2 =  2.0044                  -V/T =  2.0060
 <Sx>= 0.0000 <Sy>= 0.0000 <Sz>= 1.0000 <S**2>= 2.0044 S= 1.0015
 <L.S>= 0.000000000000E+00
 Annihilation of the first spin contaminant:
 S**2 before annihilation     2.0044,   after     2.0000
 Calling FoFJK, ICntrl=      2127 FMM=F ISym2X=0 I1Cent= 0 IOpClX= 1 NMat=1 NMatS=1 NMatT=0.
 ***** Axes restored to original set *****
 -------------------------------------------------------------------
 Center     Atomic                   Forces (Hartrees/Bohr)
 Number     Number              X              Y              Z
 -------------------------------------------------------------------
      1        1           0.000006681   -0.000001269   -0.000003244
      2        6          -0.000018558    0.000000003    0.000006354
      3        1           0.000005848    0.000000018   -0.000000483
      4        1           0.000006718    0.000001268   -0.000003219
      5        6          -0.000004942   -0.000000157    0.000011718
      6        1           0.000001429    0.000000730   -0.000003552
      7        1           0.000001445   -0.000000673   -0.000003504
      8        8          -0.000000076    0.000000078   -0.000003599
      9        1           0.000001455    0.000000001   -0.000000472
 -------------------------------------------------------------------
 Cartesian Forces:  Max     0.000018558 RMS     0.000005236

 GradGradGradGradGradGradGradGradGradGradGradGradGradGradGradGradGradGrad
 Berny optimization.
 Using GEDIIS/GDIIS optimizer.
 FormGI is forming the generalized inverse of G from B-inverse, IUseBI=4.
 Internal  Forces:  Max     0.000008964 RMS     0.000003457
 Search for a local minimum.
 Step number  16 out of a maximum of   43
 All quantities printed in internal units (Hartrees-Bohrs-Radians)
 Mixed Optimization -- En-DIIS/RFO-DIIS
 Swapping is turned off.
 Update second derivatives using D2CorX and points   14   15   16
 DE= -2.28D-07 DEPred=-2.19D-07 R= 1.04D+00
 Trust test= 1.04D+00 RLast= 8.50D-02 DXMaxT set to 3.00D+00
 ITU=  0  1  1  0  1  1  1  1  1  1  1  1  1  1  1  0
     Eigenvalues ---    0.00002   0.00584   0.01430   0.04388   0.05278
     Eigenvalues ---    0.05747   0.06088   0.11271   0.14286   0.16000
     Eigenvalues ---    0.16037   0.16616   0.17239   0.24186   0.29474
     Eigenvalues ---    0.34222   0.34240   0.34340   0.34571   0.35916
     Eigenvalues ---    0.50866
 Eigenvalue     1 is   1.98D-05 Eigenvector:
                          R8        A13       D1        D8        A10
   1                    0.99963  -0.02406   0.00462  -0.00459  -0.00417
                          D4        D5        R7        A11       A12
   1                    0.00380  -0.00377  -0.00367   0.00348   0.00347
 En-DIIS/RFO-DIIS IScMMF=        0 using points:    16   15   14   13   12
 RFO step:  Lambda=-8.55095387D-10.
 DidBck=F Rises=F RFO-DIIS coefs:    0.91313    0.06838    0.03291   -0.00023   -0.01418
 Iteration  1 RMS(Cart)=  0.00360778 RMS(Int)=  0.00000057
 Iteration  2 RMS(Cart)=  0.00000037 RMS(Int)=  0.00000051
 Variable       Old X    -DE/DX   Delta X   Delta X   Delta X     New X
                                 (Linear)    (Quad)   (Total)
    R1        2.05860  -0.00001   0.00002  -0.00002  -0.00001   2.05859
    R2        2.06114   0.00000   0.00000   0.00002   0.00001   2.06115
    R3        2.05860  -0.00001   0.00002  -0.00002   0.00000   2.05859
    R4        2.87083   0.00000   0.00002  -0.00001   0.00001   2.87084
    R5        2.08781   0.00000   0.00002   0.00001   0.00003   2.08785
    R6        2.08782   0.00000   0.00002   0.00001   0.00003   2.08785
    R7        2.56713   0.00000  -0.00009   0.00000  -0.00009   2.56704
    R8       10.48127   0.00000   0.01669   0.00677   0.02346  10.50473
    A1        1.89346   0.00000  -0.00001   0.00001   0.00000   1.89346
    A2        1.89106   0.00001  -0.00007   0.00009   0.00001   1.89107
    A3        1.92699   0.00000   0.00001  -0.00001  -0.00001   1.92699
    A4        1.89347   0.00000  -0.00001   0.00001   0.00000   1.89347
    A5        1.93084  -0.00001   0.00007  -0.00007   0.00000   1.93084
    A6        1.92700   0.00000   0.00001  -0.00001  -0.00001   1.92699
    A7        1.94880   0.00000  -0.00006   0.00002  -0.00004   1.94875
    A8        1.94878   0.00000  -0.00006   0.00002  -0.00004   1.94873
    A9        2.02152   0.00001  -0.00001   0.00007   0.00006   2.02158
   A10        1.79422   0.00000  -0.00006  -0.00007  -0.00013   1.79410
   A11        1.86716  -0.00001   0.00010  -0.00003   0.00007   1.86723
   A12        1.86707  -0.00001   0.00010  -0.00003   0.00007   1.86715
   A13        1.59876  -0.00001  -0.00039  -0.00021  -0.00059   1.59816
    D1        1.09732   0.00000   0.00012  -0.00002   0.00010   1.09742
    D2        3.09516   0.00000  -0.00004  -0.00007  -0.00011   3.09505
    D3       -1.04542   0.00000   0.00004  -0.00004   0.00000  -1.04542
    D4       -0.99890   0.00000   0.00008   0.00003   0.00011  -0.99880
    D5        0.99894   0.00000  -0.00008  -0.00003  -0.00010   0.99884
    D6        3.14155   0.00000   0.00000   0.00000   0.00000   3.14155
    D7       -3.09513   0.00000   0.00003   0.00008   0.00011  -3.09502
    D8       -1.09729   0.00000  -0.00012   0.00002  -0.00010  -1.09738
    D9        1.04532   0.00000  -0.00004   0.00005   0.00001   1.04533
   D10        3.14107   0.00000   0.00000   0.00000   0.00000   3.14107
   D11        0.95587   0.00000   0.00001  -0.00005  -0.00004   0.95582
   D12       -0.95700   0.00000  -0.00001   0.00005   0.00004  -0.95696
         Item               Value     Threshold  Converged?
 Maximum Force            0.000009     0.000450     YES
 RMS     Force            0.000003     0.000300     YES
 Maximum Displacement     0.015947     0.001800     NO 
 RMS     Displacement     0.003608     0.001200     NO 
 Predicted change in Energy=-2.694524D-08
 GradGradGradGradGradGradGradGradGradGradGradGradGradGradGradGradGradGrad

                          Input orientation:                          
 ---------------------------------------------------------------------
 Center     Atomic      Atomic             Coordinates (Angstroms)
 Number     Number       Type             X           Y           Z
 ---------------------------------------------------------------------
      1          1           0       -1.068646    0.883036    1.667550
      2          6           0       -0.476973    0.000221    1.428246
      3          1           0        0.415510    0.001637    2.055245
      4          1           0       -1.066772   -0.883490    1.668860
      5          6           0       -0.097616   -0.000465   -0.042811
      6          1           0        0.541521    0.863432   -0.299444
      7          1           0        0.543326   -0.863412   -0.298152
      8          8           0       -1.133815   -0.002272   -0.921213
      9          1           0        2.343366    0.001213   -5.258281
 ---------------------------------------------------------------------
                    Distance matrix (angstroms):
                    1          2          3          4          5
     1  H    0.000000
     2  C    1.089360   0.000000
     3  H    1.769149   1.090713   0.000000
     4  H    1.766527   1.089360   1.769153   0.000000
     5  C    2.156110   1.519185   2.159895   2.156111   0.000000
     6  H    2.542063   2.183432   2.510604   3.084244   1.104840
     7  H    3.084236   2.183419   2.510602   2.542037   1.104845
     8  O    2.736734   2.439551   3.355552   2.736699   1.358419
     9  H    7.770880   7.256993   7.563352   7.771552   5.758430
                    6          7          8          9
     6  H    0.000000
     7  H    1.726845   0.000000
     8  O    1.985646   1.985591   0.000000
     9  H    5.346039   5.347018   5.558863   0.000000
 Stoichiometry    C2H6O(3)
 Framework group  C1[X(C2H6O)]
 Deg. of freedom    21
 Full point group                 C1      NOp   1
 Largest Abelian subgroup         C1      NOp   1
 Largest concise Abelian subgroup C1      NOp   1
                         Standard orientation:                         
 ---------------------------------------------------------------------
 Center     Atomic      Atomic             Coordinates (Angstroms)
 Number     Number       Type             X           Y           Z
 ---------------------------------------------------------------------
      1          1           0       -1.758190   -0.233477   -0.883798
      2          6           0       -1.382833    0.281347   -0.000187
      3          1           0       -1.775539    1.298911    0.000156
      4          1           0       -1.758717   -0.234283    0.882729
      5          6           0        0.136300    0.293915    0.000269
      6          1           0        0.539655    0.853515   -0.862763
      7          1           0        0.539122    0.852704    0.864081
      8          8           0        0.738220   -0.923868   -0.000050
      9          1           0        5.787110    1.402000   -0.000495
 ---------------------------------------------------------------------
 Rotational constants (GHZ):     22.3564893      6.3415406      5.2562331
 Standard basis: Aug-CC-pVTZ (5D, 7F)
 There are   315 symmetry adapted cartesian basis functions of A   symmetry.
 There are   276 symmetry adapted basis functions of A   symmetry.
   276 basis functions,   378 primitive gaussians,   315 cartesian basis functions
    14 alpha electrons       12 beta electrons
       nuclear repulsion energy        76.6210150757 Hartrees.
 NAtoms=    9 NActive=    9 NUniq=    9 SFac= 1.00D+00 NAtFMM=   60 NAOKFM=F Big=F
 Integral buffers will be    131072 words long.
 Raffenetti 2 integral format.
 Two-electron integral symmetry is turned on.
 Nuclear repulsion after empirical dispersion term =       76.6191707707 Hartrees.
 One-electron integrals computed using PRISM.
 NBasis=   276 RedAO= T EigKep=  2.29D-05  NBF=   276
 NBsUse=   276 1.00D-06 EigRej= -1.00D+00 NBFU=   276
 Initial guess from the checkpoint file:  "ethanol_Conf-wb97-opt.chk"
 B after Tr=     0.000000    0.000000    0.000000
         Rot=    1.000000    0.000000    0.000000    0.000431 Ang=  -0.05 deg.
 Initial guess <Sx>= 0.0000 <Sy>= 0.0000 <Sz>= 1.0000 <S**2>= 2.0044 S= 1.0015
 LinEq1:  Iter=  0 NonCon=     1 RMS=4.51D-06 Max=5.85D-05 NDo=     1
 AX will form     1 AO Fock derivatives at one time.
 LinEq1:  Iter=  1 NonCon=     1 RMS=5.42D-07 Max=6.04D-06 NDo=     1
 LinEq1:  Iter=  2 NonCon=     1 RMS=3.13D-07 Max=8.84D-06 NDo=     1
 LinEq1:  Iter=  3 NonCon=     1 RMS=1.18D-07 Max=1.24D-06 NDo=     1
 LinEq1:  Iter=  4 NonCon=     1 RMS=5.31D-08 Max=2.30D-06 NDo=     1
 LinEq1:  Iter=  5 NonCon=     1 RMS=2.15D-08 Max=5.47D-07 NDo=     1
 LinEq1:  Iter=  6 NonCon=     1 RMS=6.20D-09 Max=1.68D-07 NDo=     1
 LinEq1:  Iter=  7 NonCon=     1 RMS=1.65D-09 Max=6.92D-08 NDo=     1
 LinEq1:  Iter=  8 NonCon=     0 RMS=9.80D-10 Max=5.47D-08 NDo=     1
 Linear equations converged to 5.754D-09 5.754D-08 after     8 iterations.
     Accept linear search using points  1 and  2.
     Minimum is close to point  2 DX= -2.21D-05 DF=  0.00D+00 DXR=  2.21D-05 DFR=  0.00D+00 which will be used.
 LinEq1:  Iter=  0 NonCon=     1 RMS=1.38D-08 Max=4.27D-07 NDo=     1
 LinEq1:  Iter=  1 NonCon=     1 RMS=1.29D-09 Max=5.56D-08 NDo=     1
 LinEq1:  Iter=  2 NonCon=     1 RMS=9.82D-10 Max=5.40D-08 NDo=     1
 LinEq1:  Iter=  3 NonCon=     1 RMS=5.92D-10 Max=2.23D-08 NDo=     1
 LinEq1:  Iter=  4 NonCon=     1 RMS=2.71D-10 Max=6.09D-09 NDo=     1
 LinEq1:  Iter=  5 NonCon=     1 RMS=6.02D-11 Max=1.73D-09 NDo=     1
 LinEq1:  Iter=  6 NonCon=     1 RMS=1.80D-11 Max=4.03D-10 NDo=     1
 LinEq1:  Iter=  7 NonCon=     0 RMS=6.74D-12 Max=2.13D-10 NDo=     1
 Linear equations converged to 3.092D-11 3.092D-10 after     7 iterations.
 SCF Done:  E(UwB97XD) =  -154.882215652     a.u. after    3 cycles
            Convg  =    0.4585D-07                    18 Fock formations.
              S**2 =  2.0044                  -V/T =  2.0060
 <Sx>= 0.0000 <Sy>= 0.0000 <Sz>= 1.0000 <S**2>= 2.0044 S= 1.0015
 <L.S>= 0.000000000000E+00
 Annihilation of the first spin contaminant:
 S**2 before annihilation     2.0044,   after     2.0000
 Calling FoFJK, ICntrl=      2127 FMM=F ISym2X=0 I1Cent= 0 IOpClX= 1 NMat=1 NMatS=1 NMatT=0.
 ***** Axes restored to original set *****
 -------------------------------------------------------------------
 Center     Atomic                   Forces (Hartrees/Bohr)
 Number     Number              X              Y              Z
 -------------------------------------------------------------------
      1        1           0.000004956   -0.000000486   -0.000001821
      2        6          -0.000017364   -0.000000007    0.000005333
      3        1           0.000002304    0.000000006   -0.000003643
      4        1           0.000004994    0.000000498   -0.000001801
      5        6           0.000033721   -0.000000105    0.000029901
      6        1          -0.000008697   -0.000000522   -0.000006202
      7        1          -0.000008677    0.000000561   -0.000006148
      8        8          -0.000012620    0.000000054   -0.000015246
      9        1           0.000001384    0.000000001   -0.000000373
 -------------------------------------------------------------------
 Cartesian Forces:  Max     0.000033721 RMS     0.000010642

 GradGradGradGradGradGradGradGradGradGradGradGradGradGradGradGradGradGrad
 Berny optimization.
 Using GEDIIS/GDIIS optimizer.
 FormGI is forming the generalized inverse of G from B-inverse, IUseBI=4.
 Internal  Forces:  Max     0.000018885 RMS     0.000005161
 Search for a local minimum.
 Step number  17 out of a maximum of   43
 All quantities printed in internal units (Hartrees-Bohrs-Radians)
 Mixed Optimization -- En-DIIS/RFO-DIIS
 Swapping is turned off.
 Update second derivatives using D2CorX and points   14   15   16   17
 DE= -2.65D-08 DEPred=-2.69D-08 R= 9.85D-01
 Trust test= 9.85D-01 RLast= 2.35D-02 DXMaxT set to 3.00D+00
 ITU=  0  0  1  1  0  1  1  1  1  1  1  1  1  1  1  1  0
     Eigenvalues ---    0.00001   0.00584   0.01430   0.04387   0.05506
     Eigenvalues ---    0.05747   0.06262   0.11767   0.14286   0.16000
     Eigenvalues ---    0.16082   0.16325   0.17434   0.23983   0.29441
     Eigenvalues ---    0.34238   0.34273   0.34340   0.34581   0.36525
     Eigenvalues ---    0.57179
 Eigenvalue     1 is   1.17D-05 Eigenvector:
                          R8        A13       A10       D1        D8
   1                    0.99963  -0.02543  -0.00324   0.00299  -0.00291
                          D4        R7        D5        D7        D2
   1                    0.00284  -0.00275  -0.00275   0.00268  -0.00260
 En-DIIS/RFO-DIIS IScMMF=        0 using points:    17   16   15   14   13
 RFO step:  Lambda=-1.39477074D-09.
 DidBck=F Rises=F RFO-DIIS coefs:    3.98723   -3.06974    0.01955    0.08930   -0.02634
 Iteration  1 RMS(Cart)=  0.00591045 RMS(Int)=  0.00000084
 Iteration  2 RMS(Cart)=  0.00000104 RMS(Int)=  0.00000039
 Iteration  3 RMS(Cart)=  0.00000000 RMS(Int)=  0.00000039
 Variable       Old X    -DE/DX   Delta X   Delta X   Delta X     New X
                                 (Linear)    (Quad)   (Total)
    R1        2.05859   0.00000  -0.00002   0.00001  -0.00001   2.05858
    R2        2.06115   0.00000   0.00002  -0.00001   0.00001   2.06116
    R3        2.05859   0.00000  -0.00002   0.00001  -0.00001   2.05858
    R4        2.87084   0.00000   0.00000  -0.00001  -0.00001   2.87083
    R5        2.08785   0.00000   0.00003  -0.00003   0.00001   2.08785
    R6        2.08785   0.00000   0.00003  -0.00003   0.00001   2.08786
    R7        2.56704   0.00002  -0.00001   0.00001   0.00000   2.56704
    R8       10.50473   0.00000   0.03027   0.00827   0.03854  10.54327
    A1        1.89346   0.00000  -0.00001   0.00001  -0.00001   1.89345
    A2        1.89107   0.00000   0.00011  -0.00005   0.00007   1.89113
    A3        1.92699   0.00000   0.00001   0.00000   0.00001   1.92700
    A4        1.89347   0.00000  -0.00001   0.00001  -0.00001   1.89346
    A5        1.93084  -0.00001  -0.00010   0.00004  -0.00007   1.93077
    A6        1.92699   0.00000   0.00001   0.00000   0.00001   1.92700
    A7        1.94875   0.00000   0.00002  -0.00001   0.00001   1.94877
    A8        1.94873   0.00000   0.00002  -0.00001   0.00001   1.94874
    A9        2.02158   0.00001   0.00005  -0.00002   0.00003   2.02161
   A10        1.79410   0.00000  -0.00005   0.00003  -0.00001   1.79408
   A11        1.86723  -0.00001  -0.00003   0.00000  -0.00002   1.86720
   A12        1.86715  -0.00001  -0.00003   0.00001  -0.00002   1.86713
   A13        1.59816  -0.00001  -0.00085  -0.00025  -0.00110   1.59706
    D1        1.09742  -0.00001  -0.00005   0.00002  -0.00004   1.09738
    D2        3.09505   0.00000  -0.00009   0.00005  -0.00004   3.09501
    D3       -1.04542   0.00000  -0.00007   0.00003  -0.00004  -1.04546
    D4       -0.99880   0.00000   0.00002  -0.00002   0.00001  -0.99879
    D5        0.99884   0.00000  -0.00001   0.00002   0.00000   0.99884
    D6        3.14155   0.00000   0.00001   0.00000   0.00001   3.14156
    D7       -3.09502   0.00000   0.00010  -0.00005   0.00005  -3.09497
    D8       -1.09738   0.00001   0.00006  -0.00002   0.00005  -1.09734
    D9        1.04533   0.00000   0.00008  -0.00003   0.00005   1.04538
   D10        3.14107   0.00000   0.00000   0.00000  -0.00001   3.14107
   D11        0.95582   0.00000  -0.00004   0.00002  -0.00002   0.95580
   D12       -0.95696   0.00000   0.00004  -0.00002   0.00002  -0.95695
         Item               Value     Threshold  Converged?
 Maximum Force            0.000019     0.000450     YES
 RMS     Force            0.000005     0.000300     YES
 Maximum Displacement     0.025817     0.001800     NO 
 RMS     Displacement     0.005910     0.001200     NO 
 Predicted change in Energy=-2.579641D-08
 GradGradGradGradGradGradGradGradGradGradGradGradGradGradGradGradGradGrad

                          Input orientation:                          
 ---------------------------------------------------------------------
 Center     Atomic      Atomic             Coordinates (Angstroms)
 Number     Number       Type             X           Y           Z
 ---------------------------------------------------------------------
      1          1           0       -1.068457    0.883054    1.670266
      2          6           0       -0.477131    0.000223    1.430196
      3          1           0        0.416197    0.001643    2.056000
      4          1           0       -1.066579   -0.883503    1.671583
      5          6           0       -0.099654   -0.000470   -0.041340
      6          1           0        0.539161    0.863421   -0.298805
      7          1           0        0.540963   -0.863418   -0.297508
      8          8           0       -1.136948   -0.002274   -0.918448
      9          1           0        2.352348    0.001225   -5.271943
 ---------------------------------------------------------------------
                    Distance matrix (angstroms):
                    1          2          3          4          5
     1  H    0.000000
     2  C    1.089353   0.000000
     3  H    1.769144   1.090718   0.000000
     4  H    1.766558   1.089353   1.769148   0.000000
     5  C    2.156105   1.519180   2.159847   2.156107   0.000000
     6  H    2.542058   2.183438   2.510555   3.084246   1.104844
     7  H    3.084239   2.183426   2.510557   2.542030   1.104848
     8  O    2.736775   2.439568   3.355535   2.736746   1.358419
     9  H    7.789338   7.274930   7.579408   7.790016   5.776809
                    6          7          8          9
     6  H    0.000000
     7  H    1.726840   0.000000
     8  O    1.985630   1.985578   0.000000
     9  H    5.363127   5.364114   5.579257   0.000000
 Stoichiometry    C2H6O(3)
 Framework group  C1[X(C2H6O)]
 Deg. of freedom    21
 Full point group                 C1      NOp   1
 Largest Abelian subgroup         C1      NOp   1
 Largest concise Abelian subgroup C1      NOp   1
                         Standard orientation:                         
 ---------------------------------------------------------------------
 Center     Atomic      Atomic             Coordinates (Angstroms)
 Number     Number       Type             X           Y           Z
 ---------------------------------------------------------------------
      1          1           0       -1.759339   -0.230022   -0.883815
      2          6           0       -1.382819    0.283910   -0.000189
      3          1           0       -1.773162    1.302389    0.000150
      4          1           0       -1.759874   -0.230823    0.882743
      5          6           0        0.136334    0.293049    0.000272
      6          1           0        0.540967    0.851739   -0.862756
      7          1           0        0.540428    0.850926    0.864084
      8          8           0        0.735538   -0.926072   -0.000051
      9          1           0        5.805583    1.402610   -0.000498
 ---------------------------------------------------------------------
 Rotational constants (GHZ):     22.2838698      6.3291102      5.2436843
 Standard basis: Aug-CC-pVTZ (5D, 7F)
 There are   315 symmetry adapted cartesian basis functions of A   symmetry.
 There are   276 symmetry adapted basis functions of A   symmetry.
   276 basis functions,   378 primitive gaussians,   315 cartesian basis functions
    14 alpha electrons       12 beta electrons
       nuclear repulsion energy        76.6142916830 Hartrees.
 NAtoms=    9 NActive=    9 NUniq=    9 SFac= 1.00D+00 NAtFMM=   60 NAOKFM=F Big=F
 Integral buffers will be    131072 words long.
 Raffenetti 2 integral format.
 Two-electron integral symmetry is turned on.
 Nuclear repulsion after empirical dispersion term =       76.6124476671 Hartrees.
 One-electron integrals computed using PRISM.
 NBasis=   276 RedAO= T EigKep=  2.29D-05  NBF=   276
 NBsUse=   276 1.00D-06 EigRej= -1.00D+00 NBFU=   276
 Initial guess from the checkpoint file:  "ethanol_Conf-wb97-opt.chk"
 B after Tr=     0.000000    0.000000    0.000000
         Rot=    1.000000    0.000000    0.000000    0.000713 Ang=  -0.08 deg.
 Initial guess <Sx>= 0.0000 <Sy>= 0.0000 <Sz>= 1.0000 <S**2>= 2.0044 S= 1.0015
 LinEq1:  Iter=  0 NonCon=     1 RMS=7.90D-06 Max=1.01D-04 NDo=     1
 AX will form     1 AO Fock derivatives at one time.
 LinEq1:  Iter=  1 NonCon=     1 RMS=8.76D-07 Max=1.07D-05 NDo=     1
 LinEq1:  Iter=  2 NonCon=     1 RMS=4.50D-07 Max=6.51D-06 NDo=     1
 LinEq1:  Iter=  3 NonCon=     1 RMS=1.84D-07 Max=3.93D-06 NDo=     1
 LinEq1:  Iter=  4 NonCon=     1 RMS=6.74D-08 Max=1.03D-06 NDo=     1
 LinEq1:  Iter=  5 NonCon=     1 RMS=2.92D-08 Max=5.53D-07 NDo=     1
 LinEq1:  Iter=  6 NonCon=     1 RMS=9.02D-09 Max=4.67D-07 NDo=     1
 LinEq1:  Iter=  7 NonCon=     1 RMS=4.04D-09 Max=2.07D-07 NDo=     1
 LinEq1:  Iter=  8 NonCon=     0 RMS=1.85D-09 Max=4.70D-08 NDo=     1
 Linear equations converged to 8.268D-09 8.268D-08 after     8 iterations.
     Minimum is close to point  2 DX=  1.12D-04 DF= -2.84D-14 DXR=  1.12D-04 DFR=  4.51D-08 which will be used.
 LinEq1:  Iter=  0 NonCon=     1 RMS=1.14D-08 Max=2.27D-07 NDo=     1
 LinEq1:  Iter=  1 NonCon=     1 RMS=5.49D-09 Max=2.06D-07 NDo=     1
 LinEq1:  Iter=  2 NonCon=     1 RMS=3.36D-09 Max=1.83D-07 NDo=     1
 LinEq1:  Iter=  3 NonCon=     1 RMS=1.40D-09 Max=5.54D-08 NDo=     1
 LinEq1:  Iter=  4 NonCon=     1 RMS=8.39D-10 Max=1.58D-08 NDo=     1
 LinEq1:  Iter=  5 NonCon=     1 RMS=3.95D-10 Max=1.00D-08 NDo=     1
 LinEq1:  Iter=  6 NonCon=     1 RMS=1.27D-10 Max=3.38D-09 NDo=     1
 LinEq1:  Iter=  7 NonCon=     1 RMS=4.74D-11 Max=1.18D-09 NDo=     1
 LinEq1:  Iter=  8 NonCon=     1 RMS=2.28D-11 Max=6.53D-10 NDo=     1
 LinEq1:  Iter=  9 NonCon=     0 RMS=7.11D-12 Max=1.40D-10 NDo=     1
 Linear equations converged to 2.666D-11 2.666D-10 after     9 iterations.
 SCF Done:  E(UwB97XD) =  -154.882215696     a.u. after    3 cycles
            Convg  =    0.1248D-06                    21 Fock formations.
              S**2 =  2.0044                  -V/T =  2.0060
 <Sx>= 0.0000 <Sy>= 0.0000 <Sz>= 1.0000 <S**2>= 2.0044 S= 1.0015
 <L.S>= 0.000000000000E+00
 Annihilation of the first spin contaminant:
 S**2 before annihilation     2.0044,   after     2.0000
 Calling FoFJK, ICntrl=      2127 FMM=F ISym2X=0 I1Cent= 0 IOpClX= 1 NMat=1 NMatS=1 NMatT=0.
 ***** Axes restored to original set *****
 -------------------------------------------------------------------
 Center     Atomic                   Forces (Hartrees/Bohr)
 Number     Number              X              Y              Z
 -------------------------------------------------------------------
      1        1          -0.000000096   -0.000000106   -0.000000393
      2        6          -0.000001741    0.000000023    0.000003544
      3        1          -0.000001593   -0.000000012   -0.000002025
      4        1          -0.000000084    0.000000115   -0.000000393
      5        6           0.000035503   -0.000000106    0.000019466
      6        1          -0.000008945   -0.000001244   -0.000003445
      7        1          -0.000008906    0.000001297   -0.000003385
      8        8          -0.000015431    0.000000033   -0.000013127
      9        1           0.000001293    0.000000001   -0.000000241
 -------------------------------------------------------------------
 Cartesian Forces:  Max     0.000035503 RMS     0.000009149

 GradGradGradGradGradGradGradGradGradGradGradGradGradGradGradGradGradGrad
 Berny optimization.
 Using GEDIIS/GDIIS optimizer.
 FormGI is forming the generalized inverse of G from B-inverse, IUseBI=4.
 Internal  Forces:  Max     0.000019633 RMS     0.000004460
 Search for a local minimum.
 Step number  18 out of a maximum of   43
 All quantities printed in internal units (Hartrees-Bohrs-Radians)
 Mixed Optimization -- En-DIIS/RFO-DIIS
 Swapping is turned off.
 Update second derivatives using D2CorX and points   14   15   16   17   18
 DE= -4.40D-08 DEPred=-2.58D-08 R= 1.70D+00
 Trust test= 1.70D+00 RLast= 3.86D-02 DXMaxT set to 3.00D+00
 ITU=  0  0  0  1  1  0  1  1  1  1  1  1  1  1  1  1  1  0
     Eigenvalues ---    0.00000   0.00584   0.01430   0.04386   0.05215
     Eigenvalues ---    0.05748   0.06231   0.11286   0.13333   0.14286
     Eigenvalues ---    0.16000   0.16285   0.17458   0.23762   0.29157
     Eigenvalues ---    0.34118   0.34238   0.34340   0.34406   0.36289
     Eigenvalues ---    0.47066
 Eigenvalue     1 is   4.13D-06 Eigenvector:
                          R8        A13       D7        D9        D2
   1                    0.99960  -0.02818   0.00053   0.00044  -0.00042
                          A2        A5        A9        A10       D4
   1                    0.00039  -0.00037   0.00029  -0.00025   0.00023
 En-DIIS/RFO-DIIS IScMMF=        0 using points:    18   17   16   15   14
 RFO step:  Lambda=-1.26045216D-09.
 DidBck=F Rises=F RFO-DIIS coefs:    2.61463   -1.93878    0.30985    0.01493   -0.00063
 Iteration  1 RMS(Cart)=  0.00957651 RMS(Int)=  0.00000200
 Iteration  2 RMS(Cart)=  0.00000275 RMS(Int)=  0.00000000
 Iteration  3 RMS(Cart)=  0.00000000 RMS(Int)=  0.00000000
 Variable       Old X    -DE/DX   Delta X   Delta X   Delta X     New X
                                 (Linear)    (Quad)   (Total)
    R1        2.05858   0.00000  -0.00002   0.00001  -0.00001   2.05857
    R2        2.06116   0.00000   0.00001  -0.00001   0.00000   2.06116
    R3        2.05858   0.00000  -0.00002   0.00001  -0.00001   2.05857
    R4        2.87083   0.00000  -0.00002   0.00001  -0.00001   2.87083
    R5        2.08785  -0.00001   0.00000  -0.00001  -0.00001   2.08784
    R6        2.08786  -0.00001   0.00000  -0.00001  -0.00002   2.08785
    R7        2.56704   0.00002   0.00004   0.00002   0.00006   2.56710
    R8       10.54327   0.00000   0.05334   0.00919   0.06252  10.60579
    A1        1.89345   0.00000  -0.00001   0.00001   0.00000   1.89345
    A2        1.89113   0.00000   0.00010  -0.00006   0.00004   1.89118
    A3        1.92700   0.00000   0.00001  -0.00001   0.00000   1.92700
    A4        1.89346   0.00000  -0.00001   0.00001   0.00000   1.89346
    A5        1.93077   0.00000  -0.00010   0.00006  -0.00004   1.93073
    A6        1.92700   0.00000   0.00001  -0.00001   0.00000   1.92700
    A7        1.94877   0.00000   0.00003   0.00000   0.00003   1.94880
    A8        1.94874   0.00000   0.00004   0.00000   0.00003   1.94878
    A9        2.02161   0.00000   0.00003  -0.00002   0.00001   2.02162
   A10        1.79408   0.00000   0.00003   0.00003   0.00006   1.79414
   A11        1.86720  -0.00001  -0.00007   0.00000  -0.00007   1.86713
   A12        1.86713  -0.00001  -0.00006   0.00000  -0.00006   1.86707
   A13        1.59706  -0.00001  -0.00155  -0.00030  -0.00185   1.59521
    D1        1.09738   0.00000  -0.00010   0.00002  -0.00008   1.09730
    D2        3.09501   0.00000  -0.00003   0.00006   0.00003   3.09504
    D3       -1.04546   0.00000  -0.00006   0.00004  -0.00002  -1.04548
    D4       -0.99879   0.00000  -0.00003  -0.00002  -0.00005  -0.99884
    D5        0.99884   0.00000   0.00004   0.00002   0.00006   0.99890
    D6        3.14156   0.00000   0.00001   0.00000   0.00001   3.14157
    D7       -3.09497   0.00000   0.00004  -0.00006  -0.00002  -3.09499
    D8       -1.09734   0.00000   0.00012  -0.00003   0.00009  -1.09725
    D9        1.04538   0.00000   0.00008  -0.00004   0.00004   1.04542
   D10        3.14107   0.00000  -0.00001   0.00000  -0.00001   3.14106
   D11        0.95580   0.00000  -0.00002   0.00002   0.00000   0.95581
   D12       -0.95695   0.00000   0.00001  -0.00002  -0.00001  -0.95696
         Item               Value     Threshold  Converged?
 Maximum Force            0.000020     0.000450     YES
 RMS     Force            0.000004     0.000300     YES
 Maximum Displacement     0.041756     0.001800     NO 
 RMS     Displacement     0.009576     0.001200     NO 
 Predicted change in Energy=-6.394686D-08
 GradGradGradGradGradGradGradGradGradGradGradGradGradGradGradGradGradGrad

                          Input orientation:                          
 ---------------------------------------------------------------------
 Center     Atomic      Atomic             Coordinates (Angstroms)
 Number     Number       Type             X           Y           Z
 ---------------------------------------------------------------------
      1          1           0       -1.068137    0.883068    1.674656
      2          6           0       -0.477340    0.000226    1.433352
      3          1           0        0.417318    0.001652    2.057256
      4          1           0       -1.066256   -0.883508    1.675985
      5          6           0       -0.102932   -0.000480   -0.038964
      6          1           0        0.535297    0.863422   -0.297808
      7          1           0        0.537096   -0.863445   -0.296505
      8          8           0       -1.142072   -0.002280   -0.913934
      9          1           0        2.366927    0.001245   -5.294039
 ---------------------------------------------------------------------
                    Distance matrix (angstroms):
                    1          2          3          4          5
     1  H    0.000000
     2  C    1.089348   0.000000
     3  H    1.769139   1.090720   0.000000
     4  H    1.766578   1.089348   1.769143   0.000000
     5  C    2.156101   1.519176   2.159815   2.156104   0.000000
     6  H    2.542047   2.183451   2.510557   3.084250   1.104836
     7  H    3.084243   2.183441   2.510563   2.542019   1.104840
     8  O    2.736806   2.439595   3.355545   2.736785   1.358450
     9  H    7.819207   7.303948   7.605427   7.819896   5.806550
                    6          7          8          9
     6  H    0.000000
     7  H    1.726868   0.000000
     8  O    1.985602   1.985555   0.000000
     9  H    5.390783   5.391783   5.612344   0.000000
 Stoichiometry    C2H6O(3)
 Framework group  C1[X(C2H6O)]
 Deg. of freedom    21
 Full point group                 C1      NOp   1
 Largest Abelian subgroup         C1      NOp   1
 Largest concise Abelian subgroup C1      NOp   1
                         Standard orientation:                         
 ---------------------------------------------------------------------
 Center     Atomic      Atomic             Coordinates (Angstroms)
 Number     Number       Type             X           Y           Z
 ---------------------------------------------------------------------
      1          1           0       -1.761169   -0.224421   -0.883829
      2          6           0       -1.382768    0.288100   -0.000192
      3          1           0       -1.769330    1.308022    0.000143
      4          1           0       -1.761717   -0.225215    0.882748
      5          6           0        0.136404    0.291665    0.000278
      6          1           0        0.543118    0.848809   -0.862762
      7          1           0        0.542568    0.847995    0.864106
      8          8           0        0.731152   -0.929671   -0.000052
      9          1           0        5.835497    1.403584   -0.000504
 ---------------------------------------------------------------------
 Rotational constants (GHZ):     22.1653853      6.3090835      5.2233863
 Standard basis: Aug-CC-pVTZ (5D, 7F)
 There are   315 symmetry adapted cartesian basis functions of A   symmetry.
 There are   276 symmetry adapted basis functions of A   symmetry.
   276 basis functions,   378 primitive gaussians,   315 cartesian basis functions
    14 alpha electrons       12 beta electrons
       nuclear repulsion energy        76.6030579247 Hartrees.
 NAtoms=    9 NActive=    9 NUniq=    9 SFac= 1.00D+00 NAtFMM=   60 NAOKFM=F Big=F
 Integral buffers will be    131072 words long.
 Raffenetti 2 integral format.
 Two-electron integral symmetry is turned on.
 Nuclear repulsion after empirical dispersion term =       76.6012143807 Hartrees.
 One-electron integrals computed using PRISM.
 NBasis=   276 RedAO= T EigKep=  2.29D-05  NBF=   276
 NBsUse=   276 1.00D-06 EigRej= -1.00D+00 NBFU=   276
 Initial guess from the checkpoint file:  "ethanol_Conf-wb97-opt.chk"
 B after Tr=     0.000000    0.000000    0.000000
         Rot=    0.999999   -0.000001    0.000000    0.001157 Ang=  -0.13 deg.
 Initial guess <Sx>= 0.0000 <Sy>= 0.0000 <Sz>= 1.0000 <S**2>= 2.0044 S= 1.0015
 LinEq1:  Iter=  0 NonCon=     1 RMS=1.30D-05 Max=1.64D-04 NDo=     1
 AX will form     1 AO Fock derivatives at one time.
 LinEq1:  Iter=  1 NonCon=     1 RMS=1.44D-06 Max=1.78D-05 NDo=     1
 LinEq1:  Iter=  2 NonCon=     1 RMS=7.25D-07 Max=1.06D-05 NDo=     1
 LinEq1:  Iter=  3 NonCon=     1 RMS=3.04D-07 Max=7.83D-06 NDo=     1
 LinEq1:  Iter=  4 NonCon=     1 RMS=1.15D-07 Max=1.61D-06 NDo=     1
 LinEq1:  Iter=  5 NonCon=     1 RMS=5.41D-08 Max=1.74D-06 NDo=     1
 LinEq1:  Iter=  6 NonCon=     1 RMS=1.78D-08 Max=7.85D-07 NDo=     1
 LinEq1:  Iter=  7 NonCon=     1 RMS=7.25D-09 Max=3.95D-07 NDo=     1
 LinEq1:  Iter=  8 NonCon=     1 RMS=3.64D-09 Max=1.15D-07 NDo=     1
 LinEq1:  Iter=  9 NonCon=     0 RMS=1.58D-09 Max=3.91D-08 NDo=     1
 Linear equations converged to 8.268D-09 8.268D-08 after     9 iterations.
     Accept linear search using points  1 and  2.
     Minimum is close to point  2 DX= -7.91D-05 DF=  0.00D+00 DXR=  7.91D-05 DFR=  0.00D+00 which will be used.
 LinEq1:  Iter=  0 NonCon=     1 RMS=2.25D-08 Max=5.08D-07 NDo=     1
 LinEq1:  Iter=  1 NonCon=     1 RMS=9.88D-09 Max=2.44D-07 NDo=     1
 LinEq1:  Iter=  2 NonCon=     1 RMS=6.13D-09 Max=2.53D-07 NDo=     1
 LinEq1:  Iter=  3 NonCon=     1 RMS=3.11D-09 Max=1.52D-07 NDo=     1
 LinEq1:  Iter=  4 NonCon=     1 RMS=2.09D-09 Max=7.55D-08 NDo=     1
 LinEq1:  Iter=  5 NonCon=     1 RMS=8.92D-10 Max=1.64D-08 NDo=     1
 LinEq1:  Iter=  6 NonCon=     1 RMS=3.02D-10 Max=8.04D-09 NDo=     1
 LinEq1:  Iter=  7 NonCon=     1 RMS=1.06D-10 Max=2.77D-09 NDo=     1
 LinEq1:  Iter=  8 NonCon=     1 RMS=4.84D-11 Max=1.19D-09 NDo=     1
 LinEq1:  Iter=  9 NonCon=     0 RMS=2.07D-11 Max=4.05D-10 NDo=     1
 Linear equations converged to 5.495D-11 5.495D-10 after     9 iterations.
 SCF Done:  E(UwB97XD) =  -154.882215763     a.u. after    3 cycles
            Convg  =    0.8741D-07                    21 Fock formations.
              S**2 =  2.0044                  -V/T =  2.0060
 <Sx>= 0.0000 <Sy>= 0.0000 <Sz>= 1.0000 <S**2>= 2.0044 S= 1.0015
 <L.S>= 0.000000000000E+00
 Annihilation of the first spin contaminant:
 S**2 before annihilation     2.0044,   after     2.0000
 Calling FoFJK, ICntrl=      2127 FMM=F ISym2X=0 I1Cent= 0 IOpClX= 1 NMat=1 NMatS=1 NMatT=0.
 ***** Axes restored to original set *****
 -------------------------------------------------------------------
 Center     Atomic                   Forces (Hartrees/Bohr)
 Number     Number              X              Y              Z
 -------------------------------------------------------------------
      1        1          -0.000003384    0.000000312    0.000000467
      2        6           0.000009063    0.000000053    0.000000157
      3        1          -0.000003269   -0.000000027   -0.000000414
      4        1          -0.000003409   -0.000000309    0.000000441
      5        6           0.000015302   -0.000000122   -0.000000302
      6        1          -0.000003223   -0.000001008    0.000000299
      7        1          -0.000003159    0.000001078    0.000000362
      8        8          -0.000009028    0.000000022   -0.000001038
      9        1           0.000001106    0.000000001    0.000000029
 -------------------------------------------------------------------
 Cartesian Forces:  Max     0.000015302 RMS     0.000004116

 GradGradGradGradGradGradGradGradGradGradGradGradGradGradGradGradGradGrad
 Berny optimization.
 Using GEDIIS/GDIIS optimizer.
 FormGI is forming the generalized inverse of G from B-inverse, IUseBI=4.
 Internal  Forces:  Max     0.000007203 RMS     0.000002304
 Search for a local minimum.
 Step number  19 out of a maximum of   43
 All quantities printed in internal units (Hartrees-Bohrs-Radians)
 Mixed Optimization -- En-DIIS/RFO-DIIS
 Swapping is turned off.
 Update second derivatives using D2CorX and points   14   15   16   17   18
                                                     19
 DE= -6.62D-08 DEPred=-6.39D-08 R= 1.03D+00
 Trust test= 1.03D+00 RLast= 6.26D-02 DXMaxT set to 3.00D+00
 ITU=  0  0  0  0  1  1  0  1  1  1  1  1  1  1  1  1  1  1  0
     Eigenvalues ---    0.00001   0.00584   0.01430   0.04200   0.04389
     Eigenvalues ---    0.05748   0.06047   0.10047   0.13108   0.14286
     Eigenvalues ---    0.16000   0.16368   0.17613   0.24438   0.28831
     Eigenvalues ---    0.33301   0.34238   0.34340   0.34385   0.35865
     Eigenvalues ---    0.41898
 Eigenvalue     1 is   5.08D-06 Eigenvector:
                          R8        A13       D9        D10       D6
   1                    0.99958  -0.02889   0.00016  -0.00014   0.00011
                          A5        D8        D12       A11       D3
   1                   -0.00011   0.00010  -0.00009  -0.00008   0.00007
 En-DIIS/RFO-DIIS IScMMF=        0 using points:    19   18   17   16   15
 RFO step:  Lambda=-3.99156084D-10.
 DidBck=F Rises=F RFO-DIIS coefs:    4.09072   -5.67179    3.39221   -0.70031   -0.11082
 Iteration  1 RMS(Cart)=  0.01884075 RMS(Int)=  0.00000760
 Iteration  2 RMS(Cart)=  0.00001046 RMS(Int)=  0.00000001
 Iteration  3 RMS(Cart)=  0.00000000 RMS(Int)=  0.00000001
 Variable       Old X    -DE/DX   Delta X   Delta X   Delta X     New X
                                 (Linear)    (Quad)   (Total)
    R1        2.05857   0.00000   0.00000   0.00000   0.00001   2.05858
    R2        2.06116   0.00000  -0.00001   0.00000  -0.00001   2.06115
    R3        2.05857   0.00000   0.00000   0.00000   0.00001   2.05858
    R4        2.87083   0.00000   0.00004  -0.00004   0.00000   2.87083
    R5        2.08784   0.00000  -0.00001   0.00000  -0.00002   2.08782
    R6        2.08785   0.00000  -0.00002   0.00000  -0.00002   2.08783
    R7        2.56710   0.00001   0.00004  -0.00001   0.00004   2.56714
    R8       10.60579   0.00000   0.12222   0.00091   0.12313  10.72892
    A1        1.89345   0.00000   0.00001   0.00000   0.00001   1.89346
    A2        1.89118   0.00000  -0.00004   0.00000  -0.00003   1.89114
    A3        1.92700   0.00000   0.00000   0.00000  -0.00001   1.92699
    A4        1.89346   0.00000   0.00001   0.00000   0.00001   1.89346
    A5        1.93073   0.00000   0.00001   0.00001   0.00003   1.93076
    A6        1.92700   0.00000   0.00000  -0.00001  -0.00001   1.92700
    A7        1.94880   0.00000   0.00000   0.00001   0.00001   1.94881
    A8        1.94878   0.00000   0.00001   0.00001   0.00002   1.94879
    A9        2.02162   0.00000  -0.00001  -0.00003  -0.00003   2.02158
   A10        1.79414   0.00000   0.00006   0.00000   0.00005   1.79420
   A11        1.86713   0.00000  -0.00003   0.00001  -0.00003   1.86711
   A12        1.86707   0.00000  -0.00002   0.00001  -0.00001   1.86705
   A13        1.59521  -0.00001  -0.00359  -0.00007  -0.00366   1.59155
    D1        1.09730   0.00000  -0.00001  -0.00001  -0.00002   1.09728
    D2        3.09504   0.00000   0.00006   0.00000   0.00007   3.09511
    D3       -1.04548   0.00000   0.00004   0.00000   0.00004  -1.04544
    D4       -0.99884   0.00000  -0.00003  -0.00001  -0.00004  -0.99889
    D5        0.99890   0.00000   0.00004   0.00000   0.00004   0.99894
    D6        3.14157   0.00000   0.00001   0.00000   0.00001   3.14158
    D7       -3.09499   0.00000  -0.00006  -0.00001  -0.00007  -3.09506
    D8       -1.09725   0.00000   0.00002   0.00000   0.00002  -1.09723
    D9        1.04542   0.00000  -0.00001  -0.00001  -0.00001   1.04541
   D10        3.14106   0.00000  -0.00002   0.00000  -0.00002   3.14104
   D11        0.95581   0.00000   0.00001   0.00000   0.00001   0.95582
   D12       -0.95696   0.00000  -0.00003   0.00000  -0.00003  -0.95699
         Item               Value     Threshold  Converged?
 Maximum Force            0.000007     0.000450     YES
 RMS     Force            0.000002     0.000300     YES
 Maximum Displacement     0.082318     0.001800     NO 
 RMS     Displacement     0.018839     0.001200     NO 
 Predicted change in Energy=-6.325552D-08
 GradGradGradGradGradGradGradGradGradGradGradGradGradGradGradGradGradGrad

                          Input orientation:                          
 ---------------------------------------------------------------------
 Center     Atomic      Atomic             Coordinates (Angstroms)
 Number     Number       Type             X           Y           Z
 ---------------------------------------------------------------------
      1          1           0       -1.067556    0.883073    1.683232
      2          6           0       -0.477733    0.000233    1.439537
      3          1           0        0.419451    0.001664    2.059793
      4          1           0       -1.065676   -0.883487    1.684583
      5          6           0       -0.109357   -0.000500   -0.034300
      6          1           0        0.527769    0.863409   -0.295790
      7          1           0        0.529568   -0.863482   -0.294469
      8          8           0       -1.152116   -0.002296   -0.904986
      9          1           0        2.395550    0.001286   -5.337600
 ---------------------------------------------------------------------
                    Distance matrix (angstroms):
                    1          2          3          4          5
     1  H    0.000000
     2  C    1.089351   0.000000
     3  H    1.769144   1.090715   0.000000
     4  H    1.766562   1.089351   1.769146   0.000000
     5  C    2.156100   1.519176   2.159831   2.156102   0.000000
     6  H    2.542042   2.183453   2.510599   3.084249   1.104828
     7  H    3.084244   2.183445   2.510608   2.542018   1.104831
     8  O    2.736768   2.439587   3.355555   2.736757   1.358470
     9  H    7.877990   7.361069   7.656787   7.878703   5.865112
                    6          7          8          9
     6  H    0.000000
     7  H    1.726892   0.000000
     8  O    1.985592   1.985556   0.000000
     9  H    5.445337   5.446364   5.677500   0.000000
 Stoichiometry    C2H6O(3)
 Framework group  C1[X(C2H6O)]
 Deg. of freedom    21
 Full point group                 C1      NOp   1
 Largest Abelian subgroup         C1      NOp   1
 Largest concise Abelian subgroup C1      NOp   1
                         Standard orientation:                         
 ---------------------------------------------------------------------
 Center     Atomic      Atomic             Coordinates (Angstroms)
 Number     Number       Type             X           Y           Z
 ---------------------------------------------------------------------
      1          1           0       -1.764679   -0.213451   -0.883834
      2          6           0       -1.382603    0.296345   -0.000198
      3          1           0       -1.761818    1.319016    0.000138
      4          1           0       -1.765252   -0.214249    0.882728
      5          6           0        0.136556    0.288944    0.000289
      6          1           0        0.547299    0.843097   -0.862758
      7          1           0        0.546728    0.842280    0.864134
      8          8           0        0.722440   -0.936691   -0.000054
      9          1           0        5.894485    1.405095   -0.000514
 ---------------------------------------------------------------------
 Rotational constants (GHZ):     21.9351893      6.2697966      5.1836766
 Standard basis: Aug-CC-pVTZ (5D, 7F)
 There are   315 symmetry adapted cartesian basis functions of A   symmetry.
 There are   276 symmetry adapted basis functions of A   symmetry.
   276 basis functions,   378 primitive gaussians,   315 cartesian basis functions
    14 alpha electrons       12 beta electrons
       nuclear repulsion energy        76.5819421035 Hartrees.
 NAtoms=    9 NActive=    9 NUniq=    9 SFac= 1.00D+00 NAtFMM=   60 NAOKFM=F Big=F
 Integral buffers will be    131072 words long.
 Raffenetti 2 integral format.
 Two-electron integral symmetry is turned on.
 Nuclear repulsion after empirical dispersion term =       76.5800994540 Hartrees.
 One-electron integrals computed using PRISM.
 NBasis=   276 RedAO= T EigKep=  2.29D-05  NBF=   276
 NBsUse=   276 1.00D-06 EigRej= -1.00D+00 NBFU=   276
 Initial guess from the checkpoint file:  "ethanol_Conf-wb97-opt.chk"
 B after Tr=     0.000000    0.000000    0.000000
         Rot=    0.999997   -0.000002    0.000001    0.002276 Ang=  -0.26 deg.
 Initial guess <Sx>= 0.0000 <Sy>= 0.0000 <Sz>= 1.0000 <S**2>= 2.0044 S= 1.0015
 LinEq1:  Iter=  0 NonCon=     1 RMS=2.54D-05 Max=3.22D-04 NDo=     1
 AX will form     1 AO Fock derivatives at one time.
 LinEq1:  Iter=  1 NonCon=     1 RMS=2.85D-06 Max=3.50D-05 NDo=     1
 LinEq1:  Iter=  2 NonCon=     1 RMS=1.46D-06 Max=2.17D-05 NDo=     1
 LinEq1:  Iter=  3 NonCon=     1 RMS=5.97D-07 Max=1.39D-05 NDo=     1
 LinEq1:  Iter=  4 NonCon=     1 RMS=2.26D-07 Max=3.35D-06 NDo=     1
 LinEq1:  Iter=  5 NonCon=     1 RMS=1.01D-07 Max=2.75D-06 NDo=     1
 LinEq1:  Iter=  6 NonCon=     1 RMS=3.28D-08 Max=1.60D-06 NDo=     1
 LinEq1:  Iter=  7 NonCon=     1 RMS=1.40D-08 Max=7.29D-07 NDo=     1
 LinEq1:  Iter=  8 NonCon=     1 RMS=6.85D-09 Max=1.93D-07 NDo=     1
 LinEq1:  Iter=  9 NonCon=     1 RMS=2.93D-09 Max=8.38D-08 NDo=     1
 LinEq1:  Iter= 10 NonCon=     0 RMS=1.09D-09 Max=2.28D-08 NDo=     1
 Linear equations converged to 8.268D-09 8.268D-08 after    10 iterations.
     Accept linear search using points  1 and  2.
     Minimum is close to point  2 DX= -1.12D-04 DF= -8.53D-14 DXR=  1.12D-04 DFR=  1.30D-08 which will be used.
 LinEq1:  Iter=  0 NonCon=     1 RMS=2.56D-08 Max=7.40D-07 NDo=     1
 LinEq1:  Iter=  1 NonCon=     1 RMS=1.27D-08 Max=2.47D-07 NDo=     1
 LinEq1:  Iter=  2 NonCon=     1 RMS=6.47D-09 Max=1.87D-07 NDo=     1
 LinEq1:  Iter=  3 NonCon=     1 RMS=3.57D-09 Max=1.25D-07 NDo=     1
 LinEq1:  Iter=  4 NonCon=     1 RMS=2.08D-09 Max=9.38D-08 NDo=     1
 LinEq1:  Iter=  5 NonCon=     1 RMS=1.16D-09 Max=5.19D-08 NDo=     1
 LinEq1:  Iter=  6 NonCon=     1 RMS=4.03D-10 Max=1.02D-08 NDo=     1
 LinEq1:  Iter=  7 NonCon=     1 RMS=1.29D-10 Max=3.04D-09 NDo=     1
 LinEq1:  Iter=  8 NonCon=     1 RMS=5.52D-11 Max=1.38D-09 NDo=     1
 LinEq1:  Iter=  9 NonCon=     1 RMS=2.43D-11 Max=6.09D-10 NDo=     1
 LinEq1:  Iter= 10 NonCon=     0 RMS=6.18D-12 Max=9.57D-11 NDo=     1
 Linear equations converged to 4.555D-11 4.555D-10 after    10 iterations.
 SCF Done:  E(UwB97XD) =  -154.882215821     a.u. after    3 cycles
            Convg  =    0.7698D-07                    23 Fock formations.
              S**2 =  2.0044                  -V/T =  2.0060
 <Sx>= 0.0000 <Sy>= 0.0000 <Sz>= 1.0000 <S**2>= 2.0044 S= 1.0015
 <L.S>= 0.000000000000E+00
 Annihilation of the first spin contaminant:
 S**2 before annihilation     2.0044,   after     2.0000
 Calling FoFJK, ICntrl=      2127 FMM=F ISym2X=0 I1Cent= 0 IOpClX= 1 NMat=1 NMatS=1 NMatT=0.
 ***** Axes restored to original set *****
 -------------------------------------------------------------------
 Center     Atomic                   Forces (Hartrees/Bohr)
 Number     Number              X              Y              Z
 -------------------------------------------------------------------
      1        1          -0.000000462    0.000000119   -0.000000007
      2        6           0.000001725    0.000000046   -0.000000526
      3        1          -0.000000403   -0.000000026    0.000000643
      4        1          -0.000000508   -0.000000106   -0.000000048
      5        6          -0.000000998   -0.000000112   -0.000004182
      6        1           0.000001000   -0.000000005    0.000000303
      7        1           0.000001080    0.000000066    0.000000353
      8        8          -0.000002273    0.000000018    0.000003057
      9        1           0.000000839    0.000000001    0.000000406
 -------------------------------------------------------------------
 Cartesian Forces:  Max     0.000004182 RMS     0.000001226

 GradGradGradGradGradGradGradGradGradGradGradGradGradGradGradGradGradGrad
 Berny optimization.
 Using GEDIIS/GDIIS optimizer.
 FormGI is forming the generalized inverse of G from B-inverse, IUseBI=4.
 Internal  Forces:  Max     0.000007622 RMS     0.000001398
 Search for a local minimum.
 Step number  20 out of a maximum of   43
 All quantities printed in internal units (Hartrees-Bohrs-Radians)
 Mixed Optimization -- En-DIIS/RFO-DIIS
 Swapping is turned off.
 Update second derivatives using D2CorX and points   14   15   16   17   18
                                                     19   20
 DE= -5.86D-08 DEPred=-6.33D-08 R= 9.27D-01
 Trust test= 9.27D-01 RLast= 1.23D-01 DXMaxT set to 3.00D+00
 ITU=  0  0  0  0  0  1  1  0  1  1  1  1  1  1  1  1  1  1  1  0
     Eigenvalues ---    0.00000   0.00584   0.01430   0.04004   0.04388
     Eigenvalues ---    0.05748   0.05973   0.10281   0.13107   0.14286
     Eigenvalues ---    0.16000   0.16398   0.17648   0.24724   0.29269
     Eigenvalues ---    0.33139   0.34238   0.34340   0.34390   0.35755
     Eigenvalues ---    0.41748
 Eigenvalue     1 is   3.66D-06 Eigenvector:
                          R8        A13       D3        D7        D10
   1                    0.99956  -0.02960   0.00017  -0.00017  -0.00015
                          D2        A2        D12       A5        A9
   1                    0.00013  -0.00012  -0.00012   0.00010  -0.00009
 En-DIIS/RFO-DIIS IScMMF=        0 using points:    20   19   18   17   16
 RFO step:  Lambda=-1.42456635D-10.
 DidBck=F Rises=F RFO-DIIS coefs:    1.65576   -0.59415    0.11520    0.11339   -0.29020
 Iteration  1 RMS(Cart)=  0.01503712 RMS(Int)=  0.00000489
 Iteration  2 RMS(Cart)=  0.00000670 RMS(Int)=  0.00000000
 Iteration  3 RMS(Cart)=  0.00000000 RMS(Int)=  0.00000000
 Variable       Old X    -DE/DX   Delta X   Delta X   Delta X     New X
                                 (Linear)    (Quad)   (Total)
    R1        2.05858   0.00000   0.00000   0.00000   0.00000   2.05858
    R2        2.06115   0.00000   0.00000   0.00000   0.00000   2.06115
    R3        2.05858   0.00000   0.00000   0.00000   0.00000   2.05858
    R4        2.87083   0.00000   0.00000   0.00000   0.00000   2.87083
    R5        2.08782   0.00000   0.00000   0.00000   0.00000   2.08782
    R6        2.08783   0.00000   0.00000   0.00000   0.00000   2.08783
    R7        2.56714   0.00000   0.00000   0.00000   0.00000   2.56714
    R8       10.72892   0.00000   0.09822   0.00007   0.09829  10.82721
    A1        1.89346   0.00000   0.00001   0.00000   0.00000   1.89346
    A2        1.89114   0.00000   0.00000   0.00000   0.00000   1.89114
    A3        1.92699   0.00000   0.00000   0.00000   0.00000   1.92699
    A4        1.89346   0.00000   0.00000   0.00000   0.00000   1.89346
    A5        1.93076   0.00000   0.00000   0.00000   0.00000   1.93076
    A6        1.92700   0.00000   0.00000   0.00000   0.00000   1.92699
    A7        1.94881   0.00000   0.00000   0.00000   0.00000   1.94881
    A8        1.94879   0.00000   0.00000   0.00000   0.00000   1.94880
    A9        2.02158   0.00000   0.00000   0.00000   0.00000   2.02158
   A10        1.79420   0.00000   0.00000   0.00000   0.00000   1.79420
   A11        1.86711   0.00000  -0.00001   0.00000  -0.00001   1.86710
   A12        1.86705   0.00000   0.00001   0.00000   0.00001   1.86706
   A13        1.59155  -0.00001  -0.00288  -0.00005  -0.00293   1.58861
    D1        1.09728   0.00000   0.00000  -0.00001   0.00000   1.09728
    D2        3.09511   0.00000   0.00001  -0.00001   0.00000   3.09511
    D3       -1.04544   0.00000   0.00001  -0.00001   0.00001  -1.04543
    D4       -0.99889   0.00000   0.00000   0.00000  -0.00001  -0.99889
    D5        0.99894   0.00000   0.00000   0.00000   0.00000   0.99894
    D6        3.14158   0.00000   0.00001   0.00000   0.00001   3.14158
    D7       -3.09506   0.00000   0.00000   0.00000  -0.00001  -3.09507
    D8       -1.09723   0.00000   0.00000   0.00000  -0.00001  -1.09724
    D9        1.04541   0.00000   0.00001   0.00000   0.00000   1.04541
   D10        3.14104   0.00000  -0.00001   0.00000  -0.00001   3.14102
   D11        0.95582   0.00000  -0.00001   0.00000  -0.00001   0.95581
   D12       -0.95699   0.00000  -0.00001   0.00000  -0.00001  -0.95699
         Item               Value     Threshold  Converged?
 Maximum Force            0.000008     0.000450     YES
 RMS     Force            0.000001     0.000300     YES
 Maximum Displacement     0.065636     0.001800     NO 
 RMS     Displacement     0.015036     0.001200     NO 
 Predicted change in Energy=-1.988319D-08
 GradGradGradGradGradGradGradGradGradGradGradGradGradGradGradGradGradGrad

                          Input orientation:                          
 ---------------------------------------------------------------------
 Center     Atomic      Atomic             Coordinates (Angstroms)
 Number     Number       Type             X           Y           Z
 ---------------------------------------------------------------------
      1          1           0       -1.067063    0.883084    1.690083
      2          6           0       -0.478047    0.000238    1.444462
      3          1           0        0.421171    0.001673    2.061766
      4          1           0       -1.065187   -0.883475    1.691451
      5          6           0       -0.114524   -0.000516   -0.030581
      6          1           0        0.521738    0.863389   -0.294179
      7          1           0        0.523540   -0.863501   -0.292842
      8          8           0       -1.160145   -0.002310   -0.897828
      9          1           0        2.418416    0.001320   -5.372333
 ---------------------------------------------------------------------
                    Distance matrix (angstroms):
                    1          2          3          4          5
     1  H    0.000000
     2  C    1.089351   0.000000
     3  H    1.769145   1.090715   0.000000
     4  H    1.766561   1.089351   1.769147   0.000000
     5  C    2.156099   1.519178   2.159835   2.156101   0.000000
     6  H    2.542041   2.183454   2.510606   3.084249   1.104828
     7  H    3.084245   2.183448   2.510614   2.542021   1.104830
     8  O    2.736763   2.439587   3.355558   2.736756   1.358471
     9  H    7.924885   7.406632   7.697715   7.925617   5.911862
                    6          7          8          9
     6  H    0.000000
     7  H    1.726892   0.000000
     8  O    1.985588   1.985561   0.000000
     9  H    5.488916   5.489963   5.729513   0.000000
 Stoichiometry    C2H6O(3)
 Framework group  C1[X(C2H6O)]
 Deg. of freedom    21
 Full point group                 C1      NOp   1
 Largest Abelian subgroup         C1      NOp   1
 Largest concise Abelian subgroup C1      NOp   1
                         Standard orientation:                         
 ---------------------------------------------------------------------
 Center     Atomic      Atomic             Coordinates (Angstroms)
 Number     Number       Type             X           Y           Z
 ---------------------------------------------------------------------
      1          1           0       -1.767437   -0.204645   -0.883845
      2          6           0       -1.382430    0.302931   -0.000203
      3          1           0       -1.755730    1.327775    0.000137
      4          1           0       -1.768030   -0.205451    0.882715
      5          6           0        0.136662    0.286746    0.000297
      6          1           0        0.550610    0.838517   -0.862744
      7          1           0        0.550022    0.837697    0.864147
      8          8           0        0.715448   -0.942258   -0.000056
      9          1           0        5.941586    1.406102   -0.000523
 ---------------------------------------------------------------------
 Rotational constants (GHZ):     21.7535198      6.2385050      5.1521424
 Standard basis: Aug-CC-pVTZ (5D, 7F)
 There are   315 symmetry adapted cartesian basis functions of A   symmetry.
 There are   276 symmetry adapted basis functions of A   symmetry.
   276 basis functions,   378 primitive gaussians,   315 cartesian basis functions
    14 alpha electrons       12 beta electrons
       nuclear repulsion energy        76.5655070031 Hartrees.
 NAtoms=    9 NActive=    9 NUniq=    9 SFac= 1.00D+00 NAtFMM=   60 NAOKFM=F Big=F
 Integral buffers will be    131072 words long.
 Raffenetti 2 integral format.
 Two-electron integral symmetry is turned on.
 Nuclear repulsion after empirical dispersion term =       76.5636650180 Hartrees.
 One-electron integrals computed using PRISM.
 NBasis=   276 RedAO= T EigKep=  2.29D-05  NBF=   276
 NBsUse=   276 1.00D-06 EigRej= -1.00D+00 NBFU=   276
 Initial guess from the checkpoint file:  "ethanol_Conf-wb97-opt.chk"
 B after Tr=     0.000000    0.000000    0.000000
         Rot=    0.999998   -0.000002    0.000001    0.001811 Ang=  -0.21 deg.
 Initial guess <Sx>= 0.0000 <Sy>= 0.0000 <Sz>= 1.0000 <S**2>= 2.0044 S= 1.0015
 LinEq1:  Iter=  0 NonCon=     1 RMS=2.05D-05 Max=2.60D-04 NDo=     1
 AX will form     1 AO Fock derivatives at one time.
 LinEq1:  Iter=  1 NonCon=     1 RMS=2.30D-06 Max=2.82D-05 NDo=     1
 LinEq1:  Iter=  2 NonCon=     1 RMS=1.19D-06 Max=1.76D-05 NDo=     1
 LinEq1:  Iter=  3 NonCon=     1 RMS=4.81D-07 Max=1.06D-05 NDo=     1
 LinEq1:  Iter=  4 NonCon=     1 RMS=1.81D-07 Max=2.76D-06 NDo=     1
 LinEq1:  Iter=  5 NonCon=     1 RMS=7.90D-08 Max=1.76D-06 NDo=     1
 LinEq1:  Iter=  6 NonCon=     1 RMS=2.51D-08 Max=1.31D-06 NDo=     1
 LinEq1:  Iter=  7 NonCon=     1 RMS=1.11D-08 Max=5.58D-07 NDo=     1
 LinEq1:  Iter=  8 NonCon=     1 RMS=5.22D-09 Max=1.31D-07 NDo=     1
 LinEq1:  Iter=  9 NonCon=     0 RMS=2.20D-09 Max=6.56D-08 NDo=     1
 Linear equations converged to 8.268D-09 8.268D-08 after     9 iterations.
     Accept linear search using points  1 and  2.
     Minimum is close to point  2 DX= -1.35D-04 DF= -8.53D-14 DXR=  1.35D-04 DFR=  2.01D-08 which will be used.
 LinEq1:  Iter=  0 NonCon=     1 RMS=9.70D-08 Max=2.80D-06 NDo=     1
 LinEq1:  Iter=  1 NonCon=     1 RMS=1.48D-08 Max=2.78D-07 NDo=     1
 LinEq1:  Iter=  2 NonCon=     1 RMS=1.16D-08 Max=5.69D-07 NDo=     1
 LinEq1:  Iter=  3 NonCon=     1 RMS=5.24D-09 Max=2.40D-07 NDo=     1
 LinEq1:  Iter=  4 NonCon=     1 RMS=3.49D-09 Max=1.66D-07 NDo=     1
 LinEq1:  Iter=  5 NonCon=     1 RMS=1.68D-09 Max=4.26D-08 NDo=     1
 LinEq1:  Iter=  6 NonCon=     1 RMS=5.65D-10 Max=1.28D-08 NDo=     1
 LinEq1:  Iter=  7 NonCon=     1 RMS=1.83D-10 Max=6.34D-09 NDo=     1
 LinEq1:  Iter=  8 NonCon=     0 RMS=7.61D-11 Max=1.61D-09 NDo=     1
 Linear equations converged to 2.803D-10 2.803D-09 after     8 iterations.
 SCF Done:  E(UwB97XD) =  -154.882215832     a.u. after    3 cycles
            Convg  =    0.3338D-06                    20 Fock formations.
              S**2 =  2.0044                  -V/T =  2.0060
 <Sx>= 0.0000 <Sy>= 0.0000 <Sz>= 1.0000 <S**2>= 2.0044 S= 1.0015
 <L.S>= 0.000000000000E+00
 Annihilation of the first spin contaminant:
 S**2 before annihilation     2.0044,   after     2.0000
 Calling FoFJK, ICntrl=      2127 FMM=F ISym2X=0 I1Cent= 0 IOpClX= 1 NMat=1 NMatS=1 NMatT=0.
 ***** Axes restored to original set *****
 -------------------------------------------------------------------
 Center     Atomic                   Forces (Hartrees/Bohr)
 Number     Number              X              Y              Z
 -------------------------------------------------------------------
      1        1          -0.000000309    0.000000159    0.000000134
      2        6           0.000001160    0.000000034   -0.000001384
      3        1          -0.000000172   -0.000000026    0.000000544
      4        1          -0.000000355   -0.000000145    0.000000098
      5        6          -0.000001303   -0.000000044   -0.000004249
      6        1           0.000001000    0.000000080    0.000000476
      7        1           0.000001047   -0.000000030    0.000000513
      8        8          -0.000001695   -0.000000030    0.000003204
      9        1           0.000000627    0.000000001    0.000000664
 -------------------------------------------------------------------
 Cartesian Forces:  Max     0.000004249 RMS     0.000001220

 GradGradGradGradGradGradGradGradGradGradGradGradGradGradGradGradGradGrad
 Berny optimization.
 Using GEDIIS/GDIIS optimizer.
 FormGI is forming the generalized inverse of G from B-inverse, IUseBI=4.
 Internal  Forces:  Max     0.000007728 RMS     0.000001426
 Search for a local minimum.
 Step number  21 out of a maximum of   43
 All quantities printed in internal units (Hartrees-Bohrs-Radians)
 Mixed Optimization -- En-DIIS/RFO-DIIS
 Swapping is turned off.
 Update second derivatives using D2CorX and points   14   15   16   17   18
                                                     19   20   21
 DE= -1.11D-08 DEPred=-1.99D-08 R= 5.58D-01
 Trust test= 5.58D-01 RLast= 9.83D-02 DXMaxT set to 3.00D+00
 ITU=  0  0  0  0  0  0  1  1  0  1  1  1  1  1  1  1  1  1  1  1
 ITU=  0
     Eigenvalues ---    0.00000   0.00584   0.01430   0.03866   0.04388
     Eigenvalues ---    0.05748   0.05893   0.09982   0.13139   0.14286
     Eigenvalues ---    0.16000   0.16394   0.17466   0.24820   0.29219
     Eigenvalues ---    0.33193   0.34238   0.34340   0.34385   0.35756
     Eigenvalues ---    0.41696
 Eigenvalue     1 is   3.33D-06 Eigenvector:
                          R8        A13       D10       D12       D11
   1                    0.99955  -0.02985  -0.00015  -0.00008  -0.00007
                          D3        A12       A11       D9        D4
   1                    0.00007   0.00006  -0.00006   0.00005  -0.00005
 En-DIIS/RFO-DIIS IScMMF=        0 using points:    21   20   19   18   17
 RFO step:  Lambda=-1.44138011D-10.
 DidBck=F Rises=F RFO-DIIS coefs:    1.34889   -0.51770    0.29315   -0.29492    0.17059
 Iteration  1 RMS(Cart)=  0.00224472 RMS(Int)=  0.00000013
 Iteration  2 RMS(Cart)=  0.00000017 RMS(Int)=  0.00000000
 Variable       Old X    -DE/DX   Delta X   Delta X   Delta X     New X
                                 (Linear)    (Quad)   (Total)
    R1        2.05858   0.00000   0.00000   0.00000   0.00000   2.05858
    R2        2.06115   0.00000   0.00000   0.00000   0.00000   2.06115
    R3        2.05858   0.00000   0.00000   0.00000   0.00000   2.05858
    R4        2.87083   0.00000   0.00000   0.00000   0.00000   2.87083
    R5        2.08782   0.00000   0.00000   0.00000   0.00000   2.08782
    R6        2.08783   0.00000   0.00000   0.00000   0.00000   2.08783
    R7        2.56714   0.00000   0.00000   0.00000   0.00000   2.56714
    R8       10.82721   0.00000   0.01470   0.00003   0.01473  10.84194
    A1        1.89346   0.00000   0.00000   0.00000   0.00000   1.89346
    A2        1.89114   0.00000   0.00000   0.00000   0.00000   1.89114
    A3        1.92699   0.00000   0.00000   0.00000   0.00000   1.92699
    A4        1.89346   0.00000   0.00000   0.00000   0.00000   1.89346
    A5        1.93076   0.00000   0.00000   0.00000   0.00000   1.93077
    A6        1.92699   0.00000   0.00000   0.00000   0.00000   1.92699
    A7        1.94881   0.00000   0.00000   0.00000   0.00000   1.94881
    A8        1.94880   0.00000   0.00000   0.00000   0.00000   1.94880
    A9        2.02158   0.00000   0.00000   0.00000   0.00000   2.02158
   A10        1.79420   0.00000   0.00000   0.00000   0.00000   1.79420
   A11        1.86710   0.00000   0.00000   0.00000   0.00000   1.86710
   A12        1.86706   0.00000   0.00000   0.00000   0.00000   1.86706
   A13        1.58861  -0.00001  -0.00045  -0.00005  -0.00050   1.58812
    D1        1.09728   0.00000   0.00000  -0.00001  -0.00001   1.09727
    D2        3.09511   0.00000   0.00000   0.00000   0.00000   3.09510
    D3       -1.04543   0.00000   0.00000   0.00000   0.00000  -1.04544
    D4       -0.99889   0.00000   0.00000   0.00000  -0.00001  -0.99890
    D5        0.99894   0.00000   0.00000   0.00000   0.00000   0.99893
    D6        3.14158   0.00000   0.00000   0.00000   0.00000   3.14158
    D7       -3.09507   0.00000   0.00000   0.00000  -0.00001  -3.09507
    D8       -1.09724   0.00000   0.00000   0.00000   0.00000  -1.09724
    D9        1.04541   0.00000   0.00000   0.00000   0.00000   1.04541
   D10        3.14102   0.00000   0.00000   0.00000   0.00000   3.14102
   D11        0.95581   0.00000   0.00000   0.00000   0.00000   0.95581
   D12       -0.95699   0.00000   0.00000   0.00000   0.00000  -0.95700
         Item               Value     Threshold  Converged?
 Maximum Force            0.000008     0.000450     YES
 RMS     Force            0.000001     0.000300     YES
 Maximum Displacement     0.009652     0.001800     NO 
 RMS     Displacement     0.002245     0.001200     NO 
 Predicted change in Energy=-6.373926D-10
 GradGradGradGradGradGradGradGradGradGradGradGradGradGradGradGradGradGrad

                          Input orientation:                          
 ---------------------------------------------------------------------
 Center     Atomic      Atomic             Coordinates (Angstroms)
 Number     Number       Type             X           Y           Z
 ---------------------------------------------------------------------
      1          1           0       -1.066953    0.883087    1.691125
      2          6           0       -0.478070    0.000239    1.445193
      3          1           0        0.421473    0.001672    2.062022
      4          1           0       -1.065082   -0.883472    1.692494
      5          6           0       -0.115328   -0.000519   -0.030041
      6          1           0        0.520793    0.863387   -0.293979
      7          1           0        0.522597   -0.863505   -0.292638
      8          8           0       -1.161409   -0.002316   -0.896734
      9          1           0        2.421879    0.001326   -5.377441
 ---------------------------------------------------------------------
                    Distance matrix (angstroms):
                    1          2          3          4          5
     1  H    0.000000
     2  C    1.089351   0.000000
     3  H    1.769144   1.090715   0.000000
     4  H    1.766561   1.089351   1.769146   0.000000
     5  C    2.156099   1.519177   2.159836   2.156101   0.000000
     6  H    2.542039   2.183454   2.510609   3.084249   1.104828
     7  H    3.084245   2.183448   2.510614   2.542022   1.104830
     8  O    2.736763   2.439586   3.355559   2.736754   1.358472
     9  H    7.931839   7.413369   7.703715   7.932575   5.918792
                    6          7          8          9
     6  H    0.000000
     7  H    1.726893   0.000000
     8  O    1.985587   1.985562   0.000000
     9  H    5.495349   5.496400   5.737308   0.000000
 Stoichiometry    C2H6O(3)
 Framework group  C1[X(C2H6O)]
 Deg. of freedom    21
 Full point group                 C1      NOp   1
 Largest Abelian subgroup         C1      NOp   1
 Largest concise Abelian subgroup C1      NOp   1
                         Standard orientation:                         
 ---------------------------------------------------------------------
 Center     Atomic      Atomic             Coordinates (Angstroms)
 Number     Number       Type             X           Y           Z
 ---------------------------------------------------------------------
      1          1           0       -1.767847   -0.203272   -0.883849
      2          6           0       -1.382384    0.303953   -0.000204
      3          1           0       -1.754764    1.329132    0.000141
      4          1           0       -1.768444   -0.204087    0.882711
      5          6           0        0.136691    0.286401    0.000299
      6          1           0        0.551138    0.837798   -0.862742
      7          1           0        0.550546    0.836978    0.864150
      8          8           0        0.714370   -0.943124   -0.000057
      9          1           0        5.948565    1.406325   -0.000524
 ---------------------------------------------------------------------
 Rotational constants (GHZ):     21.7252435      6.2339774      5.1474684
 Standard basis: Aug-CC-pVTZ (5D, 7F)
 There are   315 symmetry adapted cartesian basis functions of A   symmetry.
 There are   276 symmetry adapted basis functions of A   symmetry.
   276 basis functions,   378 primitive gaussians,   315 cartesian basis functions
    14 alpha electrons       12 beta electrons
       nuclear repulsion energy        76.5630862155 Hartrees.
 NAtoms=    9 NActive=    9 NUniq=    9 SFac= 1.00D+00 NAtFMM=   60 NAOKFM=F Big=F
 Integral buffers will be    131072 words long.
 Raffenetti 2 integral format.
 Two-electron integral symmetry is turned on.
 Nuclear repulsion after empirical dispersion term =       76.5612443260 Hartrees.
 One-electron integrals computed using PRISM.
 NBasis=   276 RedAO= T EigKep=  2.29D-05  NBF=   276
 NBsUse=   276 1.00D-06 EigRej= -1.00D+00 NBFU=   276
 Initial guess from the checkpoint file:  "ethanol_Conf-wb97-opt.chk"
 B after Tr=     0.000000    0.000000    0.000000
         Rot=    1.000000   -0.000001    0.000000    0.000275 Ang=  -0.03 deg.
 Initial guess <Sx>= 0.0000 <Sy>= 0.0000 <Sz>= 1.0000 <S**2>= 2.0044 S= 1.0015
 LinEq1:  Iter=  0 NonCon=     1 RMS=3.33D-06 Max=4.22D-05 NDo=     1
 AX will form     1 AO Fock derivatives at one time.
 LinEq1:  Iter=  1 NonCon=     1 RMS=3.73D-07 Max=4.59D-06 NDo=     1
 LinEq1:  Iter=  2 NonCon=     1 RMS=1.92D-07 Max=2.85D-06 NDo=     1
 LinEq1:  Iter=  3 NonCon=     1 RMS=7.82D-08 Max=1.75D-06 NDo=     1
 LinEq1:  Iter=  4 NonCon=     1 RMS=2.93D-08 Max=4.46D-07 NDo=     1
 LinEq1:  Iter=  5 NonCon=     1 RMS=1.29D-08 Max=3.02D-07 NDo=     1
 LinEq1:  Iter=  6 NonCon=     1 RMS=4.13D-09 Max=2.15D-07 NDo=     1
 LinEq1:  Iter=  7 NonCon=     1 RMS=1.81D-09 Max=9.19D-08 NDo=     1
 LinEq1:  Iter=  8 NonCon=     0 RMS=8.52D-10 Max=2.15D-08 NDo=     1
 Linear equations converged to 4.225D-09 4.225D-08 after     8 iterations.
     Accept linear search using points  2 and  3.
     Minimum is close to point  2 DX=  1.38D-04 DF=  0.00D+00 DXR=  1.38D-04 DFR=  0.00D+00 which will be used.
 SCF Done:  E(UwB97XD) =  -154.882215832     a.u. after    2 cycles
            Convg  =    0.5705D-06                    11 Fock formations.
              S**2 =  2.0044                  -V/T =  2.0060
 <Sx>= 0.0000 <Sy>= 0.0000 <Sz>= 1.0000 <S**2>= 2.0044 S= 1.0015
 <L.S>= 0.000000000000E+00
 Annihilation of the first spin contaminant:
 S**2 before annihilation     2.0044,   after     2.0000
 Calling FoFJK, ICntrl=      2127 FMM=F ISym2X=0 I1Cent= 0 IOpClX= 1 NMat=1 NMatS=1 NMatT=0.
 ***** Axes restored to original set *****
 -------------------------------------------------------------------
 Center     Atomic                   Forces (Hartrees/Bohr)
 Number     Number              X              Y              Z
 -------------------------------------------------------------------
      1        1          -0.000000337    0.000000107    0.000000082
      2        6           0.000001096   -0.000000028   -0.000000979
      3        1          -0.000000148   -0.000000007    0.000000388
      4        1          -0.000000372   -0.000000099    0.000000067
      5        6          -0.000001724    0.000000100   -0.000004511
      6        1           0.000001156    0.000000045    0.000000473
      7        1           0.000001143   -0.000000057    0.000000451
      8        8          -0.000001416   -0.000000062    0.000003335
      9        1           0.000000602    0.000000001    0.000000694
 -------------------------------------------------------------------
 Cartesian Forces:  Max     0.000004511 RMS     0.000001262

 GradGradGradGradGradGradGradGradGradGradGradGradGradGradGradGradGradGrad
 Berny optimization.
 Using GEDIIS/GDIIS optimizer.
 FormGI is forming the generalized inverse of G from B-inverse, IUseBI=4.
 Internal  Forces:  Max     0.000007676 RMS     0.000001424
 Search for a local minimum.
 Step number  22 out of a maximum of   43
 All quantities printed in internal units (Hartrees-Bohrs-Radians)
 Mixed Optimization -- En-DIIS/RFO-DIIS
 Swapping is turned off.
 Update second derivatives using D2CorX and points   14   15   16   17   18
                                                     19   20   21   22
 DE=  2.51D-10 DEPred=-6.37D-10 R=-3.94D-01
 Trust test=-3.94D-01 RLast= 1.47D-02 DXMaxT set to 1.50D+00
 ITU= -1  0  0  0  0  0  0  1  1  0  1  1  1  1  1  1  1  1  1  1
 ITU=  1  0
     Eigenvalues ---    0.00000   0.00584   0.01430   0.03667   0.04388
     Eigenvalues ---    0.05748   0.05861   0.09003   0.11037   0.14286
     Eigenvalues ---    0.15099   0.16000   0.16726   0.24573   0.29158
     Eigenvalues ---    0.32631   0.34238   0.34340   0.34362   0.35738
     Eigenvalues ---    0.41438
 Eigenvalue     1 is   2.89D-06 Eigenvector:
                          R8        A13       D4        D7        D1
   1                    0.99943  -0.03372  -0.00019  -0.00019  -0.00018
                          D5        D8        D2        D6        D9
   1                   -0.00016  -0.00016  -0.00015  -0.00012  -0.00012
 En-DIIS/RFO-DIIS IScMMF=        0 using points:    22   21   20   19   18
 RFO step:  Lambda=-1.74297980D-10.
 DidBck=F Rises=F RFO-DIIS coefs:    6.56955   -6.00356    0.32640    0.08861    0.01901
 Iteration  1 RMS(Cart)=  0.00377272 RMS(Int)=  0.00000053
 Iteration  2 RMS(Cart)=  0.00000080 RMS(Int)=  0.00000000
 Variable       Old X    -DE/DX   Delta X   Delta X   Delta X     New X
                                 (Linear)    (Quad)   (Total)
    R1        2.05858   0.00000   0.00000   0.00000   0.00000   2.05858
    R2        2.06115   0.00000   0.00000   0.00000   0.00000   2.06115
    R3        2.05858   0.00000   0.00000   0.00000   0.00000   2.05858
    R4        2.87083   0.00000  -0.00001   0.00000   0.00000   2.87083
    R5        2.08782   0.00000   0.00000   0.00000   0.00000   2.08782
    R6        2.08783   0.00000   0.00000   0.00000   0.00000   2.08782
    R7        2.56714   0.00000   0.00000   0.00000   0.00000   2.56714
    R8       10.84194   0.00000   0.02494   0.00001   0.02495  10.86689
    A1        1.89346   0.00000  -0.00001   0.00000   0.00000   1.89346
    A2        1.89114   0.00000   0.00000   0.00000   0.00000   1.89114
    A3        1.92699   0.00000   0.00000   0.00000   0.00000   1.92699
    A4        1.89346   0.00000  -0.00001   0.00000   0.00000   1.89346
    A5        1.93077   0.00000   0.00001   0.00000   0.00000   1.93077
    A6        1.92699   0.00000   0.00000   0.00000   0.00000   1.92699
    A7        1.94881   0.00000   0.00000   0.00000   0.00000   1.94881
    A8        1.94880   0.00000   0.00000   0.00000   0.00000   1.94880
    A9        2.02158   0.00000   0.00000   0.00000   0.00000   2.02158
   A10        1.79420   0.00000   0.00001   0.00000   0.00000   1.79420
   A11        1.86710   0.00000   0.00000   0.00000   0.00000   1.86710
   A12        1.86706   0.00000   0.00000   0.00000   0.00000   1.86706
   A13        1.58812  -0.00001  -0.00107  -0.00007  -0.00115   1.58697
    D1        1.09727   0.00000  -0.00003   0.00001  -0.00002   1.09725
    D2        3.09510   0.00000  -0.00002   0.00001  -0.00001   3.09509
    D3       -1.04544   0.00000  -0.00002   0.00001  -0.00002  -1.04545
    D4       -0.99890   0.00000  -0.00003   0.00001  -0.00002  -0.99892
    D5        0.99893   0.00000  -0.00002   0.00001  -0.00001   0.99892
    D6        3.14158   0.00000  -0.00002   0.00000  -0.00002   3.14156
    D7       -3.09507   0.00000  -0.00002   0.00000  -0.00002  -3.09509
    D8       -1.09724   0.00000  -0.00002   0.00000  -0.00001  -1.09725
    D9        1.04541   0.00000  -0.00002   0.00000  -0.00002   1.04539
   D10        3.14102   0.00000  -0.00001   0.00001   0.00000   3.14102
   D11        0.95581   0.00000   0.00000   0.00000   0.00000   0.95581
   D12       -0.95700   0.00000  -0.00001   0.00001   0.00000  -0.95700
         Item               Value     Threshold  Converged?
 Maximum Force            0.000008     0.000450     YES
 RMS     Force            0.000001     0.000300     YES
 Maximum Displacement     0.015387     0.001800     NO 
 RMS     Displacement     0.003773     0.001200     NO 
 Predicted change in Energy=-2.100956D-09
 GradGradGradGradGradGradGradGradGradGradGradGradGradGradGradGradGradGrad

                          Input orientation:                          
 ---------------------------------------------------------------------
 Center     Atomic      Atomic             Coordinates (Angstroms)
 Number     Number       Type             X           Y           Z
 ---------------------------------------------------------------------
      1          1           0       -1.066593    0.883093    1.692973
      2          6           0       -0.477986    0.000240    1.446400
      3          1           0        0.422226    0.001665    2.062254
      4          1           0       -1.064735   -0.883466    1.694339
      5          6           0       -0.116847   -0.000520   -0.029227
      6          1           0        0.518978    0.863389   -0.293860
      7          1           0        0.520795   -0.863504   -0.292514
      8          8           0       -1.163872   -0.002329   -0.894781
      9          1           0        2.427933    0.001333   -5.385583
 ---------------------------------------------------------------------
                    Distance matrix (angstroms):
                    1          2          3          4          5
     1  H    0.000000
     2  C    1.089351   0.000000
     3  H    1.769143   1.090715   0.000000
     4  H    1.766561   1.089351   1.769145   0.000000
     5  C    2.156099   1.519177   2.159838   2.156100   0.000000
     6  H    2.542032   2.183453   2.510618   3.084248   1.104827
     7  H    3.084244   2.183446   2.510611   2.542025   1.104829
     8  O    2.736770   2.439585   3.355560   2.736745   1.358473
     9  H    7.943247   7.424309   7.713180   7.943985   5.930131
                    6          7          8          9
     6  H    0.000000
     7  H    1.726895   0.000000
     8  O    1.985588   1.985561   0.000000
     9  H    5.505715   5.506766   5.750511   0.000000
 Stoichiometry    C2H6O(3)
 Framework group  C1[X(C2H6O)]
 Deg. of freedom    21
 Full point group                 C1      NOp   1
 Largest Abelian subgroup         C1      NOp   1
 Largest concise Abelian subgroup C1      NOp   1
                         Standard orientation:                         
 ---------------------------------------------------------------------
 Center     Atomic      Atomic             Coordinates (Angstroms)
 Number     Number       Type             X           Y           Z
 ---------------------------------------------------------------------
      1          1           0       -1.768551   -0.200684   -0.883857
      2          6           0       -1.382224    0.305868   -0.000204
      3          1           0       -1.752860    1.331679    0.000159
      4          1           0       -1.769147   -0.201528    0.882704
      5          6           0        0.136819    0.285730    0.000298
      6          1           0        0.552204    0.836419   -0.862744
      7          1           0        0.551611    0.835598    0.864151
      8          8           0        0.712402   -0.944779   -0.000057
      9          1           0        5.959950    1.407161   -0.000522
 ---------------------------------------------------------------------
 Rotational constants (GHZ):     21.6710898      6.2271308      5.1397596
 Standard basis: Aug-CC-pVTZ (5D, 7F)
 There are   315 symmetry adapted cartesian basis functions of A   symmetry.
 There are   276 symmetry adapted basis functions of A   symmetry.
   276 basis functions,   378 primitive gaussians,   315 cartesian basis functions
    14 alpha electrons       12 beta electrons
       nuclear repulsion energy        76.5590964462 Hartrees.
 NAtoms=    9 NActive=    9 NUniq=    9 SFac= 1.00D+00 NAtFMM=   60 NAOKFM=F Big=F
 Integral buffers will be    131072 words long.
 Raffenetti 2 integral format.
 Two-electron integral symmetry is turned on.
 Nuclear repulsion after empirical dispersion term =       76.5572547121 Hartrees.
 One-electron integrals computed using PRISM.
 NBasis=   276 RedAO= T EigKep=  2.29D-05  NBF=   276
 NBsUse=   276 1.00D-06 EigRej= -1.00D+00 NBFU=   276
 Initial guess from the checkpoint file:  "ethanol_Conf-wb97-opt.chk"
 B after Tr=     0.000000    0.000000    0.000000
         Rot=    1.000000   -0.000002    0.000000    0.000483 Ang=  -0.06 deg.
 Initial guess <Sx>= 0.0000 <Sy>= 0.0000 <Sz>= 1.0000 <S**2>= 2.0044 S= 1.0015
 LinEq1:  Iter=  0 NonCon=     1 RMS=6.98D-06 Max=8.83D-05 NDo=     1
 AX will form     1 AO Fock derivatives at one time.
 LinEq1:  Iter=  1 NonCon=     1 RMS=7.83D-07 Max=9.66D-06 NDo=     1
 LinEq1:  Iter=  2 NonCon=     1 RMS=4.04D-07 Max=6.01D-06 NDo=     1
 LinEq1:  Iter=  3 NonCon=     1 RMS=1.64D-07 Max=3.66D-06 NDo=     1
 LinEq1:  Iter=  4 NonCon=     1 RMS=6.15D-08 Max=9.45D-07 NDo=     1
 LinEq1:  Iter=  5 NonCon=     1 RMS=2.65D-08 Max=6.22D-07 NDo=     1
 LinEq1:  Iter=  6 NonCon=     1 RMS=6.78D-09 Max=2.30D-07 NDo=     1
 LinEq1:  Iter=  7 NonCon=     0 RMS=2.18D-09 Max=6.63D-08 NDo=     1
 Linear equations converged to 8.268D-09 8.268D-08 after     7 iterations.
     Accept linear search using points  1 and  2.
     Minimum is close to point  2 DX= -4.95D-06 DF=  0.00D+00 DXR=  4.95D-06 DFR=  0.00D+00 which will be used.
 SCF Done:  E(UwB97XD) =  -154.882215833     a.u. after    2 cycles
            Convg  =    0.3698D-06                     9 Fock formations.
              S**2 =  2.0044                  -V/T =  2.0060
 <Sx>= 0.0000 <Sy>= 0.0000 <Sz>= 1.0000 <S**2>= 2.0044 S= 1.0015
 <L.S>= 0.000000000000E+00
 Annihilation of the first spin contaminant:
 S**2 before annihilation     2.0044,   after     2.0000
 Calling FoFJK, ICntrl=      2127 FMM=F ISym2X=0 I1Cent= 0 IOpClX= 1 NMat=1 NMatS=1 NMatT=0.
 ***** Axes restored to original set *****
 -------------------------------------------------------------------
 Center     Atomic                   Forces (Hartrees/Bohr)
 Number     Number              X              Y              Z
 -------------------------------------------------------------------
      1        1          -0.000000552    0.000000103    0.000000042
      2        6           0.000001244    0.000000086   -0.000000372
      3        1          -0.000000053    0.000000028    0.000000100
      4        1          -0.000000453   -0.000000102   -0.000000010
      5        6          -0.000002651   -0.000000096   -0.000004623
      6        1           0.000001429    0.000000029    0.000000373
      7        1           0.000001567   -0.000000166    0.000000298
      8        8          -0.000001084    0.000000117    0.000003436
      9        1           0.000000554    0.000000001    0.000000756
 -------------------------------------------------------------------
 Cartesian Forces:  Max     0.000004623 RMS     0.000001351

 GradGradGradGradGradGradGradGradGradGradGradGradGradGradGradGradGradGrad
 Berny optimization.
 Using GEDIIS/GDIIS optimizer.
 FormGI is forming the generalized inverse of G from B-inverse, IUseBI=4.
 Internal  Forces:  Max     0.000007776 RMS     0.000001461
 Search for a local minimum.
 Step number  23 out of a maximum of   43
 All quantities printed in internal units (Hartrees-Bohrs-Radians)
 Mixed Optimization -- En-DIIS/RFO-DIIS
 Swapping is turned off.
 Update second derivatives using D2CorX and points   14   15   16   17   18
                                                     19   20   21   22   23
 DE= -5.01D-10 DEPred=-2.10D-09 R= 2.39D-01
 Trust test= 2.39D-01 RLast= 2.50D-02 DXMaxT set to 1.50D+00
 ITU=  0 -1  0  0  0  0  0  0  1  1  0  1  1  1  1  1  1  1  1  1
 ITU=  1  1  0
     Eigenvalues ---    0.00000   0.00580   0.01430   0.01952   0.04349
     Eigenvalues ---    0.04485   0.05748   0.05849   0.10325   0.14285
     Eigenvalues ---    0.14670   0.16000   0.16691   0.24395   0.29227
     Eigenvalues ---    0.32102   0.34238   0.34341   0.34356   0.35744
     Eigenvalues ---    0.41195
 Eigenvalue     1 is   2.88D-06 Eigenvector:
                          R8        A13       D4        D1        D5
   1                    0.99894  -0.04596  -0.00045  -0.00045  -0.00044
                          D2        D6        D3        D7        D8
   1                   -0.00044  -0.00043  -0.00043  -0.00042  -0.00042
 En-DIIS/RFO-DIIS IScMMF=        0 using points:    23   22   21   20   19
 RFO step:  Lambda=-3.24911398D-10.
 DidBck=T Rises=F RFO-DIIS coefs:   -1.50958    2.91289    0.00000   -0.19336   -0.20995
 Iteration  1 RMS(Cart)=  0.00158663 RMS(Int)=  0.00000004
 Iteration  2 RMS(Cart)=  0.00000024 RMS(Int)=  0.00000000
 Variable       Old X    -DE/DX   Delta X   Delta X   Delta X     New X
                                 (Linear)    (Quad)   (Total)
    R1        2.05858   0.00000   0.00000   0.00000   0.00000   2.05858
    R2        2.06115   0.00000   0.00000   0.00000   0.00000   2.06115
    R3        2.05858   0.00000   0.00000   0.00000   0.00000   2.05858
    R4        2.87083   0.00000   0.00000  -0.00001  -0.00001   2.87082
    R5        2.08782   0.00000   0.00000   0.00000   0.00000   2.08782
    R6        2.08782   0.00000   0.00000   0.00000   0.00000   2.08782
    R7        2.56714   0.00000   0.00000   0.00001   0.00001   2.56715
    R8       10.86689   0.00000   0.00882   0.00002   0.00884  10.87573
    A1        1.89346   0.00000   0.00001  -0.00001   0.00000   1.89346
    A2        1.89114   0.00000  -0.00001   0.00001   0.00000   1.89114
    A3        1.92699   0.00000   0.00000   0.00000   0.00000   1.92699
    A4        1.89346   0.00000   0.00001  -0.00001   0.00000   1.89346
    A5        1.93077   0.00000   0.00000   0.00001   0.00001   1.93078
    A6        1.92699   0.00000   0.00000   0.00000   0.00000   1.92699
    A7        1.94881   0.00000   0.00000   0.00001   0.00001   1.94881
    A8        1.94880   0.00000   0.00001   0.00000   0.00001   1.94880
    A9        2.02158   0.00000   0.00000   0.00000  -0.00001   2.02157
   A10        1.79420   0.00000   0.00000   0.00001   0.00001   1.79421
   A11        1.86710   0.00000  -0.00001   0.00000  -0.00001   1.86709
   A12        1.86706   0.00000   0.00000  -0.00001  -0.00001   1.86705
   A13        1.58697  -0.00001   0.00073  -0.00034   0.00039   1.58736
    D1        1.09725   0.00000   0.00004  -0.00004   0.00001   1.09726
    D2        3.09509   0.00000   0.00005  -0.00002   0.00003   3.09512
    D3       -1.04545   0.00000   0.00006  -0.00004   0.00002  -1.04543
    D4       -0.99892   0.00000   0.00003  -0.00003   0.00000  -0.99891
    D5        0.99892   0.00000   0.00004  -0.00001   0.00002   0.99894
    D6        3.14156   0.00000   0.00005  -0.00003   0.00002   3.14158
    D7       -3.09509   0.00000   0.00002  -0.00003   0.00000  -3.09509
    D8       -1.09725   0.00000   0.00003  -0.00001   0.00002  -1.09723
    D9        1.04539   0.00000   0.00004  -0.00003   0.00001   1.04540
   D10        3.14102   0.00000  -0.00002   0.00001  -0.00001   3.14102
   D11        0.95581   0.00000  -0.00001   0.00000   0.00000   0.95581
   D12       -0.95700   0.00000   0.00000   0.00000  -0.00001  -0.95700
         Item               Value     Threshold  Converged?
 Maximum Force            0.000008     0.000450     YES
 RMS     Force            0.000001     0.000300     YES
 Maximum Displacement     0.007975     0.001800     NO 
 RMS     Displacement     0.001587     0.001200     NO 
 Predicted change in Energy=-1.389164D-08
 GradGradGradGradGradGradGradGradGradGradGradGradGradGradGradGradGradGrad

                          Input orientation:                          
 ---------------------------------------------------------------------
 Center     Atomic      Atomic             Coordinates (Angstroms)
 Number     Number       Type             X           Y           Z
 ---------------------------------------------------------------------
      1          1           0       -1.066922    0.883091    1.693402
      2          6           0       -0.478277    0.000241    1.446906
      3          1           0        0.421854    0.001673    2.062877
      4          1           0       -1.065055   -0.883467    1.694778
      5          6           0       -0.116964   -0.000524   -0.028674
      6          1           0        0.518888    0.863384   -0.293241
      7          1           0        0.520693   -0.863513   -0.291894
      8          8           0       -1.163897   -0.002322   -0.894350
      9          1           0        2.429580    0.001337   -5.389803
 ---------------------------------------------------------------------
                    Distance matrix (angstroms):
                    1          2          3          4          5
     1  H    0.000000
     2  C    1.089352   0.000000
     3  H    1.769142   1.090715   0.000000
     4  H    1.766559   1.089352   1.769143   0.000000
     5  C    2.156094   1.519173   2.159842   2.156096   0.000000
     6  H    2.542033   2.183453   2.510628   3.084247   1.104826
     7  H    3.084242   2.183446   2.510630   2.542019   1.104827
     8  O    2.736754   2.439582   3.355565   2.736745   1.358480
     9  H    7.948258   7.429416   7.718381   7.949002   5.935200
                    6          7          8          9
     6  H    0.000000
     7  H    1.726899   0.000000
     8  O    1.985584   1.985560   0.000000
     9  H    5.510791   5.511850   5.755188   0.000000
 Stoichiometry    C2H6O(3)
 Framework group  C1[X(C2H6O)]
 Deg. of freedom    21
 Full point group                 C1      NOp   1
 Largest Abelian subgroup         C1      NOp   1
 Largest concise Abelian subgroup C1      NOp   1
                         Standard orientation:                         
 ---------------------------------------------------------------------
 Center     Atomic      Atomic             Coordinates (Angstroms)
 Number     Number       Type             X           Y           Z
 ---------------------------------------------------------------------
      1          1           0       -1.768767   -0.200456   -0.883854
      2          6           0       -1.382380    0.306060   -0.000206
      3          1           0       -1.752894    1.331915    0.000143
      4          1           0       -1.769372   -0.201278    0.882705
      5          6           0        0.136657    0.285724    0.000302
      6          1           0        0.552122    0.836347   -0.862741
      7          1           0        0.551524    0.835524    0.864158
      8          8           0        0.712074   -0.944870   -0.000057
      9          1           0        5.965130    1.406213   -0.000527
 ---------------------------------------------------------------------
 Rotational constants (GHZ):     21.6686481      6.2225577      5.1365070
 Standard basis: Aug-CC-pVTZ (5D, 7F)
 There are   315 symmetry adapted cartesian basis functions of A   symmetry.
 There are   276 symmetry adapted basis functions of A   symmetry.
   276 basis functions,   378 primitive gaussians,   315 cartesian basis functions
    14 alpha electrons       12 beta electrons
       nuclear repulsion energy        76.5574170982 Hartrees.
 NAtoms=    9 NActive=    9 NUniq=    9 SFac= 1.00D+00 NAtFMM=   60 NAOKFM=F Big=F
 Integral buffers will be    131072 words long.
 Raffenetti 2 integral format.
 Two-electron integral symmetry is turned on.
 Nuclear repulsion after empirical dispersion term =       76.5555754364 Hartrees.
 One-electron integrals computed using PRISM.
 NBasis=   276 RedAO= T EigKep=  2.29D-05  NBF=   276
 NBsUse=   276 1.00D-06 EigRej= -1.00D+00 NBFU=   276
 Initial guess from the checkpoint file:  "ethanol_Conf-wb97-opt.chk"
 B after Tr=     0.000000    0.000000    0.000000
         Rot=    1.000000    0.000001    0.000000    0.000122 Ang=   0.01 deg.
 Initial guess <Sx>= 0.0000 <Sy>= 0.0000 <Sz>= 1.0000 <S**2>= 2.0044 S= 1.0015
 LinEq1:  Iter=  0 NonCon=     1 RMS=1.06D-06 Max=1.36D-05 NDo=     1
 AX will form     1 AO Fock derivatives at one time.
 LinEq1:  Iter=  1 NonCon=     1 RMS=1.25D-07 Max=1.48D-06 NDo=     1
 LinEq1:  Iter=  2 NonCon=     1 RMS=6.89D-08 Max=1.38D-06 NDo=     1
 LinEq1:  Iter=  3 NonCon=     1 RMS=2.75D-08 Max=3.68D-07 NDo=     1
 LinEq1:  Iter=  4 NonCon=     1 RMS=1.28D-08 Max=4.34D-07 NDo=     1
 LinEq1:  Iter=  5 NonCon=     1 RMS=7.19D-09 Max=3.35D-07 NDo=     1
 LinEq1:  Iter=  6 NonCon=     1 RMS=3.48D-09 Max=1.57D-07 NDo=     1
 LinEq1:  Iter=  7 NonCon=     1 RMS=1.09D-09 Max=3.70D-08 NDo=     1
 LinEq1:  Iter=  8 NonCon=     0 RMS=4.44D-10 Max=9.84D-09 NDo=     1
 Linear equations converged to 1.348D-09 1.348D-08 after     8 iterations.
     Minimum is close to point  2 DX=  8.21D-04 DF= -2.84D-14 DXR=  8.21D-04 DFR=  2.49D-06 which will be used.
 LinEq1:  Iter=  0 NonCon=     1 RMS=9.76D-09 Max=2.15D-07 NDo=     1
 LinEq1:  Iter=  1 NonCon=     1 RMS=5.58D-09 Max=1.87D-07 NDo=     1
 LinEq1:  Iter=  2 NonCon=     1 RMS=2.61D-09 Max=8.56D-08 NDo=     1
 LinEq1:  Iter=  3 NonCon=     1 RMS=1.31D-09 Max=6.11D-08 NDo=     1
 LinEq1:  Iter=  4 NonCon=     1 RMS=8.73D-10 Max=3.53D-08 NDo=     1
 LinEq1:  Iter=  5 NonCon=     1 RMS=5.42D-10 Max=1.59D-08 NDo=     1
 LinEq1:  Iter=  6 NonCon=     1 RMS=1.62D-10 Max=3.02D-09 NDo=     1
 LinEq1:  Iter=  7 NonCon=     1 RMS=5.35D-11 Max=7.34D-10 NDo=     1
 LinEq1:  Iter=  8 NonCon=     1 RMS=1.83D-11 Max=2.22D-10 NDo=     1
 LinEq1:  Iter=  9 NonCon=     0 RMS=5.10D-12 Max=6.72D-11 NDo=     1
 Linear equations converged to 1.243D-11 1.243D-10 after     9 iterations.
 SCF Done:  E(UwB97XD) =  -154.882215826     a.u. after    3 cycles
            Convg  =    0.9555D-07                    21 Fock formations.
              S**2 =  2.0044                  -V/T =  2.0060
 <Sx>= 0.0000 <Sy>= 0.0000 <Sz>= 1.0000 <S**2>= 2.0044 S= 1.0015
 <L.S>= 0.000000000000E+00
 Annihilation of the first spin contaminant:
 S**2 before annihilation     2.0044,   after     2.0000
 Calling FoFJK, ICntrl=      2127 FMM=F ISym2X=0 I1Cent= 0 IOpClX= 1 NMat=1 NMatS=1 NMatT=0.
 ***** Axes restored to original set *****
 -------------------------------------------------------------------
 Center     Atomic                   Forces (Hartrees/Bohr)
 Number     Number              X              Y              Z
 -------------------------------------------------------------------
      1        1          -0.000000385    0.000000136    0.000000096
      2        6           0.000000035    0.000000110    0.000001723
      3        1           0.000000325    0.000000010   -0.000000546
      4        1          -0.000000322   -0.000000060   -0.000000119
      5        6          -0.000005997    0.000000070   -0.000008612
      6        1           0.000002331    0.000000246    0.000000766
      7        1           0.000002617   -0.000000530    0.000000559
      8        8           0.000000856    0.000000016    0.000005361
      9        1           0.000000540    0.000000001    0.000000772
 -------------------------------------------------------------------
 Cartesian Forces:  Max     0.000008612 RMS     0.000002417

 GradGradGradGradGradGradGradGradGradGradGradGradGradGradGradGradGradGrad
 Berny optimization.
 Using GEDIIS/GDIIS optimizer.
 FormGI is forming the generalized inverse of G from B-inverse, IUseBI=4.
 Internal  Forces:  Max     0.000007783 RMS     0.000001750
 Search for a local minimum.
 Step number  24 out of a maximum of   43
 All quantities printed in internal units (Hartrees-Bohrs-Radians)
 Mixed Optimization -- En-DIIS/RFO-DIIS
 Swapping is turned off.
 Update second derivatives using D2CorX and points   14   15   16   17   18
                                                     19   20   21   22   23
                                                     24
 DE=  6.68D-09 DEPred=-1.39D-08 R=-4.81D-01
 Trust test=-4.81D-01 RLast= 8.85D-03 DXMaxT set to 7.50D-01
 ITU= -1  0 -1  0  0  0  0  0  0  1  1  0  1  1  1  1  1  1  1  1
 ITU=  1  1  1  0
     Eigenvalues ---    0.00000   0.00065   0.00588   0.01430   0.04009
     Eigenvalues ---    0.04389   0.05748   0.05904   0.10593   0.14287
     Eigenvalues ---    0.14757   0.16012   0.16733   0.24419   0.29773
     Eigenvalues ---    0.31938   0.34240   0.34344   0.34369   0.35740
     Eigenvalues ---    0.41344
 Eigenvalue     1 is   2.47D-06 Eigenvector:
                          R8        A13       D3        D6        D9
   1                    0.99963   0.02700   0.00115   0.00106   0.00098
                          D2        D1        D5        D4        D8
   1                    0.00083   0.00083   0.00074   0.00074   0.00066
 En-DIIS/RFO-DIIS IScMMF=        0 using points:    24   23   22   21   20
 RFO step:  Lambda=-1.04282228D-09.
 DidBck=T Rises=F RFO-DIIS coefs:   -1.34086    0.00000    0.00000    0.00000    2.34086
 Iteration  1 RMS(Cart)=  0.03245782 RMS(Int)=  0.02394689
 Iteration  2 RMS(Cart)=  0.02201807 RMS(Int)=  0.00000646
 Iteration  3 RMS(Cart)=  0.00002430 RMS(Int)=  0.00000000
 Iteration  4 RMS(Cart)=  0.00000000 RMS(Int)=  0.00000000
 Variable       Old X    -DE/DX   Delta X   Delta X   Delta X     New X
                                 (Linear)    (Quad)   (Total)
    R1        2.05858   0.00000   0.00000   0.00000  -0.00001   2.05857
    R2        2.06115   0.00000   0.00000   0.00000   0.00000   2.06116
    R3        2.05858   0.00000   0.00000  -0.00001  -0.00001   2.05857
    R4        2.87082   0.00000   0.00002   0.00006   0.00007   2.87089
    R5        2.08782   0.00000   0.00001   0.00002   0.00003   2.08785
    R6        2.08782   0.00000   0.00002   0.00004   0.00006   2.08788
    R7        2.56715   0.00000  -0.00004  -0.00009  -0.00014   2.56702
    R8       10.87573   0.00000  -0.34366   0.00616  -0.33750  10.53823
    A1        1.89346   0.00000   0.00001   0.00000   0.00000   1.89346
    A2        1.89114   0.00000   0.00001   0.00004   0.00005   1.89119
    A3        1.92699   0.00000   0.00001   0.00004   0.00005   1.92704
    A4        1.89346   0.00000   0.00001   0.00001   0.00002   1.89348
    A5        1.93078   0.00000  -0.00005  -0.00008  -0.00013   1.93065
    A6        1.92699   0.00000   0.00001   0.00000   0.00000   1.92700
    A7        1.94881   0.00000  -0.00002  -0.00004  -0.00006   1.94876
    A8        1.94880   0.00000  -0.00002  -0.00006  -0.00009   1.94872
    A9        2.02157   0.00000   0.00003   0.00005   0.00008   2.02165
   A10        1.79421   0.00000  -0.00004  -0.00008  -0.00012   1.79409
   A11        1.86709   0.00000   0.00005   0.00010   0.00015   1.86723
   A12        1.86705   0.00000   0.00000   0.00003   0.00003   1.86708
   A13        1.58736  -0.00001   0.00981  -0.01096  -0.00115   1.58620
    D1        1.09726   0.00000   0.00005  -0.00020  -0.00015   1.09711
    D2        3.09512   0.00000  -0.00002  -0.00037  -0.00039   3.09472
    D3       -1.04543   0.00000  -0.00002  -0.00034  -0.00036  -1.04579
    D4       -0.99891   0.00000   0.00007  -0.00017  -0.00010  -0.99901
    D5        0.99894   0.00000  -0.00001  -0.00034  -0.00035   0.99860
    D6        3.14158   0.00000   0.00000  -0.00031  -0.00031   3.14127
    D7       -3.09509   0.00000   0.00008  -0.00012  -0.00005  -3.09514
    D8       -1.09723   0.00000   0.00000  -0.00029  -0.00029  -1.09752
    D9        1.04540   0.00000   0.00001  -0.00026  -0.00026   1.04515
   D10        3.14102   0.00000   0.00005   0.00008   0.00013   3.14114
   D11        0.95581   0.00000   0.00002   0.00002   0.00003   0.95584
   D12       -0.95700   0.00000   0.00004   0.00006   0.00010  -0.95691
         Item               Value     Threshold  Converged?
 Maximum Force            0.000008     0.000450     YES
 RMS     Force            0.000002     0.000300     YES
 Maximum Displacement     0.260533     0.001800     NO 
 RMS     Displacement     0.054460     0.001200     NO 
 Predicted change in Energy=-6.404537D-08
 GradGradGradGradGradGradGradGradGradGradGradGradGradGradGradGradGradGrad

                          Input orientation:                          
 ---------------------------------------------------------------------
 Center     Atomic      Atomic             Coordinates (Angstroms)
 Number     Number       Type             X           Y           Z
 ---------------------------------------------------------------------
      1          1           0       -1.062292    0.883117    1.673018
      2          6           0       -0.472720    0.000224    1.428918
      3          1           0        0.424832    0.001507    2.048645
      4          1           0       -1.060601   -0.883469    1.674191
      5          6           0       -0.105044   -0.000438   -0.045130
      6          1           0        0.531952    0.863518   -0.306836
      7          1           0        0.533956   -0.863329   -0.305525
      8          8           0       -1.148113   -0.002429   -0.915346
      9          1           0        2.357930    0.001198   -5.251935
 ---------------------------------------------------------------------
                    Distance matrix (angstroms):
                    1          2          3          4          5
     1  H    0.000000
     2  C    1.089349   0.000000
     3  H    1.769144   1.090717   0.000000
     4  H    1.766587   1.089346   1.769155   0.000000
     5  C    2.156160   1.519211   2.159785   2.156130   0.000000
     6  H    2.542011   2.183457   2.510544   3.084260   1.104842
     7  H    3.084269   2.183441   2.510372   2.542104   1.104856
     8  O    2.737003   2.439618   3.355506   2.736712   1.358408
     9  H    7.773717   7.255783   7.552175   7.774331   5.759954
                    6          7          8          9
     6  H    0.000000
     7  H    1.726849   0.000000
     8  O    1.985641   1.985545   0.000000
     9  H    5.341516   5.342402   5.576590   0.000000
 Stoichiometry    C2H6O(3)
 Framework group  C1[X(C2H6O)]
 Deg. of freedom    21
 Full point group                 C1      NOp   1
 Largest Abelian subgroup         C1      NOp   1
 Largest concise Abelian subgroup C1      NOp   1
                         Standard orientation:                         
 ---------------------------------------------------------------------
 Center     Atomic      Atomic             Coordinates (Angstroms)
 Number     Number       Type             X           Y           Z
 ---------------------------------------------------------------------
      1          1           0       -1.759725   -0.221442   -0.883893
      2          6           0       -1.380082    0.289998   -0.000162
      3          1           0       -1.764256    1.310819    0.000430
      4          1           0       -1.760136   -0.222642    0.882694
      5          6           0        0.139129    0.290135    0.000228
      6          1           0        0.547014    0.846422   -0.862820
      7          1           0        0.546537    0.845629    0.864029
      8          8           0        0.731145   -0.932481   -0.000051
      9          1           0        5.787126    1.420265   -0.000426
 ---------------------------------------------------------------------
 Rotational constants (GHZ):     22.0623740      6.3602350      5.2525789
 Standard basis: Aug-CC-pVTZ (5D, 7F)
 There are   315 symmetry adapted cartesian basis functions of A   symmetry.
 There are   276 symmetry adapted basis functions of A   symmetry.
   276 basis functions,   378 primitive gaussians,   315 cartesian basis functions
    14 alpha electrons       12 beta electrons
       nuclear repulsion energy        76.6183243300 Hartrees.
 NAtoms=    9 NActive=    9 NUniq=    9 SFac= 1.00D+00 NAtFMM=   60 NAOKFM=F Big=F
 Integral buffers will be    131072 words long.
 Raffenetti 2 integral format.
 Two-electron integral symmetry is turned on.
 Nuclear repulsion after empirical dispersion term =       76.6164800264 Hartrees.
 One-electron integrals computed using PRISM.
 NBasis=   276 RedAO= T EigKep=  2.29D-05  NBF=   276
 NBsUse=   276 1.00D-06 EigRej= -1.00D+00 NBFU=   276
 Initial guess from the checkpoint file:  "ethanol_Conf-wb97-opt.chk"
 B after Tr=     0.000000    0.000000    0.000000
         Rot=    0.999984   -0.000016   -0.000005   -0.005630 Ang=  -0.65 deg.
 Initial guess <Sx>= 0.0000 <Sy>= 0.0000 <Sz>= 1.0000 <S**2>= 2.0044 S= 1.0015
 LinEq1:  Iter=  0 NonCon=     1 RMS=2.18D-05 Max=2.67D-04 NDo=     1
 AX will form     1 AO Fock derivatives at one time.
 LinEq1:  Iter=  1 NonCon=     1 RMS=2.41D-06 Max=2.91D-05 NDo=     1
 LinEq1:  Iter=  2 NonCon=     1 RMS=1.20D-06 Max=1.66D-05 NDo=     1
 LinEq1:  Iter=  3 NonCon=     1 RMS=5.20D-07 Max=1.40D-05 NDo=     1
 LinEq1:  Iter=  4 NonCon=     1 RMS=2.56D-07 Max=9.83D-06 NDo=     1
 LinEq1:  Iter=  5 NonCon=     1 RMS=1.53D-07 Max=7.10D-06 NDo=     1
 LinEq1:  Iter=  6 NonCon=     1 RMS=7.50D-08 Max=3.22D-06 NDo=     1
 LinEq1:  Iter=  7 NonCon=     1 RMS=2.41D-08 Max=7.09D-07 NDo=     1
 LinEq1:  Iter=  8 NonCon=     1 RMS=9.10D-09 Max=2.19D-07 NDo=     1
 LinEq1:  Iter=  9 NonCon=     0 RMS=3.85D-09 Max=7.64D-08 NDo=     1
 Linear equations converged to 8.268D-09 8.268D-08 after     9 iterations.
     Accept linear search using points  1 and  2.
     Minimum is close to point  2 DX= -4.63D-04 DF= -1.02D-12 DXR=  4.63D-04 DFR=  2.13D-07 which will be used.
 LinEq1:  Iter=  0 NonCon=     1 RMS=1.34D-07 Max=2.48D-06 NDo=     1
 LinEq1:  Iter=  1 NonCon=     1 RMS=7.72D-08 Max=2.00D-06 NDo=     1
 LinEq1:  Iter=  2 NonCon=     1 RMS=2.89D-08 Max=9.43D-07 NDo=     1
 LinEq1:  Iter=  3 NonCon=     1 RMS=1.01D-08 Max=3.22D-07 NDo=     1
 LinEq1:  Iter=  4 NonCon=     1 RMS=6.55D-09 Max=2.97D-07 NDo=     1
 LinEq1:  Iter=  5 NonCon=     1 RMS=4.12D-09 Max=1.88D-07 NDo=     1
 LinEq1:  Iter=  6 NonCon=     1 RMS=2.05D-09 Max=5.58D-08 NDo=     1
 LinEq1:  Iter=  7 NonCon=     1 RMS=8.27D-10 Max=2.39D-08 NDo=     1
 LinEq1:  Iter=  8 NonCon=     1 RMS=3.42D-10 Max=9.01D-09 NDo=     1
 LinEq1:  Iter=  9 NonCon=     1 RMS=1.21D-10 Max=4.19D-09 NDo=     1
 LinEq1:  Iter= 10 NonCon=     0 RMS=2.46D-11 Max=5.49D-10 NDo=     1
 Linear equations converged to 2.728D-10 2.728D-09 after    10 iterations.
 SCF Done:  E(UwB97XD) =  -154.882215762     a.u. after    3 cycles
            Convg  =    0.3451D-06                    22 Fock formations.
              S**2 =  2.0044                  -V/T =  2.0060
 <Sx>= 0.0000 <Sy>= 0.0000 <Sz>= 1.0000 <S**2>= 2.0044 S= 1.0015
 <L.S>= 0.000000000000E+00
 Annihilation of the first spin contaminant:
 S**2 before annihilation     2.0044,   after     2.0000
 Calling FoFJK, ICntrl=      2127 FMM=F ISym2X=0 I1Cent= 0 IOpClX= 1 NMat=1 NMatS=1 NMatT=0.
 ***** Axes restored to original set *****
 -------------------------------------------------------------------
 Center     Atomic                   Forces (Hartrees/Bohr)
 Number     Number              X              Y              Z
 -------------------------------------------------------------------
      1        1          -0.000003456   -0.000000512   -0.000001635
      2        6           0.000015838   -0.000000805   -0.000017472
      3        1          -0.000004614    0.000000376    0.000005625
      4        1          -0.000002881   -0.000000760    0.000001164
      5        6           0.000032826   -0.000000991    0.000031216
      6        1          -0.000007338   -0.000001987   -0.000002940
      7        1          -0.000010379    0.000003916   -0.000001418
      8        8          -0.000021316    0.000000761   -0.000014186
      9        1           0.000001321    0.000000001   -0.000000355
 -------------------------------------------------------------------
 Cartesian Forces:  Max     0.000032826 RMS     0.000011446

 GradGradGradGradGradGradGradGradGradGradGradGradGradGradGradGradGradGrad
 Berny optimization.
 Using GEDIIS/GDIIS optimizer.
 FormGI is forming the generalized inverse of G from B-inverse, IUseBI=4.
 Internal  Forces:  Max     0.000024876 RMS     0.000006169
 Search for a local minimum.
 Step number  25 out of a maximum of   43
 All quantities printed in internal units (Hartrees-Bohrs-Radians)
 Mixed Optimization -- En-DIIS/RFO-DIIS
 Swapping is turned off.
 Update second derivatives using D2CorX and points   14   15   16   17   18
                                                     19   20   21   22   23
                                                     24   25
 DE=  6.38D-08 DEPred=-6.40D-08 R=-9.96D-01
 Trust test=-9.96D-01 RLast= 3.38D-01 DXMaxT set to 3.75D-01
 ITU= -1 -1  0 -1  0  0  0  0  0  0  1  1  0  1  1  1  1  1  1  1
 ITU=  1  1  1  1  0
     Eigenvalues ---    0.00000   0.00005   0.00589   0.01430   0.03977
     Eigenvalues ---    0.04389   0.05748   0.06587   0.11286   0.14286
     Eigenvalues ---    0.15878   0.16324   0.18274   0.24938   0.30297
     Eigenvalues ---    0.33920   0.34245   0.34334   0.35211   0.37570
     Eigenvalues ---    0.45784
 Eigenvalue     1 is   3.46D-06 Eigenvector:
                          R8        A13       D3        D6        D2
   1                    0.99367  -0.11224  -0.00207  -0.00184  -0.00176
                          D1        D9        D5        D4        D8
   1                   -0.00169  -0.00156  -0.00153  -0.00146  -0.00125
 Eigenvalue     2 is   5.24D-05 Eigenvector:
                          A13       R8        D3        D6        D2
   1                    0.99174   0.11233   0.02656   0.02333   0.02264
                          D1        D9        D5        D4        D8
   1                    0.02001   0.01962   0.01941   0.01679   0.01569
 En-DIIS/RFO-DIIS IScMMF=        0 using points:    25   24   23   22   21
 RFO step:  Lambda=-2.77532713D-09.
 DidBck=F Rises=F RFO-DIIS coefs:    2.46225   -1.46225    0.00000    0.00000    0.00000
 Maximum step size (   0.375) exceeded in Quadratic search.
    -- Step size scaled by   0.809
 Iteration  1 RMS(Cart)=  0.04717270 RMS(Int)=  0.03046757
 Iteration  2 RMS(Cart)=  0.02793256 RMS(Int)=  0.00001111
 Iteration  3 RMS(Cart)=  0.00004129 RMS(Int)=  0.00000001
 Iteration  4 RMS(Cart)=  0.00000000 RMS(Int)=  0.00000001
 Variable       Old X    -DE/DX   Delta X   Delta X   Delta X     New X
                                 (Linear)    (Quad)   (Total)
    R1        2.05857   0.00000  -0.00001  -0.00002  -0.00003   2.05854
    R2        2.06116   0.00000   0.00001   0.00001   0.00001   2.06117
    R3        2.05857   0.00000  -0.00001  -0.00002  -0.00004   2.05853
    R4        2.87089  -0.00001   0.00009   0.00000   0.00009   2.87098
    R5        2.08785  -0.00001   0.00004  -0.00004  -0.00001   2.08784
    R6        2.08788  -0.00001   0.00007  -0.00002   0.00004   2.08792
    R7        2.56702   0.00002  -0.00016   0.00012  -0.00004   2.56698
    R8       10.53823   0.00000  -0.39908   0.02501  -0.37407  10.16416
    A1        1.89346   0.00000   0.00001  -0.00001  -0.00001   1.89345
    A2        1.89119   0.00000   0.00006   0.00011   0.00018   1.89137
    A3        1.92704   0.00000   0.00006   0.00004   0.00009   1.92713
    A4        1.89348   0.00000   0.00003   0.00001   0.00004   1.89352
    A5        1.93065   0.00001  -0.00015  -0.00013  -0.00029   1.93036
    A6        1.92700   0.00000   0.00001  -0.00001  -0.00001   1.92699
    A7        1.94876   0.00000  -0.00007   0.00009   0.00002   1.94877
    A8        1.94872   0.00000  -0.00010   0.00003  -0.00007   1.94865
    A9        2.02165   0.00000   0.00010   0.00002   0.00012   2.02177
   A10        1.79409   0.00000  -0.00015   0.00013  -0.00002   1.79407
   A11        1.86723   0.00000   0.00017  -0.00006   0.00011   1.86734
   A12        1.86708   0.00000   0.00004  -0.00021  -0.00018   1.86691
   A13        1.58620  -0.00001  -0.00136  -0.02505  -0.02641   1.55980
    D1        1.09711   0.00000  -0.00017  -0.00058  -0.00075   1.09636
    D2        3.09472   0.00001  -0.00046  -0.00034  -0.00080   3.09392
    D3       -1.04579   0.00000  -0.00042  -0.00058  -0.00101  -1.04680
    D4       -0.99901   0.00000  -0.00012  -0.00050  -0.00062  -0.99963
    D5        0.99860   0.00000  -0.00041  -0.00026  -0.00067   0.99793
    D6        3.14127   0.00000  -0.00037  -0.00051  -0.00087   3.14039
    D7       -3.09514   0.00000  -0.00006  -0.00042  -0.00048  -3.09561
    D8       -1.09752   0.00000  -0.00034  -0.00018  -0.00053  -1.09805
    D9        1.04515   0.00000  -0.00030  -0.00043  -0.00073   1.04442
   D10        3.14114   0.00000   0.00015   0.00018   0.00033   3.14147
   D11        0.95584   0.00000   0.00004   0.00009   0.00013   0.95597
   D12       -0.95691   0.00000   0.00011   0.00007   0.00018  -0.95673
         Item               Value     Threshold  Converged?
 Maximum Force            0.000025     0.000450     YES
 RMS     Force            0.000006     0.000300     YES
 Maximum Displacement     0.366695     0.001800     NO 
 RMS     Displacement     0.072415     0.001200     NO 
 Predicted change in Energy=-5.994165D-07
 GradGradGradGradGradGradGradGradGradGradGradGradGradGradGradGradGradGrad

                          Input orientation:                          
 ---------------------------------------------------------------------
 Center     Atomic      Atomic             Coordinates (Angstroms)
 Number     Number       Type             X           Y           Z
 ---------------------------------------------------------------------
      1          1           0       -1.043466    0.883250    1.656904
      2          6           0       -0.456813    0.000201    1.406485
      3          1           0        0.447211    0.001078    2.016746
      4          1           0       -1.042296   -0.883421    1.657597
      5          6           0       -0.104222   -0.000270   -0.071291
      6          1           0        0.529811    0.863878   -0.339464
      7          1           0        0.532389   -0.862971   -0.338182
      8          8           0       -1.156017   -0.002826   -0.930907
      9          1           0        2.293302    0.000981   -5.057888
 ---------------------------------------------------------------------
                    Distance matrix (angstroms):
                    1          2          3          4          5
     1  H    0.000000
     2  C    1.089333   0.000000
     3  H    1.769133   1.090724   0.000000
     4  H    1.766671   1.089327   1.769169   0.000000
     5  C    2.156257   1.519257   2.159625   2.156152   0.000000
     6  H    2.541862   2.183507   2.510572   3.084286   1.104837
     7  H    3.084311   2.183449   2.509885   2.542279   1.104879
     8  O    2.737620   2.439733   3.355446   2.736554   1.358389
     9  H    7.549891   7.025045   7.311532   7.550239   5.533017
                    6          7          8          9
     6  H    0.000000
     7  H    1.726852   0.000000
     8  O    1.985698   1.985418   0.000000
     9  H    5.110579   5.111053   5.378642   0.000000
 Stoichiometry    C2H6O(3)
 Framework group  C1[X(C2H6O)]
 Deg. of freedom    21
 Full point group                 C1      NOp   1
 Largest Abelian subgroup         C1      NOp   1
 Largest concise Abelian subgroup C1      NOp   1
                         Standard orientation:                         
 ---------------------------------------------------------------------
 Center     Atomic      Atomic             Coordinates (Angstroms)
 Number     Number       Type             X           Y           Z
 ---------------------------------------------------------------------
      1          1           0       -1.750304   -0.226298   -0.884053
      2          6           0       -1.371500    0.285265   -0.000052
      3          1           0       -1.757582    1.305372    0.001251
      4          1           0       -1.750266   -0.228609    0.882617
      5          6           0        0.147753    0.288673    0.000044
      6          1           0        0.554289    0.845835   -0.863069
      7          1           0        0.554067    0.845111    0.863782
      8          8           0        0.742539   -0.932576   -0.000043
      9          1           0        5.551969    1.475569   -0.000138
 ---------------------------------------------------------------------
 Rotational constants (GHZ):     22.0173468      6.5821053      5.4002987
 Standard basis: Aug-CC-pVTZ (5D, 7F)
 There are   315 symmetry adapted cartesian basis functions of A   symmetry.
 There are   276 symmetry adapted basis functions of A   symmetry.
   276 basis functions,   378 primitive gaussians,   315 cartesian basis functions
    14 alpha electrons       12 beta electrons
       nuclear repulsion energy        76.6978219812 Hartrees.
 NAtoms=    9 NActive=    9 NUniq=    9 SFac= 1.00D+00 NAtFMM=   60 NAOKFM=F Big=F
 Integral buffers will be    131072 words long.
 Raffenetti 2 integral format.
 Two-electron integral symmetry is turned on.
 Nuclear repulsion after empirical dispersion term =       76.6959733951 Hartrees.
 One-electron integrals computed using PRISM.
 NBasis=   276 RedAO= T EigKep=  2.29D-05  NBF=   276
 NBsUse=   276 1.00D-06 EigRej= -1.00D+00 NBFU=   276
 Initial guess from the checkpoint file:  "ethanol_Conf-wb97-opt.chk"
 B after Tr=     0.000000    0.000000    0.000000
         Rot=    0.999986   -0.000057   -0.000011   -0.005326 Ang=  -0.61 deg.
 Initial guess <Sx>= 0.0000 <Sy>= 0.0000 <Sz>= 1.0000 <S**2>= 2.0044 S= 1.0015
 Gradient too large for Newton-Raphson -- use scaled steepest descent instead.
     Minimum is close to point  4 DX=  1.04D-01 DF= -2.92D-07 DXR=  7.94D-02 DFR=  6.35D-03 which will be used.
 LinEq1:  Iter=  0 NonCon=     1 RMS=4.29D-05 Max=5.38D-04 NDo=     1
 AX will form     1 AO Fock derivatives at one time.
 LinEq1:  Iter=  1 NonCon=     1 RMS=5.75D-06 Max=6.68D-05 NDo=     1
 LinEq1:  Iter=  2 NonCon=     1 RMS=3.09D-06 Max=4.40D-05 NDo=     1
 LinEq1:  Iter=  3 NonCon=     1 RMS=1.34D-06 Max=2.35D-05 NDo=     1
 LinEq1:  Iter=  4 NonCon=     1 RMS=6.45D-07 Max=2.72D-05 NDo=     1
 LinEq1:  Iter=  5 NonCon=     1 RMS=3.99D-07 Max=1.92D-05 NDo=     1
 LinEq1:  Iter=  6 NonCon=     1 RMS=1.66D-07 Max=6.30D-06 NDo=     1
 LinEq1:  Iter=  7 NonCon=     1 RMS=5.41D-08 Max=1.96D-06 NDo=     1
 LinEq1:  Iter=  8 NonCon=     1 RMS=2.15D-08 Max=4.66D-07 NDo=     1
 LinEq1:  Iter=  9 NonCon=     1 RMS=8.59D-09 Max=1.31D-07 NDo=     1
 LinEq1:  Iter= 10 NonCon=     0 RMS=2.84D-09 Max=4.11D-08 NDo=     1
 Linear equations converged to 8.268D-09 8.268D-08 after    10 iterations.
     Accept linear search using points  1 and  2.
     Minimum is close to point  2 DX= -5.20D-04 DF= -5.40D-12 DXR=  5.20D-04 DFR=  2.71D-07 which will be used.
 LinEq1:  Iter=  0 NonCon=     1 RMS=9.61D-08 Max=1.39D-06 NDo=     1
 LinEq1:  Iter=  1 NonCon=     1 RMS=5.40D-08 Max=1.04D-06 NDo=     1
 LinEq1:  Iter=  2 NonCon=     1 RMS=2.77D-08 Max=6.05D-07 NDo=     1
 LinEq1:  Iter=  3 NonCon=     1 RMS=9.75D-09 Max=2.56D-07 NDo=     1
 LinEq1:  Iter=  4 NonCon=     1 RMS=4.91D-09 Max=1.38D-07 NDo=     1
 LinEq1:  Iter=  5 NonCon=     1 RMS=2.37D-09 Max=8.97D-08 NDo=     1
 LinEq1:  Iter=  6 NonCon=     1 RMS=9.15D-10 Max=4.90D-08 NDo=     1
 LinEq1:  Iter=  7 NonCon=     1 RMS=3.97D-10 Max=1.34D-08 NDo=     1
 LinEq1:  Iter=  8 NonCon=     1 RMS=1.56D-10 Max=2.70D-09 NDo=     1
 LinEq1:  Iter=  9 NonCon=     0 RMS=6.45D-11 Max=7.87D-10 NDo=     1
 Linear equations converged to 2.260D-10 2.260D-09 after     9 iterations.
 SCF Done:  E(UwB97XD) =  -154.882215151     a.u. after    4 cycles
            Convg  =    0.4311D-06                    26 Fock formations.
              S**2 =  2.0044                  -V/T =  2.0060
 <Sx>= 0.0000 <Sy>= 0.0000 <Sz>= 1.0000 <S**2>= 2.0044 S= 1.0015
 <L.S>= 0.000000000000E+00
 Annihilation of the first spin contaminant:
 S**2 before annihilation     2.0044,   after     2.0000
 Calling FoFJK, ICntrl=      2127 FMM=F ISym2X=0 I1Cent= 0 IOpClX= 1 NMat=1 NMatS=1 NMatT=0.
 ***** Axes restored to original set *****
 -------------------------------------------------------------------
 Center     Atomic                   Forces (Hartrees/Bohr)
 Number     Number              X              Y              Z
 -------------------------------------------------------------------
      1        1          -0.000016369   -0.000000564   -0.000002051
      2        6           0.000062245   -0.000002456   -0.000054576
      3        1          -0.000015168    0.000001726    0.000019107
      4        1          -0.000012977   -0.000003269    0.000006426
      5        6           0.000033512   -0.000002835    0.000038448
      6        1          -0.000004614   -0.000004727    0.000000840
      7        1          -0.000014249    0.000009322    0.000004123
      8        8          -0.000034942    0.000002800   -0.000010050
      9        1           0.000002562    0.000000002   -0.000002268
 -------------------------------------------------------------------
 Cartesian Forces:  Max     0.000062245 RMS     0.000021302

 GradGradGradGradGradGradGradGradGradGradGradGradGradGradGradGradGradGrad
 Berny optimization.
 Using GEDIIS/GDIIS optimizer.
 FormGI is forming the generalized inverse of G from B-inverse, IUseBI=4.
 Internal  Forces:  Max     0.000038543 RMS     0.000013061
 Search for a local minimum.
 Step number  26 out of a maximum of   43
 All quantities printed in internal units (Hartrees-Bohrs-Radians)
 Mixed Optimization -- En-DIIS/RFO-DIIS
 Swapping is turned off.
 Update second derivatives using D2CorX and points   14   15   16   17   18
                                                     19   20   25   26
 DE=  6.11D-07 DEPred=-5.99D-07 R=-1.02D+00
 Trust test=-1.02D+00 RLast= 3.75D-01 DXMaxT set to 1.88D-01
 ITU= -1 -1 -1  0 -1  0  0  0  0  0  0  1  1  0  1  1  1  1  1  1
 ITU=  1  1  1  1  1  0
     Eigenvalues ---    0.00000   0.00005   0.00589   0.01430   0.04107
     Eigenvalues ---    0.04390   0.05750   0.06948   0.09517   0.14286
     Eigenvalues ---    0.15504   0.16117   0.17499   0.24600   0.29210
     Eigenvalues ---    0.33390   0.34244   0.34331   0.34746   0.36453
     Eigenvalues ---    0.41989
 Eigenvalue     1 is   4.47D-06 Eigenvector:
                          R8        A13       D3        D2        D6
   1                    0.98877  -0.14920  -0.00349  -0.00317  -0.00303
                          D1        D5        D9        D4        D8
   1                   -0.00273  -0.00271  -0.00248  -0.00227  -0.00215
 Eigenvalue     2 is   5.26D-05 Eigenvector:
                          A13       R8        D3        D6        D2
   1                   -0.98705  -0.14943  -0.02513  -0.02216  -0.02149
                          D9        D5        D1        D4        D8
   1                   -0.01879  -0.01852  -0.01834  -0.01536  -0.01515
 En-DIIS/RFO-DIIS IScMMF=        0 using points:    26   25   24   23   22
 RFO step:  Lambda=-1.16304767D-08.
 DidBck=F Rises=F RFO-DIIS coefs:    1.84991   -3.41778   -6.42498   -0.36085    9.35369
 Maximum step size (   0.188) exceeded in Quadratic search.
    -- Step size scaled by   0.709
 Iteration  1 RMS(Cart)=  0.03052253 RMS(Int)=  0.00013004
 Iteration  2 RMS(Cart)=  0.00025177 RMS(Int)=  0.00000001
 Iteration  3 RMS(Cart)=  0.00000001 RMS(Int)=  0.00000001
 Variable       Old X    -DE/DX   Delta X   Delta X   Delta X     New X
                                 (Linear)    (Quad)   (Total)
    R1        2.05854   0.00001  -0.00001   0.00001   0.00000   2.05854
    R2        2.06117   0.00000   0.00000   0.00002   0.00001   2.06118
    R3        2.05853   0.00001  -0.00001   0.00001   0.00000   2.05853
    R4        2.87098  -0.00003  -0.00003  -0.00008  -0.00011   2.87087
    R5        2.08784  -0.00001  -0.00003   0.00003   0.00000   2.08784
    R6        2.08792  -0.00002  -0.00004   0.00003   0.00000   2.08791
    R7        2.56698   0.00003   0.00013  -0.00009   0.00004   2.56703
    R8       10.16416   0.00000   0.16733   0.01874   0.18607  10.35023
    A1        1.89345  -0.00001   0.00001  -0.00006  -0.00004   1.89341
    A2        1.89137  -0.00001   0.00003  -0.00006  -0.00003   1.89134
    A3        1.92713  -0.00001  -0.00002   0.00001  -0.00001   1.92713
    A4        1.89352  -0.00001   0.00001  -0.00005  -0.00004   1.89348
    A5        1.93036   0.00004  -0.00002   0.00013   0.00011   1.93047
    A6        1.92699   0.00000  -0.00001   0.00001   0.00000   1.92700
    A7        1.94877   0.00001   0.00007   0.00000   0.00008   1.94885
    A8        1.94865   0.00000   0.00007  -0.00003   0.00004   1.94869
    A9        2.02177  -0.00002  -0.00002  -0.00001  -0.00003   2.02174
   A10        1.79407   0.00000   0.00012  -0.00015  -0.00003   1.79404
   A11        1.86734   0.00000  -0.00013   0.00014   0.00001   1.86735
   A12        1.86691   0.00001  -0.00012   0.00004  -0.00007   1.86684
   A13        1.55980   0.00000  -0.00869  -0.01445  -0.02314   1.53666
    D1        1.09636   0.00001  -0.00009   0.00006  -0.00003   1.09632
    D2        3.09392   0.00001   0.00015  -0.00015   0.00000   3.09392
    D3       -1.04680   0.00001   0.00004  -0.00013  -0.00009  -1.04689
    D4       -0.99963   0.00000  -0.00008   0.00004  -0.00005  -0.99968
    D5        0.99793   0.00001   0.00016  -0.00017  -0.00001   0.99791
    D6        3.14039   0.00000   0.00005  -0.00015  -0.00010   3.14029
    D7       -3.09561  -0.00001  -0.00007   0.00000  -0.00007  -3.09568
    D8       -1.09805   0.00000   0.00017  -0.00021  -0.00004  -1.09809
    D9        1.04442  -0.00001   0.00006  -0.00018  -0.00012   1.04429
   D10        3.14147   0.00000  -0.00001   0.00011   0.00010   3.14158
   D11        0.95597   0.00000   0.00001   0.00000   0.00001   0.95599
   D12       -0.95673   0.00000  -0.00002   0.00010   0.00008  -0.95665
         Item               Value     Threshold  Converged?
 Maximum Force            0.000039     0.000450     YES
 RMS     Force            0.000013     0.000300     YES
 Maximum Displacement     0.104637     0.001800     NO 
 RMS     Displacement     0.030569     0.001200     NO 
 Predicted change in Energy=-5.964089D-07
 GradGradGradGradGradGradGradGradGradGradGradGradGradGradGradGradGradGrad

                          Input orientation:                          
 ---------------------------------------------------------------------
 Center     Atomic      Atomic             Coordinates (Angstroms)
 Number     Number       Type             X           Y           Z
 ---------------------------------------------------------------------
      1          1           0       -1.032839    0.883239    1.673934
      2          6           0       -0.450524    0.000196    1.413568
      3          1           0        0.463684    0.001052    2.008480
      4          1           0       -1.031682   -0.883416    1.674573
      5          6           0       -0.123113   -0.000242   -0.069932
      6          1           0        0.506237    0.863904   -0.348912
      7          1           0        0.508873   -0.862919   -0.347666
      8          8           0       -1.189409   -0.002894   -0.911531
      9          1           0        2.348673    0.000980   -5.092515
 ---------------------------------------------------------------------
                    Distance matrix (angstroms):
                    1          2          3          4          5
     1  H    0.000000
     2  C    1.089334   0.000000
     3  H    1.769112   1.090732   0.000000
     4  H    1.766656   1.089330   1.769151   0.000000
     5  C    2.156203   1.519201   2.159660   2.156106   0.000000
     6  H    2.541857   2.183511   2.510702   3.084285   1.104835
     7  H    3.084284   2.183427   2.509963   2.542279   1.104877
     8  O    2.737586   2.439682   3.355473   2.736446   1.358412
     9  H    7.615631   7.082699   7.346926   7.615934   5.597862
                    6          7          8          9
     6  H    0.000000
     7  H    1.726825   0.000000
     8  O    1.985723   1.985384   0.000000
     9  H    5.161490   5.161858   5.477104   0.000000
 Stoichiometry    C2H6O(3)
 Framework group  C1[X(C2H6O)]
 Deg. of freedom    21
 Full point group                 C1      NOp   1
 Largest Abelian subgroup         C1      NOp   1
 Largest concise Abelian subgroup C1      NOp   1
                         Standard orientation:                         
 ---------------------------------------------------------------------
 Center     Atomic      Atomic             Coordinates (Angstroms)
 Number     Number       Type             X           Y           Z
 ---------------------------------------------------------------------
      1          1           0       -1.756022   -0.194841   -0.884005
      2          6           0       -1.366336    0.308507   -0.000018
      3          1           0       -1.730661    1.336594    0.001332
      4          1           0       -1.755941   -0.197205    0.882649
      5          6           0        0.152588    0.279474   -0.000011
      6          1           0        0.570956    0.827789   -0.863133
      7          1           0        0.570784    0.827087    0.863692
      8          8           0        0.721134   -0.954236   -0.000039
      9          1           0        5.614298    1.506579   -0.000041
 ---------------------------------------------------------------------
 Rotational constants (GHZ):     21.3059427      6.5745827      5.3514400
 Standard basis: Aug-CC-pVTZ (5D, 7F)
 There are   315 symmetry adapted cartesian basis functions of A   symmetry.
 There are   276 symmetry adapted basis functions of A   symmetry.
   276 basis functions,   378 primitive gaussians,   315 cartesian basis functions
    14 alpha electrons       12 beta electrons
       nuclear repulsion energy        76.6702239168 Hartrees.
 NAtoms=    9 NActive=    9 NUniq=    9 SFac= 1.00D+00 NAtFMM=   60 NAOKFM=F Big=F
 Integral buffers will be    131072 words long.
 Raffenetti 2 integral format.
 Two-electron integral symmetry is turned on.
 Nuclear repulsion after empirical dispersion term =       76.6683768093 Hartrees.
 One-electron integrals computed using PRISM.
 NBasis=   276 RedAO= T EigKep=  2.30D-05  NBF=   276
 NBsUse=   276 1.00D-06 EigRej= -1.00D+00 NBFU=   276
 Initial guess from the checkpoint file:  "ethanol_Conf-wb97-opt.chk"
 B after Tr=     0.000000    0.000000    0.000000
         Rot=    0.999988   -0.000003   -0.000002    0.004809 Ang=  -0.55 deg.
 Initial guess <Sx>= 0.0000 <Sy>= 0.0000 <Sz>= 1.0000 <S**2>= 2.0044 S= 1.0015
 Gradient too large for Newton-Raphson -- use scaled steepest descent instead.
     Minimum is close to point  4 DX=  1.00D-01 DF= -5.23D-07 DXR=  7.71D-02 DFR=  5.98D-03 which will be used.
 LinEq1:  Iter=  0 NonCon=     1 RMS=5.91D-05 Max=7.65D-04 NDo=     1
 AX will form     1 AO Fock derivatives at one time.
 LinEq1:  Iter=  1 NonCon=     1 RMS=7.77D-06 Max=8.93D-05 NDo=     1
 LinEq1:  Iter=  2 NonCon=     1 RMS=4.03D-06 Max=5.64D-05 NDo=     1
 LinEq1:  Iter=  3 NonCon=     1 RMS=1.68D-06 Max=2.64D-05 NDo=     1
 LinEq1:  Iter=  4 NonCon=     1 RMS=6.60D-07 Max=1.08D-05 NDo=     1
 LinEq1:  Iter=  5 NonCon=     1 RMS=2.77D-07 Max=1.07D-05 NDo=     1
 LinEq1:  Iter=  6 NonCon=     1 RMS=1.24D-07 Max=7.67D-06 NDo=     1
 LinEq1:  Iter=  7 NonCon=     1 RMS=4.23D-08 Max=1.13D-06 NDo=     1
 LinEq1:  Iter=  8 NonCon=     1 RMS=1.76D-08 Max=3.64D-07 NDo=     1
 LinEq1:  Iter=  9 NonCon=     1 RMS=7.88D-09 Max=2.38D-07 NDo=     1
 LinEq1:  Iter= 10 NonCon=     1 RMS=3.07D-09 Max=9.69D-08 NDo=     1
 LinEq1:  Iter= 11 NonCon=     0 RMS=8.41D-10 Max=1.59D-08 NDo=     1
 Linear equations converged to 8.268D-09 8.268D-08 after    11 iterations.
     Minimum is close to point  2 DX=  4.23D-06 DF=  0.00D+00 DXR=  4.23D-06 DFR=  0.00D+00 which will be used.
 LinEq1:  Iter=  0 NonCon=     1 RMS=7.34D-08 Max=1.87D-06 NDo=     1
 LinEq1:  Iter=  1 NonCon=     1 RMS=3.46D-08 Max=6.95D-07 NDo=     1
 LinEq1:  Iter=  2 NonCon=     1 RMS=1.31D-08 Max=3.85D-07 NDo=     1
 LinEq1:  Iter=  3 NonCon=     1 RMS=6.43D-09 Max=1.83D-07 NDo=     1
 LinEq1:  Iter=  4 NonCon=     1 RMS=2.65D-09 Max=6.17D-08 NDo=     1
 LinEq1:  Iter=  5 NonCon=     1 RMS=1.03D-09 Max=2.73D-08 NDo=     1
 LinEq1:  Iter=  6 NonCon=     1 RMS=3.48D-10 Max=2.02D-08 NDo=     1
 LinEq1:  Iter=  7 NonCon=     1 RMS=1.67D-10 Max=6.87D-09 NDo=     1
 LinEq1:  Iter=  8 NonCon=     1 RMS=8.32D-11 Max=1.62D-09 NDo=     1
 LinEq1:  Iter=  9 NonCon=     0 RMS=3.25D-11 Max=9.22D-10 NDo=     1
 Linear equations converged to 9.571D-11 9.571D-10 after     9 iterations.
 SCF Done:  E(UwB97XD) =  -154.882215732     a.u. after    4 cycles
            Convg  =    0.1160D-06                    28 Fock formations.
              S**2 =  2.0044                  -V/T =  2.0060
 <Sx>= 0.0000 <Sy>= 0.0000 <Sz>= 1.0000 <S**2>= 2.0044 S= 1.0015
 <L.S>= 0.000000000000E+00
 Annihilation of the first spin contaminant:
 S**2 before annihilation     2.0044,   after     2.0000
 Calling FoFJK, ICntrl=      2127 FMM=F ISym2X=0 I1Cent= 0 IOpClX= 1 NMat=1 NMatS=1 NMatT=0.
 ***** Axes restored to original set *****
 -------------------------------------------------------------------
 Center     Atomic                   Forces (Hartrees/Bohr)
 Number     Number              X              Y              Z
 -------------------------------------------------------------------
      1        1          -0.000017327   -0.000000264   -0.000001890
      2        6           0.000054071   -0.000002021   -0.000022347
      3        1          -0.000014094    0.000002057    0.000010049
      4        1          -0.000012893   -0.000002967    0.000005117
      5        6           0.000033695   -0.000002168    0.000001029
      6        1          -0.000005215   -0.000003266    0.000005618
      7        1          -0.000013412    0.000005684    0.000007155
      8        8          -0.000026725    0.000002943   -0.000003210
      9        1           0.000001900    0.000000001   -0.000001523
 -------------------------------------------------------------------
 Cartesian Forces:  Max     0.000054071 RMS     0.000015455

 GradGradGradGradGradGradGradGradGradGradGradGradGradGradGradGradGradGrad
 Berny optimization.
 Using GEDIIS/GDIIS optimizer.
 FormGI is forming the generalized inverse of G from B-inverse, IUseBI=4.
 Internal  Forces:  Max     0.000026708 RMS     0.000009296
 Search for a local minimum.
 Step number  27 out of a maximum of   43
 All quantities printed in internal units (Hartrees-Bohrs-Radians)
 Mixed Optimization -- En-DIIS/RFO-DIIS
 Swapping is turned off.
 Update second derivatives using D2CorX and points   14   15   16   17   18
                                                     19   20   21   22   23
                                                     24   25   26   27
 DE= -5.81D-07 DEPred=-5.96D-07 R= 9.75D-01
 Trust test= 9.75D-01 RLast= 1.88D-01 DXMaxT set to 1.88D-01
 ITU=  0 -1 -1 -1  0 -1  0  0  0  0  0  0  1  1  0  1  1  1  1  1
 ITU=  1  1  1  1  1  1  0
     Eigenvalues ---    0.00001   0.00005   0.00552   0.01430   0.03978
     Eigenvalues ---    0.04389   0.05749   0.06643   0.10120   0.14286
     Eigenvalues ---    0.15375   0.16013   0.16958   0.24222   0.29332
     Eigenvalues ---    0.32899   0.34241   0.34323   0.34555   0.35995
     Eigenvalues ---    0.41447
 Eigenvalue     1 is   5.11D-06 Eigenvector:
                          R8        A13       D3        D9        D6
   1                    0.98907  -0.14743  -0.00078  -0.00078  -0.00076
                          D10       D11       D12       D2        D1
   1                    0.00070   0.00035   0.00035  -0.00031  -0.00031
 Eigenvalue     2 is   5.33D-05 Eigenvector:
                          A13       R8        D3        D6        D2
   1                   -0.98805  -0.14736  -0.01980  -0.01770  -0.01560
                          D9        D1        D5        D4        D8
   1                   -0.01546  -0.01380  -0.01349  -0.01170  -0.01125
 En-DIIS/RFO-DIIS IScMMF=        0 using points:    27   26   25   24   23
 RFO step:  Lambda=-6.23334235D-09.
 DidBck=F Rises=F RFO-DIIS coefs:    3.99297   -2.51497   -0.46427   -6.11165    6.09791
 Maximum step size (   0.188) exceeded in Quadratic search.
    -- Step size scaled by   0.552
 Iteration  1 RMS(Cart)=  0.04729663 RMS(Int)=  0.00051310
 Iteration  2 RMS(Cart)=  0.00109146 RMS(Int)=  0.00000013
 Iteration  3 RMS(Cart)=  0.00000028 RMS(Int)=  0.00000001
 Variable       Old X    -DE/DX   Delta X   Delta X   Delta X     New X
                                 (Linear)    (Quad)   (Total)
    R1        2.05854   0.00001  -0.00001   0.00001   0.00001   2.05855
    R2        2.06118  -0.00001   0.00003  -0.00003   0.00000   2.06118
    R3        2.05853   0.00001   0.00000   0.00001   0.00001   2.05854
    R4        2.87087  -0.00001  -0.00013   0.00009  -0.00003   2.87084
    R5        2.08784  -0.00001   0.00000  -0.00002  -0.00002   2.08782
    R6        2.08791  -0.00001   0.00002  -0.00002   0.00000   2.08792
    R7        2.56703   0.00002   0.00002   0.00000   0.00002   2.56705
    R8       10.35023   0.00000   0.17648   0.00408   0.18057  10.53079
    A1        1.89341   0.00000  -0.00007   0.00005  -0.00002   1.89339
    A2        1.89134  -0.00001   0.00002  -0.00005  -0.00004   1.89130
    A3        1.92713  -0.00001   0.00002  -0.00003  -0.00001   1.92712
    A4        1.89348  -0.00001  -0.00005   0.00004   0.00000   1.89348
    A5        1.93047   0.00003   0.00007   0.00001   0.00007   1.93055
    A6        1.92700   0.00000   0.00001  -0.00001  -0.00001   1.92699
    A7        1.94885   0.00000   0.00011  -0.00006   0.00005   1.94890
    A8        1.94869   0.00000   0.00002  -0.00005  -0.00002   1.94867
    A9        2.02174  -0.00002   0.00001  -0.00004  -0.00003   2.02171
   A10        1.79404   0.00000  -0.00009   0.00010   0.00001   1.79405
   A11        1.86735   0.00001   0.00008   0.00004   0.00012   1.86747
   A12        1.86684   0.00001  -0.00015   0.00003  -0.00012   1.86671
   A13        1.53666   0.00000  -0.04654  -0.00397  -0.05051   1.48614
    D1        1.09632   0.00001  -0.00027   0.00025  -0.00002   1.09630
    D2        3.09392   0.00001  -0.00031   0.00031   0.00000   3.09392
    D3       -1.04689   0.00001  -0.00048   0.00028  -0.00021  -1.04709
    D4       -0.99968   0.00000  -0.00025   0.00021  -0.00004  -0.99972
    D5        0.99791   0.00000  -0.00028   0.00027  -0.00001   0.99790
    D6        3.14029   0.00000  -0.00046   0.00023  -0.00022   3.14007
    D7       -3.09568  -0.00001  -0.00024   0.00016  -0.00008  -3.09576
    D8       -1.09809   0.00000  -0.00027   0.00022  -0.00005  -1.09814
    D9        1.04429  -0.00001  -0.00045   0.00018  -0.00026   1.04403
   D10        3.14158   0.00000   0.00028   0.00002   0.00029  -3.14131
   D11        0.95599   0.00001   0.00006   0.00009   0.00015   0.95614
   D12       -0.95665  -0.00001   0.00020  -0.00005   0.00014  -0.95651
         Item               Value     Threshold  Converged?
 Maximum Force            0.000027     0.000450     YES
 RMS     Force            0.000009     0.000300     YES
 Maximum Displacement     0.134050     0.001800     NO 
 RMS     Displacement     0.047924     0.001200     NO 
 Predicted change in Energy=-4.626307D-07
 GradGradGradGradGradGradGradGradGradGradGradGradGradGradGradGradGradGrad

                          Input orientation:                          
 ---------------------------------------------------------------------
 Center     Atomic      Atomic             Coordinates (Angstroms)
 Number     Number       Type             X           Y           Z
 ---------------------------------------------------------------------
      1          1           0       -1.006132    0.883180    1.696373
      2          6           0       -0.432945    0.000172    1.416356
[truncated: 204,028 more chars]
