# Supplementary material for: Computational Investigation of Substituent Effects on the Alcohol + Carbonyl Channel of Peroxy Radical Self- and Cross-Reactions
Source: J Phys Chem A. 2023 Feb 8;127(7):1686–96. doi: 10.1021/acs.jpca.2c08927 (PMC9969516; doi:10.1021/acs.jpca.2c08927)
Supplement: Supplementary file 2 — jp2c08927_si_002.zip [file jp2c08927_si_002.zip › EtO--OAce/RO-Eto-reactant-molpro.out]

 Primary working directories    : /tmp/hasangal/30799545
 Secondary working directories  : /tmp/hasangal/30799545
 Wavefunction directory         : /wrk/hasangal/alkoxy/monomerinput/ethylakoxy_Conf/ccsdt/ethylakoxy_Conf-M0001-wb97-opt-molpro/
 Main file repository           : /tmp/hasangal/30799545/

 SHA1      : 1b9ee24a8c5e024cf7fb6ed92c8d2aa976a4c587
 NAME      : 2015.1.31
 ARCHNAME  : linux/x86_64
 FC        : /appl/opt/cluster_studio_xe2016/compilers_and_libraries_2016.0.109/linux/mpi/intel64/bin/mpiifort
 BLASLIB   : -L/appl/opt/cluster_studio_xe2016/compilers_and_libraries_2016.0.109/linux/mkl/lib/intel64 -lmkl_intel_ilp64 -lmkl_intel_thread -lmkl_core
 id        : cs

 Nodes     nprocs
 c855         7
 Number of processes for MPI-2 version of Molpro:   nprocs(total)=    8   nprocs(compute)=    7   nprocs(helper)=    1

 Using customized tuning parameters: mindgm=1; mindgv=20; mindgc=4; mindgr=1; noblas=0; minvec=7
 default implementation of scratch files=sf  

 ***,SCI
 memory,1800,m
 geomtyp=xyz
 NOSYM
 geometry={
 8
 ethylakoxy_Conf-M0001-wb97-opt.log,Energy:  -96873.5492596
 H          0.84657       -1.21390        0.88718
 C          0.99018       -0.60153        0.00000
 H          2.00183       -0.19906        0.00000
 H          0.84657       -1.21390       -0.88718
 C          0.00000        0.58493        0.00000
 H          0.18116        1.18569        0.90035
 H          0.18116        1.18569       -0.90035
 O         -1.24979        0.04439        0.00000
 }
 BASIS=MINAO
 END
 {rhf;
 wf,charge=0,spin=1}
 BASIS=VDZ-F12
 END
 {rhf;
 wf,charge=0,spin=1}
 rccsd(t)-f12a,gem_beta=0.9
 
 

 Variables initialized (889), CPU time= 0.00 sec
 Commands  initialized (702), CPU time= 0.01 sec, 572 directives.
 Default parameters read. Elapsed time= 0.14 sec

 Checking input...
 Passed
1


                                         ***  PROGRAM SYSTEM MOLPRO  ***
                                       Copyright, TTI GmbH Stuttgart, 2015
                                    Version 2015.1 linked Mar 22 2018 22:11:11


 **********************************************************************************************************************************
 LABEL *   SCI                                                                           
  64 bit mpp version                                                                     DATE: 20-Nov-18          TIME: 15:17:05  
 **********************************************************************************************************************************

 SHA1:             1b9ee24a8c5e024cf7fb6ed92c8d2aa976a4c587
 **********************************************************************************************************************************
 SETTING GEOMTYP        =    XYZ

 Variable memory set to 1800000000 words,  buffer space   230000 words

 ZSYMEL=NOSYM
 
 SETTING BASIS          =    MINAO


 Recomputing integrals since basis changed


 Using spherical harmonics

 Library entry H      S MINAO                selected for orbital group  1
 Library entry C      S MINAO                selected for orbital group  2
 Library entry C      P MINAO                selected for orbital group  2
 Library entry O      S MINAO                selected for orbital group  6
 Library entry O      P MINAO                selected for orbital group  6


 PROGRAM * SEWARD (Integral evaluation for generally contracted gaussian basis sets)     Author: Roland Lindh, 1990

 Geometry written to block  1 of record 700


 Point group  C1  


 ATOMIC COORDINATES

 NR  ATOM    CHARGE       X              Y              Z

   1  H       1.00    1.599785445   -2.293938543    1.676527223
   2  C       6.00    1.871169014   -1.136726956    0.000000000
   3  H       1.00    3.782910448   -0.376168882    0.000000000
   4  H       1.00    1.599785445   -2.293938543   -1.676527223
   5  C       6.00    0.000000000    1.105357502    0.000000000
   6  H       1.00    0.342342785    2.240629369    1.701414916
   7  H       1.00    0.342342785    2.240629369   -1.701414916
   8  O       8.00   -2.361760813    0.083884943    0.000000000

 Bond lengths in Bohr (Angstrom)

 1-2  2.055123166  2-3  2.057475126  2-4  2.055123166  2-5  2.920310976  5-6  2.073849925
     ( 1.087524345)     ( 1.088768949)     ( 1.087524345)     ( 1.545362017)     ( 1.097434119)

 5-7  2.073849925  5-8  2.573192633
     ( 1.097434119)     ( 1.361674901)

 Bond angles

  1-2-3  109.32019329   1-2-4  109.32900817   1-2-5  110.34675932   2-5-6  108.33154910

  2-5-7  108.33154910   2-5-8  106.45854316   3-2-4  109.32019329   3-2-5  108.15284562

  4-2-5  110.34675932   6-5-7  110.25245888   6-5-8  111.64290966   7-5-8  111.64290966

 NUCLEAR CHARGE:                   25
 NUMBER OF PRIMITIVE AOS:         100
 NUMBER OF SYMMETRY AOS:          100
 NUMBER OF CONTRACTIONS:           20   (  20A   )
 NUMBER OF CORE ORBITALS:           3   (   3A   )
 NUMBER OF VALENCE ORBITALS:       17   (  17A   )


 NUCLEAR REPULSION ENERGY   74.84763697


 Eigenvalues of metric

         1 0.181E+00 0.215E+00 0.240E+00 0.252E+00 0.265E+00 0.298E+00 0.355E+00 0.883E+00


 Contracted 2-electron integrals neglected if value below      1.0D-11
 AO integral compression algorithm  1   Integral accuracy      1.0D-11

     1.835 MB (compressed) written to integral file (100.0%)

     Node minimum: 0.262 MB, node maximum: 0.262 MB


 NUMBER OF SORTED TWO-ELECTRON INTEGRALS:       3255.     BUFFER LENGTH:  32768
 NUMBER OF SEGMENTS:   1  SEGMENT LENGTH:       3255      RECORD LENGTH: 524288

 Memory used in sort:       0.56 MW

 SORT1 READ       28032. AND WROTE        2781. INTEGRALS IN      1 RECORDS. CPU TIME:     0.00 SEC, REAL TIME:     0.01 SEC
 SORT2 READ       18164. AND WROTE       22155. INTEGRALS IN      7 RECORDS. CPU TIME:     0.00 SEC, REAL TIME:     0.01 SEC

 Node minimum:        3075.  Node maximum:        3255. integrals

 OPERATOR DM      FOR CENTER  0  COORDINATES:    0.000000    0.000000    0.000000


 **********************************************************************************************************************************
 DATASETS  * FILE   NREC   LENGTH (MB)   RECORD NAMES
              1      18       20.01       500      610      700      900      950      970     1000      129      960     1100   
                                          VAR    BASINP    GEOM    SYMINP    ZMAT    AOBASIS   BASIS     P2S    ABASIS      S 
                                         1400     1410     1200     1210     1080     1600     1650     1700   
                                           T        V       H0       H01     AOSYM     SMH    MOLCAS    OPER   

 PROGRAMS   *        TOTAL       INT
 CPU TIMES  *         0.71      0.61
 REAL TIME  *         3.36 SEC
 DISK USED  *        29.49 MB      
 GA USED    *         0.00 MB       (max)       0.00 MB       (current)
 **********************************************************************************************************************************


 PROGRAM * RHF-SCF (OPEN SHELL)       Authors: W. Meyer, H.-J. Werner


 NUMBER OF ELECTRONS:      13+   12-    SPACE SYMMETRY=1    SPIN SYMMETRY: Doublet 
 CONVERGENCE THRESHOLDS:    1.00E-05 (Density)    1.00E-07 (Energy)
 MAX. NUMBER OF ITERATIONS:       60
 INTERPOLATION TYPE:            DIIS
 INTERPOLATION STEPS:              2 (START)      1 (STEP)
 LEVEL SHIFTS:                 -0.60 (CLOSED) -0.30 (OPEN) 


 Orbital guess generated from atomic densities. Full valence occupancy:   13

 Molecular orbital dump at record        2100.2

 Initial alpha occupancy:  13
 Initial beta  occupancy:  12
 Wave function symmetry:    1

 ITERATION    DDIFF          GRAD             ENERGY        2-EL.EN.            DIPOLE MOMENTS         DIIS   ORB.
    1      0.000D+00      0.000D+00      -153.01550538    254.615951    1.74149    0.89159    0.00000    0    start
    2      0.000D+00      0.216D-01      -153.13863694    253.417724    0.74597    0.39716    0.00000    1    diag,B
    3      0.357D-01      0.657D-02      -153.16011975    253.062210    0.58518    0.32774    0.00000    2    diag,B
    4      0.983D-02      0.430D-02      -153.17318679    252.861166    0.52636    0.28882    0.00000    3    diag,B
    5      0.137D-01      0.740D-03      -153.17341421    252.863618    0.52489    0.27629    0.00000    4    diag,B
    6      0.136D-02      0.325D-03      -153.17346722    252.859062    0.53073    0.27025    0.00000    5    diag,B
    7      0.111D-02      0.601D-04      -153.17346818    252.860701    0.53236    0.26993    0.00000    6    fixocc
    8      0.177D-03      0.233D-04      -153.17346838    252.861966    0.53308    0.26960    0.00000    7    diag,B
    9      0.863D-04      0.653D-05      -153.17346840    252.862123    0.53298    0.26961    0.00000    8    diag,B
   10      0.210D-04      0.153D-05      -153.17346840    252.862032    0.53298    0.26960    0.00000    9    orth
   11      0.537D-05      0.423D-06      -153.17346840    252.862052    0.53298    0.26961    0.00000    0    orth

 Final alpha occupancy:  13
 Final beta  occupancy:  12

 !RHF STATE 1.1 Energy               -153.173468396052
 Nuclear energy                        74.84763697
 One-electron energy                 -354.45213121
 Two-electron energy                  126.43102584
 Virial quotient                       -1.00460382
 !RHF STATE 1.1 Dipole moment           0.53298235     0.26961101     0.00000000
 Dipole moment /Debye                   1.35461728     0.68523795     0.00000000

 Orbital energies:

         1.1          2.1          3.1          4.1          5.1          6.1          7.1          8.1          9.1         10.1
    -20.594051   -11.481003   -11.392642    -1.384102    -1.065529    -0.888836    -0.702379    -0.683712    -0.635318    -0.587046

        11.1         12.1         13.1         14.1         15.1
     -0.584321    -0.486735    -0.618743     0.385366     0.412645

 HOMO     13.1    -0.618743 =     -16.8369eV
 LUMO     14.1     0.385366 =      10.4864eV
 LUMO-HOMO         1.004110 =      27.3232eV


 **********************************************************************************************************************************
 DATASETS  * FILE   NREC   LENGTH (MB)   RECORD NAMES
              1      18       20.01       500      610      700      900      950      970     1000      129      960     1100   
                                          VAR    BASINP    GEOM    SYMINP    ZMAT    AOBASIS   BASIS     P2S    ABASIS      S 
                                         1400     1410     1200     1210     1080     1600     1650     1700   
                                           T        V       H0       H01     AOSYM     SMH    MOLCAS    OPER   

              2       4        2.88       700     1000      520     2100   
                                         GEOM     BASIS   MCVARS     RHF  

 PROGRAMS   *        TOTAL       RHF       INT
 CPU TIMES  *         0.81      0.10      0.61
 REAL TIME  *         3.62 SEC
 DISK USED  *       190.44 MB      
 SF USED    *         0.00 MB      
 GA USED    *         0.00 MB       (max)       0.00 MB       (current)
 **********************************************************************************************************************************
 SETTING BASIS          =    VDZ-F12


 Recomputing integrals since basis changed


 Using spherical harmonics

 Library entry H      S cc-pVDZ-F12          selected for orbital group  1
 Library entry H      P cc-pVDZ-F12          selected for orbital group  1
 Library entry C      S cc-pVDZ-F12          selected for orbital group  2
 Library entry C      P cc-pVDZ-F12          selected for orbital group  2
 Library entry C      D cc-pVDZ-F12          selected for orbital group  2
 Library entry O      S cc-pVDZ-F12          selected for orbital group  6
 Library entry O      P cc-pVDZ-F12          selected for orbital group  6
 Library entry O      D cc-pVDZ-F12          selected for orbital group  6


 PROGRAM * SEWARD (Integral evaluation for generally contracted gaussian basis sets)     Author: Roland Lindh, 1990

 Geometry written to block  1 of record 700


 Point group  C1  


 ATOMIC COORDINATES

 NR  ATOM    CHARGE       X              Y              Z

   1  H       1.00    1.599785445   -2.293938543    1.676527223
   2  C       6.00    1.871169014   -1.136726956    0.000000000
   3  H       1.00    3.782910448   -0.376168882    0.000000000
   4  H       1.00    1.599785445   -2.293938543   -1.676527223
   5  C       6.00    0.000000000    1.105357502    0.000000000
   6  H       1.00    0.342342785    2.240629369    1.701414916
   7  H       1.00    0.342342785    2.240629369   -1.701414916
   8  O       8.00   -2.361760813    0.083884943    0.000000000

 Bond lengths in Bohr (Angstrom)

 1-2  2.055123166  2-3  2.057475126  2-4  2.055123166  2-5  2.920310976  5-6  2.073849925
     ( 1.087524345)     ( 1.088768949)     ( 1.087524345)     ( 1.545362017)     ( 1.097434119)

 5-7  2.073849925  5-8  2.573192633
     ( 1.097434119)     ( 1.361674901)

 Bond angles

  1-2-3  109.32019329   1-2-4  109.32900817   1-2-5  110.34675932   2-5-6  108.33154910

  2-5-7  108.33154910   2-5-8  106.45854316   3-2-4  109.32019329   3-2-5  108.15284562

  4-2-5  110.34675932   6-5-7  110.25245888   6-5-8  111.64290966   7-5-8  111.64290966

 NUCLEAR CHARGE:                   25
 NUMBER OF PRIMITIVE AOS:         178
 NUMBER OF SYMMETRY AOS:          172
 NUMBER OF CONTRACTIONS:          135   ( 135A   )
 NUMBER OF CORE ORBITALS:           3   (   3A   )
 NUMBER OF VALENCE ORBITALS:       17   (  17A   )


 NUCLEAR REPULSION ENERGY   74.84763697


 Eigenvalues of metric

         1 0.249E-03 0.899E-03 0.104E-02 0.194E-02 0.215E-02 0.264E-02 0.292E-02 0.308E-02


 Contracted 2-electron integrals neglected if value below      1.0D-11
 AO integral compression algorithm  1   Integral accuracy      1.0D-11

     189.006 MB (compressed) written to integral file ( 45.6%)

     Node minimum: 25.166 MB, node maximum: 30.409 MB


 NUMBER OF SORTED TWO-ELECTRON INTEGRALS:    6020112.     BUFFER LENGTH:  32768
 NUMBER OF SEGMENTS:   1  SEGMENT LENGTH:    6020112      RECORD LENGTH: 524288

 Memory used in sort:       6.58 MW

 SORT1 READ    51785010. AND WROTE     5142160. INTEGRALS IN     15 RECORDS. CPU TIME:     0.54 SEC, REAL TIME:     0.62 SEC
 SORT2 READ    35813913. AND WROTE    42140790. INTEGRALS IN    672 RECORDS. CPU TIME:     0.10 SEC, REAL TIME:     0.19 SEC

 Node minimum:     6016179.  Node maximum:     6024048. integrals

 OPERATOR DM      FOR CENTER  0  COORDINATES:    0.000000    0.000000    0.000000


 **********************************************************************************************************************************
 DATASETS  * FILE   NREC   LENGTH (MB)   RECORD NAMES
              1      18       20.69       500      610      700      900      950      970     1001      129      960     1100   
                                          VAR    BASINP    GEOM    SYMINP    ZMAT    AOBASIS   BASIS     P2S    ABASIS      S 
                                         1400     1410     1200     1210     1080     1600     1650     1700   
                                           T        V       H0       H01     AOSYM     SMH    MOLCAS    OPER   

              2       5        2.91       700     1000      520     2100     1001   
                                         GEOM     BASIS   MCVARS     RHF     BASIS   

 PROGRAMS   *        TOTAL       INT       RHF       INT
 CPU TIMES  *         2.42      1.60      0.10      0.61
 REAL TIME  *         5.61 SEC
 DISK USED  *       765.67 MB      
 SF USED    *         0.00 MB      
 GA USED    *         0.00 MB       (max)       0.00 MB       (current)
 **********************************************************************************************************************************


 PROGRAM * RHF-SCF (OPEN SHELL)       Authors: W. Meyer, H.-J. Werner


 NUMBER OF ELECTRONS:      13+   12-    SPACE SYMMETRY=1    SPIN SYMMETRY: Doublet 
 CONVERGENCE THRESHOLDS:    1.00E-05 (Density)    1.00E-07 (Energy)
 MAX. NUMBER OF ITERATIONS:       60
 INTERPOLATION TYPE:            DIIS
 INTERPOLATION STEPS:              2 (START)      1 (STEP)
 LEVEL SHIFTS:                 -0.60 (CLOSED) -0.30 (OPEN) 


 Molecular orbitals read from record     2100.2  Type=RHF/CANONICAL (state 1.1)
 
 Present basis size:     135
 Previous basis size:     20
 Previous occupation:     13
 Previous closed-shells:  12
 Previous core-orbitals:   3
 Present occupation:      13
 Present closed-shells:   12
 Present core-orbitals:    3
 Wavefunction symmetry:    1   Doublet 

 Orbital overlap <old|new>:  < 1.1| 1.1> = 1.000000   < 2.1| 2.1> = 1.000000   < 3.1| 3.1> = 1.000000   < 4.1| 4.1> = 1.000000
                             < 5.1| 5.1> = 1.000000   < 6.1| 6.1> = 1.000000   < 7.1| 7.1> = 1.000000   < 8.1| 8.1> = 1.000000
                             < 9.1| 9.1> = 1.000000   <10.1|10.1> = 1.000000   <11.1|11.1> = 1.000000   <12.1|12.1> = 1.000000
                             <13.1|13.1> = 1.000000

 Molecular orbital dump at record        2101.2

 ITERATION    DDIFF          GRAD             ENERGY        2-EL.EN.            DIPOLE MOMENTS         DIIS   ORB.
    1      0.000D+00      0.000D+00      -153.17346840    252.862052    0.53298    0.26961    0.00000    0    start
    2      0.000D+00      0.141D-01      -153.45345629    256.559473    0.43061    0.20288    0.00000    1    diag,B
    3      0.212D-01      0.444D-02      -153.49684394    256.795054    0.51224    0.25116    0.00000    2    diag,B
    4      0.811D-02      0.144D-02      -153.50381109    256.865075    0.57301    0.27062    0.00000    3    diag,B
    5      0.220D-02      0.590D-03      -153.50539019    256.897100    0.62899    0.28629    0.00000    4    diag,B
    6      0.111D-02      0.198D-03      -153.50558704    256.878336    0.64986    0.28948    0.00000    5    diag,B
    7      0.428D-03      0.712D-04      -153.50561281    256.875113    0.65740    0.28996    0.00000    6    diag,B
    8      0.192D-03      0.211D-04      -153.50561520    256.872817    0.65843    0.28960    0.00000    7    orth
    9      0.824D-04      0.668D-05      -153.50561545    256.872394    0.65838    0.28940    0.00000    8    diag,B
   10      0.318D-04      0.191D-05      -153.50561547    256.872360    0.65829    0.28937    0.00000    9    diag,B
   11      0.117D-04      0.585D-06      -153.50561548    256.872342    0.65826    0.28937    0.00000    9    diag,B
   12      0.422D-05      0.196D-06      -153.50561548    256.872343    0.65826    0.28938    0.00000    0    orth

 Final alpha occupancy:  13
 Final beta  occupancy:  12

 !RHF STATE 1.1 Energy               -153.505615475334
 Nuclear energy                        74.84763697
 One-electron energy                 -356.78942411
 Two-electron energy                  128.43617166
 Virial quotient                       -1.00052742
 !RHF STATE 1.1 Dipole moment           0.65825929     0.28937752     0.00000000
 Dipole moment /Debye                   1.67301864     0.73547611     0.00000000

 Orbital energies:

         1.1          2.1          3.1          4.1          5.1          6.1          7.1          8.1          9.1         10.1
    -20.598568   -11.285767   -11.216012    -1.345007    -0.999305    -0.836475    -0.643504    -0.643356    -0.591904    -0.537062

        11.1         12.1         13.1         14.1         15.1
     -0.521277    -0.439750    -0.601109     0.059279     0.065653

 HOMO     13.1    -0.601109 =     -16.3570eV
 LUMO     14.1     0.059279 =       1.6131eV
 LUMO-HOMO         0.660389 =      17.9701eV


 **********************************************************************************************************************************
 DATASETS  * FILE   NREC   LENGTH (MB)   RECORD NAMES
              1      18       20.69       500      610      700      900      950      970     1001      129      960     1100   
                                          VAR    BASINP    GEOM    SYMINP    ZMAT    AOBASIS   BASIS     P2S    ABASIS      S 
                                         1400     1410     1200     1210     1080     1600     1650     1700   
                                           T        V       H0       H01     AOSYM     SMH    MOLCAS    OPER   

              2       6        5.92       700     1000      520     2100     1001     2101   
                                         GEOM     BASIS   MCVARS     RHF     BASIS     RHF  

 PROGRAMS   *        TOTAL       RHF       INT       RHF       INT
 CPU TIMES  *         3.21      0.79      1.60      0.10      0.61
 REAL TIME  *         6.55 SEC
 DISK USED  *       809.84 MB      
 SF USED    *         0.07 MB      
 GA USED    *         0.00 MB       (max)       0.00 MB       (current)
 **********************************************************************************************************************************


 PROGRAM * CCSD (Restricted open-shell coupled cluster)     Authors: C. Hampel, H.-J. Werner, 1991, M. Deegan, P.J. Knowles, 1992

                   Density fitting integral evaluation by F.R. Manby, 2003,2007, G. Knizia, 2010

 Basis set CC-PVDZ/JKFIT generated.      Number of basis functions:   325 
 Basis set CC-PVDZ-F12/OPTRI generated.  Number of basis functions:   308 
 Basis set AUG-CC-PVDZ/MP2FIT generated. Number of basis functions:   331 

 Convergence thresholds:  THRVAR = 1.00D-08  THRDEN = 1.00D-06

 CCSD(T)     terms to be evaluated (factor= 1.000)


 Number of core orbitals:           3 (   3 )
 Number of closed-shell orbitals:   9 (   9 )
 Number of active  orbitals:        1 (   1 )
 Number of external orbitals:     122 ( 122 )

 Memory could be reduced to 38.04 Mwords without degradation in triples

 Number of N-1 electron functions:              19
 Number of N-2 electron functions:             171
 Number of singly external CSFs:              2337
 Number of doubly external CSFs:           1969353
 Total number of CSFs:                     1971690

 Molecular orbitals read from record     2101.2  Type=RHF/CANONICAL (state 1.1)

 Integral transformation finished. Total CPU:   1.27 sec, npass=  1  Memory used:  15.71 MW
 
 Geminal basis:    OPTFULL  GEM_TYPE=SLATER  BETA=0.9  NGEM=6

 Optimizing Gaussian exponents for each gem_beta

 Geminal optimization for beta= 0.9000
 Weight function:   m=0, omega= 1.3652

 Augmented Hessian optimization of geminal fit. Trust ratio= 0.40000
 Convergence reached after  14 iterations. Final gradient= 2.53D-17, Step= 1.17D-08, Delta= 1.32D-09
 
 Alpha:                 0.16713     0.72638     2.57315     8.59263    32.33955   179.26007
 Coeff:                 0.29008     0.30523     0.17630     0.10448     0.06448     0.03994
 
 
 WFN_F12=FIX,EG    DECOUPLE_EXPL=F   HYBRID=0    NOX=F   SEMIINT_F12=T   CORE_SINGLES=F
 
 AO(A)-basis ORBITAL           loaded. Number of functions:     135
 RI(R)-basis CC-PVDZ-F12/OPTRI loaded. Number of functions:     308
 DF-basis CC-PVDZ/JKFIT        loaded. Number of functions:     325

 Screening thresholds:   THRAO=  1.00D-10  THRMO=  1.00D-09  THRPROD=  1.00D-09
                         THRSW=  1.00D-05  THROV=  1.00D-12  THRAOF12=   1.00D-08

 CPU time for one-electron matrices               1.33 sec
 
 Construction of ABS:
 Pseudo-inverse stability          1.09E-12
 Smallest eigenvalue of S          3.01E-04  (threshold= 1.00E-08)
 Ratio eigmin/eigmax               4.54E-05  (threshold= 1.00E-09)
 Smallest eigenvalue of S kept     3.01E-04  (threshold= 3.01E-04, 0 functions deleted, 308 kept)
 
 Construction of CABS:
 Pseudo-inverse stability          2.51E-11
 Smallest eigenvalue of S          6.51E-06  (threshold= 1.00E-08)
 Ratio eigmin/eigmax               6.51E-06  (threshold= 1.00E-09)
 Smallest eigenvalue of S kept     6.51E-06  (threshold= 6.51E-06, 0 functions deleted, 308 kept)
 
 CPU time for basis constructions                 0.05 sec
 Fock operators(MO) rebuilt from dump record.
 CPU time for fock operators                      0.06 sec
 
                                      TOTAL          ALPHA          BETA    
  Singles Contributions MO        -0.003424740   -0.001711464   -0.001713277
  Singles Contributions CABS      -0.006858248   -0.003738392   -0.003119856
  Pure DF-RHF relaxation          -0.006544269
 
 CPU time for singles                             0.14 sec
 
 AO(A)-basis ORBITAL           loaded. Number of functions:     135
 RI(R)-basis CC-PVDZ-F12/OPTRI loaded. Number of functions:     308
 DF-basis AUG-CC-PVDZ/MP2FIT   loaded. Number of functions:     331

 Screening thresholds:   THRAO=  1.00D-10  THRMO=  1.00D-09  THRPROD=  1.00D-09
                         THRSW=  1.00D-05  THROV=  1.00D-12  THRAOF12=   1.00D-08

 CPU time for transformed integrals               1.38 sec
 CPU time for F12 matrices                        0.76 sec

 Diagonal F12 ansatz with fixed amplitudes:   TS= 0.5000  TT= 0.2500  TN= 0.3750
 
 ITER.     SQ.NORM      CORR.ENERGY   TOTAL ENERGY  ENERGY CHANGE      VAR         CPU   MICRO    DIIS
   1      1.14482110    -0.60813349  -154.12029324    -6.1468E-01   1.43E-01      0.05  1  1  1   0  0
   2      1.14464302    -0.60742201  -154.11958175     7.1148E-04   7.80E-05      0.18  0  0  0   1  1
   3      1.14480821    -0.60763833  -154.11979808    -2.1633E-04   5.78E-07      0.36  0  0  0   2  2
   4      1.14481150    -0.60763961  -154.11979935    -1.2754E-06   3.97E-09      0.55  0  0  0   3  3
   5      1.14481194    -0.60763962  -154.11979936    -8.6322E-09   3.27E-11      0.77  0  0  0   4  4
 
 - - Continuing with F12/conv. amplitude coupling turned on.
 
   6      1.14572702    -0.61069254  -154.12285229    -3.0529E-03   1.42E-04      0.94  1  1  1   1  1
   7      1.14572361    -0.61069297  -154.12285272    -4.2933E-07   1.38E-08      1.13  1  1  1   2  2
   8      1.14572395    -0.61069282  -154.12285256     1.5781E-07   4.29E-11      1.35  1  1  1   3  3
 
 CPU time for iterative RMP2-F12                  1.35 sec
 
 
 DF-RMP2-F12 doubles corrections:
 - - - - - - - - - - - - - - - - 
  Approx.                             TOTAL           A-B            A-A            B-B    
  RMP2-F12/3C(FIX)                -0.108806804   -0.096030452   -0.007607189   -0.005169163
  RMP2-F12/3*C(FIX)               -0.105753606   -0.093789644   -0.007147205   -0.004816757
  RMP2-F12/3*C(DX)                -0.106836643   -0.094815239   -0.007189171   -0.004832232
  RMP2-F12/3*C(FIX,DX)            -0.115837560   -0.103594634   -0.007408824   -0.004834102
 
 DF-RMP2-F12 doubles energies:
 - - - - - - - - - - - - - - -
  Approx.                             TOTAL           A-B            A-A            B-B    
  RMP2                            -0.498461272   -0.382547586   -0.065216984   -0.050696702
  RMP2-F12/3C(FIX)                -0.607268076   -0.478578038   -0.072824173   -0.055865865
  RMP2-F12/3*C(FIX)               -0.604214878   -0.476337230   -0.072364189   -0.055513459
  RMP2-F12/3*C(DX)                -0.605297915   -0.477362826   -0.072406155   -0.055528934
  RMP2-F12/3*C(FIX,DX)            -0.614298832   -0.486142221   -0.072625808   -0.055530804
 
 
  Reference energy                   -153.505615475333
  CABS relaxation correction to RHF    -0.006544268592
  New reference energy               -153.512159743925
 
  RMP2-F12 singles (MO) energy         -0.003424740107
  RMP2-F12 pair energy                 -0.607268076129
  RMP2-F12 correlation energy          -0.610692816236
 
 !RMP2-F12/3C(FIX) energy            -154.122852560161

 Starting RMP2 calculation

 Wavefunction is spin-projected

 ITER.      SQ.NORM     CORR.ENERGY   TOTAL ENERGY   ENERGY CHANGE        DEN1      VAR(S)    VAR(P)  DIIS     TIME
   1      1.14314728    -0.50021737  -154.00583284    -0.50021737    -0.00157255  0.70D-05  0.57D-03  1  1     6.85
   2      1.14451327    -0.50190826  -154.00752373    -0.00169089    -0.00000253  0.20D-06  0.98D-06  2  2     7.07
   3      1.14454556    -0.50193030  -154.00754577    -0.00002204    -0.00000002  0.82D-08  0.48D-08  3  3     7.30
   4      1.14454604    -0.50193034  -154.00754582    -0.00000004    -0.00000000  0.22D-09  0.51D-10  4  4     7.56

 Norm of t1 vector:      0.03100956      S-energy:    -0.00287296      T1 diagnostic:  0.00045661
 Norm of t2 vector:      0.37892538      P-energy:    -0.49905738
                                         Alpha-Beta:  -0.38327587
                                         Alpha-Alpha: -0.06529202
                                         Beta-Beta:   -0.05048949

 Spin contamination <S**2-Sz**2-Sz>     0.00000000
  Reference energy                   -153.512159743925
  RHF-RMP2 correlation energy          -0.501930339785
 !RHF-RMP2 energy                    -154.014090083710
 (NB above energy spin projected)

 Starting RCCSD calculation

 ITER.      SQ.NORM     CORR.ENERGY   TOTAL ENERGY   ENERGY CHANGE        DEN1      VAR(S)    VAR(P)  DIIS     TIME
   1      1.15427692    -0.51079621  -154.01641169    -0.51079621    -0.01402927  0.27D-02  0.27D-02  1  1     9.95
   2      1.16784730    -0.52419491  -154.02981039    -0.01339870    -0.00125894  0.20D-03  0.35D-03  2  2    12.31
   3      1.17432515    -0.52737036  -154.03298584    -0.00317545    -0.00024020  0.17D-03  0.29D-04  3  3    14.70
   4      1.17779394    -0.52848131  -154.03409679    -0.00111095    -0.00006783  0.45D-04  0.10D-04  4  4    17.11
   5      1.18056809    -0.52888559  -154.03450106    -0.00040427    -0.00001652  0.14D-04  0.17D-05  5  5    19.73
   6      1.18218944    -0.52904054  -154.03465601    -0.00015495    -0.00000215  0.96D-06  0.48D-06  6  6    22.17
   7      1.18262648    -0.52907990  -154.03469537    -0.00003936    -0.00000037  0.24D-06  0.62D-07  6  2    24.62
   8      1.18270440    -0.52908974  -154.03470522    -0.00000985    -0.00000007  0.30D-07  0.16D-07  6  1    27.07
   9      1.18274002    -0.52909229  -154.03470776    -0.00000254    -0.00000001  0.10D-07  0.21D-08  6  3    29.52
  10      1.18273052    -0.52908889  -154.03470436     0.00000340    -0.00000000  0.13D-08  0.47D-09  6  5    37.47
  11      1.18273797    -0.52908853  -154.03470401     0.00000036    -0.00000000  0.19D-09  0.64D-10  6  4    39.88

 Norm of t1 vector:      0.11726444      S-energy:    -0.00357465      T1 diagnostic:  0.01758794
                                                                       D1 diagnostic:  0.06362827
 Norm of t2 vector:      0.41108031      P-energy:    -0.52551388
                                         Alpha-Beta:  -0.41589149
                                         Alpha-Alpha: -0.06120940
                                         Beta-Beta:   -0.04841300

 Singles amplitudes (print threshold =  0.500E-01):

         I         SYM. A    A   T(IA) [Beta-Beta]

         4         1         1      0.06647639
         8         1         1     -0.06064653

 Spin contamination <S**2-Sz**2-Sz>     0.00000000

 Memory could be reduced to 41.42 Mwords without degradation in triples
 

 RESULTS
 =======

  Reference energy                   -153.505615475333
  CABS relaxation correction to RHF    -0.006544268592
  New reference energy               -153.512159743925
 
  F12 corrections for ansatz 3C(FIX) added to RCCSD energy. Coupling mode:  7
 
  RCCSD-F12a singles energy            -0.003574648014
  RCCSD-F12a pair energy               -0.631055505875
  RCCSD-F12a correlation energy        -0.634630153889
  Triples (T) contribution             -0.017632202658
  Total correlation energy             -0.652262356547
 
  RHF-RCCSD-F12a energy              -154.146789897813
  RHF-RCCSD[T]-F12a energy           -154.165334308751
  RHF-RCCSD-T-F12a energy            -154.164127594875
 !RHF-RCCSD(T)-F12a energy           -154.164422100472

 Program statistics:

 Available memory in ccsd:              1799999000
 Min. memory needed in ccsd:               5855359
 Max. memory used in ccsd:                 8262628
 Max. memory used in cckext:               6708233 (11 integral passes)
 Max. memory used in cckint:              15708257 ( 1 integral passes)


 **********************************************************************************************************************************
 DATASETS  * FILE   NREC   LENGTH (MB)   RECORD NAMES
              1      18       20.69       500      610      700      900      950      970     1001      129      960     1100   
                                          VAR    BASINP    GEOM    SYMINP    ZMAT    AOBASIS   BASIS     P2S    ABASIS      S 
                                         1400     1410     1200     1210     1080     1600     1650     1700   
                                           T        V       H0       H01     AOSYM     SMH    MOLCAS    OPER   

              2       7        6.14       700     1000      520     2100     1001     2101     7360   
                                         GEOM     BASIS   MCVARS     RHF     BASIS     RHF    F12ABS    

 PROGRAMS   *        TOTAL      F12A       RHF       INT       RHF       INT
 CPU TIMES  *        66.44     63.23      0.79      1.60      0.10      0.61
 REAL TIME  *        78.93 SEC
 DISK USED  *         2.53 GB      
 SF USED    *         1.95 GB      
 GA USED    *         2.47 MB       (max)       0.00 MB       (current)
 **********************************************************************************************************************************

 RCCSD(T)-F12A/cc-pVDZ-F12 energy=   -154.164422100472

   RCCSD(T)-F12A        RHF-SCF         RHF-SCF 
   -154.16442210   -153.50561548   -153.17346840
 **********************************************************************************************************************************
 Molpro calculation terminated
 Variable memory released
