# Supplementary material for: Computational Investigation of Substituent Effects on the Alcohol + Carbonyl Channel of Peroxy Radical Self- and Cross-Reactions
Source: J Phys Chem A. 2023 Feb 8;127(7):1686–96. doi: 10.1021/acs.jpca.2c08927 (PMC9969516; doi:10.1021/acs.jpca.2c08927)
Supplement: Supplementary file 2 — jp2c08927_si_002.zip [file jp2c08927_si_002.zip › EtO--OAce/acetaldehyde_sing.log]

 Entering Gaussian System, Link 0=/appl/chem/G09RevD.01/g09/g09
 Initial command:
 /appl/chem/G09RevD.01/g09/l1.exe "/wrk/hasangal/37794141.GAUSS_SCRDIR/Gau-25211.inp" -scrdir="/wrk/hasangal/37794141.GAUSS_SCRDIR/"
 Entering Link 1 = /appl/chem/G09RevD.01/g09/l1.exe PID=     25213.
  
 Copyright (c) 1988,1990,1992,1993,1995,1998,2003,2009,2013,
            Gaussian, Inc.  All Rights Reserved.
  
 This is part of the Gaussian(R) 09 program.  It is based on
 the Gaussian(R) 03 system (copyright 2003, Gaussian, Inc.),
 the Gaussian(R) 98 system (copyright 1998, Gaussian, Inc.),
 the Gaussian(R) 94 system (copyright 1995, Gaussian, Inc.),
 the Gaussian 92(TM) system (copyright 1992, Gaussian, Inc.),
 the Gaussian 90(TM) system (copyright 1990, Gaussian, Inc.),
 the Gaussian 88(TM) system (copyright 1988, Gaussian, Inc.),
 the Gaussian 86(TM) system (copyright 1986, Carnegie Mellon
 University), and the Gaussian 82(TM) system (copyright 1983,
 Carnegie Mellon University). Gaussian is a federally registered
 trademark of Gaussian, Inc.
  
 This software contains proprietary and confidential information,
 including trade secrets, belonging to Gaussian, Inc.
  
 This software is provided under written license and may be
 used, copied, transmitted, or stored only in accord with that
 written license.
  
 The following legend is applicable only to US Government
 contracts under FAR:
  
                    RESTRICTED RIGHTS LEGEND
  
 Use, reproduction and disclosure by the US Government is
 subject to restrictions as set forth in subparagraphs (a)
 and (c) of the Commercial Computer Software - Restricted
 Rights clause in FAR 52.227-19.
  
 Gaussian, Inc.
 340 Quinnipiac St., Bldg. 40, Wallingford CT 06492
  
  
 ---------------------------------------------------------------
 Warning -- This program may not be used in any manner that
 competes with the business of Gaussian, Inc. or will provide
 assistance to any competitor of Gaussian, Inc.  The licensee
 of this program is prohibited from giving any competitor of
 Gaussian, Inc. access to this program.  By using this program,
 the user acknowledges that Gaussian, Inc. is engaged in the
 business of creating and licensing software in the field of
 computational chemistry and represents and warrants to the
 licensee that it is not a competitor of Gaussian, Inc. and that
 it will not use this program in any manner prohibited above.
 ---------------------------------------------------------------
  

 Cite this work as:
 Gaussian 09, Revision D.01,
 M. J. Frisch, G. W. Trucks, H. B. Schlegel, G. E. Scuseria, 
 M. A. Robb, J. R. Cheeseman, G. Scalmani, V. Barone, B. Mennucci, 
 G. A. Petersson, H. Nakatsuji, M. Caricato, X. Li, H. P. Hratchian, 
 A. F. Izmaylov, J. Bloino, G. Zheng, J. L. Sonnenberg, M. Hada, 
 M. Ehara, K. Toyota, R. Fukuda, J. Hasegawa, M. Ishida, T. Nakajima, 
 Y. Honda, O. Kitao, H. Nakai, T. Vreven, J. A. Montgomery, Jr., 
 J. E. Peralta, F. Ogliaro, M. Bearpark, J. J. Heyd, E. Brothers, 
 K. N. Kudin, V. N. Staroverov, T. Keith, R. Kobayashi, J. Normand, 
 K. Raghavachari, A. Rendell, J. C. Burant, S. S. Iyengar, J. Tomasi, 
 M. Cossi, N. Rega, J. M. Millam, M. Klene, J. E. Knox, J. B. Cross, 
 V. Bakken, C. Adamo, J. Jaramillo, R. Gomperts, R. E. Stratmann, 
 O. Yazyev, A. J. Austin, R. Cammi, C. Pomelli, J. W. Ochterski, 
 R. L. Martin, K. Morokuma, V. G. Zakrzewski, G. A. Voth, 
 P. Salvador, J. J. Dannenberg, S. Dapprich, A. D. Daniels, 
 O. Farkas, J. B. Foresman, J. V. Ortiz, J. Cioslowski, 
 and D. J. Fox, Gaussian, Inc., Wallingford CT, 2013.
 
 ******************************************
 Gaussian 09:  ES64L-G09RevD.01 24-Apr-2013
                 2-Feb-2019 
 ******************************************
 %mem=12GB
 %NProcShared=16
 Will use up to   16 processors via shared memory.
 %chk=acetaldehyde_Conf-wb97-opt
 ----------------------------------------------------------------------
 #wB97XD aug-cc-pVTZ Opt SCF=QC Integral(Grid=SuperFineGrid) Freq MaxDi
 sk=32GB
 ----------------------------------------------------------------------
 1/14=-1,18=20,19=15,26=5,38=1/1,3;
 2/9=110,12=2,17=6,18=5,40=1/2;
 3/5=16,6=1,7=10,11=2,16=1,25=1,30=1,71=1,74=-58,75=-7/1,2,3;
 4//1;
 5/5=2,8=3,38=5/8;
 6/7=2,8=2,9=2,10=2,28=1/1;
 7//1,2,3,16;
 1/14=-1,18=20,19=15,26=5/3(2);
 2/9=110/2;
 99//99;
 2/9=110/2;
 3/5=16,6=1,7=10,11=2,16=1,25=1,30=1,71=1,74=-58,75=-7/1,2,3;
 4/5=5,16=3,69=1/1;
 5/5=2,8=3,38=5/8;
 7//1,2,3,16;
 1/14=-1,18=20,19=15,26=5/3(-5);
 2/9=110/2;
 6/7=2,8=2,9=2,10=2,19=2,28=1/1;
 99/9=1/99;
 -----
 Title
 -----
 Symbolic Z-matrix:
 Charge =  0 Multiplicity = 1
 H                    -1.3568    0.        0.5089 
 C                    -0.2673    0.        0.5933 
 H                     0.0555    0.8931    1.1333 
 H                     0.0555   -0.8931    1.1333 
 C                     0.3537    0.       -0.7694 
 H                     1.4566    0.       -0.7905 
 O                    -0.2972    0.       -1.809 
 

 GradGradGradGradGradGradGradGradGradGradGradGradGradGradGradGradGradGrad
 Berny optimization.
 Initialization pass.
                           ----------------------------
                           !    Initial Parameters    !
                           ! (Angstroms and Degrees)  !
 --------------------------                            --------------------------
 ! Name  Definition              Value          Derivative Info.                !
 --------------------------------------------------------------------------------
 ! R1    R(1,2)                  1.0928         estimate D2E/DX2                !
 ! R2    R(2,3)                  1.0924         estimate D2E/DX2                !
 ! R3    R(2,4)                  1.0924         estimate D2E/DX2                !
 ! R4    R(2,5)                  1.4975         estimate D2E/DX2                !
 ! R5    R(5,6)                  1.1031         estimate D2E/DX2                !
 ! R6    R(5,7)                  1.2266         estimate D2E/DX2                !
 ! A1    A(1,2,3)              109.4376         estimate D2E/DX2                !
 ! A2    A(1,2,4)              109.4376         estimate D2E/DX2                !
 ! A3    A(1,2,5)              110.0697         estimate D2E/DX2                !
 ! A4    A(3,2,4)              109.676          estimate D2E/DX2                !
 ! A5    A(3,2,5)              109.1031         estimate D2E/DX2                !
 ! A6    A(4,2,5)              109.1031         estimate D2E/DX2                !
 ! A7    A(2,5,6)              115.5954         estimate D2E/DX2                !
 ! A8    A(2,5,7)              123.4497         estimate D2E/DX2                !
 ! A9    A(6,5,7)              120.9549         estimate D2E/DX2                !
 ! D1    D(1,2,5,6)            180.0            estimate D2E/DX2                !
 ! D2    D(1,2,5,7)              0.0            estimate D2E/DX2                !
 ! D3    D(3,2,5,6)             59.9022         estimate D2E/DX2                !
 ! D4    D(3,2,5,7)           -120.0978         estimate D2E/DX2                !
 ! D5    D(4,2,5,6)            -59.9022         estimate D2E/DX2                !
 ! D6    D(4,2,5,7)            120.0978         estimate D2E/DX2                !
 --------------------------------------------------------------------------------
 Trust Radius=3.00D-01 FncErr=1.00D-07 GrdErr=1.00D-07
 Number of steps in this run=     31 maximum allowed number of steps=    100.
 GradGradGradGradGradGradGradGradGradGradGradGradGradGradGradGradGradGrad

                          Input orientation:                          
 ---------------------------------------------------------------------
 Center     Atomic      Atomic             Coordinates (Angstroms)
 Number     Number       Type             X           Y           Z
 ---------------------------------------------------------------------
      1          1           0       -1.356800    0.000000    0.508900
      2          6           0       -0.267300    0.000000    0.593300
      3          1           0        0.055500    0.893100    1.133300
      4          1           0        0.055500   -0.893100    1.133300
      5          6           0        0.353700    0.000000   -0.769400
      6          1           0        1.456600    0.000000   -0.790500
      7          8           0       -0.297200    0.000000   -1.809000
 ---------------------------------------------------------------------
                    Distance matrix (angstroms):
                    1          2          3          4          5
     1  H    0.000000
     2  C    1.092764   0.000000
     3  H    1.783843   1.092441   0.000000
     4  H    1.783843   1.092441   1.786200   0.000000
     5  C    2.135383   1.497529   2.122927   2.122927   0.000000
     6  H    3.098977   2.210596   2.541990   2.541990   1.103102
     7  O    2.548610   2.402486   3.095021   3.095021   1.226556
                    6          7
     6  H    0.000000
     7  O    2.028092   0.000000
 Stoichiometry    C2H4O
 Framework group  CS[SG(C2H2O),X(H2)]
 Deg. of freedom    10
 Full point group                 CS      NOp   2
 Largest Abelian subgroup         CS      NOp   2
 Largest concise Abelian subgroup CS      NOp   2
                         Standard orientation:                         
 ---------------------------------------------------------------------
 Center     Atomic      Atomic             Coordinates (Angstroms)
 Number     Number       Type             X           Y           Z
 ---------------------------------------------------------------------
      1          1           0        0.402815   -1.627507    0.000000
      2          6           0        0.954607   -0.684289    0.000000
      3          1           0        1.581366   -0.629766    0.893100
      4          1           0        1.581366   -0.629766   -0.893100
      5          6           0        0.000000    0.469539    0.000000
      6          1           0        0.462739    1.470891    0.000000
      7          8           0       -1.219491    0.338081    0.000000
 ---------------------------------------------------------------------
 Rotational constants (GHZ):     55.5922980     10.1885654      9.1095553
 Standard basis: Aug-CC-pVTZ (5D, 7F)
 There are   172 symmetry adapted cartesian basis functions of A'  symmetry.
 There are    93 symmetry adapted cartesian basis functions of A"  symmetry.
 There are   145 symmetry adapted basis functions of A'  symmetry.
 There are    85 symmetry adapted basis functions of A"  symmetry.
   230 basis functions,   324 primitive gaussians,   265 cartesian basis functions
    12 alpha electrons       12 beta electrons
       nuclear repulsion energy        69.4743804131 Hartrees.
 NAtoms=    7 NActive=    7 NUniq=    6 SFac= 1.36D+00 NAtFMM=   60 NAOKFM=F Big=F
 Integral buffers will be    131072 words long.
 Raffenetti 2 integral format.
 Two-electron integral symmetry is turned on.
 Nuclear repulsion after empirical dispersion term =       69.4730991534 Hartrees.
 One-electron integrals computed using PRISM.
 NBasis=   230 RedAO= T EigKep=  4.06D-05  NBF=   145    85
 NBsUse=   230 1.00D-06 EigRej= -1.00D+00 NBFU=   145    85
 ExpMin= 2.53D-02 ExpMax= 1.53D+04 ExpMxC= 5.22D+02 IAcc=3 IRadAn=         7 AccDes= 0.00D+00
 Harris functional with IExCor= 4639 and IRadAn=       7 diagonalized for initial guess.
 HarFok:  IExCor= 4639 AccDes= 0.00D+00 IRadAn=         7 IDoV= 1 UseB2=F ITyADJ=14
 ICtDFT=  3500011 ScaDFX=  1.000000  1.000000  1.000000  1.000000
 FoFCou: FMM=F IPFlag=           0 FMFlag=      100000 FMFlg1=           0
         NFxFlg=           0 DoJE=T BraDBF=F KetDBF=T FulRan=T
         wScrn=  0.000000 ICntrl=     500 IOpCl=  0 I1Cent=   200000004 NGrid=           0
         NMat0=    1 NMatS0=      1 NMatT0=    0 NMatD0=    1 NMtDS0=    0 NMtDT0=    0
 Petite list used in FoFCou.
 Initial guess orbital symmetries:
       Occupied  (A') (A') (A') (A') (A') (A') (A') (A") (A') (A')
                 (A") (A')
       Virtual   (A') (A") (A') (A") (A') (A') (A') (A") (A') (A')
                 (A') (A") (A') (A") (A') (A') (A') (A") (A') (A')
                 (A') (A") (A") (A') (A") (A') (A') (A") (A') (A')
                 (A") (A') (A') (A') (A") (A') (A") (A') (A') (A')
                 (A') (A") (A") (A') (A") (A') (A') (A') (A") (A')
                 (A') (A') (A") (A') (A') (A") (A") (A') (A') (A")
                 (A") (A') (A') (A") (A') (A") (A') (A") (A') (A')
                 (A") (A') (A') (A") (A') (A") (A") (A') (A') (A")
                 (A') (A') (A") (A') (A") (A') (A') (A") (A') (A')
                 (A') (A") (A') (A") (A') (A') (A") (A') (A') (A")
                 (A") (A') (A") (A') (A') (A') (A") (A') (A') (A")
                 (A") (A') (A") (A') (A") (A') (A") (A') (A') (A")
                 (A') (A') (A") (A') (A') (A") (A') (A') (A') (A")
                 (A') (A") (A') (A') (A') (A") (A') (A") (A') (A")
                 (A') (A") (A") (A') (A') (A") (A') (A") (A') (A')
                 (A') (A") (A') (A") (A') (A") (A') (A") (A') (A")
                 (A') (A") (A') (A") (A') (A') (A') (A") (A') (A")
                 (A') (A') (A") (A') (A") (A') (A") (A') (A') (A")
                 (A') (A') (A") (A') (A") (A') (A") (A") (A') (A')
                 (A') (A') (A") (A") (A') (A') (A') (A") (A') (A')
                 (A') (A") (A') (A") (A') (A") (A') (A") (A') (A")
                 (A') (A') (A") (A') (A') (A') (A') (A')
 The electronic state of the initial guess is 1-A'.
 Keep R1 ints in memory in symmetry-blocked form, NReq=1061056356.
 Gradient too large for Newton-Raphson -- use scaled steepest descent instead.
 Gradient too large for Newton-Raphson -- use scaled steepest descent instead.
 Gradient too large for Newton-Raphson -- use scaled steepest descent instead.
     Accept linear search using points  1 and  2.
 Gradient too large for Newton-Raphson -- use scaled steepest descent instead.
 Gradient too large for Newton-Raphson -- use scaled steepest descent instead.
     Accept linear search using points  1 and  2.
 LinEq1:  Iter=  0 NonCon=     1 RMS=6.38D-05 Max=1.33D-03 NDo=     1
 AX will form     1 AO Fock derivatives at one time.
 LinEq1:  Iter=  1 NonCon=     1 RMS=4.72D-06 Max=9.85D-05 NDo=     1
 LinEq1:  Iter=  2 NonCon=     1 RMS=1.35D-06 Max=2.22D-05 NDo=     1
 LinEq1:  Iter=  3 NonCon=     1 RMS=1.12D-06 Max=3.75D-05 NDo=     1
 LinEq1:  Iter=  4 NonCon=     1 RMS=3.07D-07 Max=4.15D-06 NDo=     1
 LinEq1:  Iter=  5 NonCon=     1 RMS=9.42D-08 Max=7.73D-07 NDo=     1
 LinEq1:  Iter=  6 NonCon=     1 RMS=2.21D-08 Max=2.00D-07 NDo=     1
 LinEq1:  Iter=  7 NonCon=     1 RMS=6.36D-09 Max=1.10D-07 NDo=     1
 LinEq1:  Iter=  8 NonCon=     0 RMS=2.07D-09 Max=1.45D-08 NDo=     1
 Linear equations converged to 7.233D-09 7.233D-08 after     8 iterations.
     Accept linear search using points  1 and  2.
     Minimum is close to point  2 DX= -1.26D-04 DF= -3.41D-13 DXR=  1.26D-04 DFR=  1.55D-08 which will be used.
 LinEq1:  Iter=  0 NonCon=     1 RMS=1.25D-07 Max=3.82D-06 NDo=     1
 LinEq1:  Iter=  1 NonCon=     1 RMS=6.65D-08 Max=7.80D-07 NDo=     1
 LinEq1:  Iter=  2 NonCon=     1 RMS=4.00D-08 Max=8.51D-07 NDo=     1
 LinEq1:  Iter=  3 NonCon=     1 RMS=7.83D-09 Max=1.35D-07 NDo=     1
 LinEq1:  Iter=  4 NonCon=     1 RMS=2.43D-09 Max=3.31D-08 NDo=     1
 LinEq1:  Iter=  5 NonCon=     1 RMS=7.52D-10 Max=8.26D-09 NDo=     1
 LinEq1:  Iter=  6 NonCon=     1 RMS=1.70D-10 Max=1.72D-09 NDo=     1
 LinEq1:  Iter=  7 NonCon=     0 RMS=3.00D-11 Max=4.87D-10 NDo=     1
 Linear equations converged to 8.522D-11 8.522D-10 after     7 iterations.
 SCF Done:  E(RwB97XD) =  -153.838430920     a.u. after    8 cycles
            Convg  =    0.1572D-08                    32 Fock formations.
              S**2 =  0.0000                  -V/T =  2.0065

 **********************************************************************

            Population analysis using the SCF density.

 **********************************************************************

 Orbital symmetries:
       Occupied  (A') (A') (A') (A') (A') (A') (A') (A") (A') (A')
                 (A") (A')
       Virtual   (A') (A") (A') (A") (A') (A') (A') (A") (A') (A')
                 (A') (A") (A') (A") (A') (A') (A') (A") (A') (A')
                 (A') (A") (A") (A') (A") (A') (A') (A") (A') (A')
                 (A") (A') (A') (A') (A") (A") (A') (A') (A') (A')
                 (A') (A") (A") (A') (A") (A') (A') (A') (A") (A')
                 (A') (A') (A") (A') (A') (A") (A") (A') (A") (A')
                 (A") (A') (A') (A") (A') (A") (A') (A") (A') (A')
                 (A") (A') (A') (A") (A') (A") (A") (A') (A") (A')
                 (A') (A') (A") (A') (A") (A') (A') (A") (A') (A')
                 (A") (A') (A') (A") (A') (A") (A') (A') (A") (A')
                 (A") (A') (A") (A') (A') (A") (A') (A') (A') (A")
                 (A") (A') (A") (A') (A") (A') (A") (A') (A') (A")
                 (A') (A') (A") (A') (A') (A") (A') (A') (A') (A")
                 (A') (A") (A') (A') (A") (A') (A') (A") (A') (A")
                 (A') (A") (A") (A') (A') (A") (A') (A") (A') (A')
                 (A') (A") (A') (A") (A') (A") (A') (A") (A') (A")
                 (A') (A") (A') (A") (A') (A') (A') (A") (A') (A")
                 (A') (A') (A") (A') (A") (A') (A") (A') (A') (A")
                 (A') (A') (A") (A') (A") (A') (A") (A") (A') (A')
                 (A') (A') (A") (A") (A') (A') (A') (A") (A') (A')
                 (A') (A") (A') (A") (A') (A") (A') (A") (A') (A")
                 (A') (A') (A") (A') (A') (A') (A') (A')
 The electronic state is 1-A'.
 Alpha  occ. eigenvalues --  -19.25668 -10.38660 -10.29978  -1.14544  -0.86021
 Alpha  occ. eigenvalues --   -0.68249  -0.57150  -0.54109  -0.52703  -0.48457
 Alpha  occ. eigenvalues --   -0.45146  -0.34816
 Alpha virt. eigenvalues --    0.02911   0.03508   0.04154   0.04541   0.05683
 Alpha virt. eigenvalues --    0.09067   0.10099   0.10903   0.12171   0.12490
 Alpha virt. eigenvalues --    0.12569   0.13009   0.17325   0.17494   0.18387
 Alpha virt. eigenvalues --    0.21884   0.22413   0.22983   0.24822   0.25644
 Alpha virt. eigenvalues --    0.26340   0.28454   0.29636   0.31098   0.32241
 Alpha virt. eigenvalues --    0.32285   0.33366   0.34164   0.36733   0.37460
 Alpha virt. eigenvalues --    0.38210   0.38395   0.40232   0.40392   0.41864
 Alpha virt. eigenvalues --    0.42759   0.42882   0.43505   0.46768   0.47660
 Alpha virt. eigenvalues --    0.48846   0.49732   0.52912   0.55157   0.58395
 Alpha virt. eigenvalues --    0.61049   0.63083   0.65567   0.68234   0.68596
 Alpha virt. eigenvalues --    0.71489   0.73087   0.74843   0.75932   0.77795
 Alpha virt. eigenvalues --    0.79713   0.80539   0.80813   0.83716   0.83866
 Alpha virt. eigenvalues --    0.86785   0.88641   0.88982   0.89539   0.91045
 Alpha virt. eigenvalues --    0.91330   0.92936   0.94965   0.95054   0.98203
 Alpha virt. eigenvalues --    0.99622   0.99903   1.02336   1.05033   1.06220
 Alpha virt. eigenvalues --    1.08049   1.11423   1.11884   1.14739   1.15223
 Alpha virt. eigenvalues --    1.18790   1.19728   1.21161   1.22056   1.23461
 Alpha virt. eigenvalues --    1.27896   1.30597   1.33905   1.36610   1.37610
 Alpha virt. eigenvalues --    1.42231   1.42721   1.44769   1.46247   1.49433
 Alpha virt. eigenvalues --    1.53238   1.53647   1.54946   1.57013   1.57053
 Alpha virt. eigenvalues --    1.62113   1.62539   1.64051   1.66256   1.68194
 Alpha virt. eigenvalues --    1.73389   1.73721   1.74643   1.82535   1.82770
 Alpha virt. eigenvalues --    1.90309   1.93335   1.97470   2.01569   2.05751
 Alpha virt. eigenvalues --    2.06397   2.08213   2.09081   2.13746   2.19662
 Alpha virt. eigenvalues --    2.20993   2.26671   2.30115   2.31325   2.39035
 Alpha virt. eigenvalues --    2.40868   2.45685   2.52646   2.58792   2.62481
 Alpha virt. eigenvalues --    2.70337   2.71057   2.73987   2.82853   2.93275
 Alpha virt. eigenvalues --    2.94042   3.01341   3.10929   3.12145   3.14617
 Alpha virt. eigenvalues --    3.18111   3.24708   3.25865   3.26117   3.33776
 Alpha virt. eigenvalues --    3.36203   3.36680   3.36923   3.41681   3.45815
 Alpha virt. eigenvalues --    3.57860   3.60556   3.62899   3.63250   3.68436
 Alpha virt. eigenvalues --    3.69837   3.77205   3.77466   3.83278   3.83873
 Alpha virt. eigenvalues --    3.85023   3.87807   3.89642   3.96378   4.02796
 Alpha virt. eigenvalues --    4.04706   4.06621   4.07046   4.21602   4.23621
 Alpha virt. eigenvalues --    4.30592   4.34985   4.43690   4.48805   4.48991
 Alpha virt. eigenvalues --    4.54776   4.56604   4.59555   4.61892   4.63289
 Alpha virt. eigenvalues --    4.72689   4.78172   4.84311   4.85271   4.92484
 Alpha virt. eigenvalues --    4.93454   5.01489   5.08160   5.10876   5.20445
 Alpha virt. eigenvalues --    5.22922   5.36170   5.38318   5.40879   5.55432
 Alpha virt. eigenvalues --    5.65862   5.75282   5.81173   5.87612   5.96193
 Alpha virt. eigenvalues --    6.06443   6.26004   6.30493   6.35094   6.41927
 Alpha virt. eigenvalues --    6.58930   6.62328   6.78164   6.85920   6.88656
 Alpha virt. eigenvalues --    7.09319   7.18233   7.20236   7.33097   7.42264
 Alpha virt. eigenvalues --   14.21890  15.90650  17.36622
          Condensed to atoms (all electrons):
               1          2          3          4          5          6
     1  H    0.385565   0.366244  -0.001980  -0.001980  -0.022314   0.002661
     2  C    0.366244   5.341514   0.392888   0.392888   0.192450  -0.000577
     3  H   -0.001980   0.392888   0.336456   0.010101   0.001551  -0.000354
     4  H   -0.001980   0.392888   0.010101   0.336456   0.001551  -0.000354
     5  C   -0.022314   0.192450   0.001551   0.001551   5.161974   0.320911
     6  H    0.002661  -0.000577  -0.000354  -0.000354   0.320911   0.369625
     7  O    0.019101  -0.063078  -0.000322  -0.000322   0.252618  -0.080628
               7
     1  H    0.019101
     2  C   -0.063078
     3  H   -0.000322
     4  H   -0.000322
     5  C    0.252618
     6  H   -0.080628
     7  O    8.506299
 Mulliken charges:
               1
     1  H    0.252702
     2  C   -0.622330
     3  H    0.261660
     4  H    0.261660
     5  C    0.091261
     6  H    0.388716
     7  O   -0.633669
 Sum of Mulliken charges =   0.00000
 Mulliken charges with hydrogens summed into heavy atoms:
               1
     2  C    0.153693
     5  C    0.479977
     7  O   -0.633669
 Electronic spatial extent (au):  <R**2>=            167.1763
 Charge=              0.0000 electrons
 Dipole moment (field-independent basis, Debye):
    X=              2.9862    Y=             -0.1837    Z=              0.0000  Tot=              2.9918
 Quadrupole moment (field-independent basis, Debye-Ang):
   XX=            -21.3303   YY=            -17.6573   ZZ=            -17.8053
   XY=              0.7765   XZ=              0.0000   YZ=              0.0000
 Traceless Quadrupole moment (field-independent basis, Debye-Ang):
   XX=             -2.3993   YY=              1.2737   ZZ=              1.1257
   XY=              0.7765   XZ=              0.0000   YZ=              0.0000
 Octapole moment (field-independent basis, Debye-Ang**2):
  XXX=              1.6221  YYY=              0.9857  ZZZ=              0.0000  XYY=             -0.2724
  XXY=             -1.1149  XXZ=              0.0000  XZZ=              0.0421  YZZ=              0.2117
  YYZ=              0.0000  XYZ=              0.0000
 Hexadecapole moment (field-independent basis, Debye-Ang**3):
 XXXX=           -126.1308 YYYY=            -64.8674 ZZZZ=            -23.6177 XXXY=             22.7130
 XXXZ=              0.0000 YYYX=             23.4761 YYYZ=              0.0000 ZZZX=              0.0000
 ZZZY=              0.0000 XXYY=            -33.8013 XXZZ=            -21.7942 YYZZ=            -16.0082
 XXYZ=              0.0000 YYXZ=              0.0000 ZZXY=              6.4231
 N-N= 6.947309915342D+01 E-N=-4.985955696328D+02  KE= 1.528388071772D+02
 Symmetry A'   KE= 1.471591910293D+02
 Symmetry A"   KE= 5.679616147940D+00
 Calling FoFJK, ICntrl=      2127 FMM=F ISym2X=1 I1Cent= 0 IOpClX= 0 NMat=1 NMatS=1 NMatT=0.
 ***** Axes restored to original set *****
 -------------------------------------------------------------------
 Center     Atomic                   Forces (Hartrees/Bohr)
 Number     Number              X              Y              Z
 -------------------------------------------------------------------
      1        1           0.003474978   -0.000000001    0.000166154
      2        6          -0.005781033    0.000000000   -0.003980540
      3        1           0.001569618   -0.002664986    0.002050787
      4        1           0.001569618    0.002664986    0.002050787
      5        6          -0.026136306    0.000000001   -0.029664976
      6        1           0.001155280    0.000000000   -0.002528645
      7        8           0.024147845    0.000000000    0.031906434
 -------------------------------------------------------------------
 Cartesian Forces:  Max     0.031906434 RMS     0.012461171

 GradGradGradGradGradGradGradGradGradGradGradGradGradGradGradGradGradGrad
 Berny optimization.
 FormGI is forming the generalized inverse of G from B-inverse, IUseBI=4.
 Internal  Forces:  Max     0.039857812 RMS     0.008906474
 Search for a local minimum.
 Step number   1 out of a maximum of   31
 All quantities printed in internal units (Hartrees-Bohrs-Radians)
 Mixed Optimization -- RFO/linear search
 Second derivative matrix not updated -- first step.
 ITU=  0
     Eigenvalues ---    0.00799   0.00799   0.07512   0.07614   0.16000
     Eigenvalues ---    0.16000   0.16000   0.16000   0.22000   0.32638
     Eigenvalues ---    0.33341   0.34495   0.34532   0.34532   0.92537
 RFO step:  Lambda=-2.21120071D-03 EMin= 7.98637635D-03
 Linear search not attempted -- first point.
 Iteration  1 RMS(Cart)=  0.01492448 RMS(Int)=  0.00017365
 Iteration  2 RMS(Cart)=  0.00020460 RMS(Int)=  0.00004216
 Iteration  3 RMS(Cart)=  0.00000002 RMS(Int)=  0.00004216
 ClnCor:  largest displacement from symmetrization is 4.00D-08 for atom     4.
 Variable       Old X    -DE/DX   Delta X   Delta X   Delta X     New X
                                 (Linear)    (Quad)   (Total)
    R1        2.06503  -0.00348   0.00000  -0.01002  -0.01002   2.05501
    R2        2.06441  -0.00070   0.00000  -0.00202  -0.00202   2.06240
    R3        2.06441  -0.00070   0.00000  -0.00202  -0.00202   2.06240
    R4        2.82992  -0.00008   0.00000  -0.00026  -0.00026   2.82966
    R5        2.08456   0.00120   0.00000   0.00359   0.00359   2.08815
    R6        2.31785  -0.03986   0.00000  -0.04297  -0.04297   2.27488
    A1        1.91005   0.00038   0.00000   0.00875   0.00865   1.91870
    A2        1.91005   0.00038   0.00000   0.00875   0.00865   1.91870
    A3        1.92108   0.00017   0.00000   0.00741   0.00731   1.92839
    A4        1.91421  -0.00386   0.00000  -0.03680  -0.03681   1.87739
    A5        1.90421   0.00145   0.00000   0.00580   0.00575   1.90996
    A6        1.90421   0.00145   0.00000   0.00580   0.00575   1.90996
    A7        2.01752   0.00075   0.00000   0.00773   0.00773   2.02525
    A8        2.15460   0.00372   0.00000   0.01675   0.01675   2.17135
    A9        2.11106  -0.00447   0.00000  -0.02448  -0.02448   2.08659
    D1        3.14159   0.00000   0.00000   0.00000   0.00000   3.14159
    D2        0.00000   0.00000   0.00000   0.00000   0.00000   0.00000
    D3        1.04549  -0.00148   0.00000  -0.01889  -0.01893   1.02656
    D4       -2.09610  -0.00148   0.00000  -0.01889  -0.01893  -2.11503
    D5       -1.04549   0.00148   0.00000   0.01889   0.01893  -1.02656
    D6        2.09610   0.00148   0.00000   0.01889   0.01893   2.11503
         Item               Value     Threshold  Converged?
 Maximum Force            0.039858     0.000450     NO 
 RMS     Force            0.008906     0.000300     NO 
 Maximum Displacement     0.039186     0.001800     NO 
 RMS     Displacement     0.014901     0.001200     NO 
 Predicted change in Energy=-1.112575D-03
 GradGradGradGradGradGradGradGradGradGradGradGradGradGradGradGradGradGrad

                          Input orientation:                          
 ---------------------------------------------------------------------
 Center     Atomic      Atomic             Coordinates (Angstroms)
 Number     Number       Type             X           Y           Z
 ---------------------------------------------------------------------
      1          1           0       -1.360439    0.000000    0.512792
      2          6           0       -0.275635    0.000000    0.588797
      3          1           0        0.058727    0.880508    1.140161
      4          1           0        0.058727   -0.880508    1.140161
      5          6           0        0.345242    0.000000   -0.773810
      6          1           0        1.449842    0.000000   -0.803537
      7          8           0       -0.276463    0.000000   -1.804663
 ---------------------------------------------------------------------
                    Distance matrix (angstroms):
                    1          2          3          4          5
     1  H    0.000000
     2  C    1.087464   0.000000
     3  H    1.784074   1.091373   0.000000
     4  H    1.784074   1.091373   1.761016   0.000000
     5  C    2.136515   1.497393   2.126188   2.126188   0.000000
     6  H    3.103289   2.217175   2.547246   2.547246   1.104999
     7  O    2.558437   2.393460   3.091867   3.091867   1.203817
                    6          7
     6  H    0.000000
     7  O    1.995591   0.000000
 Stoichiometry    C2H4O
 Framework group  CS[SG(C2H2O),X(H2)]
 Deg. of freedom    10
 Full point group                 CS      NOp   2
 Largest Abelian subgroup         CS      NOp   2
 Largest concise Abelian subgroup CS      NOp   2
                         Standard orientation:                         
 ---------------------------------------------------------------------
 Center     Atomic      Atomic             Coordinates (Angstroms)
 Number     Number       Type             X           Y           Z
 ---------------------------------------------------------------------
      1          1           0        0.374871   -1.641992    0.000000
      2          6           0        0.933814   -0.709168    0.000000
      3          1           0        1.576815   -0.660688    0.880508
      4          1           0        1.576815   -0.660688   -0.880508
      5          6           0        0.000000    0.461378    0.000000
      6          1           0        0.473632    1.459725    0.000000
      7          8           0       -1.200627    0.373797    0.000000
 ---------------------------------------------------------------------
 Rotational constants (GHZ):     57.2584587     10.2384739      9.1784283
 Standard basis: Aug-CC-pVTZ (5D, 7F)
 There are   172 symmetry adapted cartesian basis functions of A'  symmetry.
 There are    93 symmetry adapted cartesian basis functions of A"  symmetry.
 There are   145 symmetry adapted basis functions of A'  symmetry.
 There are    85 symmetry adapted basis functions of A"  symmetry.
   230 basis functions,   324 primitive gaussians,   265 cartesian basis functions
    12 alpha electrons       12 beta electrons
       nuclear repulsion energy        69.9453061458 Hartrees.
 NAtoms=    7 NActive=    7 NUniq=    6 SFac= 1.36D+00 NAtFMM=   60 NAOKFM=F Big=F
 Integral buffers will be    131072 words long.
 Raffenetti 2 integral format.
 Two-electron integral symmetry is turned on.
 Nuclear repulsion after empirical dispersion term =       69.9440333515 Hartrees.
 One-electron integrals computed using PRISM.
 NBasis=   230 RedAO= T EigKep=  4.06D-05  NBF=   145    85
 NBsUse=   230 1.00D-06 EigRej= -1.00D+00 NBFU=   145    85
 Initial guess from the checkpoint file:  "acetaldehyde_Conf-wb97-opt.chk"
 B after Tr=     0.000000    0.000000    0.000000
         Rot=    0.999927    0.000000    0.000000    0.012062 Ang=   1.38 deg.
 Initial guess orbital symmetries:
       Occupied  (A') (A') (A') (A') (A') (A') (A') (A") (A') (A')
                 (A") (A')
       Virtual   (A') (A') (A') (A') (A') (A') (A') (A') (A') (A')
                 (A') (A') (A') (A') (A') (A') (A') (A') (A') (A')
                 (A') (A') (A') (A') (A') (A') (A') (A') (A') (A')
                 (A') (A') (A') (A') (A') (A') (A') (A') (A') (A')
                 (A') (A') (A') (A') (A') (A') (A') (A') (A') (A')
                 (A') (A') (A') (A') (A') (A') (A') (A') (A') (A')
                 (A') (A') (A') (A') (A') (A') (A') (A') (A') (A')
                 (A') (A') (A') (A') (A') (A') (A') (A') (A') (A')
                 (A') (A') (A') (A') (A') (A') (A') (A') (A') (A')
                 (A') (A') (A') (A') (A') (A') (A') (A') (A') (A')
                 (A') (A') (A') (A') (A') (A') (A') (A') (A') (A')
                 (A') (A') (A') (A') (A') (A') (A') (A') (A') (A')
                 (A') (A') (A') (A') (A') (A') (A') (A') (A') (A')
                 (A') (A') (A') (A') (A') (A") (A") (A") (A") (A")
                 (A") (A") (A") (A") (A") (A") (A") (A") (A") (A")
                 (A") (A") (A") (A") (A") (A") (A") (A") (A") (A")
                 (A") (A") (A") (A") (A") (A") (A") (A") (A") (A")
                 (A") (A") (A") (A") (A") (A") (A") (A") (A") (A")
                 (A") (A") (A") (A") (A") (A") (A") (A") (A") (A")
                 (A") (A") (A") (A") (A") (A") (A") (A") (A") (A")
                 (A") (A") (A") (A") (A") (A") (A") (A") (A") (A")
                 (A") (A") (A") (A") (A") (A") (A") (A")
 ExpMin= 2.53D-02 ExpMax= 1.53D+04 ExpMxC= 5.22D+02 IAcc=3 IRadAn=         5 AccDes= 0.00D+00
 Harris functional with IExCor= 4639 and IRadAn=       5 diagonalized for initial guess.
 HarFok:  IExCor= 4639 AccDes= 0.00D+00 IRadAn=         5 IDoV= 1 UseB2=F ITyADJ=14
 ICtDFT=  3500011 ScaDFX=  1.000000  1.000000  1.000000  1.000000
 FoFCou: FMM=F IPFlag=           0 FMFlag=      100000 FMFlg1=           0
         NFxFlg=           0 DoJE=T BraDBF=F KetDBF=T FulRan=T
         wScrn=  0.000000 ICntrl=     500 IOpCl=  0 I1Cent=   200000004 NGrid=           0
         NMat0=    1 NMatS0=      1 NMatT0=    0 NMatD0=    1 NMtDS0=    0 NMtDT0=    0
 Petite list used in FoFCou.
 Keep R1 ints in memory in symmetry-blocked form, NReq=1061056356.
 Gradient too large for Newton-Raphson -- use scaled steepest descent instead.
 Gradient too large for Newton-Raphson -- use scaled steepest descent instead.
     Accept linear search using points  1 and  2.
 Gradient too large for Newton-Raphson -- use scaled steepest descent instead.
     Minimum is close to point  2 DX=  6.77D-02 DF= -2.73D-07 DXR=  7.80D-02 DFR=  6.12D-03 which will be used.
 Gradient too large for Newton-Raphson -- use scaled steepest descent instead.
     Accept linear search using points  1 and  2.
 LinEq1:  Iter=  0 NonCon=     1 RMS=7.30D-05 Max=1.02D-03 NDo=     1
 AX will form     1 AO Fock derivatives at one time.
 LinEq1:  Iter=  1 NonCon=     1 RMS=1.05D-05 Max=2.92D-04 NDo=     1
 LinEq1:  Iter=  2 NonCon=     1 RMS=7.54D-06 Max=1.25D-04 NDo=     1
 LinEq1:  Iter=  3 NonCon=     1 RMS=2.67D-06 Max=3.36D-05 NDo=     1
 LinEq1:  Iter=  4 NonCon=     1 RMS=7.39D-07 Max=1.02D-05 NDo=     1
 LinEq1:  Iter=  5 NonCon=     1 RMS=2.45D-07 Max=2.60D-06 NDo=     1
 LinEq1:  Iter=  6 NonCon=     1 RMS=7.55D-08 Max=9.49D-07 NDo=     1
 LinEq1:  Iter=  7 NonCon=     1 RMS=1.80D-08 Max=2.17D-07 NDo=     1
 LinEq1:  Iter=  8 NonCon=     1 RMS=5.82D-09 Max=8.18D-08 NDo=     1
 LinEq1:  Iter=  9 NonCon=     0 RMS=1.86D-09 Max=2.14D-08 NDo=     1
 Linear equations converged to 7.233D-09 7.233D-08 after     9 iterations.
     Accept linear search using points  1 and  2.
     Minimum is close to point  2 DX= -3.90D-04 DF= -5.31D-12 DXR=  3.90D-04 DFR=  1.52D-07 which will be used.
 LinEq1:  Iter=  0 NonCon=     1 RMS=2.60D-07 Max=9.02D-06 NDo=     1
 LinEq1:  Iter=  1 NonCon=     1 RMS=7.62D-08 Max=8.40D-07 NDo=     1
 LinEq1:  Iter=  2 NonCon=     1 RMS=1.55D-08 Max=1.37D-07 NDo=     1
 LinEq1:  Iter=  3 NonCon=     1 RMS=5.50D-09 Max=4.96D-08 NDo=     1
 LinEq1:  Iter=  4 NonCon=     1 RMS=1.72D-09 Max=2.57D-08 NDo=     1
 LinEq1:  Iter=  5 NonCon=     1 RMS=4.66D-10 Max=5.05D-09 NDo=     1
 LinEq1:  Iter=  6 NonCon=     0 RMS=1.42D-10 Max=1.54D-09 NDo=     1
 Linear equations converged to 1.639D-10 1.639D-09 after     6 iterations.
 SCF Done:  E(RwB97XD) =  -153.839683879     a.u. after    7 cycles
            Convg  =    0.7200D-08                    28 Fock formations.
              S**2 =  0.0000                  -V/T =  2.0059
 Calling FoFJK, ICntrl=      2127 FMM=F ISym2X=1 I1Cent= 0 IOpClX= 0 NMat=1 NMatS=1 NMatT=0.
 ***** Axes restored to original set *****
 -------------------------------------------------------------------
 Center     Atomic                   Forces (Hartrees/Bohr)
 Number     Number              X              Y              Z
 -------------------------------------------------------------------
      1        1           0.000229052    0.000000000    0.000065552
      2        6          -0.001315622    0.000000000   -0.000820995
      3        1           0.000692515   -0.000352062    0.000634413
      4        1           0.000692514    0.000352062    0.000634413
      5        6          -0.004340362    0.000000001   -0.005930911
      6        1           0.001863651    0.000000000    0.001266130
      7        8           0.002178252    0.000000000    0.004151398
 -------------------------------------------------------------------
 Cartesian Forces:  Max     0.005930911 RMS     0.002018289

 GradGradGradGradGradGradGradGradGradGradGradGradGradGradGradGradGradGrad
 Berny optimization.
 Using GEDIIS/GDIIS optimizer.
 FormGI is forming the generalized inverse of G from B-inverse, IUseBI=4.
 Internal  Forces:  Max     0.004679877 RMS     0.001226133
 Search for a local minimum.
 Step number   2 out of a maximum of   31
 All quantities printed in internal units (Hartrees-Bohrs-Radians)
 Mixed Optimization -- RFO/linear search
 Update second derivatives using D2CorX and points    1    2
 DE= -1.25D-03 DEPred=-1.11D-03 R= 1.13D+00
 TightC=F SS=  1.41D+00  RLast= 7.72D-02 DXNew= 5.0454D-01 2.3169D-01
 Trust test= 1.13D+00 RLast= 7.72D-02 DXMaxT set to 3.00D-01
 ITU=  1  0
 Use linear search instead of GDIIS.
     Eigenvalues ---    0.00799   0.00799   0.07217   0.07370   0.15808
     Eigenvalues ---    0.16000   0.16000   0.16906   0.21881   0.32637
     Eigenvalues ---    0.33047   0.34483   0.34532   0.34659   0.84267
 RFO step:  Lambda=-6.60684559D-05 EMin= 7.98637635D-03
 Quartic linear search produced a step of  0.12028.
 Iteration  1 RMS(Cart)=  0.00514850 RMS(Int)=  0.00003156
 Iteration  2 RMS(Cart)=  0.00003115 RMS(Int)=  0.00001004
 Iteration  3 RMS(Cart)=  0.00000000 RMS(Int)=  0.00001004
 ClnCor:  largest displacement from symmetrization is 1.97D-08 for atom     5.
 Variable       Old X    -DE/DX   Delta X   Delta X   Delta X     New X
                                 (Linear)    (Quad)   (Total)
    R1        2.05501  -0.00023  -0.00120   0.00024  -0.00097   2.05404
    R2        2.06240   0.00025  -0.00024   0.00101   0.00076   2.06316
    R3        2.06240   0.00025  -0.00024   0.00101   0.00076   2.06316
    R4        2.82966   0.00034  -0.00003   0.00120   0.00117   2.83084
    R5        2.08815   0.00183   0.00043   0.00579   0.00622   2.09436
    R6        2.27488  -0.00468  -0.00517  -0.00165  -0.00681   2.26807
    A1        1.91870   0.00018   0.00104   0.00239   0.00341   1.92211
    A2        1.91870   0.00018   0.00104   0.00239   0.00341   1.92211
    A3        1.92839   0.00028   0.00088   0.00331   0.00417   1.93257
    A4        1.87739  -0.00090  -0.00443  -0.00663  -0.01107   1.86633
    A5        1.90996   0.00011   0.00069  -0.00088  -0.00020   1.90975
    A6        1.90996   0.00011   0.00069  -0.00088  -0.00020   1.90975
    A7        2.02525  -0.00162   0.00093  -0.01176  -0.01083   2.01441
    A8        2.17135   0.00049   0.00201   0.00076   0.00278   2.17413
    A9        2.08659   0.00113  -0.00294   0.01100   0.00806   2.09464
    D1        3.14159   0.00000   0.00000   0.00000   0.00000   3.14159
    D2        0.00000   0.00000   0.00000   0.00000   0.00000   0.00000
    D3        1.02656  -0.00048  -0.00228  -0.00452  -0.00680   1.01976
    D4       -2.11503  -0.00048  -0.00228  -0.00452  -0.00680  -2.12183
    D5       -1.02656   0.00048   0.00228   0.00452   0.00680  -1.01976
    D6        2.11503   0.00048   0.00228   0.00452   0.00680   2.12183
         Item               Value     Threshold  Converged?
 Maximum Force            0.004680     0.000450     NO 
 RMS     Force            0.001226     0.000300     NO 
 Maximum Displacement     0.013602     0.001800     NO 
 RMS     Displacement     0.005158     0.001200     NO 
 Predicted change in Energy=-5.038337D-05
 GradGradGradGradGradGradGradGradGradGradGradGradGradGradGradGradGradGrad

                          Input orientation:                          
 ---------------------------------------------------------------------
 Center     Atomic      Atomic             Coordinates (Angstroms)
 Number     Number       Type             X           Y           Z
 ---------------------------------------------------------------------
      1          1           0       -1.362780    0.000000    0.515389
      2          6           0       -0.278123    0.000000    0.585989
      3          1           0        0.062355    0.877251    1.139598
      4          1           0        0.062355   -0.877251    1.139598
      5          6           0        0.341950    0.000000   -0.777666
      6          1           0        1.450083    0.000000   -0.796339
      7          8           0       -0.275839    0.000000   -1.806668
 ---------------------------------------------------------------------
                    Distance matrix (angstroms):
                    1          2          3          4          5
     1  H    0.000000
     2  C    1.086952   0.000000
     3  H    1.786118   1.091778   0.000000
     4  H    1.786118   1.091778   1.754502   0.000000
     5  C    2.139649   1.498014   2.126887   2.126887   0.000000
     6  H    3.103680   2.213036   2.538348   2.538348   1.108290
     7  O    2.563862   2.392658   3.092641   3.092641   1.200212
                    6          7
     6  H    0.000000
     7  O    1.999893   0.000000
 Stoichiometry    C2H4O
 Framework group  CS[SG(C2H2O),X(H2)]
 Deg. of freedom    10
 Full point group                 CS      NOp   2
 Largest Abelian subgroup         CS      NOp   2
 Largest concise Abelian subgroup CS      NOp   2
                         Standard orientation:                         
 ---------------------------------------------------------------------
 Center     Atomic      Atomic             Coordinates (Angstroms)
 Number     Number       Type             X           Y           Z
 ---------------------------------------------------------------------
      1          1           0        0.368667   -1.647433    0.000000
      2          6           0        0.928213   -0.715569    0.000000
      3          1           0        1.576285   -0.666463    0.877251
      4          1           0        1.576285   -0.666463   -0.877251
      5          6           0        0.000000    0.460215    0.000000
      6          1           0        0.490940    1.453837    0.000000
      7          8           0       -1.197682    0.382330    0.000000
 ---------------------------------------------------------------------
 Rotational constants (GHZ):     57.4530646     10.2405233      9.1812122
 Standard basis: Aug-CC-pVTZ (5D, 7F)
 There are   172 symmetry adapted cartesian basis functions of A'  symmetry.
 There are    93 symmetry adapted cartesian basis functions of A"  symmetry.
 There are   145 symmetry adapted basis functions of A'  symmetry.
 There are    85 symmetry adapted basis functions of A"  symmetry.
   230 basis functions,   324 primitive gaussians,   265 cartesian basis functions
    12 alpha electrons       12 beta electrons
       nuclear repulsion energy        69.9903070242 Hartrees.
 NAtoms=    7 NActive=    7 NUniq=    6 SFac= 1.36D+00 NAtFMM=   60 NAOKFM=F Big=F
 Integral buffers will be    131072 words long.
 Raffenetti 2 integral format.
 Two-electron integral symmetry is turned on.
 Nuclear repulsion after empirical dispersion term =       69.9890308371 Hartrees.
 One-electron integrals computed using PRISM.
 NBasis=   230 RedAO= T EigKep=  4.09D-05  NBF=   145    85
 NBsUse=   230 1.00D-06 EigRej= -1.00D+00 NBFU=   145    85
 Initial guess from the checkpoint file:  "acetaldehyde_Conf-wb97-opt.chk"
 B after Tr=     0.000000    0.000000    0.000000
         Rot=    0.999995    0.000000    0.000000    0.003156 Ang=   0.36 deg.
 Initial guess orbital symmetries:
       Occupied  (A') (A') (A') (A') (A') (A') (A') (A") (A') (A')
                 (A") (A')
       Virtual   (A') (A') (A') (A') (A') (A') (A') (A') (A') (A')
                 (A') (A') (A') (A') (A') (A') (A') (A') (A') (A')
                 (A') (A') (A') (A') (A') (A') (A') (A') (A') (A')
                 (A') (A') (A') (A') (A') (A') (A') (A') (A') (A')
                 (A') (A') (A') (A') (A') (A') (A') (A') (A') (A')
                 (A') (A') (A') (A') (A') (A') (A') (A') (A') (A')
                 (A') (A') (A') (A') (A') (A') (A') (A') (A') (A')
                 (A') (A') (A') (A') (A') (A') (A') (A') (A') (A')
                 (A') (A') (A') (A') (A') (A') (A') (A') (A') (A')
                 (A') (A') (A') (A') (A') (A') (A') (A') (A') (A')
                 (A') (A') (A') (A') (A') (A') (A') (A') (A') (A')
                 (A') (A') (A') (A') (A') (A') (A') (A') (A') (A')
                 (A') (A') (A') (A') (A') (A') (A') (A') (A') (A')
                 (A') (A') (A') (A') (A') (A") (A") (A") (A") (A")
                 (A") (A") (A") (A") (A") (A") (A") (A") (A") (A")
                 (A") (A") (A") (A") (A") (A") (A") (A") (A") (A")
                 (A") (A") (A") (A") (A") (A") (A") (A") (A") (A")
                 (A") (A") (A") (A") (A") (A") (A") (A") (A") (A")
                 (A") (A") (A") (A") (A") (A") (A") (A") (A") (A")
                 (A") (A") (A") (A") (A") (A") (A") (A") (A") (A")
                 (A") (A") (A") (A") (A") (A") (A") (A") (A") (A")
                 (A") (A") (A") (A") (A") (A") (A") (A")
 Keep R1 ints in memory in symmetry-blocked form, NReq=1061056356.
 LinEq1:  Iter=  0 NonCon=     1 RMS=7.07D-05 Max=8.89D-04 NDo=     1
 AX will form     1 AO Fock derivatives at one time.
 LinEq1:  Iter=  1 NonCon=     1 RMS=3.97D-05 Max=1.00D-03 NDo=     1
 LinEq1:  Iter=  2 NonCon=     1 RMS=1.50D-05 Max=3.16D-04 NDo=     1
 LinEq1:  Iter=  3 NonCon=     1 RMS=4.11D-06 Max=3.92D-05 NDo=     1
 LinEq1:  Iter=  4 NonCon=     1 RMS=1.59D-06 Max=2.16D-05 NDo=     1
 LinEq1:  Iter=  5 NonCon=     1 RMS=3.81D-07 Max=4.20D-06 NDo=     1
 LinEq1:  Iter=  6 NonCon=     1 RMS=7.24D-08 Max=7.77D-07 NDo=     1
 LinEq1:  Iter=  7 NonCon=     1 RMS=1.75D-08 Max=1.94D-07 NDo=     1
 LinEq1:  Iter=  8 NonCon=     0 RMS=5.85D-09 Max=6.82D-08 NDo=     1
 Linear equations converged to 7.233D-09 7.233D-08 after     8 iterations.
     Minimum is close to point  2 DX=  1.47D-04 DF= -7.96D-13 DXR=  1.47D-04 DFR=  2.14D-08 which will be used.
 LinEq1:  Iter=  0 NonCon=     1 RMS=9.53D-08 Max=3.06D-06 NDo=     1
 LinEq1:  Iter=  1 NonCon=     1 RMS=6.93D-08 Max=8.58D-07 NDo=     1
 LinEq1:  Iter=  2 NonCon=     1 RMS=2.21D-08 Max=3.09D-07 NDo=     1
 LinEq1:  Iter=  3 NonCon=     1 RMS=7.12D-09 Max=8.48D-08 NDo=     1
 LinEq1:  Iter=  4 NonCon=     1 RMS=1.68D-09 Max=1.74D-08 NDo=     1
 LinEq1:  Iter=  5 NonCon=     1 RMS=3.56D-10 Max=3.77D-09 NDo=     1
 LinEq1:  Iter=  6 NonCon=     1 RMS=1.04D-10 Max=1.04D-09 NDo=     1
 LinEq1:  Iter=  7 NonCon=     0 RMS=4.02D-11 Max=4.63D-10 NDo=     1
 Linear equations converged to 6.356D-11 6.356D-10 after     7 iterations.
 SCF Done:  E(RwB97XD) =  -153.839739455     a.u. after    3 cycles
            Convg  =    0.1737D-08                    19 Fock formations.
              S**2 =  0.0000                  -V/T =  2.0059
 Calling FoFJK, ICntrl=      2127 FMM=F ISym2X=1 I1Cent= 0 IOpClX= 0 NMat=1 NMatS=1 NMatT=0.
 ***** Axes restored to original set *****
 -------------------------------------------------------------------
 Center     Atomic                   Forces (Hartrees/Bohr)
 Number     Number              X              Y              Z
 -------------------------------------------------------------------
      1        1          -0.000023990   -0.000000001    0.000123037
      2        6          -0.000434704    0.000000000   -0.000029444
      3        1           0.000215776   -0.000000837    0.000080881
      4        1           0.000215776    0.000000838    0.000080881
      5        6          -0.000174348   -0.000000001   -0.000174065
      6        1           0.000318407    0.000000000    0.000292226
      7        8          -0.000116919    0.000000001   -0.000373516
 -------------------------------------------------------------------
 Cartesian Forces:  Max     0.000434704 RMS     0.000184186

 GradGradGradGradGradGradGradGradGradGradGradGradGradGradGradGradGradGrad
 Berny optimization.
 Using GEDIIS/GDIIS optimizer.
 FormGI is forming the generalized inverse of G from B-inverse, IUseBI=4.
 Internal  Forces:  Max     0.000485047 RMS     0.000208334
 Search for a local minimum.
 Step number   3 out of a maximum of   31
 All quantities printed in internal units (Hartrees-Bohrs-Radians)
 Mixed Optimization -- En-DIIS/RFO-DIIS
 Update second derivatives using D2CorX and points    1    2    3
 DE= -5.56D-05 DEPred=-5.04D-05 R= 1.10D+00
 TightC=F SS=  1.41D+00  RLast= 2.50D-02 DXNew= 5.0454D-01 7.5113D-02
 Trust test= 1.10D+00 RLast= 2.50D-02 DXMaxT set to 3.00D-01
 ITU=  1  1  0
 Use linear search instead of GDIIS.
     Eigenvalues ---    0.00799   0.00799   0.06630   0.07318   0.15029
     Eigenvalues ---    0.16000   0.16090   0.16334   0.21630   0.32073
     Eigenvalues ---    0.32994   0.34475   0.34532   0.34612   0.94790
 RFO step:  Lambda=-3.92528005D-06 EMin= 7.98637635D-03
 Quartic linear search produced a step of  0.15860.
 Iteration  1 RMS(Cart)=  0.00236877 RMS(Int)=  0.00000468
 Iteration  2 RMS(Cart)=  0.00000435 RMS(Int)=  0.00000211
 Iteration  3 RMS(Cart)=  0.00000000 RMS(Int)=  0.00000211
 ClnCor:  largest displacement from symmetrization is 5.32D-08 for atom     4.
 Variable       Old X    -DE/DX   Delta X   Delta X   Delta X     New X
                                 (Linear)    (Quad)   (Total)
    R1        2.05404   0.00002  -0.00015   0.00010  -0.00005   2.05399
    R2        2.06316   0.00011   0.00012   0.00025   0.00037   2.06353
    R3        2.06316   0.00011   0.00012   0.00025   0.00037   2.06353
    R4        2.83084   0.00024   0.00019   0.00071   0.00089   2.83173
    R5        2.09436   0.00031   0.00099   0.00033   0.00131   2.09568
    R6        2.26807   0.00038  -0.00108   0.00097  -0.00011   2.26796
    A1        1.92211   0.00003   0.00054   0.00051   0.00105   1.92316
    A2        1.92211   0.00003   0.00054   0.00051   0.00105   1.92316
    A3        1.93257   0.00029   0.00066   0.00226   0.00292   1.93549
    A4        1.86633  -0.00010  -0.00176  -0.00090  -0.00266   1.86366
    A5        1.90975  -0.00014  -0.00003  -0.00126  -0.00130   1.90846
    A6        1.90975  -0.00014  -0.00003  -0.00126  -0.00130   1.90846
    A7        2.01441  -0.00049  -0.00172  -0.00174  -0.00345   2.01096
    A8        2.17413   0.00035   0.00044   0.00156   0.00200   2.17613
    A9        2.09464   0.00014   0.00128   0.00017   0.00145   2.09609
    D1        3.14159   0.00000   0.00000   0.00000   0.00000   3.14159
    D2        0.00000   0.00000   0.00000   0.00000   0.00000   0.00000
    D3        1.01976  -0.00014  -0.00108  -0.00127  -0.00234   1.01742
    D4       -2.12183  -0.00014  -0.00108  -0.00127  -0.00234  -2.12417
    D5       -1.01976   0.00014   0.00108   0.00127   0.00234  -1.01742
    D6        2.12183   0.00014   0.00108   0.00127   0.00234   2.12417
         Item               Value     Threshold  Converged?
 Maximum Force            0.000485     0.000450     NO 
 RMS     Force            0.000208     0.000300     YES
 Maximum Displacement     0.005314     0.001800     NO 
 RMS     Displacement     0.002370     0.001200     NO 
 Predicted change in Energy=-3.043686D-06
 GradGradGradGradGradGradGradGradGradGradGradGradGradGradGradGradGradGrad

                          Input orientation:                          
 ---------------------------------------------------------------------
 Center     Atomic      Atomic             Coordinates (Angstroms)
 Number     Number       Type             X           Y           Z
 ---------------------------------------------------------------------
      1          1           0       -1.364201    0.000000    0.517941
      2          6           0       -0.279371    0.000000    0.585387
      3          1           0        0.063808    0.876542    1.138836
      4          1           0        0.063808   -0.876542    1.138836
      5          6           0        0.340917    0.000000   -0.778688
      6          1           0        1.449803    0.000000   -0.793527
      7          8           0       -0.274764    0.000000   -1.808886
 ---------------------------------------------------------------------
                    Distance matrix (angstroms):
                    1          2          3          4          5
     1  H    0.000000
     2  C    1.086924   0.000000
     3  H    1.786909   1.091972   0.000000
     4  H    1.786909   1.091972   1.753083   0.000000
     5  C    2.142119   1.498486   2.126503   2.126503   0.000000
     6  H    3.104604   2.211662   2.534430   2.534430   1.108985
     7  O    2.569240   2.394277   3.093868   3.093868   1.200154
                    6          7
     6  H    0.000000
     7  O    2.001270   0.000000
 Stoichiometry    C2H4O
 Framework group  CS[SG(C2H2O),X(H2)]
 Deg. of freedom    10
 Full point group                 CS      NOp   2
 Largest Abelian subgroup         CS      NOp   2
 Largest concise Abelian subgroup CS      NOp   2
                         Standard orientation:                         
 ---------------------------------------------------------------------
 Center     Atomic      Atomic             Coordinates (Angstroms)
 Number     Number       Type             X           Y           Z
 ---------------------------------------------------------------------
      1          1           0        0.369683   -1.650521    0.000000
      2          6           0        0.927382   -0.717582    0.000000
      3          1           0        1.576597   -0.666612    0.876542
      4          1           0        1.576597   -0.666612   -0.876542
      5          6           0        0.000000    0.459457    0.000000
      6          1           0        0.495626    1.451527    0.000000
      7          8           0       -1.197850    0.385121    0.000000
 ---------------------------------------------------------------------
 Rotational constants (GHZ):     57.5295492     10.2270740      9.1715113
 Standard basis: Aug-CC-pVTZ (5D, 7F)
 There are   172 symmetry adapted cartesian basis functions of A'  symmetry.
 There are    93 symmetry adapted cartesian basis functions of A"  symmetry.
 There are   145 symmetry adapted basis functions of A'  symmetry.
 There are    85 symmetry adapted basis functions of A"  symmetry.
   230 basis functions,   324 primitive gaussians,   265 cartesian basis functions
    12 alpha electrons       12 beta electrons
       nuclear repulsion energy        69.9716774406 Hartrees.
 NAtoms=    7 NActive=    7 NUniq=    6 SFac= 1.36D+00 NAtFMM=   60 NAOKFM=F Big=F
 Integral buffers will be    131072 words long.
 Raffenetti 2 integral format.
 Two-electron integral symmetry is turned on.
 Nuclear repulsion after empirical dispersion term =       69.9703992981 Hartrees.
 One-electron integrals computed using PRISM.
 NBasis=   230 RedAO= T EigKep=  4.11D-05  NBF=   145    85
 NBsUse=   230 1.00D-06 EigRej= -1.00D+00 NBFU=   145    85
 Initial guess from the checkpoint file:  "acetaldehyde_Conf-wb97-opt.chk"
 B after Tr=     0.000000    0.000000    0.000000
         Rot=    1.000000    0.000000    0.000000    0.000729 Ang=   0.08 deg.
 Initial guess orbital symmetries:
       Occupied  (A') (A') (A') (A') (A') (A') (A') (A") (A') (A')
                 (A") (A')
       Virtual   (A') (A') (A') (A') (A') (A') (A') (A') (A') (A')
                 (A') (A') (A') (A') (A') (A') (A') (A') (A') (A')
                 (A') (A') (A') (A') (A') (A') (A') (A') (A') (A')
                 (A') (A') (A') (A') (A') (A') (A') (A') (A') (A')
                 (A') (A') (A') (A') (A') (A') (A') (A') (A') (A')
                 (A') (A') (A') (A') (A') (A') (A') (A') (A') (A')
                 (A') (A') (A') (A') (A') (A') (A') (A') (A') (A')
                 (A') (A') (A') (A') (A') (A') (A') (A') (A') (A')
                 (A') (A') (A') (A') (A') (A') (A') (A') (A') (A')
                 (A') (A') (A') (A') (A') (A') (A') (A') (A') (A')
                 (A') (A') (A') (A') (A') (A') (A') (A') (A') (A')
                 (A') (A') (A') (A') (A') (A') (A') (A') (A') (A')
                 (A') (A') (A') (A') (A') (A') (A') (A') (A') (A')
                 (A') (A') (A') (A') (A') (A") (A") (A") (A") (A")
                 (A") (A") (A") (A") (A") (A") (A") (A") (A") (A")
                 (A") (A") (A") (A") (A") (A") (A") (A") (A") (A")
                 (A") (A") (A") (A") (A") (A") (A") (A") (A") (A")
                 (A") (A") (A") (A") (A") (A") (A") (A") (A") (A")
                 (A") (A") (A") (A") (A") (A") (A") (A") (A") (A")
                 (A") (A") (A") (A") (A") (A") (A") (A") (A") (A")
                 (A") (A") (A") (A") (A") (A") (A") (A") (A") (A")
                 (A") (A") (A") (A") (A") (A") (A") (A")
 Keep R1 ints in memory in symmetry-blocked form, NReq=1061056356.
 LinEq1:  Iter=  0 NonCon=     1 RMS=2.61D-05 Max=2.63D-04 NDo=     1
 AX will form     1 AO Fock derivatives at one time.
 LinEq1:  Iter=  1 NonCon=     1 RMS=8.86D-06 Max=2.17D-04 NDo=     1
 LinEq1:  Iter=  2 NonCon=     1 RMS=4.37D-06 Max=9.49D-05 NDo=     1
 LinEq1:  Iter=  3 NonCon=     1 RMS=1.35D-06 Max=1.73D-05 NDo=     1
 LinEq1:  Iter=  4 NonCon=     1 RMS=4.03D-07 Max=3.97D-06 NDo=     1
 LinEq1:  Iter=  5 NonCon=     1 RMS=1.00D-07 Max=1.11D-06 NDo=     1
 LinEq1:  Iter=  6 NonCon=     1 RMS=2.33D-08 Max=2.70D-07 NDo=     1
 LinEq1:  Iter=  7 NonCon=     1 RMS=8.84D-09 Max=8.26D-08 NDo=     1
 LinEq1:  Iter=  8 NonCon=     0 RMS=2.62D-09 Max=3.19D-08 NDo=     1
 Linear equations converged to 7.233D-09 7.233D-08 after     8 iterations.
     Accept linear search using points  1 and  2.
     Minimum is close to point  2 DX= -2.22D-05 DF=  0.00D+00 DXR=  2.22D-05 DFR=  0.00D+00 which will be used.
 SCF Done:  E(RwB97XD) =  -153.839742930     a.u. after    2 cycles
            Convg  =    0.4759D-06                    10 Fock formations.
              S**2 =  0.0000                  -V/T =  2.0059
 Calling FoFJK, ICntrl=      2127 FMM=F ISym2X=1 I1Cent= 0 IOpClX= 0 NMat=1 NMatS=1 NMatT=0.
 ***** Axes restored to original set *****
 -------------------------------------------------------------------
 Center     Atomic                   Forces (Hartrees/Bohr)
 Number     Number              X              Y              Z
 -------------------------------------------------------------------
      1        1           0.000009328    0.000000000    0.000046518
      2        6          -0.000091152   -0.000000001   -0.000046209
      3        1           0.000038835    0.000029726   -0.000032314
      4        1           0.000038836   -0.000029726   -0.000032313
      5        6           0.000109238    0.000000001    0.000195791
      6        1          -0.000028267    0.000000000    0.000039390
      7        8          -0.000076817    0.000000000   -0.000170864
 -------------------------------------------------------------------
 Cartesian Forces:  Max     0.000195791 RMS     0.000071474

 GradGradGradGradGradGradGradGradGradGradGradGradGradGradGradGradGradGrad
 Berny optimization.
 Using GEDIIS/GDIIS optimizer.
 FormGI is forming the generalized inverse of G from B-inverse, IUseBI=4.
 Internal  Forces:  Max     0.000186068 RMS     0.000060914
 Search for a local minimum.
 Step number   4 out of a maximum of   31
 All quantities printed in internal units (Hartrees-Bohrs-Radians)
 Mixed Optimization -- En-DIIS/RFO-DIIS
 Swapping is turned off.
 Update second derivatives using D2CorX and points    1    2    3    4
 DE= -3.47D-06 DEPred=-3.04D-06 R= 1.14D+00
 TightC=F SS=  1.41D+00  RLast= 8.00D-03 DXNew= 5.0454D-01 2.4002D-02
 Trust test= 1.14D+00 RLast= 8.00D-03 DXMaxT set to 3.00D-01
 ITU=  1  1  1  0
     Eigenvalues ---    0.00799   0.00799   0.05994   0.07296   0.13805
     Eigenvalues ---    0.16000   0.16052   0.16863   0.21610   0.33037
     Eigenvalues ---    0.33529   0.34451   0.34532   0.34678   0.89202
 En-DIIS/RFO-DIIS IScMMF=        0 using points:     4    3
 RFO step:  Lambda=-1.51727051D-07.
 DidBck=F Rises=F RFO-DIIS coefs:    1.17107   -0.17107
 Iteration  1 RMS(Cart)=  0.00068866 RMS(Int)=  0.00000049
 Iteration  2 RMS(Cart)=  0.00000030 RMS(Int)=  0.00000040
 ClnCor:  largest displacement from symmetrization is 3.46D-08 for atom     5.
 Variable       Old X    -DE/DX   Delta X   Delta X   Delta X     New X
                                 (Linear)    (Quad)   (Total)
    R1        2.05399  -0.00001  -0.00001  -0.00005  -0.00006   2.05393
    R2        2.06353   0.00002   0.00006   0.00002   0.00008   2.06361
    R3        2.06353   0.00002   0.00006   0.00002   0.00008   2.06361
    R4        2.83173  -0.00006   0.00015  -0.00031  -0.00016   2.83157
    R5        2.09568  -0.00003   0.00022  -0.00023  -0.00001   2.09567
    R6        2.26796   0.00019  -0.00002   0.00017   0.00015   2.26811
    A1        1.92316   0.00001   0.00018   0.00004   0.00022   1.92338
    A2        1.92316   0.00001   0.00018   0.00004   0.00022   1.92338
    A3        1.93549   0.00010   0.00050   0.00047   0.00097   1.93646
    A4        1.86366   0.00005  -0.00046   0.00040  -0.00005   1.86361
    A5        1.90846  -0.00009  -0.00022  -0.00049  -0.00071   1.90775
    A6        1.90846  -0.00009  -0.00022  -0.00049  -0.00071   1.90775
    A7        2.01096  -0.00007  -0.00059  -0.00005  -0.00064   2.01032
    A8        2.17613   0.00006   0.00034   0.00007   0.00041   2.17655
    A9        2.09609   0.00001   0.00025  -0.00002   0.00023   2.09632
    D1        3.14159   0.00000   0.00000   0.00000   0.00000   3.14159
    D2        0.00000   0.00000   0.00000   0.00000   0.00000   0.00000
    D3        1.01742  -0.00002  -0.00040  -0.00004  -0.00044   1.01698
    D4       -2.12417  -0.00002  -0.00040  -0.00004  -0.00044  -2.12461
    D5       -1.01742   0.00002   0.00040   0.00004   0.00044  -1.01698
    D6        2.12417   0.00002   0.00040   0.00004   0.00044   2.12461
         Item               Value     Threshold  Converged?
 Maximum Force            0.000186     0.000450     YES
 RMS     Force            0.000061     0.000300     YES
 Maximum Displacement     0.001601     0.001800     YES
 RMS     Displacement     0.000689     0.001200     YES
 Predicted change in Energy=-1.858985D-07
 Optimization completed.
    -- Stationary point found.
                           ----------------------------
                           !   Optimized Parameters   !
                           ! (Angstroms and Degrees)  !
 --------------------------                            --------------------------
 ! Name  Definition              Value          Derivative Info.                !
 --------------------------------------------------------------------------------
 ! R1    R(1,2)                  1.0869         -DE/DX =    0.0                 !
 ! R2    R(2,3)                  1.092          -DE/DX =    0.0                 !
 ! R3    R(2,4)                  1.092          -DE/DX =    0.0                 !
 ! R4    R(2,5)                  1.4985         -DE/DX =   -0.0001              !
 ! R5    R(5,6)                  1.109          -DE/DX =    0.0                 !
 ! R6    R(5,7)                  1.2002         -DE/DX =    0.0002              !
 ! A1    A(1,2,3)              110.1891         -DE/DX =    0.0                 !
 ! A2    A(1,2,4)              110.1891         -DE/DX =    0.0                 !
 ! A3    A(1,2,5)              110.8952         -DE/DX =    0.0001              !
 ! A4    A(3,2,4)              106.7801         -DE/DX =    0.0                 !
 ! A5    A(3,2,5)              109.3465         -DE/DX =   -0.0001              !
 ! A6    A(4,2,5)              109.3465         -DE/DX =   -0.0001              !
 ! A7    A(2,5,6)              115.2195         -DE/DX =   -0.0001              !
 ! A8    A(2,5,7)              124.6832         -DE/DX =    0.0001              !
 ! A9    A(6,5,7)              120.0973         -DE/DX =    0.0                 !
 ! D1    D(1,2,5,6)            180.0            -DE/DX =    0.0                 !
 ! D2    D(1,2,5,7)              0.0            -DE/DX =    0.0                 !
 ! D3    D(3,2,5,6)             58.2938         -DE/DX =    0.0                 !
 ! D4    D(3,2,5,7)           -121.7062         -DE/DX =    0.0                 !
 ! D5    D(4,2,5,6)            -58.2938         -DE/DX =    0.0                 !
 ! D6    D(4,2,5,7)            121.7062         -DE/DX =    0.0                 !
 --------------------------------------------------------------------------------
 GradGradGradGradGradGradGradGradGradGradGradGradGradGradGradGradGradGrad

                          Input orientation:                          
 ---------------------------------------------------------------------
 Center     Atomic      Atomic             Coordinates (Angstroms)
 Number     Number       Type             X           Y           Z
 ---------------------------------------------------------------------
      1          1           0       -1.364201    0.000000    0.517941
      2          6           0       -0.279371    0.000000    0.585387
      3          1           0        0.063808    0.876542    1.138836
      4          1           0        0.063808   -0.876542    1.138836
      5          6           0        0.340917    0.000000   -0.778688
      6          1           0        1.449803    0.000000   -0.793527
      7          8           0       -0.274764    0.000000   -1.808886
 ---------------------------------------------------------------------
                    Distance matrix (angstroms):
                    1          2          3          4          5
     1  H    0.000000
     2  C    1.086924   0.000000
     3  H    1.786909   1.091972   0.000000
     4  H    1.786909   1.091972   1.753083   0.000000
     5  C    2.142119   1.498486   2.126503   2.126503   0.000000
     6  H    3.104604   2.211662   2.534430   2.534430   1.108985
     7  O    2.569240   2.394277   3.093868   3.093868   1.200154
                    6          7
     6  H    0.000000
     7  O    2.001270   0.000000
 Stoichiometry    C2H4O
 Framework group  CS[SG(C2H2O),X(H2)]
 Deg. of freedom    10
 Full point group                 CS      NOp   2
 Largest Abelian subgroup         CS      NOp   2
 Largest concise Abelian subgroup CS      NOp   2
                         Standard orientation:                         
 ---------------------------------------------------------------------
 Center     Atomic      Atomic             Coordinates (Angstroms)
 Number     Number       Type             X           Y           Z
 ---------------------------------------------------------------------
      1          1           0        0.369683   -1.650521    0.000000
      2          6           0        0.927382   -0.717582    0.000000
      3          1           0        1.576597   -0.666612    0.876542
      4          1           0        1.576597   -0.666612   -0.876542
      5          6           0        0.000000    0.459457    0.000000
      6          1           0        0.495626    1.451527    0.000000
      7          8           0       -1.197850    0.385121    0.000000
 ---------------------------------------------------------------------
 Rotational constants (GHZ):     57.5295492     10.2270740      9.1715113

 **********************************************************************

            Population analysis using the SCF density.

 **********************************************************************

 Orbital symmetries:
       Occupied  (A') (A') (A') (A') (A') (A') (A') (A") (A') (A')
                 (A") (A')
       Virtual   (A') (A') (A") (A") (A') (A') (A') (A") (A') (A')
                 (A') (A") (A') (A") (A') (A') (A') (A") (A') (A')
                 (A') (A") (A") (A') (A") (A') (A') (A") (A') (A')
                 (A") (A') (A') (A') (A") (A") (A') (A') (A') (A')
                 (A') (A") (A") (A') (A") (A') (A') (A') (A") (A')
                 (A') (A') (A") (A') (A') (A") (A") (A') (A") (A')
                 (A") (A') (A') (A") (A') (A") (A') (A") (A') (A')
                 (A") (A') (A') (A") (A') (A") (A") (A') (A") (A')
                 (A') (A') (A") (A') (A") (A') (A') (A") (A') (A')
                 (A") (A') (A') (A") (A') (A") (A') (A') (A') (A")
                 (A") (A') (A") (A') (A') (A") (A') (A') (A') (A")
                 (A") (A') (A") (A') (A") (A') (A") (A') (A') (A")
                 (A') (A') (A") (A') (A') (A") (A') (A') (A') (A")
                 (A') (A") (A') (A') (A") (A') (A') (A") (A') (A")
                 (A') (A") (A") (A') (A') (A") (A") (A') (A') (A')
                 (A') (A") (A") (A') (A') (A") (A') (A") (A') (A')
                 (A") (A") (A') (A") (A') (A') (A') (A") (A') (A")
                 (A') (A') (A") (A") (A') (A') (A") (A') (A') (A")
                 (A') (A') (A") (A') (A") (A') (A") (A") (A') (A')
                 (A') (A') (A") (A") (A') (A') (A') (A") (A') (A')
                 (A') (A") (A') (A") (A') (A") (A') (A") (A') (A")
                 (A') (A") (A') (A') (A') (A') (A') (A')
 The electronic state is 1-A'.
 Alpha  occ. eigenvalues --  -19.25558 -10.38299 -10.29801  -1.15967  -0.85931
 Alpha  occ. eigenvalues --   -0.67924  -0.57540  -0.53932  -0.53141  -0.48853
 Alpha  occ. eigenvalues --   -0.45667  -0.34683
 Alpha virt. eigenvalues --    0.02936   0.04174   0.04205   0.04597   0.05622
 Alpha virt. eigenvalues --    0.09111   0.10112   0.10923   0.12248   0.12486
 Alpha virt. eigenvalues --    0.12634   0.12921   0.17357   0.17508   0.18461
 Alpha virt. eigenvalues --    0.21925   0.22458   0.22923   0.24888   0.25777
 Alpha virt. eigenvalues --    0.26331   0.28630   0.29694   0.31123   0.32067
 Alpha virt. eigenvalues --    0.32308   0.33433   0.34188   0.36924   0.37389
 Alpha virt. eigenvalues --    0.38188   0.38435   0.40247   0.40681   0.41955
 Alpha virt. eigenvalues --    0.42747   0.42876   0.43542   0.46819   0.47989
 Alpha virt. eigenvalues --    0.49286   0.49801   0.52980   0.55629   0.57988
 Alpha virt. eigenvalues --    0.61700   0.63509   0.65842   0.68321   0.68725
 Alpha virt. eigenvalues --    0.71635   0.73066   0.75090   0.75992   0.77796
 Alpha virt. eigenvalues --    0.79726   0.80737   0.80945   0.83973   0.84071
 Alpha virt. eigenvalues --    0.86618   0.88810   0.89283   0.89369   0.91365
 Alpha virt. eigenvalues --    0.91693   0.93007   0.94703   0.95014   0.98158
 Alpha virt. eigenvalues --    0.99796   0.99887   1.02761   1.05205   1.06469
 Alpha virt. eigenvalues --    1.08116   1.11752   1.12504   1.14768   1.14955
 Alpha virt. eigenvalues --    1.18967   1.19234   1.21554   1.21944   1.23310
 Alpha virt. eigenvalues --    1.28281   1.30805   1.33776   1.36045   1.38179
 Alpha virt. eigenvalues --    1.42145   1.42610   1.44815   1.46513   1.50369
 Alpha virt. eigenvalues --    1.53602   1.54020   1.55142   1.56757   1.57629
 Alpha virt. eigenvalues --    1.62185   1.62966   1.64146   1.66154   1.68774
 Alpha virt. eigenvalues --    1.73571   1.74496   1.74728   1.82779   1.83499
 Alpha virt. eigenvalues --    1.89203   1.92561   1.97525   2.01046   2.05404
 Alpha virt. eigenvalues --    2.07277   2.08377   2.09496   2.14160   2.20633
 Alpha virt. eigenvalues --    2.22378   2.27103   2.30317   2.32729   2.38964
 Alpha virt. eigenvalues --    2.40776   2.45769   2.54415   2.59416   2.62798
 Alpha virt. eigenvalues --    2.70164   2.72735   2.75582   2.82829   2.92283
 Alpha virt. eigenvalues --    2.95707   3.00806   3.10465   3.12045   3.14884
 Alpha virt. eigenvalues --    3.18253   3.25197   3.26448   3.27280   3.33912
 Alpha virt. eigenvalues --    3.35851   3.37048   3.37327   3.43128   3.46069
 Alpha virt. eigenvalues --    3.58280   3.60605   3.62804   3.63178   3.68987
 Alpha virt. eigenvalues --    3.69698   3.77561   3.78602   3.83707   3.85249
 Alpha virt. eigenvalues --    3.85614   3.87765   3.92812   3.97768   4.03110
 Alpha virt. eigenvalues --    4.05205   4.07402   4.08522   4.23228   4.23788
 Alpha virt. eigenvalues --    4.33531   4.35117   4.43920   4.49621   4.50404
 Alpha virt. eigenvalues --    4.56182   4.56723   4.60431   4.63959   4.65240
 Alpha virt. eigenvalues --    4.72444   4.80122   4.83814   4.85235   4.95825
 Alpha virt. eigenvalues --    4.96349   5.01378   5.06150   5.11408   5.22501
 Alpha virt. eigenvalues --    5.25664   5.35971   5.36709   5.42161   5.55091
 Alpha virt. eigenvalues --    5.65860   5.75648   5.81960   5.90224   5.97784
 Alpha virt. eigenvalues --    6.07269   6.26102   6.30752   6.37244   6.40862
 Alpha virt. eigenvalues --    6.59979   6.64432   6.82541   6.86817   6.89943
 Alpha virt. eigenvalues --    7.11523   7.20493   7.22905   7.35293   7.43167
 Alpha virt. eigenvalues --   14.77268  16.02012  17.39587
          Condensed to atoms (all electrons):
               1          2          3          4          5          6
     1  H    0.390163   0.364044  -0.003879  -0.003879  -0.021266   0.003182
     2  C    0.364044   5.350190   0.393004   0.393004   0.197906  -0.003206
     3  H   -0.003879   0.393004   0.339381   0.010966   0.000570  -0.000736
     4  H   -0.003879   0.393004   0.010966   0.339381   0.000570  -0.000736
     5  C   -0.021266   0.197906   0.000570   0.000570   5.135335   0.328916
     6  H    0.003182  -0.003206  -0.000736  -0.000736   0.328916   0.373606
     7  O    0.015868  -0.070522   0.000238   0.000238   0.265688  -0.086755
               7
     1  H    0.015868
     2  C   -0.070522
     3  H    0.000238
     4  H    0.000238
     5  C    0.265688
     6  H   -0.086755
     7  O    8.505513
 Mulliken charges:
               1
     1  H    0.255767
     2  C   -0.624420
     3  H    0.260456
     4  H    0.260456
     5  C    0.092280
     6  H    0.385729
     7  O   -0.630269
 Sum of Mulliken charges =   0.00000
 Mulliken charges with hydrogens summed into heavy atoms:
               1
     2  C    0.152260
     5  C    0.478009
     7  O   -0.630269
 Electronic spatial extent (au):  <R**2>=            166.4059
 Charge=              0.0000 electrons
 Dipole moment (field-independent basis, Debye):
    X=              2.8743    Y=             -0.3200    Z=              0.0000  Tot=              2.8921
 Quadrupole moment (field-independent basis, Debye-Ang):
   XX=            -21.1031   YY=            -17.7733   ZZ=            -17.8329
   XY=              0.8013   XZ=              0.0000   YZ=              0.0000
 Traceless Quadrupole moment (field-independent basis, Debye-Ang):
   XX=             -2.2000   YY=              1.1298   ZZ=              1.0702
   XY=              0.8013   XZ=              0.0000   YZ=              0.0000
 Octapole moment (field-independent basis, Debye-Ang**2):
  XXX=              1.5839  YYY=              0.8374  ZZZ=              0.0000  XYY=             -0.3843
  XXY=             -1.1883  XXZ=              0.0000  XZZ=             -0.1538  YZZ=              0.3191
  YYZ=              0.0000  XYZ=              0.0000
 Hexadecapole moment (field-independent basis, Debye-Ang**3):
 XXXX=           -121.4911 YYYY=            -68.1760 ZZZZ=            -23.4848 XXXY=             23.3971
 XXXZ=              0.0000 YYYX=             24.4812 YYYZ=              0.0000 ZZZX=              0.0000
 ZZZY=              0.0000 XXYY=            -33.6432 XXZZ=            -21.2594 YYZZ=            -16.4688
 XXYZ=              0.0000 YYXZ=              0.0000 ZZXY=              6.7408
 N-N= 6.997039929807D+01 E-N=-4.996482699537D+02  KE= 1.529417263477D+02
 Symmetry A'   KE= 1.472405854635D+02
 Symmetry A"   KE= 5.701140884252D+00
 1\1\GINC-C596\FOpt\RwB97XD\Aug-CC-pVTZ\C2H4O1\ROOT\02-Feb-2019\0\\#wB9
 7XD aug-cc-pVTZ Opt SCF=QC Integral(Grid=SuperFineGrid) Freq MaxDisk=3
 2GB\\Title\\0,1\H,-1.3642007245,0.,0.517941356\C,-0.2793713505,0.,0.58
 53871664\H,0.0638082423,0.8765415461,1.1388364362\H,0.0638082423,-0.87
 65415461,1.1388364362\C,0.3409168431,0.,-0.7786882331\H,1.4498026556,0
 .,-0.7935274753\O,-0.2747639392,0.,-1.8088856838\\Version=ES64L-G09Rev
 D.01\State=1-A'\HF=-153.8397429\RMSD=0.000e+00\RMSF=7.147e-05\Dipole=0
 .4070163,0.,1.0625354\Quadrupole=0.8045038,0.7956753,-1.600179,0.,-0.6
 644384,0.\PG=CS [SG(C2H2O1),X(H2)]\\@


 MORNING PEOPLE ARE USUALLY ADMIRED AS EARLY BIRDS.
 RECALL BEN FRANKLIN'S APHORISM THAT THE EARLY BIRD GETS THE WORM.
 I IDENTIFY WITH THE WORM. --  CRAIG JAGGER, MINNEAPOLIS, KS.
 Job cpu time:       0 days  0 hours 59 minutes 30.4 seconds.
 File lengths (MBytes):  RWF=     19 Int=      0 D2E=      0 Chk=      4 Scr=      1
 Normal termination of Gaussian 09 at Sat Feb  2 03:15:39 2019.
 Link1:  Proceeding to internal job step number  2.
 ----------------------------------------------------------------------
 #N Geom=AllCheck Guess=TCheck SCRF=Check GenChk RwB97XD/Aug-CC-pVTZ Fr
 eq
 ----------------------------------------------------------------------
 1/10=4,29=7,30=1,38=1,40=1/1,3;
 2/12=2,40=1/2;
 3/5=16,6=1,7=10,11=2,14=-4,16=1,25=1,30=1,70=2,71=2,74=-58,75=-7,116=1,140=1/1,2,3;
 4/5=101/1;
 5/5=2,8=3,98=1/8;
 8/6=4,10=90,11=11/1;
 11/6=1,8=1,9=11,15=111,16=1/1,2,10;
 10/6=1/2;
 6/7=2,8=2,9=2,10=2,18=1,28=1/1;
 7/8=1,10=1,25=1/1,2,3,16;
 1/10=4,30=1/3;
 99//99;
 Structure from the checkpoint file:  "acetaldehyde_Conf-wb97-opt.chk"
 -----
 Title
 -----
 Charge =  0 Multiplicity = 1
 Redundant internal coordinates found in file.
 H,0,-1.3642007245,0.,0.517941356
 C,0,-0.2793713505,0.,0.5853871664
 H,0,0.0638082423,0.8765415461,1.1388364362
 H,0,0.0638082423,-0.8765415461,1.1388364362
 C,0,0.3409168431,0.,-0.7786882331
 H,0,1.4498026556,0.,-0.7935274753
 O,0,-0.2747639392,0.,-1.8088856838
 Recover connectivity data from disk.

 GradGradGradGradGradGradGradGradGradGradGradGradGradGradGradGradGradGrad
 Berny optimization.
 Initialization pass.
                           ----------------------------
                           !    Initial Parameters    !
                           ! (Angstroms and Degrees)  !
 --------------------------                            --------------------------
 ! Name  Definition              Value          Derivative Info.                !
 --------------------------------------------------------------------------------
 ! R1    R(1,2)                  1.0869         calculate D2E/DX2 analytically  !
 ! R2    R(2,3)                  1.092          calculate D2E/DX2 analytically  !
 ! R3    R(2,4)                  1.092          calculate D2E/DX2 analytically  !
 ! R4    R(2,5)                  1.4985         calculate D2E/DX2 analytically  !
 ! R5    R(5,6)                  1.109          calculate D2E/DX2 analytically  !
 ! R6    R(5,7)                  1.2002         calculate D2E/DX2 analytically  !
 ! A1    A(1,2,3)              110.1891         calculate D2E/DX2 analytically  !
 ! A2    A(1,2,4)              110.1891         calculate D2E/DX2 analytically  !
 ! A3    A(1,2,5)              110.8952         calculate D2E/DX2 analytically  !
 ! A4    A(3,2,4)              106.7801         calculate D2E/DX2 analytically  !
 ! A5    A(3,2,5)              109.3465         calculate D2E/DX2 analytically  !
 ! A6    A(4,2,5)              109.3465         calculate D2E/DX2 analytically  !
 ! A7    A(2,5,6)              115.2195         calculate D2E/DX2 analytically  !
 ! A8    A(2,5,7)              124.6832         calculate D2E/DX2 analytically  !
 ! A9    A(6,5,7)              120.0973         calculate D2E/DX2 analytically  !
 ! D1    D(1,2,5,6)            180.0            calculate D2E/DX2 analytically  !
 ! D2    D(1,2,5,7)              0.0            calculate D2E/DX2 analytically  !
 ! D3    D(3,2,5,6)             58.2938         calculate D2E/DX2 analytically  !
 ! D4    D(3,2,5,7)           -121.7062         calculate D2E/DX2 analytically  !
 ! D5    D(4,2,5,6)            -58.2938         calculate D2E/DX2 analytically  !
 ! D6    D(4,2,5,7)            121.7062         calculate D2E/DX2 analytically  !
 --------------------------------------------------------------------------------
 Trust Radius=3.00D-01 FncErr=1.00D-07 GrdErr=1.00D-07
 Number of steps in this run=      2 maximum allowed number of steps=      2.
 GradGradGradGradGradGradGradGradGradGradGradGradGradGradGradGradGradGrad

                          Input orientation:                          
 ---------------------------------------------------------------------
 Center     Atomic      Atomic             Coordinates (Angstroms)
 Number     Number       Type             X           Y           Z
 ---------------------------------------------------------------------
      1          1           0       -1.364201    0.000000    0.517941
      2          6           0       -0.279371    0.000000    0.585387
      3          1           0        0.063808    0.876542    1.138836
      4          1           0        0.063808   -0.876542    1.138836
      5          6           0        0.340917    0.000000   -0.778688
      6          1           0        1.449803    0.000000   -0.793527
      7          8           0       -0.274764    0.000000   -1.808886
 ---------------------------------------------------------------------
                    Distance matrix (angstroms):
                    1          2          3          4          5
     1  H    0.000000
     2  C    1.086924   0.000000
     3  H    1.786909   1.091972   0.000000
     4  H    1.786909   1.091972   1.753083   0.000000
     5  C    2.142119   1.498486   2.126503   2.126503   0.000000
     6  H    3.104604   2.211662   2.534430   2.534430   1.108985
     7  O    2.569240   2.394277   3.093868   3.093868   1.200154
                    6          7
     6  H    0.000000
     7  O    2.001270   0.000000
 Stoichiometry    C2H4O
 Framework group  CS[SG(C2H2O),X(H2)]
 Deg. of freedom    10
 Full point group                 CS      NOp   2
 Largest Abelian subgroup         CS      NOp   2
 Largest concise Abelian subgroup CS      NOp   2
                         Standard orientation:                         
 ---------------------------------------------------------------------
 Center     Atomic      Atomic             Coordinates (Angstroms)
 Number     Number       Type             X           Y           Z
 ---------------------------------------------------------------------
      1          1           0        0.369683   -1.650521    0.000000
      2          6           0        0.927382   -0.717582    0.000000
      3          1           0        1.576597   -0.666612    0.876542
      4          1           0        1.576597   -0.666612   -0.876542
      5          6           0        0.000000    0.459457    0.000000
      6          1           0        0.495626    1.451527    0.000000
      7          8           0       -1.197850    0.385121    0.000000
 ---------------------------------------------------------------------
 Rotational constants (GHZ):     57.5295492     10.2270740      9.1715113
 Standard basis: Aug-CC-pVTZ (5D, 7F)
 There are   172 symmetry adapted cartesian basis functions of A'  symmetry.
 There are    93 symmetry adapted cartesian basis functions of A"  symmetry.
 There are   145 symmetry adapted basis functions of A'  symmetry.
 There are    85 symmetry adapted basis functions of A"  symmetry.
   230 basis functions,   324 primitive gaussians,   265 cartesian basis functions
    12 alpha electrons       12 beta electrons
       nuclear repulsion energy        69.9716774406 Hartrees.
 NAtoms=    7 NActive=    7 NUniq=    6 SFac= 1.36D+00 NAtFMM=   60 NAOKFM=F Big=F
 Integral buffers will be    131072 words long.
 Raffenetti 2 integral format.
 Two-electron integral symmetry is turned on.
 Nuclear repulsion after empirical dispersion term =       69.9703992981 Hartrees.
 One-electron integrals computed using PRISM.
 NBasis=   230 RedAO= T EigKep=  4.11D-05  NBF=   145    85
 NBsUse=   230 1.00D-06 EigRej= -1.00D+00 NBFU=   145    85
 Initial guess from the checkpoint file:  "acetaldehyde_Conf-wb97-opt.chk"
 B after Tr=     0.000000    0.000000    0.000000
         Rot=    1.000000    0.000000    0.000000    0.000000 Ang=   0.00 deg.
 Initial guess orbital symmetries:
       Occupied  (A') (A') (A') (A') (A') (A') (A') (A") (A') (A')
                 (A") (A')
       Virtual   (A') (A') (A") (A") (A') (A') (A') (A") (A') (A')
                 (A') (A") (A') (A") (A') (A') (A') (A") (A') (A')
                 (A') (A") (A") (A') (A") (A') (A') (A") (A') (A')
                 (A") (A') (A') (A') (A") (A") (A') (A') (A') (A')
                 (A') (A") (A") (A') (A") (A') (A') (A') (A") (A')
                 (A') (A') (A") (A') (A') (A") (A") (A') (A") (A')
                 (A") (A') (A') (A") (A') (A") (A') (A") (A') (A')
                 (A") (A') (A') (A") (A') (A") (A") (A') (A") (A')
                 (A') (A') (A") (A') (A") (A') (A') (A") (A') (A')
                 (A") (A') (A') (A") (A') (A") (A') (A') (A') (A")
                 (A") (A') (A") (A') (A') (A") (A') (A') (A') (A")
                 (A") (A') (A") (A') (A") (A') (A") (A') (A') (A")
                 (A') (A') (A") (A') (A') (A") (A') (A') (A') (A")
                 (A') (A") (A') (A') (A") (A') (A') (A") (A') (A")
                 (A') (A") (A") (A') (A') (A") (A") (A') (A') (A')
                 (A') (A") (A") (A') (A') (A") (A') (A") (A') (A')
                 (A") (A") (A') (A") (A') (A') (A') (A") (A') (A")
                 (A') (A') (A") (A") (A') (A') (A") (A') (A') (A")
                 (A') (A') (A") (A') (A") (A') (A") (A") (A') (A')
                 (A') (A') (A") (A") (A') (A') (A') (A") (A') (A')
                 (A') (A") (A') (A") (A') (A") (A') (A") (A') (A")
                 (A') (A") (A') (A') (A') (A') (A') (A')
 Keep R1 ints in memory in symmetry-blocked form, NReq=1061056356.
 SCF Done:  E(RwB97XD) =  -153.839742930     a.u. after    1 cycles
            Convg  =    0.4759D-06                     1 Fock formations.
              S**2 =  0.0000                  -V/T =  2.0059
 DoSCS=F DFT=T ScalE2(SS,OS)=  1.000000  1.000000
 Range of M.O.s used for correlation:     1   230
 NBasis=   230 NAE=    12 NBE=    12 NFC=     0 NFV=     0
 NROrb=    230 NOA=    12 NOB=    12 NVA=   218 NVB=   218

 **** Warning!!: The largest alpha MO coefficient is  0.40755011D+02

 Symmetrizing basis deriv contribution to polar:
 IMax=3 JMax=2 DiffMx= 0.00D+00
 G2DrvN: will do     8 centers at a time, making    1 passes.
 Calling FoFCou, ICntrl=  3107 FMM=F I1Cent=   0 AccDes= 0.00D+00.
 End of G2Drv F.D. properties file   721 does not exist.
 End of G2Drv F.D. properties file   722 does not exist.
 End of G2Drv F.D. properties file   788 does not exist.
          IDoAtm=1111111
          Differentiating once with respect to electric field.
                with respect to dipole field.
          Differentiating once with respect to nuclear coordinates.
 Keep R1 ints in memory in symmetry-blocked form, NReq=1060496958.
          There are    21 degrees of freedom in the 1st order CPHF.  IDoFFX=4 NUNeed=    21.
     21 vectors produced by pass  0 Test12= 1.25D-14 4.76D-09 XBig12= 1.49D+01 2.45D+00.
 AX will form    21 AO Fock derivatives at one time.
     21 vectors produced by pass  1 Test12= 1.25D-14 4.76D-09 XBig12= 3.06D+00 3.89D-01.
     21 vectors produced by pass  2 Test12= 1.25D-14 4.76D-09 XBig12= 7.73D-02 4.92D-02.
     21 vectors produced by pass  3 Test12= 1.25D-14 4.76D-09 XBig12= 8.58D-04 6.89D-03.
     21 vectors produced by pass  4 Test12= 1.25D-14 4.76D-09 XBig12= 7.14D-06 4.31D-04.
     21 vectors produced by pass  5 Test12= 1.25D-14 4.76D-09 XBig12= 4.93D-08 3.32D-05.
     19 vectors produced by pass  6 Test12= 1.25D-14 4.76D-09 XBig12= 3.79D-10 3.43D-06.
      4 vectors produced by pass  7 Test12= 1.25D-14 4.76D-09 XBig12= 2.59D-12 3.16D-07.
      2 vectors produced by pass  8 Test12= 1.25D-14 4.76D-09 XBig12= 1.39D-14 2.14D-08.
 InvSVY:  IOpt=1 It=  1 EMax= 8.88D-16
 Solved reduced A of dimension   151 with    21 vectors.
 Isotropic polarizability for W=    0.000000       30.17 Bohr**3.
 End of Minotr F.D. properties file   721 does not exist.
 End of Minotr F.D. properties file   722 does not exist.
 End of Minotr F.D. properties file   788 does not exist.

 **********************************************************************

            Population analysis using the SCF density.

 **********************************************************************

 Orbital symmetries:
       Occupied  (A') (A') (A') (A') (A') (A') (A') (A") (A') (A')
                 (A") (A')
       Virtual   (A') (A') (A") (A") (A') (A') (A') (A") (A') (A')
                 (A') (A") (A') (A") (A') (A') (A') (A") (A') (A')
                 (A') (A") (A") (A') (A") (A') (A') (A") (A') (A')
                 (A") (A') (A') (A') (A") (A") (A') (A') (A') (A')
                 (A') (A") (A") (A') (A") (A') (A') (A') (A") (A')
                 (A') (A') (A") (A') (A') (A") (A") (A') (A") (A')
                 (A") (A') (A') (A") (A') (A") (A') (A") (A') (A')
                 (A") (A') (A') (A") (A') (A") (A") (A') (A") (A')
                 (A') (A') (A") (A') (A") (A') (A') (A") (A') (A')
                 (A") (A') (A') (A") (A') (A") (A') (A') (A') (A")
                 (A") (A') (A") (A') (A') (A") (A') (A') (A') (A")
                 (A") (A') (A") (A') (A") (A') (A") (A') (A') (A")
                 (A') (A') (A") (A') (A') (A") (A') (A') (A') (A")
                 (A') (A") (A') (A') (A") (A') (A') (A") (A') (A")
                 (A') (A") (A") (A') (A') (A") (A") (A') (A') (A')
                 (A') (A") (A") (A') (A') (A") (A') (A") (A') (A')
                 (A") (A") (A') (A") (A') (A') (A') (A") (A') (A")
                 (A') (A') (A") (A") (A') (A') (A") (A') (A') (A")
                 (A') (A') (A") (A') (A") (A') (A") (A") (A') (A')
                 (A') (A') (A") (A") (A') (A') (A') (A") (A') (A')
                 (A') (A") (A') (A") (A') (A") (A') (A") (A') (A")
                 (A') (A") (A') (A') (A') (A') (A') (A')
 The electronic state is 1-A'.
 Alpha  occ. eigenvalues --  -19.25558 -10.38299 -10.29801  -1.15967  -0.85931
 Alpha  occ. eigenvalues --   -0.67924  -0.57540  -0.53932  -0.53141  -0.48853
 Alpha  occ. eigenvalues --   -0.45667  -0.34683
 Alpha virt. eigenvalues --    0.02936   0.04174   0.04205   0.04597   0.05622
 Alpha virt. eigenvalues --    0.09111   0.10112   0.10923   0.12248   0.12486
 Alpha virt. eigenvalues --    0.12634   0.12921   0.17357   0.17508   0.18461
 Alpha virt. eigenvalues --    0.21925   0.22458   0.22923   0.24888   0.25777
 Alpha virt. eigenvalues --    0.26331   0.28630   0.29694   0.31123   0.32067
 Alpha virt. eigenvalues --    0.32308   0.33433   0.34188   0.36924   0.37389
 Alpha virt. eigenvalues --    0.38188   0.38435   0.40247   0.40681   0.41955
 Alpha virt. eigenvalues --    0.42747   0.42876   0.43542   0.46819   0.47989
 Alpha virt. eigenvalues --    0.49286   0.49801   0.52980   0.55629   0.57988
 Alpha virt. eigenvalues --    0.61700   0.63509   0.65842   0.68321   0.68725
 Alpha virt. eigenvalues --    0.71635   0.73066   0.75090   0.75992   0.77796
 Alpha virt. eigenvalues --    0.79726   0.80737   0.80945   0.83973   0.84071
 Alpha virt. eigenvalues --    0.86618   0.88810   0.89283   0.89369   0.91365
 Alpha virt. eigenvalues --    0.91693   0.93007   0.94703   0.95014   0.98158
 Alpha virt. eigenvalues --    0.99796   0.99887   1.02761   1.05205   1.06469
 Alpha virt. eigenvalues --    1.08116   1.11752   1.12504   1.14768   1.14955
 Alpha virt. eigenvalues --    1.18967   1.19234   1.21554   1.21944   1.23310
 Alpha virt. eigenvalues --    1.28281   1.30805   1.33776   1.36045   1.38179
 Alpha virt. eigenvalues --    1.42145   1.42610   1.44815   1.46513   1.50369
 Alpha virt. eigenvalues --    1.53602   1.54020   1.55142   1.56757   1.57629
 Alpha virt. eigenvalues --    1.62185   1.62966   1.64146   1.66154   1.68774
 Alpha virt. eigenvalues --    1.73571   1.74496   1.74728   1.82779   1.83499
 Alpha virt. eigenvalues --    1.89203   1.92561   1.97525   2.01046   2.05404
 Alpha virt. eigenvalues --    2.07277   2.08377   2.09496   2.14160   2.20633
 Alpha virt. eigenvalues --    2.22378   2.27103   2.30317   2.32729   2.38964
 Alpha virt. eigenvalues --    2.40776   2.45769   2.54415   2.59416   2.62798
 Alpha virt. eigenvalues --    2.70164   2.72735   2.75582   2.82829   2.92283
 Alpha virt. eigenvalues --    2.95707   3.00806   3.10465   3.12045   3.14884
 Alpha virt. eigenvalues --    3.18253   3.25197   3.26448   3.27280   3.33912
 Alpha virt. eigenvalues --    3.35851   3.37048   3.37327   3.43128   3.46069
 Alpha virt. eigenvalues --    3.58280   3.60605   3.62804   3.63178   3.68987
 Alpha virt. eigenvalues --    3.69698   3.77561   3.78602   3.83707   3.85249
 Alpha virt. eigenvalues --    3.85614   3.87765   3.92812   3.97768   4.03110
 Alpha virt. eigenvalues --    4.05205   4.07402   4.08522   4.23228   4.23788
 Alpha virt. eigenvalues --    4.33531   4.35117   4.43920   4.49621   4.50404
 Alpha virt. eigenvalues --    4.56182   4.56723   4.60431   4.63959   4.65240
 Alpha virt. eigenvalues --    4.72444   4.80122   4.83814   4.85235   4.95825
 Alpha virt. eigenvalues --    4.96349   5.01378   5.06150   5.11408   5.22501
 Alpha virt. eigenvalues --    5.25664   5.35971   5.36709   5.42161   5.55091
 Alpha virt. eigenvalues --    5.65860   5.75648   5.81960   5.90224   5.97784
 Alpha virt. eigenvalues --    6.07269   6.26102   6.30752   6.37244   6.40862
 Alpha virt. eigenvalues --    6.59979   6.64432   6.82541   6.86817   6.89943
 Alpha virt. eigenvalues --    7.11523   7.20493   7.22905   7.35293   7.43167
 Alpha virt. eigenvalues --   14.77268  16.02012  17.39587
          Condensed to atoms (all electrons):
               1          2          3          4          5          6
     1  H    0.390163   0.364044  -0.003879  -0.003879  -0.021266   0.003182
     2  C    0.364044   5.350190   0.393004   0.393004   0.197906  -0.003206
     3  H   -0.003879   0.393004   0.339381   0.010966   0.000570  -0.000736
     4  H   -0.003879   0.393004   0.010966   0.339381   0.000570  -0.000736
     5  C   -0.021266   0.197906   0.000570   0.000570   5.135335   0.328916
     6  H    0.003182  -0.003206  -0.000736  -0.000736   0.328916   0.373606
     7  O    0.015868  -0.070522   0.000238   0.000238   0.265688  -0.086755
               7
     1  H    0.015868
     2  C   -0.070522
     3  H    0.000238
     4  H    0.000238
     5  C    0.265688
     6  H   -0.086755
     7  O    8.505513
 Mulliken charges:
               1
     1  H    0.255767
     2  C   -0.624420
     3  H    0.260456
     4  H    0.260456
     5  C    0.092280
     6  H    0.385729
     7  O   -0.630269
 Sum of Mulliken charges =   0.00000
 Mulliken charges with hydrogens summed into heavy atoms:
               1
     2  C    0.152260
     5  C    0.478009
     7  O   -0.630269
 APT charges:
               1
     1  H    0.018633
     2  C   -0.115775
     3  H    0.027840
     4  H    0.027840
     5  C    0.780247
     6  H   -0.074487
     7  O   -0.664298
 Sum of APT charges =   0.00000
 APT charges with hydrogens summed into heavy atoms:
               1
     2  C   -0.041462
     5  C    0.705760
     7  O   -0.664298
 Electronic spatial extent (au):  <R**2>=            166.4059
 Charge=              0.0000 electrons
 Dipole moment (field-independent basis, Debye):
    X=              2.8743    Y=             -0.3200    Z=              0.0000  Tot=              2.8921
 Quadrupole moment (field-independent basis, Debye-Ang):
   XX=            -21.1031   YY=            -17.7733   ZZ=            -17.8329
   XY=              0.8013   XZ=              0.0000   YZ=              0.0000
 Traceless Quadrupole moment (field-independent basis, Debye-Ang):
   XX=             -2.2000   YY=              1.1298   ZZ=              1.0702
   XY=              0.8013   XZ=              0.0000   YZ=              0.0000
 Octapole moment (field-independent basis, Debye-Ang**2):
  XXX=              1.5839  YYY=              0.8374  ZZZ=              0.0000  XYY=             -0.3843
  XXY=             -1.1883  XXZ=              0.0000  XZZ=             -0.1538  YZZ=              0.3191
  YYZ=              0.0000  XYZ=              0.0000
 Hexadecapole moment (field-independent basis, Debye-Ang**3):
 XXXX=           -121.4911 YYYY=            -68.1760 ZZZZ=            -23.4848 XXXY=             23.3971
 XXXZ=              0.0000 YYYX=             24.4812 YYYZ=              0.0000 ZZZX=              0.0000
 ZZZY=              0.0000 XXYY=            -33.6432 XXZZ=            -21.2594 YYZZ=            -16.4688
 XXYZ=              0.0000 YYXZ=              0.0000 ZZXY=              6.7408
 N-N= 6.997039929807D+01 E-N=-4.996482699537D+02  KE= 1.529417263477D+02
 Symmetry A'   KE= 1.472405854635D+02
 Symmetry A"   KE= 5.701140884252D+00
  Exact polarizability:  35.786  -1.321  30.805   0.000   0.000  23.909
 Approx polarizability:  38.225   0.244  29.283   0.000   0.000  25.631
 Calling FoFJK, ICntrl=    100127 FMM=F ISym2X=1 I1Cent= 0 IOpClX= 0 NMat=1 NMatS=1 NMatT=0.
 Full mass-weighted force constant matrix:
 Low frequencies ---  -19.7718   -6.1258   -0.0004    0.0010    0.0014    5.0499
 Low frequencies ---  152.1060  514.6580  779.0085
 Diagonal vibrational polarizability:
        2.5279703       2.4500495       1.7577156
 Harmonic frequencies (cm**-1), IR intensities (KM/Mole), Raman scattering
 activities (A**4/AMU), depolarization ratios for plane and unpolarized
 incident light, reduced masses (AMU), force constants (mDyne/A),
 and normal coordinates:
                      1                      2                      3
                     A"                     A'                     A"
 Frequencies --    152.1050               514.6580               779.0084
 Red. masses --      1.2386                 2.5306                 1.1226
 Frc consts  --      0.0169                 0.3949                 0.4014
 IR Inten    --      1.3198                13.9496                 1.5916
  Atom  AN      X      Y      Z        X      Y      Z        X      Y      Z
     1   1     0.00   0.00   0.43     0.66  -0.36   0.00     0.00   0.00   0.28
     2   6     0.00   0.00   0.00     0.15  -0.06   0.00     0.00   0.00  -0.07
     3   1     0.44   0.19  -0.34     0.15   0.30  -0.02    -0.29   0.40   0.14
     4   1    -0.44  -0.19  -0.34     0.15   0.30   0.02     0.29  -0.40   0.14
     5   6     0.00   0.00   0.11    -0.09  -0.19   0.00     0.00   0.00  -0.06
     6   1     0.00   0.00   0.32     0.11  -0.28   0.00     0.00   0.00   0.62
     7   8     0.00   0.00  -0.08    -0.12   0.19   0.00     0.00   0.00   0.03
                      4                      5                      6
                     A'                     A'                     A"
 Frequencies --    896.5664              1137.7070              1144.5278
 Red. masses --      2.1216                 2.0845                 1.7808
 Frc consts  --      1.0048                 1.5897                 1.3744
 IR Inten    --      8.6562                24.3840                 0.1425
  Atom  AN      X      Y      Z        X      Y      Z        X      Y      Z
     1   1    -0.20   0.13   0.00    -0.61   0.58   0.00     0.00   0.00  -0.30
     2   6     0.22  -0.11   0.00     0.08   0.18   0.00     0.00   0.00   0.14
     3   1     0.19  -0.56   0.05    -0.08  -0.22   0.12     0.31  -0.25  -0.10
     4   1     0.19  -0.56  -0.05    -0.08  -0.22  -0.12    -0.31   0.25  -0.10
     5   6    -0.07   0.13   0.00     0.02  -0.24   0.00     0.00   0.00  -0.22
     6   1    -0.31   0.24   0.00     0.00  -0.24   0.00     0.00   0.00   0.70
     7   8    -0.11   0.03   0.00    -0.02   0.05   0.00     0.00   0.00   0.05
                      7                      8                      9
                     A'                     A'                     A'
 Frequencies --   1385.9261              1431.5772              1466.4585
 Red. masses --      1.2621                 1.2036                 1.0571
 Frc consts  --      1.4283                 1.4533                 1.3394
 IR Inten    --     24.2925                11.1646                22.9662
  Atom  AN      X      Y      Z        X      Y      Z        X      Y      Z
     1   1     0.40  -0.17   0.00    -0.08   0.07   0.00     0.42  -0.21   0.00
     2   6    -0.09   0.12   0.00     0.05  -0.01   0.00     0.02   0.05   0.00
     3   1     0.30  -0.46  -0.24    -0.13   0.01   0.14    -0.45  -0.24   0.35
     4   1     0.30  -0.46   0.24    -0.13   0.01  -0.14    -0.45  -0.24  -0.35
     5   6     0.00  -0.01   0.00    -0.02   0.08   0.00    -0.01   0.00   0.00
     6   1     0.24  -0.14   0.00     0.89  -0.34   0.00    -0.13   0.06   0.00
     7   8    -0.01  -0.01   0.00    -0.06  -0.04   0.00     0.03   0.00   0.00
                     10                     11                     12
                     A"                     A'                     A'
 Frequencies --   1475.6889              1850.5566              2902.6159
 Red. masses --      1.0463                 9.7125                 1.0832
 Frc consts  --      1.3425                19.5969                 5.3770
 IR Inten    --     10.7403               203.6346               113.0053
  Atom  AN      X      Y      Z        X      Y      Z        X      Y      Z
     1   1     0.00   0.00   0.72     0.22  -0.12   0.00    -0.01  -0.01   0.00
     2   6     0.00   0.00  -0.05    -0.05   0.01   0.00     0.00   0.00   0.00
     3   1    -0.09  -0.48   0.05    -0.15   0.06   0.08    -0.02  -0.01  -0.03
     4   1     0.09   0.48   0.05    -0.15   0.06  -0.08    -0.02  -0.01   0.03
     5   6     0.00   0.00  -0.03     0.70   0.00   0.00    -0.03  -0.08   0.00
     6   1     0.00   0.00   0.08    -0.18   0.36   0.00     0.42   0.90   0.00
     7   8     0.00   0.00   0.00    -0.47  -0.03   0.00     0.00   0.00   0.00
                     13                     14                     15
                     A'                     A"                     A'
 Frequencies --   3046.0951              3112.5611              3164.5569
 Red. masses --      1.0365                 1.0985                 1.1038
 Frc consts  --      5.6666                 6.2704                 6.5127
 IR Inten    --      2.0552                 5.8791                 8.3665
  Atom  AN      X      Y      Z        X      Y      Z        X      Y      Z
     1   1    -0.23  -0.38   0.00     0.00   0.00   0.02     0.46   0.77   0.00
     2   6    -0.04   0.03   0.00     0.00   0.00   0.09    -0.07  -0.07   0.00
     3   1     0.37   0.03   0.51    -0.43  -0.03  -0.56     0.17   0.00   0.25
     4   1     0.37   0.03  -0.51     0.43   0.03  -0.56     0.17   0.00  -0.25
     5   6     0.00   0.00   0.00     0.00   0.00   0.00     0.00   0.00   0.00
     6   1     0.01   0.04   0.00     0.00   0.00   0.00     0.01   0.03   0.00
     7   8     0.00   0.00   0.00     0.00   0.00   0.00     0.00   0.00   0.00

 -------------------
 - Thermochemistry -
 -------------------
 Temperature   298.150 Kelvin.  Pressure   1.00000 Atm.
 Atom     1 has atomic number  1 and mass   1.00783
 Atom     2 has atomic number  6 and mass  12.00000
 Atom     3 has atomic number  1 and mass   1.00783
 Atom     4 has atomic number  1 and mass   1.00783
 Atom     5 has atomic number  6 and mass  12.00000
 Atom     6 has atomic number  1 and mass   1.00783
 Atom     7 has atomic number  8 and mass  15.99491
 Molecular mass:    44.02621 amu.
 Principal axes and moments of inertia in atomic units:
                           1         2         3
     Eigenvalues --    31.37068 176.46701 196.77686
           X            0.87447   0.48509   0.00000
           Y           -0.48509   0.87447   0.00000
           Z            0.00000   0.00000   1.00000
 This molecule is an asymmetric top.
 Rotational symmetry number  1.
 Rotational temperatures (Kelvin)      2.76098     0.49082     0.44016
 Rotational constants (GHZ):          57.52955    10.22707     9.17151
 Zero-point vibrational energy     146306.9 (Joules/Mol)
                                   34.96820 (Kcal/Mol)
 Warning -- explicit consideration of   2 degrees of freedom as
           vibrations may cause significant error
 Vibrational temperatures:    218.84   740.48  1120.82  1289.96  1636.90
          (Kelvin)           1646.72  1994.04  2059.72  2109.90  2123.18
                             2662.53  4176.21  4382.65  4478.28  4553.09
 
 Zero-point correction=                           0.055725 (Hartree/Particle)
 Thermal correction to Energy=                    0.059619
 Thermal correction to Enthalpy=                  0.060564
 Thermal correction to Gibbs Free Energy=         0.030777
 Sum of electronic and zero-point Energies=           -153.784018
 Sum of electronic and thermal Energies=              -153.780123
 Sum of electronic and thermal Enthalpies=            -153.779179
 Sum of electronic and thermal Free Energies=         -153.808966
 
                     E (Thermal)             CV                S
                      KCal/Mol        Cal/Mol-Kelvin    Cal/Mol-Kelvin
 Total                   37.412             11.157             62.692
 Electronic               0.000              0.000              0.000
 Translational            0.889              2.981             37.273
 Rotational               0.889              2.981             21.615
 Vibrational             35.634              5.195              3.804
 Vibration     1          0.619              1.900              2.646
 Vibration     2          0.870              1.218              0.622
                       Q            Log10(Q)             Ln(Q)
 Total Bot       0.697811D-14        -14.156262        -32.595998
 Total V=0       0.298932D+12         11.475573         26.423483
 Vib (Bot)       0.514385D-25        -25.288711        -58.229410
 Vib (Bot)    1  0.133227D+01          0.124592          0.286885
 Vib (Bot)    2  0.315167D+00         -0.501460         -1.154653
 Vib (V=0)       0.220355D+01          0.343124          0.790071
 Vib (V=0)    1  0.192301D+01          0.283981          0.653889
 Vib (V=0)    2  0.109104D+01          0.037841          0.087133
 Electronic      0.100000D+01          0.000000          0.000000
 Translational   0.114821D+08          7.060022         16.256302
 Rotational      0.118148D+05          4.072427          9.377110
 ***** Axes restored to original set *****
 -------------------------------------------------------------------
 Center     Atomic                   Forces (Hartrees/Bohr)
 Number     Number              X              Y              Z
 -------------------------------------------------------------------
      1        1           0.000009327    0.000000000    0.000046518
      2        6          -0.000091152    0.000000000   -0.000046209
      3        1           0.000038836    0.000029726   -0.000032313
      4        1           0.000038836   -0.000029726   -0.000032313
      5        6           0.000109237    0.000000000    0.000195791
      6        1          -0.000028267    0.000000000    0.000039390
      7        8          -0.000076816    0.000000000   -0.000170863
 -------------------------------------------------------------------
 Cartesian Forces:  Max     0.000195791 RMS     0.000071474
 FormGI is forming the generalized inverse of G from B-inverse, IUseBI=4.

 GradGradGradGradGradGradGradGradGradGradGradGradGradGradGradGradGradGrad
 Berny optimization.
 Internal  Forces:  Max     0.000186067 RMS     0.000060914
 Search for a local minimum.
 Step number   1 out of a maximum of    2
 All quantities printed in internal units (Hartrees-Bohrs-Radians)
 Second derivative matrix not updated -- analytic derivatives used.
 ITU=  0
     Eigenvalues ---    0.00122   0.04428   0.05391   0.05522   0.11121
     Eigenvalues ---    0.12187   0.13111   0.15613   0.22515   0.29439
     Eigenvalues ---    0.30239   0.33810   0.34311   0.35153   0.90510
 Angle between quadratic step and forces=  41.47 degrees.
 Linear search not attempted -- first point.
 Iteration  1 RMS(Cart)=  0.00076747 RMS(Int)=  0.00000041
 Iteration  2 RMS(Cart)=  0.00000036 RMS(Int)=  0.00000020
 ClnCor:  largest displacement from symmetrization is 2.32D-09 for atom     4.
 Variable       Old X    -DE/DX   Delta X   Delta X   Delta X     New X
                                 (Linear)    (Quad)   (Total)
    R1        2.05399  -0.00001   0.00000  -0.00008  -0.00008   2.05391
    R2        2.06353   0.00002   0.00000   0.00008   0.00008   2.06361
    R3        2.06353   0.00002   0.00000   0.00008   0.00008   2.06361
    R4        2.83173  -0.00006   0.00000  -0.00024  -0.00024   2.83149
    R5        2.09568  -0.00003   0.00000  -0.00007  -0.00007   2.09561
    R6        2.26796   0.00019   0.00000   0.00019   0.00019   2.26815
    A1        1.92316   0.00001   0.00000   0.00019   0.00019   1.92336
    A2        1.92316   0.00001   0.00000   0.00019   0.00019   1.92336
    A3        1.93549   0.00010   0.00000   0.00109   0.00109   1.93657
    A4        1.86366   0.00005   0.00000   0.00004   0.00004   1.86370
    A5        1.90846  -0.00009   0.00000  -0.00079  -0.00079   1.90767
    A6        1.90846  -0.00009   0.00000  -0.00079  -0.00079   1.90767
    A7        2.01096  -0.00007   0.00000  -0.00065  -0.00065   2.01031
    A8        2.17613   0.00006   0.00000   0.00054   0.00054   2.17667
    A9        2.09609   0.00001   0.00000   0.00012   0.00012   2.09621
    D1        3.14159   0.00000   0.00000   0.00000   0.00000   3.14159
    D2        0.00000   0.00000   0.00000   0.00000   0.00000   0.00000
    D3        1.01742  -0.00002   0.00000  -0.00042  -0.00042   1.01700
    D4       -2.12417  -0.00002   0.00000  -0.00042  -0.00042  -2.12460
    D5       -1.01742   0.00002   0.00000   0.00042   0.00042  -1.01700
    D6        2.12417   0.00002   0.00000   0.00042   0.00042   2.12460
         Item               Value     Threshold  Converged?
 Maximum Force            0.000186     0.000450     YES
 RMS     Force            0.000061     0.000300     YES
 Maximum Displacement     0.001704     0.001800     YES
 RMS     Displacement     0.000768     0.001200     YES
 Predicted change in Energy=-2.107819D-07
 Optimization completed.
    -- Stationary point found.
                           ----------------------------
                           !   Optimized Parameters   !
                           ! (Angstroms and Degrees)  !
 --------------------------                            --------------------------
 ! Name  Definition              Value          Derivative Info.                !
 --------------------------------------------------------------------------------
 ! R1    R(1,2)                  1.0869         -DE/DX =    0.0                 !
 ! R2    R(2,3)                  1.092          -DE/DX =    0.0                 !
 ! R3    R(2,4)                  1.092          -DE/DX =    0.0                 !
 ! R4    R(2,5)                  1.4985         -DE/DX =   -0.0001              !
 ! R5    R(5,6)                  1.109          -DE/DX =    0.0                 !
 ! R6    R(5,7)                  1.2002         -DE/DX =    0.0002              !
 ! A1    A(1,2,3)              110.1891         -DE/DX =    0.0                 !
 ! A2    A(1,2,4)              110.1891         -DE/DX =    0.0                 !
 ! A3    A(1,2,5)              110.8952         -DE/DX =    0.0001              !
 ! A4    A(3,2,4)              106.7801         -DE/DX =    0.0                 !
 ! A5    A(3,2,5)              109.3465         -DE/DX =   -0.0001              !
 ! A6    A(4,2,5)              109.3465         -DE/DX =   -0.0001              !
 ! A7    A(2,5,6)              115.2195         -DE/DX =   -0.0001              !
 ! A8    A(2,5,7)              124.6832         -DE/DX =    0.0001              !
 ! A9    A(6,5,7)              120.0973         -DE/DX =    0.0                 !
 ! D1    D(1,2,5,6)            180.0            -DE/DX =    0.0                 !
 ! D2    D(1,2,5,7)              0.0            -DE/DX =    0.0                 !
 ! D3    D(3,2,5,6)             58.2938         -DE/DX =    0.0                 !
 ! D4    D(3,2,5,7)           -121.7062         -DE/DX =    0.0                 !
 ! D5    D(4,2,5,6)            -58.2938         -DE/DX =    0.0                 !
 ! D6    D(4,2,5,7)            121.7062         -DE/DX =    0.0                 !
 --------------------------------------------------------------------------------
 GradGradGradGradGradGradGradGradGradGradGradGradGradGradGradGradGradGrad

 1\1\GINC-C596\Freq\RwB97XD\Aug-CC-pVTZ\C2H4O1\ROOT\02-Feb-2019\0\\#N G
 eom=AllCheck Guess=TCheck SCRF=Check GenChk RwB97XD/Aug-CC-pVTZ Freq\\
 Title\\0,1\H,-1.3642007245,0.,0.517941356\C,-0.2793713505,0.,0.5853871
 664\H,0.0638082423,0.8765415461,1.1388364362\H,0.0638082423,-0.8765415
 461,1.1388364362\C,0.3409168431,0.,-0.7786882331\H,1.4498026556,0.,-0.
 7935274753\O,-0.2747639392,0.,-1.8088856838\\Version=ES64L-G09RevD.01\
 State=1-A'\HF=-153.8397429\RMSD=0.000e+00\RMSF=7.147e-05\ZeroPoint=0.0
 557254\Thermal=0.0596195\Dipole=0.4070163,0.,1.0625354\DipoleDeriv=-0.
 0684221,0.,0.0300276,0.,0.0838142,0.,-0.0350179,0.,0.0405068,-0.026103
 8,0.,0.1549544,0.,0.084614,0.,0.1107795,0.,-0.4058348,0.0516836,-0.066
 1275,0.0144686,-0.0513694,-0.0157553,-0.0795436,-0.0062306,-0.0340579,
 0.0475919,0.0516836,0.0661275,0.0144686,0.0513694,-0.0157553,0.0795436
 ,-0.0062306,0.0340579,0.0475919,0.8893438,0.,0.0486192,0.,0.1183186,0.
 ,0.1249243,0.,1.3330794,-0.2864079,0.,-0.0016151,0.,0.0746568,0.,0.020
 7169,0.,-0.0117104,-0.6117773,0.,-0.2609233,0.,-0.329893,0.,-0.2089414
 ,0.,-1.0512247\Polar=30.7767571,0.,23.9094626,1.2658692,0.,35.8140975\
 PG=CS [SG(C2H2O1),X(H2)]\NImag=0\\0.34859205,0.,0.04567206,0.01845906,
 0.,0.04986662,-0.32364635,0.,-0.02164399,0.59581648,0.,-0.04849557,0.,
 0.,0.52019431,-0.01762930,0.,-0.05003728,0.03749727,0.,0.48714862,-0.0
 0611946,-0.02583293,-0.01573853,-0.07474141,-0.06713070,-0.03841198,0.
 07329771,0.00105631,0.00146159,0.00209877,-0.06814180,-0.21415830,-0.1
 1077155,0.07418546,0.23359705,0.00028367,0.00008660,-0.00115264,-0.040
 10727,-0.11500992,-0.11043015,0.04509837,0.12061812,0.12121018,-0.0061
 1946,0.02583293,-0.01573853,-0.07474141,0.06713070,-0.03841198,0.00214
 782,-0.00815793,0.00533428,0.07329771,-0.00105631,0.00146159,-0.002098
 77,0.06814180,-0.21415830,0.11077155,0.00815793,-0.02105347,0.01437457
 ,-0.07418546,0.23359705,0.00028367,-0.00008660,-0.00115264,-0.04010727
 ,0.11500992,-0.11043015,0.00533428,-0.01437457,0.00953655,0.04509837,-
 0.12061812,0.12121018,-0.01708566,0.,0.03680358,-0.13541320,0.,0.05909
 944,0.00542820,-0.00000661,-0.01563365,0.00542820,0.00000661,-0.015633
 65,0.70117675,0.,-0.00084006,0.,0.,-0.08696189,0.,0.01407544,0.0010164
 4,-0.02724039,-0.01407544,0.00101644,0.02724039,0.,0.21415689,-0.00297
 287,0.,0.00432454,0.06071689,0.,-0.16061153,0.00290296,0.00223066,-0.0
 1505146,0.00290296,-0.00223066,-0.01505146,0.21388082,0.,0.86117366,0.
 00008833,0.,0.00205600,-0.01104965,0.,-0.00076357,-0.00039996,0.000555
 83,0.00108193,-0.00039996,-0.00055583,0.00108193,-0.26026508,0.,0.0332
 2514,0.29931065,0.,0.00219417,0.,0.,0.01766547,0.,-0.00151830,0.000103
 57,0.00318231,0.00151830,0.00010357,-0.00318231,0.,-0.06333143,0.,0.,0
 .02244358,0.00248841,0.,-0.00547351,0.02809958,0.,0.00223722,-0.001050
 48,-0.00061742,0.00086666,-0.00105049,0.00061742,0.00086666,0.02635955
 ,0.,-0.06176183,-0.00681861,0.,0.06878831,0.00429054,0.,-0.00419758,0.
 02377554,0.,-0.00137989,0.00038708,0.00050875,0.00394268,0.00038708,-0
 .00050875,0.00394268,-0.29926922,0.,-0.31065589,-0.02728435,0.,-0.0480
 2797,0.29771331,0.,-0.00145378,0.,0.,0.02591428,0.,-0.00193690,-0.0009
 6689,0.00398871,0.00193690,-0.00096688,-0.00398871,0.,-0.06505640,0.,0
 .,0.02082106,0.,0.,0.02170862,-0.00091266,0.,0.00362490,-0.02445519,0.
 ,-0.05787673,0.00186539,0.00081599,-0.00497914,0.00186539,-0.00081599,
 -0.00497914,-0.30487608,0.,-0.61302192,-0.02986282,0.,-0.00552351,0.35
 637597,0.,0.68275553\\-0.00000933,0.,-0.00004652,0.00009115,0.,0.00004
 621,-0.00003884,-0.00002973,0.00003231,-0.00003884,0.00002973,0.000032
 31,-0.00010924,0.,-0.00019579,0.00002827,0.,-0.00003939,0.00007682,0.,
 0.00017086\\\@


 THEREFORE SHALL EVIL COME UPON THEE...
 THOU SHALT NOT KNOW FROM WHENCE IT RISETH...
 AND MISCHIEF SHALL FALL UPON THEE...
 THOU SHALT NOT BE ABLE TO PUT IT OFF...
 AND DESOLATION SHALL COME UPON THEE SUDDENLY...
 WHICH THOU SHALT NOT KNOW...

                                         ISAIAH 47.11
 Job cpu time:       0 days  0 hours 40 minutes 46.5 seconds.
 File lengths (MBytes):  RWF=     29 Int=      0 D2E=      0 Chk=      4 Scr=      1
 Normal termination of Gaussian 09 at Sat Feb  2 03:18:17 2019.
