# Supplementary material for: Computational Investigation of Substituent Effects on the Alcohol + Carbonyl Channel of Peroxy Radical Self- and Cross-Reactions
Source: J Phys Chem A. 2023 Feb 8;127(7):1686–96. doi: 10.1021/acs.jpca.2c08927 (PMC9969516; doi:10.1021/acs.jpca.2c08927)
Supplement: Supplementary file 2 — jp2c08927_si_002.zip [file jp2c08927_si_002.zip › EtO--OAce/eto-oacet-dimer-complex-F12.out]

 Primary working directories    : /run/nvme/job_5126179/data/5126179/molpro.MuR9mAdUwP
 Secondary working directories  : /run/nvme/job_5126179/data/5126179/molpro.MuR9mAdUwP
 Wavefunction directory         : /scratch/kurten/scratch_galib/third-paper/ccsdt-calculation/et-acet/et-acet-11_1_1268-F12/
 Main file repository           : /run/nvme/job_5126179/data/5126179/

 id        : cs

 Nodes       nprocs
 r05c49.bullx    8

 Using customized tuning parameters: mindgm=1; mindgv=20; mindgc=4; mindgr=1; noblas=0; minvec=7
 default implementation of scratch files=sf  


 Variables initialized (934), CPU time= 0.02 sec
 ***,SCI
 memory,2800,m
 geomtyp=xyz
 NOSYM
 geometry={
 18
 et-acet-11_1_1268.log,Energy: -264870.7735651
 H          3.15248        0.66767       -1.23281
 C          2.80602        0.64052       -0.20017
 H          3.63332        0.93161        0.44724
 H          2.00059        1.36235       -0.07643
 C          2.32324       -0.75404        0.15860
 H          3.13585       -1.49682        0.17103
 H          1.93373       -0.76394        1.19705
 O          1.27686       -1.21587       -0.57331
 H         -0.35044        2.24374       -0.73004
 C         -1.00196        1.38386       -0.85581
 H         -2.02442        1.70268       -1.05802
 H         -0.68049        0.78185       -1.70626
 C         -0.97695        0.53778        0.37769
 C         -1.80984       -0.77576        0.33729
 H         -1.08629       -1.46009       -0.15223
 H         -1.97994       -1.12773        1.36253
 O         -0.35224        0.79091        1.37013
 O         -2.89679       -0.70447       -0.43777
 }
 BASIS=MINAO
 END
 {rhf;
 wf,charge=0,spin=2}
 BASIS=VDZ-F12
 END
 {rhf;
 wf,charge=0,spin=2}
 rccsd(t)-f12a,gem_beta=0.9
 
 
 Commands  initialized (763), CPU time= 0.02 sec, 617 directives.
 Default parameters read. Elapsed time= 0.78 sec

 Checking input...
 Passed
1


                                         ***  PROGRAM SYSTEM MOLPRO  ***
                                       Copyright, TTI GmbH Stuttgart, 2015
                                    Version 2019.2 linked Sep 26 2019 14:26:04


 **********************************************************************************************************************************
 LABEL *   SCI                                                                           
  64 bit mpp version                                                                     DATE: 07-Mar-21          TIME: 19:36:14  
 **********************************************************************************************************************************

 SHA1:             be6ab392da7e353d2966a12a05a6c018082442e1
 **********************************************************************************************************************************
 SETTING GEOMTYP        =    XYZ

 Variable memory set to 2800000000 words,  buffer space 

 ZSYMEL=NOSYM

 SETTING BASIS          =    MINAO


 Recomputing integrals since basis changed


 Using spherical harmonics

 Library entry H      S MINAO                selected for orbital group  1
 Library entry C      S MINAO                selected for orbital group  2
 Library entry C      P MINAO                selected for orbital group  2
 Library entry O      S MINAO                selected for orbital group  6
 Library entry O      P MINAO                selected for orbital group  6


 PROGRAM * SEWARD (Integral evaluation for generally contracted gaussian basis sets)     Author: Roland Lindh, 1990

 Geometry written to block  1 of record 700


 Point group  C1  


 ATOMIC COORDINATES

 NR  ATOM    CHARGE       X              Y              Z

   1  H       1.00    5.957323813    1.261713442   -2.329673264
   2  C       6.00    5.302609300    1.210407377   -0.378266478
   3  H       1.00    6.865979723    1.760487755    0.845161112
   4  H       1.00    3.780567188    2.574468386   -0.144431768
   5  C       6.00    4.390287322   -1.424929087    0.299710563
   6  H       1.00    5.925897668   -2.828579858    0.323199859
   7  H       1.00    3.654220099   -1.443637376    2.262096657
   8  O       8.00    2.412915699   -2.297661303   -1.083398884
   9  H       1.00   -0.662235623    4.240054095   -1.379575660
  10  C       6.00   -1.893429988    2.615116395   -1.617246515
  11  H       1.00   -3.825599361    3.217598878   -1.999368034
  12  H       1.00   -1.285939731    1.477482370   -3.224364097
  13  C       6.00   -1.846167937    1.016256915    0.713730660
  14  C       6.00   -3.420101929   -1.465973938    0.637385725
  15  H       1.00   -2.052790592   -2.759170217   -0.287673008
  16  H       1.00   -3.741544343   -2.131100842    2.574808537
  17  O       8.00   -0.665637130    1.494603289    2.589170455
  18  O       8.00   -5.474139740   -1.331255363   -0.827265406

 Bond lengths in Bohr (Angstrom)

 1-2  2.058949210  2-3  2.059973439  2-4  2.057171189  2-5  2.870014380  5-6  2.080597599
     ( 1.089549000)     ( 1.090090999)     ( 1.088608112)     ( 1.518746205)     ( 1.101004834)

  5- 7  2.095973315   5- 8  2.566057637   9-10  2.052498362  10-11  2.059679705  10-12  2.060602463
       ( 1.109141313)       ( 1.357899224)       ( 1.086135359)       ( 1.089935561)       ( 1.090423864)

 10-13  2.827019619  13-14  2.940164412  13-17  2.267100056  14-15  2.097052829  14-16  2.073481656
       ( 1.495994357)       ( 1.555868003)       ( 1.199697685)       ( 1.109712567)       ( 1.097239239)

 14-18  2.526345851
       ( 1.336884651)

 Bond angles

  1-2-3  108.35492443   1-2-4  109.05501865   1-2-5  110.35595203   2-5-6  112.80059248

  2-5-7  109.93790416   2-5-8  115.46272231   3-2-4  108.47783055   3-2-5  110.25197425

  4-2-5  110.29261361   6-5-7  104.04016326   6-5-8  110.20486301   7-5-8  103.35574807

  9-10-11  110.64767090   9-10-12  110.52096748   9-10-13  110.01363051  10-13-14  116.55886189

 10-13-17  124.85240363  11-10-12  107.05910135  11-10-13  109.51716342  12-10-13  109.02052866

 13-14-15  100.54698906  13-14-16  109.24100883  13-14-18  113.90840450  14-13-17  118.57878785

 15-14-16  108.38745768  15-14-18  107.89431455  16-14-18  115.64354988

 NUCLEAR CHARGE:                   64
 NUMBER OF PRIMITIVE AOS:         250
 NUMBER OF SYMMETRY AOS:          250
 NUMBER OF CONTRACTIONS:           50   (   50A   )
 NUMBER OF CORE ORBITALS:           8   (    8A   )
 NUMBER OF VALENCE ORBITALS:       42   (   42A   )


 NUCLEAR REPULSION ENERGY  374.71509776

 Eigenvalues of metric

         1 0.177E+00 0.185E+00 0.191E+00 0.203E+00 0.211E+00 0.238E+00 0.246E+00 0.249E+00


 Contracted 2-electron integrals neglected if value below      1.0D-11
 AO integral compression algorithm  1   Integral accuracy      1.0D-11

     6.029 MB (compressed) written to integral file ( 80.0%)

     Node minimum: 0.524 MB, node maximum: 2.359 MB


 NUMBER OF SORTED TWO-ELECTRON INTEGRALS:     101760.     BUFFER LENGTH:  32768
 NUMBER OF SEGMENTS:   1  SEGMENT LENGTH:     101760      RECORD LENGTH: 524288

 Memory used in sort:       0.66 MW

 SORT1 READ      907407. AND WROTE      100582. INTEGRALS IN      1 RECORDS. CPU TIME:     0.02 SEC, REAL TIME:     0.04 SEC
 SORT2 READ      799626. AND WROTE      813450. INTEGRALS IN     16 RECORDS. CPU TIME:     0.01 SEC, REAL TIME:     0.01 SEC

 Node minimum:      101124.  Node maximum:      102240. integrals

 OPERATOR DM      FOR CENTER  0  COORDINATES:    0.000000    0.000000    0.000000


 **********************************************************************************************************************************
 DATASETS  * FILE   NREC   LENGTH (MB)   RECORD NAMES
              1      18       30.38       500      610      700      900      950      970     1000      129      960     1100   
                                          VAR    BASINP    GEOM    SYMINP    ZMAT    AOBASIS   BASIS     P2S    ABASIS      S 
                                         1400     1410     1200     1210     1080     1600     1650     1700   
                                           T        V       H0       H01     AOSYM     SMH    MOLCAS    OPER   

 PROGRAMS   *        TOTAL       INT
 CPU TIMES  *         2.04      1.86
 REAL TIME  *         6.62 SEC
 DISK USED  *        30.96 MB (local),      284.63 MB (total)
 GA USED    *         0.00 MB       (max)       0.00 MB       (current)
 **********************************************************************************************************************************


 PROGRAM * RHF-SCF (OPEN SHELL)       Authors: W. Meyer, H.-J. Werner


 NUMBER OF ELECTRONS:      33+   31-    SPACE SYMMETRY=1    SPIN SYMMETRY: Triplet 
 CONVERGENCE THRESHOLDS:    1.00E-05 (Density)    1.00E-07 (Energy)
 MAX. NUMBER OF ITERATIONS:       60
 INTERPOLATION TYPE:            DIIS
 INTERPOLATION STEPS:              2 (START)      1 (STEP)
 LEVEL SHIFTS:                 -0.60 (CLOSED) -0.30 (OPEN) 


 Orbital guess generated from atomic densities. Full valence occupancy:   32

 Molecular orbital dump at record        2100.2

 Initial alpha occupancy:  33
 Initial beta  occupancy:  31
 Wave function symmetry:    1

 ITERATION    DDIFF          GRAD             ENERGY        2-EL.EN.            DIPOLE MOMENTS         DIIS   ORB.
    1      0.000D+00      0.000D+00      -418.42376041   1035.123392    2.09187    1.33268    1.02129    0    start
    2      0.000D+00      0.161D-01      -418.75540306   1035.042523    0.95854    0.58190   -0.00104    1    diag,B
    3      0.283D-01      0.423D-02      -418.82058254   1034.504085    0.81779    0.28105   -0.24101    2    diag,B
    4      0.778D-02      0.342D-02      -418.87835080   1034.193033    0.68292    0.10669   -0.26628    3    diag,B
    5      0.958D-02      0.217D-02      -418.90228638   1034.007042    0.63522    0.05952   -0.19653    4    diag,B
    6      0.761D-02      0.987D-03      -418.90638861   1033.929967    0.61640    0.03607   -0.18227    5    diag,B
    7      0.356D-02      0.404D-03      -418.90699879   1033.906899    0.61953    0.02958   -0.15551    6    fixocc
    8      0.181D-02      0.188D-03      -418.90716761   1033.908004    0.61715    0.02680   -0.15364    7    diag,B
    9      0.661D-03      0.118D-03      -418.90726611   1033.899855    0.62097    0.02659   -0.14886    8    diag,B
   10      0.367D-03      0.991D-04      -418.90737845   1033.896581    0.62402    0.02746   -0.14683    9    orth
   11      0.397D-03      0.941D-04      -418.90749212   1033.902250    0.62291    0.02683   -0.14994    9    diag,B
   12      0.406D-03      0.925D-04      -418.90761902   1033.906470    0.62386    0.02612   -0.14957    9    diag,B
   13      0.453D-03      0.913D-04      -418.90778445   1033.912938    0.62365    0.02425   -0.15073    9    diag,B
   14      0.599D-03      0.907D-04      -418.90817706   1033.925705    0.62351    0.01870   -0.15181    9    diag,B
   15      0.145D-02      0.892D-04      -418.90989658   1034.006254    0.61176   -0.01003   -0.15729    9    diag,B
   16      0.738D-02      0.933D-04      -418.90929685   1033.972453    0.61970    0.00092   -0.15398    9    diag,B
     Orbital 16.1 strongly deviates from fixed occupation: 1.89410  (now: 2.00)
     Orbital 33.1 strongly deviates from fixed occupation: 1.14518  (now: 1.00)
     Note:  Use {hf,nitord=N} to fix occupations at iteration N
            Use {gthresh,occdev=1.0} to suppress deviation warnings
   17      0.289D-02      0.815D-04      -418.91120753   1034.134077    0.56046   -0.05074   -0.15337    9    diag,B
   18      0.150D-01      0.329D-03      -418.91122436   1034.125099    0.56760   -0.04826   -0.15262    9    diag,B
   19      0.998D-03      0.281D-03      -418.91119520   1034.128433    0.56384   -0.04922   -0.15378    9    diag,B
   20      0.397D-03      0.312D-03      -418.91126381   1034.124410    0.57092   -0.04800   -0.15087    9    orth
   21      0.650D-03      0.248D-03      -418.91131730   1034.126754    0.57354   -0.04857   -0.14855    9    diag,B
   22      0.260D-03      0.214D-03      -418.91146702   1034.146569    0.57173   -0.05406   -0.14286    9    diag,B
   23      0.166D-02      0.178D-03      -418.91149775   1034.167929    0.55984   -0.06062   -0.14120    9    diag,B
   24      0.206D-02      0.233D-03      -418.91124209   1034.119161    0.57428   -0.04590   -0.15083    9    diag,B
   25      0.439D-02      0.229D-03      -418.91134901   1034.159123    0.55443   -0.05961   -0.14698    9    diag,B
   26      0.381D-02      0.313D-03      -418.91119750   1034.139686    0.55737   -0.05419   -0.15332    9    diag,B
   27      0.173D-02      0.349D-03      -418.91140814   1034.158079    0.55802   -0.05811   -0.14489    9    diag,B
   28      0.164D-02      0.273D-03      -418.91144647   1034.152240    0.56425   -0.05494   -0.14376    9    diag,B
   29      0.660D-03      0.224D-03      -418.91139320   1034.129140    0.57963   -0.04530   -0.14365    9    diag,B
   30      0.234D-02      0.137D-03      -418.91136072   1034.123308    0.58271   -0.04175   -0.14339    9    orth
   31      0.664D-03      0.121D-03      -418.91127795   1034.117118    0.57887   -0.03949   -0.14719    9    diag,B
   32      0.623D-03      0.171D-03      -418.91153871   1034.151327    0.57648   -0.05169   -0.13837    9    diag,B
   33      0.303D-02      0.114D-03      -418.91156448   1034.165439    0.56896   -0.06107   -0.13883    9    diag,B
   34      0.176D-02      0.160D-03      -418.91139131   1034.126325    0.58679   -0.03860   -0.13918    9    diag,B
   35      0.435D-02      0.669D-04      -418.91140214   1034.132423    0.58632   -0.03465   -0.13636    9    diag,B
   36      0.152D-02      0.467D-04      -418.91144385   1034.153838    0.57782   -0.03406   -0.13352    9    diag,B
   37      0.272D-02      0.471D-04      -418.91142035   1034.154928    0.57644   -0.03254   -0.13377    9    diag,B
   38      0.406D-03      0.527D-04      -418.91141798   1034.154239    0.57799   -0.03208   -0.13334    9    diag,B
   39      0.970D-04      0.442D-04      -418.91149403   1034.175975    0.58584   -0.03509   -0.12507    9    diag,B
   40      0.124D-02      0.661D-04      -418.91160052   1034.191614    0.58065   -0.04456   -0.12333    9    orth
   41      0.176D-02      0.490D-04      -418.91168529   1034.205132    0.58001   -0.05537   -0.12046    9    diag,B
   42      0.214D-02      0.525D-04      -418.91171468   1034.207952    0.57726   -0.06120   -0.12107    9    diag,B
   43      0.114D-02      0.258D-04      -418.91172179   1034.208312    0.57510   -0.06359   -0.12208    9    diag,B
   44      0.485D-03      0.528D-05      -418.91172362   1034.210040    0.57444   -0.06497   -0.12171    9    diag,B
   45      0.305D-03      0.352D-05      -418.91172389   1034.211195    0.57446   -0.06531   -0.12132    9    diag,B
   46      0.103D-03      0.234D-05      -418.91172413   1034.212197    0.57438   -0.06579   -0.12110    9    diag,B
   47      0.112D-03      0.157D-05      -418.91172440   1034.212134    0.57480   -0.06624   -0.12123    9    diag,B
   48      0.151D-03      0.941D-06      -418.91172443   1034.212023    0.57478   -0.06639   -0.12135    9    diag,B
   49      0.454D-04      0.622D-06      -418.91172443   1034.212023    0.57489   -0.06641   -0.12136    9    diag,B
   50      0.166D-04      0.214D-06      -418.91172443   1034.211976    0.57494   -0.06642   -0.12138    9    orth
   51      0.111D-04      0.105D-06      -418.91172443   1034.211923    0.57494   -0.06640   -0.12139    9    diag,B
   52      0.488D-05      0.479D-07      -418.91172443   1034.211918    0.57494   -0.06640   -0.12140    0    orth

 Final alpha occupancy:  33
 Final beta  occupancy:  31

 !RHF STATE  1.1 Energy              -418.911724434680
 Nuclear energy                       374.71509776
 One-electron energy                -1310.73278123
 Two-electron energy                  517.10595903
 Virial quotient                       -1.00342354
 !RHF STATE  1.1 Dipole moment          0.57493832    -0.06640432    -0.12139611
 Dipole moment /Debye                   1.46125173    -0.16877188    -0.30853793

 Orbital energies:

         1.1          2.1          3.1          4.1          5.1          6.1          7.1          8.1          9.1         10.1
    -20.619148   -20.616147   -20.598898   -11.547222   -11.485784   -11.482690   -11.409600   -11.399993    -1.484251    -1.406753

        11.1         12.1         13.1         14.1         15.1         16.1         17.1         18.1         19.1         20.1
     -1.394740    -1.094584    -1.075929    -0.996746    -0.891128    -0.804008    -0.732426    -0.718191    -0.704323    -0.689296

        21.1         22.1         23.1         24.1         25.1         26.1         27.1         28.1         29.1         30.1
     -0.685897    -0.649422    -0.647045    -0.637934    -0.617915    -0.589755    -0.583297    -0.555255    -0.550928    -0.502077

        31.1         32.1         33.1         34.1         35.1
     -0.464774    -0.630688    -0.617860     0.114564     0.357877


 HOMO     33.1    -0.617860 =     -16.8128eV
 LUMO     34.1     0.114564 =       3.1175eV
 LUMO-HOMO         0.732425 =      19.9303eV


 **********************************************************************************************************************************
 DATASETS  * FILE   NREC   LENGTH (MB)   RECORD NAMES
              1      18       30.38       500      610      700      900      950      970     1000      129      960     1100   
                                          VAR    BASINP    GEOM    SYMINP    ZMAT    AOBASIS   BASIS     P2S    ABASIS      S 
                                         1400     1410     1200     1210     1080     1600     1650     1700   
                                           T        V       H0       H01     AOSYM     SMH    MOLCAS    OPER   

              2       4        3.12       700     1000      520     2100   
                                         GEOM     BASIS   MCVARS     RHF  

 PROGRAMS   *        TOTAL   RHF-SCF       INT
 CPU TIMES  *         2.68      0.64      1.86
 REAL TIME  *         8.99 SEC
 DISK USED  *        33.92 MB (local),      308.28 MB (total)
 SF USED    *         0.01 MB
 GA USED    *         0.00 MB       (max)       0.00 MB       (current)
 **********************************************************************************************************************************
 SETTING BASIS          =    VDZ-F12


 Recomputing integrals since basis changed


 Using spherical harmonics

 Library entry H      S cc-pVDZ-F12          selected for orbital group  1
 Library entry H      P cc-pVDZ-F12          selected for orbital group  1
 Library entry C      S cc-pVDZ-F12          selected for orbital group  2
 Library entry C      P cc-pVDZ-F12          selected for orbital group  2
 Library entry C      D cc-pVDZ-F12          selected for orbital group  2
 Library entry O      S cc-pVDZ-F12          selected for orbital group  6
 Library entry O      P cc-pVDZ-F12          selected for orbital group  6
 Library entry O      D cc-pVDZ-F12          selected for orbital group  6


 PROGRAM * SEWARD (Integral evaluation for generally contracted gaussian basis sets)     Author: Roland Lindh, 1990

 Geometry written to block  1 of record 700


 Point group  C1  


 ATOMIC COORDINATES

 NR  ATOM    CHARGE       X              Y              Z

   1  H       1.00    5.957323813    1.261713442   -2.329673264
   2  C       6.00    5.302609300    1.210407377   -0.378266478
   3  H       1.00    6.865979723    1.760487755    0.845161112
   4  H       1.00    3.780567188    2.574468386   -0.144431768
   5  C       6.00    4.390287322   -1.424929087    0.299710563
   6  H       1.00    5.925897668   -2.828579858    0.323199859
   7  H       1.00    3.654220099   -1.443637376    2.262096657
   8  O       8.00    2.412915699   -2.297661303   -1.083398884
   9  H       1.00   -0.662235623    4.240054095   -1.379575660
  10  C       6.00   -1.893429988    2.615116395   -1.617246515
  11  H       1.00   -3.825599361    3.217598878   -1.999368034
  12  H       1.00   -1.285939731    1.477482370   -3.224364097
  13  C       6.00   -1.846167937    1.016256915    0.713730660
  14  C       6.00   -3.420101929   -1.465973938    0.637385725
  15  H       1.00   -2.052790592   -2.759170217   -0.287673008
  16  H       1.00   -3.741544343   -2.131100842    2.574808537
  17  O       8.00   -0.665637130    1.494603289    2.589170455
  18  O       8.00   -5.474139740   -1.331255363   -0.827265406

 Bond lengths in Bohr (Angstrom)

 1-2  2.058949210  2-3  2.059973439  2-4  2.057171189  2-5  2.870014380  5-6  2.080597599
     ( 1.089549000)     ( 1.090090999)     ( 1.088608112)     ( 1.518746205)     ( 1.101004834)

  5- 7  2.095973315   5- 8  2.566057637   9-10  2.052498362  10-11  2.059679705  10-12  2.060602463
       ( 1.109141313)       ( 1.357899224)       ( 1.086135359)       ( 1.089935561)       ( 1.090423864)

 10-13  2.827019619  13-14  2.940164412  13-17  2.267100056  14-15  2.097052829  14-16  2.073481656
       ( 1.495994357)       ( 1.555868003)       ( 1.199697685)       ( 1.109712567)       ( 1.097239239)

 14-18  2.526345851
       ( 1.336884651)

 Bond angles

  1-2-3  108.35492443   1-2-4  109.05501865   1-2-5  110.35595203   2-5-6  112.80059248

  2-5-7  109.93790416   2-5-8  115.46272231   3-2-4  108.47783055   3-2-5  110.25197425

  4-2-5  110.29261361   6-5-7  104.04016326   6-5-8  110.20486301   7-5-8  103.35574807

  9-10-11  110.64767090   9-10-12  110.52096748   9-10-13  110.01363051  10-13-14  116.55886189

 10-13-17  124.85240363  11-10-12  107.05910135  11-10-13  109.51716342  12-10-13  109.02052866

 13-14-15  100.54698906  13-14-16  109.24100883  13-14-18  113.90840450  14-13-17  118.57878785

 15-14-16  108.38745768  15-14-18  107.89431455  16-14-18  115.64354988

 NUCLEAR CHARGE:                   64
 NUMBER OF PRIMITIVE AOS:         438
 NUMBER OF SYMMETRY AOS:          422
 NUMBER OF CONTRACTIONS:          330   (  330A   )
 NUMBER OF CORE ORBITALS:           8   (    8A   )
 NUMBER OF VALENCE ORBITALS:       42   (   42A   )


 NUCLEAR REPULSION ENERGY  374.71509776


 Eigenvalues of metric

         1 0.776E-04 0.128E-03 0.184E-03 0.307E-03 0.489E-03 0.542E-03 0.692E-03 0.733E-03


 Contracted 2-electron integrals neglected if value below      1.0D-11
 AO integral compression algorithm  1   Integral accuracy      1.0D-11

     4880.859 MB (compressed) written to integral file ( 37.4%)

     Node minimum: 291.766 MB, node maximum: 2338.062 MB


 NUMBER OF SORTED TWO-ELECTRON INTEGRALS:  186404408.     BUFFER LENGTH:  32768
 NUMBER OF SEGMENTS:   6  SEGMENT LENGTH:   31996696      RECORD LENGTH: 524288

 Memory used in sort:      32.55 MW

 SORT1 READ  1632245929. AND WROTE   150642045. INTEGRALS IN    435 RECORDS. CPU TIME:    24.44 SEC, REAL TIME:    27.33 SEC
 SORT2 READ  1212176425. AND WROTE  1491426420. INTEGRALS IN   8904 RECORDS. CPU TIME:     2.28 SEC, REAL TIME:     3.55 SEC

 Node minimum:   186404408.  Node maximum:   186452197. integrals

 OPERATOR DM      FOR CENTER  0  COORDINATES:    0.000000    0.000000    0.000000


 **********************************************************************************************************************************
 DATASETS  * FILE   NREC   LENGTH (MB)   RECORD NAMES
              1      18       34.29       500      610      700      900      950      970     1001      129      960     1100   
                                          VAR    BASINP    GEOM    SYMINP    ZMAT    AOBASIS   BASIS     P2S    ABASIS      S 
                                         1400     1410     1200     1210     1080     1600     1650     1700   
                                           T        V       H0       H01     AOSYM     SMH    MOLCAS    OPER   

              2       5        3.21       700     1000      520     2100     1001   
                                         GEOM     BASIS   MCVARS     RHF     BASIS   

 PROGRAMS   *        TOTAL       INT   RHF-SCF       INT
 CPU TIMES  *        57.75     55.07      0.64      1.86
 REAL TIME  *        70.40 SEC
 DISK USED  *        37.59 MB (local),       21.10 GB (total)
 SF USED    *         0.01 MB
 GA USED    *         0.00 MB       (max)       0.00 MB       (current)
 **********************************************************************************************************************************


 PROGRAM * RHF-SCF (OPEN SHELL)       Authors: W. Meyer, H.-J. Werner


 NUMBER OF ELECTRONS:      33+   31-    SPACE SYMMETRY=1    SPIN SYMMETRY: Triplet 
 CONVERGENCE THRESHOLDS:    1.00E-05 (Density)    1.00E-07 (Energy)
 MAX. NUMBER OF ITERATIONS:       60
 INTERPOLATION TYPE:            DIIS
 INTERPOLATION STEPS:              2 (START)      1 (STEP)
 LEVEL SHIFTS:                 -0.60 (CLOSED) -0.30 (OPEN) 


 Molecular orbitals read from record     2100.2  Type=RHF/CANONICAL (state 1.1)

 Present basis size:      330
 Previous basis size:      50
 Previous occupation:      33
 Previous closed-shells:   31
 Previous core-orbitals:    8
 Present occupation:       33
 Present closed-shells:    31
 Present core-orbitals:     8
 Wavefunction symmetry:    1   Triplet 

 Orbital overlap <old|new>:  < 1.1| 1.1> = 1.000000   < 2.1| 2.1> = 1.000000   < 3.1| 3.1> = 1.000000   < 4.1| 4.1> = 1.000000
                             < 5.1| 5.1> = 1.000000   < 6.1| 6.1> = 1.000000   < 7.1| 7.1> = 1.000000   < 8.1| 8.1> = 1.000000
                             < 9.1| 9.1> = 1.000000   <10.1|10.1> = 1.000000   <11.1|11.1> = 1.000000   <12.1|12.1> = 1.000000
                             <13.1|13.1> = 1.000000   <14.1|14.1> = 1.000000   <15.1|15.1> = 1.000000   <16.1|16.1> = 1.000000
                             <17.1|17.1> = 1.000000   <18.1|18.1> = 1.000000   <19.1|19.1> = 1.000000   <20.1|20.1> = 1.000000
                             <21.1|21.1> = 1.000000   <22.1|22.1> = 1.000000   <23.1|23.1> = 1.000000   <24.1|24.1> = 1.000000
                             <25.1|25.1> = 1.000000   <26.1|26.1> = 1.000000   <27.1|27.1> = 1.000000   <28.1|28.1> = 1.000000
                             <29.1|29.1> = 1.000000   <30.1|30.1> = 1.000000   <31.1|31.1> = 1.000000   <32.1|32.1> = 1.000000
                             <33.1|33.1> = 1.000000


 Molecular orbital dump at record        2101.2

 ITERATION    DDIFF          GRAD             ENERGY        2-EL.EN.            DIPOLE MOMENTS         DIIS   ORB.
    1      0.000D+00      0.000D+00      -418.91172444   1034.211918    0.57494   -0.06640   -0.12140    0    start
    2      0.000D+00      0.936D-02      -419.64897749   1044.382146    0.43475   -0.02666   -0.18657    1    diag,B
    3      0.134D-01      0.288D-02      -419.75991905   1044.716096    0.45602   -0.02645   -0.25453    2    diag,B
    4      0.495D-02      0.102D-02      -419.78073728   1044.784392    0.50957   -0.01148   -0.26255    3    diag,B
    5      0.174D-02      0.421D-03      -419.78558907   1044.887568    0.54058   -0.00630   -0.29541    4    diag,B
    6      0.881D-03      0.191D-03      -419.78674909   1044.856933    0.55875   -0.00094   -0.31078    5    diag,B
    7      0.504D-03      0.821D-04      -419.78701229   1044.853730    0.55936   -0.00078   -0.32659    6    diag,B
    8      0.258D-03      0.353D-04      -419.78706443   1044.856087    0.55605   -0.00200   -0.33370    7    orth
    9      0.110D-03      0.160D-04      -419.78707850   1044.855998    0.55230   -0.00327   -0.33785    8    diag,B
   10      0.593D-04      0.789D-05      -419.78708420   1044.857226    0.55079   -0.00376   -0.33933    9    diag,B
   11      0.257D-04      0.561D-05      -419.78708873   1044.857086    0.55044   -0.00378   -0.33988    9    diag,B
   12      0.162D-04      0.514D-05      -419.78709384   1044.856699    0.55060   -0.00356   -0.34013    9    diag,B
   13      0.144D-04      0.498D-05      -419.78710561   1044.855474    0.55123   -0.00286   -0.34054    9    diag,B
   14      0.322D-04      0.474D-05      -419.78713247   1044.852627    0.55280   -0.00100   -0.34148    9    diag,B
   15      0.800D-04      0.426D-05      -419.78716599   1044.848113    0.55487    0.00186   -0.34288    9    diag,B
   16      0.120D-03      0.362D-05      -419.78719413   1044.843112    0.55703    0.00521   -0.34432    9    diag,B
   17      0.134D-03      0.278D-05      -419.78721374   1044.836370    0.55927    0.00918   -0.34592    9    diag,B
   18      0.154D-03      0.175D-05      -419.78721866   1044.833189    0.56066    0.01150   -0.34659    9    orth
   19      0.847D-04      0.940D-06      -419.78721953   1044.831701    0.56134    0.01260   -0.34688    9    diag,B
   20      0.388D-04      0.640D-06      -419.78721962   1044.831761    0.56153    0.01281   -0.34684    9    diag,B
   21      0.598D-05      0.545D-06      -419.78721971   1044.831788    0.56145    0.01284   -0.34683    0    orth

 Final alpha occupancy:  33
 Final beta  occupancy:  31

 !RHF STATE  1.1 Energy              -419.787219712736
 Nuclear energy                       374.71509776
 One-electron energy                -1316.91821147
 Two-electron energy                  522.41589400
 Virial quotient                       -1.00065086
 !RHF STATE  1.1 Dipole moment          0.56145287     0.01284484    -0.34683453
 Dipole moment /Debye                   1.42697739     0.03264618    -0.88150771

 Orbital energies:

         1.1          2.1          3.1          4.1          5.1          6.1          7.1          8.1          9.1         10.1
    -20.618236   -20.608195   -20.555615   -11.339818   -11.296521   -11.285546   -11.234876   -11.221371    -1.409015    -1.370834

        11.1         12.1         13.1         14.1         15.1         16.1         17.1         18.1         19.1         20.1
     -1.355171    -1.027611    -1.008458    -0.938563    -0.838197    -0.751542    -0.679011    -0.665631    -0.655051    -0.653948

        21.1         22.1         23.1         24.1         25.1         26.1         27.1         28.1         29.1         30.1
     -0.629203    -0.608298    -0.601320    -0.586806    -0.560076    -0.538689    -0.521330    -0.509632    -0.501911    -0.458620

        31.1         32.1         33.1         34.1         35.1
     -0.411119    -0.609876    -0.596131     0.049690     0.054941


 HOMO     33.1    -0.596131 =     -16.2216eV
 LUMO     34.1     0.049690 =       1.3521eV
 LUMO-HOMO         0.645821 =      17.5737eV


 **********************************************************************************************************************************
 DATASETS  * FILE   NREC   LENGTH (MB)   RECORD NAMES
              1      18       34.29       500      610      700      900      950      970     1001      129      960     1100   
                                          VAR    BASINP    GEOM    SYMINP    ZMAT    AOBASIS   BASIS     P2S    ABASIS      S 
                                         1400     1410     1200     1210     1080     1600     1650     1700   
                                           T        V       H0       H01     AOSYM     SMH    MOLCAS    OPER   

              2       6        8.76       700     1000      520     2100     1001     2101   
                                         GEOM     BASIS   MCVARS     RHF     BASIS     RHF  

 PROGRAMS   *        TOTAL   RHF-SCF       INT   RHF-SCF       INT
 CPU TIMES  *       106.68     48.93     55.07      0.64      1.86
 REAL TIME  *       122.28 SEC
 DISK USED  *        58.86 MB (local),       21.28 GB (total)
 SF USED    *         0.44 MB
 GA USED    *         0.00 MB       (max)       0.00 MB       (current)
 **********************************************************************************************************************************


 PROGRAM * CCSD (Restricted open-shell coupled cluster)     Authors: C. Hampel, H.-J. Werner, 1991, M. Deegan, P.J. Knowles, 1992

                   Density fitting integral evaluation by F.R. Manby, 2003,2007, G. Knizia, 2010


 Basis set AUG-CC-PVDZ/JKFIT generated.  Number of basis functions:   1008 
 Basis set CC-PVDZ-F12/OPTRI generated.  Number of basis functions:   748 
 Basis set AUG-CC-PVDZ/MP2FIT generated. Number of basis functions:   806 

 Convergence thresholds:  THRVAR = 1.00D-08  THRDEN = 1.00D-06

 CCSD(T)     terms to be evaluated (factor= 1.000)


 Number of core orbitals:           8 (   8 )
 Number of closed-shell orbitals:  23 (  23 )
 Number of active  orbitals:        2 (   2 )
 Number of external orbitals:     297 ( 297 )

 Memory could be reduced to 1117.67 Mwords without degradation in triples

 Number of N-1 electron functions:              48
 Number of N-2 electron functions:            1128
 Number of singly external CSFs:             14352
 Number of doubly external CSFs:          76042278
 Total number of CSFs:                    76056630

 Molecular orbitals read from record     2101.2  Type=RHF/CANONICAL (state 1.1)

 Integral transformation finished. Total CPU:  83.16 sec, npass=  1  Memory used: 527.58 MW

 Geminal basis:    OPTFULL  GEM_TYPE=SLATER  BETA=0.9  NGEM=6

 Optimizing Gaussian exponents for each gem_beta

 Geminal optimization for beta= 0.9000
 Weight function:   m=0, omega= 1.3652

 Augmented Hessian optimization of geminal fit. Trust ratio= 0.40000
 Convergence reached after  14 iterations. Final gradient= 9.47D-17, Step= 1.60D-08, Delta= 1.32D-09

 Alpha:                 0.16713     0.72638     2.57315     8.59263    32.33955   179.26007
 Coeff:                 0.29008     0.30523     0.17630     0.10448     0.06448     0.03994


 WFN_F12=FIX,EG    DECOUPLE_EXPL=F   HYBRID=0    NOX=F   SEMIINT_F12=T   CORE_SINGLES=F

 AO(A)-basis ORBITAL           loaded. Number of functions:     330
 RI(R)-basis CC-PVDZ-F12/OPTRI loaded. Number of functions:     748
 DF-basis AUG-CC-PVDZ/JKFIT    loaded. Number of functions:    1008

 Screening thresholds:   THRAO=  1.00D-10  THRMO=  1.00D-09  THRPROD=  1.00D-09
                         THRSW=  1.00D-05  THROV=  1.00D-12  THRAOF12= 1.00D-08

 CPU time for one-electron matrices              12.81 sec

 Construction of ABS:
 Pseudo-inverse stability          9.75E-12
 Smallest eigenvalue of S          6.80E-05  (threshold= 1.00E-08)
 Ratio eigmin/eigmax               8.53E-06  (threshold= 1.00E-09)
 Smallest eigenvalue of S kept     6.80E-05  (threshold= 6.80E-05, 0 functions deleted, 748 kept)

 Construction of CABS:
 Pseudo-inverse stability          8.16E-11
 Smallest eigenvalue of S          2.90E-06  (threshold= 1.00E-08)
 Ratio eigmin/eigmax               2.90E-06  (threshold= 1.00E-09)
 Smallest eigenvalue of S kept     2.90E-06  (threshold= 2.90E-06, 0 functions deleted, 748 kept)

 CPU time for basis constructions                 0.27 sec
 Fock operators(MO) rebuilt from dump record.
 CPU time for fock operators                      0.35 sec

                                      TOTAL          ALPHA          BETA    
  Singles Contributions MO        -0.007230465   -0.003614368   -0.003616097
  Singles Contributions CABS      -0.019611392   -0.010377820   -0.009233572
  Pure DF-RHF relaxation          -0.018996394

 CPU time for singles                             1.10 sec

 AO(A)-basis ORBITAL           loaded. Number of functions:     330
 RI(R)-basis CC-PVDZ-F12/OPTRI loaded. Number of functions:     748
 DF-basis AUG-CC-PVDZ/MP2FIT   loaded. Number of functions:     806

 Screening thresholds:   THRAO=  1.00D-10  THRMO=  1.00D-09  THRPROD=  1.00D-09
                         THRSW=  1.00D-05  THROV=  1.00D-12  THRAOF12= 1.00D-08

 CPU time for transformed integrals             148.30 sec
 CPU time for F12 matrices                       53.34 sec

 Diagonal F12 ansatz with fixed amplitudes:   TS= 0.5000  TT= 0.2500  TN= 0.3750

 ITER.     SQ.NORM      CORR.ENERGY   TOTAL ENERGY  ENERGY CHANGE      VAR         CPU   MICRO    DIIS
   1      1.39166826    -1.64105281  -421.44726892    -1.6600E+00   3.88E-01      2.39  1  1  1   0  0
   2      1.39190059    -1.64027478  -421.44649089     7.7803E-04   2.15E-04     13.28  0  0  0   1  1
   3      1.39235562    -1.64084783  -421.44706394    -5.7305E-04   1.87E-06     25.67  0  0  0   2  2
   4      1.39236699    -1.64085179  -421.44706790    -3.9609E-06   1.45E-08     41.27  0  0  0   3  3
   5      1.39236847    -1.64085182  -421.44706793    -3.0192E-08   1.53E-10     56.57  0  0  0   4  4

 - - Continuing with F12/conv. amplitude coupling turned on.

   6      1.39493026    -1.64906627  -421.45528238    -8.2145E-03   3.63E-04     69.28  1  1  1   1  1
   7      1.39492451    -1.64906799  -421.45528410    -1.7215E-06   3.30E-08     83.35  1  1  1   2  2
   8      1.39492533    -1.64906756  -421.45528366     4.3487E-07   1.02E-10     99.13  1  1  1   3  3

 CPU time for iterative RMP2-F12                 99.13 sec


 DF-RMP2-F12 doubles corrections:
 - - - - - - - - - - - - - - - - 
  Approx.                             TOTAL           A-B            A-A            B-B    
  RMP2-F12/3C(FIX)                -0.291681240   -0.256049394   -0.020261794   -0.015370052
  RMP2-F12/3*C(FIX)               -0.283465506   -0.250149560   -0.018993690   -0.014322257
  RMP2-F12/3*C(DX)                -0.286678862   -0.253243695   -0.019077437   -0.014357731
  RMP2-F12/3*C(FIX,DX)            -0.313408269   -0.279001364   -0.019784606   -0.014622299

 DF-RMP2-F12 doubles energies:
 - - - - - - - - - - - - - - -
  Approx.                             TOTAL           A-B            A-A            B-B    
  RMP2                            -1.350155851   -1.018103788   -0.179691719   -0.152360343
  RMP2-F12/3C(FIX)                -1.641837091   -1.274153182   -0.199953513   -0.167730396
  RMP2-F12/3*C(FIX)               -1.633621357   -1.268253348   -0.198685409   -0.166682600
  RMP2-F12/3*C(DX)                -1.636834713   -1.271347483   -0.198769156   -0.166718074
  RMP2-F12/3*C(FIX,DX)            -1.663564120   -1.297105153   -0.199476325   -0.166982642


  Reference energy                   -419.787219712731
  CABS relaxation correction to RHF    -0.018996394454
  New reference energy               -419.806216107185

  RMP2-F12 singles (MO) energy         -0.007230465004
  RMP2-F12 pair energy                 -1.641837091072
  RMP2-F12 correlation energy          -1.649067556075

 !RMP2-F12/3C(FIX) energy            -421.455283663260

 Starting RMP2 calculation, locsing= 0

 Wavefunction is spin-projected

 ITER.      SQ.NORM     CORR.ENERGY   TOTAL ENERGY   ENERGY CHANGE        DEN1      VAR(S)    VAR(P)  DIIS     TIME
   1      1.38745209    -1.35227183  -421.13949154    -1.35227183    -0.00476657  0.23D-04  0.18D-02  1  1   421.76
   2      1.39168759    -1.35741376  -421.14463348    -0.00514194    -0.00000902  0.72D-06  0.37D-05  2  2   436.47
   3      1.39180595    -1.35749156  -421.14471127    -0.00007780    -0.00000008  0.37D-07  0.21D-07  3  3   451.82
   4      1.39180814    -1.35749190  -421.14471161    -0.00000034    -0.00000000  0.11D-08  0.27D-09  4  4   467.67

 Norm of t1 vector:      0.04854847      S-energy:    -0.00627245      T1 diagnostic:  0.00056354
 Norm of t2 vector:      0.62406025      P-energy:    -1.35121945
                                         Alpha-Beta:  -1.01965262
                                         Alpha-Alpha: -0.17976157
                                         Beta-Beta:   -0.15180526

 Spin contamination <S**2-Sz**2-Sz>     0.00000000
  Reference energy                   -419.787219712731
  CABS singles correction              -0.018996394454
  New reference energy               -419.806216107184
  RHF-RMP2 correlation energy          -1.357491900608
 !RHF-RMP2 energy                    -421.163708007793

  F12/3C(FIX) correction               -0.291681240367
  RHF-RMP2-F12 correlation energy      -1.649173140975
 !RHF-RMP2-F12 total energy          -421.455389248160
 (NB above energy spin projected)

 Starting RCCSD calculation

 ITER.      SQ.NORM     CORR.ENERGY   TOTAL ENERGY   ENERGY CHANGE        DEN1      VAR(S)    VAR(P)  DIIS     TIME
   1      1.40044485    -1.35347619  -421.14069590    -1.35347619    -0.03893071  0.92D-02  0.69D-02  1  1   951.82
   2      1.43612218    -1.38856195  -421.17578167    -0.03508577    -0.00405382  0.66D-03  0.12D-02  2  2  1468.16
   3      1.45601219    -1.39726069  -421.18448040    -0.00869874    -0.00082975  0.64D-03  0.10D-03  3  3  2052.26
   4      1.46759325    -1.40073460  -421.18795431    -0.00347391    -0.00026345  0.18D-03  0.42D-04  4  4  2632.48
   5      1.47740781    -1.40215626  -421.18937598    -0.00142166    -0.00009427  0.90D-04  0.93D-05  5  5  3209.64
   6      1.48382931    -1.40270429  -421.18992400    -0.00054802    -0.00002506  0.20D-04  0.38D-05  6  6  3781.97
   7      1.48798792    -1.40306276  -421.19028247    -0.00035847    -0.00000780  0.76D-05  0.88D-06  6  1  4344.22
   8      1.48897187    -1.40312712  -421.19034684    -0.00006436    -0.00000394  0.41D-05  0.37D-06  6  2  4902.80
   9      1.48970642    -1.40315952  -421.19037923    -0.00003240    -0.00000250  0.27D-05  0.16D-06  6  3  5456.42
  10      1.49034741    -1.40319658  -421.19041630    -0.00003707    -0.00000175  0.19D-05  0.10D-06  6  6  6006.75
  11      1.49069613    -1.40318604  -421.19040575     0.00001055    -0.00000135  0.15D-05  0.60D-07  6  4  6546.78
  12      1.49149226    -1.40320789  -421.19042760    -0.00002185    -0.00000099  0.11D-05  0.40D-07  6  5  7086.41
  13      1.49210129    -1.40321303  -421.19043274    -0.00000514    -0.00000066  0.67D-06  0.35D-07  6  2  7624.65
  14      1.49358197    -1.40324242  -421.19046213    -0.00002939    -0.00000028  0.25D-06  0.26D-07  6  1  8161.27
  15      1.49431804    -1.40324641  -421.19046612    -0.00000399    -0.00000010  0.76D-07  0.15D-07  6  3  8695.12
  16      1.49494164    -1.40325051  -421.19047022    -0.00000409    -0.00000003  0.18D-07  0.36D-08  6  6  9229.47
  17      1.49500800    -1.40325130  -421.19047101    -0.00000079    -0.00000001  0.50D-08  0.13D-08  6  5  9763.52

 Norm of t1 vector:      0.23095205      S-energy:    -0.00762183      T1 diagnostic:  0.02250977
                                                                       D1 diagnostic:  0.10563915
 Norm of t2 vector:      0.66458194      P-energy:    -1.39562947
                                         Alpha-Beta:  -1.08822370
                                         Alpha-Alpha: -0.16510027
                                         Beta-Beta:   -0.14230550

 Singles amplitudes (print threshold =  0.500E-01):

         I         SYM. A    A   T(IA) [Beta-Beta]

        13         1         1     -0.06196227
        19         1         2      0.05822397
        23         1         1      0.09976279

 Spin contamination <S**2-Sz**2-Sz>     0.00000000

 Memory could be reduced to 1238.24 Mwords without degradation in triples


 RESULTS
 =======

  Reference energy                   -419.787219712731
  CABS relaxation correction to RHF    -0.018996394454
  New reference energy               -419.806216107184

  F12 corrections for ansatz 3C(FIX) added to RCCSD energy. Coupling mode:  7

  RCCSD-F12a singles energy            -0.007621828137
  RCCSD-F12a pair energy               -1.678264035662
  RCCSD-F12a correlation energy        -1.685885863799
  Triples (T) contribution             -0.053452454247
  Total correlation energy             -1.739338318047

  RHF-RCCSD-F12a energy              -421.492101970984
  RHF-RCCSD[T]-F12a energy           -421.549162555869
  RHF-RCCSD-T-F12a energy            -421.544559063175
 !RHF-RCCSD(T)-F12a energy           -421.545554425231

 Program statistics:

 Available memory in ccsd:              2799994717
 Min. memory needed in ccsd:             209490658
 Max. memory used in ccsd:               307627436
 Max. memory used in cckext:             251681787 (17 integral passes)
 Max. memory used in cckint:             527583764 ( 1 integral passes)


 **********************************************************************************************************************************
 DATASETS  * FILE   NREC   LENGTH (MB)   RECORD NAMES
              1      19       34.30       500      610      700      900      950      970     1001      129      960     1100   
                                          VAR    BASINP    GEOM    SYMINP    ZMAT    AOBASIS   BASIS     P2S    ABASIS      S 
                                         1400     1410     1200     1210     1080     1600     1650     1700      960(1)
                                           T        V       H0       H01     AOSYM     SMH    MOLCAS    OPER    ABASIS    

              2       7       10.07       700     1000      520     2100     1001     2101     7360   
                                         GEOM     BASIS   MCVARS     RHF     BASIS     RHF    F12ABS    

 PROGRAMS   *        TOTAL  RCCSD(T)   RHF-SCF       INT   RHF-SCF       INT
 CPU TIMES  *     28425.27  28318.59     48.93     55.07      0.64      1.86
 REAL TIME  *     29184.98 SEC
 DISK USED  *         9.73 GB (local),       98.62 GB (total)
 SF USED    *        69.17 GB
 GA USED    *         4.87 MB       (max)       0.00 MB       (current)
 **********************************************************************************************************************************
 Molecular orbitals read from record     2101.2  Type=RHF/CANONICAL (state 1.1)
 Occupation numbers read from record     2101.2  Type=RHF/RHF (state 1.1)
 Orbital energies read from record       2101.2  Type=RHF/CANONICAL (state 1.1)
 Redundancy group numbers read from rec  2101.2  Type=RHF/RHF (state 1.1)

 RCCSD(T)-F12A/cc-pVDZ-F12 energy=   -421.545554425231

   RCCSD(T)-F12A         RHF-SCF         RHF-SCF
   -421.54555443   -419.78721971   -418.91172443
 **********************************************************************************************************************************
 Molpro calculation terminated
