# Supplementary material for: Computational Investigation of Substituent Effects on the Alcohol + Carbonyl Channel of Peroxy Radical Self- and Cross-Reactions
Source: J Phys Chem A. 2023 Feb 8;127(7):1686–96. doi: 10.1021/acs.jpca.2c08927 (PMC9969516; doi:10.1021/acs.jpca.2c08927)
Supplement: Supplementary file 2 — jp2c08927_si_002.zip [file jp2c08927_si_002.zip › EtO--OAce/eto-oac-TS1-wb97-opt.log]

 Entering Gaussian System, Link 0=/appl/soft/chem/gaussian/G16RevB.01/g16/g16
 Initial command:
 /appl/soft/chem/gaussian/G16RevB.01/g16/l1.exe "/scratch/kurten/scratch_galib/third-paper/eto-oac/ts-calc/eto-oac-set2/wb-ts/9437131.GAUSS_SCRDIR/Gau-20192.inp" -scrdir="/scratch/kurten/scratch_galib/third-paper/eto-oac/ts-calc/eto-oac-set2/wb-ts/9437131.GAUSS_SCRDIR/"
 Entering Link 1 = /appl/soft/chem/gaussian/G16RevB.01/g16/l1.exe PID=     20196.
  
 Copyright (c) 1988-2017, Gaussian, Inc.  All Rights Reserved.
  
 This is part of the Gaussian(R) 16 program.  It is based on
 the Gaussian(R) 09 system (copyright 2009, Gaussian, Inc.),
 the Gaussian(R) 03 system (copyright 2003, Gaussian, Inc.),
 the Gaussian(R) 98 system (copyright 1998, Gaussian, Inc.),
 the Gaussian(R) 94 system (copyright 1995, Gaussian, Inc.),
 the Gaussian 92(TM) system (copyright 1992, Gaussian, Inc.),
 the Gaussian 90(TM) system (copyright 1990, Gaussian, Inc.),
 the Gaussian 88(TM) system (copyright 1988, Gaussian, Inc.),
 the Gaussian 86(TM) system (copyright 1986, Carnegie Mellon
 University), and the Gaussian 82(TM) system (copyright 1983,
 Carnegie Mellon University). Gaussian is a federally registered
 trademark of Gaussian, Inc.
  
 This software contains proprietary and confidential information,
 including trade secrets, belonging to Gaussian, Inc.
  
 This software is provided under written license and may be
 used, copied, transmitted, or stored only in accord with that
 written license.
  
 The following legend is applicable only to US Government
 contracts under FAR:
  
                    RESTRICTED RIGHTS LEGEND
  
 Use, reproduction and disclosure by the US Government is
 subject to restrictions as set forth in subparagraphs (a)
 and (c) of the Commercial Computer Software - Restricted
 Rights clause in FAR 52.227-19.
  
 Gaussian, Inc.
 340 Quinnipiac St., Bldg. 40, Wallingford CT 06492
  
  
 ---------------------------------------------------------------
 Warning -- This program may not be used in any manner that
 competes with the business of Gaussian, Inc. or will provide
 assistance to any competitor of Gaussian, Inc.  The licensee
 of this program is prohibited from giving any competitor of
 Gaussian, Inc. access to this program.  By using this program,
 the user acknowledges that Gaussian, Inc. is engaged in the
 business of creating and licensing software in the field of
 computational chemistry and represents and warrants to the
 licensee that it is not a competitor of Gaussian, Inc. and that
 it will not use this program in any manner prohibited above.
 ---------------------------------------------------------------
  

 Cite this work as:
 Gaussian 16, Revision B.01,
 M. J. Frisch, G. W. Trucks, H. B. Schlegel, G. E. Scuseria, 
 M. A. Robb, J. R. Cheeseman, G. Scalmani, V. Barone, 
 G. A. Petersson, H. Nakatsuji, X. Li, M. Caricato, A. V. Marenich, 
 J. Bloino, B. G. Janesko, R. Gomperts, B. Mennucci, H. P. Hratchian, 
 J. V. Ortiz, A. F. Izmaylov, J. L. Sonnenberg, D. Williams-Young, 
 F. Ding, F. Lipparini, F. Egidi, J. Goings, B. Peng, A. Petrone, 
 T. Henderson, D. Ranasinghe, V. G. Zakrzewski, J. Gao, N. Rega, 
 G. Zheng, W. Liang, M. Hada, M. Ehara, K. Toyota, R. Fukuda, 
 J. Hasegawa, M. Ishida, T. Nakajima, Y. Honda, O. Kitao, H. Nakai, 
 T. Vreven, K. Throssell, J. A. Montgomery, Jr., J. E. Peralta, 
 F. Ogliaro, M. J. Bearpark, J. J. Heyd, E. N. Brothers, K. N. Kudin, 
 V. N. Staroverov, T. A. Keith, R. Kobayashi, J. Normand, 
 K. Raghavachari, A. P. Rendell, J. C. Burant, S. S. Iyengar, 
 J. Tomasi, M. Cossi, J. M. Millam, M. Klene, C. Adamo, R. Cammi, 
 J. W. Ochterski, R. L. Martin, K. Morokuma, O. Farkas, 
 J. B. Foresman, and D. J. Fox, Gaussian, Inc., Wallingford CT, 2016.
 
 ******************************************
 Gaussian 16:  ES64L-G16RevB.01 20-Dec-2017
                29-Nov-2021 
 ******************************************
 %mem=12GB
 %NprocShared=16
 Will use up to   16 processors via shared memory.
 %chk=eto-oac-set2-M0001-copt-TS-opt-TS-wb97-opt
 ----------------------------------------------------------------------
 # UWB97XD aug-cc-pVTZ Opt(CalcAll,TS,NoEigenTest) scf=qc Integral(Grid
 =SuperFineGrid) Guess(mix,always) MaxDisk=32GB
 ----------------------------------------------------------------------
 1/5=1,10=4,11=1,18=20,26=5,38=1/1,3;
 2/9=110,12=2,17=6,18=5,40=1/2;
 3/5=16,6=1,7=10,11=2,25=1,30=1,71=2,74=-58,75=-7,116=2,140=1/1,2,3;
 4/13=-1/1;
 5/5=2,8=3,38=5/8;
 8/6=4,10=90,11=11/1;
 11/6=1,8=1,9=11,15=111,16=1/1,2,10;
 10/6=1/2;
 6/7=2,8=2,9=2,10=2,18=1,28=1/1;
 7/10=1,25=1/1,2,3,16;
 1/5=1,10=4,11=1,18=20,26=5/3(3);
 2/9=110/2;
 7/8=1,9=1,25=1,44=-1/16;
 99//99;
 2/9=110/2;
 3/5=16,6=1,7=10,11=2,25=1,30=1,71=2,74=-58,75=-7,116=2,140=1/1,2,3;
 4/13=-1/1;
 5/5=2,8=3,38=5/8;
 8/6=4,10=90,11=11/1;
 11/6=1,8=1,9=11,15=111,16=1/1,2,10;
 10/6=1/2;
 7/10=1,25=1/1,2,3,16;
 1/5=1,10=4,11=1,18=20,26=5/3(-8);
 2/9=110/2;
 6/7=2,8=2,9=2,10=2,18=1,19=2,28=1/1;
 7/8=1,9=1,25=1,44=-1/16;
 99//99;
 ------------------------------------------
 eto-oac-set2-M0001-copt-TS-opt-TS-wb97-opt
 ------------------------------------------
 Symbolic Z-matrix:
 Charge =  0 Multiplicity = 3
 H                     3.4988   -0.33612   1.17167 
 C                     2.52429  -0.68067   0.80998 
 H                     2.61906  -1.68753   0.39342 
 H                     1.81891  -0.70097   1.64522 
 C                     2.00369   0.25496  -0.30548 
 H                     2.70866   0.26713  -1.16449 
 H                     0.97188  -0.2469   -0.79844 
 O                     1.82017   1.50509   0.1128 
 H                    -0.92755   1.78254  -0.53052 
 C                    -1.88914   1.25651  -0.47629 
 H                    -2.62197   1.89605   0.0211 
 H                    -2.18972   1.04872  -1.50941 
 C                    -1.71702  -0.02369   0.30823 
 C                    -0.98948  -1.19245  -0.37745 
 H                    -1.77176  -1.78392  -0.88837 
 H                    -0.57057  -1.84668   0.40384 
 O                    -2.14345  -0.16797   1.44175 
 O                    -0.06795  -0.84715  -1.36679 
 
 Add virtual bond connecting atoms O18        and H7         Dist= 2.51D+00.

 GradGradGradGradGradGradGradGradGradGradGradGradGradGradGradGradGradGrad
 Berny optimization.
 Initialization pass.
                           ----------------------------
                           !    Initial Parameters    !
                           ! (Angstroms and Degrees)  !
 --------------------------                            --------------------------
 ! Name  Definition              Value          Derivative Info.                !
 --------------------------------------------------------------------------------
 ! R1    R(1,2)                  1.0951         calculate D2E/DX2 analytically  !
 ! R2    R(2,3)                  1.0937         calculate D2E/DX2 analytically  !
 ! R3    R(2,4)                  1.0934         calculate D2E/DX2 analytically  !
 ! R4    R(2,5)                  1.5462         calculate D2E/DX2 analytically  !
 ! R5    R(5,6)                  1.1113         calculate D2E/DX2 analytically  !
 ! R6    R(5,7)                  1.2488         calculate D2E/DX2 analytically  !
 ! R7    R(5,8)                  1.331          calculate D2E/DX2 analytically  !
 ! R8    R(7,18)                 1.3284         calculate D2E/DX2 analytically  !
 ! R9    R(9,10)                 1.0974         calculate D2E/DX2 analytically  !
 ! R10   R(10,11)                1.0925         calculate D2E/DX2 analytically  !
 ! R11   R(10,12)                1.0958         calculate D2E/DX2 analytically  !
 ! R12   R(10,13)                1.5113         calculate D2E/DX2 analytically  !
 ! R13   R(13,14)                1.538          calculate D2E/DX2 analytically  !
 ! R14   R(13,17)                1.2196         calculate D2E/DX2 analytically  !
 ! R15   R(14,15)                1.1058         calculate D2E/DX2 analytically  !
 ! R16   R(14,16)                1.1018         calculate D2E/DX2 analytically  !
 ! R17   R(14,18)                1.3954         calculate D2E/DX2 analytically  !
 ! A1    A(1,2,3)              109.7749         calculate D2E/DX2 analytically  !
 ! A2    A(1,2,4)              109.1246         calculate D2E/DX2 analytically  !
 ! A3    A(1,2,5)              110.3353         calculate D2E/DX2 analytically  !
 ! A4    A(3,2,4)              109.2525         calculate D2E/DX2 analytically  !
 ! A5    A(3,2,5)              108.1477         calculate D2E/DX2 analytically  !
 ! A6    A(4,2,5)              110.1881         calculate D2E/DX2 analytically  !
 ! A7    A(2,5,6)              110.5288         calculate D2E/DX2 analytically  !
 ! A8    A(2,5,7)              108.6505         calculate D2E/DX2 analytically  !
 ! A9    A(2,5,8)              112.8348         calculate D2E/DX2 analytically  !
 ! A10   A(6,5,7)              102.9091         calculate D2E/DX2 analytically  !
 ! A11   A(6,5,8)              108.669          calculate D2E/DX2 analytically  !
 ! A12   A(7,5,8)              112.805          calculate D2E/DX2 analytically  !
 ! A13   A(9,10,11)            109.2492         calculate D2E/DX2 analytically  !
 ! A14   A(9,10,12)            106.5378         calculate D2E/DX2 analytically  !
 ! A15   A(9,10,13)            109.3842         calculate D2E/DX2 analytically  !
 ! A16   A(11,10,12)           110.8698         calculate D2E/DX2 analytically  !
 ! A17   A(11,10,13)           109.6304         calculate D2E/DX2 analytically  !
 ! A18   A(12,10,13)           111.1009         calculate D2E/DX2 analytically  !
 ! A19   A(10,13,14)           117.7855         calculate D2E/DX2 analytically  !
 ! A20   A(10,13,17)           122.877          calculate D2E/DX2 analytically  !
 ! A21   A(14,13,17)           119.3299         calculate D2E/DX2 analytically  !
 ! A22   A(13,14,15)           106.129          calculate D2E/DX2 analytically  !
 ! A23   A(13,14,16)           108.3578         calculate D2E/DX2 analytically  !
 ! A24   A(13,14,18)           116.1313         calculate D2E/DX2 analytically  !
 ! A25   A(15,14,16)           106.2005         calculate D2E/DX2 analytically  !
 ! A26   A(15,14,18)           105.7807         calculate D2E/DX2 analytically  !
 ! A27   A(16,14,18)           113.4905         calculate D2E/DX2 analytically  !
 ! A28   A(7,18,14)            108.9908         calculate D2E/DX2 analytically  !
 ! A29   L(5,7,18,9,-1)        184.0377         calculate D2E/DX2 analytically  !
 ! A30   L(5,7,18,9,-2)        178.6665         calculate D2E/DX2 analytically  !
 ! D1    D(1,2,5,6)             60.3416         calculate D2E/DX2 analytically  !
 ! D2    D(1,2,5,7)            172.5615         calculate D2E/DX2 analytically  !
 ! D3    D(1,2,5,8)            -61.5658         calculate D2E/DX2 analytically  !
 ! D4    D(3,2,5,6)            -59.7363         calculate D2E/DX2 analytically  !
 ! D5    D(3,2,5,7)             52.4836         calculate D2E/DX2 analytically  !
 ! D6    D(3,2,5,8)            178.3563         calculate D2E/DX2 analytically  !
 ! D7    D(4,2,5,6)           -179.0916         calculate D2E/DX2 analytically  !
 ! D8    D(4,2,5,7)            -66.8717         calculate D2E/DX2 analytically  !
 ! D9    D(4,2,5,8)             59.001          calculate D2E/DX2 analytically  !
 ! D10   D(2,5,18,14)           52.329          calculate D2E/DX2 analytically  !
 ! D11   D(6,5,18,14)          168.5095         calculate D2E/DX2 analytically  !
 ! D12   D(8,5,18,14)          -74.5747         calculate D2E/DX2 analytically  !
 ! D13   D(9,10,13,14)         -74.2173         calculate D2E/DX2 analytically  !
 ! D14   D(9,10,13,17)         106.7884         calculate D2E/DX2 analytically  !
 ! D15   D(11,10,13,14)        166.0106         calculate D2E/DX2 analytically  !
 ! D16   D(11,10,13,17)        -12.9837         calculate D2E/DX2 analytically  !
 ! D17   D(12,10,13,14)         43.119          calculate D2E/DX2 analytically  !
 ! D18   D(12,10,13,17)       -135.8753         calculate D2E/DX2 analytically  !
 ! D19   D(10,13,14,15)        -90.2139         calculate D2E/DX2 analytically  !
 ! D20   D(10,13,14,16)        156.0849         calculate D2E/DX2 analytically  !
 ! D21   D(10,13,14,18)         26.9924         calculate D2E/DX2 analytically  !
 ! D22   D(17,13,14,15)         88.8172         calculate D2E/DX2 analytically  !
 ! D23   D(17,13,14,16)        -24.8839         calculate D2E/DX2 analytically  !
 ! D24   D(17,13,14,18)       -153.9765         calculate D2E/DX2 analytically  !
 ! D25   D(13,14,18,7)          68.7874         calculate D2E/DX2 analytically  !
 ! D26   D(15,14,18,7)        -173.8134         calculate D2E/DX2 analytically  !
 ! D27   D(16,14,18,7)         -57.7764         calculate D2E/DX2 analytically  !
 --------------------------------------------------------------------------------
 Trust Radius=3.00D-01 FncErr=1.00D-07 GrdErr=1.00D-07 EigMax=2.50D+02 EigMin=1.00D-04
 Number of steps in this run=     84 maximum allowed number of steps=    108.
 Search for a saddle point of order  1.
 GradGradGradGradGradGradGradGradGradGradGradGradGradGradGradGradGradGrad

                          Input orientation:                          
 ---------------------------------------------------------------------
 Center     Atomic      Atomic             Coordinates (Angstroms)
 Number     Number       Type             X           Y           Z
 ---------------------------------------------------------------------
      1          1           0        3.498800   -0.336120    1.171670
      2          6           0        2.524290   -0.680670    0.809980
      3          1           0        2.619060   -1.687530    0.393420
      4          1           0        1.818910   -0.700970    1.645220
      5          6           0        2.003690    0.254960   -0.305480
      6          1           0        2.708660    0.267130   -1.164490
      7          1           0        0.971880   -0.246900   -0.798440
      8          8           0        1.820170    1.505090    0.112800
      9          1           0       -0.927550    1.782540   -0.530520
     10          6           0       -1.889140    1.256510   -0.476290
     11          1           0       -2.621970    1.896050    0.021100
     12          1           0       -2.189720    1.048720   -1.509410
     13          6           0       -1.717020   -0.023690    0.308230
     14          6           0       -0.989480   -1.192450   -0.377450
     15          1           0       -1.771760   -1.783920   -0.888370
     16          1           0       -0.570570   -1.846680    0.403840
     17          8           0       -2.143450   -0.167970    1.441750
     18          8           0       -0.067950   -0.847150   -1.366790
 ---------------------------------------------------------------------
                    Distance matrix (angstroms):
                    1          2          3          4          5
     1  H    0.000000
     2  C    1.095082   0.000000
     3  H    1.790510   1.093742   0.000000
     4  H    1.783086   1.093434   1.783408   0.000000
     5  C    2.183278   1.546182   2.154161   2.180178   0.000000
     6  H    2.538873   2.197919   2.501161   3.102151   1.111319
     7  H    3.205405   2.277092   2.491816   2.625855   1.248801
     8  O    2.707223   2.399873   3.302998   2.686078   1.330963
     9  H    5.194107   4.447420   5.047127   4.294730   3.313052
    10  C    5.855095   4.988539   5.454139   4.699167   4.023233
    11  H    6.615907   5.809114   6.359958   5.394784   4.919000
    12  H    6.439350   5.531026   5.850828   5.392793   4.434432
    13  C    5.296029   4.321121   4.645128   3.840449   3.781265
    14  C    4.824700   3.744127   3.723024   3.495683   3.325544
    15  H    5.841121   4.749484   4.575104   4.526010   4.330221
    16  H    4.408075   3.332070   3.193615   2.926310   3.398064
    17  O    5.651212   4.738121   5.107794   4.003222   4.520006
    18  O    4.407566   3.389064   3.320331   3.557220   2.575406
                    6          7          8          9         10
     6  H    0.000000
     7  H    1.847870   0.000000
     8  O    1.988323   2.149284   0.000000
     9  H    3.990039   2.792533   2.835631   0.000000
    10  C    4.753131   3.247993   3.764014   1.097408   0.000000
    11  H    5.698651   4.263759   4.460254   1.785561   1.092450
    12  H    4.972321   3.489960   4.349604   1.757780   1.095838
    13  C    4.673342   2.916286   3.858377   2.142249   1.511294
    14  C    4.052906   2.217708   3.925710   2.979569   2.610855
    15  H    4.935303   3.146121   4.972111   3.682443   3.070473
    16  H    4.204902   2.526643   4.127312   3.764532   3.484687
    17  O    5.524923   3.837963   4.502835   3.028655   2.402643
    18  O    2.998684   1.328371   3.359645   2.890247   2.921491
                   11         12         13         14         15
    11  H    0.000000
    12  H    1.802018   0.000000
    13  C    2.141677   2.162712   0.000000
    14  C    3.516063   2.782940   1.538009   0.000000
    15  H    3.884864   2.929886   2.129145   1.105820   0.000000
    16  H    4.285179   3.829558   2.155639   1.101779   1.765390
    17  O    2.550962   3.192463   1.219642   2.385518   2.859879
    18  O    3.996799   2.848960   2.490624   1.395437   2.002347
                   16         17         18
    16  H    0.000000
    17  O    2.523742   0.000000
    18  O    2.094473   3.557651   0.000000
 Stoichiometry    C5H10O3(3)
 Framework group  C1[X(C5H10O3)]
 Deg. of freedom    48
 Full point group                 C1      NOp   1
 Largest Abelian subgroup         C1      NOp   1
 Largest concise Abelian subgroup C1      NOp   1
                         Standard orientation:                         
 ---------------------------------------------------------------------
 Center     Atomic      Atomic             Coordinates (Angstroms)
 Number     Number       Type             X           Y           Z
 ---------------------------------------------------------------------
      1          1           0        3.498801   -0.336121    1.171669
      2          6           0        2.524291   -0.680671    0.809979
      3          1           0        2.619061   -1.687531    0.393419
      4          1           0        1.818911   -0.700971    1.645219
      5          6           0        2.003691    0.254959   -0.305481
      6          1           0        2.708661    0.267129   -1.164491
      7          1           0        0.971881   -0.246901   -0.798441
      8          8           0        1.820171    1.505089    0.112799
      9          1           0       -0.927549    1.782539   -0.530521
     10          6           0       -1.889139    1.256510   -0.476291
     11          1           0       -2.621969    1.896050    0.021099
     12          1           0       -2.189719    1.048720   -1.509411
     13          6           0       -1.717019   -0.023690    0.308229
     14          6           0       -0.989479   -1.192451   -0.377451
     15          1           0       -1.771759   -1.783920   -0.888371
     16          1           0       -0.570569   -1.846681    0.403839
     17          8           0       -2.143449   -0.167970    1.441749
     18          8           0       -0.067949   -0.847151   -1.366791
 ---------------------------------------------------------------------
 Rotational constants (GHZ):           2.5826332           1.0630959           1.0150327
 Standard basis: Aug-CC-pVTZ (5D, 7F)
 There are   690 symmetry adapted cartesian basis functions of A   symmetry.
 There are   598 symmetry adapted basis functions of A   symmetry.
   598 basis functions,   846 primitive gaussians,   690 cartesian basis functions
    33 alpha electrons       31 beta electrons
       nuclear repulsion energy       374.6156984100 Hartrees.
 NAtoms=   18 NActive=   18 NUniq=   18 SFac= 1.00D+00 NAtFMM=   60 NAOKFM=F Big=F
 Integral buffers will be    131072 words long.
 Raffenetti 2 integral format.
 Two-electron integral symmetry is turned on.
 Nuclear repulsion after empirical dispersion term =      374.6067083880 Hartrees.
 One-electron integrals computed using PRISM.
 NBasis=   598 RedAO= T EigKep=  9.11D-06  NBF=   598
 NBsUse=   598 1.00D-06 EigRej= -1.00D+00 NBFU=   598
 ExpMin= 2.53D-02 ExpMax= 1.53D+04 ExpMxC= 5.22D+02 IAcc=3 IRadAn=         7 AccDes= 0.00D+00
 Harris functional with IExCor= 4639 and IRadAn=       7 diagonalized for initial guess.
 HarFok:  IExCor= 4639 AccDes= 0.00D+00 IRadAn=         7 IDoV= 1 UseB2=F ITyADJ=14
 ICtDFT=  3500011 ScaDFX=  1.000000  1.000000  1.000000  1.000000
 FoFCou: FMM=F IPFlag=           0 FMFlag=      100000 FMFlg1=           0
         NFxFlg=           0 DoJE=T BraDBF=F KetDBF=T FulRan=T
         wScrn=  0.000000 ICntrl=       500 IOpCl=  0 I1Cent=   200000004 NGrid=           0
         NMat0=    1 NMatS0=      1 NMatT0=    0 NMatD0=    1 NMtDS0=    0 NMtDT0=    0
 Petite list used in FoFCou.
 Mixing orbitals, IMix= 1 IMixAn=  0 NRI=1 NE=   33 Coef=  7.07106781D-01  7.07106781D-01
 Mixing orbitals, IMix= 1 IMixAn=  0 NRI=1 NE=   31 Coef= -7.07106781D-01  7.07106781D-01
 Initial guess <Sx>= 0.0000 <Sy>= 0.0000 <Sz>= 1.0000 <S**2>= 2.0000 S= 1.0000
 Gradient too large for Newton-Raphson -- use scaled steepest descent instead.
 Gradient too large for Newton-Raphson -- use scaled steepest descent instead.
     Minimum is close to point  3 DX=  2.42D-03 DF= -7.13D-07 DXR=  4.82D-03 DFR=  2.19D-05 which will be used.
 Gradient too large for Newton-Raphson -- use scaled steepest descent instead.
     Accept linear search using points  1 and  2.
 Gradient too large for Newton-Raphson -- use scaled steepest descent instead.
     Minimum is close to point  4 DX= -2.49D-02 DF= -4.10D-06 DXR=  2.56D-02 DFR=  6.15D-04 which will be used.
 Gradient too large for Newton-Raphson -- use scaled steepest descent instead.
     Accept linear search using points  1 and  2.
 Gradient too large for Newton-Raphson -- use scaled steepest descent instead.
 Restarting incremental Fock formation.
     Minimum is close to point  6 DX=  4.18D-01 DF= -1.78D-04 DXR=  9.90D-02 DFR=  1.48D-02 which will be used.
 Gradient too large for Newton-Raphson -- use scaled steepest descent instead.
 Gradient too large for Newton-Raphson -- use scaled steepest descent instead.
     Accept linear search using points  1 and  2.
     Minimum is close to point  2 DX= -5.56D-02 DF= -3.04D-06 DXR=  4.13D-02 DFR=  2.80D-03 which will be used.
 Gradient too large for Newton-Raphson -- use scaled steepest descent instead.
     Accept linear search using points  1 and  2.
 Gradient too large for Newton-Raphson -- use scaled steepest descent instead.
 Gradient too large for Newton-Raphson -- use scaled steepest descent instead.
 LinEq1:  Iter=  0 NonCon=     1 RMS=8.28D-05 Max=8.31D-03 NDo=     1
 AX will form     1 AO Fock derivatives at one time.
 LinEq1:  Iter=  1 NonCon=     1 RMS=4.60D-05 Max=3.24D-03 NDo=     1
 LinEq1:  Iter=  2 NonCon=     1 RMS=1.48D-05 Max=9.79D-04 NDo=     1
 LinEq1:  Iter=  3 NonCon=     1 RMS=7.14D-06 Max=5.98D-04 NDo=     1
 LinEq1:  Iter=  4 NonCon=     1 RMS=4.87D-06 Max=2.90D-04 NDo=     1
 LinEq1:  Iter=  5 NonCon=     1 RMS=2.99D-06 Max=1.95D-04 NDo=     1
 LinEq1:  Iter=  6 NonCon=     1 RMS=1.47D-06 Max=1.02D-04 NDo=     1
 LinEq1:  Iter=  7 NonCon=     1 RMS=6.13D-07 Max=2.82D-05 NDo=     1
 LinEq1:  Iter=  8 NonCon=     1 RMS=2.56D-07 Max=1.97D-05 NDo=     1
 LinEq1:  Iter=  9 NonCon=     1 RMS=1.59D-07 Max=5.80D-06 NDo=     1
 LinEq1:  Iter= 10 NonCon=     1 RMS=8.09D-08 Max=4.20D-06 NDo=     1
 LinEq1:  Iter= 11 NonCon=     1 RMS=3.12D-08 Max=1.58D-06 NDo=     1
 LinEq1:  Iter= 12 NonCon=     1 RMS=1.13D-08 Max=4.31D-07 NDo=     1
 LinEq1:  Iter= 13 NonCon=     1 RMS=5.01D-09 Max=2.33D-07 NDo=     1
 LinEq1:  Iter= 14 NonCon=     0 RMS=2.04D-09 Max=9.11D-08 NDo=     1
 Linear equations converged to 1.903D-08 1.903D-07 after    14 iterations.
     Accept linear search using points  1 and  2.
 LinEq1:  Iter=  0 NonCon=     1 RMS=2.43D-05 Max=1.62D-03 NDo=     1
 LinEq1:  Iter=  1 NonCon=     1 RMS=2.19D-05 Max=1.89D-03 NDo=     1
 LinEq1:  Iter=  2 NonCon=     1 RMS=7.81D-06 Max=4.37D-04 NDo=     1
 LinEq1:  Iter=  3 NonCon=     1 RMS=4.78D-06 Max=3.96D-04 NDo=     1
 LinEq1:  Iter=  4 NonCon=     1 RMS=2.91D-06 Max=2.02D-04 NDo=     1
 LinEq1:  Iter=  5 NonCon=     1 RMS=2.50D-06 Max=1.50D-04 NDo=     1
 LinEq1:  Iter=  6 NonCon=     1 RMS=1.11D-06 Max=6.56D-05 NDo=     1
 LinEq1:  Iter=  7 NonCon=     1 RMS=5.33D-07 Max=2.36D-05 NDo=     1
 LinEq1:  Iter=  8 NonCon=     1 RMS=3.11D-07 Max=1.44D-05 NDo=     1
 LinEq1:  Iter=  9 NonCon=     1 RMS=1.68D-07 Max=8.86D-06 NDo=     1
 LinEq1:  Iter= 10 NonCon=     1 RMS=7.99D-08 Max=3.27D-06 NDo=     1
 LinEq1:  Iter= 11 NonCon=     1 RMS=3.21D-08 Max=1.75D-06 NDo=     1
 LinEq1:  Iter= 12 NonCon=     1 RMS=1.08D-08 Max=5.26D-07 NDo=     1
 LinEq1:  Iter= 13 NonCon=     0 RMS=3.79D-09 Max=1.21D-07 NDo=     1
 Linear equations converged to 1.903D-08 1.903D-07 after    13 iterations.
     Minimum is close to point  2 DX=  1.20D-02 DF= -1.65D-09 DXR=  1.18D-02 DFR=  1.40D-04 which will be used.
 LinEq1:  Iter=  0 NonCon=     1 RMS=2.66D-07 Max=3.57D-05 NDo=     1
 LinEq1:  Iter=  1 NonCon=     1 RMS=2.15D-07 Max=1.96D-05 NDo=     1
 LinEq1:  Iter=  2 NonCon=     1 RMS=6.75D-08 Max=6.56D-06 NDo=     1
 LinEq1:  Iter=  3 NonCon=     1 RMS=5.08D-08 Max=3.81D-06 NDo=     1
 LinEq1:  Iter=  4 NonCon=     1 RMS=2.44D-08 Max=1.65D-06 NDo=     1
 LinEq1:  Iter=  5 NonCon=     1 RMS=1.85D-08 Max=1.14D-06 NDo=     1
 LinEq1:  Iter=  6 NonCon=     1 RMS=8.97D-09 Max=5.34D-07 NDo=     1
 LinEq1:  Iter=  7 NonCon=     1 RMS=5.65D-09 Max=3.19D-07 NDo=     1
 LinEq1:  Iter=  8 NonCon=     1 RMS=3.75D-09 Max=2.46D-07 NDo=     1
 LinEq1:  Iter=  9 NonCon=     1 RMS=1.99D-09 Max=1.23D-07 NDo=     1
 LinEq1:  Iter= 10 NonCon=     1 RMS=9.14D-10 Max=6.14D-08 NDo=     1
 LinEq1:  Iter= 11 NonCon=     1 RMS=3.27D-10 Max=1.35D-08 NDo=     1
 LinEq1:  Iter= 12 NonCon=     1 RMS=1.15D-10 Max=5.36D-09 NDo=     1
 LinEq1:  Iter= 13 NonCon=     0 RMS=3.67D-11 Max=1.71D-09 NDo=     1
 Linear equations converged to 2.353D-10 2.353D-09 after    13 iterations.
 SCF Done:  E(UwB97XD) =  -422.085849451     a.u. after   15 cycles
            Convg  =    0.9797D-07                    80 Fock formations.
              S**2 =  2.0132                  -V/T =  2.0064
 <Sx>= 0.0000 <Sy>= 0.0000 <Sz>= 1.0000 <S**2>= 2.0132 S= 1.0044
 <L.S>=  0.00000000000    
 Annihilation of the first spin contaminant:
 S**2 before annihilation     2.0132,   after     2.0001
 DoSCS=F DFT=T ScalE2(SS,OS)=  1.000000  1.000000
 Range of M.O.s used for correlation:     1   598
 NBasis=   598 NAE=    33 NBE=    31 NFC=     0 NFV=     0
 NROrb=    598 NOA=    33 NOB=    31 NVA=   565 NVB=   567

 **** Warning!!: The largest alpha MO coefficient is  0.50921388D+02


 **** Warning!!: The largest beta MO coefficient is  0.46353910D+02

 Symmetrizing basis deriv contribution to polar:
 IMax=3 JMax=2 DiffMx= 0.00D+00
 G2DrvN: will do    19 centers at a time, making    1 passes.
 Calling FoFCou, ICntrl=  3107 FMM=F I1Cent=   0 AccDes= 0.00D+00.
 End of G2Drv F.D. properties file   721 does not exist.
 End of G2Drv F.D. properties file   722 does not exist.
 End of G2Drv F.D. properties file   788 does not exist.
          IDoAtm=111111111111111111
          Differentiating once with respect to electric field.
                with respect to dipole field.
          Differentiating once with respect to nuclear coordinates.
 CalDSu exits because no D1Ps are significant.
          There are    57 degrees of freedom in the 1st order CPHF.  IDoFFX=6 NUNeed=     3.
     54 vectors produced by pass  0 Test12= 6.35D-14 1.75D-09 XBig12= 8.43D+01 4.49D+00.
 AX will form    54 AO Fock derivatives at one time.
     54 vectors produced by pass  1 Test12= 6.35D-14 1.75D-09 XBig12= 1.16D+01 4.86D-01.
     54 vectors produced by pass  2 Test12= 6.35D-14 1.75D-09 XBig12= 9.31D-01 1.97D-01.
     54 vectors produced by pass  3 Test12= 6.35D-14 1.75D-09 XBig12= 2.07D-02 1.90D-02.
     54 vectors produced by pass  4 Test12= 6.35D-14 1.75D-09 XBig12= 2.87D-04 1.96D-03.
     54 vectors produced by pass  5 Test12= 6.35D-14 1.75D-09 XBig12= 2.87D-06 1.46D-04.
     54 vectors produced by pass  6 Test12= 6.35D-14 1.75D-09 XBig12= 3.18D-08 1.34D-05.
     49 vectors produced by pass  7 Test12= 6.35D-14 1.75D-09 XBig12= 3.37D-10 1.50D-06.
      5 vectors produced by pass  8 Test12= 6.35D-14 1.75D-09 XBig12= 3.18D-12 1.33D-07.
      3 vectors produced by pass  9 Test12= 6.35D-14 1.75D-09 XBig12= 2.85D-14 1.39D-08.
 InvSVY:  IOpt=1 It=  1 EMax= 1.60D-14
 Solved reduced A of dimension   435 with    57 vectors.
 Isotropic polarizability for W=    0.000000       92.64 Bohr**3.
 End of Minotr F.D. properties file   721 does not exist.
 End of Minotr F.D. properties file   722 does not exist.
 End of Minotr F.D. properties file   788 does not exist.

 **********************************************************************

            Population analysis using the SCF Density.

 **********************************************************************

 Orbital symmetries:
 Alpha Orbitals:
       Occupied  (A) (A) (A) (A) (A) (A) (A) (A) (A) (A) (A) (A)
                 (A) (A) (A) (A) (A) (A) (A) (A) (A) (A) (A) (A)
                 (A) (A) (A) (A) (A) (A) (A) (A) (A)
       Virtual   (A) (A) (A) (A) (A) (A) (A) (A) (A) (A) (A) (A)
                 (A) (A) (A) (A) (A) (A) (A) (A) (A) (A) (A) (A)
                 (A) (A) (A) (A) (A) (A) (A) (A) (A) (A) (A) (A)
                 (A) (A) (A) (A) (A) (A) (A) (A) (A) (A) (A) (A)
                 (A) (A) (A) (A) (A) (A) (A) (A) (A) (A) (A) (A)
                 (A) (A) (A) (A) (A) (A) (A) (A) (A) (A) (A) (A)
                 (A) (A) (A) (A) (A) (A) (A) (A) (A) (A) (A) (A)
                 (A) (A) (A) (A) (A) (A) (A) (A) (A) (A) (A) (A)
                 (A) (A) (A) (A) (A) (A) (A) (A) (A) (A) (A) (A)
                 (A) (A) (A) (A) (A) (A) (A) (A) (A) (A) (A) (A)
                 (A) (A) (A) (A) (A) (A) (A) (A) (A) (A) (A) (A)
                 (A) (A) (A) (A) (A) (A) (A) (A) (A) (A) (A) (A)
                 (A) (A) (A) (A) (A) (A) (A) (A) (A) (A) (A) (A)
                 (A) (A) (A) (A) (A) (A) (A) (A) (A) (A) (A) (A)
                 (A) (A) (A) (A) (A) (A) (A) (A) (A) (A) (A) (A)
                 (A) (A) (A) (A) (A) (A) (A) (A) (A) (A) (A) (A)
                 (A) (A) (A) (A) (A) (A) (A) (A) (A) (A) (A) (A)
                 (A) (A) (A) (A) (A) (A) (A) (A) (A) (A) (A) (A)
                 (A) (A) (A) (A) (A) (A) (A) (A) (A) (A) (A) (A)
                 (A) (A) (A) (A) (A) (A) (A) (A) (A) (A) (A) (A)
                 (A) (A) (A) (A) (A) (A) (A) (A) (A) (A) (A) (A)
                 (A) (A) (A) (A) (A) (A) (A) (A) (A) (A) (A) (A)
                 (A) (A) (A) (A) (A) (A) (A) (A) (A) (A) (A) (A)
                 (A) (A) (A) (A) (A) (A) (A) (A) (A) (A) (A) (A)
                 (A) (A) (A) (A) (A) (A) (A) (A) (A) (A) (A) (A)
                 (A) (A) (A) (A) (A) (A) (A) (A) (A) (A) (A) (A)
                 (A) (A) (A) (A) (A) (A) (A) (A) (A) (A) (A) (A)
                 (A) (A) (A) (A) (A) (A) (A) (A) (A) (A) (A) (A)
                 (A) (A) (A) (A) (A) (A) (A) (A) (A) (A) (A) (A)
                 (A) (A) (A) (A) (A) (A) (A) (A) (A) (A) (A) (A)
                 (A) (A) (A) (A) (A) (A) (A) (A) (A) (A) (A) (A)
                 (A) (A) (A) (A) (A) (A) (A) (A) (A) (A) (A) (A)
                 (A) (A) (A) (A) (A) (A) (A) (A) (A) (A) (A) (A)
                 (A) (A) (A) (A) (A) (A) (A) (A) (A) (A) (A) (A)
                 (A) (A) (A) (A) (A) (A) (A) (A) (A) (A) (A) (A)
                 (A) (A) (A) (A) (A) (A) (A) (A) (A) (A) (A) (A)
                 (A) (A) (A) (A) (A) (A) (A) (A) (A) (A) (A) (A)
                 (A) (A) (A) (A) (A) (A) (A) (A) (A) (A) (A) (A)
                 (A) (A) (A) (A) (A) (A) (A) (A) (A) (A) (A) (A)
                 (A) (A) (A) (A) (A) (A) (A) (A) (A) (A) (A) (A)
                 (A) (A) (A) (A) (A) (A) (A) (A) (A) (A) (A) (A)
                 (A) (A) (A) (A) (A) (A) (A) (A) (A) (A) (A) (A)
                 (A) (A) (A) (A) (A) (A) (A) (A) (A) (A) (A) (A)
                 (A) (A) (A) (A) (A) (A) (A) (A) (A) (A) (A) (A)
                 (A) (A) (A) (A) (A) (A) (A) (A) (A) (A) (A) (A)
                 (A) (A) (A) (A) (A) (A) (A) (A) (A) (A) (A) (A)
                 (A) (A) (A) (A) (A) (A) (A) (A) (A) (A) (A) (A)
                 (A)
 Beta  Orbitals:
       Occupied  (A) (A) (A) (A) (A) (A) (A) (A) (A) (A) (A) (A)
                 (A) (A) (A) (A) (A) (A) (A) (A) (A) (A) (A) (A)
                 (A) (A) (A) (A) (A) (A) (A)
       Virtual   (A) (A) (A) (A) (A) (A) (A) (A) (A) (A) (A) (A)
                 (A) (A) (A) (A) (A) (A) (A) (A) (A) (A) (A) (A)
                 (A) (A) (A) (A) (A) (A) (A) (A) (A) (A) (A) (A)
                 (A) (A) (A) (A) (A) (A) (A) (A) (A) (A) (A) (A)
                 (A) (A) (A) (A) (A) (A) (A) (A) (A) (A) (A) (A)
                 (A) (A) (A) (A) (A) (A) (A) (A) (A) (A) (A) (A)
                 (A) (A) (A) (A) (A) (A) (A) (A) (A) (A) (A) (A)
                 (A) (A) (A) (A) (A) (A) (A) (A) (A) (A) (A) (A)
                 (A) (A) (A) (A) (A) (A) (A) (A) (A) (A) (A) (A)
                 (A) (A) (A) (A) (A) (A) (A) (A) (A) (A) (A) (A)
                 (A) (A) (A) (A) (A) (A) (A) (A) (A) (A) (A) (A)
                 (A) (A) (A) (A) (A) (A) (A) (A) (A) (A) (A) (A)
                 (A) (A) (A) (A) (A) (A) (A) (A) (A) (A) (A) (A)
                 (A) (A) (A) (A) (A) (A) (A) (A) (A) (A) (A) (A)
                 (A) (A) (A) (A) (A) (A) (A) (A) (A) (A) (A) (A)
                 (A) (A) (A) (A) (A) (A) (A) (A) (A) (A) (A) (A)
                 (A) (A) (A) (A) (A) (A) (A) (A) (A) (A) (A) (A)
                 (A) (A) (A) (A) (A) (A) (A) (A) (A) (A) (A) (A)
                 (A) (A) (A) (A) (A) (A) (A) (A) (A) (A) (A) (A)
                 (A) (A) (A) (A) (A) (A) (A) (A) (A) (A) (A) (A)
                 (A) (A) (A) (A) (A) (A) (A) (A) (A) (A) (A) (A)
                 (A) (A) (A) (A) (A) (A) (A) (A) (A) (A) (A) (A)
                 (A) (A) (A) (A) (A) (A) (A) (A) (A) (A) (A) (A)
                 (A) (A) (A) (A) (A) (A) (A) (A) (A) (A) (A) (A)
                 (A) (A) (A) (A) (A) (A) (A) (A) (A) (A) (A) (A)
                 (A) (A) (A) (A) (A) (A) (A) (A) (A) (A) (A) (A)
                 (A) (A) (A) (A) (A) (A) (A) (A) (A) (A) (A) (A)
                 (A) (A) (A) (A) (A) (A) (A) (A) (A) (A) (A) (A)
                 (A) (A) (A) (A) (A) (A) (A) (A) (A) (A) (A) (A)
                 (A) (A) (A) (A) (A) (A) (A) (A) (A) (A) (A) (A)
                 (A) (A) (A) (A) (A) (A) (A) (A) (A) (A) (A) (A)
                 (A) (A) (A) (A) (A) (A) (A) (A) (A) (A) (A) (A)
                 (A) (A) (A) (A) (A) (A) (A) (A) (A) (A) (A) (A)
                 (A) (A) (A) (A) (A) (A) (A) (A) (A) (A) (A) (A)
                 (A) (A) (A) (A) (A) (A) (A) (A) (A) (A) (A) (A)
                 (A) (A) (A) (A) (A) (A) (A) (A) (A) (A) (A) (A)
                 (A) (A) (A) (A) (A) (A) (A) (A) (A) (A) (A) (A)
                 (A) (A) (A) (A) (A) (A) (A) (A) (A) (A) (A) (A)
                 (A) (A) (A) (A) (A) (A) (A) (A) (A) (A) (A) (A)
                 (A) (A) (A) (A) (A) (A) (A) (A) (A) (A) (A) (A)
                 (A) (A) (A) (A) (A) (A) (A) (A) (A) (A) (A) (A)
                 (A) (A) (A) (A) (A) (A) (A) (A) (A) (A) (A) (A)
                 (A) (A) (A) (A) (A) (A) (A) (A) (A) (A) (A) (A)
                 (A) (A) (A) (A) (A) (A) (A) (A) (A) (A) (A) (A)
                 (A) (A) (A) (A) (A) (A) (A) (A) (A) (A) (A) (A)
                 (A) (A) (A) (A) (A) (A) (A) (A) (A) (A) (A) (A)
                 (A) (A) (A) (A) (A) (A) (A) (A) (A) (A) (A) (A)
                 (A) (A) (A)
 The electronic state is 3-A.
 Alpha  occ. eigenvalues --  -19.35197 -19.27086 -19.24336 -10.38312 -10.37932
 Alpha  occ. eigenvalues --  -10.34138 -10.32417 -10.28646  -1.19493  -1.14440
 Alpha  occ. eigenvalues --   -1.11293  -0.87949  -0.84916  -0.78969  -0.74005
 Alpha  occ. eigenvalues --   -0.64143  -0.61929  -0.61028  -0.56764  -0.56155
 Alpha  occ. eigenvalues --   -0.55626  -0.54250  -0.51294  -0.50905  -0.50597
 Alpha  occ. eigenvalues --   -0.49190  -0.47368  -0.44792  -0.44431  -0.43029
 Alpha  occ. eigenvalues --   -0.38946  -0.33957  -0.32461
 Alpha virt. eigenvalues --    0.02526   0.03563   0.03766   0.04186   0.04777
 Alpha virt. eigenvalues --    0.05466   0.05857   0.06156   0.06702   0.07473
 Alpha virt. eigenvalues --    0.08186   0.09462   0.09869   0.10398   0.10912
 Alpha virt. eigenvalues --    0.11316   0.11841   0.12488   0.12586   0.13313
 Alpha virt. eigenvalues --    0.13734   0.14081   0.14285   0.14680   0.15295
 Alpha virt. eigenvalues --    0.15545   0.16163   0.16913   0.17221   0.17968
 Alpha virt. eigenvalues --    0.19209   0.19514   0.20659   0.21274   0.22137
 Alpha virt. eigenvalues --    0.22308   0.22930   0.23833   0.24517   0.24579
 Alpha virt. eigenvalues --    0.25281   0.25412   0.26289   0.26522   0.27191
 Alpha virt. eigenvalues --    0.27306   0.28267   0.28466   0.29080   0.29774
 Alpha virt. eigenvalues --    0.30033   0.30632   0.31296   0.31639   0.32253
 Alpha virt. eigenvalues --    0.32937   0.33145   0.33710   0.34496   0.34836
 Alpha virt. eigenvalues --    0.35150   0.35798   0.36292   0.36780   0.37050
 Alpha virt. eigenvalues --    0.37291   0.37868   0.38454   0.38947   0.39697
 Alpha virt. eigenvalues --    0.40001   0.40560   0.40809   0.41103   0.41685
 Alpha virt. eigenvalues --    0.42077   0.42590   0.42961   0.44179   0.44994
 Alpha virt. eigenvalues --    0.45445   0.45744   0.46670   0.47036   0.47148
 Alpha virt. eigenvalues --    0.47835   0.48279   0.48767   0.48891   0.49529
 Alpha virt. eigenvalues --    0.49730   0.51136   0.51385   0.52582   0.52838
 Alpha virt. eigenvalues --    0.53542   0.53843   0.54511   0.55408   0.55651
 Alpha virt. eigenvalues --    0.56265   0.56908   0.58036   0.58370   0.59396
 Alpha virt. eigenvalues --    0.59760   0.60233   0.60436   0.61403   0.61667
 Alpha virt. eigenvalues --    0.63682   0.64216   0.64494   0.66008   0.67336
 Alpha virt. eigenvalues --    0.68138   0.68768   0.69458   0.70895   0.71247
 Alpha virt. eigenvalues --    0.71890   0.72591   0.73205   0.74059   0.74149
 Alpha virt. eigenvalues --    0.75729   0.76604   0.76891   0.77364   0.78305
 Alpha virt. eigenvalues --    0.78718   0.79880   0.80909   0.81477   0.81729
 Alpha virt. eigenvalues --    0.82798   0.83568   0.83654   0.84225   0.85206
 Alpha virt. eigenvalues --    0.86364   0.86605   0.87254   0.87973   0.88103
 Alpha virt. eigenvalues --    0.88685   0.89601   0.90610   0.90834   0.91241
 Alpha virt. eigenvalues --    0.92451   0.92895   0.93384   0.94053   0.94491
 Alpha virt. eigenvalues --    0.96137   0.96772   0.97222   0.97756   0.98198
 Alpha virt. eigenvalues --    0.99409   1.00163   1.00736   1.01038   1.01708
 Alpha virt. eigenvalues --    1.01843   1.02909   1.03376   1.04459   1.05142
 Alpha virt. eigenvalues --    1.06118   1.06675   1.07044   1.07422   1.08622
 Alpha virt. eigenvalues --    1.09133   1.10049   1.10736   1.11569   1.12218
 Alpha virt. eigenvalues --    1.12799   1.13360   1.14223   1.15042   1.15733
 Alpha virt. eigenvalues --    1.16177   1.17324   1.17511   1.18761   1.19736
 Alpha virt. eigenvalues --    1.20330   1.20725   1.22158   1.22372   1.23473
 Alpha virt. eigenvalues --    1.24655   1.25324   1.26013   1.26667   1.27625
 Alpha virt. eigenvalues --    1.28836   1.29041   1.29540   1.30828   1.32639
 Alpha virt. eigenvalues --    1.33282   1.33619   1.33892   1.35267   1.35870
 Alpha virt. eigenvalues --    1.36582   1.37287   1.38043   1.38583   1.39428
 Alpha virt. eigenvalues --    1.39881   1.41051   1.43046   1.43459   1.44347
 Alpha virt. eigenvalues --    1.45065   1.46103   1.47162   1.47508   1.48186
 Alpha virt. eigenvalues --    1.48315   1.49661   1.50862   1.51657   1.52723
 Alpha virt. eigenvalues --    1.52805   1.54536   1.54767   1.55135   1.56462
 Alpha virt. eigenvalues --    1.56850   1.57506   1.58650   1.59744   1.60201
 Alpha virt. eigenvalues --    1.61586   1.62163   1.62853   1.63166   1.63869
 Alpha virt. eigenvalues --    1.64729   1.66017   1.67301   1.67598   1.67749
 Alpha virt. eigenvalues --    1.68996   1.70303   1.71563   1.72580   1.73113
 Alpha virt. eigenvalues --    1.73346   1.73972   1.75593   1.76055   1.77118
 Alpha virt. eigenvalues --    1.78316   1.80023   1.81109   1.81852   1.83890
 Alpha virt. eigenvalues --    1.84174   1.84391   1.85438   1.87616   1.87949
 Alpha virt. eigenvalues --    1.89427   1.89882   1.90901   1.91494   1.93257
 Alpha virt. eigenvalues --    1.94889   1.96268   1.96967   1.98171   2.01092
 Alpha virt. eigenvalues --    2.02249   2.03453   2.04932   2.05879   2.06707
 Alpha virt. eigenvalues --    2.08748   2.09386   2.10020   2.10504   2.11604
 Alpha virt. eigenvalues --    2.13116   2.14317   2.15557   2.16634   2.19281
 Alpha virt. eigenvalues --    2.20856   2.22155   2.22552   2.24407   2.24795
 Alpha virt. eigenvalues --    2.28537   2.29367   2.31275   2.31829   2.33179
 Alpha virt. eigenvalues --    2.33543   2.33931   2.34084   2.39491   2.40415
 Alpha virt. eigenvalues --    2.42126   2.44525   2.45197   2.47016   2.48907
 Alpha virt. eigenvalues --    2.50559   2.52180   2.53683   2.55718   2.56129
 Alpha virt. eigenvalues --    2.57880   2.59220   2.61198   2.62004   2.65144
 Alpha virt. eigenvalues --    2.67099   2.68017   2.69991   2.72496   2.73711
 Alpha virt. eigenvalues --    2.75903   2.78712   2.81577   2.82802   2.84010
 Alpha virt. eigenvalues --    2.84939   2.88209   2.88961   2.90724   2.92120
 Alpha virt. eigenvalues --    2.94657   2.95174   3.00404   3.03816   3.04491
 Alpha virt. eigenvalues --    3.06778   3.07836   3.09315   3.12454   3.13515
 Alpha virt. eigenvalues --    3.15226   3.18725   3.21176   3.22658   3.24037
 Alpha virt. eigenvalues --    3.25639   3.25880   3.28381   3.29044   3.29860
 Alpha virt. eigenvalues --    3.31772   3.32415   3.34954   3.37619   3.38302
 Alpha virt. eigenvalues --    3.39648   3.41123   3.41247   3.43715   3.44424
 Alpha virt. eigenvalues --    3.47255   3.47868   3.48654   3.49531   3.51209
 Alpha virt. eigenvalues --    3.51667   3.53763   3.54964   3.56423   3.57200
 Alpha virt. eigenvalues --    3.57469   3.60215   3.61397   3.63576   3.65238
 Alpha virt. eigenvalues --    3.66048   3.68521   3.69516   3.69764   3.71316
 Alpha virt. eigenvalues --    3.73387   3.73999   3.76071   3.76652   3.77434
 Alpha virt. eigenvalues --    3.79414   3.79878   3.80489   3.83876   3.84221
 Alpha virt. eigenvalues --    3.86417   3.87445   3.88613   3.89062   3.90931
 Alpha virt. eigenvalues --    3.92349   3.92650   3.93022   3.95920   3.96789
 Alpha virt. eigenvalues --    3.98490   3.98995   3.99836   4.01215   4.01922
 Alpha virt. eigenvalues --    4.03904   4.04896   4.06426   4.09084   4.11103
 Alpha virt. eigenvalues --    4.12551   4.14777   4.17761   4.18414   4.20502
 Alpha virt. eigenvalues --    4.21413   4.22305   4.24261   4.25792   4.28641
 Alpha virt. eigenvalues --    4.28783   4.30699   4.32601   4.33447   4.34302
 Alpha virt. eigenvalues --    4.36986   4.38897   4.39674   4.43310   4.44692
 Alpha virt. eigenvalues --    4.47738   4.48298   4.49652   4.51861   4.52183
 Alpha virt. eigenvalues --    4.54521   4.55085   4.57526   4.58186   4.59565
 Alpha virt. eigenvalues --    4.59733   4.61630   4.63371   4.65410   4.67017
 Alpha virt. eigenvalues --    4.67409   4.69279   4.71865   4.76821   4.77426
 Alpha virt. eigenvalues --    4.78032   4.80878   4.84791   4.85161   4.89344
 Alpha virt. eigenvalues --    4.90432   4.90755   4.92354   4.94893   4.96169
 Alpha virt. eigenvalues --    4.97543   4.99816   5.00808   5.02000   5.03401
 Alpha virt. eigenvalues --    5.06018   5.09300   5.10588   5.11489   5.14145
 Alpha virt. eigenvalues --    5.17451   5.17993   5.18723   5.19437   5.21703
 Alpha virt. eigenvalues --    5.24549   5.26230   5.28345   5.30252   5.33397
 Alpha virt. eigenvalues --    5.35696   5.40967   5.42728   5.44041   5.44383
 Alpha virt. eigenvalues --    5.48992   5.51204   5.57234   5.60412   5.60779
 Alpha virt. eigenvalues --    5.67339   5.71922   5.74251   5.79636   5.82758
 Alpha virt. eigenvalues --    5.85225   5.85392   5.85785   5.87756   5.90994
 Alpha virt. eigenvalues --    5.92091   5.92756   6.03423   6.12219   6.18380
 Alpha virt. eigenvalues --    6.25316   6.29985   6.32519   6.39460   6.41341
 Alpha virt. eigenvalues --    6.43771   6.45873   6.48546   6.49376   6.53891
 Alpha virt. eigenvalues --    6.57410   6.58933   6.63447   6.65283   6.67676
 Alpha virt. eigenvalues --    6.71634   6.74091   6.77198   6.78490   6.83816
 Alpha virt. eigenvalues --    6.84926   6.88545   6.94090   6.98306   6.98767
 Alpha virt. eigenvalues --    7.00625   7.03700   7.07628   7.08510   7.16450
 Alpha virt. eigenvalues --    7.17001   7.25006   7.30056   7.30818   7.35657
 Alpha virt. eigenvalues --    7.37985   7.43147   7.46464   7.51499   7.57039
 Alpha virt. eigenvalues --    7.69420   8.09181  14.28621  14.54841  14.94221
 Alpha virt. eigenvalues --   16.35662  16.82957  16.95935  17.50522  19.10033
  Beta  occ. eigenvalues --  -19.32858 -19.25797 -19.24318 -10.37931 -10.37818
  Beta  occ. eigenvalues --  -10.34166 -10.32237 -10.28646  -1.14327  -1.13184
  Beta  occ. eigenvalues --   -1.08083  -0.86036  -0.84710  -0.78254  -0.71022
  Beta  occ. eigenvalues --   -0.62890  -0.59619  -0.57299  -0.55522  -0.54905
  Beta  occ. eigenvalues --   -0.53488  -0.52140  -0.50286  -0.49995  -0.49149
  Beta  occ. eigenvalues --   -0.47437  -0.47138  -0.43581  -0.38776  -0.36776
  Beta  occ. eigenvalues --   -0.32267
  Beta virt. eigenvalues --   -0.10530  -0.06772   0.02820   0.03694   0.03946
  Beta virt. eigenvalues --    0.04309   0.04921   0.05599   0.05954   0.06271
  Beta virt. eigenvalues --    0.06824   0.07594   0.08333   0.09600   0.10034
  Beta virt. eigenvalues --    0.10609   0.11129   0.11501   0.11978   0.12554
  Beta virt. eigenvalues --    0.12728   0.13383   0.13837   0.14176   0.14385
  Beta virt. eigenvalues --    0.14852   0.15428   0.15632   0.16347   0.17144
  Beta virt. eigenvalues --    0.17442   0.18141   0.19387   0.19666   0.20919
  Beta virt. eigenvalues --    0.21596   0.22421   0.22491   0.23242   0.24098
  Beta virt. eigenvalues --    0.24814   0.24827   0.25574   0.25788   0.26639
  Beta virt. eigenvalues --    0.26799   0.27408   0.27449   0.28454   0.28678
  Beta virt. eigenvalues --    0.29497   0.29924   0.30248   0.30831   0.31499
  Beta virt. eigenvalues --    0.31790   0.32423   0.33135   0.33374   0.34154
  Beta virt. eigenvalues --    0.34663   0.34960   0.35342   0.36037   0.36467
  Beta virt. eigenvalues --    0.37003   0.37134   0.37545   0.38360   0.38665
  Beta virt. eigenvalues --    0.39204   0.40169   0.40358   0.40918   0.41206
  Beta virt. eigenvalues --    0.41630   0.41896   0.42445   0.42759   0.43319
  Beta virt. eigenvalues --    0.44441   0.45099   0.45620   0.45872   0.47013
  Beta virt. eigenvalues --    0.47268   0.47293   0.48136   0.48454   0.49028
  Beta virt. eigenvalues --    0.49104   0.49661   0.49916   0.51393   0.51661
  Beta virt. eigenvalues --    0.52829   0.53140   0.53772   0.54192   0.54711
  Beta virt. eigenvalues --    0.55627   0.55840   0.56610   0.57518   0.58403
  Beta virt. eigenvalues --    0.58486   0.59532   0.59978   0.60373   0.60592
  Beta virt. eigenvalues --    0.61663   0.62007   0.63886   0.64488   0.64700
  Beta virt. eigenvalues --    0.66346   0.67469   0.68434   0.69136   0.69693
  Beta virt. eigenvalues --    0.71189   0.71404   0.72003   0.72780   0.73358
  Beta virt. eigenvalues --    0.74261   0.74370   0.75843   0.76675   0.77185
  Beta virt. eigenvalues --    0.77457   0.78419   0.78868   0.80089   0.81029
  Beta virt. eigenvalues --    0.81644   0.81905   0.82952   0.83818   0.83881
  Beta virt. eigenvalues --    0.84366   0.85418   0.86469   0.86854   0.87415
  Beta virt. eigenvalues --    0.88181   0.88371   0.88890   0.89747   0.90796
  Beta virt. eigenvalues --    0.90976   0.91453   0.92559   0.92998   0.93613
  Beta virt. eigenvalues --    0.94256   0.94626   0.96310   0.96931   0.97316
  Beta virt. eigenvalues --    0.97879   0.98595   0.99584   1.00499   1.00973
  Beta virt. eigenvalues --    1.01237   1.01888   1.01924   1.03182   1.03585
  Beta virt. eigenvalues --    1.04812   1.05252   1.06289   1.06862   1.07129
  Beta virt. eigenvalues --    1.07704   1.08672   1.09424   1.10219   1.10947
  Beta virt. eigenvalues --    1.11694   1.12321   1.12951   1.13646   1.14498
  Beta virt. eigenvalues --    1.15162   1.15866   1.16503   1.17433   1.17855
  Beta virt. eigenvalues --    1.18911   1.19868   1.20489   1.20952   1.22350
  Beta virt. eigenvalues --    1.22626   1.23585   1.24807   1.25470   1.26214
  Beta virt. eigenvalues --    1.26770   1.27799   1.29076   1.29202   1.29756
  Beta virt. eigenvalues --    1.30986   1.32709   1.33540   1.33775   1.34029
  Beta virt. eigenvalues --    1.35530   1.36177   1.37155   1.37466   1.38270
  Beta virt. eigenvalues --    1.38712   1.39616   1.40184   1.41478   1.43283
  Beta virt. eigenvalues --    1.43728   1.44573   1.45162   1.46491   1.47340
  Beta virt. eigenvalues --    1.47748   1.48284   1.48486   1.49925   1.51059
  Beta virt. eigenvalues --    1.51875   1.52883   1.52948   1.54830   1.54996
  Beta virt. eigenvalues --    1.55296   1.56685   1.57085   1.57791   1.58762
  Beta virt. eigenvalues --    1.60017   1.60482   1.61804   1.62332   1.63102
  Beta virt. eigenvalues --    1.63414   1.64057   1.64972   1.66339   1.67456
  Beta virt. eigenvalues --    1.67841   1.68215   1.69259   1.70484   1.71960
  Beta virt. eigenvalues --    1.72989   1.73384   1.73631   1.74465   1.75868
  Beta virt. eigenvalues --    1.76356   1.77437   1.78436   1.80191   1.81388
  Beta virt. eigenvalues --    1.82155   1.84137   1.84620   1.84792   1.85620
  Beta virt. eigenvalues --    1.87822   1.88267   1.89748   1.90115   1.91181
  Beta virt. eigenvalues --    1.91789   1.93658   1.95128   1.96556   1.97616
  Beta virt. eigenvalues --    1.98530   2.01429   2.02534   2.03801   2.05214
  Beta virt. eigenvalues --    2.06277   2.07210   2.09133   2.09645   2.10472
  Beta virt. eigenvalues --    2.10759   2.11981   2.13547   2.14541   2.16106
  Beta virt. eigenvalues --    2.16962   2.19500   2.21325   2.22446   2.23103
  Beta virt. eigenvalues --    2.24766   2.25123   2.29078   2.29744   2.31765
  Beta virt. eigenvalues --    2.32750   2.33712   2.34029   2.34809   2.35820
  Beta virt. eigenvalues --    2.40177   2.41527   2.42619   2.45027   2.46352
  Beta virt. eigenvalues --    2.47827   2.49489   2.51005   2.52510   2.54304
  Beta virt. eigenvalues --    2.56347   2.56653   2.58537   2.60053   2.62283
  Beta virt. eigenvalues --    2.62730   2.65608   2.67662   2.68786   2.70538
  Beta virt. eigenvalues --    2.73303   2.74338   2.76985   2.79460   2.82308
  Beta virt. eigenvalues --    2.83290   2.84907   2.85689   2.89342   2.89766
  Beta virt. eigenvalues --    2.91436   2.92994   2.95436   2.96304   3.00721
  Beta virt. eigenvalues --    3.04458   3.04888   3.07192   3.08251   3.09587
  Beta virt. eigenvalues --    3.12870   3.13899   3.15543   3.18888   3.21478
  Beta virt. eigenvalues --    3.22955   3.24377   3.26036   3.26400   3.29014
  Beta virt. eigenvalues --    3.29452   3.30199   3.32233   3.32858   3.35392
  Beta virt. eigenvalues --    3.37962   3.38877   3.40289   3.41488   3.41768
  Beta virt. eigenvalues --    3.44058   3.44961   3.47380   3.48236   3.48917
  Beta virt. eigenvalues --    3.49982   3.51507   3.52012   3.54165   3.55391
  Beta virt. eigenvalues --    3.56654   3.57465   3.57927   3.60481   3.61996
  Beta virt. eigenvalues --    3.63880   3.65687   3.66297   3.69188   3.69900
  Beta virt. eigenvalues --    3.70310   3.71940   3.74038   3.74418   3.76446
  Beta virt. eigenvalues --    3.77060   3.78126   3.79583   3.80182   3.80672
  Beta virt. eigenvalues --    3.84199   3.84817   3.87164   3.87811   3.88942
  Beta virt. eigenvalues --    3.89473   3.91573   3.92582   3.93376   3.93536
  Beta virt. eigenvalues --    3.96443   3.97437   3.98809   3.99303   4.00233
  Beta virt. eigenvalues --    4.01820   4.02405   4.04332   4.05356   4.06762
  Beta virt. eigenvalues --    4.09515   4.11388   4.13423   4.15292   4.18342
  Beta virt. eigenvalues --    4.18619   4.21129   4.21830   4.23128   4.24797
  Beta virt. eigenvalues --    4.26671   4.28816   4.29241   4.31034   4.33043
  Beta virt. eigenvalues --    4.34000   4.34847   4.37248   4.39348   4.40053
  Beta virt. eigenvalues --    4.43663   4.44994   4.48127   4.48670   4.50098
  Beta virt. eigenvalues --    4.52386   4.53087   4.54775   4.55737   4.57911
  Beta virt. eigenvalues --    4.58662   4.59808   4.60093   4.62166   4.64146
  Beta virt. eigenvalues --    4.66238   4.67399   4.68031   4.69650   4.72267
  Beta virt. eigenvalues --    4.77229   4.77948   4.78309   4.82021   4.85686
  Beta virt. eigenvalues --    4.87211   4.89693   4.90809   4.91256   4.92818
  Beta virt. eigenvalues --    4.95704   4.96627   4.97820   5.00043   5.01349
  Beta virt. eigenvalues --    5.02716   5.04207   5.06402   5.10175   5.11171
  Beta virt. eigenvalues --    5.11986   5.14678   5.17596   5.18239   5.19422
  Beta virt. eigenvalues --    5.19980   5.22093   5.25151   5.26768   5.28717
  Beta virt. eigenvalues --    5.30823   5.33752   5.35825   5.41849   5.42932
  Beta virt. eigenvalues --    5.44438   5.44789   5.49418   5.51890   5.57759
  Beta virt. eigenvalues --    5.61144   5.61412   5.67857   5.72518   5.74493
  Beta virt. eigenvalues --    5.80235   5.83086   5.85326   5.85547   5.86183
  Beta virt. eigenvalues --    5.88750   5.91942   5.92536   5.93651   6.04709
  Beta virt. eigenvalues --    6.12462   6.19730   6.31214   6.33245   6.36913
  Beta virt. eigenvalues --    6.39546   6.42514   6.45006   6.46168   6.48975
  Beta virt. eigenvalues --    6.50804   6.55075   6.61117   6.62896   6.65159
  Beta virt. eigenvalues --    6.65912   6.69511   6.72794   6.78760   6.79180
  Beta virt. eigenvalues --    6.79674   6.87318   6.88734   6.91639   6.98139
  Beta virt. eigenvalues --    6.99905   7.02604   7.03681   7.05189   7.09629
  Beta virt. eigenvalues --    7.10327   7.18888   7.20567   7.25312   7.30943
  Beta virt. eigenvalues --    7.33856   7.40608   7.42210   7.45141   7.46875
  Beta virt. eigenvalues --    7.52413   7.59765   7.71952   8.13168  14.31827
  Beta virt. eigenvalues --   14.56974  14.94400  16.35729  16.82996  16.96483
  Beta virt. eigenvalues --   17.51132  19.10038
          Condensed to atoms (all electrons):
               1          2          3          4          5          6
     1  H    0.432707   0.454646  -0.002341  -0.027041  -0.061293  -0.028105
     2  C    0.454646   5.582401   0.358626   0.332992  -0.038319  -0.067840
     3  H   -0.002341   0.358626   0.330381  -0.013148   0.015702  -0.002253
     4  H   -0.027041   0.332992  -0.013148   0.402191   0.020367   0.010665
     5  C   -0.061293  -0.038319   0.015702   0.020367   5.566151   0.498544
     6  H   -0.028105  -0.067840  -0.002253   0.010665   0.498544   0.523704
     7  H    0.013763   0.014586   0.016368  -0.048384   0.107439  -0.098879
     8  O    0.004919   0.068031  -0.007368   0.017842  -0.215983  -0.030072
     9  H   -0.000209  -0.000940   0.000070   0.000596  -0.000509   0.000034
    10  C   -0.000036   0.000960   0.000610   0.001455   0.008710   0.003029
    11  H   -0.000039   0.000041   0.000157  -0.000310  -0.003043  -0.000039
    12  H   -0.000029  -0.000368  -0.000101   0.000126   0.000083  -0.000192
    13  C   -0.002144  -0.000606  -0.001209   0.008940  -0.019108   0.003956
    14  C   -0.000268  -0.003500  -0.003307   0.006713   0.021791  -0.008026
    15  H   -0.000045   0.000637   0.000297   0.000932   0.003285   0.000427
    16  H    0.002995  -0.003684  -0.000655  -0.010204  -0.003340  -0.005410
    17  O    0.000124  -0.002265  -0.000221  -0.002010   0.006007  -0.000423
    18  O    0.002636   0.032060   0.009518  -0.010874  -0.211400  -0.030681
               7          8          9         10         11         12
     1  H    0.013763   0.004919  -0.000209  -0.000036  -0.000039  -0.000029
     2  C    0.014586   0.068031  -0.000940   0.000960   0.000041  -0.000368
     3  H    0.016368  -0.007368   0.000070   0.000610   0.000157  -0.000101
     4  H   -0.048384   0.017842   0.000596   0.001455  -0.000310   0.000126
     5  C    0.107439  -0.215983  -0.000509   0.008710  -0.003043   0.000083
     6  H   -0.098879  -0.030072   0.000034   0.003029  -0.000039  -0.000192
     7  H    0.621497   0.027656  -0.002348  -0.003102   0.003795   0.002869
     8  O    0.027656   8.714123   0.004299  -0.011975   0.002278   0.001190
     9  H   -0.002348   0.004299   0.338466   0.334457  -0.009782   0.005252
    10  C   -0.003102  -0.011975   0.334457   5.795694   0.419762   0.333920
    11  H    0.003795   0.002278  -0.009782   0.419762   0.385204  -0.002689
    12  H    0.002869   0.001190   0.005252   0.333920  -0.002689   0.360009
    13  C   -0.006314   0.000399  -0.001073  -0.120624  -0.016566   0.026791
    14  C    0.025302   0.002596  -0.007599   0.040856  -0.008935  -0.002207
    15  H   -0.018452  -0.001178   0.000647   0.027445   0.001224  -0.011744
    16  H    0.014071   0.000755  -0.005485  -0.030821  -0.002121   0.003956
    17  O    0.009464   0.001116   0.013930   0.005902  -0.005434  -0.013396
    18  O   -0.016836   0.017290   0.004884  -0.045778  -0.000025   0.013285
              13         14         15         16         17         18
     1  H   -0.002144  -0.000268  -0.000045   0.002995   0.000124   0.002636
     2  C   -0.000606  -0.003500   0.000637  -0.003684  -0.002265   0.032060
     3  H   -0.001209  -0.003307   0.000297  -0.000655  -0.000221   0.009518
     4  H    0.008940   0.006713   0.000932  -0.010204  -0.002010  -0.010874
     5  C   -0.019108   0.021791   0.003285  -0.003340   0.006007  -0.211400
     6  H    0.003956  -0.008026   0.000427  -0.005410  -0.000423  -0.030681
     7  H   -0.006314   0.025302  -0.018452   0.014071   0.009464  -0.016836
     8  O    0.000399   0.002596  -0.001178   0.000755   0.001116   0.017290
     9  H   -0.001073  -0.007599   0.000647  -0.005485   0.013930   0.004884
    10  C   -0.120624   0.040856   0.027445  -0.030821   0.005902  -0.045778
    11  H   -0.016566  -0.008935   0.001224  -0.002121  -0.005434  -0.000025
    12  H    0.026791  -0.002207  -0.011744   0.003956  -0.013396   0.013285
    13  C    5.541439   0.102184  -0.032464   0.034526  -0.269300   0.020247
    14  C    0.102184   5.327505   0.330152   0.363104  -0.045414   0.030989
    15  H   -0.032464   0.330152   0.468358  -0.091359  -0.004830  -0.039016
    16  H    0.034526   0.363104  -0.091359   0.485457   0.033978  -0.022314
    17  O   -0.269300  -0.045414  -0.004830   0.033978   9.143528   0.000291
    18  O    0.020247   0.030989  -0.039016  -0.022314   0.000291   8.988922
          Atomic-Atomic Spin Densities.
               1          2          3          4          5          6
     1  H    0.018961   0.011257  -0.008088   0.002410  -0.014424  -0.003493
     2  C    0.011257   0.105412  -0.002276   0.007145  -0.028726   0.000182
     3  H   -0.008088  -0.002276   0.006680  -0.000077   0.000620   0.000646
     4  H    0.002410   0.007145  -0.000077   0.002104  -0.009828  -0.001375
     5  C   -0.014424  -0.028726   0.000620  -0.009828   0.578697   0.056932
     6  H   -0.003493   0.000182   0.000646  -0.001375   0.056932   0.043353
     7  H   -0.003464   0.002090   0.002941   0.002676   0.003286   0.007654
     8  O    0.011725   0.014088  -0.003622   0.003351  -0.202869  -0.011030
     9  H    0.000056   0.000314   0.000018  -0.000038  -0.001827  -0.000145
    10  C   -0.000056   0.000131   0.000066  -0.000075  -0.001996  -0.000290
    11  H   -0.000013  -0.000065  -0.000008   0.000024   0.000192   0.000065
    12  H   -0.000014   0.000039   0.000020  -0.000025  -0.000912  -0.000108
    13  C   -0.000185  -0.001576  -0.000038  -0.000190   0.008719   0.000865
    14  C    0.001133   0.000396  -0.001429   0.001530   0.004503  -0.000227
    15  H    0.000051  -0.000833  -0.000215   0.000150   0.005338   0.000403
    16  H    0.000067   0.000884  -0.000099   0.000097  -0.005036  -0.000516
    17  O    0.000013   0.000672   0.000067   0.000006  -0.002156  -0.000180
    18  O   -0.000074   0.011604   0.003030  -0.001198  -0.118580  -0.008430
               7          8          9         10         11         12
     1  H   -0.003464   0.011725   0.000056  -0.000056  -0.000013  -0.000014
     2  C    0.002090   0.014088   0.000314   0.000131  -0.000065   0.000039
     3  H    0.002941  -0.003622   0.000018   0.000066  -0.000008   0.000020
     4  H    0.002676   0.003351  -0.000038  -0.000075   0.000024  -0.000025
     5  C    0.003286  -0.202869  -0.001827  -0.001996   0.000192  -0.000912
     6  H    0.007654  -0.011030  -0.000145  -0.000290   0.000065  -0.000108
     7  H   -0.105927   0.007814   0.001380   0.000497  -0.000025   0.000315
     8  O    0.007814   1.194879  -0.000263   0.001662  -0.000356   0.000212
     9  H    0.001380  -0.000263  -0.000623  -0.000607   0.000728  -0.000185
    10  C    0.000497   0.001662  -0.000607   0.005948   0.000698   0.002016
    11  H   -0.000025  -0.000356   0.000728   0.000698  -0.000748   0.000044
    12  H    0.000315   0.000212  -0.000185   0.002016   0.000044   0.000447
    13  C    0.003263  -0.003004  -0.000530  -0.006094  -0.000036  -0.001596
    14  C   -0.009920   0.000553   0.000316  -0.002722  -0.000326   0.000268
    15  H   -0.001110  -0.000581   0.000153  -0.000699  -0.000157  -0.000206
    16  H   -0.001444   0.000779   0.000112   0.000736   0.000012   0.000394
    17  O    0.000065   0.000701   0.000280   0.000630  -0.000409  -0.000155
    18  O   -0.010719   0.011805   0.000075   0.001804   0.000193  -0.001195
              13         14         15         16         17         18
     1  H   -0.000185   0.001133   0.000051   0.000067   0.000013  -0.000074
     2  C   -0.001576   0.000396  -0.000833   0.000884   0.000672   0.011604
     3  H   -0.000038  -0.001429  -0.000215  -0.000099   0.000067   0.003030
     4  H   -0.000190   0.001530   0.000150   0.000097   0.000006  -0.001198
     5  C    0.008719   0.004503   0.005338  -0.005036  -0.002156  -0.118580
     6  H    0.000865  -0.000227   0.000403  -0.000516  -0.000180  -0.008430
     7  H    0.003263  -0.009920  -0.001110  -0.001444   0.000065  -0.010719
     8  O   -0.003004   0.000553  -0.000581   0.000779   0.000701   0.011805
     9  H   -0.000530   0.000316   0.000153   0.000112   0.000280   0.000075
    10  C   -0.006094  -0.002722  -0.000699   0.000736   0.000630   0.001804
    11  H   -0.000036  -0.000326  -0.000157   0.000012  -0.000409   0.000193
    12  H   -0.001596   0.000268  -0.000206   0.000394  -0.000155  -0.001195
    13  C    0.004283   0.013411   0.000918  -0.000506  -0.002918  -0.007523
    14  C    0.013411  -0.018930   0.017105  -0.000341  -0.002389  -0.023409
    15  H    0.000918   0.017105   0.023008  -0.002089  -0.000531  -0.004524
    16  H   -0.000506  -0.000341  -0.002089   0.006604   0.000575   0.003579
    17  O   -0.002918  -0.002389  -0.000531   0.000575   0.011540   0.001744
    18  O   -0.007523  -0.023409  -0.004524   0.003579   0.001744   0.684481
 Mulliken charges and spin densities:
               1          2
     1  H    0.209758   0.015864
     2  C   -0.727458   0.120737
     3  H    0.298875  -0.001763
     4  H    0.309151   0.006685
     5  C    0.304919   0.271933
     6  H    0.231563   0.084306
     7  H    0.337506  -0.100628
     8  O   -0.595918   1.025843
     9  H    0.325311  -0.000785
    10  C   -0.760463   0.001648
    11  H    0.236521  -0.000187
    12  H    0.283247  -0.000643
    13  C    0.730927   0.007263
    14  C   -0.171935  -0.020478
    15  H    0.365686   0.036180
    16  H    0.236553   0.003807
    17  O   -0.871047   0.007554
    18  O   -0.743198   0.542663
 Sum of Mulliken charges =   0.00000   2.00000
 Mulliken charges and spin densities with hydrogens summed into heavy atoms:
               1          2
     2  C    0.090326   0.141523
     5  C    0.873988   0.255611
     8  O   -0.595918   1.025843
    10  C    0.084617   0.000033
    13  C    0.730927   0.007263
    14  C    0.430304   0.019509
    17  O   -0.871047   0.007554
    18  O   -0.743198   0.542663
 APT charges:
               1
     1  H    0.006516
     2  C    0.037759
     3  H    0.013847
     4  H    0.013715
     5  C    0.701486
     6  H    0.005718
     7  H   -0.502999
     8  O   -0.354097
     9  H    0.036357
    10  C   -0.121857
    11  H    0.016768
    12  H    0.032919
    13  C    0.727143
    14  C    0.208329
    15  H    0.005275
    16  H   -0.024477
    17  O   -0.691222
    18  O   -0.111178
 Sum of APT charges =   0.00000
 APT charges with hydrogens summed into heavy atoms:
               1
     2  C    0.071837
     5  C    0.204205
     8  O   -0.354097
    10  C   -0.035813
    13  C    0.727143
    14  C    0.189126
    17  O   -0.691222
    18  O   -0.111178
 Electronic spatial extent (au):  <R**2>=           1286.1092
 Charge=              0.0000 electrons
 Dipole moment (field-independent basis, Debye):
    X=              2.9285    Y=             -0.5846    Z=             -1.2276  Tot=              3.2287
 Quadrupole moment (field-independent basis, Debye-Ang):
   XX=            -44.0145   YY=            -49.3126   ZZ=            -54.8676
   XY=             -2.9222   XZ=              6.1439   YZ=             -2.0369
 Traceless Quadrupole moment (field-independent basis, Debye-Ang):
   XX=              5.3838   YY=              0.0857   ZZ=             -5.4694
   XY=             -2.9222   XZ=              6.1439   YZ=             -2.0369
 Octapole moment (field-independent basis, Debye-Ang**2):
  XXX=             28.3189  YYY=             -3.3975  ZZZ=             -1.3911  XYY=             -6.9557
  XXY=             -3.8280  XXZ=            -18.6586  XZZ=             13.4225  YZZ=              4.8775
  YYZ=             -0.2211  XYZ=             -5.2179
 Hexadecapole moment (field-independent basis, Debye-Ang**3):
 XXXX=          -1006.6851 YYYY=           -333.3705 ZZZZ=           -277.6557 XXXY=             -5.1796
 XXXZ=             22.9579 YYYX=              1.1290 YYYZ=              2.0800 ZZZX=             10.5488
 ZZZY=             -1.7000 XXYY=           -227.6933 XXZZ=           -224.8734 YYZZ=           -102.7213
 XXYZ=              2.3191 YYXZ=             -1.1631 ZZXY=              4.9754
 N-N= 3.746067083880D+02 E-N=-1.737080163684D+03  KE= 4.194037762662D+02
  Exact polarizability: 112.963  12.027  86.498   8.094   2.490  78.446
 Approx polarizability:  94.552  11.116  91.604   2.825   4.675  88.845
                          Isotropic Fermi Contact Couplings
        Atom                 a.u.       MegaHertz       Gauss      10(-4) cm-1
     1  H(1)               0.00663      14.82131       5.28861       4.94386
     2  C(13)              0.05436      30.55589      10.90310      10.19235
     3  H(1)               0.00199       4.44966       1.58775       1.48425
     4  H(1)               0.00068       1.51352       0.54006       0.50486
     5  C(13)              0.06174      34.70431      12.38336      11.57611
     6  H(1)               0.04883     109.13462      38.94195      36.40339
     7  H(1)              -0.00765     -17.08708      -6.09709      -5.69964
     8  O(17)              0.04290     -13.00440      -4.64029      -4.33780
     9  H(1)              -0.00021      -0.47665      -0.17008      -0.15899
    10  C(13)             -0.00009      -0.05123      -0.01828      -0.01709
    11  H(1)               0.00000      -0.01017      -0.00363      -0.00339
    12  H(1)              -0.00002      -0.04244      -0.01514      -0.01416
    13  C(13)             -0.00024      -0.13754      -0.04908      -0.04588
    14  C(13)             -0.01360      -7.64468      -2.72781      -2.54999
    15  H(1)               0.01892      42.28274      15.08753      14.10401
    16  H(1)               0.00379       8.47237       3.02315       2.82608
    17  O(17)              0.00034      -0.10239      -0.03654      -0.03415
    18  O(17)              0.06322     -19.16228      -6.83758      -6.39185
 --------------------------------------------------------
       Center         ----  Spin Dipole Couplings  ----
                      3XX-RR        3YY-RR        3ZZ-RR
 --------------------------------------------------------
     1   Atom        0.009462     -0.004100     -0.005362
     2   Atom       -0.044904      0.034044      0.010861
     3   Atom       -0.010602      0.017797     -0.007196
     4   Atom       -0.012961     -0.000969      0.013930
     5   Atom        0.298378     -0.148383     -0.149995
     6   Atom        0.008442     -0.029073      0.020631
     7   Atom        0.096142     -0.038957     -0.057184
     8   Atom       -0.966001     -1.451711      2.417712
     9   Atom        0.010735     -0.001942     -0.008794
    10   Atom        0.005766      0.000083     -0.005849
    11   Atom        0.004079     -0.001212     -0.002868
    12   Atom        0.005360     -0.000794     -0.004566
    13   Atom        0.010016     -0.005454     -0.004561
    14   Atom        0.016349     -0.011467     -0.004882
    15   Atom        0.008672     -0.003589     -0.005083
    16   Atom       -0.005041      0.001512      0.003530
    17   Atom        0.047932     -0.029682     -0.018250
    18   Atom        0.384288     -0.550295      0.166007
 --------------------------------------------------------
                        XY            XZ            YZ
 --------------------------------------------------------
     1   Atom       -0.005882      0.017089     -0.007458
     2   Atom       -0.064306      0.062460     -0.105949
     3   Atom       -0.009172      0.005303     -0.001511
     4   Atom       -0.000408     -0.005054     -0.017281
     5   Atom        0.197940      0.180911      0.062755
     6   Atom       -0.002472     -0.036599      0.015317
     7   Atom        0.120557      0.105993      0.062838
     8   Atom        0.586444     -0.677296     -1.571034
     9   Atom       -0.006202      0.003350      0.001426
    10   Atom       -0.003687     -0.000192      0.001327
    11   Atom       -0.002457     -0.000735      0.000743
    12   Atom       -0.004386      0.002548     -0.000362
    13   Atom       -0.006998     -0.010035      0.002244
    14   Atom        0.023128     -0.009770     -0.001330
    15   Atom        0.011906     -0.002308      0.000263
    16   Atom        0.007901     -0.004613     -0.009422
    17   Atom       -0.021900      0.007941     -0.010903
    18   Atom        0.905548      1.376624      0.839407
 --------------------------------------------------------


 ---------------------------------------------------------------------------------
              Anisotropic Spin Dipole Couplings in Principal Axis System
 ---------------------------------------------------------------------------------

       Atom             a.u.   MegaHertz   Gauss  10(-4) cm-1        Axes

              Baa    -0.0174    -9.278    -3.310    -3.095 -0.4773  0.2598  0.8394
     1 H(1)   Bbb    -0.0062    -3.329    -1.188    -1.111  0.4018  0.9141 -0.0545
              Bcc     0.0236    12.607     4.498     4.205  0.7815 -0.3112  0.5407
 
              Baa    -0.0868   -11.651    -4.157    -3.886 -0.5838  0.3369  0.7387
     2 C(13)  Bbb    -0.0801   -10.748    -3.835    -3.585  0.7123  0.6491  0.2669
              Bcc     0.1669    22.399     7.993     7.472 -0.3896  0.6820 -0.6189
 
              Baa    -0.0159    -8.471    -3.023    -2.826  0.8502  0.2099 -0.4828
     3 H(1)   Bbb    -0.0049    -2.637    -0.941    -0.880  0.4359  0.2336  0.8692
              Bcc     0.0208    11.108     3.964     3.705 -0.2952  0.9494 -0.1071
 
              Baa    -0.0160    -8.538    -3.047    -2.848  0.7595  0.4996  0.4167
     4 H(1)   Bbb    -0.0097    -5.182    -1.849    -1.728 -0.6423  0.6777  0.3581
              Bcc     0.0257    13.720     4.896     4.577 -0.1035 -0.5395  0.8356
 
              Baa    -0.2256   -30.267   -10.800   -10.096 -0.4350  0.8280  0.3538
     5 C(13)  Bbb    -0.2104   -28.238   -10.076    -9.419 -0.1387 -0.4498  0.8823
              Bcc     0.4360    58.505    20.876    19.515  0.8897  0.3347  0.3105
 
              Baa    -0.0359   -19.157    -6.836    -6.390 -0.3063  0.8500 -0.4286
     6 H(1)   Bbb    -0.0179    -9.543    -3.405    -3.183  0.7178  0.5020  0.4825
              Bcc     0.0538    28.700    10.241     9.573 -0.6252  0.1599  0.7639
 
              Baa    -0.1119   -59.678   -21.295   -19.906 -0.2127 -0.4120  0.8860
     7 H(1)   Bbb    -0.1095   -58.399   -20.838   -19.480 -0.5769  0.7848  0.2264
              Bcc     0.2213   118.077    42.133    39.386  0.7886  0.4630  0.4046
 
              Baa    -2.1144   152.996    54.593    51.034 -0.3065  0.9126  0.2706
     8 O(17)  Bbb    -1.0310    74.606    26.621    24.886  0.9307  0.2276  0.2865
              Bcc     3.1454  -227.602   -81.214   -75.920 -0.1998 -0.3396  0.9191
 
              Baa    -0.0102    -5.460    -1.948    -1.821 -0.2456 -0.3398  0.9079
     9 H(1)   Bbb    -0.0033    -1.777    -0.634    -0.593  0.2872  0.8690  0.4029
              Bcc     0.0136     7.237     2.582     2.414  0.9259 -0.3597  0.1158
 
              Baa    -0.0062    -0.827    -0.295    -0.276 -0.0587 -0.2404  0.9689
    10 C(13)  Bbb    -0.0015    -0.195    -0.070    -0.065  0.4464  0.8618  0.2409
              Bcc     0.0076     1.023     0.365     0.341  0.8929 -0.4467 -0.0568
 
              Baa    -0.0032    -1.687    -0.602    -0.563 -0.0446 -0.4046  0.9134
    11 H(1)   Bbb    -0.0020    -1.066    -0.380    -0.355  0.3853  0.8366  0.3893
              Bcc     0.0052     2.752     0.982     0.918  0.9217 -0.3693 -0.1186
 
              Baa    -0.0053    -2.850    -1.017    -0.951 -0.3131 -0.2285  0.9218
    12 H(1)   Bbb    -0.0028    -1.476    -0.527    -0.492  0.3626  0.8683  0.3384
              Bcc     0.0081     4.326     1.544     1.443  0.8778 -0.4402  0.1890
 
              Baa    -0.0102    -1.368    -0.488    -0.456  0.5150  0.4017  0.7572
    13 C(13)  Bbb    -0.0072    -0.971    -0.347    -0.324  0.0601  0.8643 -0.4994
              Bcc     0.0174     2.339     0.835     0.780  0.8551 -0.3027 -0.4210
 
              Baa    -0.0253    -3.389    -1.209    -1.130 -0.5108  0.8384 -0.1902
    14 C(13)  Bbb    -0.0065    -0.870    -0.310    -0.290  0.1165  0.2867  0.9509
              Bcc     0.0317     4.258     1.519     1.420  0.8518  0.4635 -0.2441
 
              Baa    -0.0112    -5.970    -2.130    -1.992 -0.5198  0.8222 -0.2319
    15 H(1)   Bbb    -0.0049    -2.616    -0.933    -0.872 -0.0482  0.2428  0.9689
              Bcc     0.0161     8.586     3.064     2.864  0.8529  0.5148 -0.0866
 
              Baa    -0.0106    -5.638    -2.012    -1.881  0.7565 -0.6305 -0.1738
    16 H(1)   Bbb    -0.0051    -2.747    -0.980    -0.916  0.5234  0.4243  0.7389
              Bcc     0.0157     8.385     2.992     2.797 -0.3921 -0.6500  0.6510
 
              Baa    -0.0391     2.831     1.010     0.944  0.1897  0.8981  0.3969
    17 O(17)  Bbb    -0.0161     1.162     0.415     0.388 -0.2328 -0.3515  0.9068
              Bcc     0.0552    -3.993    -1.425    -1.332  0.9538 -0.2644  0.1424
 
              Baa    -1.1067    80.082    28.575    26.712 -0.4766 -0.4031  0.7813
    18 O(17)  Bbb    -1.1020    79.738    28.452    26.598 -0.5689  0.8189  0.0755
              Bcc     2.2087  -159.819   -57.028   -53.310  0.6703  0.4085  0.6196
 

 ---------------------------------------------------------------------------------

 Calling FoFJK, ICntrl=    100127 FMM=F ISym2X=0 I1Cent= 0 IOpClX= 1 NMat=1 NMatS=1 NMatT=0.
 ***** Axes restored to original set *****
 -------------------------------------------------------------------
 Center     Atomic                   Forces (Hartrees/Bohr)
 Number     Number              X              Y              Z
 -------------------------------------------------------------------
      1        1          -0.003694249   -0.000855358   -0.001836337
      2        6          -0.001885914    0.000685323   -0.001497064
      3        1          -0.000702377    0.003811917    0.001328123
      4        1           0.001927401    0.000181361   -0.003183360
      5        6           0.005053653    0.006948443    0.005484050
      6        1          -0.003324760   -0.000107502    0.002838193
      7        1          -0.007585208   -0.004320730   -0.003260966
      8        8           0.000632049   -0.010629841   -0.003355874
      9        1          -0.002694885   -0.002686359    0.000495960
     10        6           0.000274435   -0.000243534    0.000378602
     11        1           0.002651535   -0.002608295   -0.001515214
     12        1           0.001246851   -0.000078810    0.003822036
     13        6          -0.004718261   -0.002661992    0.015014904
     14        6           0.002690381    0.001509789   -0.002259948
     15        1           0.002359277    0.002429181    0.002092674
     16        1          -0.001154435    0.002970462   -0.002208621
     17        8           0.007610340    0.002842370   -0.020696131
     18        8           0.001314166    0.002813577    0.008358973
 -------------------------------------------------------------------
 Cartesian Forces:  Max     0.020696131 RMS     0.004926575
 FormGI is forming the generalized inverse of G from B-inverse, IUseBI=4.

 GradGradGradGradGradGradGradGradGradGradGradGradGradGradGradGradGradGrad
 Berny optimization.
 Internal  Forces:  Max     0.022231794 RMS     0.004121522
 Search for a saddle point.
 Step number   1 out of a maximum of   84
 All quantities printed in internal units (Hartrees-Bohrs-Radians)
 Swapping is turned off.
 Second derivative matrix not updated -- analytic derivatives used.
 ITU=  0
     Eigenvalues ---   -0.05862  -0.00029   0.00094   0.00181   0.00187
     Eigenvalues ---    0.00643   0.01543   0.02395   0.02810   0.03472
     Eigenvalues ---    0.04122   0.04428   0.04486   0.05076   0.05260
     Eigenvalues ---    0.05419   0.05740   0.06782   0.09408   0.09807
     Eigenvalues ---    0.10273   0.10840   0.11829   0.11966   0.12601
     Eigenvalues ---    0.12929   0.13139   0.14700   0.15072   0.17336
     Eigenvalues ---    0.18634   0.20368   0.21817   0.25203   0.27082
     Eigenvalues ---    0.28877   0.29172   0.30530   0.31469   0.32943
     Eigenvalues ---    0.33191   0.33527   0.33553   0.33982   0.34054
     Eigenvalues ---    0.36852   0.39900   0.80064
 Eigenvectors required to have negative eigenvalues:
                          R8        R6        R7        A10       A7
   1                   -0.83694   0.50596  -0.08854  -0.06205   0.05767
                          D4        D7        D1        R17       A8
   1                    0.05416   0.05272   0.05198   0.05102  -0.04783
 RFO step:  Lambda0=1.369235931D-03 Lambda=-4.58976030D-03.
 Linear search not attempted -- option 19 set.
 Maximum step size (   0.300) exceeded in Quadratic search.
    -- Step size scaled by   0.798
 Iteration  1 RMS(Cart)=  0.29414391 RMS(Int)=  0.03246738
 Iteration  2 RMS(Cart)=  0.13326355 RMS(Int)=  0.00423831
 Iteration  3 RMS(Cart)=  0.00562112 RMS(Int)=  0.00200654
 Iteration  4 RMS(Cart)=  0.00003383 RMS(Int)=  0.00200652
 Iteration  5 RMS(Cart)=  0.00000026 RMS(Int)=  0.00200652
 Variable       Old X    -DE/DX   Delta X   Delta X   Delta X     New X
                                 (Linear)    (Quad)   (Total)
    R1        2.06940  -0.00416   0.00000  -0.01025  -0.01025   2.05915
    R2        2.06687  -0.00408   0.00000  -0.00847  -0.00847   2.05840
    R3        2.06629  -0.00368   0.00000  -0.00668  -0.00668   2.05962
    R4        2.92186  -0.00752   0.00000  -0.01841  -0.01841   2.90346
    R5        2.10009  -0.00430   0.00000  -0.01181  -0.01181   2.08828
    R6        2.35989  -0.00173   0.00000  -0.07974  -0.07967   2.28022
    R7        2.51516  -0.01113   0.00000  -0.00512  -0.00512   2.51004
    R8        2.51026  -0.01092   0.00000   0.08335   0.08329   2.59355
    R9        2.07380  -0.00366   0.00000  -0.00887  -0.00882   2.06498
   R10        2.06443  -0.00400   0.00000  -0.00928  -0.00928   2.05515
   R11        2.07083  -0.00393   0.00000  -0.00917  -0.00917   2.06166
   R12        2.85593  -0.00655   0.00000  -0.01497  -0.01490   2.84103
   R13        2.90642  -0.00733   0.00000  -0.01141  -0.01143   2.89499
   R14        2.30479  -0.02223   0.00000  -0.02110  -0.02110   2.28369
   R15        2.08970  -0.00394   0.00000  -0.00836  -0.00836   2.08133
   R16        2.08206  -0.00377   0.00000  -0.00687  -0.00687   2.07519
   R17        2.63699  -0.00932   0.00000  -0.02436  -0.02444   2.61255
    A1        1.91593   0.00055   0.00000   0.00093   0.00092   1.91685
    A2        1.90458   0.00071   0.00000   0.00250   0.00251   1.90709
    A3        1.92571  -0.00070   0.00000   0.00459   0.00460   1.93031
    A4        1.90682   0.00028   0.00000  -0.00217  -0.00218   1.90464
    A5        1.88753  -0.00027   0.00000  -0.00014  -0.00015   1.88738
    A6        1.92315  -0.00057   0.00000  -0.00579  -0.00580   1.91735
    A7        1.92909   0.00138   0.00000   0.00505   0.01246   1.94155
    A8        1.89631  -0.00268   0.00000  -0.02942  -0.02788   1.86843
    A9        1.96934   0.00094   0.00000  -0.01184  -0.01381   1.95553
   A10        1.79610   0.00037   0.00000   0.03955   0.03749   1.83360
   A11        1.89663  -0.00033   0.00000   0.00390   0.00038   1.89701
   A12        1.96882   0.00032   0.00000  -0.00228  -0.00436   1.96446
   A13        1.90676   0.00085   0.00000   0.00343   0.00342   1.91018
   A14        1.85944   0.00076   0.00000   0.00325   0.00318   1.86261
   A15        1.90911  -0.00134   0.00000  -0.00931  -0.00925   1.89987
   A16        1.93504   0.00073   0.00000   0.00391   0.00391   1.93895
   A17        1.91341  -0.00002   0.00000   0.00168   0.00167   1.91508
   A18        1.93908  -0.00097   0.00000  -0.00304  -0.00308   1.93600
   A19        2.05574  -0.00218   0.00000  -0.01010  -0.01027   2.04548
   A20        2.14461   0.00080   0.00000   0.00623   0.00624   2.15085
   A21        2.08270   0.00138   0.00000   0.00414   0.00415   2.08685
   A22        1.85230   0.00088   0.00000   0.00388   0.00396   1.85626
   A23        1.89120  -0.00005   0.00000  -0.00379  -0.00375   1.88745
   A24        2.02687  -0.00344   0.00000  -0.01435  -0.01470   2.01217
   A25        1.85355   0.00029   0.00000   0.00711   0.00708   1.86063
   A26        1.84622   0.00124   0.00000   0.00946   0.00957   1.85579
   A27        1.98078   0.00142   0.00000   0.00047   0.00044   1.98123
   A28        1.90225  -0.00821   0.00000  -0.07362  -0.07379   1.82846
   A29        3.21206  -0.00154   0.00000  -0.06383  -0.06598   3.14609
   A30        3.11832   0.00376   0.00000   0.23918   0.23775   3.35607
    D1        1.05316   0.00051   0.00000  -0.00074  -0.00159   1.05157
    D2        3.01177   0.00021   0.00000   0.03284   0.03392   3.04568
    D3       -1.07453  -0.00073   0.00000  -0.00113  -0.00134  -1.07587
    D4       -1.04259   0.00042   0.00000  -0.00450  -0.00536  -1.04795
    D5        0.91601   0.00012   0.00000   0.02908   0.03015   0.94616
    D6        3.11290  -0.00082   0.00000  -0.00490  -0.00511   3.10779
    D7       -3.12574   0.00058   0.00000   0.00159   0.00073  -3.12501
    D8       -1.16713   0.00028   0.00000   0.03517   0.03624  -1.13090
    D9        1.02976  -0.00066   0.00000   0.00120   0.00098   1.03074
   D10        0.91331  -0.00151   0.00000  -0.36191  -0.35214   0.56117
   D11        2.94105  -0.00027   0.00000  -0.32342  -0.33375   2.60730
   D12       -1.30157   0.00076   0.00000  -0.24053  -0.23951  -1.54108
   D13       -1.29534   0.00046   0.00000  -0.00673  -0.00670  -1.30203
   D14        1.86381   0.00012   0.00000  -0.02511  -0.02509   1.83872
   D15        2.89743   0.00025   0.00000  -0.00625  -0.00624   2.89119
   D16       -0.22661  -0.00009   0.00000  -0.02462  -0.02463  -0.25124
   D17        0.75257  -0.00001   0.00000  -0.01030  -0.01026   0.74231
   D18       -2.37147  -0.00035   0.00000  -0.02867  -0.02865  -2.40013
   D19       -1.57453  -0.00031   0.00000   0.09113   0.09118  -1.48335
   D20        2.72420  -0.00104   0.00000   0.08280   0.08284   2.80703
   D21        0.47111  -0.00013   0.00000   0.09743   0.09741   0.56851
   D22        1.55015   0.00001   0.00000   0.10886   0.10890   1.65905
   D23       -0.43431  -0.00072   0.00000   0.10053   0.10055  -0.33375
   D24       -2.68740   0.00020   0.00000   0.11516   0.11512  -2.57227
   D25        1.20057  -0.00151   0.00000  -0.14437  -0.14427   1.05630
   D26       -3.03362  -0.00151   0.00000  -0.14112  -0.14115   3.10842
   D27       -1.00839   0.00035   0.00000  -0.12638  -0.12629  -1.13468
         Item               Value     Threshold  Converged?
 Maximum Force            0.022232     0.000450     NO 
 RMS     Force            0.004122     0.000300     NO 
 Maximum Displacement     1.412935     0.001800     NO 
 RMS     Displacement     0.414079     0.001200     NO 
 Predicted change in Energy=-2.410774D-03
 GradGradGradGradGradGradGradGradGradGradGradGradGradGradGradGradGradGrad

                          Input orientation:                          
 ---------------------------------------------------------------------
 Center     Atomic      Atomic             Coordinates (Angstroms)
 Number     Number       Type             X           Y           Z
 ---------------------------------------------------------------------
      1          1           0        2.853543   -0.223024    1.438259
      2          6           0        1.997586   -0.545954    0.846311
      3          1           0        2.108858   -1.595772    0.578018
      4          1           0        1.087329   -0.421753    1.432734
      5          6           0        1.898230    0.271336   -0.450925
      6          1           0        2.803905    0.148275   -1.072046
      7          1           0        1.003270   -0.207686   -1.103279
      8          8           0        1.718431    1.565534   -0.212215
      9          1           0       -0.732817    1.695116   -0.610321
     10          6           0       -1.655544    1.189586   -0.315192
     11          1           0       -2.222994    1.832971    0.353235
     12          1           0       -2.210906    0.989218   -1.232620
     13          6           0       -1.303902   -0.090723    0.390066
     14          6           0       -0.806402   -1.252920   -0.475205
     15          1           0       -1.705123   -1.772510   -0.843170
     16          1           0       -0.278232   -1.962255    0.175797
     17          8           0       -1.395757   -0.234686    1.586414
     18          8           0       -0.082624   -0.887803   -1.595092
 ---------------------------------------------------------------------
                    Distance matrix (angstroms):
                    1          2          3          4          5
     1  H    0.000000
     2  C    1.089656   0.000000
     3  H    1.782978   1.089257   0.000000
     4  H    1.777368   1.089902   1.775495   0.000000
     5  C    2.173944   1.536442   2.142237   2.164741   0.000000
     6  H    2.538101   2.193672   2.499500   3.089577   1.105071
     7  H    3.143750   2.214496   2.444558   2.546419   1.206641
     8  O    2.685420   2.378400   3.281883   2.655834   1.328254
     9  H    4.553891   3.820900   4.507462   3.459500   2.995825
    10  C    5.040033   4.207915   4.767260   3.629740   3.672999
    11  H    5.583514   4.869878   5.529173   4.148173   4.479941
    12  H    5.852502   4.938635   5.349854   4.469150   4.243984
    13  C    4.289588   3.363811   3.734626   2.629586   3.330466
    14  C    4.256434   3.179396   3.118584   2.813767   3.104671
    15  H    5.327970   4.250746   4.073998   3.847346   4.161167
    16  H    3.798257   2.763123   2.448324   2.412010   3.180990
    17  O    4.251898   3.487036   3.892524   2.494861   3.906042
    18  O    4.273667   3.225614   3.166421   3.279287   2.564470
                    6          7          8          9         10
     6  H    0.000000
     7  H    1.835748   0.000000
     8  O    1.981461   2.109445   0.000000
     9  H    3.887713   2.622529   2.486745   0.000000
    10  C    4.641535   3.105276   3.396418   1.092743   0.000000
    11  H    5.489931   4.085890   3.990751   1.779908   1.087538
    12  H    5.087366   3.432235   4.100373   1.752225   1.090985
    13  C    4.366803   2.750782   3.498632   2.125120   1.503407
    14  C    3.918403   2.182178   3.793103   2.952048   2.590846
    15  H    4.906437   3.138745   4.823003   3.608881   3.009191
    16  H    3.938403   2.521268   4.072163   3.768420   3.474502
    17  O    4.985101   3.604235   4.021695   2.998212   2.390010
    18  O    3.111123   1.372445   3.342905   2.839718   2.903062
                   11         12         13         14         15
    11  H    0.000000
    12  H    1.796386   0.000000
    13  C    2.132296   2.149893   0.000000
    14  C    3.495107   2.751997   1.531961   0.000000
    15  H    3.833937   2.834542   2.123737   1.101395   0.000000
    16  H    4.268176   3.798692   2.144888   1.098146   1.763608
    17  O    2.545636   3.179523   1.208475   2.373692   2.891970
    18  O    3.972377   2.860800   2.463272   1.382501   1.995142
                   16         17         18
    16  H    0.000000
    17  O    2.494634   0.000000
    18  O    2.080566   3.503265   0.000000
 Stoichiometry    C5H10O3(3)
 Framework group  C1[X(C5H10O3)]
 Deg. of freedom    48
 Full point group                 C1      NOp   1
 Largest Abelian subgroup         C1      NOp   1
 Largest concise Abelian subgroup C1      NOp   1
                         Standard orientation:                         
 ---------------------------------------------------------------------
 Center     Atomic      Atomic             Coordinates (Angstroms)
 Number     Number       Type             X           Y           Z
 ---------------------------------------------------------------------
      1          1           0        2.649821    0.041543    1.697418
      2          6           0        1.803189   -0.381896    1.157730
      3          1           0        1.834214   -1.469143    1.216146
      4          1           0        0.876051   -0.026418    1.607102
      5          6           0        1.851900    0.019059   -0.324672
      6          1           0        2.776555   -0.345298   -0.807827
      7          1           0        0.955815   -0.568249   -0.879724
      8          8           0        1.776497    1.335090   -0.487880
      9          1           0       -0.626443    1.511204   -1.103317
     10          6           0       -1.606332    1.181382   -0.749592
     11          1           0       -2.150371    2.031836   -0.345256
     12          1           0       -2.124530    0.757297   -1.610911
     13          6           0       -1.412414    0.146377    0.323438
     14          6           0       -0.973620   -1.251730   -0.123394
     15          1           0       -1.893257   -1.793135   -0.395824
     16          1           0       -0.549517   -1.771234    0.746190
     17          8           0       -1.584684    0.370201    1.498443
     18          8           0       -0.157397   -1.286235   -1.238696
 ---------------------------------------------------------------------
 Rotational constants (GHZ):           2.3746773           1.3610872           1.3124317
 Standard basis: Aug-CC-pVTZ (5D, 7F)
 There are   690 symmetry adapted cartesian basis functions of A   symmetry.
 There are   598 symmetry adapted basis functions of A   symmetry.
   598 basis functions,   846 primitive gaussians,   690 cartesian basis functions
    33 alpha electrons       31 beta electrons
       nuclear repulsion energy       391.2669008684 Hartrees.
 NAtoms=   18 NActive=   18 NUniq=   18 SFac= 1.00D+00 NAtFMM=   60 NAOKFM=F Big=F
 Integral buffers will be    131072 words long.
 Raffenetti 2 integral format.
 Two-electron integral symmetry is turned on.
 Nuclear repulsion after empirical dispersion term =      391.2560508676 Hartrees.
 One-electron integrals computed using PRISM.
 NBasis=   598 RedAO= T EigKep=  4.34D-06  NBF=   598
 NBsUse=   598 1.00D-06 EigRej= -1.00D+00 NBFU=   598
 ExpMin= 2.53D-02 ExpMax= 1.53D+04 ExpMxC= 5.22D+02 IAcc=3 IRadAn=         7 AccDes= 0.00D+00
 Harris functional with IExCor= 4639 and IRadAn=       7 diagonalized for initial guess.
 HarFok:  IExCor= 4639 AccDes= 0.00D+00 IRadAn=         7 IDoV= 1 UseB2=F ITyADJ=14
 ICtDFT=  3500011 ScaDFX=  1.000000  1.000000  1.000000  1.000000
 FoFCou: FMM=F IPFlag=           0 FMFlag=      100000 FMFlg1=           0
         NFxFlg=           0 DoJE=T BraDBF=F KetDBF=T FulRan=T
         wScrn=  0.000000 ICntrl=       500 IOpCl=  0 I1Cent=   200000004 NGrid=           0
         NMat0=    1 NMatS0=      1 NMatT0=    0 NMatD0=    1 NMtDS0=    0 NMtDT0=    0
 Petite list used in FoFCou.
 Mixing orbitals, IMix= 1 IMixAn=  0 NRI=1 NE=   33 Coef=  7.07106781D-01  7.07106781D-01
 Mixing orbitals, IMix= 1 IMixAn=  0 NRI=1 NE=   31 Coef= -7.07106781D-01  7.07106781D-01
 Initial guess <Sx>= 0.0000 <Sy>= 0.0000 <Sz>= 1.0000 <S**2>= 2.0000 S= 1.0000
 Gradient too large for Newton-Raphson -- use scaled steepest descent instead.
 Gradient too large for Newton-Raphson -- use scaled steepest descent instead.
     Minimum is close to point  3 DX=  3.85D-02 DF= -1.61D-04 DXR=  7.16D-02 DFR=  4.95D-03 which will be used.
 Gradient too large for Newton-Raphson -- use scaled steepest descent instead.
 Gradient too large for Newton-Raphson -- use scaled steepest descent instead.
     Accept linear search using points  1 and  2.
 Gradient too large for Newton-Raphson -- use scaled steepest descent instead.
     Accept linear search using points  3 and  4.
 Gradient too large for Newton-Raphson -- use scaled steepest descent instead.
     Accept linear search using points  1 and  2.
 Gradient too large for Newton-Raphson -- use scaled steepest descent instead.
 Restarting incremental Fock formation.
     Accept linear search using points  3 and  4.
 Gradient too large for Newton-Raphson -- use scaled steepest descent instead.
     Accept linear search using points  1 and  2.
 Gradient too large for Newton-Raphson -- use scaled steepest descent instead.
     Accept linear search using points  2 and  3.
 Gradient too large for Newton-Raphson -- use scaled steepest descent instead.
     Accept linear search using points  1 and  2.
 Gradient too large for Newton-Raphson -- use scaled steepest descent instead.
 Gradient too large for Newton-Raphson -- use scaled steepest descent instead.
     Minimum is close to point  3 DX= -2.12D-02 DF= -8.76D-07 DXR=  4.44D-02 DFR=  1.97D-03 which will be used.
 LinEq1:  Iter=  0 NonCon=     1 RMS=1.22D-04 Max=1.56D-02 NDo=     1
 AX will form     1 AO Fock derivatives at one time.
 LinEq1:  Iter=  1 NonCon=     1 RMS=8.87D-05 Max=5.94D-03 NDo=     1
 LinEq1:  Iter=  2 NonCon=     1 RMS=2.71D-05 Max=2.41D-03 NDo=     1
 LinEq1:  Iter=  3 NonCon=     1 RMS=1.01D-05 Max=4.25D-04 NDo=     1
 LinEq1:  Iter=  4 NonCon=     1 RMS=6.80D-06 Max=5.58D-04 NDo=     1
 LinEq1:  Iter=  5 NonCon=     1 RMS=3.55D-06 Max=3.10D-04 NDo=     1
 LinEq1:  Iter=  6 NonCon=     1 RMS=2.43D-06 Max=1.33D-04 NDo=     1
 LinEq1:  Iter=  7 NonCon=     1 RMS=1.09D-06 Max=7.09D-05 NDo=     1
 LinEq1:  Iter=  8 NonCon=     1 RMS=5.82D-07 Max=3.49D-05 NDo=     1
 LinEq1:  Iter=  9 NonCon=     1 RMS=2.09D-07 Max=1.18D-05 NDo=     1
 LinEq1:  Iter= 10 NonCon=     1 RMS=8.88D-08 Max=4.44D-06 NDo=     1
 LinEq1:  Iter= 11 NonCon=     1 RMS=3.73D-08 Max=1.22D-06 NDo=     1
 LinEq1:  Iter= 12 NonCon=     1 RMS=1.44D-08 Max=5.60D-07 NDo=     1
 LinEq1:  Iter= 13 NonCon=     0 RMS=4.51D-09 Max=1.57D-07 NDo=     1
 Linear equations converged to 1.903D-08 1.903D-07 after    13 iterations.
     Accept linear search using points  1 and  2.
 LinEq1:  Iter=  0 NonCon=     1 RMS=3.72D-05 Max=2.71D-03 NDo=     1
 LinEq1:  Iter=  1 NonCon=     1 RMS=3.43D-05 Max=3.64D-03 NDo=     1
 LinEq1:  Iter=  2 NonCon=     1 RMS=1.50D-05 Max=1.10D-03 NDo=     1
 LinEq1:  Iter=  3 NonCon=     1 RMS=1.06D-05 Max=1.00D-03 NDo=     1
 LinEq1:  Iter=  4 NonCon=     1 RMS=4.97D-06 Max=3.37D-04 NDo=     1
 LinEq1:  Iter=  5 NonCon=     1 RMS=3.42D-06 Max=2.00D-04 NDo=     1
 LinEq1:  Iter=  6 NonCon=     1 RMS=2.05D-06 Max=1.11D-04 NDo=     1
 LinEq1:  Iter=  7 NonCon=     1 RMS=1.12D-06 Max=6.35D-05 NDo=     1
 LinEq1:  Iter=  8 NonCon=     1 RMS=7.30D-07 Max=4.98D-05 NDo=     1
 LinEq1:  Iter=  9 NonCon=     1 RMS=3.95D-07 Max=2.59D-05 NDo=     1
 LinEq1:  Iter= 10 NonCon=     1 RMS=2.15D-07 Max=1.45D-05 NDo=     1
 LinEq1:  Iter= 11 NonCon=     1 RMS=1.06D-07 Max=8.46D-06 NDo=     1
 LinEq1:  Iter= 12 NonCon=     1 RMS=3.70D-08 Max=2.19D-06 NDo=     1
 LinEq1:  Iter= 13 NonCon=     1 RMS=1.40D-08 Max=8.95D-07 NDo=     1
 LinEq1:  Iter= 14 NonCon=     1 RMS=5.84D-09 Max=3.86D-07 NDo=     1
 LinEq1:  Iter= 15 NonCon=     0 RMS=2.03D-09 Max=9.74D-08 NDo=     1
 Linear equations converged to 1.903D-08 1.903D-07 after    15 iterations.
     Minimum is close to point  2 DX=  2.74D-02 DF= -2.87D-08 DXR=  2.67D-02 DFR=  7.11D-04 which will be used.
 LinEq1:  Iter=  0 NonCon=     1 RMS=8.34D-07 Max=1.20D-04 NDo=     1
 LinEq1:  Iter=  1 NonCon=     1 RMS=7.38D-07 Max=7.15D-05 NDo=     1
 LinEq1:  Iter=  2 NonCon=     1 RMS=2.96D-07 Max=3.04D-05 NDo=     1
 LinEq1:  Iter=  3 NonCon=     1 RMS=1.82D-07 Max=1.19D-05 NDo=     1
 LinEq1:  Iter=  4 NonCon=     1 RMS=8.64D-08 Max=4.40D-06 NDo=     1
 LinEq1:  Iter=  5 NonCon=     1 RMS=6.34D-08 Max=2.95D-06 NDo=     1
 LinEq1:  Iter=  6 NonCon=     1 RMS=3.69D-08 Max=2.60D-06 NDo=     1
 LinEq1:  Iter=  7 NonCon=     1 RMS=1.91D-08 Max=1.20D-06 NDo=     1
 LinEq1:  Iter=  8 NonCon=     1 RMS=1.17D-08 Max=5.13D-07 NDo=     1
 LinEq1:  Iter=  9 NonCon=     1 RMS=5.70D-09 Max=4.31D-07 NDo=     1
 LinEq1:  Iter= 10 NonCon=     1 RMS=2.86D-09 Max=2.18D-07 NDo=     1
 LinEq1:  Iter= 11 NonCon=     1 RMS=1.20D-09 Max=8.29D-08 NDo=     1
 LinEq1:  Iter= 12 NonCon=     1 RMS=3.87D-10 Max=1.46D-08 NDo=     1
 LinEq1:  Iter= 13 NonCon=     0 RMS=1.32D-10 Max=4.99D-09 NDo=     1
 Linear equations converged to 9.344D-10 9.344D-09 after    13 iterations.
 Restarting incremental Fock formation.
 SCF Done:  E(UwB97XD) =  -422.086150876     a.u. after   16 cycles
            Convg  =    0.5720D-06                    82 Fock formations.
              S**2 =  2.0126                  -V/T =  2.0058
 <Sx>= 0.0000 <Sy>= 0.0000 <Sz>= 1.0000 <S**2>= 2.0126 S= 1.0042
 <L.S>=  0.00000000000    
 Annihilation of the first spin contaminant:
 S**2 before annihilation     2.0126,   after     2.0001
 DoSCS=F DFT=T ScalE2(SS,OS)=  1.000000  1.000000
 Range of M.O.s used for correlation:     1   598
 NBasis=   598 NAE=    33 NBE=    31 NFC=     0 NFV=     0
 NROrb=    598 NOA=    33 NOB=    31 NVA=   565 NVB=   567

 **** Warning!!: The largest alpha MO coefficient is  0.60369830D+02


 **** Warning!!: The largest beta MO coefficient is  0.60699654D+02

 Symmetrizing basis deriv contribution to polar:
 IMax=3 JMax=2 DiffMx= 0.00D+00
 G2DrvN: will do    19 centers at a time, making    1 passes.
 Calling FoFCou, ICntrl=  3107 FMM=F I1Cent=   0 AccDes= 0.00D+00.
 End of G2Drv F.D. properties file   721 does not exist.
 End of G2Drv F.D. properties file   722 does not exist.
 End of G2Drv F.D. properties file   788 does not exist.
          IDoAtm=111111111111111111
          Differentiating once with respect to electric field.
                with respect to dipole field.
          Differentiating once with respect to nuclear coordinates.
 CalDSu exits because no D1Ps are significant.
          There are    57 degrees of freedom in the 1st order CPHF.  IDoFFX=6 NUNeed=     3.
     54 vectors produced by pass  0 Test12= 6.35D-14 1.75D-09 XBig12= 8.16D+01 4.54D+00.
 AX will form    54 AO Fock derivatives at one time.
     54 vectors produced by pass  1 Test12= 6.35D-14 1.75D-09 XBig12= 1.14D+01 4.66D-01.
     54 vectors produced by pass  2 Test12= 6.35D-14 1.75D-09 XBig12= 7.07D-01 1.25D-01.
     54 vectors produced by pass  3 Test12= 6.35D-14 1.75D-09 XBig12= 1.31D-02 1.90D-02.
     54 vectors produced by pass  4 Test12= 6.35D-14 1.75D-09 XBig12= 2.39D-04 1.92D-03.
     54 vectors produced by pass  5 Test12= 6.35D-14 1.75D-09 XBig12= 2.97D-06 1.67D-04.
     54 vectors produced by pass  6 Test12= 6.35D-14 1.75D-09 XBig12= 3.30D-08 1.46D-05.
     48 vectors produced by pass  7 Test12= 6.35D-14 1.75D-09 XBig12= 3.30D-10 1.80D-06.
      4 vectors produced by pass  8 Test12= 6.35D-14 1.75D-09 XBig12= 3.02D-12 1.85D-07.
      3 vectors produced by pass  9 Test12= 6.35D-14 1.75D-09 XBig12= 2.82D-14 1.38D-08.
 InvSVY:  IOpt=1 It=  1 EMax= 7.11D-15
 Solved reduced A of dimension   433 with    57 vectors.
 Isotropic polarizability for W=    0.000000       88.34 Bohr**3.
 End of Minotr F.D. properties file   721 does not exist.
 End of Minotr F.D. properties file   722 does not exist.
 End of Minotr F.D. properties file   788 does not exist.
 Calling FoFJK, ICntrl=    100127 FMM=F ISym2X=0 I1Cent= 0 IOpClX= 1 NMat=1 NMatS=1 NMatT=0.
 ***** Axes restored to original set *****
 -------------------------------------------------------------------
 Center     Atomic                   Forces (Hartrees/Bohr)
 Number     Number              X              Y              Z
 -------------------------------------------------------------------
      1        1          -0.000316983   -0.000145933   -0.000960865
      2        6           0.001628884    0.000703142    0.000995096
      3        1           0.000305533    0.000935199    0.000194767
      4        1           0.002800090   -0.000467968    0.000165319
      5        6           0.003286193    0.003731044    0.002430084
      6        1          -0.000789722   -0.000875218    0.000734478
      7        1          -0.003296259   -0.002077220   -0.002306407
      8        8           0.000737990   -0.002115414   -0.000475593
      9        1          -0.000971217   -0.000509816    0.000321332
     10        6          -0.000352810   -0.000158991    0.000123422
     11        1           0.000452364   -0.000504864   -0.000438696
     12        1           0.000474272   -0.000109990    0.000720098
     13        6          -0.002223285   -0.000451095    0.000951827
     14        6          -0.000527340   -0.001930130   -0.001133010
     15        1           0.000261316    0.000921650    0.000514340
     16        1          -0.001565113    0.000620710   -0.000998147
     17        8          -0.000407166    0.000838789   -0.003188982
     18        8           0.000503252    0.001596103    0.002350936
 -------------------------------------------------------------------
 Cartesian Forces:  Max     0.003731044 RMS     0.001434844
 FormGI is forming the generalized inverse of G from B-inverse, IUseBI=4.

 GradGradGradGradGradGradGradGradGradGradGradGradGradGradGradGradGradGrad
 Berny optimization.
 Internal  Forces:  Max     0.020975103 RMS     0.003884719
 Search for a saddle point.
 Step number   2 out of a maximum of   84
 All quantities printed in internal units (Hartrees-Bohrs-Radians)
 Swapping is turned off.
 Second derivative matrix not updated -- analytic derivatives used.
 ITU=  0  0
     Eigenvalues ---   -0.04192   0.00056   0.00078   0.00266   0.00752
     Eigenvalues ---    0.01048   0.02754   0.03832   0.04266   0.04438
     Eigenvalues ---    0.04514   0.04908   0.05175   0.05467   0.05574
     Eigenvalues ---    0.05911   0.06668   0.08436   0.09763   0.11000
     Eigenvalues ---    0.11820   0.12115   0.12238   0.13061   0.13234
     Eigenvalues ---    0.13855   0.15198   0.16255   0.18708   0.19962
     Eigenvalues ---    0.21649   0.24073   0.26551   0.28841   0.30021
     Eigenvalues ---    0.30415   0.31300   0.32091   0.33915   0.34126
     Eigenvalues ---    0.34319   0.34499   0.34741   0.34999   0.38155
     Eigenvalues ---    0.41498   0.59005   0.86212
 Eigenvectors required to have negative eigenvalues:
                          R8        R6        A30       R7        D12
   1                    0.86399  -0.43137   0.09701   0.09077   0.06581
                          A7        A10       D4        R17       D7
   1                   -0.06396   0.06170  -0.05841  -0.05775  -0.05613
 RFO step:  Lambda0=1.390208899D-04 Lambda=-2.13319564D-03.
 Linear search not attempted -- option 19 set.
 Iteration  1 RMS(Cart)=  0.08049382 RMS(Int)=  0.00165536
 Iteration  2 RMS(Cart)=  0.00242219 RMS(Int)=  0.00006573
 Iteration  3 RMS(Cart)=  0.00000344 RMS(Int)=  0.00006570
 Iteration  4 RMS(Cart)=  0.00000000 RMS(Int)=  0.00006570
 Variable       Old X    -DE/DX   Delta X   Delta X   Delta X     New X
                                 (Linear)    (Quad)   (Total)
    R1        2.05915  -0.00081   0.00000  -0.00241  -0.00241   2.05674
    R2        2.05840  -0.00092   0.00000  -0.00227  -0.00227   2.05612
    R3        2.05962  -0.00230   0.00000  -0.00285  -0.00285   2.05677
    R4        2.90346   0.00007   0.00000  -0.00137  -0.00137   2.90208
    R5        2.08828  -0.00096   0.00000  -0.00256  -0.00256   2.08572
    R6        2.28022   0.00800   0.00000  -0.01917  -0.01917   2.26105
    R7        2.51004  -0.00225   0.00000   0.00027   0.00027   2.51031
    R8        2.59355   0.00372   0.00000   0.06335   0.06335   2.65690
    R9        2.06498  -0.00139   0.00000  -0.00176  -0.00176   2.06323
   R10        2.05515  -0.00080   0.00000  -0.00241  -0.00241   2.05274
   R11        2.06166  -0.00083   0.00000  -0.00242  -0.00242   2.05924
   R12        2.84103  -0.00157   0.00000  -0.00330  -0.00330   2.83772
   R13        2.89499  -0.00051   0.00000  -0.00200  -0.00200   2.89299
   R14        2.28369  -0.00323   0.00000  -0.00471  -0.00471   2.27898
   R15        2.08133  -0.00082   0.00000  -0.00087  -0.00087   2.08046
   R16        2.07519  -0.00175   0.00000  -0.00291  -0.00291   2.07229
   R17        2.61255   0.00065   0.00000  -0.00820  -0.00820   2.60435
    A1        1.91685   0.00008   0.00000  -0.00259  -0.00260   1.91426
    A2        1.90709  -0.00064   0.00000  -0.00038  -0.00037   1.90672
    A3        1.93031  -0.00132   0.00000  -0.00561  -0.00561   1.92470
    A4        1.90464  -0.00036   0.00000  -0.00134  -0.00136   1.90327
    A5        1.88738  -0.00019   0.00000   0.00102   0.00101   1.88839
    A6        1.91735   0.00245   0.00000   0.00896   0.00895   1.92630
    A7        1.94155  -0.00472   0.00000  -0.01842  -0.01833   1.92322
    A8        1.86843   0.00969   0.00000   0.02255   0.02252   1.89095
    A9        1.95553  -0.00241   0.00000  -0.00375  -0.00403   1.95150
   A10        1.83360  -0.00294   0.00000  -0.00617  -0.00599   1.82761
   A11        1.89701   0.00251   0.00000   0.00526   0.00525   1.90226
   A12        1.96446  -0.00230   0.00000  -0.00008  -0.00009   1.96437
   A13        1.91018   0.00005   0.00000   0.00064   0.00064   1.91082
   A14        1.86261   0.00024   0.00000  -0.00169  -0.00169   1.86093
   A15        1.89987  -0.00016   0.00000   0.00009   0.00009   1.89996
   A16        1.93895   0.00020   0.00000   0.00143   0.00143   1.94038
   A17        1.91508   0.00001   0.00000   0.00051   0.00050   1.91559
   A18        1.93600  -0.00033   0.00000  -0.00103  -0.00103   1.93497
   A19        2.04548   0.00001   0.00000  -0.00299  -0.00299   2.04249
   A20        2.15085  -0.00074   0.00000   0.00101   0.00101   2.15186
   A21        2.08685   0.00073   0.00000   0.00198   0.00198   2.08883
   A22        1.85626  -0.00345   0.00000  -0.00711  -0.00713   1.84913
   A23        1.88745   0.00124   0.00000   0.00331   0.00332   1.89077
   A24        2.01217   0.00263   0.00000  -0.00387  -0.00389   2.00828
   A25        1.86063   0.00004   0.00000   0.00290   0.00290   1.86353
   A26        1.85579  -0.00064   0.00000  -0.00114  -0.00118   1.85462
   A27        1.98123  -0.00032   0.00000   0.00540   0.00540   1.98663
   A28        1.82846   0.02098   0.00000   0.02095   0.02094   1.84940
   A29        3.14609   0.00694   0.00000   0.01278   0.01272   3.15881
   A30        3.35607  -0.01578   0.00000  -0.05672  -0.05665   3.29942
    D1        1.05157  -0.00090   0.00000  -0.01395  -0.01389   1.03768
    D2        3.04568  -0.00134   0.00000  -0.01797  -0.01797   3.02771
    D3       -1.07587   0.00096   0.00000  -0.00484  -0.00488  -1.08075
    D4       -1.04795  -0.00009   0.00000  -0.00806  -0.00800  -1.05595
    D5        0.94616  -0.00053   0.00000  -0.01208  -0.01208   0.93408
    D6        3.10779   0.00177   0.00000   0.00105   0.00100   3.10880
    D7       -3.12501  -0.00095   0.00000  -0.01219  -0.01215  -3.13715
    D8       -1.13090  -0.00138   0.00000  -0.01621  -0.01623  -1.14712
    D9        1.03074   0.00091   0.00000  -0.00309  -0.00314   1.02760
   D10        0.56117   0.00509   0.00000  -0.03004  -0.02974   0.53143
   D11        2.60730   0.00333   0.00000  -0.04095  -0.04096   2.56634
   D12       -1.54108  -0.00279   0.00000  -0.05784  -0.05813  -1.59920
   D13       -1.30203  -0.00034   0.00000   0.00046   0.00046  -1.30157
   D14        1.83872   0.00021   0.00000  -0.00248  -0.00248   1.83624
   D15        2.89119  -0.00030   0.00000  -0.00068  -0.00068   2.89051
   D16       -0.25124   0.00025   0.00000  -0.00362  -0.00362  -0.25486
   D17        0.74231  -0.00034   0.00000  -0.00214  -0.00214   0.74017
   D18       -2.40013   0.00021   0.00000  -0.00508  -0.00508  -2.40520
   D19       -1.48335   0.00064   0.00000  -0.00351  -0.00352  -1.48687
   D20        2.80703   0.00171   0.00000  -0.00491  -0.00491   2.80213
   D21        0.56851  -0.00100   0.00000  -0.01204  -0.01203   0.55648
   D22        1.65905   0.00012   0.00000  -0.00068  -0.00069   1.65836
   D23       -0.33375   0.00118   0.00000  -0.00208  -0.00208  -0.33583
   D24       -2.57227  -0.00153   0.00000  -0.00922  -0.00920  -2.58148
   D25        1.05630   0.00512   0.00000   0.01544   0.01544   1.07173
   D26        3.10842   0.00190   0.00000   0.00356   0.00356   3.11198
   D27       -1.13468   0.00136   0.00000   0.00933   0.00934  -1.12534
         Item               Value     Threshold  Converged?
 Maximum Force            0.020975     0.000450     NO 
 RMS     Force            0.003885     0.000300     NO 
 Maximum Displacement     0.226717     0.001800     NO 
 RMS     Displacement     0.080983     0.001200     NO 
 Predicted change in Energy=-1.011782D-03
 GradGradGradGradGradGradGradGradGradGradGradGradGradGradGradGradGradGrad

                          Input orientation:                          
 ---------------------------------------------------------------------
 Center     Atomic      Atomic             Coordinates (Angstroms)
 Number     Number       Type             X           Y           Z
 ---------------------------------------------------------------------
      1          1           0        2.973178   -0.188007    1.398517
      2          6           0        2.074986   -0.506193    0.872611
      3          1           0        2.140038   -1.568371    0.645881
      4          1           0        1.207302   -0.330596    1.505771
      5          6           0        1.934203    0.259059   -0.451396
      6          1           0        2.813323    0.075351   -1.092948
      7          1           0        1.013011   -0.204493   -1.058130
      8          8           0        1.808278    1.566765   -0.254704
      9          1           0       -0.745727    1.681946   -0.549613
     10          6           0       -1.684812    1.181881   -0.304440
     11          1           0       -2.269415    1.813631    0.358202
     12          1           0       -2.204046    1.013898   -1.247644
     13          6           0       -1.377704   -0.120833    0.376441
     14          6           0       -0.862536   -1.261804   -0.504726
     15          1           0       -1.757322   -1.754633   -0.915251
     16          1           0       -0.363819   -1.996438    0.138812
     17          8           0       -1.514385   -0.296646    1.561686
     18          8           0       -0.107703   -0.867567   -1.588301
 ---------------------------------------------------------------------
                    Distance matrix (angstroms):
                    1          2          3          4          5
     1  H    0.000000
     2  C    1.088378   0.000000
     3  H    1.779323   1.088054   0.000000
     4  H    1.774866   1.088394   1.772426   0.000000
     5  C    2.168298   1.535717   2.141468   2.169466   0.000000
     6  H    2.510440   2.178705   2.485691   3.081791   1.103716
     7  H    3.142871   2.224090   2.456421   2.574343   1.196496
     8  O    2.677565   2.374684   3.278748   2.657145   1.328397
     9  H    4.595888   3.842798   4.507926   3.476960   3.035832
    10  C    5.145243   4.286155   4.805879   3.732128   3.737709
    11  H    5.707327   4.951769   5.564527   4.242898   4.554398
    12  H    5.937204   5.011614   5.396722   4.585440   4.281226
    13  C    4.469824   3.509382   3.813459   2.828718   3.434874
    14  C    4.414530   3.331223   3.230066   3.032075   3.183963
    15  H    5.494130   4.409267   4.202527   4.083899   4.230541
    16  H    3.999103   2.950774   2.590301   2.666840   3.273610
    17  O    4.491842   3.660918   3.976278   2.722473   4.031633
    18  O    4.344503   3.309201   3.245771   3.404535   2.594460
                    6          7          8          9         10
     6  H    0.000000
     7  H    1.822265   0.000000
     8  O    1.984208   2.101261   0.000000
     9  H    3.942486   2.628764   2.573553   0.000000
    10  C    4.698869   3.125433   3.514582   1.091813   0.000000
    11  H    5.564322   4.105257   4.130880   1.778509   1.086261
    12  H    5.106740   3.445264   4.170172   1.749352   1.089705
    13  C    4.445481   2.789357   3.660166   2.122966   1.501659
    14  C    3.955494   2.223025   3.898277   2.946409   2.586088
    15  H    4.926582   3.177749   4.917470   3.600985   3.000244
    16  H    3.987954   2.557224   4.191572   3.761688   3.470333
    17  O    5.090631   3.641381   4.220386   2.993868   2.386947
    18  O    3.109158   1.405969   3.372749   2.825945   2.887180
                   11         12         13         14         15
    11  H    0.000000
    12  H    1.795157   0.000000
    13  C    2.130172   2.146651   0.000000
    14  C    3.490308   2.744157   1.530904   0.000000
    15  H    3.823144   2.823971   2.117045   1.100933   0.000000
    16  H    4.265683   3.790886   2.145303   1.096607   1.763907
    17  O    2.543956   3.175767   1.205984   2.372023   2.884434
    18  O    3.956096   2.837360   2.455753   1.378162   1.990257
                   16         17         18
    16  H    0.000000
    17  O    2.497533   0.000000
    18  O    2.079149   3.496730   0.000000
 Stoichiometry    C5H10O3(3)
 Framework group  C1[X(C5H10O3)]
 Deg. of freedom    48
 Full point group                 C1      NOp   1
 Largest Abelian subgroup         C1      NOp   1
 Largest concise Abelian subgroup C1      NOp   1
                         Standard orientation:                         
 ---------------------------------------------------------------------
 Center     Atomic      Atomic             Coordinates (Angstroms)
 Number     Number       Type             X           Y           Z
 ---------------------------------------------------------------------
      1          1           0        2.780744   -0.117982    1.666831
      2          6           0        1.882093   -0.459494    1.156574
      3          1           0        1.841750   -1.546664    1.173734
      4          1           0        1.006717   -0.063414    1.667885
      5          6           0        1.896675   -0.003218   -0.309723
      6          1           0        2.782953   -0.410148   -0.826549
      7          1           0        0.963474   -0.501719   -0.868502
      8          8           0        1.905214    1.321010   -0.414540
      9          1           0       -0.601383    1.609879   -0.921199
     10          6           0       -1.601455    1.270107   -0.644675
     11          1           0       -2.147223    2.088048   -0.183075
     12          1           0       -2.085365    0.943780   -1.564891
     13          6           0       -1.476072    0.131638    0.326483
     14          6           0       -1.043699   -1.222706   -0.241386
     15          1           0       -1.964300   -1.707793   -0.600882
     16          1           0       -0.663637   -1.837165    0.583562
     17          8           0       -1.693818    0.241951    1.507506
     18          8           0       -0.193768   -1.157310   -1.324285
 ---------------------------------------------------------------------
 Rotational constants (GHZ):           2.4023122           1.2778929           1.2437096
 Standard basis: Aug-CC-pVTZ (5D, 7F)
 There are   690 symmetry adapted cartesian basis functions of A   symmetry.
 There are   598 symmetry adapted basis functions of A   symmetry.
   598 basis functions,   846 primitive gaussians,   690 cartesian basis functions
    33 alpha electrons       31 beta electrons
       nuclear repulsion energy       387.3206684680 Hartrees.
 NAtoms=   18 NActive=   18 NUniq=   18 SFac= 1.00D+00 NAtFMM=   60 NAOKFM=F Big=F
 Integral buffers will be    131072 words long.
 Raffenetti 2 integral format.
 Two-electron integral symmetry is turned on.
 Nuclear repulsion after empirical dispersion term =      387.3101254593 Hartrees.
 One-electron integrals computed using PRISM.
 NBasis=   598 RedAO= T EigKep=  4.96D-06  NBF=   598
 NBsUse=   598 1.00D-06 EigRej= -1.00D+00 NBFU=   598
 ExpMin= 2.53D-02 ExpMax= 1.53D+04 ExpMxC= 5.22D+02 IAcc=3 IRadAn=         7 AccDes= 0.00D+00
 Harris functional with IExCor= 4639 and IRadAn=       7 diagonalized for initial guess.
 HarFok:  IExCor= 4639 AccDes= 0.00D+00 IRadAn=         7 IDoV= 1 UseB2=F ITyADJ=14
 ICtDFT=  3500011 ScaDFX=  1.000000  1.000000  1.000000  1.000000
 FoFCou: FMM=F IPFlag=           0 FMFlag=      100000 FMFlg1=           0
         NFxFlg=           0 DoJE=T BraDBF=F KetDBF=T FulRan=T
         wScrn=  0.000000 ICntrl=       500 IOpCl=  0 I1Cent=   200000004 NGrid=           0
         NMat0=    1 NMatS0=      1 NMatT0=    0 NMatD0=    1 NMtDS0=    0 NMtDT0=    0
 Petite list used in FoFCou.
 Mixing orbitals, IMix= 1 IMixAn=  0 NRI=1 NE=   33 Coef=  7.07106781D-01  7.07106781D-01
 Mixing orbitals, IMix= 1 IMixAn=  0 NRI=1 NE=   31 Coef= -7.07106781D-01  7.07106781D-01
 Initial guess <Sx>= 0.0000 <Sy>= 0.0000 <Sz>= 1.0000 <S**2>= 2.0000 S= 1.0000
 Gradient too large for Newton-Raphson -- use scaled steepest descent instead.
     Minimum is close to point  3 DX=  4.13D-02 DF= -2.49D-03 DXR=  9.36D-02 DFR=  7.59D-03 which will be used.
 Gradient too large for Newton-Raphson -- use scaled steepest descent instead.
     Accept linear search using points  3 and  4.
 Gradient too large for Newton-Raphson -- use scaled steepest descent instead.
     Minimum is close to point  2 DX=  3.54D-02 DF= -4.07D-05 DXR=  6.61D-02 DFR=  4.39D-03 which will be used.
 Gradient too large for Newton-Raphson -- use scaled steepest descent instead.
     Minimum is close to point  2 DX=  3.71D-02 DF= -1.62D-05 DXR=  5.82D-02 DFR=  3.40D-03 which will be used.
 Gradient too large for Newton-Raphson -- use scaled steepest descent instead.
     Accept linear search using points  1 and  2.
 Gradient too large for Newton-Raphson -- use scaled steepest descent instead.
     Minimum is close to point  4 DX=  1.08D-02 DF= -2.51D-07 DXR=  8.26D-03 DFR=  5.78D-05 which will be used.
 Gradient too large for Newton-Raphson -- use scaled steepest descent instead.
     Accept linear search using points  1 and  2.
 Gradient too large for Newton-Raphson -- use scaled steepest descent instead.
 Restarting incremental Fock formation.
     Accept linear search using points  3 and  4.
     Minimum is close to point  4 DX= -6.85D-02 DF= -3.28D-06 DXR=  3.54D-02 DFR=  7.11D-04 which will be used.
 Gradient too large for Newton-Raphson -- use scaled steepest descent instead.
     Minimum is close to point  3 DX=  3.65D-02 DF= -2.50D-05 DXR=  8.36D-02 DFR=  7.05D-03 which will be used.
 Gradient too large for Newton-Raphson -- use scaled steepest descent instead.
     Minimum is close to point  4 DX=  1.08D-01 DF= -3.21D-06 DXR=  3.37D-02 DFR=  1.29D-03 which will be used.
 Gradient too large for Newton-Raphson -- use scaled steepest descent instead.
     Minimum is close to point  3 DX=  5.34D-02 DF= -2.00D-06 DXR=  9.65D-02 DFR=  9.39D-03 which will be used.
 LinEq1:  Iter=  0 NonCon=     1 RMS=8.44D-05 Max=7.33D-03 NDo=     1
 AX will form     1 AO Fock derivatives at one time.
 LinEq1:  Iter=  1 NonCon=     1 RMS=5.24D-05 Max=4.44D-03 NDo=     1
 LinEq1:  Iter=  2 NonCon=     1 RMS=2.14D-05 Max=1.63D-03 NDo=     1
 LinEq1:  Iter=  3 NonCon=     1 RMS=1.12D-05 Max=1.07D-03 NDo=     1
 LinEq1:  Iter=  4 NonCon=     1 RMS=6.96D-06 Max=5.13D-04 NDo=     1
 LinEq1:  Iter=  5 NonCon=     1 RMS=4.59D-06 Max=4.00D-04 NDo=     1
 LinEq1:  Iter=  6 NonCon=     1 RMS=3.01D-06 Max=1.86D-04 NDo=     1
 LinEq1:  Iter=  7 NonCon=     1 RMS=1.31D-06 Max=4.57D-05 NDo=     1
 LinEq1:  Iter=  8 NonCon=     1 RMS=8.40D-07 Max=4.41D-05 NDo=     1
 LinEq1:  Iter=  9 NonCon=     1 RMS=4.17D-07 Max=1.60D-05 NDo=     1
 LinEq1:  Iter= 10 NonCon=     1 RMS=1.68D-07 Max=1.08D-05 NDo=     1
 LinEq1:  Iter= 11 NonCon=     1 RMS=6.42D-08 Max=2.82D-06 NDo=     1
 LinEq1:  Iter= 12 NonCon=     1 RMS=2.82D-08 Max=1.31D-06 NDo=     1
 LinEq1:  Iter= 13 NonCon=     1 RMS=7.90D-09 Max=3.26D-07 NDo=     1
 LinEq1:  Iter= 14 NonCon=     0 RMS=2.68D-09 Max=7.51D-08 NDo=     1
 Linear equations converged to 1.903D-08 1.903D-07 after    14 iterations.
     Accept linear search using points  1 and  2.
 LinEq1:  Iter=  0 NonCon=     1 RMS=3.65D-05 Max=2.51D-03 NDo=     1
 LinEq1:  Iter=  1 NonCon=     1 RMS=3.38D-05 Max=3.13D-03 NDo=     1
 LinEq1:  Iter=  2 NonCon=     1 RMS=1.15D-05 Max=7.30D-04 NDo=     1
 LinEq1:  Iter=  3 NonCon=     1 RMS=7.26D-06 Max=5.06D-04 NDo=     1
 LinEq1:  Iter=  4 NonCon=     1 RMS=4.26D-06 Max=2.63D-04 NDo=     1
 LinEq1:  Iter=  5 NonCon=     1 RMS=3.69D-06 Max=2.32D-04 NDo=     1
 LinEq1:  Iter=  6 NonCon=     1 RMS=1.61D-06 Max=9.80D-05 NDo=     1
 LinEq1:  Iter=  7 NonCon=     1 RMS=7.41D-07 Max=4.26D-05 NDo=     1
 LinEq1:  Iter=  8 NonCon=     1 RMS=4.46D-07 Max=3.66D-05 NDo=     1
 LinEq1:  Iter=  9 NonCon=     1 RMS=2.56D-07 Max=1.43D-05 NDo=     1
 LinEq1:  Iter= 10 NonCon=     1 RMS=1.53D-07 Max=9.67D-06 NDo=     1
 LinEq1:  Iter= 11 NonCon=     1 RMS=8.03D-08 Max=5.88D-06 NDo=     1
 LinEq1:  Iter= 12 NonCon=     1 RMS=3.07D-08 Max=1.75D-06 NDo=     1
 LinEq1:  Iter= 13 NonCon=     1 RMS=1.20D-08 Max=6.04D-07 NDo=     1
 LinEq1:  Iter= 14 NonCon=     1 RMS=4.65D-09 Max=2.37D-07 NDo=     1
 LinEq1:  Iter= 15 NonCon=     0 RMS=1.73D-09 Max=5.53D-08 NDo=     1
 Linear equations converged to 1.903D-08 1.903D-07 after    15 iterations.
     Minimum is close to point  2 DX=  2.38D-02 DF= -1.65D-08 DXR=  2.33D-02 DFR=  5.42D-04 which will be used.
 LinEq1:  Iter=  0 NonCon=     1 RMS=7.59D-07 Max=9.32D-05 NDo=     1
 LinEq1:  Iter=  1 NonCon=     1 RMS=6.51D-07 Max=6.24D-05 NDo=     1
 LinEq1:  Iter=  2 NonCon=     1 RMS=2.21D-07 Max=2.04D-05 NDo=     1
 LinEq1:  Iter=  3 NonCon=     1 RMS=1.63D-07 Max=1.04D-05 NDo=     1
 LinEq1:  Iter=  4 NonCon=     1 RMS=7.41D-08 Max=5.03D-06 NDo=     1
 LinEq1:  Iter=  5 NonCon=     1 RMS=5.58D-08 Max=3.67D-06 NDo=     1
 LinEq1:  Iter=  6 NonCon=     1 RMS=3.00D-08 Max=2.01D-06 NDo=     1
 LinEq1:  Iter=  7 NonCon=     1 RMS=1.79D-08 Max=9.78D-07 NDo=     1
 LinEq1:  Iter=  8 NonCon=     1 RMS=1.25D-08 Max=5.85D-07 NDo=     1
 LinEq1:  Iter=  9 NonCon=     1 RMS=5.37D-09 Max=3.57D-07 NDo=     1
 LinEq1:  Iter= 10 NonCon=     1 RMS=2.71D-09 Max=1.45D-07 NDo=     1
 LinEq1:  Iter= 11 NonCon=     1 RMS=9.30D-10 Max=3.61D-08 NDo=     1
 LinEq1:  Iter= 12 NonCon=     1 RMS=3.22D-10 Max=1.78D-08 NDo=     1
 LinEq1:  Iter= 13 NonCon=     0 RMS=1.14D-10 Max=6.76D-09 NDo=     1
 Linear equations converged to 7.202D-10 7.202D-09 after    13 iterations.
 SCF Done:  E(UwB97XD) =  -422.087259751     a.u. after   15 cycles
            Convg  =    0.5679D-06                    78 Fock formations.
              S**2 =  2.0126                  -V/T =  2.0057
 <Sx>= 0.0000 <Sy>= 0.0000 <Sz>= 1.0000 <S**2>= 2.0126 S= 1.0042
 <L.S>=  0.00000000000    
 Annihilation of the first spin contaminant:
 S**2 before annihilation     2.0126,   after     2.0001
 DoSCS=F DFT=T ScalE2(SS,OS)=  1.000000  1.000000
 Range of M.O.s used for correlation:     1   598
 NBasis=   598 NAE=    33 NBE=    31 NFC=     0 NFV=     0
 NROrb=    598 NOA=    33 NOB=    31 NVA=   565 NVB=   567

 **** Warning!!: The largest alpha MO coefficient is  0.51530353D+02


 **** Warning!!: The largest beta MO coefficient is  0.53596141D+02

 Symmetrizing basis deriv contribution to polar:
 IMax=3 JMax=2 DiffMx= 0.00D+00
 G2DrvN: will do    19 centers at a time, making    1 passes.
 Calling FoFCou, ICntrl=  3107 FMM=F I1Cent=   0 AccDes= 0.00D+00.
 End of G2Drv F.D. properties file   721 does not exist.
 End of G2Drv F.D. properties file   722 does not exist.
 End of G2Drv F.D. properties file   788 does not exist.
          IDoAtm=111111111111111111
          Differentiating once with respect to electric field.
                with respect to dipole field.
          Differentiating once with respect to nuclear coordinates.
 CalDSu exits because no D1Ps are significant.
          There are    57 degrees of freedom in the 1st order CPHF.  IDoFFX=6 NUNeed=     3.
     54 vectors produced by pass  0 Test12= 6.35D-14 1.75D-09 XBig12= 8.66D+01 4.98D+00.
 AX will form    54 AO Fock derivatives at one time.
     54 vectors produced by pass  1 Test12= 6.35D-14 1.75D-09 XBig12= 1.20D+01 4.14D-01.
     54 vectors produced by pass  2 Test12= 6.35D-14 1.75D-09 XBig12= 6.54D-01 1.15D-01.
     54 vectors produced by pass  3 Test12= 6.35D-14 1.75D-09 XBig12= 1.22D-02 1.71D-02.
     54 vectors produced by pass  4 Test12= 6.35D-14 1.75D-09 XBig12= 2.03D-04 1.76D-03.
     54 vectors produced by pass  5 Test12= 6.35D-14 1.75D-09 XBig12= 2.43D-06 1.60D-04.
     54 vectors produced by pass  6 Test12= 6.35D-14 1.75D-09 XBig12= 2.84D-08 1.27D-05.
     48 vectors produced by pass  7 Test12= 6.35D-14 1.75D-09 XBig12= 3.10D-10 1.51D-06.
      4 vectors produced by pass  8 Test12= 6.35D-14 1.75D-09 XBig12= 2.88D-12 1.41D-07.
      3 vectors produced by pass  9 Test12= 6.35D-14 1.75D-09 XBig12= 2.57D-14 1.30D-08.
 InvSVY:  IOpt=1 It=  1 EMax= 3.55D-15
 Solved reduced A of dimension   433 with    57 vectors.
 Isotropic polarizability for W=    0.000000       90.06 Bohr**3.
 End of Minotr F.D. properties file   721 does not exist.
 End of Minotr F.D. properties file   722 does not exist.
 End of Minotr F.D. properties file   788 does not exist.
 Calling FoFJK, ICntrl=    100127 FMM=F ISym2X=0 I1Cent= 0 IOpClX= 1 NMat=1 NMatS=1 NMatT=0.
 ***** Axes restored to original set *****
 -------------------------------------------------------------------
 Center     Atomic                   Forces (Hartrees/Bohr)
 Number     Number              X              Y              Z
 -------------------------------------------------------------------
      1        1           0.000092477   -0.000013981   -0.000100824
      2        6           0.000623529    0.000105771    0.000279431
      3        1           0.000067933   -0.000010530   -0.000027313
      4        1           0.000335906   -0.000167287   -0.000156587
      5        6           0.000118455    0.000536979    0.000215452
      6        1           0.000049976   -0.000020024    0.000039346
      7        1          -0.000235776   -0.000366943    0.000283194
      8        8           0.000190571    0.000000618   -0.000142320
      9        1          -0.000065356   -0.000059967    0.000036072
     10        6          -0.000057465    0.000026622   -0.000041957
     11        1           0.000002668    0.000000380    0.000008973
     12        1          -0.000019622   -0.000008931    0.000018680
     13        6          -0.000464178    0.000157269   -0.000170342
     14        6          -0.000025387   -0.000159504   -0.000121786
     15        1          -0.000035403    0.000033535    0.000048413
     16        1          -0.000235191   -0.000016314   -0.000225732
     17        8          -0.000264917    0.000035316   -0.000005731
     18        8          -0.000078222   -0.000073008    0.000063031
 -------------------------------------------------------------------
 Cartesian Forces:  Max     0.000623529 RMS     0.000186197
 FormGI is forming the generalized inverse of G from B-inverse, IUseBI=4.

 GradGradGradGradGradGradGradGradGradGradGradGradGradGradGradGradGradGrad
 Berny optimization.
 Internal  Forces:  Max     0.004518307 RMS     0.000829743
 Search for a saddle point.
 Step number   3 out of a maximum of   84
 All quantities printed in internal units (Hartrees-Bohrs-Radians)
 Swapping is turned off.
 Second derivative matrix not updated -- analytic derivatives used.
 ITU=  0  0  0
     Eigenvalues ---   -0.03720   0.00096   0.00178   0.00273   0.00613
     Eigenvalues ---    0.00858   0.02707   0.03511   0.03997   0.04280
     Eigenvalues ---    0.04505   0.04610   0.05158   0.05408   0.05491
     Eigenvalues ---    0.05687   0.06789   0.07167   0.09607   0.11216
     Eigenvalues ---    0.11911   0.12114   0.12256   0.13160   0.13302
     Eigenvalues ---    0.13504   0.15136   0.16033   0.18122   0.19993
     Eigenvalues ---    0.21628   0.23299   0.26772   0.28978   0.30193
     Eigenvalues ---    0.30370   0.30944   0.32152   0.33784   0.34332
     Eigenvalues ---    0.34546   0.34634   0.34961   0.35253   0.35621
     Eigenvalues ---    0.41476   0.42818   0.87488
 Eigenvectors required to have negative eigenvalues:
                          R8        R6        R7        A30       A10
   1                   -0.88236   0.39182  -0.09200  -0.08282  -0.07038
                          A7        R17       D4        D12       D7
   1                    0.06203   0.06124   0.06065  -0.05868   0.05743
 RFO step:  Lambda0=1.519870765D-07 Lambda=-2.30661332D-04.
 Linear search not attempted -- option 19 set.
 Iteration  1 RMS(Cart)=  0.05301202 RMS(Int)=  0.00070328
 Iteration  2 RMS(Cart)=  0.00105578 RMS(Int)=  0.00002837
 Iteration  3 RMS(Cart)=  0.00000045 RMS(Int)=  0.00002837
 Variable       Old X    -DE/DX   Delta X   Delta X   Delta X     New X
                                 (Linear)    (Quad)   (Total)
    R1        2.05674   0.00002   0.00000   0.00002   0.00002   2.05675
    R2        2.05612   0.00002   0.00000   0.00019   0.00019   2.05631
    R3        2.05677  -0.00039   0.00000  -0.00002  -0.00002   2.05675
    R4        2.90208   0.00014   0.00000  -0.00062  -0.00062   2.90146
    R5        2.08572   0.00002   0.00000   0.00071   0.00071   2.08643
    R6        2.26105   0.00136   0.00000   0.00130   0.00130   2.26235
    R7        2.51031  -0.00004   0.00000  -0.00092  -0.00092   2.50938
    R8        2.65690   0.00119   0.00000   0.00093   0.00092   2.65782
    R9        2.06323  -0.00014   0.00000  -0.00036  -0.00036   2.06287
   R10        2.05274   0.00000   0.00000   0.00000   0.00000   2.05274
   R11        2.05924  -0.00001   0.00000   0.00001   0.00001   2.05925
   R12        2.83772  -0.00006   0.00000   0.00003   0.00003   2.83775
   R13        2.89299   0.00032   0.00000   0.00064   0.00064   2.89363
   R14        2.27898   0.00002   0.00000  -0.00018  -0.00018   2.27880
   R15        2.08046   0.00000   0.00000   0.00011   0.00011   2.08057
   R16        2.07229  -0.00023   0.00000  -0.00029  -0.00029   2.07200
   R17        2.60435   0.00033   0.00000  -0.00020  -0.00020   2.60414
    A1        1.91426   0.00001   0.00000   0.00092   0.00092   1.91518
    A2        1.90672   0.00002   0.00000   0.00148   0.00148   1.90821
    A3        1.92470  -0.00016   0.00000   0.00114   0.00114   1.92584
    A4        1.90327  -0.00005   0.00000  -0.00010  -0.00010   1.90317
    A5        1.88839  -0.00006   0.00000  -0.00116  -0.00116   1.88723
    A6        1.92630   0.00024   0.00000  -0.00231  -0.00231   1.92399
    A7        1.92322  -0.00102   0.00000  -0.00167  -0.00158   1.92165
    A8        1.89095   0.00171   0.00000  -0.00236  -0.00236   1.88859
    A9        1.95150  -0.00023   0.00000   0.00582   0.00577   1.95727
   A10        1.82761  -0.00040   0.00000  -0.00201  -0.00204   1.82557
   A11        1.90226   0.00036   0.00000  -0.00363  -0.00366   1.89860
   A12        1.96437  -0.00047   0.00000   0.00327   0.00325   1.96762
   A13        1.91082   0.00002   0.00000   0.00007   0.00006   1.91088
   A14        1.86093   0.00005   0.00000   0.00129   0.00129   1.86222
   A15        1.89996  -0.00008   0.00000  -0.00142  -0.00142   1.89854
   A16        1.94038   0.00000   0.00000  -0.00017  -0.00017   1.94020
   A17        1.91559   0.00000   0.00000   0.00003   0.00003   1.91562
   A18        1.93497   0.00001   0.00000   0.00020   0.00020   1.93517
   A19        2.04249   0.00004   0.00000  -0.00016  -0.00016   2.04232
   A20        2.15186  -0.00015   0.00000   0.00030   0.00030   2.15216
   A21        2.08883   0.00011   0.00000  -0.00014  -0.00014   2.08870
   A22        1.84913  -0.00073   0.00000  -0.00031  -0.00031   1.84882
   A23        1.89077   0.00037   0.00000   0.00113   0.00113   1.89190
   A24        2.00828   0.00067   0.00000  -0.00010  -0.00011   2.00818
   A25        1.86353  -0.00005   0.00000  -0.00008  -0.00008   1.86344
   A26        1.85462  -0.00025   0.00000  -0.00001  -0.00001   1.85460
   A27        1.98663  -0.00014   0.00000  -0.00065  -0.00065   1.98598
   A28        1.84940   0.00452   0.00000   0.00025   0.00025   1.84965
   A29        3.15881   0.00140   0.00000   0.00681   0.00678   3.16558
   A30        3.29942  -0.00362   0.00000  -0.02137  -0.02137   3.27805
    D1        1.03768  -0.00017   0.00000   0.00533   0.00531   1.04299
    D2        3.02771  -0.00025   0.00000   0.00075   0.00078   3.02849
    D3       -1.08075   0.00023   0.00000   0.00717   0.00717  -1.07359
    D4       -1.05595  -0.00005   0.00000   0.00424   0.00423  -1.05173
    D5        0.93408  -0.00012   0.00000  -0.00033  -0.00031   0.93377
    D6        3.10880   0.00035   0.00000   0.00609   0.00608   3.11488
    D7       -3.13715  -0.00010   0.00000   0.00642   0.00640  -3.13075
    D8       -1.14712  -0.00017   0.00000   0.00185   0.00187  -1.14526
    D9        1.02760   0.00030   0.00000   0.00827   0.00826   1.03586
   D10        0.53143   0.00145   0.00000   0.06644   0.06660   0.59803
   D11        2.56634   0.00094   0.00000   0.06551   0.06539   2.63173
   D12       -1.59920  -0.00050   0.00000   0.05417   0.05414  -1.54507
   D13       -1.30157  -0.00008   0.00000   0.00014   0.00014  -1.30143
   D14        1.83624   0.00005   0.00000   0.00089   0.00089   1.83713
   D15        2.89051  -0.00006   0.00000   0.00091   0.00091   2.89142
   D16       -0.25486   0.00008   0.00000   0.00165   0.00165  -0.25320
   D17        0.74017  -0.00006   0.00000   0.00098   0.00098   0.74114
   D18       -2.40520   0.00007   0.00000   0.00172   0.00172  -2.40349
   D19       -1.48687   0.00010   0.00000   0.00912   0.00912  -1.47775
   D20        2.80213   0.00035   0.00000   0.00885   0.00885   2.81097
   D21        0.55648  -0.00032   0.00000   0.00884   0.00884   0.56532
   D22        1.65836  -0.00003   0.00000   0.00841   0.00841   1.66676
   D23       -0.33583   0.00022   0.00000   0.00813   0.00813  -0.32770
   D24       -2.58148  -0.00045   0.00000   0.00813   0.00813  -2.57335
   D25        1.07173   0.00120   0.00000   0.00594   0.00594   1.07767
   D26        3.11198   0.00051   0.00000   0.00549   0.00549   3.11747
   D27       -1.12534   0.00021   0.00000   0.00502   0.00502  -1.12032
         Item               Value     Threshold  Converged?
 Maximum Force            0.004518     0.000450     NO 
 RMS     Force            0.000830     0.000300     NO 
 Maximum Displacement     0.156390     0.001800     NO 
 RMS     Displacement     0.053013     0.001200     NO 
 Predicted change in Energy=-1.167560D-04
 GradGradGradGradGradGradGradGradGradGradGradGradGradGradGradGradGradGrad

                          Input orientation:                          
 ---------------------------------------------------------------------
 Center     Atomic      Atomic             Coordinates (Angstroms)
 Number     Number       Type             X           Y           Z
 ---------------------------------------------------------------------
      1          1           0        3.038698   -0.212605    1.379753
      2          6           0        2.135640   -0.538725    0.867194
      3          1           0        2.222795   -1.590679    0.602851
      4          1           0        1.279819   -0.408029    1.526793
      5          6           0        1.936651    0.264066   -0.426385
      6          1           0        2.800865    0.121071   -1.098475
      7          1           0        1.010801   -0.207825   -1.020836
      8          8           0        1.787791    1.562572   -0.191721
      9          1           0       -0.775749    1.690163   -0.578065
     10          6           0       -1.715668    1.190510   -0.336112
     11          1           0       -2.310214    1.830137    0.309920
     12          1           0       -2.224118    1.004960   -1.281901
     13          6           0       -1.409788   -0.099505    0.369103
     14          6           0       -0.878720   -1.251861   -0.488072
     15          1           0       -1.766208   -1.749800   -0.908312
     16          1           0       -0.391421   -1.978620    0.172667
     17          8           0       -1.559693   -0.257561    1.555153
     18          8           0       -0.104633   -0.871317   -1.562785
 ---------------------------------------------------------------------
                    Distance matrix (angstroms):
                    1          2          3          4          5
     1  H    0.000000
     2  C    1.088386   0.000000
     3  H    1.779989   1.088155   0.000000
     4  H    1.775801   1.088385   1.772438   0.000000
     5  C    2.168838   1.535389   2.140394   2.167497   0.000000
     6  H    2.511875   2.177547   2.481685   3.079864   1.104092
     7  H    3.142486   2.222479   2.453074   2.569604   1.197185
     8  O    2.680588   2.378602   3.280787   2.663568   1.327909
     9  H    4.690798   3.941180   4.598886   3.613612   3.068203
    10  C    5.245657   4.389848   4.912041   3.872813   3.769068
    11  H    5.824792   5.068301   5.686472   4.402102   4.585911
    12  H    6.021968   5.099908   5.483126   4.707746   4.311940
    13  C    4.563248   3.607086   3.933687   2.944387   3.458849
    14  C    4.462621   3.381076   3.305194   3.070997   3.198148
    15  H    5.539434   4.454609   4.268615   4.124120   4.242531
    16  H    4.042473   2.990269   2.677627   2.663354   3.287617
    17  O    4.601955   3.769327   4.122050   2.843637   4.052531
    18  O    4.355797   3.321783   3.259507   3.417139   2.597564
                    6          7          8          9         10
     6  H    0.000000
     7  H    1.821684   0.000000
     8  O    1.981527   2.103675   0.000000
     9  H    3.940184   2.643892   2.595626   0.000000
    10  C    4.703612   3.139716   3.526117   1.091624   0.000000
    11  H    5.570243   4.117443   4.137255   1.778396   1.086262
    12  H    5.105425   3.464636   4.194620   1.750046   1.089710
    13  C    4.464531   2.793369   3.647127   2.121802   1.501675
    14  C    3.974529   2.223542   3.888333   2.945201   2.586262
    15  H    4.939077   3.178384   4.910826   3.594916   2.995896
    16  H    4.026810   2.554680   4.173941   3.764475   3.472156
    17  O    5.118552   3.639455   4.191670   2.993128   2.387074
    18  O    3.105212   1.406458   3.374152   2.825110   2.889859
                   11         12         13         14         15
    11  H    0.000000
    12  H    1.795055   0.000000
    13  C    2.130208   2.146809   0.000000
    14  C    3.490656   2.744723   1.531243   0.000000
    15  H    3.820469   2.817438   2.117144   1.100990   0.000000
    16  H    4.266993   3.791608   2.146329   1.096455   1.763777
    17  O    2.544086   3.175578   1.205890   2.372157   2.887575
    18  O    3.958467   2.844561   2.455873   1.378054   1.990201
                   16         17         18
    16  H    0.000000
    17  O    2.497633   0.000000
    18  O    2.078500   3.495059   0.000000
 Stoichiometry    C5H10O3(3)
 Framework group  C1[X(C5H10O3)]
 Deg. of freedom    48
 Full point group                 C1      NOp   1
 Largest Abelian subgroup         C1      NOp   1
 Largest concise Abelian subgroup C1      NOp   1
                         Standard orientation:                         
 ---------------------------------------------------------------------
 Center     Atomic      Atomic             Coordinates (Angstroms)
 Number     Number       Type             X           Y           Z
 ---------------------------------------------------------------------
      1          1           0        2.889699   -0.189859    1.581961
      2          6           0        1.980922   -0.526758    1.086776
      3          1           0        1.986084   -1.612061    1.008215
      4          1           0        1.116335   -0.217088    1.670878
      5          6           0        1.899222    0.054580   -0.331952
      6          1           0        2.771552   -0.269982   -0.925855
      7          1           0        0.958084   -0.437741   -0.884339
      8          8           0        1.855072    1.381746   -0.327269
      9          1           0       -0.672089    1.643612   -0.858457
     10          6           0       -1.659918    1.269123   -0.583513
     11          1           0       -2.219783    2.055469   -0.085341
     12          1           0       -2.147965    0.964410   -1.508946
     13          6           0       -1.492730    0.099642    0.343520
     14          6           0       -1.032860   -1.221461   -0.279307
     15          1           0       -1.944369   -1.712408   -0.653874
     16          1           0       -0.634626   -1.859919    0.518186
     17          8           0       -1.698608    0.160489    1.530146
     18          8           0       -0.190307   -1.094134   -1.362324
 ---------------------------------------------------------------------
 Rotational constants (GHZ):           2.4084914           1.2590873           1.2244721
 Standard basis: Aug-CC-pVTZ (5D, 7F)
 There are   690 symmetry adapted cartesian basis functions of A   symmetry.
 There are   598 symmetry adapted basis functions of A   symmetry.
   598 basis functions,   846 primitive gaussians,   690 cartesian basis functions
    33 alpha electrons       31 beta electrons
       nuclear repulsion energy       386.1603995246 Hartrees.
 NAtoms=   18 NActive=   18 NUniq=   18 SFac= 1.00D+00 NAtFMM=   60 NAOKFM=F Big=F
 Integral buffers will be    131072 words long.
 Raffenetti 2 integral format.
 Two-electron integral symmetry is turned on.
 Nuclear repulsion after empirical dispersion term =      386.1500208975 Hartrees.
 One-electron integrals computed using PRISM.
 NBasis=   598 RedAO= T EigKep=  5.07D-06  NBF=   598
 NBsUse=   598 1.00D-06 EigRej= -1.00D+00 NBFU=   598
 ExpMin= 2.53D-02 ExpMax= 1.53D+04 ExpMxC= 5.22D+02 IAcc=3 IRadAn=         7 AccDes= 0.00D+00
 Harris functional with IExCor= 4639 and IRadAn=       7 diagonalized for initial guess.
 HarFok:  IExCor= 4639 AccDes= 0.00D+00 IRadAn=         7 IDoV= 1 UseB2=F ITyADJ=14
 ICtDFT=  3500011 ScaDFX=  1.000000  1.000000  1.000000  1.000000
 FoFCou: FMM=F IPFlag=           0 FMFlag=      100000 FMFlg1=           0
         NFxFlg=           0 DoJE=T BraDBF=F KetDBF=T FulRan=T
         wScrn=  0.000000 ICntrl=       500 IOpCl=  0 I1Cent=   200000004 NGrid=           0
         NMat0=    1 NMatS0=      1 NMatT0=    0 NMatD0=    1 NMtDS0=    0 NMtDT0=    0
 Petite list used in FoFCou.
 Mixing orbitals, IMix= 1 IMixAn=  0 NRI=1 NE=   33 Coef=  7.07106781D-01  7.07106781D-01
 Mixing orbitals, IMix= 1 IMixAn=  0 NRI=1 NE=   31 Coef= -7.07106781D-01  7.07106781D-01
 Initial guess <Sx>= 0.0000 <Sy>= 0.0000 <Sz>= 1.0000 <S**2>= 2.0000 S= 1.0000
 Gradient too large for Newton-Raphson -- use scaled steepest descent instead.
     Minimum is close to point  3 DX=  4.08D-02 DF= -2.43D-03 DXR=  9.26D-02 DFR=  7.41D-03 which will be used.
 Gradient too large for Newton-Raphson -- use scaled steepest descent instead.
     Accept linear search using points  3 and  4.
 Gradient too large for Newton-Raphson -- use scaled steepest descent instead.
     Minimum is close to point  2 DX=  3.24D-02 DF= -3.41D-05 DXR=  6.08D-02 DFR=  3.71D-03 which will be used.
 Gradient too large for Newton-Raphson -- use scaled steepest descent instead.
     Minimum is close to point  2 DX=  2.75D-02 DF= -8.98D-06 DXR=  4.38D-02 DFR=  1.92D-03 which will be used.
 Gradient too large for Newton-Raphson -- use scaled steepest descent instead.
     Accept linear search using points  1 and  2.
 Gradient too large for Newton-Raphson -- use scaled steepest descent instead.
 Gradient too large for Newton-Raphson -- use scaled steepest descent instead.
     Accept linear search using points  1 and  2.
 Restarting incremental Fock formation.
 Gradient too large for Newton-Raphson -- use scaled steepest descent instead.
     Minimum is close to point  4 DX=  3.33D-02 DF= -1.04D-06 DXR=  1.56D-02 DFR=  2.19D-04 which will be used.
 Gradient too large for Newton-Raphson -- use scaled steepest descent instead.
     Minimum is close to point  3 DX=  3.67D-02 DF= -2.31D-05 DXR=  8.41D-02 DFR=  7.13D-03 which will be used.
 Gradient too large for Newton-Raphson -- use scaled steepest descent instead.
     Accept linear search using points  3 and  4.
     Minimum is close to point  4 DX= -3.52D-02 DF= -5.55D-07 DXR=  1.05D-02 DFR=  2.50D-04 which will be used.
 Gradient too large for Newton-Raphson -- use scaled steepest descent instead.
     Minimum is close to point  3 DX= -2.98D-02 DF= -5.65D-07 DXR=  5.23D-02 DFR=  2.74D-03 which will be used.
 Gradient too large for Newton-Raphson -- use scaled steepest descent instead.
     Accept linear search using points  1 and  2.
 Gradient too large for Newton-Raphson -- use scaled steepest descent instead.
     Accept linear search using points  1 and  2.
 LinEq1:  Iter=  0 NonCon=     1 RMS=6.90D-05 Max=7.30D-03 NDo=     1
 AX will form     1 AO Fock derivatives at one time.
 LinEq1:  Iter=  1 NonCon=     1 RMS=4.79D-05 Max=3.01D-03 NDo=     1
 LinEq1:  Iter=  2 NonCon=     1 RMS=1.12D-05 Max=1.10D-03 NDo=     1
 LinEq1:  Iter=  3 NonCon=     1 RMS=5.10D-06 Max=2.45D-04 NDo=     1
 LinEq1:  Iter=  4 NonCon=     1 RMS=3.72D-06 Max=3.79D-04 NDo=     1
 LinEq1:  Iter=  5 NonCon=     1 RMS=1.44D-06 Max=1.06D-04 NDo=     1
 LinEq1:  Iter=  6 NonCon=     1 RMS=1.09D-06 Max=6.67D-05 NDo=     1
 LinEq1:  Iter=  7 NonCon=     1 RMS=3.55D-07 Max=1.27D-05 NDo=     1
 LinEq1:  Iter=  8 NonCon=     1 RMS=1.84D-07 Max=9.46D-06 NDo=     1
 LinEq1:  Iter=  9 NonCon=     1 RMS=6.16D-08 Max=2.87D-06 NDo=     1
 LinEq1:  Iter= 10 NonCon=     1 RMS=2.47D-08 Max=9.45D-07 NDo=     1
 LinEq1:  Iter= 11 NonCon=     1 RMS=1.10D-08 Max=5.14D-07 NDo=     1
 LinEq1:  Iter= 12 NonCon=     0 RMS=4.39D-09 Max=1.70D-07 NDo=     1
 Linear equations converged to 1.903D-08 1.903D-07 after    12 iterations.
     Accept linear search using points  1 and  2.
     Minimum is close to point  2 DX= -9.09D-02 DF= -6.73D-06 DXR=  1.00D-01 DFR=  1.09D-02 which will be used.
 LinEq1:  Iter=  0 NonCon=     1 RMS=3.15D-05 Max=2.48D-03 NDo=     1
 LinEq1:  Iter=  1 NonCon=     1 RMS=2.84D-05 Max=2.55D-03 NDo=     1
 LinEq1:  Iter=  2 NonCon=     1 RMS=9.77D-06 Max=5.74D-04 NDo=     1
 LinEq1:  Iter=  3 NonCon=     1 RMS=6.05D-06 Max=4.76D-04 NDo=     1
 LinEq1:  Iter=  4 NonCon=     1 RMS=3.62D-06 Max=3.69D-04 NDo=     1
 LinEq1:  Iter=  5 NonCon=     1 RMS=3.10D-06 Max=2.30D-04 NDo=     1
 LinEq1:  Iter=  6 NonCon=     1 RMS=1.45D-06 Max=8.15D-05 NDo=     1
 LinEq1:  Iter=  7 NonCon=     1 RMS=6.47D-07 Max=3.90D-05 NDo=     1
 LinEq1:  Iter=  8 NonCon=     1 RMS=3.91D-07 Max=2.67D-05 NDo=     1
 LinEq1:  Iter=  9 NonCon=     1 RMS=2.45D-07 Max=1.42D-05 NDo=     1
 LinEq1:  Iter= 10 NonCon=     1 RMS=1.41D-07 Max=9.06D-06 NDo=     1
 LinEq1:  Iter= 11 NonCon=     1 RMS=6.91D-08 Max=4.47D-06 NDo=     1
 LinEq1:  Iter= 12 NonCon=     1 RMS=2.74D-08 Max=1.85D-06 NDo=     1
 LinEq1:  Iter= 13 NonCon=     1 RMS=1.09D-08 Max=6.30D-07 NDo=     1
 LinEq1:  Iter= 14 NonCon=     1 RMS=4.25D-09 Max=2.22D-07 NDo=     1
 LinEq1:  Iter= 15 NonCon=     0 RMS=1.60D-09 Max=5.77D-08 NDo=     1
 Linear equations converged to 1.903D-08 1.903D-07 after    15 iterations.
     Minimum is close to point  2 DX=  1.94D-02 DF= -8.32D-09 DXR=  1.90D-02 DFR=  3.62D-04 which will be used.
 LinEq1:  Iter=  0 NonCon=     1 RMS=5.64D-07 Max=6.90D-05 NDo=     1
 LinEq1:  Iter=  1 NonCon=     1 RMS=4.63D-07 Max=3.72D-05 NDo=     1
 LinEq1:  Iter=  2 NonCon=     1 RMS=1.76D-07 Max=2.09D-05 NDo=     1
 LinEq1:  Iter=  3 NonCon=     1 RMS=1.32D-07 Max=1.30D-05 NDo=     1
 LinEq1:  Iter=  4 NonCon=     1 RMS=5.30D-08 Max=2.59D-06 NDo=     1
 LinEq1:  Iter=  5 NonCon=     1 RMS=3.98D-08 Max=2.39D-06 NDo=     1
 LinEq1:  Iter=  6 NonCon=     1 RMS=2.03D-08 Max=1.56D-06 NDo=     1
 LinEq1:  Iter=  7 NonCon=     1 RMS=1.29D-08 Max=8.09D-07 NDo=     1
 LinEq1:  Iter=  8 NonCon=     1 RMS=9.07D-09 Max=5.76D-07 NDo=     1
 LinEq1:  Iter=  9 NonCon=     1 RMS=4.42D-09 Max=2.51D-07 NDo=     1
 LinEq1:  Iter= 10 NonCon=     1 RMS=2.26D-09 Max=1.06D-07 NDo=     1
 LinEq1:  Iter= 11 NonCon=     1 RMS=7.52D-10 Max=3.19D-08 NDo=     1
 LinEq1:  Iter= 12 NonCon=     1 RMS=2.84D-10 Max=1.51D-08 NDo=     1
 LinEq1:  Iter= 13 NonCon=     0 RMS=1.06D-10 Max=4.60D-09 NDo=     1
 Linear equations converged to 5.169D-10 5.169D-09 after    13 iterations.
 SCF Done:  E(UwB97XD) =  -422.087387019     a.u. after   17 cycles
            Convg  =    0.5841D-06                    80 Fock formations.
              S**2 =  2.0127                  -V/T =  2.0057
 <Sx>= 0.0000 <Sy>= 0.0000 <Sz>= 1.0000 <S**2>= 2.0127 S= 1.0042
 <L.S>=  0.00000000000    
 Annihilation of the first spin contaminant:
 S**2 before annihilation     2.0127,   after     2.0001
 DoSCS=F DFT=T ScalE2(SS,OS)=  1.000000  1.000000
 Range of M.O.s used for correlation:     1   598
 NBasis=   598 NAE=    33 NBE=    31 NFC=     0 NFV=     0
 NROrb=    598 NOA=    33 NOB=    31 NVA=   565 NVB=   567

 **** Warning!!: The largest alpha MO coefficient is  0.50957786D+02


 **** Warning!!: The largest beta MO coefficient is  0.52279089D+02

 Symmetrizing basis deriv contribution to polar:
 IMax=3 JMax=2 DiffMx= 0.00D+00
 G2DrvN: will do    19 centers at a time, making    1 passes.
 Calling FoFCou, ICntrl=  3107 FMM=F I1Cent=   0 AccDes= 0.00D+00.
 End of G2Drv F.D. properties file   721 does not exist.
 End of G2Drv F.D. properties file   722 does not exist.
 End of G2Drv F.D. properties file   788 does not exist.
          IDoAtm=111111111111111111
          Differentiating once with respect to electric field.
                with respect to dipole field.
          Differentiating once with respect to nuclear coordinates.
 CalDSu exits because no D1Ps are significant.
          There are    57 degrees of freedom in the 1st order CPHF.  IDoFFX=6 NUNeed=     3.
     54 vectors produced by pass  0 Test12= 6.35D-14 1.75D-09 XBig12= 8.62D+01 4.92D+00.
 AX will form    54 AO Fock derivatives at one time.
     54 vectors produced by pass  1 Test12= 6.35D-14 1.75D-09 XBig12= 1.22D+01 4.18D-01.
     54 vectors produced by pass  2 Test12= 6.35D-14 1.75D-09 XBig12= 7.34D-01 1.35D-01.
     54 vectors produced by pass  3 Test12= 6.35D-14 1.75D-09 XBig12= 1.33D-02 1.83D-02.
     54 vectors produced by pass  4 Test12= 6.35D-14 1.75D-09 XBig12= 2.27D-04 2.03D-03.
     54 vectors produced by pass  5 Test12= 6.35D-14 1.75D-09 XBig12= 2.69D-06 1.64D-04.
     54 vectors produced by pass  6 Test12= 6.35D-14 1.75D-09 XBig12= 3.05D-08 1.39D-05.
     47 vectors produced by pass  7 Test12= 6.35D-14 1.75D-09 XBig12= 3.24D-10 1.47D-06.
      4 vectors produced by pass  8 Test12= 6.35D-14 1.75D-09 XBig12= 3.14D-12 1.47D-07.
      3 vectors produced by pass  9 Test12= 6.35D-14 1.75D-09 XBig12= 2.88D-14 1.36D-08.
 InvSVY:  IOpt=1 It=  1 EMax= 1.78D-14
 Solved reduced A of dimension   432 with    57 vectors.
 Isotropic polarizability for W=    0.000000       90.43 Bohr**3.
 End of Minotr F.D. properties file   721 does not exist.
 End of Minotr F.D. properties file   722 does not exist.
 End of Minotr F.D. properties file   788 does not exist.
 Calling FoFJK, ICntrl=    100127 FMM=F ISym2X=0 I1Cent= 0 IOpClX= 1 NMat=1 NMatS=1 NMatT=0.
 ***** Axes restored to original set *****
 -------------------------------------------------------------------
 Center     Atomic                   Forces (Hartrees/Bohr)
 Number     Number              X              Y              Z
 -------------------------------------------------------------------
      1        1           0.000008833    0.000007549   -0.000014366
      2        6           0.000117557    0.000034735    0.000026495
      3        1           0.000048988    0.000027492    0.000029424
      4        1           0.000051545   -0.000023620   -0.000037822
      5        6           0.000060836   -0.000052101   -0.000011346
      6        1          -0.000001046   -0.000003646   -0.000003223
      7        1          -0.000069866    0.000042411    0.000057407
      8        8           0.000002321   -0.000002950   -0.000006243
      9        1          -0.000013185    0.000007175   -0.000001443
     10        6           0.000000473   -0.000005035    0.000004991
     11        1           0.000003982    0.000001011    0.000002959
     12        1           0.000001187    0.000000826    0.000002740
     13        6          -0.000052980   -0.000025099    0.000000550
     14        6           0.000018118    0.000036533    0.000014360
     15        1          -0.000003963    0.000002992    0.000007380
     16        1          -0.000092921   -0.000031475   -0.000042519
     17        8          -0.000094590    0.000006173   -0.000023920
     18        8           0.000014709   -0.000022971   -0.000005424
 -------------------------------------------------------------------
 Cartesian Forces:  Max     0.000117557 RMS     0.000035693
 FormGI is forming the generalized inverse of G from B-inverse, IUseBI=4.

 GradGradGradGradGradGradGradGradGradGradGradGradGradGradGradGradGradGrad
 Berny optimization.
 Internal  Forces:  Max     0.001013044 RMS     0.000179006
 Search for a saddle point.
 Step number   4 out of a maximum of   84
 All quantities printed in internal units (Hartrees-Bohrs-Radians)
 Swapping is turned off.
 Second derivative matrix not updated -- analytic derivatives used.
 ITU=  0  0  0  0
     Eigenvalues ---   -0.03806   0.00104   0.00187   0.00231   0.00349
     Eigenvalues ---    0.00763   0.02594   0.03095   0.03618   0.04129
     Eigenvalues ---    0.04287   0.04507   0.04598   0.05156   0.05467
     Eigenvalues ---    0.05534   0.06355   0.06946   0.09471   0.11150
     Eigenvalues ---    0.11817   0.12107   0.12256   0.12729   0.13262
     Eigenvalues ---    0.13343   0.15106   0.15693   0.15973   0.19757
     Eigenvalues ---    0.20741   0.22174   0.24534   0.26955   0.28912
     Eigenvalues ---    0.30172   0.30717   0.31631   0.32517   0.34170
     Eigenvalues ---    0.34433   0.34556   0.34746   0.35033   0.35253
     Eigenvalues ---    0.39891   0.42001   0.87531
 Eigenvectors required to have negative eigenvalues:
                          R8        R6        R7        A10       D27
   1                    0.88339  -0.39088   0.09249   0.06725  -0.06624
                          R17       A7        D4        D7        A29
   1                   -0.06194  -0.06154  -0.06114  -0.05946  -0.05892
 RFO step:  Lambda0=9.766227875D-08 Lambda=-2.15691778D-05.
 Linear search not attempted -- option 19 set.
 Iteration  1 RMS(Cart)=  0.01763340 RMS(Int)=  0.00008924
 Iteration  2 RMS(Cart)=  0.00012697 RMS(Int)=  0.00000298
 Iteration  3 RMS(Cart)=  0.00000001 RMS(Int)=  0.00000298
 Variable       Old X    -DE/DX   Delta X   Delta X   Delta X     New X
                                 (Linear)    (Quad)   (Total)
    R1        2.05675   0.00000   0.00000   0.00004   0.00004   2.05679
    R2        2.05631  -0.00003   0.00000  -0.00014  -0.00014   2.05617
    R3        2.05675  -0.00007   0.00000  -0.00008  -0.00008   2.05667
    R4        2.90146   0.00001   0.00000  -0.00032  -0.00032   2.90114
    R5        2.08643   0.00000   0.00000   0.00008   0.00008   2.08651
    R6        2.26235   0.00021   0.00000   0.00063   0.00063   2.26298
    R7        2.50938   0.00000   0.00000   0.00005   0.00005   2.50943
    R8        2.65782   0.00021   0.00000  -0.00203  -0.00203   2.65579
    R9        2.06287  -0.00002   0.00000  -0.00001  -0.00001   2.06286
   R10        2.05274   0.00000   0.00000  -0.00001  -0.00001   2.05273
   R11        2.05925   0.00000   0.00000   0.00007   0.00007   2.05932
   R12        2.83775  -0.00001   0.00000   0.00009   0.00009   2.83785
   R13        2.89363   0.00004   0.00000  -0.00001  -0.00001   2.89362
   R14        2.27880  -0.00001   0.00000  -0.00016  -0.00016   2.27865
   R15        2.08057   0.00000   0.00000   0.00021   0.00021   2.08078
   R16        2.07200  -0.00005   0.00000  -0.00016  -0.00016   2.07184
   R17        2.60414   0.00011   0.00000  -0.00022  -0.00022   2.60393
    A1        1.91518  -0.00002   0.00000  -0.00009  -0.00009   1.91509
    A2        1.90821   0.00001   0.00000  -0.00003  -0.00003   1.90818
    A3        1.92584  -0.00004   0.00000  -0.00021  -0.00021   1.92563
    A4        1.90317  -0.00001   0.00000  -0.00015  -0.00015   1.90302
    A5        1.88723   0.00004   0.00000   0.00072   0.00072   1.88794
    A6        1.92399   0.00002   0.00000  -0.00023  -0.00023   1.92376
    A7        1.92165  -0.00018   0.00000   0.00015   0.00016   1.92180
    A8        1.88859   0.00046   0.00000   0.00188   0.00188   1.89047
    A9        1.95727  -0.00012   0.00000   0.00020   0.00019   1.95746
   A10        1.82557  -0.00010   0.00000  -0.00110  -0.00110   1.82447
   A11        1.89860   0.00010   0.00000  -0.00069  -0.00069   1.89791
   A12        1.96762  -0.00016   0.00000  -0.00051  -0.00051   1.96711
   A13        1.91088  -0.00001   0.00000   0.00035   0.00035   1.91123
   A14        1.86222   0.00000   0.00000  -0.00047  -0.00047   1.86175
   A15        1.89854   0.00001   0.00000   0.00118   0.00118   1.89972
   A16        1.94020   0.00000   0.00000  -0.00021  -0.00021   1.93999
   A17        1.91562   0.00000   0.00000  -0.00013  -0.00013   1.91549
   A18        1.93517   0.00000   0.00000  -0.00068  -0.00068   1.93449
   A19        2.04232   0.00001   0.00000  -0.00004  -0.00004   2.04228
   A20        2.15216  -0.00005   0.00000   0.00009   0.00009   2.15225
   A21        2.08870   0.00003   0.00000  -0.00005  -0.00005   2.08865
   A22        1.84882  -0.00014   0.00000  -0.00187  -0.00187   1.84695
   A23        1.89190   0.00003   0.00000   0.00086   0.00086   1.89277
   A24        2.00818   0.00019   0.00000   0.00143   0.00143   2.00961
   A25        1.86344  -0.00003   0.00000  -0.00124  -0.00124   1.86220
   A26        1.85460  -0.00010   0.00000  -0.00088  -0.00088   1.85372
   A27        1.98598   0.00001   0.00000   0.00117   0.00117   1.98715
   A28        1.84965   0.00101   0.00000   0.00426   0.00426   1.85391
   A29        3.16558   0.00021   0.00000   0.00286   0.00286   3.16844
   A30        3.27805  -0.00078   0.00000  -0.01639  -0.01639   3.26166
    D1        1.04299  -0.00003   0.00000   0.00593   0.00593   1.04892
    D2        3.02849   0.00000   0.00000   0.00573   0.00573   3.03422
    D3       -1.07359   0.00004   0.00000   0.00657   0.00657  -1.06701
    D4       -1.05173  -0.00001   0.00000   0.00572   0.00572  -1.04601
    D5        0.93377   0.00003   0.00000   0.00551   0.00552   0.93929
    D6        3.11488   0.00007   0.00000   0.00636   0.00636   3.12124
    D7       -3.13075  -0.00004   0.00000   0.00560   0.00560  -3.12515
    D8       -1.14526   0.00000   0.00000   0.00540   0.00540  -1.13985
    D9        1.03586   0.00004   0.00000   0.00625   0.00625   1.04210
   D10        0.59803   0.00024   0.00000  -0.00036  -0.00035   0.59768
   D11        2.63173   0.00020   0.00000   0.00066   0.00064   2.63237
   D12       -1.54507  -0.00011   0.00000  -0.00691  -0.00691  -1.55197
   D13       -1.30143  -0.00002   0.00000   0.00412   0.00412  -1.29731
   D14        1.83713   0.00001   0.00000   0.00645   0.00645   1.84358
   D15        2.89142  -0.00002   0.00000   0.00305   0.00305   2.89447
   D16       -0.25320   0.00002   0.00000   0.00538   0.00538  -0.24782
   D17        0.74114  -0.00002   0.00000   0.00387   0.00387   0.74501
   D18       -2.40349   0.00002   0.00000   0.00620   0.00620  -2.39729
   D19       -1.47775   0.00000   0.00000  -0.00506  -0.00506  -1.48281
   D20        2.81097   0.00008   0.00000  -0.00311  -0.00311   2.80787
   D21        0.56532  -0.00011   0.00000  -0.00661  -0.00661   0.55872
   D22        1.66676  -0.00003   0.00000  -0.00731  -0.00731   1.65946
   D23       -0.32770   0.00005   0.00000  -0.00535  -0.00535  -0.33305
   D24       -2.57335  -0.00014   0.00000  -0.00885  -0.00885  -2.58220
   D25        1.07767   0.00019   0.00000  -0.00387  -0.00387   1.07380
   D26        3.11747   0.00006   0.00000  -0.00598  -0.00598   3.11149
   D27       -1.12032  -0.00003   0.00000  -0.00742  -0.00742  -1.12774
         Item               Value     Threshold  Converged?
 Maximum Force            0.001013     0.000450     NO 
 RMS     Force            0.000179     0.000300     YES
 Maximum Displacement     0.062725     0.001800     NO 
 RMS     Displacement     0.017639     0.001200     NO 
 Predicted change in Energy=-1.074843D-05
 GradGradGradGradGradGradGradGradGradGradGradGradGradGradGradGradGradGrad

                          Input orientation:                          
 ---------------------------------------------------------------------
 Center     Atomic      Atomic             Coordinates (Angstroms)
 Number     Number       Type             X           Y           Z
 ---------------------------------------------------------------------
      1          1           0        3.054106   -0.193451    1.374817
      2          6           0        2.149131   -0.528045    0.871133
      3          1           0        2.238828   -1.582118    0.616574
      4          1           0        1.297026   -0.394441    1.534882
      5          6           0        1.938693    0.262060   -0.428232
      6          1           0        2.796382    0.111723   -1.107114
      7          1           0        1.007021   -0.213543   -1.011187
      8          8           0        1.793916    1.563121   -0.205313
      9          1           0       -0.764647    1.684380   -0.560486
     10          6           0       -1.710880    1.190829   -0.330962
     11          1           0       -2.306498    1.830495    0.314036
     12          1           0       -2.211659    1.016743   -1.283043
     13          6           0       -1.423992   -0.107528    0.366991
     14          6           0       -0.890287   -1.256434   -0.493160
     15          1           0       -1.777413   -1.745967   -0.924192
     16          1           0       -0.414199   -1.991482    0.166443
     17          8           0       -1.592885   -0.275430    1.549046
     18          8           0       -0.105791   -0.873963   -1.559462
 ---------------------------------------------------------------------
                    Distance matrix (angstroms):
                    1          2          3          4          5
     1  H    0.000000
     2  C    1.088408   0.000000
     3  H    1.779890   1.088079   0.000000
     4  H    1.775767   1.088345   1.772246   0.000000
     5  C    2.168553   1.535219   2.140723   2.167151   0.000000
     6  H    2.513868   2.177544   2.480134   3.079677   1.104134
     7  H    3.143880   2.224063   2.457631   2.568909   1.197518
     8  O    2.677767   2.378632   3.281154   2.665938   1.327935
     9  H    4.674882   3.928671   4.590898   3.600355   3.057536
    10  C    5.247000   4.393091   4.918054   3.878396   3.767155
    11  H    5.827323   5.072051   5.691876   4.407516   4.586131
    12  H    6.021385   5.103267   5.492673   4.716250   4.304146
    13  C    4.590910   3.632932   3.956381   2.974933   3.475143
    14  C    4.491939   3.410265   3.336007   3.104887   3.211412
    15  H    5.571295   4.486008   4.304764   4.162432   4.252951
    16  H    4.089282   3.034616   2.721902   2.711357   3.311826
    17  O    4.650979   3.811307   4.154391   2.892395   4.082960
    18  O    4.365552   3.333485   3.276256   3.431151   2.598104
                    6          7          8          9         10
     6  H    0.000000
     7  H    1.821212   0.000000
     8  O    1.981095   2.103609   0.000000
     9  H    3.931028   2.635156   2.585942   0.000000
    10  C    4.699180   3.134000   3.526753   1.091619   0.000000
    11  H    5.568952   4.112629   4.141812   1.778607   1.086257
    12  H    5.092199   3.456502   4.183857   1.749763   1.089745
    13  C    4.475780   2.796504   3.670630   2.122706   1.501724
    14  C    3.979990   2.226151   3.903548   2.944266   2.586267
    15  H    4.940047   3.179459   4.921507   3.595171   2.996852
    16  H    4.043915   2.562761   4.201092   3.763402   3.472160
    17  O    5.144972   3.649402   4.234202   2.996157   2.387105
    18  O    3.098194   1.405386   3.373719   2.824387   2.889445
                   11         12         13         14         15
    11  H    0.000000
    12  H    1.794950   0.000000
    13  C    2.130153   2.146396   0.000000
    14  C    3.490895   2.745409   1.531236   0.000000
    15  H    3.821547   2.819559   2.115784   1.101101   0.000000
    16  H    4.267327   3.792267   2.146901   1.096372   1.762984
    17  O    2.543504   3.173850   1.205807   2.372049   2.883303
    18  O    3.958181   2.843564   2.456887   1.377940   1.989542
                   16         17         18
    16  H    0.000000
    17  O    2.499145   0.000000
    18  O    2.079113   3.497501   0.000000
 Stoichiometry    C5H10O3(3)
 Framework group  C1[X(C5H10O3)]
 Deg. of freedom    48
 Full point group                 C1      NOp   1
 Largest Abelian subgroup         C1      NOp   1
 Largest concise Abelian subgroup C1      NOp   1
                         Standard orientation:                         
 ---------------------------------------------------------------------
 Center     Atomic      Atomic             Coordinates (Angstroms)
 Number     Number       Type             X           Y           Z
 ---------------------------------------------------------------------
      1          1           0        2.903731   -0.220049    1.582571
      2          6           0        1.991960   -0.548210    1.086973
      3          1           0        1.993554   -1.632427    0.995395
      4          1           0        1.130698   -0.243201    1.678322
      5          6           0        1.906271    0.051297   -0.323753
      6          1           0        2.772130   -0.272957   -0.927293
      7          1           0        0.957973   -0.425431   -0.878288
      8          8           0        1.873966    1.378672   -0.302665
      9          1           0       -0.646626    1.663580   -0.805196
     10          6           0       -1.642689    1.293355   -0.555347
     11          1           0       -2.201194    2.071901   -0.043593
     12          1           0       -2.120001    1.020780   -1.496315
     13          6           0       -1.504572    0.095794    0.340167
     14          6           0       -1.046426   -1.211484   -0.312377
     15          1           0       -1.957604   -1.682761   -0.712473
     16          1           0       -0.666440   -1.876330    0.472237
     17          8           0       -1.734148    0.123767    1.523587
     18          8           0       -0.189004   -1.063392   -1.380840
 ---------------------------------------------------------------------
 Rotational constants (GHZ):           2.4136565           1.2467798           1.2139276
 Standard basis: Aug-CC-pVTZ (5D, 7F)
 There are   690 symmetry adapted cartesian basis functions of A   symmetry.
 There are   598 symmetry adapted basis functions of A   symmetry.
   598 basis functions,   846 primitive gaussians,   690 cartesian basis functions
    33 alpha electrons       31 beta electrons
       nuclear repulsion energy       385.5745775789 Hartrees.
 NAtoms=   18 NActive=   18 NUniq=   18 SFac= 1.00D+00 NAtFMM=   60 NAOKFM=F Big=F
 Integral buffers will be    131072 words long.
 Raffenetti 2 integral format.
 Two-electron integral symmetry is turned on.
 Nuclear repulsion after empirical dispersion term =      385.5642740453 Hartrees.
 One-electron integrals computed using PRISM.
 NBasis=   598 RedAO= T EigKep=  5.23D-06  NBF=   598
 NBsUse=   598 1.00D-06 EigRej= -1.00D+00 NBFU=   598
 ExpMin= 2.53D-02 ExpMax= 1.53D+04 ExpMxC= 5.22D+02 IAcc=3 IRadAn=         7 AccDes= 0.00D+00
 Harris functional with IExCor= 4639 and IRadAn=       7 diagonalized for initial guess.
 HarFok:  IExCor= 4639 AccDes= 0.00D+00 IRadAn=         7 IDoV= 1 UseB2=F ITyADJ=14
 ICtDFT=  3500011 ScaDFX=  1.000000  1.000000  1.000000  1.000000
 FoFCou: FMM=F IPFlag=           0 FMFlag=      100000 FMFlg1=           0
         NFxFlg=           0 DoJE=T BraDBF=F KetDBF=T FulRan=T
         wScrn=  0.000000 ICntrl=       500 IOpCl=  0 I1Cent=   200000004 NGrid=           0
         NMat0=    1 NMatS0=      1 NMatT0=    0 NMatD0=    1 NMtDS0=    0 NMtDT0=    0
 Petite list used in FoFCou.
 Mixing orbitals, IMix= 1 IMixAn=  0 NRI=1 NE=   33 Coef=  7.07106781D-01  7.07106781D-01
 Mixing orbitals, IMix= 1 IMixAn=  0 NRI=1 NE=   31 Coef= -7.07106781D-01  7.07106781D-01
 Initial guess <Sx>= 0.0000 <Sy>= 0.0000 <Sz>= 1.0000 <S**2>= 2.0000 S= 1.0000
 Gradient too large for Newton-Raphson -- use scaled steepest descent instead.
     Minimum is close to point  3 DX=  4.03D-02 DF= -2.38D-03 DXR=  9.16D-02 DFR=  7.25D-03 which will be used.
 Gradient too large for Newton-Raphson -- use scaled steepest descent instead.
     Accept linear search using points  3 and  4.
 Gradient too large for Newton-Raphson -- use scaled steepest descent instead.
     Minimum is close to point  2 DX=  2.03D-02 DF= -1.40D-05 DXR=  3.89D-02 DFR=  1.52D-03 which will be used.
 Gradient too large for Newton-Raphson -- use scaled steepest descent instead.
     Minimum is close to point  2 DX=  6.95D-03 DF= -6.16D-07 DXR=  1.15D-02 DFR=  1.31D-04 which will be used.
 Gradient too large for Newton-Raphson -- use scaled steepest descent instead.
     Accept linear search using points  1 and  2.
 Gradient too large for Newton-Raphson -- use scaled steepest descent instead.
     Accept linear search using points  4 and  5.
 Gradient too large for Newton-Raphson -- use scaled steepest descent instead.
 Restarting incremental Fock formation.
     Minimum is close to point  3 DX=  2.17D-02 DF= -1.42D-05 DXR=  5.14D-02 DFR=  2.65D-03 which will be used.
 Gradient too large for Newton-Raphson -- use scaled steepest descent instead.
 Gradient too large for Newton-Raphson -- use scaled steepest descent instead.
     Minimum is close to point  3 DX=  3.18D-02 DF= -1.30D-05 DXR=  7.36D-02 DFR=  5.44D-03 which will be used.
 Gradient too large for Newton-Raphson -- use scaled steepest descent instead.
 Gradient too large for Newton-Raphson -- use scaled steepest descent instead.
     Accept linear search using points  1 and  2.
 Gradient too large for Newton-Raphson -- use scaled steepest descent instead.
     Accept linear search using points  1 and  2.
 LinEq1:  Iter=  0 NonCon=     1 RMS=7.85D-05 Max=6.63D-03 NDo=     1
 AX will form     1 AO Fock derivatives at one time.
 LinEq1:  Iter=  1 NonCon=     1 RMS=8.72D-05 Max=5.04D-03 NDo=     1
 LinEq1:  Iter=  2 NonCon=     1 RMS=1.72D-05 Max=7.79D-04 NDo=     1
 LinEq1:  Iter=  3 NonCon=     1 RMS=1.37D-05 Max=1.13D-03 NDo=     1
 LinEq1:  Iter=  4 NonCon=     1 RMS=5.79D-06 Max=4.90D-04 NDo=     1
 LinEq1:  Iter=  5 NonCon=     1 RMS=4.19D-06 Max=3.26D-04 NDo=     1
 LinEq1:  Iter=  6 NonCon=     1 RMS=1.90D-06 Max=9.91D-05 NDo=     1
 LinEq1:  Iter=  7 NonCon=     1 RMS=1.27D-06 Max=9.89D-05 NDo=     1
 LinEq1:  Iter=  8 NonCon=     1 RMS=2.66D-07 Max=1.10D-05 NDo=     1
 LinEq1:  Iter=  9 NonCon=     1 RMS=1.14D-07 Max=4.42D-06 NDo=     1
 LinEq1:  Iter= 10 NonCon=     1 RMS=4.68D-08 Max=1.81D-06 NDo=     1
 LinEq1:  Iter= 11 NonCon=     1 RMS=1.91D-08 Max=7.15D-07 NDo=     1
 LinEq1:  Iter= 12 NonCon=     1 RMS=6.25D-09 Max=2.62D-07 NDo=     1
 LinEq1:  Iter= 13 NonCon=     0 RMS=2.60D-09 Max=1.15D-07 NDo=     1
 Linear equations converged to 1.903D-08 1.903D-07 after    13 iterations.
     Accept linear search using points  1 and  2.
 LinEq1:  Iter=  0 NonCon=     1 RMS=2.42D-05 Max=1.50D-03 NDo=     1
 LinEq1:  Iter=  1 NonCon=     1 RMS=2.16D-05 Max=1.93D-03 NDo=     1
 LinEq1:  Iter=  2 NonCon=     1 RMS=7.34D-06 Max=5.80D-04 NDo=     1
 LinEq1:  Iter=  3 NonCon=     1 RMS=4.60D-06 Max=3.48D-04 NDo=     1
 LinEq1:  Iter=  4 NonCon=     1 RMS=2.48D-06 Max=1.72D-04 NDo=     1
 LinEq1:  Iter=  5 NonCon=     1 RMS=1.71D-06 Max=1.03D-04 NDo=     1
 LinEq1:  Iter=  6 NonCon=     1 RMS=9.59D-07 Max=5.75D-05 NDo=     1
 LinEq1:  Iter=  7 NonCon=     1 RMS=5.32D-07 Max=2.43D-05 NDo=     1
 LinEq1:  Iter=  8 NonCon=     1 RMS=3.60D-07 Max=2.56D-05 NDo=     1
 LinEq1:  Iter=  9 NonCon=     1 RMS=1.93D-07 Max=1.60D-05 NDo=     1
 LinEq1:  Iter= 10 NonCon=     1 RMS=9.72D-08 Max=6.17D-06 NDo=     1
 LinEq1:  Iter= 11 NonCon=     1 RMS=4.94D-08 Max=4.02D-06 NDo=     1
 LinEq1:  Iter= 12 NonCon=     1 RMS=2.00D-08 Max=1.42D-06 NDo=     1
 LinEq1:  Iter= 13 NonCon=     1 RMS=8.14D-09 Max=3.61D-07 NDo=     1
 LinEq1:  Iter= 14 NonCon=     0 RMS=3.26D-09 Max=1.61D-07 NDo=     1
 Linear equations converged to 1.903D-08 1.903D-07 after    14 iterations.
     Minimum is close to point  2 DX=  1.38D-02 DF= -2.55D-09 DXR=  1.36D-02 DFR=  1.85D-04 which will be used.
 LinEq1:  Iter=  0 NonCon=     1 RMS=2.94D-07 Max=3.98D-05 NDo=     1
 LinEq1:  Iter=  1 NonCon=     1 RMS=2.51D-07 Max=2.43D-05 NDo=     1
 LinEq1:  Iter=  2 NonCon=     1 RMS=9.71D-08 Max=9.71D-06 NDo=     1
 LinEq1:  Iter=  3 NonCon=     1 RMS=6.57D-08 Max=4.32D-06 NDo=     1
 LinEq1:  Iter=  4 NonCon=     1 RMS=3.15D-08 Max=2.06D-06 NDo=     1
 LinEq1:  Iter=  5 NonCon=     1 RMS=2.25D-08 Max=1.61D-06 NDo=     1
 LinEq1:  Iter=  6 NonCon=     1 RMS=1.28D-08 Max=7.46D-07 NDo=     1
 LinEq1:  Iter=  7 NonCon=     1 RMS=8.03D-09 Max=5.62D-07 NDo=     1
 LinEq1:  Iter=  8 NonCon=     1 RMS=4.90D-09 Max=2.37D-07 NDo=     1
 LinEq1:  Iter=  9 NonCon=     1 RMS=2.83D-09 Max=2.23D-07 NDo=     1
 LinEq1:  Iter= 10 NonCon=     1 RMS=9.09D-10 Max=4.87D-08 NDo=     1
 LinEq1:  Iter= 11 NonCon=     1 RMS=4.25D-10 Max=1.65D-08 NDo=     1
 LinEq1:  Iter= 12 NonCon=     1 RMS=1.39D-10 Max=7.46D-09 NDo=     1
 LinEq1:  Iter= 13 NonCon=     0 RMS=6.15D-11 Max=2.91D-09 NDo=     1
 Linear equations converged to 3.336D-10 3.336D-09 after    13 iterations.
 Restarting incremental Fock formation.
 SCF Done:  E(UwB97XD) =  -422.087392826     a.u. after   16 cycles
            Convg  =    0.2345D-06                    81 Fock formations.
              S**2 =  2.0127                  -V/T =  2.0057
 <Sx>= 0.0000 <Sy>= 0.0000 <Sz>= 1.0000 <S**2>= 2.0127 S= 1.0042
 <L.S>=  0.00000000000    
 Annihilation of the first spin contaminant:
 S**2 before annihilation     2.0127,   after     2.0001
 DoSCS=F DFT=T ScalE2(SS,OS)=  1.000000  1.000000
 Range of M.O.s used for correlation:     1   598
 NBasis=   598 NAE=    33 NBE=    31 NFC=     0 NFV=     0
 NROrb=    598 NOA=    33 NOB=    31 NVA=   565 NVB=   567

 **** Warning!!: The largest alpha MO coefficient is  0.51564007D+02


 **** Warning!!: The largest beta MO coefficient is  0.50714788D+02

 Symmetrizing basis deriv contribution to polar:
 IMax=3 JMax=2 DiffMx= 0.00D+00
 G2DrvN: will do    19 centers at a time, making    1 passes.
 Calling FoFCou, ICntrl=  3107 FMM=F I1Cent=   0 AccDes= 0.00D+00.
 End of G2Drv F.D. properties file   721 does not exist.
 End of G2Drv F.D. properties file   722 does not exist.
 End of G2Drv F.D. properties file   788 does not exist.
          IDoAtm=111111111111111111
          Differentiating once with respect to electric field.
                with respect to dipole field.
          Differentiating once with respect to nuclear coordinates.
 CalDSu exits because no D1Ps are significant.
          There are    57 degrees of freedom in the 1st order CPHF.  IDoFFX=6 NUNeed=     3.
     54 vectors produced by pass  0 Test12= 6.35D-14 1.75D-09 XBig12= 8.69D+01 4.95D+00.
 AX will form    54 AO Fock derivatives at one time.
     54 vectors produced by pass  1 Test12= 6.35D-14 1.75D-09 XBig12= 1.23D+01 4.19D-01.
     54 vectors produced by pass  2 Test12= 6.35D-14 1.75D-09 XBig12= 7.20D-01 1.33D-01.
     54 vectors produced by pass  3 Test12= 6.35D-14 1.75D-09 XBig12= 1.31D-02 1.80D-02.
     54 vectors produced by pass  4 Test12= 6.35D-14 1.75D-09 XBig12= 2.16D-04 1.90D-03.
     54 vectors produced by pass  5 Test12= 6.35D-14 1.75D-09 XBig12= 2.55D-06 1.66D-04.
     54 vectors produced by pass  6 Test12= 6.35D-14 1.75D-09 XBig12= 2.93D-08 1.43D-05.
     48 vectors produced by pass  7 Test12= 6.35D-14 1.75D-09 XBig12= 3.21D-10 1.41D-06.
      4 vectors produced by pass  8 Test12= 6.35D-14 1.75D-09 XBig12= 3.20D-12 1.82D-07.
      3 vectors produced by pass  9 Test12= 6.35D-14 1.75D-09 XBig12= 2.96D-14 1.68D-08.
 InvSVY:  IOpt=1 It=  1 EMax= 1.60D-14
 Solved reduced A of dimension   433 with    57 vectors.
 Isotropic polarizability for W=    0.000000       90.66 Bohr**3.
 End of Minotr F.D. properties file   721 does not exist.
 End of Minotr F.D. properties file   722 does not exist.
 End of Minotr F.D. properties file   788 does not exist.
 Calling FoFJK, ICntrl=    100127 FMM=F ISym2X=0 I1Cent= 0 IOpClX= 1 NMat=1 NMatS=1 NMatT=0.
 ***** Axes restored to original set *****
 -------------------------------------------------------------------
 Center     Atomic                   Forces (Hartrees/Bohr)
 Number     Number              X              Y              Z
 -------------------------------------------------------------------
      1        1           0.000000432   -0.000006182   -0.000000166
      2        6          -0.000014318   -0.000007450   -0.000002889
      3        1          -0.000002638   -0.000005984   -0.000003347
      4        1          -0.000054604   -0.000027924   -0.000036086
      5        6           0.000001245    0.000002355    0.000001837
      6        1           0.000000111   -0.000002445    0.000001285
      7        1          -0.000003106   -0.000000441   -0.000000235
      8        8           0.000006993   -0.000002735    0.000003737
      9        1          -0.000004304    0.000001609   -0.000000680
     10        6           0.000000772    0.000001321    0.000003182
     11        1           0.000001675    0.000002184    0.000001190
     12        1           0.000001750    0.000003561    0.000000986
     13        6          -0.000003674   -0.000001618   -0.000008042
     14        6          -0.000032924   -0.000017501   -0.000015023
     15        1          -0.000002167    0.000005488   -0.000004205
     16        1           0.000113923    0.000055016    0.000053827
     17        8          -0.000005320    0.000000266    0.000002068
     18        8          -0.000003846    0.000000479    0.000002560
 -------------------------------------------------------------------
 Cartesian Forces:  Max     0.000113923 RMS     0.000022064
 FormGI is forming the generalized inverse of G from B-inverse, IUseBI=4.

 GradGradGradGradGradGradGradGradGradGradGradGradGradGradGradGradGradGrad
 Berny optimization.
 Internal  Forces:  Max     0.000359084 RMS     0.000073910
 Search for a saddle point.
 Step number   5 out of a maximum of   84
 All quantities printed in internal units (Hartrees-Bohrs-Radians)
 Swapping is turned off.
 Second derivative matrix not updated -- analytic derivatives used.
 ITU=  0  0  0  0  0
     Eigenvalues ---   -0.03835   0.00105   0.00202   0.00227   0.00393
     Eigenvalues ---    0.00850   0.02620   0.03218   0.03642   0.04250
     Eigenvalues ---    0.04480   0.04528   0.05034   0.05159   0.05490
     Eigenvalues ---    0.05566   0.06401   0.06957   0.09565   0.11173
     Eigenvalues ---    0.11891   0.12081   0.12252   0.12985   0.13293
     Eigenvalues ---    0.13388   0.15085   0.15622   0.15949   0.19862
     Eigenvalues ---    0.21018   0.22373   0.24685   0.26937   0.29005
     Eigenvalues ---    0.30164   0.30758   0.31617   0.32594   0.34193
     Eigenvalues ---    0.34425   0.34563   0.34763   0.35030   0.35254
     Eigenvalues ---    0.39915   0.41994   0.87557
 Eigenvectors required to have negative eigenvalues:
                          R8        R6        R7        A10       R17
   1                    0.88378  -0.39385   0.09249   0.06982  -0.06174
                          A30       A7        D4        D7        D1
   1                    0.06121  -0.06097  -0.06002  -0.05749  -0.05686
 RFO step:  Lambda0=4.464752505D-08 Lambda=-5.19422350D-06.
 Linear search not attempted -- option 19 set.
 Iteration  1 RMS(Cart)=  0.00853365 RMS(Int)=  0.00002315
 Iteration  2 RMS(Cart)=  0.00003189 RMS(Int)=  0.00000029
 Iteration  3 RMS(Cart)=  0.00000000 RMS(Int)=  0.00000029
 Variable       Old X    -DE/DX   Delta X   Delta X   Delta X     New X
                                 (Linear)    (Quad)   (Total)
    R1        2.05679   0.00000   0.00000  -0.00003  -0.00003   2.05676
    R2        2.05617   0.00001   0.00000   0.00002   0.00002   2.05619
    R3        2.05667   0.00002   0.00000   0.00009   0.00009   2.05676
    R4        2.90114  -0.00002   0.00000   0.00001   0.00001   2.90115
    R5        2.08651   0.00000   0.00000  -0.00004  -0.00004   2.08647
    R6        2.26298  -0.00009   0.00000  -0.00032  -0.00032   2.26266
    R7        2.50943   0.00000   0.00000   0.00006   0.00006   2.50949
    R8        2.65579  -0.00009   0.00000   0.00068   0.00068   2.65647
    R9        2.06286   0.00000   0.00000  -0.00001  -0.00001   2.06285
   R10        2.05273   0.00000   0.00000   0.00000   0.00000   2.05272
   R11        2.05932   0.00000   0.00000   0.00000   0.00000   2.05932
   R12        2.83785   0.00001   0.00000  -0.00009  -0.00009   2.83775
   R13        2.89362   0.00001   0.00000  -0.00004  -0.00004   2.89358
   R14        2.27865   0.00000   0.00000   0.00005   0.00005   2.27870
   R15        2.08078   0.00000   0.00000  -0.00006  -0.00006   2.08072
   R16        2.07184   0.00005   0.00000   0.00010   0.00010   2.07195
   R17        2.60393  -0.00003   0.00000   0.00001   0.00001   2.60394
    A1        1.91509   0.00000   0.00000   0.00004   0.00004   1.91513
    A2        1.90818   0.00003   0.00000   0.00022   0.00022   1.90840
    A3        1.92563   0.00002   0.00000   0.00020   0.00020   1.92583
    A4        1.90302   0.00000   0.00000  -0.00001  -0.00001   1.90301
    A5        1.88794  -0.00001   0.00000  -0.00014  -0.00014   1.88781
    A6        1.92376  -0.00005   0.00000  -0.00032  -0.00032   1.92344
    A7        1.92180   0.00006   0.00000   0.00006   0.00006   1.92186
    A8        1.89047  -0.00024   0.00000  -0.00106  -0.00106   1.88941
    A9        1.95746   0.00009   0.00000  -0.00003  -0.00003   1.95743
   A10        1.82447   0.00007   0.00000   0.00079   0.00079   1.82526
   A11        1.89791  -0.00005   0.00000   0.00021   0.00021   1.89811
   A12        1.96711   0.00007   0.00000   0.00009   0.00009   1.96720
   A13        1.91123   0.00000   0.00000   0.00001   0.00001   1.91124
   A14        1.86175   0.00000   0.00000   0.00007   0.00007   1.86182
   A15        1.89972   0.00000   0.00000  -0.00024  -0.00024   1.89948
   A16        1.93999   0.00000   0.00000   0.00006   0.00006   1.94005
   A17        1.91549   0.00000   0.00000   0.00002   0.00002   1.91551
   A18        1.93449   0.00000   0.00000   0.00008   0.00008   1.93457
   A19        2.04228   0.00002   0.00000   0.00028   0.00028   2.04256
   A20        2.15225  -0.00001   0.00000   0.00003   0.00003   2.15228
   A21        2.08865  -0.00001   0.00000  -0.00031  -0.00031   2.08834
   A22        1.84695  -0.00001   0.00000   0.00036   0.00036   1.84731
   A23        1.89277  -0.00002   0.00000  -0.00046  -0.00046   1.89230
   A24        2.00961   0.00001   0.00000   0.00048   0.00048   2.01009
   A25        1.86220   0.00006   0.00000  -0.00001   0.00000   1.86219
   A26        1.85372   0.00002   0.00000   0.00024   0.00024   1.85396
   A27        1.98715  -0.00005   0.00000  -0.00055  -0.00055   1.98660
   A28        1.85391  -0.00035   0.00000  -0.00133  -0.00133   1.85258
   A29        3.16844   0.00006   0.00000  -0.00015  -0.00015   3.16829
   A30        3.26166   0.00036   0.00000   0.00630   0.00630   3.26795
    D1        1.04892   0.00002   0.00000   0.00354   0.00354   1.05246
    D2        3.03422   0.00001   0.00000   0.00393   0.00393   3.03814
    D3       -1.06701  -0.00002   0.00000   0.00325   0.00325  -1.06376
    D4       -1.04601   0.00001   0.00000   0.00346   0.00346  -1.04255
    D5        0.93929   0.00000   0.00000   0.00385   0.00385   0.94313
    D6        3.12124  -0.00002   0.00000   0.00317   0.00317   3.12441
    D7       -3.12515   0.00005   0.00000   0.00374   0.00374  -3.12141
    D8       -1.13985   0.00004   0.00000   0.00412   0.00412  -1.13573
    D9        1.04210   0.00001   0.00000   0.00345   0.00345   1.04555
   D10        0.59768  -0.00002   0.00000   0.00469   0.00468   0.60237
   D11        2.63237  -0.00006   0.00000   0.00434   0.00434   2.63671
   D12       -1.55197   0.00009   0.00000   0.00740   0.00740  -1.54457
   D13       -1.29731   0.00000   0.00000   0.00075   0.00075  -1.29656
   D14        1.84358   0.00000   0.00000   0.00070   0.00070   1.84428
   D15        2.89447   0.00000   0.00000   0.00087   0.00087   2.89534
   D16       -0.24782   0.00000   0.00000   0.00082   0.00082  -0.24700
   D17        0.74501   0.00000   0.00000   0.00073   0.00073   0.74574
   D18       -2.39729   0.00000   0.00000   0.00068   0.00068  -2.39661
   D19       -1.48281   0.00000   0.00000  -0.00466  -0.00466  -1.48747
   D20        2.80787  -0.00004   0.00000  -0.00462  -0.00462   2.80325
   D21        0.55872   0.00003   0.00000  -0.00386  -0.00386   0.55486
   D22        1.65946   0.00000   0.00000  -0.00462  -0.00462   1.65484
   D23       -0.33305  -0.00004   0.00000  -0.00457  -0.00457  -0.33762
   D24       -2.58220   0.00003   0.00000  -0.00381  -0.00381  -2.58601
   D25        1.07380   0.00004   0.00000   0.00548   0.00548   1.07928
   D26        3.11149   0.00005   0.00000   0.00636   0.00636   3.11785
   D27       -1.12774   0.00010   0.00000   0.00620   0.00620  -1.12154
         Item               Value     Threshold  Converged?
 Maximum Force            0.000359     0.000450     YES
 RMS     Force            0.000074     0.000300     YES
 Maximum Displacement     0.030035     0.001800     NO 
 RMS     Displacement     0.008528     0.001200     NO 
 Predicted change in Energy=-2.574786D-06
 GradGradGradGradGradGradGradGradGradGradGradGradGradGradGradGradGradGrad

                          Input orientation:                          
 ---------------------------------------------------------------------
 Center     Atomic      Atomic             Coordinates (Angstroms)
 Number     Number       Type             X           Y           Z
 ---------------------------------------------------------------------
      1          1           0        3.050327   -0.200266    1.376488
      2          6           0        2.148574   -0.535327    0.867396
      3          1           0        2.243894   -1.587126    0.605536
      4          1           0        1.293477   -0.410335    1.529045
      5          6           0        1.938584    0.262987   -0.427019
      6          1           0        2.797398    0.118597   -1.105736
      7          1           0        1.008213   -0.210827   -1.013152
      8          8           0        1.790987    1.562285   -0.195649
      9          1           0       -0.769037    1.687188   -0.565910
     10          6           0       -1.714157    1.192229   -0.334859
     11          1           0       -2.311388    1.832710    0.307830
     12          1           0       -2.214356    1.013569   -1.286395
     13          6           0       -1.424030   -0.102865    0.367697
     14          6           0       -0.886311   -1.253357   -0.487783
     15          1           0       -1.771612   -1.750258   -0.914029
     16          1           0       -0.404585   -1.982053    0.174859
     17          8           0       -1.593287   -0.267263    1.550222
     18          8           0       -0.105841   -0.872937   -1.557772
 ---------------------------------------------------------------------
                    Distance matrix (angstroms):
                    1          2          3          4          5
     1  H    0.000000
     2  C    1.088393   0.000000
     3  H    1.779911   1.088089   0.000000
     4  H    1.775929   1.088391   1.772286   0.000000
     5  C    2.168690   1.535224   2.140632   2.166960   0.000000
     6  H    2.515370   2.177577   2.478772   3.079549   1.104114
     7  H    3.143362   2.223103   2.457898   2.565921   1.197348
     8  O    2.676591   2.378636   3.281130   2.667080   1.327966
     9  H    4.682194   3.937817   4.601215   3.611428   3.062491
    10  C    5.250529   4.398927   4.926999   3.884355   3.770212
    11  H    5.832925   5.080549   5.703902   4.417881   4.589803
    12  H    6.023391   5.106179   5.497182   4.717956   4.306833
    13  C    4.587703   3.633212   3.963996   2.971214   3.474564
    14  C    4.481253   3.400383   3.332406   3.087031   3.206715
    15  H    5.558780   4.474080   4.296507   4.142316   4.249222
    16  H    4.068796   3.015170   2.712175   2.680958   3.300440
    17  O    4.647346   3.813088   4.166345   2.890386   4.082250
    18  O    4.361624   3.328334   3.272800   3.420604   2.597807
                    6          7          8          9         10
     6  H    0.000000
     7  H    1.821614   0.000000
     8  O    1.981252   2.103563   0.000000
     9  H    3.933364   2.638391   2.589675   0.000000
    10  C    4.701177   3.136868   3.527372   1.091614   0.000000
    11  H    5.571000   4.115918   4.141992   1.778607   1.086254
    12  H    5.094242   3.458144   4.187313   1.749802   1.089743
    13  C    4.476663   2.798965   3.664208   2.122482   1.501674
    14  C    3.979175   2.225332   3.896294   2.943920   2.586428
    15  H    4.940164   3.179166   4.917431   3.597552   2.999495
    16  H    4.037989   2.558244   4.185708   3.760971   3.471435
    17  O    5.145981   3.652653   4.224763   2.996212   2.387102
    18  O    3.101012   1.405744   3.373966   2.824511   2.889136
                   11         12         13         14         15
    11  H    0.000000
    12  H    1.794981   0.000000
    13  C    2.130126   2.146406   0.000000
    14  C    3.491082   2.745987   1.531216   0.000000
    15  H    3.823867   2.823725   2.116020   1.101069   0.000000
    16  H    4.266849   3.792662   2.146580   1.096427   1.762999
    17  O    2.543442   3.173745   1.205836   2.371848   2.881598
    18  O    3.957958   2.842251   2.457247   1.377944   1.989696
                   16         17         18
    16  H    0.000000
    17  O    2.499029   0.000000
    18  O    2.078797   3.498423   0.000000
 Stoichiometry    C5H10O3(3)
 Framework group  C1[X(C5H10O3)]
 Deg. of freedom    48
 Full point group                 C1      NOp   1
 Largest Abelian subgroup         C1      NOp   1
 Largest concise Abelian subgroup C1      NOp   1
                         Standard orientation:                         
 ---------------------------------------------------------------------
 Center     Atomic      Atomic             Coordinates (Angstroms)
 Number     Number       Type             X           Y           Z
 ---------------------------------------------------------------------
      1          1           0        2.902082   -0.221797    1.580131
      2          6           0        1.994470   -0.553287    1.079179
      3          1           0        2.006291   -1.636455    0.976489
      4          1           0        1.128968   -0.262310    1.671491
      5          6           0        1.905970    0.059671   -0.325585
      6          1           0        2.774111   -0.253250   -0.931785
      7          1           0        0.960551   -0.417608   -0.884183
      8          8           0        1.865204    1.386567   -0.291282
      9          1           0       -0.657550    1.664867   -0.805756
     10          6           0       -1.650973    1.288604   -0.554449
     11          1           0       -2.213440    2.063729   -0.041846
     12          1           0       -2.128031    1.013030   -1.494670
     13          6           0       -1.503918    0.092050    0.340906
     14          6           0       -1.037654   -1.212300   -0.311696
     15          1           0       -1.946411   -1.692423   -0.706660
     16          1           0       -0.648207   -1.872189    0.472542
     17          8           0       -1.732457    0.118473    1.524593
     18          8           0       -0.185962   -1.059292   -1.384047
 ---------------------------------------------------------------------
 Rotational constants (GHZ):           2.4143943           1.2482331           1.2148245
 Standard basis: Aug-CC-pVTZ (5D, 7F)
 There are   690 symmetry adapted cartesian basis functions of A   symmetry.
 There are   598 symmetry adapted basis functions of A   symmetry.
   598 basis functions,   846 primitive gaussians,   690 cartesian basis functions
    33 alpha electrons       31 beta electrons
       nuclear repulsion energy       385.6566689759 Hartrees.
 NAtoms=   18 NActive=   18 NUniq=   18 SFac= 1.00D+00 NAtFMM=   60 NAOKFM=F Big=F
 Integral buffers will be    131072 words long.
 Raffenetti 2 integral format.
 Two-electron integral symmetry is turned on.
 Nuclear repulsion after empirical dispersion term =      385.6463504983 Hartrees.
 One-electron integrals computed using PRISM.
 NBasis=   598 RedAO= T EigKep=  5.18D-06  NBF=   598
 NBsUse=   598 1.00D-06 EigRej= -1.00D+00 NBFU=   598
 ExpMin= 2.53D-02 ExpMax= 1.53D+04 ExpMxC= 5.22D+02 IAcc=3 IRadAn=         7 AccDes= 0.00D+00
 Harris functional with IExCor= 4639 and IRadAn=       7 diagonalized for initial guess.
 HarFok:  IExCor= 4639 AccDes= 0.00D+00 IRadAn=         7 IDoV= 1 UseB2=F ITyADJ=14
 ICtDFT=  3500011 ScaDFX=  1.000000  1.000000  1.000000  1.000000
 FoFCou: FMM=F IPFlag=           0 FMFlag=      100000 FMFlg1=           0
         NFxFlg=           0 DoJE=T BraDBF=F KetDBF=T FulRan=T
         wScrn=  0.000000 ICntrl=       500 IOpCl=  0 I1Cent=   200000004 NGrid=           0
         NMat0=    1 NMatS0=      1 NMatT0=    0 NMatD0=    1 NMtDS0=    0 NMtDT0=    0
 Petite list used in FoFCou.
 Mixing orbitals, IMix= 1 IMixAn=  0 NRI=1 NE=   33 Coef=  7.07106781D-01  7.07106781D-01
 Mixing orbitals, IMix= 1 IMixAn=  0 NRI=1 NE=   31 Coef= -7.07106781D-01  7.07106781D-01
 Initial guess <Sx>= 0.0000 <Sy>= 0.0000 <Sz>= 1.0000 <S**2>= 2.0000 S= 1.0000
 Gradient too large for Newton-Raphson -- use scaled steepest descent instead.
     Minimum is close to point  3 DX=  4.05D-02 DF= -2.40D-03 DXR=  9.20D-02 DFR=  7.32D-03 which will be used.
 Gradient too large for Newton-Raphson -- use scaled steepest descent instead.
     Accept linear search using points  3 and  4.
 Gradient too large for Newton-Raphson -- use scaled steepest descent instead.
     Minimum is close to point  2 DX=  2.13D-02 DF= -1.55D-05 DXR=  4.09D-02 DFR=  1.68D-03 which will be used.
 Gradient too large for Newton-Raphson -- use scaled steepest descent instead.
     Minimum is close to point  2 DX=  7.15D-03 DF= -6.48D-07 DXR=  1.18D-02 DFR=  1.39D-04 which will be used.
 Gradient too large for Newton-Raphson -- use scaled steepest descent instead.
     Accept linear search using points  1 and  2.
 Gradient too large for Newton-Raphson -- use scaled steepest descent instead.
     Accept linear search using points  4 and  5.
 Gradient too large for Newton-Raphson -- use scaled steepest descent instead.
 Restarting incremental Fock formation.
     Minimum is close to point  3 DX=  2.05D-02 DF= -1.28D-05 DXR=  4.87D-02 DFR=  2.37D-03 which will be used.
 Gradient too large for Newton-Raphson -- use scaled steepest descent instead.
 Gradient too large for Newton-Raphson -- use scaled steepest descent instead.
     Minimum is close to point  3 DX=  3.17D-02 DF= -1.33D-05 DXR=  7.34D-02 DFR=  5.42D-03 which will be used.
 Gradient too large for Newton-Raphson -- use scaled steepest descent instead.
     Accept linear search using points  3 and  4.
 Gradient too large for Newton-Raphson -- use scaled steepest descent instead.
     Accept linear search using points  1 and  2.
 Gradient too large for Newton-Raphson -- use scaled steepest descent instead.
     Accept linear search using points  1 and  2.
 LinEq1:  Iter=  0 NonCon=     1 RMS=7.88D-05 Max=6.70D-03 NDo=     1
 AX will form     1 AO Fock derivatives at one time.
 LinEq1:  Iter=  1 NonCon=     1 RMS=8.76D-05 Max=4.98D-03 NDo=     1
 LinEq1:  Iter=  2 NonCon=     1 RMS=1.73D-05 Max=8.04D-04 NDo=     1
 LinEq1:  Iter=  3 NonCon=     1 RMS=1.41D-05 Max=1.18D-03 NDo=     1
 LinEq1:  Iter=  4 NonCon=     1 RMS=5.62D-06 Max=4.70D-04 NDo=     1
 LinEq1:  Iter=  5 NonCon=     1 RMS=4.01D-06 Max=3.16D-04 NDo=     1
 LinEq1:  Iter=  6 NonCon=     1 RMS=1.86D-06 Max=1.10D-04 NDo=     1
 LinEq1:  Iter=  7 NonCon=     1 RMS=1.30D-06 Max=9.95D-05 NDo=     1
 LinEq1:  Iter=  8 NonCon=     1 RMS=2.69D-07 Max=1.11D-05 NDo=     1
 LinEq1:  Iter=  9 NonCon=     1 RMS=1.03D-07 Max=3.92D-06 NDo=     1
 LinEq1:  Iter= 10 NonCon=     1 RMS=4.32D-08 Max=1.78D-06 NDo=     1
 LinEq1:  Iter= 11 NonCon=     1 RMS=1.87D-08 Max=7.13D-07 NDo=     1
 LinEq1:  Iter= 12 NonCon=     1 RMS=6.31D-09 Max=2.81D-07 NDo=     1
 LinEq1:  Iter= 13 NonCon=     0 RMS=2.61D-09 Max=1.10D-07 NDo=     1
 Linear equations converged to 1.903D-08 1.903D-07 after    13 iterations.
     Accept linear search using points  1 and  2.
 LinEq1:  Iter=  0 NonCon=     1 RMS=2.44D-05 Max=1.51D-03 NDo=     1
 LinEq1:  Iter=  1 NonCon=     1 RMS=2.18D-05 Max=1.92D-03 NDo=     1
 LinEq1:  Iter=  2 NonCon=     1 RMS=7.43D-06 Max=5.84D-04 NDo=     1
 LinEq1:  Iter=  3 NonCon=     1 RMS=4.66D-06 Max=3.52D-04 NDo=     1
 LinEq1:  Iter=  4 NonCon=     1 RMS=2.49D-06 Max=1.73D-04 NDo=     1
 LinEq1:  Iter=  5 NonCon=     1 RMS=1.69D-06 Max=1.02D-04 NDo=     1
 LinEq1:  Iter=  6 NonCon=     1 RMS=9.56D-07 Max=5.81D-05 NDo=     1
 LinEq1:  Iter=  7 NonCon=     1 RMS=5.29D-07 Max=2.37D-05 NDo=     1
 LinEq1:  Iter=  8 NonCon=     1 RMS=3.64D-07 Max=2.62D-05 NDo=     1
 LinEq1:  Iter=  9 NonCon=     1 RMS=1.98D-07 Max=1.61D-05 NDo=     1
 LinEq1:  Iter= 10 NonCon=     1 RMS=1.01D-07 Max=6.68D-06 NDo=     1
 LinEq1:  Iter= 11 NonCon=     1 RMS=5.09D-08 Max=4.06D-06 NDo=     1
 LinEq1:  Iter= 12 NonCon=     1 RMS=2.03D-08 Max=1.39D-06 NDo=     1
 LinEq1:  Iter= 13 NonCon=     1 RMS=8.25D-09 Max=3.52D-07 NDo=     1
 LinEq1:  Iter= 14 NonCon=     0 RMS=3.30D-09 Max=1.61D-07 NDo=     1
 Linear equations converged to 1.903D-08 1.903D-07 after    14 iterations.
     Minimum is close to point  2 DX=  1.41D-02 DF= -2.72D-09 DXR=  1.39D-02 DFR=  1.93D-04 which will be used.
 LinEq1:  Iter=  0 NonCon=     1 RMS=3.03D-07 Max=4.06D-05 NDo=     1
 LinEq1:  Iter=  1 NonCon=     1 RMS=2.60D-07 Max=2.52D-05 NDo=     1
 LinEq1:  Iter=  2 NonCon=     1 RMS=9.97D-08 Max=9.92D-06 NDo=     1
 LinEq1:  Iter=  3 NonCon=     1 RMS=6.76D-08 Max=4.45D-06 NDo=     1
 LinEq1:  Iter=  4 NonCon=     1 RMS=3.25D-08 Max=2.14D-06 NDo=     1
 LinEq1:  Iter=  5 NonCon=     1 RMS=2.33D-08 Max=1.67D-06 NDo=     1
 LinEq1:  Iter=  6 NonCon=     1 RMS=1.32D-08 Max=7.66D-07 NDo=     1
 LinEq1:  Iter=  7 NonCon=     1 RMS=8.28D-09 Max=5.79D-07 NDo=     1
 LinEq1:  Iter=  8 NonCon=     1 RMS=5.04D-09 Max=2.43D-07 NDo=     1
 LinEq1:  Iter=  9 NonCon=     1 RMS=2.92D-09 Max=2.30D-07 NDo=     1
 LinEq1:  Iter= 10 NonCon=     1 RMS=9.37D-10 Max=4.96D-08 NDo=     1
 LinEq1:  Iter= 11 NonCon=     1 RMS=4.38D-10 Max=1.75D-08 NDo=     1
 LinEq1:  Iter= 12 NonCon=     1 RMS=1.43D-10 Max=7.87D-09 NDo=     1
 LinEq1:  Iter= 13 NonCon=     0 RMS=6.29D-11 Max=3.01D-09 NDo=     1
 Linear equations converged to 3.431D-10 3.431D-09 after    13 iterations.
 Restarting incremental Fock formation.
 SCF Done:  E(UwB97XD) =  -422.087395439     a.u. after   16 cycles
            Convg  =    0.2419D-06                    81 Fock formations.
              S**2 =  2.0127                  -V/T =  2.0057
 <Sx>= 0.0000 <Sy>= 0.0000 <Sz>= 1.0000 <S**2>= 2.0127 S= 1.0042
 <L.S>=  0.00000000000    
 Annihilation of the first spin contaminant:
 S**2 before annihilation     2.0127,   after     2.0001
 DoSCS=F DFT=T ScalE2(SS,OS)=  1.000000  1.000000
 Range of M.O.s used for correlation:     1   598
 NBasis=   598 NAE=    33 NBE=    31 NFC=     0 NFV=     0
 NROrb=    598 NOA=    33 NOB=    31 NVA=   565 NVB=   567

 **** Warning!!: The largest alpha MO coefficient is  0.53456323D+02


 **** Warning!!: The largest beta MO coefficient is  0.50696944D+02

 Symmetrizing basis deriv contribution to polar:
 IMax=3 JMax=2 DiffMx= 0.00D+00
 G2DrvN: will do    19 centers at a time, making    1 passes.
 Calling FoFCou, ICntrl=  3107 FMM=F I1Cent=   0 AccDes= 0.00D+00.
 End of G2Drv F.D. properties file   721 does not exist.
 End of G2Drv F.D. properties file   722 does not exist.
 End of G2Drv F.D. properties file   788 does not exist.
          IDoAtm=111111111111111111
          Differentiating once with respect to electric field.
                with respect to dipole field.
          Differentiating once with respect to nuclear coordinates.
 CalDSu exits because no D1Ps are significant.
          There are    57 degrees of freedom in the 1st order CPHF.  IDoFFX=6 NUNeed=     3.
     54 vectors produced by pass  0 Test12= 6.35D-14 1.75D-09 XBig12= 8.65D+01 4.94D+00.
 AX will form    54 AO Fock derivatives at one time.
     54 vectors produced by pass  1 Test12= 6.35D-14 1.75D-09 XBig12= 1.23D+01 4.19D-01.
     54 vectors produced by pass  2 Test12= 6.35D-14 1.75D-09 XBig12= 7.30D-01 1.36D-01.
     54 vectors produced by pass  3 Test12= 6.35D-14 1.75D-09 XBig12= 1.33D-02 1.82D-02.
     54 vectors produced by pass  4 Test12= 6.35D-14 1.75D-09 XBig12= 2.19D-04 1.98D-03.
     54 vectors produced by pass  5 Test12= 6.35D-14 1.75D-09 XBig12= 2.58D-06 1.71D-04.
     54 vectors produced by pass  6 Test12= 6.35D-14 1.75D-09 XBig12= 2.95D-08 1.51D-05.
     48 vectors produced by pass  7 Test12= 6.35D-14 1.75D-09 XBig12= 3.19D-10 1.43D-06.
      4 vectors produced by pass  8 Test12= 6.35D-14 1.75D-09 XBig12= 3.16D-12 1.80D-07.
      3 vectors produced by pass  9 Test12= 6.35D-14 1.75D-09 XBig12= 2.91D-14 1.76D-08.
 InvSVY:  IOpt=1 It=  1 EMax= 1.60D-14
 Solved reduced A of dimension   433 with    57 vectors.
 Isotropic polarizability for W=    0.000000       90.59 Bohr**3.
 End of Minotr F.D. properties file   721 does not exist.
 End of Minotr F.D. properties file   722 does not exist.
 End of Minotr F.D. properties file   788 does not exist.
 Calling FoFJK, ICntrl=    100127 FMM=F ISym2X=0 I1Cent= 0 IOpClX= 1 NMat=1 NMatS=1 NMatT=0.
 ***** Axes restored to original set *****
 -------------------------------------------------------------------
 Center     Atomic                   Forces (Hartrees/Bohr)
 Number     Number              X              Y              Z
 -------------------------------------------------------------------
      1        1          -0.000002180   -0.000001296    0.000003010
      2        6          -0.000020929   -0.000007872   -0.000014340
      3        1          -0.000001745   -0.000001266   -0.000000873
      4        1           0.000020171    0.000007624    0.000010964
      5        6          -0.000002608   -0.000002431   -0.000000204
      6        1           0.000000491    0.000000189    0.000000989
      7        1           0.000003052    0.000000917    0.000001384
      8        8           0.000000721    0.000001344    0.000002002
      9        1          -0.000000370    0.000000513   -0.000000115
     10        6           0.000000334    0.000000476    0.000000237
     11        1           0.000000099    0.000000244   -0.000000096
     12        1           0.000000601    0.000000679   -0.000000270
     13        6          -0.000002091   -0.000001434   -0.000001767
     14        6          -0.000020466   -0.000012809   -0.000009356
     15        1          -0.000000849    0.000002068   -0.000002998
     16        1           0.000027734    0.000013824    0.000010435
     17        8          -0.000000797   -0.000000261   -0.000000429
     18        8          -0.000001167   -0.000000509    0.000001427
 -------------------------------------------------------------------
 Cartesian Forces:  Max     0.000027734 RMS     0.000007593
 FormGI is forming the generalized inverse of G from B-inverse, IUseBI=4.

 GradGradGradGradGradGradGradGradGradGradGradGradGradGradGradGradGradGrad
 Berny optimization.
 Internal  Forces:  Max     0.000039346 RMS     0.000008167
 Search for a saddle point.
 Step number   6 out of a maximum of   84
 All quantities printed in internal units (Hartrees-Bohrs-Radians)
 Swapping is turned off.
 Second derivative matrix not updated -- analytic derivatives used.
 ITU=  0  0  0  0  0  0
     Eigenvalues ---   -0.03830   0.00105   0.00201   0.00233   0.00385
     Eigenvalues ---    0.00828   0.02628   0.03241   0.03641   0.04247
     Eigenvalues ---    0.04444   0.04521   0.04754   0.05157   0.05482
     Eigenvalues ---    0.05553   0.06353   0.06953   0.09530   0.11174
     Eigenvalues ---    0.11853   0.12114   0.12251   0.12902   0.13280
     Eigenvalues ---    0.13364   0.15067   0.15631   0.15887   0.19823
     Eigenvalues ---    0.20894   0.22280   0.24625   0.26971   0.28972
     Eigenvalues ---    0.30168   0.30738   0.31612   0.32543   0.34186
     Eigenvalues ---    0.34429   0.34562   0.34757   0.35033   0.35255
     Eigenvalues ---    0.39863   0.41990   0.87547
 Eigenvectors required to have negative eigenvalues:
                          R8        R6        R7        A10       R17
   1                    0.88376  -0.39290   0.09244   0.06931  -0.06155
                          A7        D4        D27       A30       D7
   1                   -0.06070  -0.05999  -0.05831   0.05787  -0.05718
 RFO step:  Lambda0=3.122258979D-10 Lambda=-2.27751137D-07.
 Linear search not attempted -- option 19 set.
 Iteration  1 RMS(Cart)=  0.00175426 RMS(Int)=  0.00000130
 Iteration  2 RMS(Cart)=  0.00000180 RMS(Int)=  0.00000003
 Iteration  3 RMS(Cart)=  0.00000000 RMS(Int)=  0.00000003
 Variable       Old X    -DE/DX   Delta X   Delta X   Delta X     New X
                                 (Linear)    (Quad)   (Total)
    R1        2.05676   0.00000   0.00000   0.00000   0.00000   2.05677
    R2        2.05619   0.00000   0.00000   0.00000   0.00000   2.05619
    R3        2.05676  -0.00001   0.00000  -0.00002  -0.00002   2.05674
    R4        2.90115   0.00000   0.00000  -0.00003  -0.00003   2.90112
    R5        2.08647   0.00000   0.00000  -0.00001  -0.00001   2.08646
    R6        2.26266  -0.00001   0.00000  -0.00008  -0.00008   2.26258
    R7        2.50949   0.00000   0.00000   0.00002   0.00002   2.50951
    R8        2.65647   0.00000   0.00000   0.00007   0.00007   2.65654
    R9        2.06285   0.00000   0.00000   0.00001   0.00001   2.06286
   R10        2.05272   0.00000   0.00000   0.00000   0.00000   2.05272
   R11        2.05932   0.00000   0.00000   0.00000   0.00000   2.05931
   R12        2.83775   0.00000   0.00000   0.00000   0.00000   2.83775
   R13        2.89358   0.00000   0.00000  -0.00001  -0.00001   2.89357
   R14        2.27870   0.00000   0.00000   0.00000   0.00000   2.27870
   R15        2.08072   0.00000   0.00000  -0.00002  -0.00002   2.08070
   R16        2.07195   0.00001   0.00000   0.00003   0.00003   2.07198
   R17        2.60394  -0.00001   0.00000   0.00001   0.00001   2.60394
    A1        1.91513   0.00000   0.00000  -0.00002  -0.00002   1.91511
    A2        1.90840  -0.00001   0.00000  -0.00017  -0.00017   1.90822
    A3        1.92583   0.00000   0.00000   0.00001   0.00001   1.92584
    A4        1.90301   0.00000   0.00000   0.00007   0.00007   1.90308
    A5        1.88781   0.00000   0.00000   0.00001   0.00001   1.88782
    A6        1.92344   0.00002   0.00000   0.00011   0.00011   1.92355
    A7        1.92186   0.00000   0.00000  -0.00004  -0.00004   1.92182
    A8        1.88941  -0.00001   0.00000  -0.00004  -0.00004   1.88937
    A9        1.95743   0.00000   0.00000  -0.00004  -0.00004   1.95739
   A10        1.82526   0.00000   0.00000  -0.00004  -0.00004   1.82522
   A11        1.89811   0.00000   0.00000   0.00005   0.00005   1.89817
   A12        1.96720   0.00001   0.00000   0.00011   0.00011   1.96731
   A13        1.91124   0.00000   0.00000  -0.00001  -0.00001   1.91123
   A14        1.86182   0.00000   0.00000  -0.00003  -0.00003   1.86179
   A15        1.89948   0.00000   0.00000  -0.00002  -0.00002   1.89946
   A16        1.94005   0.00000   0.00000   0.00003   0.00003   1.94008
   A17        1.91551   0.00000   0.00000   0.00000   0.00000   1.91551
   A18        1.93457   0.00000   0.00000   0.00003   0.00003   1.93460
   A19        2.04256   0.00000   0.00000   0.00008   0.00008   2.04264
   A20        2.15228   0.00000   0.00000   0.00001   0.00001   2.15229
   A21        2.08834   0.00000   0.00000  -0.00008  -0.00008   2.08826
   A22        1.84731   0.00000   0.00000   0.00012   0.00012   1.84744
   A23        1.89230   0.00000   0.00000  -0.00017  -0.00017   1.89213
   A24        2.01009   0.00000   0.00000   0.00012   0.00012   2.01022
   A25        1.86219   0.00001   0.00000   0.00007   0.00007   1.86226
   A26        1.85396   0.00000   0.00000   0.00007   0.00007   1.85403
   A27        1.98660  -0.00001   0.00000  -0.00018  -0.00018   1.98642
   A28        1.85258  -0.00002   0.00000  -0.00029  -0.00029   1.85229
   A29        3.16829   0.00004   0.00000   0.00084   0.00084   3.16913
   A30        3.26795   0.00002   0.00000   0.00068   0.00068   3.26863
    D1        1.05246   0.00000   0.00000  -0.00170  -0.00170   1.05076
    D2        3.03814  -0.00001   0.00000  -0.00179  -0.00179   3.03636
    D3       -1.06376   0.00000   0.00000  -0.00171  -0.00171  -1.06547
    D4       -1.04255   0.00000   0.00000  -0.00169  -0.00169  -1.04424
    D5        0.94313  -0.00001   0.00000  -0.00178  -0.00178   0.94135
    D6        3.12441   0.00000   0.00000  -0.00170  -0.00170   3.12271
    D7       -3.12141  -0.00001   0.00000  -0.00184  -0.00184  -3.12326
    D8       -1.13573  -0.00001   0.00000  -0.00193  -0.00193  -1.13766
    D9        1.04555  -0.00001   0.00000  -0.00185  -0.00185   1.04370
   D10        0.60237   0.00001   0.00000   0.00074   0.00074   0.60311
   D11        2.63671  -0.00001   0.00000   0.00042   0.00042   2.63713
   D12       -1.54457   0.00000   0.00000   0.00080   0.00080  -1.54377
   D13       -1.29656   0.00000   0.00000   0.00008   0.00008  -1.29649
   D14        1.84428   0.00000   0.00000   0.00004   0.00004   1.84431
   D15        2.89534   0.00000   0.00000   0.00010   0.00010   2.89544
   D16       -0.24700   0.00000   0.00000   0.00006   0.00006  -0.24694
   D17        0.74574   0.00000   0.00000   0.00005   0.00005   0.74578
   D18       -2.39661   0.00000   0.00000   0.00001   0.00001  -2.39660
   D19       -1.48747   0.00000   0.00000  -0.00222  -0.00222  -1.48970
   D20        2.80325  -0.00001   0.00000  -0.00228  -0.00228   2.80096
   D21        0.55486   0.00000   0.00000  -0.00199  -0.00199   0.55287
   D22        1.65484   0.00000   0.00000  -0.00219  -0.00219   1.65266
   D23       -0.33762  -0.00001   0.00000  -0.00224  -0.00224  -0.33987
   D24       -2.58601   0.00000   0.00000  -0.00195  -0.00195  -2.58796
   D25        1.07928   0.00001   0.00000   0.00125   0.00125   1.08053
   D26        3.11785   0.00001   0.00000   0.00152   0.00152   3.11937
   D27       -1.12154   0.00002   0.00000   0.00154   0.00154  -1.11999
         Item               Value     Threshold  Converged?
 Maximum Force            0.000039     0.000450     YES
 RMS     Force            0.000008     0.000300     YES
 Maximum Displacement     0.005321     0.001800     NO 
 RMS     Displacement     0.001754     0.001200     NO 
 Predicted change in Energy=-1.137195D-07
 GradGradGradGradGradGradGradGradGradGradGradGradGradGradGradGradGradGrad

                          Input orientation:                          
 ---------------------------------------------------------------------
 Center     Atomic      Atomic             Coordinates (Angstroms)
 Number     Number       Type             X           Y           Z
 ---------------------------------------------------------------------
      1          1           0        3.051839   -0.203082    1.374969
      2          6           0        2.148920   -0.536307    0.866735
      3          1           0        2.242265   -1.588050    0.603928
      4          1           0        1.294975   -0.410450    1.529692
      5          6           0        1.938564    0.263361   -0.426766
      6          1           0        2.797121    0.119520   -1.105917
      7          1           0        1.007996   -0.209795   -1.013033
      8          8           0        1.791233    1.562441   -0.193947
      9          1           0       -0.769474    1.687610   -0.565414
     10          6           0       -1.714730    1.192359   -0.335521
     11          1           0       -2.313006    1.832731    0.306302
     12          1           0       -2.213601    1.013397   -1.287696
     13          6           0       -1.425047   -0.102518    0.367614
     14          6           0       -0.885700   -1.252981   -0.486869
     15          1           0       -1.770220   -1.751829   -0.912428
     16          1           0       -0.402584   -1.980105    0.176515
     17          8           0       -1.595813   -0.266813    1.549937
     18          8           0       -0.105886   -0.872536   -1.557331
 ---------------------------------------------------------------------
                    Distance matrix (angstroms):
                    1          2          3          4          5
     1  H    0.000000
     2  C    1.088394   0.000000
     3  H    1.779902   1.088091   0.000000
     4  H    1.775813   1.088381   1.772326   0.000000
     5  C    2.168686   1.535208   2.140627   2.167015   0.000000
     6  H    2.514706   2.177528   2.479360   3.079569   1.104109
     7  H    3.143230   2.223027   2.457147   2.566724   1.197306
     8  O    2.677255   2.378599   3.281102   2.666365   1.327976
     9  H    4.684253   3.938767   4.600856   3.612931   3.062871
    10  C    5.252924   4.400171   4.926566   3.886688   3.770666
    11  H    5.836792   5.082836   5.704456   4.421094   4.590878
    12  H    6.024488   5.106344   5.495499   4.719652   4.306301
    13  C    4.589922   3.634631   3.963815   2.973847   3.475455
    14  C    4.480283   3.399233   3.329606   3.087348   3.206145
    15  H    5.557253   4.472424   4.292575   4.142302   4.248757
    16  H    4.065359   3.011832   2.707696   2.678920   3.298191
    17  O    4.651380   3.816074   4.167906   2.894425   4.084147
    18  O    4.360937   3.327656   3.270598   3.421351   2.597732
                    6          7          8          9         10
     6  H    0.000000
     7  H    1.821550   0.000000
     8  O    1.981293   2.103612   0.000000
     9  H    3.933402   2.638164   2.590535   0.000000
    10  C    4.701202   3.136606   3.528283   1.091620   0.000000
    11  H    5.571612   4.116020   4.143439   1.778607   1.086254
    12  H    5.093074   3.456925   4.187652   1.749787   1.089741
    13  C    4.477421   2.799535   3.664955   2.122469   1.501673
    14  C    3.978712   2.225122   3.895943   2.943935   2.586481
    15  H    4.939635   3.179069   4.917779   3.598840   3.000691
    16  H    4.036233   2.557100   4.183265   3.759947   3.471086
    17  O    5.147881   3.654024   4.226036   2.996217   2.387106
    18  O    3.100871   1.405780   3.374461   2.824640   2.888770
                   11         12         13         14         15
    11  H    0.000000
    12  H    1.794998   0.000000
    13  C    2.130122   2.146423   0.000000
    14  C    3.491123   2.746109   1.531209   0.000000
    15  H    3.824787   2.825578   2.116100   1.101057   0.000000
    16  H    4.266647   3.792724   2.146458   1.096444   1.763047
    17  O    2.543439   3.173761   1.205837   2.371786   2.880787
    18  O    3.957648   2.841111   2.457341   1.377947   1.989740
                   16         17         18
    16  H    0.000000
    17  O    2.499090   0.000000
    18  O    2.078693   3.498843   0.000000
 Stoichiometry    C5H10O3(3)
 Framework group  C1[X(C5H10O3)]
 Deg. of freedom    48
 Full point group                 C1      NOp   1
 Largest Abelian subgroup         C1      NOp   1
 Largest concise Abelian subgroup C1      NOp   1
                         Standard orientation:                         
 ---------------------------------------------------------------------
 Center     Atomic      Atomic             Coordinates (Angstroms)
 Number     Number       Type             X           Y           Z
 ---------------------------------------------------------------------
      1          1           0        2.903760   -0.228039    1.578423
      2          6           0        1.995250   -0.556561    1.077138
      3          1           0        2.005566   -1.639377    0.970621
      4          1           0        1.130800   -0.266491    1.671411
      5          6           0        1.906254    0.061468   -0.325354
      6          1           0        2.774334   -0.249061   -0.932862
      7          1           0        0.960895   -0.414092   -0.885426
      8          8           0        1.865166    1.388230   -0.286166
      9          1           0       -0.658296    1.667023   -0.801225
     10          6           0       -1.651696    1.289288   -0.552012
     11          1           0       -2.215484    2.062729   -0.038321
     12          1           0       -2.127313    1.015449   -1.493466
     13          6           0       -1.504637    0.090829    0.340788
     14          6           0       -1.036277   -1.211620   -0.314092
     15          1           0       -1.944265   -1.692961   -0.709309
     16          1           0       -0.645094   -1.871828    0.469036
     17          8           0       -1.734688    0.114318    1.524244
     18          8           0       -0.185261   -1.055520   -1.386539
 ---------------------------------------------------------------------
 Rotational constants (GHZ):           2.4150118           1.2477268           1.2143224
 Standard basis: Aug-CC-pVTZ (5D, 7F)
 There are   690 symmetry adapted cartesian basis functions of A   symmetry.
 There are   598 symmetry adapted basis functions of A   symmetry.
   598 basis functions,   846 primitive gaussians,   690 cartesian basis functions
    33 alpha electrons       31 beta electrons
       nuclear repulsion energy       385.6392900204 Hartrees.
 NAtoms=   18 NActive=   18 NUniq=   18 SFac= 1.00D+00 NAtFMM=   60 NAOKFM=F Big=F
 Integral buffers will be    131072 words long.
 Raffenetti 2 integral format.
 Two-electron integral symmetry is turned on.
 Nuclear repulsion after empirical dispersion term =      385.6289715042 Hartrees.
 One-electron integrals computed using PRISM.
 NBasis=   598 RedAO= T EigKep=  5.17D-06  NBF=   598
 NBsUse=   598 1.00D-06 EigRej= -1.00D+00 NBFU=   598
 ExpMin= 2.53D-02 ExpMax= 1.53D+04 ExpMxC= 5.22D+02 IAcc=3 IRadAn=         7 AccDes= 0.00D+00
 Harris functional with IExCor= 4639 and IRadAn=       7 diagonalized for initial guess.
 HarFok:  IExCor= 4639 AccDes= 0.00D+00 IRadAn=         7 IDoV= 1 UseB2=F ITyADJ=14
 ICtDFT=  3500011 ScaDFX=  1.000000  1.000000  1.000000  1.000000
 FoFCou: FMM=F IPFlag=           0 FMFlag=      100000 FMFlg1=           0
         NFxFlg=           0 DoJE=T BraDBF=F KetDBF=T FulRan=T
         wScrn=  0.000000 ICntrl=       500 IOpCl=  0 I1Cent=   200000004 NGrid=           0
         NMat0=    1 NMatS0=      1 NMatT0=    0 NMatD0=    1 NMtDS0=    0 NMtDT0=    0
 Petite list used in FoFCou.
 Mixing orbitals, IMix= 1 IMixAn=  0 NRI=1 NE=   33 Coef=  7.07106781D-01  7.07106781D-01
 Mixing orbitals, IMix= 1 IMixAn=  0 NRI=1 NE=   31 Coef= -7.07106781D-01  7.07106781D-01
 Initial guess <Sx>= 0.0000 <Sy>= 0.0000 <Sz>= 1.0000 <S**2>= 2.0000 S= 1.0000
 Gradient too large for Newton-Raphson -- use scaled steepest descent instead.
     Minimum is close to point  3 DX=  4.05D-02 DF= -2.40D-03 DXR=  9.20D-02 DFR=  7.31D-03 which will be used.
 Gradient too large for Newton-Raphson -- use scaled steepest descent instead.
     Accept linear search using points  3 and  4.
 Gradient too large for Newton-Raphson -- use scaled steepest descent instead.
     Minimum is close to point  2 DX=  2.01D-02 DF= -1.38D-05 DXR=  3.86D-02 DFR=  1.49D-03 which will be used.
 Gradient too large for Newton-Raphson -- use scaled steepest descent instead.
     Minimum is close to point  2 DX=  4.44D-03 DF= -2.51D-07 DXR=  7.34D-03 DFR=  5.39D-05 which will be used.
 Gradient too large for Newton-Raphson -- use scaled steepest descent instead.
     Accept linear search using points  1 and  2.
 Gradient too large for Newton-Raphson -- use scaled steepest descent instead.
     Accept linear search using points  4 and  5.
     Minimum is close to point  5 DX= -7.52D-02 DF= -4.17D-06 DXR=  3.91D-02 DFR=  7.43D-04 which will be used.
 Gradient too large for Newton-Raphson -- use scaled steepest descent instead.
     Minimum is close to point  3 DX=  1.39D-02 DF= -6.83D-06 DXR=  3.36D-02 DFR=  1.13D-03 which will be used.
 Gradient too large for Newton-Raphson -- use scaled steepest descent instead.
 Restarting incremental Fock formation.
     Minimum is close to point  4 DX=  3.30D-02 DF= -8.62D-07 DXR=  1.30D-02 DFR=  1.72D-04 which will be used.
 Gradient too large for Newton-Raphson -- use scaled steepest descent instead.
     Minimum is close to point  3 DX=  3.65D-02 DF= -1.55D-05 DXR=  8.37D-02 DFR=  7.06D-03 which will be used.
 Gradient too large for Newton-Raphson -- use scaled steepest descent instead.
     Accept linear search using points  3 and  4.
 Gradient too large for Newton-Raphson -- use scaled steepest descent instead.
     Accept linear search using points  1 and  2.
 Gradient too large for Newton-Raphson -- use scaled steepest descent instead.
     Accept linear search using points  1 and  2.
 LinEq1:  Iter=  0 NonCon=     1 RMS=7.45D-05 Max=6.99D-03 NDo=     1
 AX will form     1 AO Fock derivatives at one time.
 LinEq1:  Iter=  1 NonCon=     1 RMS=7.76D-05 Max=3.99D-03 NDo=     1
 LinEq1:  Iter=  2 NonCon=     1 RMS=1.64D-05 Max=1.11D-03 NDo=     1
 LinEq1:  Iter=  3 NonCon=     1 RMS=1.47D-05 Max=1.12D-03 NDo=     1
 LinEq1:  Iter=  4 NonCon=     1 RMS=5.90D-06 Max=5.24D-04 NDo=     1
 LinEq1:  Iter=  5 NonCon=     1 RMS=3.86D-06 Max=3.27D-04 NDo=     1
 LinEq1:  Iter=  6 NonCon=     1 RMS=2.00D-06 Max=1.46D-04 NDo=     1
 LinEq1:  Iter=  7 NonCon=     1 RMS=1.45D-06 Max=9.43D-05 NDo=     1
 LinEq1:  Iter=  8 NonCon=     1 RMS=3.39D-07 Max=1.26D-05 NDo=     1
 LinEq1:  Iter=  9 NonCon=     1 RMS=1.11D-07 Max=4.11D-06 NDo=     1
 LinEq1:  Iter= 10 NonCon=     1 RMS=5.69D-08 Max=3.38D-06 NDo=     1
 LinEq1:  Iter= 11 NonCon=     1 RMS=2.02D-08 Max=9.76D-07 NDo=     1
 LinEq1:  Iter= 12 NonCon=     1 RMS=7.58D-09 Max=3.36D-07 NDo=     1
 LinEq1:  Iter= 13 NonCon=     0 RMS=2.79D-09 Max=1.16D-07 NDo=     1
 Linear equations converged to 1.903D-08 1.903D-07 after    13 iterations.
     Accept linear search using points  1 and  2.
 LinEq1:  Iter=  0 NonCon=     1 RMS=2.42D-05 Max=1.50D-03 NDo=     1
 LinEq1:  Iter=  1 NonCon=     1 RMS=2.18D-05 Max=1.86D-03 NDo=     1
 LinEq1:  Iter=  2 NonCon=     1 RMS=7.38D-06 Max=5.63D-04 NDo=     1
 LinEq1:  Iter=  3 NonCon=     1 RMS=4.62D-06 Max=3.38D-04 NDo=     1
 LinEq1:  Iter=  4 NonCon=     1 RMS=2.50D-06 Max=1.71D-04 NDo=     1
 LinEq1:  Iter=  5 NonCon=     1 RMS=1.80D-06 Max=1.07D-04 NDo=     1
 LinEq1:  Iter=  6 NonCon=     1 RMS=1.02D-06 Max=6.26D-05 NDo=     1
 LinEq1:  Iter=  7 NonCon=     1 RMS=5.48D-07 Max=2.75D-05 NDo=     1
 LinEq1:  Iter=  8 NonCon=     1 RMS=3.66D-07 Max=2.70D-05 NDo=     1
 LinEq1:  Iter=  9 NonCon=     1 RMS=2.07D-07 Max=1.57D-05 NDo=     1
 LinEq1:  Iter= 10 NonCon=     1 RMS=1.07D-07 Max=7.36D-06 NDo=     1
 LinEq1:  Iter= 11 NonCon=     1 RMS=5.25D-08 Max=3.90D-06 NDo=     1
 LinEq1:  Iter= 12 NonCon=     1 RMS=2.05D-08 Max=1.27D-06 NDo=     1
 LinEq1:  Iter= 13 NonCon=     1 RMS=8.25D-09 Max=3.39D-07 NDo=     1
 LinEq1:  Iter= 14 NonCon=     0 RMS=3.28D-09 Max=1.56D-07 NDo=     1
 Linear equations converged to 1.903D-08 1.903D-07 after    14 iterations.
     Minimum is close to point  2 DX=  1.44D-02 DF= -2.82D-09 DXR=  1.42D-02 DFR=  2.01D-04 which will be used.
 LinEq1:  Iter=  0 NonCon=     1 RMS=3.10D-07 Max=4.07D-05 NDo=     1
 LinEq1:  Iter=  1 NonCon=     1 RMS=2.67D-07 Max=2.58D-05 NDo=     1
 LinEq1:  Iter=  2 NonCon=     1 RMS=1.00D-07 Max=9.77D-06 NDo=     1
 LinEq1:  Iter=  3 NonCon=     1 RMS=6.91D-08 Max=4.54D-06 NDo=     1
 LinEq1:  Iter=  4 NonCon=     1 RMS=3.31D-08 Max=2.20D-06 NDo=     1
 LinEq1:  Iter=  5 NonCon=     1 RMS=2.39D-08 Max=1.72D-06 NDo=     1
 LinEq1:  Iter=  6 NonCon=     1 RMS=1.36D-08 Max=7.76D-07 NDo=     1
 LinEq1:  Iter=  7 NonCon=     1 RMS=8.47D-09 Max=5.93D-07 NDo=     1
 LinEq1:  Iter=  8 NonCon=     1 RMS=5.14D-09 Max=2.41D-07 NDo=     1
 LinEq1:  Iter=  9 NonCon=     1 RMS=2.98D-09 Max=2.31D-07 NDo=     1
 LinEq1:  Iter= 10 NonCon=     1 RMS=9.65D-10 Max=5.04D-08 NDo=     1
 LinEq1:  Iter= 11 NonCon=     1 RMS=4.50D-10 Max=1.88D-08 NDo=     1
 LinEq1:  Iter= 12 NonCon=     1 RMS=1.47D-10 Max=8.38D-09 NDo=     1
 LinEq1:  Iter= 13 NonCon=     0 RMS=6.43D-11 Max=3.31D-09 NDo=     1
 Linear equations converged to 3.479D-10 3.479D-09 after    13 iterations.
 SCF Done:  E(UwB97XD) =  -422.087395526     a.u. after   16 cycles
            Convg  =    0.2433D-06                    79 Fock formations.
              S**2 =  2.0127                  -V/T =  2.0057
 <Sx>= 0.0000 <Sy>= 0.0000 <Sz>= 1.0000 <S**2>= 2.0127 S= 1.0042
 <L.S>=  0.00000000000    
 Annihilation of the first spin contaminant:
 S**2 before annihilation     2.0127,   after     2.0001
 DoSCS=F DFT=T ScalE2(SS,OS)=  1.000000  1.000000
 Range of M.O.s used for correlation:     1   598
 NBasis=   598 NAE=    33 NBE=    31 NFC=     0 NFV=     0
 NROrb=    598 NOA=    33 NOB=    31 NVA=   565 NVB=   567

 **** Warning!!: The largest alpha MO coefficient is  0.55074250D+02


 **** Warning!!: The largest beta MO coefficient is  0.50620957D+02

 Symmetrizing basis deriv contribution to polar:
 IMax=3 JMax=2 DiffMx= 0.00D+00
 G2DrvN: will do    19 centers at a time, making    1 passes.
 Calling FoFCou, ICntrl=  3107 FMM=F I1Cent=   0 AccDes= 0.00D+00.
 End of G2Drv F.D. properties file   721 does not exist.
 End of G2Drv F.D. properties file   722 does not exist.
 End of G2Drv F.D. properties file   788 does not exist.
          IDoAtm=111111111111111111
          Differentiating once with respect to electric field.
                with respect to dipole field.
          Differentiating once with respect to nuclear coordinates.
 CalDSu exits because no D1Ps are significant.
          There are    57 degrees of freedom in the 1st order CPHF.  IDoFFX=6 NUNeed=     3.
     54 vectors produced by pass  0 Test12= 6.35D-14 1.75D-09 XBig12= 8.65D+01 4.94D+00.
 AX will form    54 AO Fock derivatives at one time.
     54 vectors produced by pass  1 Test12= 6.35D-14 1.75D-09 XBig12= 1.23D+01 4.19D-01.
     54 vectors produced by pass  2 Test12= 6.35D-14 1.75D-09 XBig12= 7.30D-01 1.36D-01.
     54 vectors produced by pass  3 Test12= 6.35D-14 1.75D-09 XBig12= 1.33D-02 1.83D-02.
     54 vectors produced by pass  4 Test12= 6.35D-14 1.75D-09 XBig12= 2.19D-04 1.99D-03.
     54 vectors produced by pass  5 Test12= 6.35D-14 1.75D-09 XBig12= 2.58D-06 1.70D-04.
     54 vectors produced by pass  6 Test12= 6.35D-14 1.75D-09 XBig12= 2.96D-08 1.49D-05.
     48 vectors produced by pass  7 Test12= 6.35D-14 1.75D-09 XBig12= 3.20D-10 1.42D-06.
      4 vectors produced by pass  8 Test12= 6.35D-14 1.75D-09 XBig12= 3.17D-12 1.81D-07.
      3 vectors produced by pass  9 Test12= 6.35D-14 1.75D-09 XBig12= 2.90D-14 1.76D-08.
 InvSVY:  IOpt=1 It=  1 EMax= 1.78D-14
 Solved reduced A of dimension   433 with    57 vectors.
 Isotropic polarizability for W=    0.000000       90.58 Bohr**3.
 End of Minotr F.D. properties file   721 does not exist.
 End of Minotr F.D. properties file   722 does not exist.
 End of Minotr F.D. properties file   788 does not exist.
 Calling FoFJK, ICntrl=    100127 FMM=F ISym2X=0 I1Cent= 0 IOpClX= 1 NMat=1 NMatS=1 NMatT=0.
 ***** Axes restored to original set *****
 -------------------------------------------------------------------
 Center     Atomic                   Forces (Hartrees/Bohr)
 Number     Number              X              Y              Z
 -------------------------------------------------------------------
      1        1           0.000000302    0.000000682   -0.000000626
      2        6           0.000000568    0.000000585    0.000000338
      3        1           0.000000359    0.000000454   -0.000000033
      4        1           0.000000591    0.000000336   -0.000000293
      5        6          -0.000000006    0.000000075   -0.000000292
      6        1          -0.000000255    0.000000024   -0.000000575
      7        1           0.000000539    0.000000182    0.000000287
      8        8          -0.000000083    0.000000046   -0.000000619
      9        1          -0.000000249   -0.000000244   -0.000000277
     10        6          -0.000000215   -0.000000237    0.000000104
     11        1          -0.000000083   -0.000000094    0.000000027
     12        1          -0.000000282   -0.000000452    0.000000241
     13        6          -0.000000210    0.000000036    0.000000151
     14        6           0.000000293    0.000000084    0.000000599
     15        1           0.000000029   -0.000000411    0.000000786
     16        1          -0.000001541   -0.000000955   -0.000000437
     17        8           0.000000365    0.000000141    0.000000409
     18        8          -0.000000124   -0.000000250    0.000000211
 -------------------------------------------------------------------
 Cartesian Forces:  Max     0.000001541 RMS     0.000000426
 FormGI is forming the generalized inverse of G from B-inverse, IUseBI=4.

 GradGradGradGradGradGradGradGradGradGradGradGradGradGradGradGradGradGrad
 Berny optimization.
 Internal  Forces:  Max     0.000005966 RMS     0.000001085
 Search for a saddle point.
 Step number   7 out of a maximum of   84
 All quantities printed in internal units (Hartrees-Bohrs-Radians)
 Swapping is turned off.
 Second derivative matrix not updated -- analytic derivatives used.
 ITU=  0  0  0  0  0  0  0
     Eigenvalues ---   -0.03824   0.00105   0.00202   0.00232   0.00398
     Eigenvalues ---    0.00835   0.02631   0.03266   0.03653   0.04250
     Eigenvalues ---    0.04457   0.04523   0.04797   0.05157   0.05481
     Eigenvalues ---    0.05548   0.06358   0.06952   0.09545   0.11182
     Eigenvalues ---    0.11857   0.12109   0.12251   0.12912   0.13278
     Eigenvalues ---    0.13370   0.15080   0.15769   0.15888   0.19831
     Eigenvalues ---    0.20957   0.22330   0.24660   0.26968   0.28967
     Eigenvalues ---    0.30169   0.30736   0.31614   0.32554   0.34184
     Eigenvalues ---    0.34432   0.34564   0.34756   0.35035   0.35255
     Eigenvalues ---    0.39870   0.41990   0.87552
 Eigenvectors required to have negative eigenvalues:
                          R8        R6        R7        A10       R17
   1                   -0.88374   0.39293  -0.09239  -0.06952   0.06147
                          A7        A30       D4        D7        D27
   1                    0.06071  -0.06044   0.05990   0.05717   0.05702
 RFO step:  Lambda0=3.090483078D-11 Lambda= 0.00000000D+00.
 Linear search not attempted -- option 19 set.
 Iteration  1 RMS(Cart)=  0.00011936 RMS(Int)=  0.00000001
 Iteration  2 RMS(Cart)=  0.00000001 RMS(Int)=  0.00000000
 Variable       Old X    -DE/DX   Delta X   Delta X   Delta X     New X
                                 (Linear)    (Quad)   (Total)
    R1        2.05677   0.00000   0.00000   0.00000   0.00000   2.05677
    R2        2.05619   0.00000   0.00000   0.00000   0.00000   2.05619
    R3        2.05674   0.00000   0.00000   0.00000   0.00000   2.05674
    R4        2.90112   0.00000   0.00000   0.00000   0.00000   2.90112
    R5        2.08646   0.00000   0.00000   0.00000   0.00000   2.08646
    R6        2.26258   0.00000   0.00000   0.00001   0.00001   2.26259
    R7        2.50951   0.00000   0.00000   0.00000   0.00000   2.50951
    R8        2.65654   0.00000   0.00000  -0.00002  -0.00002   2.65652
    R9        2.06286   0.00000   0.00000   0.00000   0.00000   2.06286
   R10        2.05272   0.00000   0.00000   0.00000   0.00000   2.05272
   R11        2.05931   0.00000   0.00000   0.00000   0.00000   2.05931
   R12        2.83775   0.00000   0.00000   0.00000   0.00000   2.83775
   R13        2.89357   0.00000   0.00000   0.00000   0.00000   2.89357
   R14        2.27870   0.00000   0.00000   0.00000   0.00000   2.27870
   R15        2.08070   0.00000   0.00000   0.00000   0.00000   2.08070
   R16        2.07198   0.00000   0.00000   0.00000   0.00000   2.07198
   R17        2.60394   0.00000   0.00000   0.00000   0.00000   2.60394
    A1        1.91511   0.00000   0.00000   0.00000   0.00000   1.91511
    A2        1.90822   0.00000   0.00000   0.00000   0.00000   1.90822
    A3        1.92584   0.00000   0.00000   0.00000   0.00000   1.92584
    A4        1.90308   0.00000   0.00000   0.00000   0.00000   1.90308
    A5        1.88782   0.00000   0.00000   0.00000   0.00000   1.88782
    A6        1.92355   0.00000   0.00000   0.00000   0.00000   1.92354
    A7        1.92182   0.00000   0.00000   0.00000   0.00000   1.92182
    A8        1.88937   0.00000   0.00000   0.00001   0.00001   1.88938
    A9        1.95739   0.00000   0.00000   0.00000   0.00000   1.95740
   A10        1.82522   0.00000   0.00000  -0.00001  -0.00001   1.82521
   A11        1.89817   0.00000   0.00000   0.00000   0.00000   1.89816
   A12        1.96731   0.00000   0.00000   0.00000   0.00000   1.96730
   A13        1.91123   0.00000   0.00000   0.00000   0.00000   1.91124
   A14        1.86179   0.00000   0.00000   0.00000   0.00000   1.86179
   A15        1.89946   0.00000   0.00000   0.00001   0.00001   1.89946
   A16        1.94008   0.00000   0.00000   0.00000   0.00000   1.94008
   A17        1.91551   0.00000   0.00000   0.00000   0.00000   1.91551
   A18        1.93460   0.00000   0.00000  -0.00001  -0.00001   1.93459
   A19        2.04264   0.00000   0.00000  -0.00001  -0.00001   2.04263
   A20        2.15229   0.00000   0.00000   0.00000   0.00000   2.15229
   A21        2.08826   0.00000   0.00000   0.00001   0.00001   2.08826
   A22        1.84744   0.00000   0.00000  -0.00001  -0.00001   1.84743
   A23        1.89213   0.00000   0.00000   0.00001   0.00001   1.89214
   A24        2.01022   0.00000   0.00000  -0.00001  -0.00001   2.01021
   A25        1.86226   0.00000   0.00000   0.00000   0.00000   1.86226
   A26        1.85403   0.00000   0.00000   0.00000   0.00000   1.85403
   A27        1.98642   0.00000   0.00000   0.00001   0.00001   1.98643
   A28        1.85229   0.00001   0.00000   0.00003   0.00003   1.85232
   A29        3.16913   0.00000   0.00000  -0.00002  -0.00002   3.16911
   A30        3.26863  -0.00001   0.00000  -0.00010  -0.00010   3.26853
    D1        1.05076   0.00000   0.00000   0.00003   0.00003   1.05079
    D2        3.03636   0.00000   0.00000   0.00003   0.00003   3.03638
    D3       -1.06547   0.00000   0.00000   0.00003   0.00003  -1.06544
    D4       -1.04424   0.00000   0.00000   0.00003   0.00003  -1.04421
    D5        0.94135   0.00000   0.00000   0.00003   0.00003   0.94138
    D6        3.12271   0.00000   0.00000   0.00003   0.00003   3.12275
    D7       -3.12326   0.00000   0.00000   0.00003   0.00003  -3.12322
    D8       -1.13766   0.00000   0.00000   0.00003   0.00003  -1.13763
    D9        1.04370   0.00000   0.00000   0.00004   0.00004   1.04373
   D10        0.60311   0.00000   0.00000  -0.00004  -0.00004   0.60307
   D11        2.63713   0.00000   0.00000  -0.00003  -0.00003   2.63710
   D12       -1.54377   0.00000   0.00000  -0.00008  -0.00008  -1.54385
   D13       -1.29649   0.00000   0.00000   0.00004   0.00004  -1.29645
   D14        1.84431   0.00000   0.00000   0.00004   0.00004   1.84435
   D15        2.89544   0.00000   0.00000   0.00003   0.00003   2.89547
   D16       -0.24694   0.00000   0.00000   0.00003   0.00003  -0.24691
   D17        0.74578   0.00000   0.00000   0.00003   0.00003   0.74582
   D18       -2.39660   0.00000   0.00000   0.00004   0.00004  -2.39656
   D19       -1.48970   0.00000   0.00000   0.00013   0.00013  -1.48957
   D20        2.80096   0.00000   0.00000   0.00013   0.00013   2.80109
   D21        0.55287   0.00000   0.00000   0.00012   0.00012   0.55299
   D22        1.65266   0.00000   0.00000   0.00013   0.00013   1.65278
   D23       -0.33987   0.00000   0.00000   0.00013   0.00013  -0.33974
   D24       -2.58796   0.00000   0.00000   0.00011   0.00011  -2.58784
   D25        1.08053   0.00000   0.00000  -0.00009  -0.00009   1.08044
   D26        3.11937   0.00000   0.00000  -0.00010  -0.00010   3.11926
   D27       -1.11999   0.00000   0.00000  -0.00010  -0.00010  -1.12010
         Item               Value     Threshold  Converged?
 Maximum Force            0.000006     0.000450     YES
 RMS     Force            0.000001     0.000300     YES
 Maximum Displacement     0.000339     0.001800     YES
 RMS     Displacement     0.000119     0.001200     YES
 Predicted change in Energy=-5.687282D-10
 Optimization completed.
    -- Stationary point found.
                           ----------------------------
                           !   Optimized Parameters   !
                           ! (Angstroms and Degrees)  !
 --------------------------                            --------------------------
 ! Name  Definition              Value          Derivative Info.                !
 --------------------------------------------------------------------------------
 ! R1    R(1,2)                  1.0884         -DE/DX =    0.0                 !
 ! R2    R(2,3)                  1.0881         -DE/DX =    0.0                 !
 ! R3    R(2,4)                  1.0884         -DE/DX =    0.0                 !
 ! R4    R(2,5)                  1.5352         -DE/DX =    0.0                 !
 ! R5    R(5,6)                  1.1041         -DE/DX =    0.0                 !
 ! R6    R(5,7)                  1.1973         -DE/DX =    0.0                 !
 ! R7    R(5,8)                  1.328          -DE/DX =    0.0                 !
 ! R8    R(7,18)                 1.4058         -DE/DX =    0.0                 !
 ! R9    R(9,10)                 1.0916         -DE/DX =    0.0                 !
 ! R10   R(10,11)                1.0863         -DE/DX =    0.0                 !
 ! R11   R(10,12)                1.0897         -DE/DX =    0.0                 !
 ! R12   R(10,13)                1.5017         -DE/DX =    0.0                 !
 ! R13   R(13,14)                1.5312         -DE/DX =    0.0                 !
 ! R14   R(13,17)                1.2058         -DE/DX =    0.0                 !
 ! R15   R(14,15)                1.1011         -DE/DX =    0.0                 !
 ! R16   R(14,16)                1.0964         -DE/DX =    0.0                 !
 ! R17   R(14,18)                1.3779         -DE/DX =    0.0                 !
 ! A1    A(1,2,3)              109.7277         -DE/DX =    0.0                 !
 ! A2    A(1,2,4)              109.333          -DE/DX =    0.0                 !
 ! A3    A(1,2,5)              110.3427         -DE/DX =    0.0                 !
 ! A4    A(3,2,4)              109.0386         -DE/DX =    0.0                 !
 ! A5    A(3,2,5)              108.1639         -DE/DX =    0.0                 !
 ! A6    A(4,2,5)              110.211          -DE/DX =    0.0                 !
 ! A7    A(2,5,6)              110.1122         -DE/DX =    0.0                 !
 ! A8    A(2,5,7)              108.253          -DE/DX =    0.0                 !
 ! A9    A(2,5,8)              112.1503         -DE/DX =    0.0                 !
 ! A10   A(6,5,7)              104.5775         -DE/DX =    0.0                 !
 ! A11   A(6,5,8)              108.7569         -DE/DX =    0.0                 !
 ! A12   A(7,5,8)              112.7184         -DE/DX =    0.0                 !
 ! A13   A(9,10,11)            109.5056         -DE/DX =    0.0                 !
 ! A14   A(9,10,12)            106.6725         -DE/DX =    0.0                 !
 ! A15   A(9,10,13)            108.8308         -DE/DX =    0.0                 !
 ! A16   A(11,10,12)           111.1584         -DE/DX =    0.0                 !
 ! A17   A(11,10,13)           109.7506         -DE/DX =    0.0                 !
 ! A18   A(12,10,13)           110.8442         -DE/DX =    0.0                 !
 ! A19   A(10,13,14)           117.0346         -DE/DX =    0.0                 !
 ! A20   A(10,13,17)           123.3171         -DE/DX =    0.0                 !
 ! A21   A(14,13,17)           119.6483         -DE/DX =    0.0                 !
 ! A22   A(13,14,15)           105.8503         -DE/DX =    0.0                 !
 ! A23   A(13,14,16)           108.4111         -DE/DX =    0.0                 !
 ! A24   A(13,14,18)           115.1769         -DE/DX =    0.0                 !
 ! A25   A(15,14,16)           106.6997         -DE/DX =    0.0                 !
 ! A26   A(15,14,18)           106.2282         -DE/DX =    0.0                 !
 ! A27   A(16,14,18)           113.8135         -DE/DX =    0.0                 !
 ! A28   A(7,18,14)            106.1284         -DE/DX =    0.0                 !
 ! A29   L(5,7,18,9,-1)        181.5779         -DE/DX =    0.0                 !
 ! A30   L(5,7,18,9,-2)        187.2788         -DE/DX =    0.0                 !
 ! D1    D(1,2,5,6)             60.204          -DE/DX =    0.0                 !
 ! D2    D(1,2,5,7)            173.9704         -DE/DX =    0.0                 !
 ! D3    D(1,2,5,8)            -61.047          -DE/DX =    0.0                 !
 ! D4    D(3,2,5,6)            -59.8307         -DE/DX =    0.0                 !
 ! D5    D(3,2,5,7)             53.9356         -DE/DX =    0.0                 !
 ! D6    D(3,2,5,8)            178.9182         -DE/DX =    0.0                 !
 ! D7    D(4,2,5,6)           -178.9495         -DE/DX =    0.0                 !
 ! D8    D(4,2,5,7)            -65.1831         -DE/DX =    0.0                 !
 ! D9    D(4,2,5,8)             59.7995         -DE/DX =    0.0                 !
 ! D10   D(2,5,18,14)           34.5557         -DE/DX =    0.0                 !
 ! D11   D(6,5,18,14)          151.0964         -DE/DX =    0.0                 !
 ! D12   D(8,5,18,14)          -88.4514         -DE/DX =    0.0                 !
 ! D13   D(9,10,13,14)         -74.2832         -DE/DX =    0.0                 !
 ! D14   D(9,10,13,17)         105.6715         -DE/DX =    0.0                 !
 ! D15   D(11,10,13,14)        165.8967         -DE/DX =    0.0                 !
 ! D16   D(11,10,13,17)        -14.1486         -DE/DX =    0.0                 !
 ! D17   D(12,10,13,14)         42.7303         -DE/DX =    0.0                 !
 ! D18   D(12,10,13,17)       -137.3151         -DE/DX =    0.0                 !
 ! D19   D(10,13,14,15)        -85.3534         -DE/DX =    0.0                 !
 ! D20   D(10,13,14,16)        160.4834         -DE/DX =    0.0                 !
 ! D21   D(10,13,14,18)         31.6773         -DE/DX =    0.0                 !
 ! D22   D(17,13,14,15)         94.6902         -DE/DX =    0.0                 !
 ! D23   D(17,13,14,16)        -19.473          -DE/DX =    0.0                 !
 ! D24   D(17,13,14,18)       -148.2791         -DE/DX =    0.0                 !
 ! D25   D(13,14,18,7)          61.9096         -DE/DX =    0.0                 !
 ! D26   D(15,14,18,7)         178.7265         -DE/DX =    0.0                 !
 ! D27   D(16,14,18,7)         -64.1709         -DE/DX =    0.0                 !
 --------------------------------------------------------------------------------
 GradGradGradGradGradGradGradGradGradGradGradGradGradGradGradGradGradGrad

                          Input orientation:                          
 ---------------------------------------------------------------------
 Center     Atomic      Atomic             Coordinates (Angstroms)
 Number     Number       Type             X           Y           Z
 ---------------------------------------------------------------------
      1          1           0        3.051839   -0.203082    1.374969
      2          6           0        2.148920   -0.536307    0.866735
      3          1           0        2.242265   -1.588050    0.603928
      4          1           0        1.294975   -0.410450    1.529692
      5          6           0        1.938564    0.263361   -0.426766
      6          1           0        2.797121    0.119520   -1.105917
      7          1           0        1.007996   -0.209795   -1.013033
      8          8           0        1.791233    1.562441   -0.193947
      9          1           0       -0.769474    1.687610   -0.565414
     10          6           0       -1.714730    1.192359   -0.335521
     11          1           0       -2.313006    1.832731    0.306302
     12          1           0       -2.213601    1.013397   -1.287696
     13          6           0       -1.425047   -0.102518    0.367614
     14          6           0       -0.885700   -1.252981   -0.486869
     15          1           0       -1.770220   -1.751829   -0.912428
     16          1           0       -0.402584   -1.980105    0.176515
     17          8           0       -1.595813   -0.266813    1.549937
     18          8           0       -0.105886   -0.872536   -1.557331
 ---------------------------------------------------------------------
                    Distance matrix (angstroms):
                    1          2          3          4          5
     1  H    0.000000
     2  C    1.088394   0.000000
     3  H    1.779902   1.088091   0.000000
     4  H    1.775813   1.088381   1.772326   0.000000
     5  C    2.168686   1.535208   2.140627   2.167015   0.000000
     6  H    2.514706   2.177528   2.479360   3.079569   1.104109
     7  H    3.143230   2.223027   2.457147   2.566724   1.197306
     8  O    2.677255   2.378599   3.281102   2.666365   1.327976
     9  H    4.684253   3.938767   4.600856   3.612931   3.062871
    10  C    5.252924   4.400171   4.926566   3.886688   3.770666
    11  H    5.836792   5.082836   5.704456   4.421094   4.590878
    12  H    6.024488   5.106344   5.495499   4.719652   4.306301
    13  C    4.589922   3.634631   3.963815   2.973847   3.475455
    14  C    4.480283   3.399233   3.329606   3.087348   3.206145
    15  H    5.557253   4.472424   4.292575   4.142302   4.248757
    16  H    4.065359   3.011832   2.707696   2.678920   3.298191
    17  O    4.651380   3.816074   4.167906   2.894425   4.084147
    18  O    4.360937   3.327656   3.270598   3.421351   2.597732
                    6          7          8          9         10
     6  H    0.000000
     7  H    1.821550   0.000000
     8  O    1.981293   2.103612   0.000000
     9  H    3.933402   2.638164   2.590535   0.000000
    10  C    4.701202   3.136606   3.528283   1.091620   0.000000
    11  H    5.571612   4.116020   4.143439   1.778607   1.086254
    12  H    5.093074   3.456925   4.187652   1.749787   1.089741
    13  C    4.477421   2.799535   3.664955   2.122469   1.501673
    14  C    3.978712   2.225122   3.895943   2.943935   2.586481
    15  H    4.939635   3.179069   4.917779   3.598840   3.000691
    16  H    4.036233   2.557100   4.183265   3.759947   3.471086
    17  O    5.147881   3.654024   4.226036   2.996217   2.387106
    18  O    3.100871   1.405780   3.374461   2.824640   2.888770
                   11         12         13         14         15
    11  H    0.000000
    12  H    1.794998   0.000000
    13  C    2.130122   2.146423   0.000000
    14  C    3.491123   2.746109   1.531209   0.000000
    15  H    3.824787   2.825578   2.116100   1.101057   0.000000
    16  H    4.266647   3.792724   2.146458   1.096444   1.763047
    17  O    2.543439   3.173761   1.205837   2.371786   2.880787
    18  O    3.957648   2.841111   2.457341   1.377947   1.989740
                   16         17         18
    16  H    0.000000
    17  O    2.499090   0.000000
    18  O    2.078693   3.498843   0.000000
 Stoichiometry    C5H10O3(3)
 Framework group  C1[X(C5H10O3)]
 Deg. of freedom    48
 Full point group                 C1      NOp   1
 Largest Abelian subgroup         C1      NOp   1
 Largest concise Abelian subgroup C1      NOp   1
                         Standard orientation:                         
 ---------------------------------------------------------------------
 Center     Atomic      Atomic             Coordinates (Angstroms)
 Number     Number       Type             X           Y           Z
 ---------------------------------------------------------------------
      1          1           0        2.903760   -0.228039    1.578423
      2          6           0        1.995250   -0.556561    1.077138
      3          1           0        2.005566   -1.639377    0.970621
      4          1           0        1.130800   -0.266491    1.671411
      5          6           0        1.906254    0.061468   -0.325354
      6          1           0        2.774334   -0.249061   -0.932862
      7          1           0        0.960895   -0.414092   -0.885426
      8          8           0        1.865166    1.388230   -0.286166
      9          1           0       -0.658296    1.667023   -0.801225
     10          6           0       -1.651696    1.289288   -0.552012
     11          1           0       -2.215484    2.062729   -0.038321
     12          1           0       -2.127313    1.015449   -1.493466
     13          6           0       -1.504637    0.090829    0.340788
     14          6           0       -1.036277   -1.211620   -0.314092
     15          1           0       -1.944265   -1.692961   -0.709309
     16          1           0       -0.645094   -1.871828    0.469036
     17          8           0       -1.734688    0.114318    1.524244
     18          8           0       -0.185261   -1.055520   -1.386539
 ---------------------------------------------------------------------
 Rotational constants (GHZ):           2.4150118           1.2477268           1.2143224

 **********************************************************************

            Population analysis using the SCF Density.

 **********************************************************************

 Orbital symmetries:
 Alpha Orbitals:
       Occupied  (A) (A) (A) (A) (A) (A) (A) (A) (A) (A) (A) (A)
                 (A) (A) (A) (A) (A) (A) (A) (A) (A) (A) (A) (A)
                 (A) (A) (A) (A) (A) (A) (A) (A) (A)
       Virtual   (A) (A) (A) (A) (A) (A) (A) (A) (A) (A) (A) (A)
                 (A) (A) (A) (A) (A) (A) (A) (A) (A) (A) (A) (A)
                 (A) (A) (A) (A) (A) (A) (A) (A) (A) (A) (A) (A)
                 (A) (A) (A) (A) (A) (A) (A) (A) (A) (A) (A) (A)
                 (A) (A) (A) (A) (A) (A) (A) (A) (A) (A) (A) (A)
                 (A) (A) (A) (A) (A) (A) (A) (A) (A) (A) (A) (A)
                 (A) (A) (A) (A) (A) (A) (A) (A) (A) (A) (A) (A)
                 (A) (A) (A) (A) (A) (A) (A) (A) (A) (A) (A) (A)
                 (A) (A) (A) (A) (A) (A) (A) (A) (A) (A) (A) (A)
                 (A) (A) (A) (A) (A) (A) (A) (A) (A) (A) (A) (A)
                 (A) (A) (A) (A) (A) (A) (A) (A) (A) (A) (A) (A)
                 (A) (A) (A) (A) (A) (A) (A) (A) (A) (A) (A) (A)
                 (A) (A) (A) (A) (A) (A) (A) (A) (A) (A) (A) (A)
                 (A) (A) (A) (A) (A) (A) (A) (A) (A) (A) (A) (A)
                 (A) (A) (A) (A) (A) (A) (A) (A) (A) (A) (A) (A)
                 (A) (A) (A) (A) (A) (A) (A) (A) (A) (A) (A) (A)
                 (A) (A) (A) (A) (A) (A) (A) (A) (A) (A) (A) (A)
                 (A) (A) (A) (A) (A) (A) (A) (A) (A) (A) (A) (A)
                 (A) (A) (A) (A) (A) (A) (A) (A) (A) (A) (A) (A)
                 (A) (A) (A) (A) (A) (A) (A) (A) (A) (A) (A) (A)
                 (A) (A) (A) (A) (A) (A) (A) (A) (A) (A) (A) (A)
                 (A) (A) (A) (A) (A) (A) (A) (A) (A) (A) (A) (A)
                 (A) (A) (A) (A) (A) (A) (A) (A) (A) (A) (A) (A)
                 (A) (A) (A) (A) (A) (A) (A) (A) (A) (A) (A) (A)
                 (A) (A) (A) (A) (A) (A) (A) (A) (A) (A) (A) (A)
                 (A) (A) (A) (A) (A) (A) (A) (A) (A) (A) (A) (A)
                 (A) (A) (A) (A) (A) (A) (A) (A) (A) (A) (A) (A)
                 (A) (A) (A) (A) (A) (A) (A) (A) (A) (A) (A) (A)
                 (A) (A) (A) (A) (A) (A) (A) (A) (A) (A) (A) (A)
                 (A) (A) (A) (A) (A) (A) (A) (A) (A) (A) (A) (A)
                 (A) (A) (A) (A) (A) (A) (A) (A) (A) (A) (A) (A)
                 (A) (A) (A) (A) (A) (A) (A) (A) (A) (A) (A) (A)
                 (A) (A) (A) (A) (A) (A) (A) (A) (A) (A) (A) (A)
                 (A) (A) (A) (A) (A) (A) (A) (A) (A) (A) (A) (A)
                 (A) (A) (A) (A) (A) (A) (A) (A) (A) (A) (A) (A)
                 (A) (A) (A) (A) (A) (A) (A) (A) (A) (A) (A) (A)
                 (A) (A) (A) (A) (A) (A) (A) (A) (A) (A) (A) (A)
                 (A) (A) (A) (A) (A) (A) (A) (A) (A) (A) (A) (A)
                 (A) (A) (A) (A) (A) (A) (A) (A) (A) (A) (A) (A)
                 (A) (A) (A) (A) (A) (A) (A) (A) (A) (A) (A) (A)
                 (A) (A) (A) (A) (A) (A) (A) (A) (A) (A) (A) (A)
                 (A) (A) (A) (A) (A) (A) (A) (A) (A) (A) (A) (A)
                 (A) (A) (A) (A) (A) (A) (A) (A) (A) (A) (A) (A)
                 (A) (A) (A) (A) (A) (A) (A) (A) (A) (A) (A) (A)
                 (A) (A) (A) (A) (A) (A) (A) (A) (A) (A) (A) (A)
                 (A) (A) (A) (A) (A) (A) (A) (A) (A) (A) (A) (A)
                 (A) (A) (A) (A) (A) (A) (A) (A) (A) (A) (A) (A)
                 (A)
 Beta  Orbitals:
       Occupied  (A) (A) (A) (A) (A) (A) (A) (A) (A) (A) (A) (A)
                 (A) (A) (A) (A) (A) (A) (A) (A) (A) (A) (A) (A)
                 (A) (A) (A) (A) (A) (A) (A)
       Virtual   (A) (A) (A) (A) (A) (A) (A) (A) (A) (A) (A) (A)
                 (A) (A) (A) (A) (A) (A) (A) (A) (A) (A) (A) (A)
                 (A) (A) (A) (A) (A) (A) (A) (A) (A) (A) (A) (A)
                 (A) (A) (A) (A) (A) (A) (A) (A) (A) (A) (A) (A)
                 (A) (A) (A) (A) (A) (A) (A) (A) (A) (A) (A) (A)
                 (A) (A) (A) (A) (A) (A) (A) (A) (A) (A) (A) (A)
                 (A) (A) (A) (A) (A) (A) (A) (A) (A) (A) (A) (A)
                 (A) (A) (A) (A) (A) (A) (A) (A) (A) (A) (A) (A)
                 (A) (A) (A) (A) (A) (A) (A) (A) (A) (A) (A) (A)
                 (A) (A) (A) (A) (A) (A) (A) (A) (A) (A) (A) (A)
                 (A) (A) (A) (A) (A) (A) (A) (A) (A) (A) (A) (A)
                 (A) (A) (A) (A) (A) (A) (A) (A) (A) (A) (A) (A)
                 (A) (A) (A) (A) (A) (A) (A) (A) (A) (A) (A) (A)
                 (A) (A) (A) (A) (A) (A) (A) (A) (A) (A) (A) (A)
                 (A) (A) (A) (A) (A) (A) (A) (A) (A) (A) (A) (A)
                 (A) (A) (A) (A) (A) (A) (A) (A) (A) (A) (A) (A)
                 (A) (A) (A) (A) (A) (A) (A) (A) (A) (A) (A) (A)
                 (A) (A) (A) (A) (A) (A) (A) (A) (A) (A) (A) (A)
                 (A) (A) (A) (A) (A) (A) (A) (A) (A) (A) (A) (A)
                 (A) (A) (A) (A) (A) (A) (A) (A) (A) (A) (A) (A)
                 (A) (A) (A) (A) (A) (A) (A) (A) (A) (A) (A) (A)
                 (A) (A) (A) (A) (A) (A) (A) (A) (A) (A) (A) (A)
                 (A) (A) (A) (A) (A) (A) (A) (A) (A) (A) (A) (A)
                 (A) (A) (A) (A) (A) (A) (A) (A) (A) (A) (A) (A)
                 (A) (A) (A) (A) (A) (A) (A) (A) (A) (A) (A) (A)
                 (A) (A) (A) (A) (A) (A) (A) (A) (A) (A) (A) (A)
                 (A) (A) (A) (A) (A) (A) (A) (A) (A) (A) (A) (A)
                 (A) (A) (A) (A) (A) (A) (A) (A) (A) (A) (A) (A)
                 (A) (A) (A) (A) (A) (A) (A) (A) (A) (A) (A) (A)
                 (A) (A) (A) (A) (A) (A) (A) (A) (A) (A) (A) (A)
                 (A) (A) (A) (A) (A) (A) (A) (A) (A) (A) (A) (A)
                 (A) (A) (A) (A) (A) (A) (A) (A) (A) (A) (A) (A)
                 (A) (A) (A) (A) (A) (A) (A) (A) (A) (A) (A) (A)
                 (A) (A) (A) (A) (A) (A) (A) (A) (A) (A) (A) (A)
                 (A) (A) (A) (A) (A) (A) (A) (A) (A) (A) (A) (A)
                 (A) (A) (A) (A) (A) (A) (A) (A) (A) (A) (A) (A)
                 (A) (A) (A) (A) (A) (A) (A) (A) (A) (A) (A) (A)
                 (A) (A) (A) (A) (A) (A) (A) (A) (A) (A) (A) (A)
                 (A) (A) (A) (A) (A) (A) (A) (A) (A) (A) (A) (A)
                 (A) (A) (A) (A) (A) (A) (A) (A) (A) (A) (A) (A)
                 (A) (A) (A) (A) (A) (A) (A) (A) (A) (A) (A) (A)
                 (A) (A) (A) (A) (A) (A) (A) (A) (A) (A) (A) (A)
                 (A) (A) (A) (A) (A) (A) (A) (A) (A) (A) (A) (A)
                 (A) (A) (A) (A) (A) (A) (A) (A) (A) (A) (A) (A)
                 (A) (A) (A) (A) (A) (A) (A) (A) (A) (A) (A) (A)
                 (A) (A) (A) (A) (A) (A) (A) (A) (A) (A) (A) (A)
                 (A) (A) (A) (A) (A) (A) (A) (A) (A) (A) (A) (A)
                 (A) (A) (A)
 The electronic state is 3-A.
 Alpha  occ. eigenvalues --  -19.34057 -19.28124 -19.24952 -10.38193 -10.37275
 Alpha  occ. eigenvalues --  -10.34358 -10.31442 -10.28606  -1.18772  -1.15898
 Alpha  occ. eigenvalues --   -1.12663  -0.87641  -0.85635  -0.79410  -0.73652
 Alpha  occ. eigenvalues --   -0.64651  -0.62154  -0.60611  -0.56573  -0.56454
 Alpha  occ. eigenvalues --   -0.56002  -0.54993  -0.51917  -0.51101  -0.50233
 Alpha  occ. eigenvalues --   -0.49480  -0.47910  -0.44982  -0.43835  -0.43749
 Alpha  occ. eigenvalues --   -0.39372  -0.34869  -0.32982
 Alpha virt. eigenvalues --    0.02739   0.03422   0.03968   0.04103   0.04734
 Alpha virt. eigenvalues --    0.05393   0.05809   0.06279   0.06934   0.07468
 Alpha virt. eigenvalues --    0.08173   0.09404   0.10176   0.10637   0.11190
 Alpha virt. eigenvalues --    0.11571   0.11778   0.12328   0.12550   0.13195
 Alpha virt. eigenvalues --    0.13709   0.14102   0.14514   0.15152   0.15326
 Alpha virt. eigenvalues --    0.16116   0.16328   0.17278   0.18000   0.18302
 Alpha virt. eigenvalues --    0.19464   0.20172   0.20700   0.21230   0.22007
 Alpha virt. eigenvalues --    0.22666   0.23247   0.24195   0.24401   0.24756
 Alpha virt. eigenvalues --    0.25482   0.25567   0.26517   0.26706   0.27259
 Alpha virt. eigenvalues --    0.27926   0.28360   0.28601   0.29397   0.29478
 Alpha virt. eigenvalues --    0.30177   0.30981   0.31407   0.32416   0.32840
 Alpha virt. eigenvalues --    0.33106   0.33879   0.34354   0.34742   0.35089
 Alpha virt. eigenvalues --    0.35526   0.36127   0.36984   0.37130   0.37458
 Alpha virt. eigenvalues --    0.37961   0.38265   0.38467   0.39327   0.39883
 Alpha virt. eigenvalues --    0.40326   0.41879   0.42301   0.42613   0.42716
 Alpha virt. eigenvalues --    0.43200   0.43578   0.44645   0.44875   0.45326
 Alpha virt. eigenvalues --    0.45764   0.45976   0.47190   0.47629   0.48028
 Alpha virt. eigenvalues --    0.48610   0.48877   0.49826   0.50043   0.50377
 Alpha virt. eigenvalues --    0.50589   0.51987   0.52892   0.53666   0.54112
 Alpha virt. eigenvalues --    0.54434   0.54994   0.55411   0.56439   0.56610
 Alpha virt. eigenvalues --    0.56776   0.57322   0.58926   0.59270   0.59777
 Alpha virt. eigenvalues --    0.60189   0.61195   0.61728   0.62907   0.63072
 Alpha virt. eigenvalues --    0.64235   0.64852   0.65780   0.67185   0.67228
 Alpha virt. eigenvalues --    0.67766   0.69559   0.70260   0.70870   0.71687
 Alpha virt. eigenvalues --    0.72096   0.72535   0.74271   0.74382   0.74847
 Alpha virt. eigenvalues --    0.76139   0.76596   0.77180   0.78474   0.79857
 Alpha virt. eigenvalues --    0.80139   0.80823   0.81501   0.82337   0.82753
 Alpha virt. eigenvalues --    0.84062   0.84181   0.85365   0.85586   0.86002
 Alpha virt. eigenvalues --    0.86240   0.87276   0.87497   0.87941   0.89468
 Alpha virt. eigenvalues --    0.89871   0.89951   0.90614   0.92383   0.93299
 Alpha virt. eigenvalues --    0.93680   0.93913   0.95264   0.95800   0.95948
 Alpha virt. eigenvalues --    0.97223   0.97919   0.98414   0.98807   0.99769
 Alpha virt. eigenvalues --    1.00752   1.01160   1.01405   1.01951   1.02859
 Alpha virt. eigenvalues --    1.03546   1.04123   1.04345   1.04912   1.06402
 Alpha virt. eigenvalues --    1.07425   1.07854   1.08119   1.09016   1.09479
 Alpha virt. eigenvalues --    1.09942   1.11386   1.12551   1.12993   1.13817
 Alpha virt. eigenvalues --    1.14967   1.15170   1.15962   1.16417   1.16681
 Alpha virt. eigenvalues --    1.17300   1.18862   1.19367   1.20335   1.20455
 Alpha virt. eigenvalues --    1.23138   1.23592   1.24285   1.25408   1.25958
 Alpha virt. eigenvalues --    1.26431   1.26825   1.27835   1.28617   1.29907
 Alpha virt. eigenvalues --    1.30693   1.31004   1.31577   1.32456   1.33321
 Alpha virt. eigenvalues --    1.34399   1.35027   1.36081   1.37096   1.37331
 Alpha virt. eigenvalues --    1.38148   1.39176   1.40046   1.41837   1.41925
 Alpha virt. eigenvalues --    1.43091   1.43702   1.43951   1.44785   1.46657
 Alpha virt. eigenvalues --    1.46964   1.47849   1.48419   1.49042   1.50366
 Alpha virt. eigenvalues --    1.50629   1.51222   1.52441   1.52996   1.54101
 Alpha virt. eigenvalues --    1.55298   1.56266   1.57166   1.57995   1.58599
 Alpha virt. eigenvalues --    1.59179   1.59726   1.60824   1.61390   1.61703
 Alpha virt. eigenvalues --    1.63040   1.63578   1.64239   1.65138   1.66004
 Alpha virt. eigenvalues --    1.66809   1.68039   1.69031   1.70405   1.70893
 Alpha virt. eigenvalues --    1.72061   1.72529   1.73001   1.73750   1.74871
 Alpha virt. eigenvalues --    1.76205   1.77317   1.78236   1.79061   1.79855
 Alpha virt. eigenvalues --    1.80961   1.81296   1.82405   1.84227   1.84668
 Alpha virt. eigenvalues --    1.85548   1.86765   1.87709   1.89080   1.90197
 Alpha virt. eigenvalues --    1.91029   1.92090   1.93869   1.95105   1.96621
 Alpha virt. eigenvalues --    1.98060   1.99060   2.00622   2.01393   2.01594
 Alpha virt. eigenvalues --    2.03073   2.05891   2.06967   2.08007   2.08903
 Alpha virt. eigenvalues --    2.10504   2.10579   2.12368   2.13004   2.14608
 Alpha virt. eigenvalues --    2.15998   2.16825   2.17278   2.19378   2.22570
 Alpha virt. eigenvalues --    2.22891   2.23615   2.26078   2.27672   2.29177
 Alpha virt. eigenvalues --    2.30277   2.31894   2.34341   2.34431   2.35496
 Alpha virt. eigenvalues --    2.35944   2.38100   2.39154   2.41594   2.42542
 Alpha virt. eigenvalues --    2.43454   2.45380   2.46983   2.51277   2.52195
 Alpha virt. eigenvalues --    2.53666   2.54557   2.56011   2.56684   2.57386
 Alpha virt. eigenvalues --    2.58687   2.60438   2.64197   2.65279   2.68973
 Alpha virt. eigenvalues --    2.69064   2.71640   2.71967   2.74242   2.76628
 Alpha virt. eigenvalues --    2.78999   2.80676   2.82471   2.85516   2.87148
 Alpha virt. eigenvalues --    2.88496   2.89013   2.90454   2.91370   2.94401
 Alpha virt. eigenvalues --    2.95546   2.97722   2.99677   3.03803   3.04879
 Alpha virt. eigenvalues --    3.07923   3.08521   3.13315   3.14194   3.16597
 Alpha virt. eigenvalues --    3.19471   3.21426   3.22683   3.25013   3.25900
 Alpha virt. eigenvalues --    3.27568   3.29064   3.30954   3.32156   3.33164
 Alpha virt. eigenvalues --    3.34429   3.36254   3.37852   3.39130   3.41275
 Alpha virt. eigenvalues --    3.42614   3.43012   3.45261   3.45555   3.47361
 Alpha virt. eigenvalues --    3.49448   3.50322   3.52122   3.52801   3.53924
 Alpha virt. eigenvalues --    3.55430   3.55899   3.57637   3.58127   3.60141
 Alpha virt. eigenvalues --    3.62006   3.63681   3.64453   3.65466   3.67244
 Alpha virt. eigenvalues --    3.67707   3.71224   3.72529   3.73351   3.74287
 Alpha virt. eigenvalues --    3.75067   3.75846   3.77132   3.79714   3.80296
 Alpha virt. eigenvalues --    3.81395   3.83541   3.84327   3.85373   3.86317
 Alpha virt. eigenvalues --    3.87388   3.87607   3.90714   3.91337   3.92344
 Alpha virt. eigenvalues --    3.94757   3.96155   3.96590   3.98924   4.00485
 Alpha virt. eigenvalues --    4.01836   4.03057   4.03507   4.04253   4.05541
 Alpha virt. eigenvalues --    4.07333   4.09889   4.11593   4.12150   4.13649
 Alpha virt. eigenvalues --    4.14897   4.16814   4.19734   4.21652   4.22170
 Alpha virt. eigenvalues --    4.22908   4.25817   4.26641   4.29199   4.30690
 Alpha virt. eigenvalues --    4.31758   4.32060   4.34547   4.35614   4.37459
 Alpha virt. eigenvalues --    4.40684   4.41914   4.42627   4.46831   4.47813
 Alpha virt. eigenvalues --    4.50235   4.51245   4.51520   4.55470   4.56347
 Alpha virt. eigenvalues --    4.58062   4.59450   4.60471   4.60869   4.63685
 Alpha virt. eigenvalues --    4.64588   4.65638   4.67552   4.69453   4.70948
 Alpha virt. eigenvalues --    4.71847   4.72740   4.75583   4.78988   4.80181
 Alpha virt. eigenvalues --    4.83276   4.86943   4.87694   4.88798   4.90597
 Alpha virt. eigenvalues --    4.91307   4.94102   4.95654   4.97442   4.99534
 Alpha virt. eigenvalues --    5.00187   5.02416   5.03897   5.05431   5.08603
 Alpha virt. eigenvalues --    5.11170   5.12010   5.13718   5.16729   5.19158
 Alpha virt. eigenvalues --    5.19862   5.21215   5.22665   5.24141   5.25786
 Alpha virt. eigenvalues --    5.28703   5.31646   5.32282   5.33358   5.36034
 Alpha virt. eigenvalues --    5.38209   5.44573   5.46114   5.47063   5.48387
 Alpha virt. eigenvalues --    5.51378   5.54605   5.60277   5.65269   5.66112
 Alpha virt. eigenvalues --    5.69720   5.74878   5.78725   5.81762   5.85834
 Alpha virt. eigenvalues --    5.87993   5.88977   5.90625   5.92829   5.94570
 Alpha virt. eigenvalues --    5.96499   5.97058   6.05027   6.13923   6.18041
 Alpha virt. eigenvalues --    6.28554   6.33707   6.36546   6.41839   6.43658
 Alpha virt. eigenvalues --    6.45703   6.47302   6.52194   6.52986   6.57293
 Alpha virt. eigenvalues --    6.60890   6.62349   6.63842   6.67246   6.69711
 Alpha virt. eigenvalues --    6.73539   6.76279   6.79210   6.79717   6.82854
 Alpha virt. eigenvalues --    6.89394   6.91516   6.94628   6.97653   7.01457
 Alpha virt. eigenvalues --    7.02437   7.07120   7.10202   7.11992   7.13424
 Alpha virt. eigenvalues --    7.17489   7.27586   7.32374   7.35204   7.38545
 Alpha virt. eigenvalues --    7.41510   7.43455   7.46184   7.51252   7.55860
 Alpha virt. eigenvalues --    7.65755   8.04752  14.44793  14.79440  15.38997
 Alpha virt. eigenvalues --   16.86428  17.01721  17.34497  18.01465  19.40561
  Beta  occ. eigenvalues --  -19.31800 -19.26641 -19.24922 -10.38179 -10.36892
  Beta  occ. eigenvalues --  -10.34392 -10.31265 -10.28604  -1.15746  -1.12708
  Beta  occ. eigenvalues --   -1.08940  -0.85844  -0.85352  -0.78574  -0.70949
  Beta  occ. eigenvalues --   -0.63357  -0.60264  -0.56860  -0.56324  -0.55125
  Beta  occ. eigenvalues --   -0.54129  -0.51743  -0.50713  -0.50274  -0.48704
  Beta  occ. eigenvalues --   -0.47985  -0.47607  -0.44328  -0.38979  -0.36518
  Beta  occ. eigenvalues --   -0.32724
  Beta virt. eigenvalues --   -0.09774  -0.07218   0.02988   0.03576   0.04100
  Beta virt. eigenvalues --    0.04231   0.04891   0.05537   0.05901   0.06384
  Beta virt. eigenvalues --    0.07035   0.07586   0.08281   0.09508   0.10359
  Beta virt. eigenvalues --    0.10833   0.11404   0.11699   0.11965   0.12395
  Beta virt. eigenvalues --    0.12682   0.13269   0.13789   0.14249   0.14622
  Beta virt. eigenvalues --    0.15279   0.15403   0.16231   0.16511   0.17507
  Beta virt. eigenvalues --    0.18174   0.18488   0.19593   0.20379   0.20875
  Beta virt. eigenvalues --    0.21522   0.22283   0.22837   0.23477   0.24471
  Beta virt. eigenvalues --    0.24621   0.24934   0.25819   0.25956   0.26794
  Beta virt. eigenvalues --    0.26956   0.27601   0.28016   0.28537   0.28797
  Beta virt. eigenvalues --    0.29639   0.29952   0.30387   0.31188   0.31502
  Beta virt. eigenvalues --    0.32589   0.32947   0.33233   0.34111   0.34573
  Beta virt. eigenvalues --    0.34994   0.35267   0.35696   0.36274   0.37155
  Beta virt. eigenvalues --    0.37312   0.37807   0.38314   0.38488   0.38854
  Beta virt. eigenvalues --    0.39595   0.40456   0.40851   0.42123   0.42688
  Beta virt. eigenvalues --    0.42849   0.43029   0.43511   0.43690   0.44833
  Beta virt. eigenvalues --    0.45042   0.45507   0.45849   0.46106   0.47383
  Beta virt. eigenvalues --    0.47809   0.48478   0.48752   0.49199   0.49987
  Beta virt. eigenvalues --    0.50203   0.50589   0.51020   0.52113   0.53206
  Beta virt. eigenvalues --    0.54080   0.54321   0.54809   0.55181   0.55548
  Beta virt. eigenvalues --    0.56661   0.56818   0.57295   0.57635   0.59226
  Beta virt. eigenvalues --    0.59531   0.59941   0.60385   0.61315   0.61871
  Beta virt. eigenvalues --    0.63056   0.63432   0.64540   0.65019   0.66182
  Beta virt. eigenvalues --    0.67319   0.67413   0.67998   0.69661   0.70464
  Beta virt. eigenvalues --    0.71051   0.71968   0.72322   0.72794   0.74458
  Beta virt. eigenvalues --    0.74548   0.74954   0.76317   0.76682   0.77347
  Beta virt. eigenvalues --    0.78568   0.80000   0.80307   0.80923   0.81638
  Beta virt. eigenvalues --    0.82531   0.82878   0.84161   0.84489   0.85492
  Beta virt. eigenvalues --    0.85859   0.86124   0.86440   0.87409   0.87687
  Beta virt. eigenvalues --    0.88219   0.89646   0.90019   0.90137   0.90821
  Beta virt. eigenvalues --    0.92538   0.93547   0.93831   0.94119   0.95390
  Beta virt. eigenvalues --    0.96042   0.96167   0.97382   0.98185   0.98621
  Beta virt. eigenvalues --    0.98991   0.99933   1.00987   1.01354   1.01600
  Beta virt. eigenvalues --    1.02089   1.02997   1.03720   1.04370   1.04507
  Beta virt. eigenvalues --    1.05285   1.06677   1.07508   1.08084   1.08223
  Beta virt. eigenvalues --    1.09129   1.09671   1.10231   1.11536   1.12737
  Beta virt. eigenvalues --    1.13180   1.14006   1.15113   1.15363   1.16226
  Beta virt. eigenvalues --    1.16756   1.16820   1.17474   1.19234   1.19650
  Beta virt. eigenvalues --    1.20542   1.20653   1.23331   1.23826   1.24461
  Beta virt. eigenvalues --    1.25579   1.26050   1.26578   1.26960   1.28065
  Beta virt. eigenvalues --    1.28723   1.30013   1.30863   1.31178   1.31846
  Beta virt. eigenvalues --    1.32602   1.33481   1.34562   1.35402   1.36255
  Beta virt. eigenvalues --    1.37164   1.37631   1.38366   1.39463   1.40146
  Beta virt. eigenvalues --    1.42015   1.42198   1.43297   1.43822   1.44332
  Beta virt. eigenvalues --    1.45211   1.46798   1.47251   1.48047   1.48583
  Beta virt. eigenvalues --    1.49284   1.50555   1.50851   1.51530   1.52646
  Beta virt. eigenvalues --    1.53200   1.54279   1.55398   1.56532   1.57318
  Beta virt. eigenvalues --    1.58185   1.58714   1.59282   1.60088   1.61031
  Beta virt. eigenvalues --    1.61558   1.61987   1.63249   1.63898   1.64523
  Beta virt. eigenvalues --    1.65402   1.66226   1.67038   1.68215   1.69384
  Beta virt. eigenvalues --    1.70736   1.71191   1.72388   1.72780   1.73237
  Beta virt. eigenvalues --    1.73933   1.75262   1.76369   1.77493   1.78493
  Beta virt. eigenvalues --    1.79441   1.80080   1.81262   1.81613   1.82649
  Beta virt. eigenvalues --    1.84674   1.84989   1.85889   1.87030   1.88114
  Beta virt. eigenvalues --    1.89226   1.90432   1.91376   1.92388   1.94166
  Beta virt. eigenvalues --    1.95486   1.96955   1.98478   1.99305   2.00938
  Beta virt. eigenvalues --    2.01742   2.02031   2.03310   2.06251   2.07089
  Beta virt. eigenvalues --    2.08316   2.09100   2.10703   2.10896   2.12612
  Beta virt. eigenvalues --    2.13637   2.15127   2.16355   2.17179   2.17740
  Beta virt. eigenvalues --    2.19728   2.22964   2.23194   2.23778   2.26670
  Beta virt. eigenvalues --    2.28180   2.29588   2.30912   2.32345   2.34734
  Beta virt. eigenvalues --    2.34894   2.36291   2.36859   2.39242   2.39690
  Beta virt. eigenvalues --    2.42547   2.43293   2.44126   2.46302   2.48132
  Beta virt. eigenvalues --    2.51953   2.52685   2.54403   2.55496   2.56714
  Beta virt. eigenvalues --    2.57303   2.58229   2.59324   2.61021   2.64759
  Beta virt. eigenvalues --    2.65867   2.69590   2.69893   2.72542   2.72782
  Beta virt. eigenvalues --    2.74916   2.77493   2.79707   2.81455   2.83572
  Beta virt. eigenvalues --    2.85757   2.88397   2.89085   2.89464   2.91180
  Beta virt. eigenvalues --    2.91933   2.95295   2.96995   2.98394   3.00070
  Beta virt. eigenvalues --    3.04276   3.05878   3.08358   3.08842   3.13688
  Beta virt. eigenvalues --    3.14394   3.16927   3.19941   3.21663   3.22878
  Beta virt. eigenvalues --    3.25386   3.26222   3.27854   3.29571   3.31273
  Beta virt. eigenvalues --    3.32393   3.33666   3.34761   3.36823   3.38384
  Beta virt. eigenvalues --    3.39648   3.41615   3.43247   3.43396   3.45580
  Beta virt. eigenvalues --    3.45882   3.47768   3.49899   3.50619   3.52413
  Beta virt. eigenvalues --    3.53118   3.54236   3.55841   3.56209   3.57851
  Beta virt. eigenvalues --    3.58543   3.60671   3.62456   3.63991   3.64808
  Beta virt. eigenvalues --    3.65823   3.67723   3.67981   3.71810   3.72985
  Beta virt. eigenvalues --    3.73788   3.74590   3.75390   3.76212   3.77550
  Beta virt. eigenvalues --    3.80163   3.80806   3.81609   3.84178   3.84553
  Beta virt. eigenvalues --    3.85732   3.86751   3.87607   3.88484   3.91140
  Beta virt. eigenvalues --    3.91661   3.92739   3.95162   3.96860   3.97041
  Beta virt. eigenvalues --    3.99123   4.00872   4.02183   4.03314   4.03976
  Beta virt. eigenvalues --    4.04593   4.06159   4.07963   4.10433   4.12111
  Beta virt. eigenvalues --    4.12397   4.14135   4.15491   4.17221   4.20198
  Beta virt. eigenvalues --    4.22155   4.22589   4.23928   4.26454   4.27117
  Beta virt. eigenvalues --    4.29506   4.30930   4.32420   4.32448   4.34858
  Beta virt. eigenvalues --    4.36113   4.37928   4.40990   4.42321   4.42900
  Beta virt. eigenvalues --    4.47273   4.48122   4.50423   4.51658   4.51964
  Beta virt. eigenvalues --    4.55815   4.56906   4.58549   4.60374   4.60786
  Beta virt. eigenvalues --    4.61245   4.63975   4.65302   4.66022   4.67912
  Beta virt. eigenvalues --    4.70222   4.71509   4.72483   4.73245   4.76008
  Beta virt. eigenvalues --    4.79582   4.80866   4.83742   4.88056   4.88744
  Beta virt. eigenvalues --    4.89688   4.91250   4.91949   4.94708   4.95957
  Beta virt. eigenvalues --    4.98179   5.00406   5.00522   5.02675   5.04449
  Beta virt. eigenvalues --    5.05760   5.09433   5.11880   5.12508   5.14264
  Beta virt. eigenvalues --    5.17132   5.19503   5.19985   5.21779   5.23222
  Beta virt. eigenvalues --    5.24424   5.26176   5.29194   5.32049   5.33008
  Beta virt. eigenvalues --    5.33967   5.36766   5.38436   5.45140   5.46257
  Beta virt. eigenvalues --    5.47557   5.48886   5.51596   5.55361   5.60480
  Beta virt. eigenvalues --    5.65863   5.66803   5.70491   5.75505   5.78995
  Beta virt. eigenvalues --    5.82413   5.86125   5.88400   5.89125   5.91520
  Beta virt. eigenvalues --    5.93306   5.94723   5.96918   5.98491   6.06389
  Beta virt. eigenvalues --    6.15015   6.18550   6.33423   6.35632   6.42129
  Beta virt. eigenvalues --    6.44009   6.44172   6.46307   6.47631   6.52563
  Beta virt. eigenvalues --    6.54992   6.59169   6.64323   6.65055   6.65890
  Beta virt. eigenvalues --    6.69018   6.72187   6.74362   6.79864   6.81082
  Beta virt. eigenvalues --    6.82234   6.85798   6.91959   6.95439   6.99866
  Beta virt. eigenvalues --    7.02440   7.03736   7.04731   7.10647   7.11349
  Beta virt. eigenvalues --    7.13872   7.16750   7.19039   7.28126   7.34996
  Beta virt. eigenvalues --    7.36620   7.42381   7.45760   7.46749   7.49601
  Beta virt. eigenvalues --    7.51375   7.56349   7.68018   8.09697  14.48055
  Beta virt. eigenvalues --   14.81768  15.39077  16.86533  17.01753  17.34938
  Beta virt. eigenvalues --   18.01968  19.40570
          Condensed to atoms (all electrons):
               1          2          3          4          5          6
     1  H    0.500620   0.504719  -0.017529  -0.063993  -0.084464  -0.037960
     2  C    0.504719   5.716843   0.344533   0.268464  -0.105975  -0.110073
     3  H   -0.017529   0.344533   0.330709   0.002870   0.018735   0.004757
     4  H   -0.063993   0.268464   0.002870   0.449856   0.029924   0.008902
     5  C   -0.084464  -0.105975   0.018735   0.029924   5.686527   0.614907
     6  H   -0.037960  -0.110073   0.004757   0.008902   0.614907   0.635891
     7  H    0.027396   0.037124   0.006537  -0.055024  -0.002665  -0.204819
     8  O   -0.001747   0.077624  -0.004931   0.026087  -0.236776  -0.077830
     9  H   -0.000529  -0.001089   0.000302  -0.001273  -0.000997  -0.001562
    10  C   -0.002709  -0.000817   0.003081  -0.000371   0.009337  -0.000811
    11  H    0.000009   0.000226   0.000431  -0.001565  -0.004051  -0.000414
    12  H   -0.000005   0.000245  -0.000004   0.000841  -0.003342  -0.000170
    13  C    0.003980   0.001286   0.003462  -0.030025  -0.036077  -0.002528
    14  C   -0.000738  -0.005833  -0.004923   0.021172   0.040975   0.001832
    15  H   -0.000303  -0.002062  -0.000437   0.002444   0.015822   0.001571
    16  H    0.006883   0.007285  -0.009226  -0.019209  -0.026896  -0.005683
    17  O   -0.001095  -0.008000  -0.000898   0.030996   0.003319  -0.000211
    18  O    0.003979   0.029439   0.003927  -0.012916  -0.214496  -0.053427
               7          8          9         10         11         12
     1  H    0.027396  -0.001747  -0.000529  -0.002709   0.000009  -0.000005
     2  C    0.037124   0.077624  -0.001089  -0.000817   0.000226   0.000245
     3  H    0.006537  -0.004931   0.000302   0.003081   0.000431  -0.000004
     4  H   -0.055024   0.026087  -0.001273  -0.000371  -0.001565   0.000841
     5  C   -0.002665  -0.236776  -0.000997   0.009337  -0.004051  -0.003342
     6  H   -0.204819  -0.077830  -0.001562  -0.000811  -0.000414  -0.000170
     7  H    0.780556   0.027351  -0.012523  -0.016826   0.005078   0.005697
     8  O    0.027351   8.782445   0.010566  -0.013209   0.002771   0.002090
     9  H   -0.012523   0.010566   0.382220   0.367357  -0.020905  -0.009928
    10  C   -0.016826  -0.013209   0.367357   5.933868   0.405685   0.319752
    11  H    0.005078   0.002771  -0.020905   0.405685   0.406041   0.001201
    12  H    0.005697   0.002090  -0.009928   0.319752   0.001201   0.367599
    13  C    0.026291   0.002692  -0.052508  -0.158930   0.004906   0.049574
    14  C    0.006490   0.003198  -0.005189   0.039089  -0.008685  -0.004015
    15  H   -0.015637  -0.002244  -0.001793  -0.004334  -0.001539  -0.009426
    16  H    0.031194   0.003715  -0.004154  -0.013347  -0.000054   0.001899
    17  O    0.014981   0.002150   0.029834   0.045511  -0.019723  -0.013933
    18  O    0.008508   0.017935   0.006887  -0.033110  -0.000369   0.015782
              13         14         15         16         17         18
     1  H    0.003980  -0.000738  -0.000303   0.006883  -0.001095   0.003979
     2  C    0.001286  -0.005833  -0.002062   0.007285  -0.008000   0.029439
     3  H    0.003462  -0.004923  -0.000437  -0.009226  -0.000898   0.003927
     4  H   -0.030025   0.021172   0.002444  -0.019209   0.030996  -0.012916
     5  C   -0.036077   0.040975   0.015822  -0.026896   0.003319  -0.214496
     6  H   -0.002528   0.001832   0.001571  -0.005683  -0.000211  -0.053427
     7  H    0.026291   0.006490  -0.015637   0.031194   0.014981   0.008508
     8  O    0.002692   0.003198  -0.002244   0.003715   0.002150   0.017935
     9  H   -0.052508  -0.005189  -0.001793  -0.004154   0.029834   0.006887
    10  C   -0.158930   0.039089  -0.004334  -0.013347   0.045511  -0.033110
    11  H    0.004906  -0.008685  -0.001539  -0.000054  -0.019723  -0.000369
    12  H    0.049574  -0.004015  -0.009426   0.001899  -0.013933   0.015782
    13  C    5.770476  -0.028609  -0.129646   0.104988  -0.476201   0.024672
    14  C   -0.028609   5.331024   0.397603   0.295376  -0.014456   0.001330
    15  H   -0.129646   0.397603   0.493823  -0.072492   0.007577  -0.052836
    16  H    0.104988   0.295376  -0.072492   0.459108   0.000723  -0.002173
    17  O   -0.476201  -0.014456   0.007577   0.000723   9.361831   0.000181
    18  O    0.024672   0.001330  -0.052836  -0.002173   0.000181   9.012981
          Atomic-Atomic Spin Densities.
               1          2          3          4          5          6
     1  H    0.018887   0.007899  -0.009445   0.002449  -0.009119  -0.000131
     2  C    0.007899   0.104446  -0.003284   0.010549  -0.026772   0.003648
     3  H   -0.009445  -0.003284   0.006585  -0.000816   0.002351  -0.000313
     4  H    0.002449   0.010549  -0.000816   0.004435  -0.014126  -0.001787
     5  C   -0.009119  -0.026772   0.002351  -0.014126   0.466991   0.052018
     6  H   -0.000131   0.003648  -0.000313  -0.001787   0.052018   0.051510
     7  H   -0.010035  -0.005418   0.007421   0.001102   0.002880   0.005260
     8  O    0.011886   0.011365  -0.004089   0.004183  -0.180846  -0.020596
     9  H    0.000122   0.001381   0.000011   0.000108  -0.004254  -0.000512
    10  C   -0.000159   0.001115   0.000253  -0.000755  -0.007463  -0.000129
    11  H   -0.000006  -0.000162  -0.000034   0.000064   0.000898   0.000115
    12  H   -0.000017   0.000232   0.000038  -0.000040  -0.001253  -0.000110
    13  C   -0.000229  -0.002786  -0.000180  -0.000098   0.014050   0.000509
    14  C    0.001505  -0.001905  -0.001803   0.000606   0.005722   0.000192
    15  H    0.000047  -0.002160  -0.000296   0.000185   0.008546   0.000473
    16  H    0.000148   0.003633  -0.000257   0.001178  -0.010934  -0.000648
    17  O    0.000018   0.001483   0.000210   0.000259  -0.003624  -0.000194
    18  O   -0.000447   0.011802   0.002334  -0.000679  -0.106516  -0.004505
               7          8          9         10         11         12
     1  H   -0.010035   0.011886   0.000122  -0.000159  -0.000006  -0.000017
     2  C   -0.005418   0.011365   0.001381   0.001115  -0.000162   0.000232
     3  H    0.007421  -0.004089   0.000011   0.000253  -0.000034   0.000038
     4  H    0.001102   0.004183   0.000108  -0.000755   0.000064  -0.000040
     5  C    0.002880  -0.180846  -0.004254  -0.007463   0.000898  -0.001253
     6  H    0.005260  -0.020596  -0.000512  -0.000129   0.000115  -0.000110
     7  H   -0.057559   0.005308  -0.002041   0.002355  -0.000178   0.000068
     8  O    0.005308   1.164206   0.002238   0.000885  -0.000898   0.000159
     9  H   -0.002041   0.002238   0.000999  -0.002527   0.001046   0.001253
    10  C    0.002355   0.000885  -0.002527   0.022059   0.000993   0.002252
    11  H   -0.000178  -0.000898   0.001046   0.000993  -0.001639  -0.000116
    12  H    0.000068   0.000159   0.001253   0.002252  -0.000116  -0.000567
    13  C    0.001580  -0.003785  -0.001766  -0.013619  -0.000388  -0.001954
    14  C   -0.007541   0.001193   0.000266  -0.007342  -0.000282   0.000801
    15  H    0.001597  -0.000755  -0.000371  -0.003399  -0.000049  -0.000520
    16  H   -0.006727   0.001269   0.000746   0.002829  -0.000081   0.000620
    17  O    0.000044   0.000720   0.000066   0.000590   0.000356  -0.000208
    18  O   -0.028849   0.010307   0.002297   0.005444   0.000107  -0.001167
              13         14         15         16         17         18
     1  H   -0.000229   0.001505   0.000047   0.000148   0.000018  -0.000447
     2  C   -0.002786  -0.001905  -0.002160   0.003633   0.001483   0.011802
     3  H   -0.000180  -0.001803  -0.000296  -0.000257   0.000210   0.002334
     4  H   -0.000098   0.000606   0.000185   0.001178   0.000259  -0.000679
     5  C    0.014050   0.005722   0.008546  -0.010934  -0.003624  -0.106516
     6  H    0.000509   0.000192   0.000473  -0.000648  -0.000194  -0.004505
     7  H    0.001580  -0.007541   0.001597  -0.006727   0.000044  -0.028849
     8  O   -0.003785   0.001193  -0.000755   0.001269   0.000720   0.010307
     9  H   -0.001766   0.000266  -0.000371   0.000746   0.000066   0.002297
    10  C   -0.013619  -0.007342  -0.003399   0.002829   0.000590   0.005444
    11  H   -0.000388  -0.000282  -0.000049  -0.000081   0.000356   0.000107
    12  H   -0.001954   0.000801  -0.000520   0.000620  -0.000208  -0.001167
    13  C    0.018260   0.015402   0.003096  -0.002076  -0.003930  -0.009552
    14  C    0.015402  -0.008494   0.021012  -0.002467  -0.004293  -0.038773
    15  H    0.003096   0.021012   0.034058  -0.006321  -0.001483  -0.005778
    16  H   -0.002076  -0.002467  -0.006321   0.009691   0.001606   0.007682
    17  O   -0.003930  -0.004293  -0.001483   0.001606   0.018002   0.002608
    18  O   -0.009552  -0.038773  -0.005778   0.007682   0.002608   0.786364
 Mulliken charges and spin densities:
               1          2
     1  H    0.163484   0.013373
     2  C   -0.753941   0.115070
     3  H    0.318601  -0.001313
     4  H    0.342819   0.006818
     5  C    0.296191   0.188550
     6  H    0.227629   0.084800
     7  H    0.330290  -0.090732
     8  O   -0.621888   1.002750
     9  H    0.315285  -0.000937
    10  C   -0.879216   0.003381
    11  H    0.230956  -0.000252
    12  H    0.276141  -0.000529
    13  C    0.922198   0.012536
    14  C   -0.065640  -0.026199
    15  H    0.373908   0.047884
    16  H    0.242063  -0.000110
    17  O   -0.962585   0.012231
    18  O   -0.756297   0.632679
 Sum of Mulliken charges =   0.00000   2.00000
 Mulliken charges and spin densities with hydrogens summed into heavy atoms:
               1          2
     2  C    0.070963   0.133947
     5  C    0.854111   0.182618
     8  O   -0.621888   1.002750
    10  C   -0.056833   0.001663
    13  C    0.922198   0.012536
    14  C    0.550331   0.021575
    17  O   -0.962585   0.012231
    18  O   -0.756297   0.632679
 APT charges:
               1
     1  H    0.013330
     2  C    0.013850
     3  H    0.011031
     4  H    0.020919
     5  C    0.690652
     6  H    0.003843
     7  H   -0.525030
     8  O   -0.374545
     9  H    0.046227
    10  C   -0.127535
    11  H    0.020429
    12  H    0.034068
    13  C    0.722534
    14  C    0.131379
    15  H    0.034048
    16  H   -0.017922
    17  O   -0.671853
    18  O   -0.025424
 Sum of APT charges =   0.00000
 APT charges with hydrogens summed into heavy atoms:
               1
     2  C    0.059129
     5  C    0.169464
     8  O   -0.374545
    10  C   -0.026811
    13  C    0.722534
    14  C    0.147505
    17  O   -0.671853
    18  O   -0.025424
 Electronic spatial extent (au):  <R**2>=           1146.4698
 Charge=              0.0000 electrons
 Dipole moment (field-independent basis, Debye):
    X=              1.6312    Y=             -1.0310    Z=             -0.8120  Tot=              2.0936
 Quadrupole moment (field-independent basis, Debye-Ang):
   XX=            -43.5657   YY=            -49.7554   ZZ=            -55.2184
   XY=             -2.4892   XZ=              5.6538   YZ=             -2.3628
 Traceless Quadrupole moment (field-independent basis, Debye-Ang):
   XX=              5.9475   YY=             -0.2422   ZZ=             -5.7052
   XY=             -2.4892   XZ=              5.6538   YZ=             -2.3628
 Octapole moment (field-independent basis, Debye-Ang**2):
  XXX=             13.4620  YYY=             -2.4277  ZZZ=             -3.6576  XYY=             -7.9778
  XXY=             -8.4885  XXZ=            -13.2600  XZZ=             12.5588  YZZ=              3.9960
  YYZ=              2.5200  XYZ=             -0.6624
 Hexadecapole moment (field-independent basis, Debye-Ang**3):
 XXXX=           -787.1087 YYYY=           -329.4178 ZZZZ=           -318.1916 XXXY=             -2.0750
 XXXZ=              8.6294 YYYX=             -0.2399 YYYZ=              0.4955 ZZZX=              8.6231
 ZZZY=             -3.4196 XXYY=           -192.2918 XXZZ=           -188.4319 YYZZ=           -110.1157
 XXYZ=              3.9095 YYXZ=              0.9602 ZZXY=              5.2372
 N-N= 3.856289715042D+02 E-N=-1.759245690262D+03  KE= 4.196783304919D+02
  Exact polarizability: 108.707  12.742  84.310   7.449   1.745  78.718
 Approx polarizability:  94.132  12.001  90.369   2.712   3.548  88.493
                          Isotropic Fermi Contact Couplings
        Atom                 a.u.       MegaHertz       Gauss      10(-4) cm-1
     1  H(1)               0.00485      10.84927       3.87129       3.61893
     2  C(13)              0.05479      30.79541      10.98857      10.27224
     3  H(1)               0.00230       5.14000       1.83408       1.71452
     4  H(1)               0.00044       0.98202       0.35041       0.32757
     5  C(13)              0.04294      24.13462       8.61183       8.05044
     6  H(1)               0.04687     104.76245      37.38185      34.94499
     7  H(1)              -0.00268      -6.00037      -2.14108      -2.00151
     8  O(17)              0.04074     -12.34678      -4.40564      -4.11844
     9  H(1)              -0.00023      -0.51232      -0.18281      -0.17089
    10  C(13)             -0.00019      -0.10586      -0.03777      -0.03531
    11  H(1)               0.00000       0.00109       0.00039       0.00036
    12  H(1)               0.00000       0.00615       0.00220       0.00205
    13  C(13)              0.00345       1.93742       0.69132       0.64625
    14  C(13)             -0.01724      -9.68896      -3.45726      -3.23189
    15  H(1)               0.02493      55.72078      19.88256      18.58645
    16  H(1)               0.00355       7.93245       2.83050       2.64598
    17  O(17)              0.00090      -0.27255      -0.09725      -0.09091
    18  O(17)              0.05272     -15.97896      -5.70169      -5.33001
 --------------------------------------------------------
       Center         ----  Spin Dipole Couplings  ----
                      3XX-RR        3YY-RR        3ZZ-RR
 --------------------------------------------------------
     1   Atom       -0.000188     -0.007599      0.007788
     2   Atom       -0.075931     -0.014362      0.090292
     3   Atom       -0.013161      0.014775     -0.001614
     4   Atom       -0.007280     -0.008263      0.015543
     5   Atom        0.191380     -0.123740     -0.067640
     6   Atom        0.019147     -0.009193     -0.009954
     7   Atom        0.085447     -0.031704     -0.053743
     8   Atom       -0.381537     -1.992028      2.373566
     9   Atom        0.012027     -0.001039     -0.010988
    10   Atom        0.004791      0.002032     -0.006824
    11   Atom        0.003867     -0.000461     -0.003406
    12   Atom        0.004878      0.000325     -0.005203
    13   Atom        0.005798      0.000882     -0.006679
    14   Atom        0.015369     -0.018065      0.002696
    15   Atom        0.013386     -0.007795     -0.005591
    16   Atom       -0.006266     -0.000533      0.006799
    17   Atom        0.044400     -0.015535     -0.028865
    18   Atom        0.685319     -0.537221     -0.148098
 --------------------------------------------------------
                        XY            XZ            YZ
 --------------------------------------------------------
     1   Atom       -0.000734      0.017355     -0.008511
     2   Atom       -0.010084      0.023668     -0.106091
     3   Atom       -0.002065      0.004319     -0.008497
     4   Atom        0.001490     -0.012444     -0.009284
     5   Atom        0.139403      0.182161      0.067147
     6   Atom       -0.021050     -0.023913      0.022237
     7   Atom        0.110714      0.092399      0.056069
     8   Atom        0.256447     -1.725703     -0.150247
     9   Atom       -0.006436      0.005093      0.000732
    10   Atom       -0.003834     -0.000492      0.000031
    11   Atom       -0.003353     -0.001059      0.001017
    12   Atom       -0.005151      0.002391     -0.000578
    13   Atom       -0.015756     -0.013806      0.009394
    14   Atom        0.022281     -0.011617      0.002859
    15   Atom        0.011067     -0.004630     -0.000614
    16   Atom        0.007072     -0.005127     -0.010452
    17   Atom       -0.064972     -0.008404     -0.003337
    18   Atom        1.212825      1.501706      0.925065
 --------------------------------------------------------


 ---------------------------------------------------------------------------------
              Anisotropic Spin Dipole Couplings in Principal Axis System
 ---------------------------------------------------------------------------------

       Atom             a.u.   MegaHertz   Gauss  10(-4) cm-1        Axes

              Baa    -0.0168    -8.981    -3.205    -2.996  0.6097 -0.5105 -0.6063
     1 H(1)   Bbb    -0.0064    -3.440    -1.227    -1.147  0.5365  0.8289 -0.1584
              Bcc     0.0233    12.421     4.432     4.143  0.5835 -0.2287  0.7793
 
              Baa    -0.0835   -11.205    -3.998    -3.738  0.6265 -0.6244 -0.4665
     2 C(13)  Bbb    -0.0755   -10.133    -3.616    -3.380  0.7719  0.5798  0.2608
              Bcc     0.1590    21.338     7.614     7.118  0.1076 -0.5235  0.8452
 
              Baa    -0.0146    -7.800    -2.783    -2.602  0.9426 -0.0299 -0.3326
     3 H(1)   Bbb    -0.0042    -2.227    -0.795    -0.743  0.3142  0.4167  0.8530
              Bcc     0.0188    10.027     3.578     3.345 -0.1131  0.9085 -0.4022
 
              Baa    -0.0143    -7.622    -2.720    -2.542  0.7059  0.5371  0.4617
     4 H(1)   Bbb    -0.0093    -4.983    -1.778    -1.662 -0.6037  0.7972 -0.0044
              Bcc     0.0236    12.605     4.498     4.204 -0.3705 -0.2756  0.8870
 
              Baa    -0.1767   -23.713    -8.461    -7.910 -0.3910  0.9161  0.0891
     5 C(13)  Bbb    -0.1606   -21.546    -7.688    -7.187 -0.3677 -0.2442  0.8973
              Bcc     0.3373    45.259    16.150    15.097  0.8437  0.3181  0.4323
 
              Baa    -0.0320   -17.073    -6.092    -5.695  0.0801 -0.6570  0.7496
     6 H(1)   Bbb    -0.0159    -8.475    -3.024    -2.827  0.6653  0.5952  0.4506
              Bcc     0.0479    25.548     9.116     8.522  0.7423 -0.4626 -0.4848
 
              Baa    -0.1001   -53.422   -19.062   -17.820 -0.2352 -0.3594  0.9031
     7 H(1)   Bbb    -0.0983   -52.459   -18.719   -17.498 -0.5702  0.8035  0.1712
              Bcc     0.1984   105.881    37.781    35.318  0.7871  0.4746  0.3939
 
              Baa    -2.0370   147.396    52.595    49.166 -0.1975  0.9793 -0.0439
     8 O(17)  Bbb    -1.1788    85.297    30.436    28.452  0.8786  0.1967  0.4351
              Bcc     3.2158  -232.693   -83.031   -77.618 -0.4348 -0.0474  0.8993
 
              Baa    -0.0125    -6.662    -2.377    -2.222 -0.2496 -0.2009  0.9473
     9 H(1)   Bbb    -0.0029    -1.565    -0.559    -0.522  0.3002  0.9140  0.2730
              Bcc     0.0154     8.227     2.936     2.744  0.9206 -0.3525  0.1678
 
              Baa    -0.0068    -0.919    -0.328    -0.306  0.0479  0.0171  0.9987
    10 C(13)  Bbb    -0.0007    -0.088    -0.031    -0.029  0.5728  0.8186 -0.0415
              Bcc     0.0075     1.006     0.359     0.336  0.8183 -0.5741 -0.0294
 
              Baa    -0.0037    -1.986    -0.709    -0.662  0.0032 -0.2946  0.9556
    11 H(1)   Bbb    -0.0022    -1.167    -0.416    -0.389  0.5023  0.8268  0.2532
              Bcc     0.0059     3.153     1.125     1.052  0.8647 -0.4792 -0.1506
 
              Baa    -0.0058    -3.109    -1.109    -1.037 -0.2828 -0.1478  0.9477
    12 H(1)   Bbb    -0.0028    -1.492    -0.532    -0.498  0.4762  0.8360  0.2725
              Bcc     0.0086     4.601     1.642     1.535  0.8326 -0.5284  0.1661
 
              Baa    -0.0157    -2.103    -0.750    -0.701  0.5968  0.1177  0.7937
    13 C(13)  Bbb    -0.0117    -1.573    -0.561    -0.525  0.3999  0.8139 -0.4214
              Bcc     0.0274     3.676     1.312     1.226  0.6956 -0.5689 -0.4387
 
              Baa    -0.0311    -4.168    -1.487    -1.390 -0.4675  0.8527 -0.2331
    14 C(13)  Bbb     0.0014     0.182     0.065     0.061  0.1927  0.3557  0.9145
              Bcc     0.0297     3.986     1.422     1.330  0.8627  0.3826 -0.3306
 
              Baa    -0.0128    -6.810    -2.430    -2.272 -0.4109  0.8919 -0.1888
    15 H(1)   Bbb    -0.0062    -3.296    -1.176    -1.099  0.0895  0.2456  0.9652
              Bcc     0.0189    10.105     3.606     3.371  0.9073  0.3797 -0.1807
 
              Baa    -0.0113    -6.026    -2.150    -2.010  0.7443 -0.6476 -0.1632
    16 H(1)   Bbb    -0.0059    -3.134    -1.118    -1.046  0.5768  0.5002  0.6459
              Bcc     0.0172     9.161     3.269     3.056 -0.3366 -0.5748  0.7458
 
              Baa    -0.0589     4.264     1.521     1.422  0.5308  0.8132  0.2387
    17 O(17)  Bbb    -0.0273     1.976     0.705     0.659 -0.0907 -0.2255  0.9700
              Bcc     0.0862    -6.239    -2.226    -2.081  0.8426 -0.5365 -0.0460
 
              Baa    -1.2906    93.388    33.323    31.151 -0.4469 -0.3107  0.8389
    18 O(17)  Bbb    -1.2841    92.917    33.155    30.994 -0.5381  0.8425  0.0253
              Bcc     2.5747  -186.305   -66.478   -62.145  0.7146  0.4401  0.5437
 

 ---------------------------------------------------------------------------------

 Rotating derivatives to standard orientation.
 Full mass-weighted force constant matrix:
 Low frequencies --- -847.6785   -9.5031   -1.9936   -0.0006    0.0004    0.0004
 Low frequencies ---    3.0153   33.7389   51.9458
 ******    1 imaginary frequencies (negative Signs) ****** 
 Diagonal vibrational polarizability:
      196.1467922      40.3600395      39.0652758
 Harmonic frequencies (cm**-1), IR intensities (KM/Mole), Raman scattering
 activities (A**4/AMU), depolarization ratios for plane and unpolarized
 incident light, reduced masses (AMU), force constants (mDyne/A),
 and normal coordinates:
                      1                      2                      3
                      A                      A                      A
 Frequencies --   -847.6784                33.7228                51.9260
 Red. masses --      1.5631                 5.2092                 4.6992
 Frc consts  --      0.6618                 0.0035                 0.0075
 IR Inten    --   2223.2167                 1.4273                 7.2277
  Atom  AN      X      Y      Z        X      Y      Z        X      Y      Z
     1   1     0.00  -0.01   0.05     0.09  -0.19  -0.08    -0.30   0.15   0.23
     2   6     0.02   0.01   0.01     0.10  -0.20  -0.09    -0.25   0.11   0.15
     3   1     0.02   0.00   0.04     0.21  -0.18  -0.28    -0.25   0.10   0.26
     4   1     0.01   0.00   0.00     0.10  -0.39   0.00    -0.32   0.18   0.02
     5   6     0.05  -0.03   0.00    -0.04   0.03   0.02    -0.07  -0.03   0.08
     6   1     0.24   0.09   0.23    -0.03   0.25  -0.07     0.00  -0.11   0.22
     7   1     0.79   0.41   0.22    -0.01   0.00  -0.01    -0.01  -0.05   0.00
     8   8     0.02   0.07   0.02    -0.22   0.02   0.25    -0.04  -0.03  -0.06
     9   1     0.02  -0.01   0.01    -0.18   0.01  -0.27    -0.07  -0.01  -0.13
    10   6     0.00   0.00   0.00    -0.13  -0.05  -0.16    -0.03  -0.01   0.03
    11   1     0.01   0.00  -0.01    -0.15  -0.04  -0.20     0.06  -0.01   0.13
    12   1     0.00   0.01   0.00    -0.18  -0.18  -0.10    -0.19   0.01   0.10
    13   6     0.00   0.02   0.00     0.05   0.06  -0.05     0.11  -0.02  -0.01
    14   6     0.01  -0.01   0.00     0.02   0.01   0.03    -0.05  -0.02  -0.12
    15   1    -0.03   0.02   0.00     0.01  -0.01   0.07    -0.10   0.12  -0.19
    16   1     0.02  -0.05  -0.04     0.03   0.05   0.06    -0.12  -0.13  -0.18
    17   8     0.00  -0.01  -0.01     0.22   0.18  -0.02     0.35  -0.02   0.03
    18   8    -0.14  -0.08  -0.04     0.01  -0.05   0.01    -0.01   0.01  -0.09
                      4                      5                      6
                      A                      A                      A
 Frequencies --     92.7000               124.0875               140.9009
 Red. masses --      3.9198                 2.3590                 1.2126
 Frc consts  --      0.0198                 0.0214                 0.0142
 IR Inten    --      4.3485                 0.6024                 0.3242
  Atom  AN      X      Y      Z        X      Y      Z        X      Y      Z
     1   1    -0.06   0.10  -0.04     0.19   0.26   0.03     0.09   0.05  -0.02
     2   6    -0.03   0.03  -0.04     0.22   0.05   0.10     0.07   0.02   0.03
     3   1     0.07   0.03  -0.07     0.41   0.04   0.19     0.08   0.02   0.06
     4   1    -0.05  -0.07  -0.02     0.20  -0.06   0.12     0.10   0.03   0.06
     5   6    -0.10   0.05  -0.02     0.04  -0.07   0.06     0.00  -0.01   0.02
     6   1    -0.08   0.16  -0.04     0.04   0.00   0.02    -0.04  -0.03  -0.02
     7   1    -0.07  -0.05  -0.03     0.06  -0.18   0.13    -0.03  -0.02   0.06
     8   8    -0.24   0.04   0.01    -0.12  -0.07  -0.05     0.01  -0.01  -0.01
     9   1     0.43   0.01   0.27    -0.03  -0.14  -0.26    -0.02   0.32   0.49
    10   6     0.35   0.07   0.05    -0.03   0.06   0.02    -0.03   0.00   0.00
    11   1     0.32   0.08   0.00     0.25   0.16   0.17    -0.46  -0.20  -0.17
    12   1     0.51   0.17  -0.06    -0.34   0.14   0.16     0.47  -0.05  -0.24
    13   6     0.09   0.00   0.00    -0.03   0.02  -0.03    -0.02  -0.01  -0.01
    14   6    -0.04  -0.04   0.00    -0.08   0.02  -0.08    -0.07  -0.01  -0.04
    15   1    -0.09   0.07  -0.02    -0.09   0.11  -0.18    -0.08   0.05  -0.10
    16   1    -0.12  -0.09   0.00    -0.19  -0.05  -0.09    -0.13  -0.06  -0.05
    17   8    -0.02  -0.02  -0.02    -0.01  -0.03  -0.02     0.04   0.01   0.00
    18   8     0.00  -0.13   0.01     0.01   0.02  -0.01    -0.02   0.01   0.01
                      7                      8                      9
                      A                      A                      A
 Frequencies --    158.0106               226.5550               247.6006
 Red. masses --      2.4271                 1.2855                 2.9918
 Frc consts  --      0.0357                 0.0389                 0.1081
 IR Inten    --      5.7020                 3.0205                10.3798
  Atom  AN      X      Y      Z        X      Y      Z        X      Y      Z
     1   1    -0.22   0.22   0.18    -0.32   0.36   0.22    -0.08   0.32   0.07
     2   6    -0.05  -0.02   0.03    -0.04  -0.03  -0.04     0.05   0.01   0.04
     3   1     0.23  -0.02   0.09     0.50  -0.01  -0.12     0.43   0.01   0.04
     4   1    -0.23  -0.19  -0.14    -0.32  -0.47  -0.23    -0.07  -0.28   0.02
     5   6     0.07  -0.10  -0.02     0.03   0.03  -0.01    -0.09   0.01   0.05
     6   1     0.21   0.01   0.13     0.04   0.03   0.00    -0.17  -0.06  -0.04
     7   1     0.20  -0.18  -0.12     0.02   0.02  -0.01    -0.16   0.07   0.07
     8   8    -0.15  -0.10  -0.06     0.06   0.03  -0.01     0.06   0.01   0.01
     9   1    -0.05   0.19   0.20    -0.02   0.03   0.03     0.17  -0.30  -0.14
    10   6    -0.03   0.03   0.03    -0.02   0.02   0.02     0.13  -0.16  -0.11
    11   1    -0.24  -0.08  -0.05    -0.02   0.01   0.04     0.20  -0.03  -0.23
    12   1     0.17  -0.03  -0.06    -0.03   0.04   0.01     0.14  -0.25  -0.09
    13   6     0.04   0.04   0.03    -0.02   0.01   0.00     0.00  -0.07   0.04
    14   6     0.17   0.07   0.06    -0.05  -0.01  -0.01    -0.02  -0.05   0.02
    15   1     0.19  -0.11   0.23    -0.06   0.08  -0.10     0.00  -0.14   0.10
    16   1     0.37   0.18   0.05    -0.16  -0.06   0.00     0.18  -0.05  -0.08
    17   8    -0.04   0.01   0.01     0.00   0.00   0.00     0.01   0.04   0.04
    18   8     0.01   0.08  -0.07     0.04  -0.05   0.06    -0.15   0.20  -0.06
                     10                     11                     12
                      A                      A                      A
 Frequencies --    320.0907               346.4671               440.3215
 Red. masses --      2.7306                 3.6450                 2.3352
 Frc consts  --      0.1648                 0.2578                 0.2668
 IR Inten    --      4.6060                 6.8741                 5.0537
  Atom  AN      X      Y      Z        X      Y      Z        X      Y      Z
     1   1    -0.06  -0.13   0.07    -0.07   0.53  -0.13     0.02   0.08  -0.06
     2   6    -0.05   0.04  -0.06     0.00   0.23  -0.06     0.01   0.01   0.00
     3   1    -0.26   0.03  -0.03     0.16   0.20   0.26     0.05   0.01   0.04
     4   1    -0.09   0.23  -0.22    -0.06   0.31  -0.19     0.03  -0.01   0.05
     5   6     0.22  -0.02  -0.11     0.01  -0.08  -0.20    -0.07  -0.01   0.00
     6   1     0.36   0.09   0.05    -0.09  -0.21  -0.24    -0.10  -0.04  -0.03
     7   1     0.26  -0.11  -0.09    -0.16  -0.02  -0.13    -0.05   0.02  -0.03
     8   8    -0.09  -0.03   0.04     0.06  -0.11   0.27     0.02  -0.01   0.02
     9   1     0.08  -0.21  -0.05    -0.01   0.03   0.02    -0.13   0.11  -0.24
    10   6     0.04  -0.11  -0.05    -0.01   0.03   0.02    -0.01  -0.06  -0.04
    11   1     0.07  -0.01  -0.17     0.03   0.02   0.08    -0.19  -0.06  -0.23
    12   1     0.07  -0.20  -0.04    -0.05   0.10   0.02    -0.02  -0.46   0.08
    13   6    -0.04  -0.03   0.06    -0.01   0.00  -0.03     0.18   0.09   0.13
    14   6    -0.10   0.00  -0.03     0.00  -0.02   0.01     0.03   0.11  -0.05
    15   1    -0.11   0.21  -0.29     0.00  -0.11   0.12    -0.18   0.55  -0.12
    16   1    -0.31  -0.22  -0.12     0.09   0.08   0.05    -0.22  -0.18  -0.17
    17   8    -0.01   0.03   0.06     0.01   0.00  -0.02    -0.10  -0.03   0.08
    18   8     0.04   0.12   0.10    -0.06  -0.06  -0.05     0.03  -0.07  -0.08
                     13                     14                     15
                      A                      A                      A
 Frequencies --    504.6913               575.5510               732.1929
 Red. masses --      5.0459                 3.0789                 2.2086
 Frc consts  --      0.7572                 0.6009                 0.6976
 IR Inten    --     13.4893                 6.4187               500.2318
  Atom  AN      X      Y      Z        X      Y      Z        X      Y      Z
     1   1     0.01  -0.02   0.01    -0.02  -0.02   0.03    -0.06  -0.20   0.38
     2   6     0.01   0.00   0.01     0.00   0.00  -0.01     0.04   0.00   0.07
     3   1     0.00   0.00   0.00    -0.02   0.00  -0.01    -0.12   0.02  -0.15
     4   1     0.01   0.00   0.02    -0.02   0.01  -0.03    -0.12   0.00  -0.16
     5   6     0.01   0.01   0.01     0.02  -0.01  -0.01     0.19   0.11   0.03
     6   1     0.03   0.04   0.03     0.01  -0.01  -0.02     0.02   0.12  -0.21
     7   1     0.02  -0.02  -0.05    -0.01   0.02   0.06    -0.29  -0.33   0.00
     8   8     0.01   0.01   0.00    -0.01   0.00   0.00     0.00   0.02   0.00
     9   1    -0.05   0.01   0.24    -0.23   0.49  -0.19    -0.08   0.19  -0.18
    10   6    -0.02  -0.09   0.20     0.01   0.02   0.02     0.02   0.05  -0.02
    11   1     0.01  -0.25   0.47    -0.19  -0.35   0.37    -0.10   0.02  -0.09
    12   1    -0.10   0.15   0.17    -0.22   0.02   0.14    -0.02  -0.16   0.06
    13   6     0.01  -0.12   0.06     0.27  -0.05  -0.08     0.05   0.02   0.03
    14   6     0.05  -0.19  -0.12    -0.01  -0.10   0.09    -0.12  -0.05  -0.01
    15   1     0.03  -0.06  -0.24    -0.14   0.15   0.05    -0.11  -0.30   0.31
    16   1     0.04  -0.38  -0.28    -0.13  -0.28   0.00     0.14   0.19   0.06
    17   8    -0.11   0.36   0.03    -0.04   0.00  -0.16    -0.02  -0.02   0.03
    18   8     0.06  -0.05  -0.17    -0.10   0.11   0.13    -0.07  -0.06  -0.11
                     16                     17                     18
                      A                      A                      A
 Frequencies --    776.1275               868.6437               894.1897
 Red. masses --      3.3063                 1.2578                 1.4464
 Frc consts  --      1.1734                 0.5592                 0.6814
 IR Inten    --     55.3248                11.4978               235.3065
  Atom  AN      X      Y      Z        X      Y      Z        X      Y      Z
     1   1    -0.01  -0.06   0.12     0.10   0.09  -0.33     0.10  -0.07  -0.10
     2   6     0.01   0.00   0.03    -0.04   0.02  -0.03    -0.01   0.03   0.05
     3   1    -0.03   0.01  -0.06     0.12   0.04  -0.13     0.07   0.06  -0.30
     4   1    -0.03  -0.01  -0.04     0.12  -0.09   0.24     0.06  -0.17   0.24
     5   6     0.05   0.04   0.01    -0.03   0.02   0.01     0.02   0.09  -0.03
     6   1    -0.01   0.04  -0.08     0.32   0.05   0.48     0.25   0.00   0.34
     7   1    -0.11  -0.13  -0.03     0.10  -0.09  -0.25    -0.08  -0.23  -0.29
     8   8     0.00   0.00   0.00     0.02  -0.03   0.01     0.02  -0.04   0.01
     9   1     0.08  -0.36   0.29    -0.07   0.14  -0.15     0.06  -0.09   0.15
    10   6     0.00  -0.25   0.15     0.04  -0.02   0.05    -0.04   0.02  -0.07
    11   1     0.11  -0.27   0.29    -0.11  -0.08  -0.02     0.12   0.05   0.07
    12   1     0.07  -0.06   0.07    -0.02  -0.26   0.15     0.01   0.36  -0.19
    13   6     0.01  -0.02  -0.11     0.01   0.02  -0.01     0.00  -0.05   0.01
    14   6    -0.05   0.27   0.04    -0.10   0.00  -0.03     0.04  -0.01   0.08
    15   1    -0.14   0.29   0.22     0.05  -0.32   0.05    -0.14   0.34   0.06
    16   1    -0.10   0.38   0.15     0.07   0.23   0.08    -0.12  -0.22  -0.03
    17   8     0.02   0.02  -0.12     0.00   0.00  -0.01     0.00  -0.01   0.02
    18   8    -0.04  -0.05  -0.02     0.02   0.00   0.01    -0.04  -0.01  -0.04
                     19                     20                     21
                      A                      A                      A
 Frequencies --    924.5462               946.6824              1013.8636
 Red. masses --      2.8690                 1.3598                 1.7126
 Frc consts  --      1.4449                 0.7180                 1.0372
 IR Inten    --      1.5886                81.6491                32.7797
  Atom  AN      X      Y      Z        X      Y      Z        X      Y      Z
     1   1    -0.02  -0.17   0.06    -0.07   0.26  -0.17     0.00  -0.03   0.01
     2   6     0.01   0.18  -0.23     0.00  -0.05  -0.09     0.00   0.01   0.00
     3   1    -0.10   0.22  -0.67    -0.01  -0.09   0.48     0.01   0.01  -0.04
     4   1    -0.09  -0.08  -0.24     0.03   0.28  -0.19     0.00  -0.03   0.02
     5   6     0.01  -0.05   0.27    -0.01  -0.01   0.12     0.00  -0.03  -0.01
     6   1    -0.15  -0.14   0.09     0.14   0.59  -0.03    -0.07  -0.17  -0.02
     7   1     0.04  -0.09   0.38     0.01  -0.24  -0.19     0.04   0.13   0.08
     8   8     0.00  -0.09   0.00     0.03   0.01   0.00    -0.01   0.02   0.00
     9   1     0.02  -0.05   0.04     0.00   0.03   0.02    -0.11   0.49  -0.09
    10   6    -0.01   0.00   0.00     0.00   0.00  -0.03     0.09  -0.03  -0.13
    11   1     0.02   0.03   0.00     0.03  -0.03   0.06    -0.04  -0.47   0.41
    12   1     0.02   0.04  -0.03    -0.01   0.15  -0.07    -0.27   0.34  -0.06
    13   6     0.01   0.00   0.00     0.00  -0.03   0.00    -0.05  -0.08   0.03
    14   6     0.03   0.00  -0.01    -0.02   0.01   0.04    -0.03   0.11  -0.01
    15   1    -0.02   0.05   0.03    -0.07   0.09   0.07     0.06  -0.05  -0.02
    16   1     0.02  -0.04  -0.04    -0.04  -0.02   0.02     0.03   0.15  -0.01
    17   8     0.00   0.00   0.00     0.00  -0.01   0.01     0.00   0.00   0.08
    18   8    -0.01   0.00   0.00    -0.01  -0.01  -0.03     0.03  -0.02  -0.01
                     22                     23                     24
                      A                      A                      A
 Frequencies --   1065.2872              1102.5830              1152.3508
 Red. masses --      1.9271                 2.1540                 3.0559
 Frc consts  --      1.2885                 1.5429                 2.3908
 IR Inten    --      3.1773                44.8653               173.6412
  Atom  AN      X      Y      Z        X      Y      Z        X      Y      Z
     1   1    -0.05  -0.14   0.36    -0.06  -0.10   0.33    -0.09  -0.11   0.40
     2   6     0.07   0.02   0.04     0.07   0.01   0.03     0.11   0.00  -0.02
     3   1    -0.17   0.04  -0.12    -0.16   0.01  -0.05    -0.18  -0.01   0.04
     4   1    -0.11   0.03  -0.23    -0.10   0.05  -0.24    -0.11   0.10  -0.37
     5   6    -0.10   0.08  -0.03    -0.13   0.05  -0.06    -0.11  -0.04  -0.03
     6   1     0.09   0.43   0.01     0.12   0.30   0.12     0.08  -0.27   0.37
     7   1     0.05  -0.11  -0.12     0.14   0.06   0.00     0.14   0.22  -0.06
     8   8     0.03  -0.10   0.00     0.02  -0.08   0.00    -0.01   0.02   0.00
     9   1    -0.07   0.22  -0.23     0.06  -0.15   0.26     0.02  -0.03   0.05
    10   6     0.08   0.02   0.04    -0.08  -0.05  -0.06     0.00  -0.02   0.00
    11   1    -0.17  -0.10  -0.06     0.20   0.01   0.15     0.01  -0.06   0.08
    12   1    -0.08  -0.28   0.20     0.04   0.33  -0.22    -0.01  -0.02   0.01
    13   6    -0.13  -0.03  -0.03     0.14   0.05   0.05     0.00   0.07  -0.01
    14   6     0.10   0.03   0.01    -0.05   0.01  -0.13    -0.14  -0.08   0.24
    15   1     0.17   0.11  -0.29     0.03  -0.32   0.09    -0.04   0.03  -0.06
    16   1    -0.13  -0.11   0.01     0.24   0.19  -0.11    -0.24  -0.02   0.30
    17   8     0.03   0.01  -0.01    -0.03   0.00   0.03     0.01  -0.02  -0.02
    18   8    -0.05  -0.01   0.02     0.01   0.01   0.08     0.14   0.06  -0.16
                     25                     26                     27
                      A                      A                      A
 Frequencies --   1188.1040              1218.2729              1226.2031
 Red. masses --      1.3750                 1.2375                 1.9228
 Frc consts  --      1.1436                 1.0822                 1.7034
 IR Inten    --     43.8626               117.2039                17.8915
  Atom  AN      X      Y      Z        X      Y      Z        X      Y      Z
     1   1     0.07  -0.18  -0.02     0.03  -0.10   0.03     0.03   0.17  -0.26
     2   6    -0.05   0.07   0.04    -0.01   0.03   0.02    -0.06  -0.03   0.02
     3   1     0.06   0.08  -0.19     0.00   0.04  -0.09     0.09  -0.01  -0.04
     4   1     0.02  -0.27   0.30    -0.01  -0.12   0.10     0.04   0.08   0.10
     5   6    -0.01  -0.11  -0.02    -0.03  -0.05  -0.03     0.07   0.15   0.03
     6   1    -0.07   0.51  -0.42     0.02   0.31  -0.15    -0.10   0.22  -0.28
     7   1     0.15  -0.21  -0.04     0.14   0.13   0.06    -0.01   0.76   0.16
     8   8     0.02   0.03   0.00     0.01  -0.01   0.00    -0.02  -0.17  -0.02
     9   1     0.01  -0.02   0.08     0.00   0.02  -0.06     0.01   0.01   0.06
    10   6    -0.01  -0.03  -0.01     0.02   0.02   0.01     0.00  -0.03  -0.01
    11   1     0.05  -0.05   0.09    -0.07  -0.01  -0.04     0.04  -0.08   0.10
    12   1    -0.01   0.04  -0.03    -0.03  -0.06   0.06    -0.02   0.01   0.00
    13   6     0.03   0.06   0.00    -0.05  -0.03  -0.01    -0.01   0.07   0.00
    14   6    -0.03  -0.02   0.05    -0.03  -0.02  -0.01    -0.01  -0.04   0.04
    15   1     0.21  -0.16  -0.31    -0.45   0.25   0.62     0.01   0.00  -0.06
    16   1    -0.12   0.01   0.13     0.25  -0.09  -0.22    -0.11   0.03   0.15
    17   8     0.00  -0.01   0.00     0.01   0.00  -0.01     0.00  -0.01   0.00
    18   8     0.01   0.01  -0.03     0.07   0.02   0.00     0.03   0.01  -0.04
                     28                     29                     30
                      A                      A                      A
 Frequencies --   1251.7106              1342.7610              1369.0100
 Red. masses --      2.6988                 1.3317                 1.1679
 Frc consts  --      2.4913                 1.4146                 1.2897
 IR Inten    --     51.9796                23.1955               145.5576
  Atom  AN      X      Y      Z        X      Y      Z        X      Y      Z
     1   1     0.00   0.06  -0.06     0.00  -0.06   0.07     0.02   0.20  -0.23
     2   6     0.00  -0.02  -0.01     0.01   0.02   0.00    -0.02  -0.05   0.03
     3   1     0.00  -0.03   0.05    -0.02   0.01   0.01     0.00  -0.02  -0.18
     4   1     0.01   0.06  -0.04     0.00  -0.06   0.01    -0.04   0.16  -0.09
     5   6     0.01   0.02   0.00     0.00  -0.04   0.01    -0.04   0.05  -0.05
     6   1     0.04  -0.13   0.12     0.03   0.03   0.02    -0.03   0.00  -0.02
     7   1    -0.11  -0.40   0.07    -0.04   0.11  -0.17     0.28  -0.46   0.67
     8   8     0.01   0.03   0.01     0.00   0.02   0.00     0.01  -0.01   0.01
     9   1     0.07   0.02   0.24    -0.03   0.07  -0.01    -0.01   0.01  -0.05
    10   6     0.05  -0.09  -0.04     0.01  -0.02   0.00     0.00   0.00   0.01
    11   1     0.03  -0.42   0.44     0.02   0.02  -0.03    -0.03   0.02  -0.05
    12   1    -0.18  -0.08   0.09    -0.02   0.06  -0.01     0.00   0.05  -0.01
    13   6    -0.11   0.31  -0.02     0.00  -0.01   0.00     0.01  -0.03   0.00
    14   6     0.07  -0.12  -0.05     0.07  -0.09  -0.10     0.00  -0.01   0.00
    15   1    -0.14   0.12   0.13    -0.22   0.26   0.14    -0.04   0.04   0.04
    16   1     0.14  -0.20  -0.15    -0.36   0.49   0.63    -0.11   0.13   0.18
    17   8     0.02  -0.05   0.00    -0.01   0.01   0.03     0.00   0.01   0.01
    18   8    -0.03   0.00   0.03    -0.02   0.02   0.00     0.03   0.02  -0.02
                     31                     32                     33
                      A                      A                      A
 Frequencies --   1400.5930              1402.9906              1428.6681
 Red. masses --      1.3085                 1.2935                 1.0702
 Frc consts  --      1.5124                 1.5001                 1.2870
 IR Inten    --     25.6343                27.1782                 7.4717
  Atom  AN      X      Y      Z        X      Y      Z        X      Y      Z
     1   1    -0.08  -0.18   0.20    -0.13  -0.26   0.31     0.01   0.00  -0.02
     2   6    -0.02   0.02  -0.06    -0.02   0.03  -0.09     0.00  -0.01   0.01
     3   1     0.08  -0.02   0.30     0.12  -0.03   0.47     0.06   0.00  -0.08
     4   1     0.13  -0.11   0.22     0.21  -0.18   0.36    -0.01   0.09  -0.04
     5   6     0.00   0.04  -0.02    -0.01   0.07  -0.03     0.00  -0.01   0.00
     6   1     0.01  -0.03   0.02    -0.02  -0.05   0.02     0.03   0.03   0.02
     7   1     0.01  -0.08   0.16     0.09  -0.13   0.24    -0.06   0.02   0.00
     8   8     0.00  -0.02   0.00     0.00  -0.03   0.00     0.00   0.00   0.00
     9   1    -0.26   0.37  -0.29     0.16  -0.24   0.17     0.03  -0.07  -0.02
    10   6     0.01  -0.11   0.07     0.00   0.07  -0.04     0.00   0.01   0.00
    11   1     0.13   0.23  -0.29    -0.10  -0.14   0.17    -0.06  -0.04   0.01
    12   1     0.13   0.43  -0.15    -0.08  -0.25   0.09     0.00   0.01   0.00
    13   6    -0.02   0.05   0.00     0.01  -0.04   0.01     0.00  -0.01   0.00
    14   6     0.00  -0.02   0.01     0.00   0.00   0.00    -0.04  -0.05   0.03
    15   1    -0.01   0.06  -0.05    -0.01   0.04  -0.03    -0.07   0.45  -0.46
    16   1     0.10  -0.01  -0.04    -0.01   0.09   0.08     0.63   0.38   0.01
    17   8     0.00  -0.01  -0.01     0.00   0.01   0.00     0.00   0.00   0.00
    18   8     0.00   0.00   0.00     0.01   0.00  -0.01    -0.01  -0.01   0.01
                     34                     35                     36
                      A                      A                      A
 Frequencies --   1454.6988              1465.4162              1476.6691
 Red. masses --      1.0929                 1.0526                 1.0547
 Frc consts  --      1.3627                 1.3318                 1.3551
 IR Inten    --     17.7335                15.0993                 3.7221
  Atom  AN      X      Y      Z        X      Y      Z        X      Y      Z
     1   1    -0.09   0.16   0.07     0.01  -0.02  -0.01    -0.02   0.02   0.01
     2   6     0.01  -0.02   0.00     0.00   0.00   0.00     0.00   0.00   0.00
     3   1    -0.12  -0.01  -0.06     0.00   0.00   0.01     0.01   0.00  -0.02
     4   1     0.08   0.02   0.09    -0.01  -0.01  -0.01     0.02   0.03   0.01
     5   6    -0.01   0.06   0.04     0.00   0.00   0.00     0.00   0.01   0.00
     6   1    -0.34  -0.28  -0.29     0.00  -0.01   0.00    -0.04  -0.03  -0.04
     7   1     0.58  -0.20  -0.49     0.01   0.01  -0.01     0.10  -0.05  -0.03
     8   8     0.00  -0.02   0.00     0.00   0.00   0.00     0.00   0.00   0.00
     9   1     0.01  -0.05  -0.04    -0.08  -0.20  -0.55    -0.14   0.43   0.21
    10   6     0.01   0.00   0.01    -0.03   0.04   0.02    -0.04   0.00  -0.03
    11   1    -0.08  -0.03  -0.05     0.01  -0.21   0.41     0.59   0.27   0.26
    12   1    -0.02   0.08   0.00     0.59  -0.06  -0.28     0.18  -0.46   0.00
    13   6     0.00   0.00   0.00    -0.01   0.01  -0.01    -0.02  -0.03   0.00
    14   6    -0.02  -0.01   0.00     0.01   0.00  -0.01     0.00   0.00   0.01
    15   1    -0.05   0.03   0.03    -0.01   0.00   0.02    -0.03   0.07  -0.01
    16   1     0.05   0.04   0.00    -0.03  -0.01   0.01     0.06   0.03  -0.01
    17   8     0.00   0.00   0.00     0.00   0.00   0.02     0.00   0.00  -0.01
    18   8     0.01   0.01   0.01     0.00   0.00   0.00     0.00   0.00   0.00
                     37                     38                     39
                      A                      A                      A
 Frequencies --   1482.9054              1501.7825              1824.4349
 Red. masses --      1.0457                 1.0593                10.8296
 Frc consts  --      1.3548                 1.4076                21.2383
 IR Inten    --      9.4166                 7.1688               178.6795
  Atom  AN      X      Y      Z        X      Y      Z        X      Y      Z
     1   1     0.16  -0.49  -0.01    -0.33   0.23   0.40     0.01  -0.01  -0.02
     2   6    -0.05   0.00   0.02    -0.01  -0.04  -0.02     0.00   0.00   0.00
     3   1     0.68   0.01   0.00     0.15   0.01  -0.38     0.01   0.00   0.00
     4   1    -0.07   0.41  -0.24     0.39   0.48   0.31    -0.01   0.00  -0.02
     5   6    -0.02   0.01   0.01     0.00  -0.04  -0.01     0.01   0.00   0.01
     6   1    -0.07  -0.05  -0.03     0.06   0.08   0.03     0.00   0.00  -0.01
     7   1     0.11  -0.04  -0.12    -0.11   0.06   0.01    -0.06  -0.04  -0.04
     8   8     0.00   0.00   0.00     0.00   0.01   0.00     0.00   0.00   0.00
     9   1     0.00  -0.01   0.00     0.00  -0.02  -0.02    -0.03  -0.01  -0.14
    10   6     0.00   0.00   0.00     0.00   0.00   0.00     0.00   0.01  -0.05
    11   1    -0.01   0.00  -0.01    -0.01  -0.01   0.01    -0.02  -0.14   0.20
    12   1    -0.01   0.01   0.00     0.01   0.01  -0.01     0.11   0.14  -0.13
    13   6     0.00   0.00   0.00     0.00   0.00   0.00    -0.14   0.00   0.74
    14   6     0.00   0.00   0.00     0.01   0.00   0.00     0.00   0.01  -0.04
    15   1     0.00  -0.03   0.04     0.01  -0.03   0.03     0.04  -0.07   0.01
    16   1    -0.05  -0.02   0.00    -0.04  -0.03  -0.01    -0.10   0.12   0.17
    17   8     0.00   0.00   0.00     0.00   0.00   0.00     0.09  -0.01  -0.48
    18   8     0.00   0.00   0.00     0.00   0.00   0.00     0.00  -0.01  -0.01
                     40                     41                     42
                      A                      A                      A
 Frequencies --   2934.7889              2975.9045              3032.4284
 Red. masses --      1.0729                 1.0604                 1.0973
 Frc consts  --      5.4444                 5.5329                 5.9452
 IR Inten    --      3.8489                10.1134                25.3035
  Atom  AN      X      Y      Z        X      Y      Z        X      Y      Z
     1   1    -0.01  -0.01  -0.01     0.00   0.00   0.00     0.00   0.00   0.00
     2   6     0.00   0.00   0.00     0.00   0.00   0.00     0.00   0.00   0.00
     3   1     0.00   0.02   0.00     0.00   0.00   0.00     0.00   0.01   0.00
     4   1    -0.02   0.01   0.01     0.00   0.00   0.00     0.01   0.00  -0.01
     5   6    -0.06   0.02   0.04     0.00   0.00   0.00     0.00   0.00   0.00
     6   1     0.78  -0.30  -0.54     0.01   0.00   0.00     0.00   0.00   0.00
     7   1    -0.02   0.00   0.02     0.01   0.00   0.00     0.01   0.00   0.00
     8   8     0.00   0.00   0.00     0.00   0.00   0.00     0.00   0.00   0.00
     9   1     0.00   0.00   0.00     0.01   0.00   0.00     0.00   0.00   0.00
    10   6     0.00   0.00   0.00     0.00   0.00   0.00     0.00   0.00   0.00
    11   1     0.00   0.00   0.00     0.00   0.00   0.00     0.00   0.00   0.00
    12   1     0.00   0.00   0.00    -0.01   0.00  -0.01     0.00   0.00  -0.01
    13   6     0.00   0.00   0.00     0.00   0.00   0.00     0.00   0.00   0.00
    14   6     0.00   0.00   0.00    -0.04  -0.05  -0.01    -0.06   0.03  -0.06
    15   1     0.00   0.00   0.00     0.75   0.39   0.34     0.32   0.19   0.13
    16   1     0.00   0.00   0.00    -0.17   0.23  -0.29     0.34  -0.56   0.64
    17   8     0.00   0.00   0.00     0.00   0.00   0.00     0.00   0.00   0.00
    18   8     0.00   0.00   0.00     0.00   0.00   0.00     0.00   0.00   0.00
                     43                     44                     45
                      A                      A                      A
 Frequencies --   3058.0894              3063.0822              3127.6690
 Red. masses --      1.0361                 1.0320                 1.0978
 Frc consts  --      5.7091                 5.7047                 6.3271
 IR Inten    --      2.2742                10.7460                 2.9952
  Atom  AN      X      Y      Z        X      Y      Z        X      Y      Z
     1   1     0.00   0.00   0.00    -0.51  -0.19  -0.27     0.00   0.00   0.00
     2   6     0.00   0.00   0.00     0.00  -0.02   0.04     0.00   0.00   0.00
     3   1     0.00   0.00   0.00    -0.01   0.56   0.06     0.00   0.00   0.00
     4   1     0.00   0.00   0.00     0.45  -0.16  -0.30     0.00   0.00   0.00
     5   6     0.00   0.00   0.00     0.00   0.00   0.00     0.00   0.00   0.00
     6   1     0.00   0.00   0.00     0.00   0.00   0.00     0.00   0.00   0.00
     7   1     0.00   0.00   0.00     0.00   0.00   0.00     0.00   0.00   0.00
     8   8     0.00   0.00   0.00     0.00   0.00   0.00     0.00   0.00   0.00
     9   1     0.61   0.23  -0.15     0.00   0.00   0.00     0.63   0.24  -0.17
    10   6    -0.01  -0.04   0.04     0.00   0.00   0.00    -0.08  -0.02  -0.03
    11   1    -0.24   0.33   0.22     0.00   0.00   0.00     0.06  -0.11  -0.08
    12   1    -0.26  -0.15  -0.49     0.00   0.00   0.00     0.30   0.17   0.61
    13   6     0.00   0.00   0.00     0.00   0.00   0.00     0.00   0.00   0.00
    14   6     0.00   0.00   0.00     0.00   0.00   0.00     0.00   0.00   0.00
    15   1    -0.01  -0.01  -0.01    -0.01   0.00   0.00     0.00   0.00   0.00
    16   1     0.00   0.00   0.00    -0.01   0.01  -0.01     0.00   0.00   0.00
    17   8     0.00   0.00   0.00     0.00   0.00   0.00     0.00   0.00   0.00
    18   8     0.00   0.00   0.00     0.00   0.00   0.00     0.00   0.00   0.00
                     46                     47                     48
                      A                      A                      A
 Frequencies --   3153.0233              3157.2644              3171.5327
 Red. masses --      1.1050                 1.1041                 1.1050
 Frc consts  --      6.4723                 6.4847                 6.5487
 IR Inten    --      5.4684                 3.7143                 5.8859
  Atom  AN      X      Y      Z        X      Y      Z        X      Y      Z
     1   1     0.63   0.23   0.35     0.21   0.06   0.10     0.00   0.00   0.00
     2   6    -0.09  -0.02   0.00     0.02  -0.08  -0.04     0.00   0.00   0.00
     3   1    -0.02   0.19   0.02    -0.01   0.80   0.08     0.00   0.00   0.00
     4   1     0.48  -0.18  -0.34    -0.43   0.13   0.29     0.00   0.00   0.00
     5   6     0.00   0.00   0.00     0.00   0.00   0.00     0.00   0.00   0.00
     6   1     0.02  -0.01  -0.01    -0.02   0.01   0.01     0.00   0.00   0.00
     7   1     0.01   0.00   0.00     0.00   0.00   0.00     0.00   0.00   0.00
     8   8     0.00   0.00   0.00     0.00   0.00   0.00     0.00   0.00   0.00
     9   1     0.00   0.00   0.00     0.00   0.00   0.00    -0.21  -0.09   0.04
    10   6     0.00   0.00   0.00     0.00   0.00   0.00     0.04  -0.05  -0.07
    11   1     0.00   0.00   0.00     0.00   0.00   0.00    -0.46   0.62   0.41
    12   1     0.00   0.00   0.00     0.00   0.00   0.00     0.19   0.10   0.35
    13   6     0.00   0.00   0.00     0.00   0.00   0.00     0.00   0.00   0.00
    14   6     0.00   0.00   0.00     0.00   0.00   0.00     0.00   0.00   0.00
    15   1     0.00   0.00   0.00     0.00   0.00   0.00     0.00   0.00   0.00
    16   1     0.00   0.01  -0.01     0.00   0.00   0.00     0.00   0.00   0.00
    17   8     0.00   0.00   0.00     0.00   0.00   0.00     0.00   0.00   0.00
    18   8     0.00   0.00   0.00     0.00   0.00   0.00     0.00   0.00   0.00

 -------------------
 - Thermochemistry -
 -------------------
 Temperature   298.150 Kelvin.  Pressure   1.00000 Atm.
 Atom     1 has atomic number  1 and mass   1.00783
 Atom     2 has atomic number  6 and mass  12.00000
 Atom     3 has atomic number  1 and mass   1.00783
 Atom     4 has atomic number  1 and mass   1.00783
 Atom     5 has atomic number  6 and mass  12.00000
 Atom     6 has atomic number  1 and mass   1.00783
 Atom     7 has atomic number  1 and mass   1.00783
 Atom     8 has atomic number  8 and mass  15.99491
 Atom     9 has atomic number  1 and mass   1.00783
 Atom    10 has atomic number  6 and mass  12.00000
 Atom    11 has atomic number  1 and mass   1.00783
 Atom    12 has atomic number  1 and mass   1.00783
 Atom    13 has atomic number  6 and mass  12.00000
 Atom    14 has atomic number  6 and mass  12.00000
 Atom    15 has atomic number  1 and mass   1.00783
 Atom    16 has atomic number  1 and mass   1.00783
 Atom    17 has atomic number  8 and mass  15.99491
 Atom    18 has atomic number  8 and mass  15.99491
 Molecular mass:   118.06299 amu.
 Principal axes and moments of inertia in atomic units:
                           1         2         3
     Eigenvalues --   747.301181446.423311486.21258
           X            0.99800  -0.01385   0.06164
           Y            0.04238   0.87033  -0.49064
           Z           -0.04686   0.49227   0.86918
 This molecule is an asymmetric top.
 Rotational symmetry number  1.
 Warning -- assumption of classical behavior for rotation
           may cause significant error
 Rotational temperatures (Kelvin)      0.11590     0.05988     0.05828
 Rotational constants (GHZ):           2.41501     1.24773     1.21432
    1 imaginary frequencies ignored.
 Zero-point vibrational energy     367535.2 (Joules/Mol)
                                   87.84303 (Kcal/Mol)
 Warning -- explicit consideration of  13 degrees of freedom as
           vibrations may cause significant error
 Vibrational temperatures:     48.52    74.71   133.37   178.53   202.72
          (Kelvin)            227.34   325.96   356.24   460.54   498.49
                              633.52   726.14   828.09  1053.46  1116.67
                             1249.78  1286.54  1330.22  1362.06  1458.72
                             1532.71  1586.37  1657.98  1709.42  1752.82
                             1764.23  1800.93  1931.93  1969.70  2015.14
                             2018.59  2055.53  2092.99  2108.41  2124.60
                             2133.57  2160.73  2624.95  4222.51  4281.66
                             4362.99  4399.91  4407.09  4500.02  4536.50
                             4542.60  4563.13
 
 Zero-point correction=                           0.139987 (Hartree/Particle)
 Thermal correction to Energy=                    0.150319
 Thermal correction to Enthalpy=                  0.151263
 Thermal correction to Gibbs Free Energy=         0.102161
 Sum of electronic and zero-point Energies=           -421.947409
 Sum of electronic and thermal Energies=              -421.937077
 Sum of electronic and thermal Enthalpies=            -421.936133
 Sum of electronic and thermal Free Energies=         -421.985235
 
                     E (Thermal)             CV                S
                      KCal/Mol        Cal/Mol-Kelvin    Cal/Mol-Kelvin
 Total                   94.326             34.461            103.344
 Electronic               0.000              0.000              2.183
 Translational            0.889              2.981             40.213
 Rotational               0.889              2.981             28.865
 Vibrational             92.549             28.500             32.083
 Vibration     1          0.594              1.983              5.597
 Vibration     2          0.596              1.977              4.743
 Vibration     3          0.602              1.954              3.602
 Vibration     4          0.610              1.929              3.036
 Vibration     5          0.615              1.912              2.792
 Vibration     6          0.621              1.894              2.573
 Vibration     7          0.650              1.801              1.906
 Vibration     8          0.661              1.767              1.748
 Vibration     9          0.706              1.635              1.310
 Vibration    10          0.724              1.582              1.182
 Vibration    11          0.800              1.382              0.826
 Vibration    12          0.860              1.240              0.646
 Vibration    13          0.932              1.084              0.494
                       Q            Log10(Q)             Ln(Q)
 Total Bot       0.102183D-46        -46.990620       -108.199901
 Total V=0       0.250480D+18         17.398773         40.062155
 Vib (Bot)       0.148886D-60        -60.827147       -140.059683
 Vib (Bot)    1  0.613817D+01          0.788039          1.814526
 Vib (Bot)    2  0.398034D+01          0.599921          1.381368
 Vib (Bot)    3  0.221690D+01          0.345746          0.796110
 Vib (Bot)    4  0.164530D+01          0.216244          0.497921
 Vib (Bot)    5  0.144276D+01          0.159194          0.366557
 Vib (Bot)    6  0.128022D+01          0.107285          0.247032
 Vib (Bot)    7  0.870663D+00         -0.060150         -0.138500
 Vib (Bot)    8  0.789144D+00         -0.102844         -0.236807
 Vib (Bot)    9  0.587246D+00         -0.231180         -0.532311
 Vib (Bot)   10  0.533733D+00         -0.272676         -0.627860
 Vib (Bot)   11  0.392501D+00         -0.406159         -0.935216
 Vib (Bot)   12  0.324292D+00         -0.489064         -1.126112
 Vib (Bot)   13  0.265937D+00         -0.575221         -1.324496
 Vib (V=0)       0.364960D+04          3.562246          8.202374
 Vib (V=0)    1  0.665850D+01          0.823376          1.895894
 Vib (V=0)    2  0.451163D+01          0.654333          1.506657
 Vib (V=0)    3  0.277259D+01          0.442885          1.019781
 Vib (V=0)    4  0.221959D+01          0.346273          0.797324
 Vib (V=0)    5  0.202694D+01          0.306841          0.706528
 Vib (V=0)    6  0.187440D+01          0.272861          0.628286
 Vib (V=0)    7  0.150402D+01          0.177253          0.408141
 Vib (V=0)    8  0.143421D+01          0.156613          0.360614
 Vib (V=0)    9  0.127127D+01          0.104238          0.240017
 Vib (V=0)   10  0.123135D+01          0.090381          0.208110
 Vib (V=0)   11  0.113565D+01          0.055246          0.127209
 Vib (V=0)   12  0.109596D+01          0.039794          0.091628
 Vib (V=0)   13  0.106632D+01          0.027889          0.064217
 Electronic      0.300000D+01          0.477121          1.098612
 Translational   0.504225D+08          7.702625         17.735949
 Rotational      0.453713D+06          5.656782         13.025221
 ***** Axes restored to original set *****
 -------------------------------------------------------------------
 Center     Atomic                   Forces (Hartrees/Bohr)
 Number     Number              X              Y              Z
 -------------------------------------------------------------------
      1        1           0.000000302    0.000000682   -0.000000626
      2        6           0.000000568    0.000000585    0.000000338
      3        1           0.000000359    0.000000454   -0.000000033
      4        1           0.000000591    0.000000336   -0.000000293
      5        6          -0.000000006    0.000000075   -0.000000292
      6        1          -0.000000255    0.000000024   -0.000000575
      7        1           0.000000539    0.000000182    0.000000287
      8        8          -0.000000083    0.000000046   -0.000000619
      9        1          -0.000000249   -0.000000244   -0.000000277
     10        6          -0.000000215   -0.000000237    0.000000104
     11        1          -0.000000083   -0.000000094    0.000000027
     12        1          -0.000000282   -0.000000452    0.000000241
     13        6          -0.000000210    0.000000036    0.000000151
     14        6           0.000000293    0.000000084    0.000000599
     15        1           0.000000029   -0.000000411    0.000000786
     16        1          -0.000001541   -0.000000955   -0.000000437
     17        8           0.000000365    0.000000141    0.000000409
     18        8          -0.000000124   -0.000000250    0.000000211
 -------------------------------------------------------------------
 Cartesian Forces:  Max     0.000001541 RMS     0.000000426

 ----------------------------------------------------------------------

 Electric dipole moment (input orientation):
 (Debye = 10**-18 statcoulomb cm , SI units = C m)
                  (au)            (Debye)         (10**-30 SI)
   Tot        0.823682D+00      0.209359D+01      0.698346D+01
   x          0.655692D+00      0.166660D+01      0.555919D+01
   y         -0.298266D+00     -0.758117D+00     -0.252880D+01
   z         -0.399446D+00     -0.101529D+01     -0.338665D+01

 Dipole polarizability, Alpha (input orientation).
 (esu units = cm**3 , SI units = C**2 m**2 J**-1)
 Alpha(0;0):
               (au)            (10**-24 esu)      (10**-40 SI)
   iso        0.905781D+02      0.134223D+02      0.149343D+02
   aniso      0.377569D+02      0.559499D+01      0.622527D+01
   xx         0.107133D+03      0.158754D+02      0.176638D+02
   yx         0.136884D+02      0.202842D+01      0.225692D+01
   yy         0.859314D+02      0.127337D+02      0.141682D+02
   zx         0.785086D+01      0.116338D+01      0.129443D+01
   zy         0.273208D+01      0.404852D+00      0.450459D+00
   zz         0.786703D+02      0.116577D+02      0.129710D+02

 ----------------------------------------------------------------------

 Dipole orientation:
     1          5.29993436          0.17124324          3.46983893
     6          3.43502363          0.72878393          2.80534807
     1          2.75498268          2.32670637          3.90631382
     1          3.55341301          1.27886523          0.82706957
     6          1.55465654         -1.45689969          3.12709609
     1          1.41030590         -1.98877079          5.13945983
     1         -0.50892487         -0.70153448          2.58827809
     8          2.22183511         -3.48166706          1.80314819
     1         -1.06505509         -3.01215024         -1.79419383
     6         -1.92489090         -1.65483589         -3.08794102
     1         -1.37258485         -2.09944083         -5.01432454
     1         -3.96333623         -1.81507586         -2.84333947
     6         -1.02834807          0.95093764         -2.41046014
     6         -2.15151750          2.15045146         -0.02878409
     1         -3.93288512          3.04316124         -0.62802941
     1         -0.89695522          3.67990988          0.58759822
     8          0.50498165          2.10569538         -3.63843234
     8         -2.77750042          0.47642402          1.86496669

 Electric dipole moment (dipole orientation):
 (Debye = 10**-18 statcoulomb cm , SI units = C m)
                  (au)            (Debye)         (10**-30 SI)
   Tot        0.823682D+00      0.209359D+01      0.698346D+01
   x          0.000000D+00      0.000000D+00      0.000000D+00
   y          0.000000D+00      0.000000D+00      0.000000D+00
   z          0.823682D+00      0.209359D+01      0.698346D+01

 Dipole polarizability, Alpha (dipole orientation).
 (esu units = cm**3 , SI units = C**2 m**2 J**-1)
 Alpha(0;0):
               (au)            (10**-24 esu)      (10**-40 SI)
   iso        0.905781D+02      0.134223D+02      0.149343D+02
   aniso      0.377569D+02      0.559499D+01      0.622527D+01
   xx         0.993534D+02      0.147227D+02      0.163812D+02
   yx        -0.134965D+02     -0.199998D+01     -0.222528D+01
   yy         0.877157D+02      0.129981D+02      0.144624D+02
   zx         0.134996D+02      0.200044D+01      0.222579D+01
   zy        -0.712152D+01     -0.105530D+01     -0.117418D+01
   zz         0.846651D+02      0.125461D+02      0.139594D+02

 ----------------------------------------------------------------------
 1\1\GINC-R06C37\Freq\UwB97XD\Aug-CC-pVTZ\C5H10O3(3)\HASANGAL\01-Dec-20
 21\0\\# UWB97XD aug-cc-pVTZ Opt(CalcAll,TS,NoEigenTest) scf=qc Integra
 l(Grid=SuperFineGrid) Guess(mix,always) MaxDisk=32GB\\eto-oac-set2-M00
 01-copt-TS-opt-TS-wb97-opt\\0,3\H,3.0518385486,-0.2030817432,1.3749689
 495\C,2.1489202314,-0.5363073612,0.8667352059\H,2.2422651659,-1.588049
 814,0.6039280701\H,1.2949747519,-0.4104503626,1.5296917287\C,1.9385635
 206,0.2633605016,-0.426766106\H,2.7971213742,0.1195196719,-1.105916519
 2\H,1.0079961937,-0.2097953993,-1.0130334979\O,1.7912325353,1.56244096
 58,-0.193947218\H,-0.7694740583,1.6876095142,-0.5654141392\C,-1.714730
 4657,1.1923587668,-0.3355210288\H,-2.31300641,1.8327308986,0.306302092
 4\H,-2.2136011673,1.0133974605,-1.2876955633\C,-1.4250473752,-0.102518
 099,0.367613591\C,-0.8856998377,-1.2529810547,-0.4868691037\H,-1.77022
 02797,-1.7518293096,-0.9124280928\H,-0.4025843407,-1.9801054326,0.1765
 154528\O,-1.5958128067,-0.2668132371,1.5499371936\O,-0.1058855803,-0.8
 725359661,-1.5573310153\\Version=ES64L-G16RevB.01\State=3-A\HF=-422.08
 73955\S2=2.012654\S2-1=0.\S2A=2.000086\RMSD=1.278e-09\RMSF=4.259e-07\Z
 eroPoint=0.1399868\Thermal=0.1503186\Dipole=0.6556916,-0.298266,-0.399
 4463\DipoleDeriv=-0.0392084,-0.0251549,-0.0783044,-0.0154283,0.0702692
 ,-0.0025255,-0.1248018,-0.0148121,0.0089279,-0.1306832,-0.1346736,-0.0
 438589,-0.1397266,0.0488343,-0.043515,0.1102568,-0.056769,0.1233999,0.
 078616,-0.0168218,-0.0051098,0.0412174,-0.0512334,0.0030976,-0.0288995
 ,-0.0240644,0.0057096,0.0194521,0.0194645,0.0690883,0.0306233,0.025398
 5,0.0101414,0.0364076,0.0321577,0.0179061,1.1340294,0.5996696,0.259627
 4,1.3739527,0.6603802,0.4794402,0.7571169,0.4846592,0.2775456,-0.10302
 23,-0.1165703,0.0393277,-0.0440166,0.1041168,-0.0326512,-0.117912,-0.1
 019466,0.0104332,-1.1988251,-0.6616015,-0.3937508,-0.6694088,-0.274509
 6,-0.1749375,-0.6492842,-0.3286308,-0.1017556,-0.2836851,-0.0286236,-0
 .0169872,-1.036354,-0.6075352,-0.3153391,-0.2791675,-0.1251775,-0.2324
 139,-0.0055638,-0.0512336,-0.0018046,-0.0087631,0.0648316,0.0235223,-0
 .0007799,-0.0112844,0.0794123,0.004141,-0.0045989,0.0058461,0.0937685,
 -0.2972176,0.2293629,0.0200716,0.177025,-0.089528,0.0251881,0.0770886,
 0.0254611,0.0683777,0.0200562,-0.0233163,0.06549,-0.0565155,0.0160432,
 0.072866,0.0317465,-0.0709194,-0.0411504,0.0467053,-0.0411724,-0.06364
 29,-0.0193337,-0.0173666,0.4122318,-0.1501586,-0.1334705,-0.5644991,0.
 683563,-0.213609,-0.3530277,-0.1650461,1.0718072,0.1079004,-0.0399423,
 -0.0589099,0.1397299,0.0699943,-0.1832211,-0.1083988,-0.2345519,0.2162
 421,-0.041954,-0.0689791,-0.0327362,-0.0659804,0.0807651,-0.0074616,0.
 0587554,0.0189537,0.0633335,-0.0093359,0.094311,-0.0356303,0.0961195,-
 0.0236148,0.0575488,0.0945315,0.1439792,-0.0208165,-0.510407,0.0295048
 ,0.1316932,0.199996,-0.479294,0.1146555,0.417305,0.1984931,-1.0258575,
 0.46826,0.4465732,0.3404381,0.541542,-0.1415098,0.1199799,0.1659796,0.
 0828641,-0.4030224\Polar=107.132582,13.6884471,85.9313763,7.850857,2.7
 320773,78.6702636\PG=C01 [X(C5H10O3)]\NImag=1\\0.25254045,0.07751676,0
 .07489683,0.11444652,0.04105539,0.11214675,-0.23736299,-0.07134896,-0.
 10359791,0.57310110,-0.07130685,-0.07246804,-0.04096901,0.01541775,0.5
 3207732,-0.10316614,-0.04064795,-0.10182758,-0.01904584,0.06752719,0.4
 6363186,0.00401364,-0.02617135,-0.00537828,-0.04942037,0.02310559,0.00
 655871,0.04762608,0.00156197,-0.00671543,-0.00144970,0.02326676,-0.303
 21844,-0.06729398,-0.02547975,0.32676387,0.00317490,-0.01361351,-0.003
 38972,0.00605500,-0.06713270,-0.05911343,-0.00617731,0.06982488,0.0666
 2000,-0.01848498,0.00432005,0.01609402,-0.21985978,0.02609130,0.131210
 80,-0.00115212,-0.00037251,-0.00045226,0.23312928,-0.00818224,0.000951
 93,0.00682332,0.02620484,-0.05173305,-0.02224225,0.02500763,-0.0015188
 4,-0.01872629,-0.02935794,0.05287660,-0.01261451,0.00238260,0.01091055
 ,0.13001104,-0.02213493,-0.14550159,0.00469261,-0.00021616,-0.00403039
 ,-0.14049030,0.01972348,0.16001500,-0.00318927,0.01487463,-0.02210927,
 -0.05788101,-0.00892425,-0.01225082,-0.00094168,-0.00132430,0.00138109
 ,0.00518096,-0.01253687,0.01816072,0.38691369,0.00017196,0.00156969,-0
 .00529350,-0.00627458,-0.06354331,0.00622246,0.00467216,-0.01810321,0.
 03358674,0.00018586,-0.00356053,0.00375923,-0.01387417,0.41530116,-0.0
 0285079,0.00820224,-0.01615906,-0.01299248,0.05615652,-0.12236372,0.00
 044835,-0.00215955,-0.00246824,-0.00387520,0.01191872,-0.01729066,-0.0
 5009537,0.02989583,0.34983243,0.00086330,-0.00015108,0.00007668,0.0013
 9664,0.00380985,-0.00454565,-0.00021420,-0.00002494,-0.00047398,0.0008
 0424,-0.00007592,-0.00021938,-0.17913341,0.00568421,0.11489464,0.19963
 559,0.00023351,0.00004960,-0.00033272,-0.01166053,0.00599807,0.0181814
 8,-0.00029882,0.00161412,-0.00275225,0.00104958,-0.00100233,0.00287614
 ,0.02289611,-0.03277396,-0.03564498,-0.03010559,0.05038919,0.00008821,
 -0.00074426,0.00082624,0.01905627,0.00016579,-0.01968880,-0.00016312,-
 0.00015679,0.00139431,-0.00142550,0.00263812,-0.00332032,0.11333598,-0
 .01435230,-0.11636559,-0.12860269,0.02376590,0.13960160,0.00174768,0.0
 0180720,-0.00205965,-0.01203954,-0.00541036,0.00043786,-0.00059984,0.0
 0150186,-0.00129955,0.00045071,-0.00022410,0.00009840,-0.04473851,0.03
 959507,0.00706712,-0.02278738,-0.00793251,-0.01526937,0.02916862,0.000
 79538,-0.00014703,0.00179286,0.00462402,0.00176951,0.00823068,-0.00006
 446,0.00070875,-0.00077061,-0.00034474,0.00005509,-0.00044005,0.013568
 08,-0.00776073,0.01337595,-0.00219514,0.00143851,-0.00361016,-0.022321
 58,0.04433228,-0.00008932,0.00288319,-0.00377399,-0.02149934,-0.007319
 47,-0.01380146,-0.00028986,0.00000507,0.00087916,0.00001639,-0.0009419
 2,0.00050445,-0.00796086,0.01593972,-0.03398378,0.00998625,0.00502104,
 0.00176091,-0.01352940,-0.01192712,0.05826427,0.00035241,-0.00015928,0
 .00122320,-0.00143604,0.01506310,0.00217476,0.00075537,0.00142650,-0.0
 0267446,0.00056706,-0.00112539,0.00072171,-0.04726509,0.01735533,-0.01
 080817,-0.00434811,0.02474101,0.00851597,0.00817692,-0.02067185,-0.002
 09454,0.04434290,-0.00048941,0.00222590,-0.00215330,0.01676088,-0.0502
 5624,0.03020315,-0.00060600,0.00054267,-0.00033254,-0.00163811,0.00407
 643,-0.00573194,0.02133406,-0.26520103,-0.05682311,0.02131028,-0.02595
 547,-0.01046425,-0.03785832,-0.04901314,-0.02436868,-0.03698074,0.3713
 6933,0.00081599,0.00067831,0.00123834,0.00121318,0.01420099,-0.0013441
 0,-0.00003846,0.00192558,-0.00042721,-0.00061614,0.00085231,-0.0006030
 9,-0.01153435,-0.04900350,-0.02612966,0.00869248,-0.01223004,-0.005940
 92,-0.00620411,-0.02224588,-0.00721405,0.00242639,0.06239226,0.0395845
 3,-0.00000330,0.00002059,-0.00002668,-0.00025281,-0.00004910,-0.000271
 44,0.00001389,-0.00006053,0.00006602,0.00007548,-0.00003400,0.00003219
 ,0.00065499,0.00195529,0.00129344,-0.00021709,-0.00012344,-0.00028965,
 -0.00162756,-0.00074393,-0.00089204,-0.00077985,-0.00123237,-0.0002455
 6,0.26569087,-0.00001159,0.00001995,-0.00003941,0.00003417,0.00005149,
 0.00025720,-0.00002717,0.00005840,-0.00006370,-0.00004316,-0.00004163,
 0.00003993,0.00088234,-0.00017327,-0.00048264,-0.00009203,-0.00023805,
 -0.00005550,0.00067820,-0.00050987,0.00007467,-0.00093188,-0.00009596,
 0.00036926,0.11595237,0.10791672,0.00000597,0.00006750,-0.00007615,-0.
 00028747,-0.00045155,-0.00036919,0.00003539,-0.00010527,0.00013289,0.0
 0006573,0.00006943,-0.00007309,0.00008019,0.00057811,0.00178626,0.0000
 8743,0.00031993,-0.00005657,-0.00033606,-0.00042889,-0.00021094,0.0005
 8824,-0.00023859,-0.00142987,-0.05445202,-0.03007085,0.05691019,0.0000
 8077,0.00000467,-0.00008090,-0.00012710,0.00002168,0.00025705,0.000009
 46,0.00001545,-0.00003437,-0.00015046,-0.00005442,-0.00005974,0.000493
 19,0.00049495,0.00010228,-0.00002719,-0.00000763,-0.00007606,-0.000857
 98,-0.00025616,-0.00028475,-0.00084555,-0.00056416,-0.00006934,-0.2441
 9105,-0.10933064,0.05340841,0.53821973,0.00005544,-0.00000243,0.000043
 45,0.00028502,0.00017296,0.00016153,-0.00013221,0.00007006,-0.00001329
 ,-0.00015957,-0.00013510,-0.00004255,-0.00122939,-0.00161985,-0.001420
 82,0.00026843,0.00003950,0.00027101,0.00170043,0.00090288,0.00095440,-
 0.00004432,0.00135569,0.00038188,-0.10325844,-0.10327439,0.02636987,-0
 .01526546,0.49764263,-0.00002592,-0.00001669,0.00010125,0.00029551,0.0
 0025214,0.00005012,-0.00008675,0.00004849,-0.00006908,0.00013974,-0.00
 002953,0.00001246,-0.00042489,-0.00048298,-0.00110142,-0.00001588,-0.0
 0020262,0.00005214,0.00032067,0.00038104,0.00022757,-0.00037210,0.0003
 7148,0.00101907,0.04957093,0.02621167,-0.05068432,-0.02359169,0.054576
 56,0.57139126,-0.00002034,0.00001501,-0.00002122,-0.00002787,-0.000061
 32,0.00006489,0.00001871,0.00001159,-0.00002175,0.00001630,0.00003110,
 0.00001601,0.00028002,0.00004312,0.00012220,-0.00003887,-0.00003481,-0
 .00003601,0.00007999,-0.00026608,-0.00007616,-0.00034509,-0.00006830,-
 0.00014406,-0.01278430,0.01747352,0.01496964,-0.13300410,0.09193311,0.
 08896797,0.13825483,0.00000285,0.00000720,0.00002596,0.00011520,0.0000
 3374,-0.00001349,-0.00003756,0.00001231,0.00000235,0.00001187,-0.00001
 640,-0.00002187,-0.00042041,-0.00063069,-0.00037056,0.00007154,-0.0000
 0447,0.00007592,0.00058453,0.00019613,0.00030530,-0.00010889,0.0005052
 1,0.00010495,-0.00786723,0.01043044,0.00997248,0.09051907,-0.14044406,
 -0.09551025,-0.09943516,0.15309636,-0.00000125,-0.00001256,0.00002320,
 0.00004838,0.00004018,-0.00002131,0.00000788,-0.00000629,0.00000097,0.
 00000285,0.00000373,0.00000920,-0.00014661,-0.00020018,-0.00009016,0.0
 0000382,0.00000192,0.00001966,0.00011473,0.00007542,0.00002284,0.00006
 068,0.00011293,0.00005148,0.00155574,-0.00327616,-0.00371028,0.0908507
 8,-0.09891980,-0.14793036,-0.09932942,0.10413097,0.15418389,-0.0000159
 1,-0.00004115,0.00007579,0.00024821,0.00022663,0.00007547,-0.00001813,
 0.00003300,-0.00004988,0.00002497,-0.00002736,0.00004604,-0.00034767,-
 0.00088172,-0.00089737,0.00001325,-0.00012012,0.00008225,0.00057021,0.
 00027804,0.00022119,-0.00046482,0.00052790,0.00058256,-0.01285899,-0.0
 0341755,-0.02500526,-0.10103645,-0.01454149,-0.10964820,0.01010126,0.0
 0133008,0.01630416,0.10649697,0.00001423,-0.00000635,-0.00002390,-0.00
 004728,0.00000332,0.00009403,0.00001594,0.00000981,-0.00002203,-0.0000
 2384,0.00000723,-0.00001524,0.00012039,0.00028124,0.00000863,-0.000039
 77,-0.00003325,-0.00005438,-0.00025655,-0.00002249,-0.00009415,-0.0001
 7207,-0.00014328,0.00011962,-0.00686990,-0.00216830,-0.01461727,-0.014
 70414,-0.05509938,-0.04131578,-0.01071241,-0.00286331,-0.01396147,0.02
 121451,0.05645921,-0.00000479,0.00000480,0.00000586,0.00003541,-0.0000
 0724,-0.00001341,-0.00000997,0.00001035,0.00001007,0.00000304,-0.00001
 152,0.00000211,-0.00007479,-0.00018329,-0.00011019,0.00002835,0.000016
 45,0.00003926,0.00014161,0.00001009,0.00006438,-0.00000288,0.00009725,
 -0.00002514,0.00379905,0.00070960,0.00607976,-0.11132768,-0.04200171,-
 0.25111395,-0.00870577,-0.00094567,-0.01238339,0.12067450,0.04213566,0
 .27229890,0.00023547,-0.00011179,0.00018091,-0.00002051,0.00044964,-0.
 00027150,0.00002889,-0.00006185,0.00013953,-0.00047093,0.00007261,-0.0
 0071819,-0.00548705,-0.00463064,-0.00348969,0.00106872,0.00041356,0.00
 069692,0.00551477,0.00428065,0.00444429,0.00043415,0.00440222,0.001056
 94,0.00834003,-0.02864974,0.01608017,-0.09457057,0.02646951,-0.0107153
 0,-0.00435010,0.01791825,-0.01060103,-0.00428632,0.01512679,-0.0051802
 8,0.28418099,-0.00025977,0.00024997,-0.00049436,-0.00216393,-0.0014800
 7,-0.00043770,0.00021455,-0.00017255,0.00007219,0.00044517,0.00042458,
 0.00040411,0.00902135,0.01197417,0.00965847,-0.00156342,0.00017424,-0.
 00153871,-0.01352870,-0.00593522,-0.00690422,0.00111208,-0.00956704,-0
 .00384578,-0.00003336,-0.01092065,0.00705712,0.03292436,-0.18039874,0.
 02546033,0.00139231,-0.02131389,0.01075399,-0.00527675,0.01246011,-0.0
 0449558,-0.05901213,0.48824018,0.00034722,-0.00003062,-0.00089327,-0.0
 0149532,-0.00075949,0.00191466,0.00066319,-0.00003759,-0.00041698,-0.0
 0171211,0.00041649,-0.00041665,0.00619068,0.00658572,0.00537661,-0.000
 89204,-0.00021899,-0.00112286,-0.00630586,-0.00406724,-0.00336024,-0.0
 0146090,-0.00549528,-0.00211920,0.00081682,0.00381678,-0.00642126,-0.0
 1339019,0.02618009,-0.09246421,0.00556196,-0.02066871,0.01003713,-0.00
 199077,0.02515150,-0.01533873,-0.10136993,-0.09901153,0.94331981,-0.00
 008004,-0.00001229,0.00005446,-0.00041382,0.00024867,0.00065035,-0.000
 27835,0.00028095,-0.00064214,-0.00004112,0.00008644,-0.00023756,0.0057
 1559,0.00479208,0.00602993,-0.00114336,-0.00095762,-0.00106335,-0.0229
 4948,-0.01302404,0.00232067,-0.00077972,-0.00499995,-0.00114622,-0.001
 34837,0.00294374,-0.00142611,0.01212405,0.00996754,0.00720578,0.001145
 49,0.00088890,0.00066953,0.00073733,-0.00182614,0.00079283,-0.08740872
 ,0.02661500,0.00082181,0.48585026,-0.00014513,-0.00040457,0.00045752,0
 .00025197,0.00057444,0.00014092,0.00056110,-0.00002962,-0.00035466,-0.
 00007327,0.00066285,-0.00000870,-0.00323695,0.00002138,-0.00117071,-0.
 00007177,-0.00053157,-0.00009752,-0.00742762,-0.00233539,0.00479810,0.
 00091562,0.00200616,0.00160154,-0.00024838,-0.00003830,-0.00070969,0.0
 1487736,-0.01748334,-0.01387795,0.00035998,-0.00366356,0.00269905,0.00
 089825,-0.00083087,0.00005339,0.02271071,-0.15824534,-0.01431088,-0.01
 273472,0.48752421,0.00030464,0.00032886,-0.00036048,-0.00100607,-0.000
 70960,0.00073678,-0.00058252,0.00015874,0.00004248,-0.00021482,-0.0005
 4045,-0.00050916,-0.00042681,0.00363393,0.00128400,0.00018804,-0.00017
 830,-0.00089675,0.00470392,0.00317369,0.00691831,0.00006712,-0.0027754
 7,-0.00062667,0.00028099,0.00169152,-0.00016789,-0.00007825,0.01249300
 ,0.01106510,0.00002633,0.00411050,-0.00168445,-0.00027747,-0.00138343,
 0.00046182,-0.00745895,-0.02158960,-0.07527381,0.05266019,-0.05789220,
 0.51063338,-0.00005094,-0.00001594,-0.00002338,-0.00027652,-0.00011741
 ,0.00010354,0.00006949,-0.00004165,-0.00007272,-0.00006475,0.00008272,
 0.00004727,0.00021777,0.00141851,0.00005949,0.00007227,0.00001404,-0.0
 0022077,0.00072128,0.00062877,0.00162190,0.00025238,-0.00071159,-0.000
 07565,-0.00006775,-0.00027680,0.00030877,-0.00097737,-0.00019688,-0.00
 099071,-0.00013706,-0.00010442,-0.00008583,-0.00005374,0.00026681,0.00
 006639,0.00804551,0.00438038,0.00320000,-0.18798490,-0.08306973,-0.085
 98207,0.21952164,0.00001502,0.00008643,-0.00008187,-0.00004774,-0.0000
 8484,-0.00009979,-0.00007885,0.00008242,0.00004553,-0.00001795,-0.0001
 1562,-0.00000012,0.00129635,0.00019313,0.00066487,0.00001101,0.0000178
 9,-0.00007186,-0.00015817,-0.00018241,0.00037734,-0.00036180,-0.000919
 28,-0.00047960,-0.00024263,0.00090043,-0.00027862,0.00273027,0.0004490
 8,0.00062652,0.00045365,0.00007797,0.00029231,0.00019926,-0.00080557,0
 .00042971,-0.02125305,-0.01375036,-0.01513681,-0.09088506,-0.08933061,
 -0.04735425,0.10111354,0.09824590,-0.00009846,-0.00017981,0.00026756,0
 .00057300,0.00033908,-0.00048346,0.00015001,-0.00019285,0.00009968,0.0
 0008083,0.00011243,0.00021004,-0.00245695,-0.00372240,-0.00231879,0.00
 033986,0.00016136,0.00061452,0.00485324,0.00246987,0.00061692,0.000162
 80,0.00290079,0.00071744,-0.00004395,0.00047012,-0.00008850,0.00159013
 ,0.00011581,0.00025496,0.00022559,-0.00002864,0.00005574,0.00002158,-0
 .00020921,0.00032043,-0.01546843,-0.00627444,-0.00736849,-0.08537115,-
 0.04829580,-0.08254489,0.08200014,0.04785421,0.09119849,-0.00004241,0.
 00013692,0.00001897,-0.00016232,-0.00060047,0.00027147,-0.00040458,0.0
 0014847,-0.00013936,-0.00008988,-0.00001882,-0.00017702,0.00061945,0.0
 0111497,0.00058205,-0.00009833,-0.00000727,-0.00011375,-0.00073719,-0.
 00085305,-0.00038316,0.00011123,-0.00078761,-0.00025736,-0.00011613,0.
 00042205,0.00008409,0.00040025,0.00097945,0.00151585,0.00014147,0.0005
 8366,-0.00011581,0.00008608,-0.00041390,0.00035951,-0.00357338,0.00522
 588,-0.01059241,-0.10790247,0.08266740,-0.06933236,-0.01189959,0.01657
 254,-0.01362930,0.11224399,0.00021775,0.00013354,-0.00012720,0.0001794
 5,0.00010721,0.00021570,-0.00031226,0.00014411,0.00008817,-0.00013741,
 -0.00046136,-0.00041024,-0.00024358,-0.00132462,-0.00065070,0.00034352
 ,0.00012399,0.00018138,0.00219369,0.00073733,0.00138033,-0.00035282,0.
 00043567,-0.00003866,0.00002144,-0.00032484,0.00022816,0.00083783,-0.0
 0233615,-0.00405404,0.00002316,-0.00123912,0.00047001,-0.00017121,0.00
 056596,0.00000444,0.01600559,-0.02031430,0.01801408,0.08500522,-0.1525
 4095,0.08608287,-0.00687393,0.00908747,-0.00787820,-0.08494329,0.16826
 098,-0.00006092,-0.00032222,0.00028695,0.00045455,0.00061547,-0.000087
 23,0.00024986,-0.00016857,0.00011014,-0.00011931,-0.00006325,-0.000050
 99,-0.00238819,-0.00394660,-0.00204353,0.00038498,0.00018052,0.0004667
 7,0.00340679,0.00127416,0.00155451,-0.00002028,0.00241020,0.00057494,-
 0.00010462,-0.00012100,-0.00002121,0.00118783,-0.00184243,-0.00219446,
 -0.00005112,-0.00093069,0.00041800,-0.00000677,0.00013485,-0.00012323,
 0.00866260,-0.01271542,0.00853740,-0.07095987,0.09368194,-0.12752403,-
 0.00755357,0.00831800,-0.00604983,0.06927841,-0.10772501,0.15136134,-0
 .00032535,0.00009911,0.00012175,-0.00030738,-0.00019322,-0.00080081,-0
 .00008191,0.00002862,0.00009151,0.00000718,0.00009729,0.00055346,0.002
 21004,0.00201268,0.00149947,-0.00036984,-0.00008704,-0.00021517,-0.002
 80679,-0.00171187,-0.00182877,-0.00006702,-0.00195773,-0.00054155,-0.0
 0125984,0.00389856,-0.00408757,0.02321498,0.00365564,-0.00066469,0.000
 21156,-0.00300089,0.00024131,0.00088844,-0.00210066,-0.00077646,-0.088
 04656,-0.00140087,0.09889755,0.01448715,0.00596210,0.02468779,-0.00081
 701,0.00343769,0.00368248,0.00013069,-0.00342090,-0.00103620,0.0497759
 7,0.00010140,-0.00010966,0.00018473,0.00091943,0.00060145,0.00012642,-
 0.00017203,0.00004961,0.00005153,-0.00005609,-0.00037932,-0.00014484,-
 0.00330626,-0.00457320,-0.00328270,0.00057583,-0.00001884,0.00057718,0
 .00459034,0.00206204,0.00245045,-0.00027842,0.00356180,0.00122509,0.00
 062481,-0.00158292,0.00174567,-0.00174273,0.00199139,0.04787358,-0.001
 52594,0.00483086,-0.00112883,0.00072430,-0.00729401,0.00450866,-0.0000
 0162,-0.11601137,0.08929137,0.00892227,0.01863235,-0.02760400,-0.00067
 440,0.00014580,-0.00078591,-0.00182206,0.00362918,0.00023482,-0.007281
 67,0.10086926,-0.00020531,-0.00022315,0.00089436,0.00164751,0.00110030
 ,-0.00149235,-0.00030418,-0.00005551,0.00033837,0.00103533,-0.00017190
 ,0.00012005,-0.00818995,-0.00872793,-0.00670289,0.00103748,0.00012830,
 0.00127064,0.00905055,0.00563562,0.00478092,0.00134533,0.00756458,0.00
 285345,-0.00205982,0.00186049,-0.00148172,0.00620866,0.02493268,-0.040
 00202,-0.00138278,-0.00084400,0.00094417,-0.00070570,0.00385193,-0.000
 38778,0.09751504,0.09192749,-0.73735752,0.01471373,-0.00802256,-0.0497
 6614,-0.00003486,0.00113775,-0.00095903,0.00173112,-0.00087402,0.00171
 816,-0.11991117,-0.10685879,0.83045125,-0.00025819,-0.00078310,0.00100
 499,0.00484211,0.00222877,-0.00145271,0.00057565,-0.00090963,0.0011297
 2,0.00005785,0.00005443,0.00013725,-0.06330203,-0.05383509,-0.04708991
 ,0.00452377,0.00198760,0.00569982,0.06271409,0.03827796,0.03031751,0.0
 0133887,0.02355894,0.00608527,0.00073179,0.00049561,-0.00011952,0.0012
 4536,-0.00048680,-0.00148033,0.00045811,-0.00105141,0.00042009,-0.0000
 8471,0.00040800,0.00018192,-0.01963438,0.00190785,0.02271031,-0.109729
 53,-0.02219692,0.08244028,-0.02657072,-0.01278408,0.02338860,0.0112931
 2,-0.00837226,-0.00132419,0.00315568,0.00040284,-0.00149097,0.12864315
 ,-0.00029129,-0.00033753,0.00058174,0.00348353,0.00139446,-0.00062559,
 -0.00019649,-0.00029804,0.00011022,0.00012075,-0.00009055,-0.00001885,
 -0.03889713,-0.03007640,-0.02787546,0.00224500,0.00071284,0.00347042,0
 .04246659,0.01370376,0.01736595,0.00057380,0.01507257,0.00399168,0.002
 18881,-0.00000926,0.00049247,-0.00050029,-0.00183074,-0.00031197,0.000
 36747,0.00098527,-0.00107522,-0.00095462,-0.00052008,-0.00033539,0.005
 87129,0.02458626,-0.00971891,-0.01531100,-0.08398728,0.04835418,-0.015
 82202,-0.00409782,0.01314358,-0.01840486,-0.00468409,0.02098523,0.0019
 6316,-0.00640442,-0.01236128,0.03109728,0.07588105,-0.00006603,0.00018
 788,-0.00022080,0.00053458,-0.00091367,-0.00022579,0.00022445,-0.00013
 085,0.00028700,0.00025691,0.00016910,0.00001209,-0.02108981,-0.0142890
 7,-0.01115161,-0.00097039,0.00090686,0.00134578,0.01480909,0.00707056,
 -0.01324980,0.00014712,0.00233051,-0.00017935,0.00097058,-0.00139199,-
 0.00011812,-0.00461216,-0.00223968,0.00138587,-0.00018629,0.00060546,0
 .00005370,0.00049787,0.00020064,0.00021323,0.02649692,0.01197365,-0.02
 663239,0.07492711,0.04130819,-0.19178761,0.00763206,0.00375667,0.00545
 722,0.02089906,0.01509293,-0.02693369,0.00008707,-0.00846443,-0.005221
 93,-0.12055813,-0.05617278,0.26696620\\-0.00000030,-0.00000068,0.00000
 063,-0.00000057,-0.00000058,-0.00000034,-0.00000036,-0.00000045,0.0000
 0003,-0.00000059,-0.00000034,0.00000029,0.,-0.00000008,0.00000029,0.00
 000025,-0.00000002,0.00000058,-0.00000054,-0.00000018,-0.00000029,0.00
 000008,-0.00000005,0.00000062,0.00000025,0.00000024,0.00000028,0.00000
 022,0.00000024,-0.00000010,0.00000008,0.00000009,-0.00000003,0.0000002
 8,0.00000045,-0.00000024,0.00000021,-0.00000004,-0.00000015,-0.0000002
 9,-0.00000008,-0.00000060,-0.00000003,0.00000041,-0.00000079,0.0000015
 4,0.00000095,0.00000044,-0.00000037,-0.00000014,-0.00000041,0.00000012
 ,0.00000025,-0.00000021\\\@


 IF YOU BELIEVE CERTAIN WORDS, YOU BELIEVE THEIR HIDDEN ARGUMENTS.
 WHEN YOU BELIEVE SOMETHING IS RIGHT OR WRONG, TRUE OR FALSE, 
 YOU BELIEVE THE ASSUMPTIONS IN THE WORDS WHICH EXPRESS THE ARGUMENTS.
 SUCH ASSUMPTIONS ARE OFTEN FULL OF HOLES, BUT REMAIN MOST PRECIOUS 
 TO THE CONVINCED.

                 -- THE OPEN-ENDED PROOF FROM THE PANOPLIA PROPHETICA
                    CHILDREN OF DUNE BY FRANK HERBERT
 Job cpu time:      33 days 22 hours 30 minutes  8.8 seconds.
 Elapsed time:       2 days  3 hours 55 minutes 25.1 seconds.
 File lengths (MBytes):  RWF=    831 Int=      0 D2E=      0 Chk=     40 Scr=      1
 Normal termination of Gaussian 16 at Wed Dec  1 18:55:05 2021.
