# Supplementary material for: Computational Investigation of Substituent Effects on the Alcohol + Carbonyl Channel of Peroxy Radical Self- and Cross-Reactions
Source: J Phys Chem A. 2023 Feb 8;127(7):1686–96. doi: 10.1021/acs.jpca.2c08927 (PMC9969516; doi:10.1021/acs.jpca.2c08927)
Supplement: Supplementary file 2 — jp2c08927_si_002.zip [file jp2c08927_si_002.zip › EtO--OAce/acetaldehyde_trip-molpro.out]

 Primary working directories    : -I
 Secondary working directories  : -I
 Wavefunction directory         : /wrk/hasangal/alkoxy/monomerinput/Final-Ts/ethylalkoxy/triplet/acetaldehyde_Conf-M0001-wb97-opt-molpro/
 Main file repository           : /wrk/hasangal/alkoxy/monomerinput/Final-Ts/ethylalkoxy/triplet/acetaldehyde_Conf-M0001-wb97-opt-molpro/-I/

 SHA1      : 1b9ee24a8c5e024cf7fb6ed92c8d2aa976a4c587
 NAME      : 2015.1.31
 ARCHNAME  : linux/x86_64
 FC        : /appl/opt/cluster_studio_xe2016/compilers_and_libraries_2016.0.109/linux/mpi/intel64/bin/mpiifort
 BLASLIB   : -L/appl/opt/cluster_studio_xe2016/compilers_and_libraries_2016.0.109/linux/mkl/lib/intel64 -lmkl_intel_ilp64 -lmkl_intel_thread -lmkl_core
 id        : cs

 Nodes     nprocs
 c633         7
 Number of processes for MPI-2 version of Molpro:   nprocs(total)=    8   nprocs(compute)=    7   nprocs(helper)=    1

 Using customized tuning parameters: mindgm=1; mindgv=20; mindgc=4; mindgr=1; noblas=0; minvec=7
 default implementation of scratch files=sf  

 ***,SCI
 memory,2800,m
 geomtyp=xyz
 NOSYM
 geometry={
 7
 acetaldehyde_Conf-M0001-wb97-opt.log,Energy:  -96457.8184093
 H          0.53146       -1.55493        0.00000
 C          1.02340       -0.58382        0.00000
 H          1.66231       -0.53146        0.88508
 H          1.66231       -0.53146       -0.88508
 C          0.00000        0.50879        0.00000
 H          0.21718        1.57070        0.00000
 O         -1.27671        0.18716        0.00000
 }
 BASIS=MINAO
 END
 {rhf;
 wf,charge=0,spin=2}
 BASIS=VDZ-F12
 END
 {rhf;
 wf,charge=0,spin=2}
 rccsd(t)-f12a,gem_beta=0.9
 
 

 Variables initialized (889), CPU time= 0.01 sec
 Commands  initialized (702), CPU time= 0.00 sec, 572 directives.
 Default parameters read. Elapsed time= 0.10 sec

 Checking input...
 Passed
1


                                         ***  PROGRAM SYSTEM MOLPRO  ***
                                       Copyright, TTI GmbH Stuttgart, 2015
                                    Version 2015.1 linked Mar 22 2018 22:11:11


 **********************************************************************************************************************************
 LABEL *   SCI                                                                           
  64 bit mpp version                                                                     DATE: 17-Feb-19          TIME: 08:28:48  
 **********************************************************************************************************************************

 SHA1:             1b9ee24a8c5e024cf7fb6ed92c8d2aa976a4c587
 **********************************************************************************************************************************
 SETTING GEOMTYP        =    XYZ

 Variable memory set to 2800000000 words,  buffer space   230000 words

 ZSYMEL=NOSYM
 
 SETTING BASIS          =    MINAO


 Recomputing integrals since basis changed


 Using spherical harmonics

 Library entry H      S MINAO                selected for orbital group  1
 Library entry C      S MINAO                selected for orbital group  2
 Library entry C      P MINAO                selected for orbital group  2
 Library entry O      S MINAO                selected for orbital group  6
 Library entry O      P MINAO                selected for orbital group  6


 PROGRAM * SEWARD (Integral evaluation for generally contracted gaussian basis sets)     Author: Roland Lindh, 1990

 Geometry written to block  1 of record 700


 Point group  C1  


 ATOMIC COORDINATES

 NR  ATOM    CHARGE       X              Y              Z

   1  H       1.00    1.004313846   -2.938391843    0.000000000
   2  C       6.00    1.933945716   -1.103259906    0.000000000
   3  H       1.00    3.141310634   -1.004313846    1.672558798
   4  H       1.00    3.141310634   -1.004313846   -1.672558798
   5  C       6.00    0.000000000    0.961473755    0.000000000
   6  H       1.00    0.410410720    2.968192824    0.000000000
   7  O       8.00   -2.412632240    0.353681141    0.000000000

 Bond lengths in Bohr (Angstrom)

 1-2  2.057164223  2-3  2.065181179  2-4  2.065181179  2-5  2.829005324  5-6  2.048257401
     ( 1.088604426)     ( 1.092846816)     ( 1.092846816)     ( 1.497045147)     ( 1.083891139)

 5-7  2.488012498
     ( 1.316599514)

 Bond angles

  1-2-3  107.87456166   1-2-4  107.87456166   1-2-5  110.00771877   2-5-6  125.31471421

  2-5-7  118.98686502   3-2-4  108.16935066   3-2-5  111.38864269   4-2-5  111.38864269

  6-5-7  115.69842077

 NUCLEAR CHARGE:                   24
 NUMBER OF PRIMITIVE AOS:          95
 NUMBER OF SYMMETRY AOS:           95
 NUMBER OF CONTRACTIONS:           19   (  19A   )
 NUMBER OF CORE ORBITALS:           3   (   3A   )
 NUMBER OF VALENCE ORBITALS:       16   (  16A   )


 NUCLEAR REPULSION ENERGY   67.87723638


 Eigenvalues of metric

         1 0.188E+00 0.215E+00 0.243E+00 0.256E+00 0.267E+00 0.319E+00 0.696E+00 0.895E+00


 Contracted 2-electron integrals neglected if value below      1.0D-11
 AO integral compression algorithm  1   Integral accuracy      1.0D-11

     1.835 MB (compressed) written to integral file (100.0%)

     Node minimum: 0.262 MB, node maximum: 0.262 MB


 NUMBER OF SORTED TWO-ELECTRON INTEGRALS:       2646.     BUFFER LENGTH:  32768
 NUMBER OF SEGMENTS:   1  SEGMENT LENGTH:       2646      RECORD LENGTH: 524288

 Memory used in sort:       0.56 MW

 SORT1 READ       23438. AND WROTE        1888. INTEGRALS IN      1 RECORDS. CPU TIME:     0.01 SEC, REAL TIME:     0.03 SEC
 SORT2 READ       13311. AND WROTE       18145. INTEGRALS IN      7 RECORDS. CPU TIME:     0.00 SEC, REAL TIME:     0.02 SEC

 Node minimum:        2511.  Node maximum:        2674. integrals

 OPERATOR DM      FOR CENTER  0  COORDINATES:    0.000000    0.000000    0.000000


 **********************************************************************************************************************************
 DATASETS  * FILE   NREC   LENGTH (MB)   RECORD NAMES
              1      18       19.99       500      610      700      900      950      970     1000      129      960     1100   
                                          VAR    BASINP    GEOM    SYMINP    ZMAT    AOBASIS   BASIS     P2S    ABASIS      S 
                                         1400     1410     1200     1210     1080     1600     1650     1700   
                                           T        V       H0       H01     AOSYM     SMH    MOLCAS    OPER   

 PROGRAMS   *        TOTAL       INT
 CPU TIMES  *         0.96      0.85
 REAL TIME  *         4.76 SEC
 DISK USED  *        29.46 MB      
 GA USED    *         0.00 MB       (max)       0.00 MB       (current)
 **********************************************************************************************************************************


 PROGRAM * RHF-SCF (OPEN SHELL)       Authors: W. Meyer, H.-J. Werner


 NUMBER OF ELECTRONS:      13+   11-    SPACE SYMMETRY=1    SPIN SYMMETRY: Triplet 
 CONVERGENCE THRESHOLDS:    1.00E-05 (Density)    1.00E-07 (Energy)
 MAX. NUMBER OF ITERATIONS:       60
 INTERPOLATION TYPE:            DIIS
 INTERPOLATION STEPS:              2 (START)      1 (STEP)
 LEVEL SHIFTS:                 -0.60 (CLOSED) -0.30 (OPEN) 


 Orbital guess generated from atomic densities. Full valence occupancy:   12

 Molecular orbital dump at record        2100.2

 Initial alpha occupancy:  13
 Initial beta  occupancy:  11
 Wave function symmetry:    1

 ITERATION    DDIFF          GRAD             ENERGY        2-EL.EN.            DIPOLE MOMENTS         DIIS   ORB.
    1      0.000D+00      0.000D+00      -152.48179718    239.295212    1.37939    0.18069    0.00000    0    start
    2      0.000D+00      0.144D-01      -152.54349078    238.809366    0.61069    0.03088    0.00000    1    diag,B
    3      0.241D-01      0.576D-02      -152.55799785    238.671236    0.53208    0.03617    0.00000    2    diag,B
    4      0.809D-02      0.371D-02      -152.56899132    238.578808    0.48431    0.05743    0.00000    3    diag,B
    5      0.124D-01      0.964D-03      -152.56941226    238.571650    0.46997    0.05437    0.00000    4    diag,B
    6      0.209D-02      0.439D-03      -152.56960612    238.574057    0.47870    0.05928    0.00000    5    diag,B
    7      0.184D-02      0.216D-03      -152.56963586    238.587681    0.48428    0.05986    0.00000    6    fixocc
    8      0.822D-03      0.975D-04      -152.56964525    238.595599    0.48663    0.06095    0.00000    7    diag,B
    9      0.683D-03      0.376D-04      -152.56964595    238.595195    0.48618    0.06052    0.00000    8    diag,B
   10      0.147D-03      0.138D-04      -152.56964612    238.594973    0.48630    0.06062    0.00000    9    orth
   11      0.508D-04      0.712D-05      -152.56964623    238.594977    0.48629    0.06064   -0.00000    9    diag,B
   12      0.458D-04      0.325D-05      -152.56964625    238.595065    0.48631    0.06072    0.00000    9    diag,B
   13      0.249D-04      0.114D-05      -152.56964625    238.594980    0.48626    0.06075    0.00000    9    diag,B
   14      0.734D-05      0.192D-06      -152.56964625    238.594966    0.48626    0.06075    0.00000    0    orth

 Final alpha occupancy:  13
 Final beta  occupancy:  11

 !RHF STATE 1.1 Energy               -152.569646248397
 Nuclear energy                        67.87723638
 One-electron energy                 -339.74436550
 Two-electron energy                  119.29748287
 Virial quotient                       -1.00531481
 !RHF STATE 1.1 Dipole moment           0.48625650     0.06075348     0.00000000
 Dipole moment /Debye                   1.23585980     0.15440984     0.00000000

 Orbital energies:

         1.1          2.1          3.1          4.1          5.1          6.1          7.1          8.1          9.1         10.1
    -20.665809   -11.440298   -11.419076    -1.418123    -1.067212    -0.847517    -0.688397    -0.657435    -0.647877    -0.600794

        11.1         12.1         13.1         14.1         15.1
     -0.596149    -0.660670    -0.391352     0.384232     0.405129

 HOMO     13.1    -0.391352 =     -10.6492eV
 LUMO     14.1     0.384232 =      10.4555eV
 LUMO-HOMO         0.775584 =      21.1047eV


 **********************************************************************************************************************************
 DATASETS  * FILE   NREC   LENGTH (MB)   RECORD NAMES
              1      18       19.99       500      610      700      900      950      970     1000      129      960     1100   
                                          VAR    BASINP    GEOM    SYMINP    ZMAT    AOBASIS   BASIS     P2S    ABASIS      S 
                                         1400     1410     1200     1210     1080     1600     1650     1700   
                                           T        V       H0       H01     AOSYM     SMH    MOLCAS    OPER   

              2       4        2.86       700     1000      520     2100   
                                         GEOM     BASIS   MCVARS     RHF  

 PROGRAMS   *        TOTAL       RHF       INT
 CPU TIMES  *         1.11      0.15      0.85
 REAL TIME  *         5.35 SEC
 DISK USED  *       190.09 MB      
 SF USED    *         0.00 MB      
 GA USED    *         0.00 MB       (max)       0.00 MB       (current)
 **********************************************************************************************************************************
 SETTING BASIS          =    VDZ-F12


 Recomputing integrals since basis changed


 Using spherical harmonics

 Library entry H      S cc-pVDZ-F12          selected for orbital group  1
 Library entry H      P cc-pVDZ-F12          selected for orbital group  1
 Library entry C      S cc-pVDZ-F12          selected for orbital group  2
 Library entry C      P cc-pVDZ-F12          selected for orbital group  2
 Library entry C      D cc-pVDZ-F12          selected for orbital group  2
 Library entry O      S cc-pVDZ-F12          selected for orbital group  6
 Library entry O      P cc-pVDZ-F12          selected for orbital group  6
 Library entry O      D cc-pVDZ-F12          selected for orbital group  6


 PROGRAM * SEWARD (Integral evaluation for generally contracted gaussian basis sets)     Author: Roland Lindh, 1990

 Geometry written to block  1 of record 700


 Point group  C1  


 ATOMIC COORDINATES

 NR  ATOM    CHARGE       X              Y              Z

   1  H       1.00    1.004313846   -2.938391843    0.000000000
   2  C       6.00    1.933945716   -1.103259906    0.000000000
   3  H       1.00    3.141310634   -1.004313846    1.672558798
   4  H       1.00    3.141310634   -1.004313846   -1.672558798
   5  C       6.00    0.000000000    0.961473755    0.000000000
   6  H       1.00    0.410410720    2.968192824    0.000000000
   7  O       8.00   -2.412632240    0.353681141    0.000000000

 Bond lengths in Bohr (Angstrom)

 1-2  2.057164223  2-3  2.065181179  2-4  2.065181179  2-5  2.829005324  5-6  2.048257401
     ( 1.088604426)     ( 1.092846816)     ( 1.092846816)     ( 1.497045147)     ( 1.083891139)

 5-7  2.488012498
     ( 1.316599514)

 Bond angles

  1-2-3  107.87456166   1-2-4  107.87456166   1-2-5  110.00771877   2-5-6  125.31471421

  2-5-7  118.98686502   3-2-4  108.16935066   3-2-5  111.38864269   4-2-5  111.38864269

  6-5-7  115.69842077

 NUCLEAR CHARGE:                   24
 NUMBER OF PRIMITIVE AOS:         167
 NUMBER OF SYMMETRY AOS:          161
 NUMBER OF CONTRACTIONS:          126   ( 126A   )
 NUMBER OF CORE ORBITALS:           3   (   3A   )
 NUMBER OF VALENCE ORBITALS:       16   (  16A   )


 NUCLEAR REPULSION ENERGY   67.87723638


 Eigenvalues of metric

         1 0.302E-03 0.695E-03 0.118E-02 0.194E-02 0.261E-02 0.305E-02 0.312E-02 0.314E-02


 Contracted 2-electron integrals neglected if value below      1.0D-11
 AO integral compression algorithm  1   Integral accuracy      1.0D-11

     126.878 MB (compressed) written to integral file ( 39.3%)

     Node minimum: 17.039 MB, node maximum: 19.399 MB


 NUMBER OF SORTED TWO-ELECTRON INTEGRALS:    4576572.     BUFFER LENGTH:  32768
 NUMBER OF SEGMENTS:   1  SEGMENT LENGTH:    4576572      RECORD LENGTH: 524288

 Memory used in sort:       5.13 MW

 SORT1 READ    40204368. AND WROTE     3364536. INTEGRALS IN     10 RECORDS. CPU TIME:     0.70 SEC, REAL TIME:     0.93 SEC
 SORT2 READ    23212449. AND WROTE    32012001. INTEGRALS IN    504 RECORDS. CPU TIME:     0.10 SEC, REAL TIME:     0.84 SEC

 Node minimum:     4569714.  Node maximum:     4576572. integrals

 OPERATOR DM      FOR CENTER  0  COORDINATES:    0.000000    0.000000    0.000000


 **********************************************************************************************************************************
 DATASETS  * FILE   NREC   LENGTH (MB)   RECORD NAMES
              1      18       20.58       500      610      700      900      950      970     1001      129      960     1100   
                                          VAR    BASINP    GEOM    SYMINP    ZMAT    AOBASIS   BASIS     P2S    ABASIS      S 
                                         1400     1410     1200     1210     1080     1600     1650     1700   
                                           T        V       H0       H01     AOSYM     SMH    MOLCAS    OPER   

              2       5        2.89       700     1000      520     2100     1001   
                                         GEOM     BASIS   MCVARS     RHF     BASIS   

 PROGRAMS   *        TOTAL       INT       RHF       INT
 CPU TIMES  *         3.11      1.99      0.15      0.85
 REAL TIME  *         8.74 SEC
 DISK USED  *       558.36 MB      
 SF USED    *         0.00 MB      
 GA USED    *         0.00 MB       (max)       0.00 MB       (current)
 **********************************************************************************************************************************


 PROGRAM * RHF-SCF (OPEN SHELL)       Authors: W. Meyer, H.-J. Werner


 NUMBER OF ELECTRONS:      13+   11-    SPACE SYMMETRY=1    SPIN SYMMETRY: Triplet 
 CONVERGENCE THRESHOLDS:    1.00E-05 (Density)    1.00E-07 (Energy)
 MAX. NUMBER OF ITERATIONS:       60
 INTERPOLATION TYPE:            DIIS
 INTERPOLATION STEPS:              2 (START)      1 (STEP)
 LEVEL SHIFTS:                 -0.60 (CLOSED) -0.30 (OPEN) 


 Molecular orbitals read from record     2100.2  Type=RHF/CANONICAL (state 1.1)
 
 Present basis size:     126
 Previous basis size:     19
 Previous occupation:     13
 Previous closed-shells:  11
 Previous core-orbitals:   3
 Present occupation:      13
 Present closed-shells:   11
 Present core-orbitals:    3
 Wavefunction symmetry:    1   Triplet 

 Orbital overlap <old|new>:  < 1.1| 1.1> = 1.000000   < 2.1| 2.1> = 1.000000   < 3.1| 3.1> = 1.000000   < 4.1| 4.1> = 1.000000
                             < 5.1| 5.1> = 1.000000   < 6.1| 6.1> = 1.000000   < 7.1| 7.1> = 1.000000   < 8.1| 8.1> = 1.000000
                             < 9.1| 9.1> = 1.000000   <10.1|10.1> = 1.000000   <11.1|11.1> = 1.000000   <12.1|12.1> = 1.000000
                             <13.1|13.1> = 1.000000

 Molecular orbital dump at record        2101.2

 ITERATION    DDIFF          GRAD             ENERGY        2-EL.EN.            DIPOLE MOMENTS         DIIS   ORB.
    1      0.000D+00      0.000D+00      -152.56964625    238.594966    0.48626    0.06075    0.00000    0    start
    2      0.000D+00      0.139D-01      -152.82792287    242.305696    0.38972    0.02132    0.00000    1    diag,B
    3      0.209D-01      0.424D-02      -152.86785563    242.558859    0.48309    0.04238    0.00000    2    diag,B
    4      0.815D-02      0.136D-02      -152.87409381    242.607798    0.53498    0.04383    0.00000    3    diag,B
    5      0.221D-02      0.519D-03      -152.87538818    242.650092    0.58709    0.04687   -0.00000    4    diag,B
    6      0.107D-02      0.184D-03      -152.87557392    242.641099    0.60770    0.04584    0.00000    5    diag,B
    7      0.460D-03      0.624D-04      -152.87560053    242.642871    0.61719    0.04506   -0.00000    6    diag,B
    8      0.211D-03      0.181D-04      -152.87560321    242.643067    0.61930    0.04457   -0.00000    7    orth
    9      0.775D-04      0.682D-05      -152.87560368    242.643515    0.61985    0.04437   -0.00000    8    diag,B
   10      0.348D-04      0.264D-05      -152.87560377    242.643747    0.61998    0.04436   -0.00000    9    diag,B
   11      0.929D-05      0.115D-05      -152.87560379    242.643766    0.62003    0.04439   -0.00000    0    orth

 Final alpha occupancy:  13
 Final beta  occupancy:  11

 !RHF STATE 1.1 Energy               -152.875603787048
 Nuclear energy                        67.87723638
 One-electron energy                 -342.07472325
 Two-electron energy                  121.32188308
 Virial quotient                       -1.00045124
 !RHF STATE 1.1 Dipole moment           0.62002697     0.04439390    -0.00000000
 Dipole moment /Debye                   1.57584814     0.11283066    -0.00000000

 Orbital energies:

         1.1          2.1          3.1          4.1          5.1          6.1          7.1          8.1          9.1         10.1
    -20.626301   -11.264663   -11.239560    -1.371824    -1.002857    -0.804911    -0.651986    -0.604544    -0.587745    -0.550672

        11.1         12.1         13.1         14.1         15.1
     -0.545056    -0.624184    -0.306546     0.058050     0.064532

 HOMO     13.1    -0.306546 =      -8.3415eV
 LUMO     14.1     0.058050 =       1.5796eV
 LUMO-HOMO         0.364596 =       9.9212eV


 **********************************************************************************************************************************
 DATASETS  * FILE   NREC   LENGTH (MB)   RECORD NAMES
              1      18       20.58       500      610      700      900      950      970     1001      129      960     1100   
                                          VAR    BASINP    GEOM    SYMINP    ZMAT    AOBASIS   BASIS     P2S    ABASIS      S 
                                         1400     1410     1200     1210     1080     1600     1650     1700   
                                           T        V       H0       H01     AOSYM     SMH    MOLCAS    OPER   

              2       6        5.83       700     1000      520     2100     1001     2101   
                                         GEOM     BASIS   MCVARS     RHF     BASIS     RHF  

 PROGRAMS   *        TOTAL       RHF       INT       RHF       INT
 CPU TIMES  *         3.78      0.67      1.99      0.15      0.85
 REAL TIME  *        10.07 SEC
 DISK USED  *       599.10 MB      
 SF USED    *         0.06 MB      
 GA USED    *         0.00 MB       (max)       0.00 MB       (current)
 **********************************************************************************************************************************


 PROGRAM * CCSD (Restricted open-shell coupled cluster)     Authors: C. Hampel, H.-J. Werner, 1991, M. Deegan, P.J. Knowles, 1992

                   Density fitting integral evaluation by F.R. Manby, 2003,2007, G. Knizia, 2010

 Basis set CC-PVDZ/JKFIT generated.      Number of basis functions:   302 
 Basis set CC-PVDZ-F12/OPTRI generated.  Number of basis functions:   286 
 Basis set AUG-CC-PVDZ/MP2FIT generated. Number of basis functions:   308 

 Convergence thresholds:  THRVAR = 1.00D-08  THRDEN = 1.00D-06

 CCSD(T)     terms to be evaluated (factor= 1.000)


 Number of core orbitals:           3 (   3 )
 Number of closed-shell orbitals:   8 (   8 )
 Number of active  orbitals:        2 (   2 )
 Number of external orbitals:     113 ( 113 )

 Memory could be reduced to 30.58 Mwords without degradation in triples

 Number of N-1 electron functions:              18
 Number of N-2 electron functions:             153
 Number of singly external CSFs:              2070
 Number of doubly external CSFs:           1536515
 Total number of CSFs:                     1538585

 Molecular orbitals read from record     2101.2  Type=RHF/CANONICAL (state 1.1)

 Integral transformation finished. Total CPU:   0.95 sec, npass=  1  Memory used:  12.90 MW
 
 Geminal basis:    OPTFULL  GEM_TYPE=SLATER  BETA=0.9  NGEM=6

 Optimizing Gaussian exponents for each gem_beta

 Geminal optimization for beta= 0.9000
 Weight function:   m=0, omega= 1.3652

 Augmented Hessian optimization of geminal fit. Trust ratio= 0.40000
 Convergence reached after  14 iterations. Final gradient= 2.53D-17, Step= 1.17D-08, Delta= 1.32D-09
 
 Alpha:                 0.16713     0.72638     2.57315     8.59263    32.33955   179.26007
 Coeff:                 0.29008     0.30523     0.17630     0.10448     0.06448     0.03994
 
 
 WFN_F12=FIX,EG    DECOUPLE_EXPL=F   HYBRID=0    NOX=F   SEMIINT_F12=T   CORE_SINGLES=F
 
 AO(A)-basis ORBITAL           loaded. Number of functions:     126
 RI(R)-basis CC-PVDZ-F12/OPTRI loaded. Number of functions:     286
 DF-basis CC-PVDZ/JKFIT        loaded. Number of functions:     302

 Screening thresholds:   THRAO=  1.00D-10  THRMO=  1.00D-09  THRPROD=  1.00D-09
                         THRSW=  1.00D-05  THROV=  1.00D-12  THRAOF12=   1.00D-08

 CPU time for one-electron matrices               1.09 sec
 
 Construction of ABS:
 Pseudo-inverse stability          2.31E-12
 Smallest eigenvalue of S          2.72E-04  (threshold= 1.00E-08)
 Ratio eigmin/eigmax               4.34E-05  (threshold= 1.00E-09)
 Smallest eigenvalue of S kept     2.72E-04  (threshold= 2.72E-04, 0 functions deleted, 286 kept)
 
 Construction of CABS:
 Pseudo-inverse stability          2.36E-11
 Smallest eigenvalue of S          7.52E-06  (threshold= 1.00E-08)
 Ratio eigmin/eigmax               7.52E-06  (threshold= 1.00E-09)
 Smallest eigenvalue of S kept     7.52E-06  (threshold= 7.52E-06, 0 functions deleted, 286 kept)
 
 CPU time for basis constructions                 0.04 sec
 Fock operators(MO) rebuilt from dump record.
 CPU time for fock operators                      0.05 sec
 
                                      TOTAL          ALPHA          BETA    
  Singles Contributions MO        -0.006276370   -0.003135260   -0.003141111
  Singles Contributions CABS      -0.007399664   -0.003853584   -0.003546080
  Pure DF-RHF relaxation          -0.007005151
 
 CPU time for singles                             0.12 sec
 
 AO(A)-basis ORBITAL           loaded. Number of functions:     126
 RI(R)-basis CC-PVDZ-F12/OPTRI loaded. Number of functions:     286
 DF-basis AUG-CC-PVDZ/MP2FIT   loaded. Number of functions:     308

 Screening thresholds:   THRAO=  1.00D-10  THRMO=  1.00D-09  THRPROD=  1.00D-09
                         THRSW=  1.00D-05  THROV=  1.00D-12  THRAOF12=   1.00D-08

 CPU time for transformed integrals               1.51 sec
 CPU time for F12 matrices                        0.63 sec

 Diagonal F12 ansatz with fixed amplitudes:   TS= 0.5000  TT= 0.2500  TN= 0.3750
 
 ITER.     SQ.NORM      CORR.ENERGY   TOTAL ENERGY  ENERGY CHANGE      VAR         CPU   MICRO    DIIS
   1      1.13973469    -0.58031211  -153.46292105    -5.8732E-01   1.36E-01      0.06  1  1  1   0  0
   2      1.13899101    -0.57880978  -153.46141872     1.5023E-03   1.62E-04      0.18  0  0  0   1  1
   3      1.13933473    -0.57922608  -153.46183502    -4.1629E-04   1.23E-06      0.28  0  0  0   2  2
   4      1.13934082    -0.57922869  -153.46183763    -2.6112E-06   9.91E-09      0.41  0  0  0   3  3
   5      1.13934174    -0.57922871  -153.46183765    -2.0855E-08   9.83E-11      0.56  0  0  0   4  4
 
 - - Continuing with F12/conv. amplitude coupling turned on.
 
   6      1.14017650    -0.58205330  -153.46466224    -2.8246E-03   1.32E-04      0.67  1  1  1   1  1
   7      1.14017058    -0.58205362  -153.46466256    -3.1805E-07   2.36E-08      0.82  1  1  1   2  2
   8      1.14017105    -0.58205350  -153.46466244     1.2492E-07   6.46E-11      0.98  1  1  1   3  3
 
 CPU time for iterative RMP2-F12                  0.98 sec
 
 
 DF-RMP2-F12 doubles corrections:
 - - - - - - - - - - - - - - - - 
  Approx.                             TOTAL           A-B            A-A            B-B    
  RMP2-F12/3C(FIX)                -0.104305252   -0.091575078   -0.008574492   -0.004155682
  RMP2-F12/3*C(FIX)               -0.101480464   -0.089525005   -0.008083587   -0.003871872
  RMP2-F12/3*C(DX)                -0.102461765   -0.090452098   -0.008128740   -0.003880927
  RMP2-F12/3*C(FIX,DX)            -0.110990823   -0.098750952   -0.008312709   -0.003927161
 
 DF-RMP2-F12 doubles energies:
 - - - - - - - - - - - - - - -
  Approx.                             TOTAL           A-B            A-A            B-B    
  RMP2                            -0.471471876   -0.357856937   -0.068435541   -0.045179397
  RMP2-F12/3C(FIX)                -0.575777128   -0.449432015   -0.077010033   -0.049335079
  RMP2-F12/3*C(FIX)               -0.572952340   -0.447381942   -0.076519128   -0.049051269
  RMP2-F12/3*C(DX)                -0.573933640   -0.448309035   -0.076564281   -0.049060324
  RMP2-F12/3*C(FIX,DX)            -0.582462699   -0.456607890   -0.076748251   -0.049106558
 
 
  Reference energy                   -152.875603787049
  CABS relaxation correction to RHF    -0.007005151382
  New reference energy               -152.882608938430
 
  RMP2-F12 singles (MO) energy         -0.006276370342
  RMP2-F12 pair energy                 -0.575777127720
  RMP2-F12 correlation energy          -0.582053498062
 
 !RMP2-F12/3C(FIX) energy            -153.464662436492

 Starting RMP2 calculation

 Wavefunction is spin-projected

 ITER.      SQ.NORM     CORR.ENERGY   TOTAL ENERGY   ENERGY CHANGE        DEN1      VAR(S)    VAR(P)  DIIS     TIME
   1      1.13747795    -0.47603172  -153.35163550    -0.47603172    -0.00143372  0.15D-04  0.52D-03  1  1     5.80
   2      1.13878385    -0.47758293  -153.35318672    -0.00155122    -0.00000354  0.31D-06  0.14D-05  2  2     5.93
   3      1.13882318    -0.47760819  -153.35321198    -0.00002526    -0.00000003  0.12D-07  0.86D-08  3  3     6.07
   4      1.13882410    -0.47760836  -153.35321215    -0.00000017    -0.00000000  0.26D-09  0.10D-09  4  4     6.23

 Norm of t1 vector:      0.05004500      S-energy:    -0.00545089      T1 diagnostic:  0.00064375
 Norm of t2 vector:      0.36921484      P-energy:    -0.47215747
                                         Alpha-Beta:  -0.35865951
                                         Alpha-Alpha: -0.06855934
                                         Beta-Beta:   -0.04493862

 Spin contamination <S**2-Sz**2-Sz>     0.00000000
  Reference energy                   -152.882608938430
  RHF-RMP2 correlation energy          -0.477608361887
 !RHF-RMP2 energy                    -153.360217300317
 (NB above energy spin projected)

 Starting RCCSD calculation

 ITER.      SQ.NORM     CORR.ENERGY   TOTAL ENERGY   ENERGY CHANGE        DEN1      VAR(S)    VAR(P)  DIIS     TIME
   1      1.14839453    -0.48508020  -153.36068399    -0.48508020    -0.01369833  0.35D-02  0.25D-02  1  1     7.85
   2      1.16229174    -0.49777127  -153.37337505    -0.01269107    -0.00152266  0.32D-03  0.43D-03  2  2     9.42
   3      1.17061102    -0.50116230  -153.37676608    -0.00339103    -0.00035817  0.27D-03  0.43D-04  3  3    11.07
   4      1.17638701    -0.50271157  -153.37831536    -0.00154928    -0.00010569  0.72D-04  0.16D-04  4  4    12.83
   5      1.18150499    -0.50342910  -153.37903289    -0.00071753    -0.00002273  0.16D-04  0.32D-05  5  5    14.41
   6      1.18403808    -0.50366071  -153.37926450    -0.00023161    -0.00000328  0.15D-05  0.73D-06  6  6    15.96
   7      1.18473612    -0.50373334  -153.37933713    -0.00007263    -0.00000060  0.30D-06  0.13D-06  6  1    17.55
   8      1.18476993    -0.50372208  -153.37932587     0.00001126    -0.00000012  0.73D-07  0.24D-07  6  3    19.14
   9      1.18486311    -0.50373627  -153.37934006    -0.00001419    -0.00000002  0.11D-07  0.45D-08  6  2    20.74
  10      1.18483901    -0.50373139  -153.37933517     0.00000488    -0.00000000  0.34D-08  0.73D-09  6  5    22.33
  11      1.18485706    -0.50373285  -153.37933664    -0.00000147    -0.00000000  0.30D-09  0.22D-09  6  4    23.91
  12      1.18485521    -0.50373231  -153.37933609     0.00000055    -0.00000000  0.90D-10  0.39D-10  6  6    25.54

 Norm of t1 vector:      0.14911265      S-energy:    -0.00627031      T1 diagnostic:  0.02267015
                                                                       D1 diagnostic:  0.07024092
 Norm of t2 vector:      0.40326248      P-energy:    -0.49746200
                                         Alpha-Beta:  -0.38888057
                                         Alpha-Alpha: -0.06447732
                                         Beta-Beta:   -0.04410410

 Singles amplitudes (print threshold =  0.500E-01):

         I         SYM. A    A   T(IA) [Beta-Beta]

         5         1         2      0.06984608
         6         1         1      0.07851571

 Spin contamination <S**2-Sz**2-Sz>     0.00000000

 Memory could be reduced to 33.98 Mwords without degradation in triples
 

 RESULTS
 =======

  Reference energy                   -152.875603787049
  CABS relaxation correction to RHF    -0.007005151382
  New reference energy               -152.882608938430
 
  F12 corrections for ansatz 3C(FIX) added to RCCSD energy. Coupling mode:  7
 
  RCCSD-F12a singles energy            -0.006270311669
  RCCSD-F12a pair energy               -0.598646127128
  RCCSD-F12a correlation energy        -0.604916438797
  Triples (T) contribution             -0.017656462357
  Total correlation energy             -0.622572901154
 
  RHF-RCCSD-F12a energy              -153.487525377227
  RHF-RCCSD[T]-F12a energy           -153.506267075482
  RHF-RCCSD-T-F12a energy            -153.504901767910
 !RHF-RCCSD(T)-F12a energy           -153.505181839584

 Program statistics:

 Available memory in ccsd:              2799999000
 Min. memory needed in ccsd:               4646738
 Max. memory used in ccsd:                 6513703
 Max. memory used in cckext:               5273601 (12 integral passes)
 Max. memory used in cckint:              12898321 ( 1 integral passes)


 **********************************************************************************************************************************
 DATASETS  * FILE   NREC   LENGTH (MB)   RECORD NAMES
              1      18       20.58       500      610      700      900      950      970     1001      129      960     1100   
                                          VAR    BASINP    GEOM    SYMINP    ZMAT    AOBASIS   BASIS     P2S    ABASIS      S 
                                         1400     1410     1200     1210     1080     1600     1650     1700   
                                           T        V       H0       H01     AOSYM     SMH    MOLCAS    OPER   

              2       7        6.02       700     1000      520     2100     1001     2101     7360   
                                         GEOM     BASIS   MCVARS     RHF     BASIS     RHF    F12ABS    

 PROGRAMS   *        TOTAL      F12A       RHF       INT       RHF       INT
 CPU TIMES  *        42.65     38.87      0.67      1.99      0.15      0.85
 REAL TIME  *       112.23 SEC
 DISK USED  *         1.95 GB      
 SF USED    *         1.62 GB      
 GA USED    *         2.47 MB       (max)       0.00 MB       (current)
 **********************************************************************************************************************************

 RCCSD(T)-F12A/cc-pVDZ-F12 energy=   -153.505181839584

   RCCSD(T)-F12A        RHF-SCF         RHF-SCF 
   -153.50518184   -152.87560379   -152.56964625
 **********************************************************************************************************************************
 Molpro calculation terminated
 Variable memory released
