# Supplementary material for: Computational Investigation of Substituent Effects on the Alcohol + Carbonyl Channel of Peroxy Radical Self- and Cross-Reactions
Source: J Phys Chem A. 2023 Feb 8;127(7):1686–96. doi: 10.1021/acs.jpca.2c08927 (PMC9969516; doi:10.1021/acs.jpca.2c08927)
Supplement: Supplementary file 2 — jp2c08927_si_002.zip [file jp2c08927_si_002.zip › EtO--OAce/isc-out/soc-eto-oac.out]

          ******************************************************
          *      GAMESS VERSION = 30 JUN 2019 R1 Patch 1       *
          *             FROM IOWA STATE UNIVERSITY             *
          * M.W.SCHMIDT, K.K.BALDRIDGE, J.A.BOATZ, S.T.ELBERT, *
          *   M.S.GORDON, J.H.JENSEN, S.KOSEKI, N.MATSUNAGA,   *
          *          K.A.NGUYEN, S.J.SU, T.L.WINDUS,           *
          *       TOGETHER WITH M.DUPUIS, J.A.MONTGOMERY       *
          *         J.COMPUT.CHEM.  14, 1347-1363(1993)        *
          *************** 64 BIT WINDOWS VERSION ***************

  SINCE 1993, STUDENTS AND POSTDOCS WORKING AT IOWA STATE UNIVERSITY
  AND ALSO IN THEIR VARIOUS JOBS AFTER LEAVING ISU HAVE MADE IMPORTANT
  CONTRIBUTIONS TO THE CODE:
     IVANA ADAMOVIC, CHRISTINE AIKENS, YURI ALEXEEV, POOJA ARORA,
     ANDREY ASADCHEV, ROB BELL, PRADIPTA BANDYOPADHYAY, JONATHAN BENTZ,
     COLLEEN BERTONI, BRETT BODE, KURT BRORSEN, CALEB CARLIN, GALINA CHABAN,
     WEI CHEN, CHEOL HO CHOI, PAUL DAY, ALBERT DEFUSCO, NUWAN DESILVA,
     TIM DUDLEY, DMITRI FEDOROV, ALEX FINDLATER, GRAHAM FLETCHER, 
     MARK FREITAG, KURT GLAESEMANN, ANASTASIA GUNINA,
     DAN KEMP, GRANT MERRILL, NORIYUKI MINEZAWA, JONATHAN MULLIN,
     TAKESHI NAGATA, SEAN NEDD, HEATHER NETZLOFF, BOSILJKA NJEGIC, RYAN OLSON,
     MIKE PAK, BUU PHAM,
     SPENCER PRUITT, LUKE ROSKOP, JIM SHOEMAKER, LYUDMILA SLIPCHENKO,
     TONY SMITH, SAROM SOK LEANG, JIE SONG, TETSUYA TAKETSUGU, SIMON WEBB,
     PENG XU, SOOHAENG YOO, FEDERICO ZAHARIEV

  ADDITIONAL CODE HAS BEEN PROVIDED BY COLLABORATORS IN OTHER GROUPS:
     IOWA STATE UNIVERSITY:
          JOE IVANIC, AARON WEST, LAIMUTIS BYTAUTAS, KLAUS RUEDENBERG
     UNIVERSITY OF TOKYO: KIMIHIKO HIRAO, TAKAHITO NAKAJIMA,
          TAKAO TSUNEDA, MUNEAKI KAMIYA, SUSUMU YANAGISAWA,
          KIYOSHI YAGI, MAHITO CHIBA, SEIKEN TOKURA, NAOAKI KAWAKAMI
     UNIVERSITY OF AARHUS: FRANK JENSEN
     UNIVERSITY OF IOWA: VISVALDAS KAIRYS, HUI LI
     NATIONAL INST. OF STANDARDS AND TECHNOLOGY: WALT STEVENS, DAVID GARMER
     UNIVERSITY OF PISA: BENEDETTA MENNUCCI, JACOPO TOMASI
     UNIVERSITY OF MEMPHIS: HENRY KURTZ, PRAKASHAN KORAMBATH
     UNIVERSITY OF ALBERTA: TOBY ZENG, MARIUSZ KLOBUKOWSKI
     UNIVERSITY OF NEW ENGLAND: MARK SPACKMAN
     MIE UNIVERSITY: HIROAKI UMEDA
     NAT. INST. OF ADVANCED INDUSTRIAL SCIENCE AND TECHNOLOGY: KAZUO KITAURA
     MICHIGAN STATE UNIVERSITY:
          KAROL KOWALSKI, MARTA WLOCH, JEFFREY GOUR, JESSE LUTZ,
          WEI LI, JUN SHEN, J. EMILIANO DEUSTUA, PIOTR PIECUCH
     UNIVERSITY OF MINNESOTA:
          YINAN SHU
     UNIVERSITY OF SILESIA: MONIKA MUSIAL, STANISLAW KUCHARSKI
     FACULTES UNIVERSITAIRES NOTRE-DAME DE LA PAIX:
          OLIVIER QUINET, BENOIT CHAMPAGNE
     UNIVERSITY OF CALIFORNIA - SANTA BARBARA: BERNARD KIRTMAN
     INSTITUTE FOR MOLECULAR SCIENCE:
          KAZUYA ISHIMURA, MICHIO KATOUDA, AND SHIGERU NAGASE
     UNIVERSITY OF NOTRE DAME: ANNA POMOGAEVA, DAN CHIPMAN
     KYUSHU UNIVERSITY:
          HARUYUKI NAKANO,
          FENG LONG GU, JACEK KORCHOWIEC, MARCIN MAKOWSKI, AND YURIKO AOKI,
          HIROTOSHI MORI AND EISAKU MIYOSHI
     PENNSYLVANIA STATE UNIVERSITY:
          TZVETELIN IORDANOV, CHET SWALINA, JONATHAN SKONE,
          SHARON HAMMES-SCHIFFER
     WASEDA UNIVERSITY:
          MASATO KOBAYASHI, TOMOKO AKAMA, TSUGUKI TOUMA,
          TAKESHI YOSHIKAWA, YASUHIRO IKABATA, JUNJI SEINO,
          YUYA NAKAJIMA, HIROMI NAKAI
     NANJING UNIVERSITY: SHUHUA LI
     UNIVERSITY OF NEBRASKA:
          PEIFENG SU, DEJUN SI, NANDUN THELLAMUREGE, YALI WANG, HUI LI
     UNIVERSITY OF ZURICH: ROBERTO PEVERATI, KIM BALDRIDGE
     N. COPERNICUS UNIVERSITY AND JACKSON STATE UNIVERSITY:
          MARIA BARYSZ
     UNIVERSITY OF COPENHAGEN: Jimmy Kromann, CASPER STEINMANN
     TOKYO INSTITUTE OF TECHNOLOGY: HIROYA NAKATA
     NAGOYA UNIVERSITY: YOSHIO NISHIMOTO, STEPHAN IRLE
     MOSCOW STATE UNIVERSITY: VLADIMIR MIRONOV
     A.N.NESMEYANOV INSTITUTE OF ORGANOELEMENT COMPOUNDS OF RUSSIAN ACADEMY OF SCIENCES:
          IGOR S. GERASIMOV


 PARALLEL VERSION RUNNING ON        4 PROCESSORS IN        4 NODES.

 EXECUTION OF GAMESS BEGUN Thu May  6 16:20:23 2021

            ECHO OF THE FIRST FEW INPUT CARDS -
 INPUT CARD> $CONTRL SCFTYP=none CITYP=GUGA MPLEVL=0 RUNTYP=TRANSITN                        
 INPUT CARD>  itol=30 icut=11 maxit=200                                                     
 INPUT CARD>  MULT=1 icharg=0 ispher=0                                                      
 INPUT CARD>  EXETYP=run                                                                    
 INPUT CARD> $END                                                                           
 INPUT CARD> $BASIS GBASIS=N311 NGAUSS=6 NDFUNC=1 Diffs=.true. DIFFSP=.true. $END           
 INPUT CARD> $SYSTEM TIMLIM=360000 MWORDS=350 $END                                          
 INPUT CARD>! $GUESS GUESS=moread norb=536 $END                                             
 INPUT CARD> $TRANST operat=HSO1                                                            
 INPUT CARD>! ZEFF(1)=1150.4                                                                
 INPUT CARD>  NUMCI=2 NUMVEC=1                                                              
 INPUT CARD>  NFZC=29 NOCC=33 IROOTS(1)=4,4                                                 
 INPUT CARD>  rstate=0000                                                                   
 INPUT CARD>  ONECNT=0                                                                      
 INPUT CARD>  TMOMNT=.t.                                                                    
 INPUT CARD>  PRTPRM=.t.                                                                    
 INPUT CARD>! Diagonal energies from TDDFT                                                  
 INPUT CARD> ENGYST(1)=-347.0669601,                                                        
 INPUT CARD>-347.0611281,                                                                   
 INPUT CARD>-347.0575375,                                                                   
 INPUT CARD>-347.0513098,                                                                   
 INPUT CARD>-347.0683269,                                                                   
 INPUT CARD>-347.058646,                                                                    
 INPUT CARD>-347.0574524,                                                                   
 INPUT CARD>-347.0528413                                                                    
 INPUT CARD> $end                                                                           
 INPUT CARD> $trans dirtrf=.t. CUTTRF=1.d-12 $end                                           
 INPUT CARD> $SCF DIRSCF=.TRUE. soscf=.t. $END                                              
 INPUT CARD> $DRT1 group=c1 fors=.t. nfzc=29 ndoc=3 nalp=0 nval=1 $END                      
 INPUT CARD> $DRT2 group=c1 fors=.t. nfzc=29 ndoc=2 nalp=2 nval=0 $END                      
 INPUT CARD> $GUGDIA ITERMX=500 $END                                                        
 INPUT CARD> $DATA                                                                          
 INPUT CARD> C5H10O3                                                                        
 INPUT CARD>C1                                                                              
 INPUT CARD>HYDROGEN    1.0      3.423493000        -0.532493000         1.611903000        
 INPUT CARD>CARBON      6.0      2.652507000        -0.862028000         0.916148000        
 INPUT CARD>HYDROGEN    1.0      2.758871000        -1.936427000         0.766250000        
 INPUT CARD>HYDROGEN    1.0      1.677002000        -0.669397000         1.360704000        
 INPUT CARD>CARBON      6.0      2.784252000        -0.129168000        -0.410296000        
 INPUT CARD>HYDROGEN    1.0      3.722414000        -0.369122000        -0.932896000        
 INPUT CARD>HYDROGEN    1.0      1.980661000        -0.470524000        -1.094523000        
 INPUT CARD>OXYGEN      8.0      2.589939000         1.212602000        -0.349812000        
 INPUT CARD>HYDROGEN    1.0      0.275313000         1.331389000         0.301582000        
 INPUT CARD>CARBON      6.0     -0.798982000         1.176261000         0.363301000        
 INPUT CARD>HYDROGEN    1.0     -1.154727000         1.265988000         1.389450000        
 INPUT CARD>HYDROGEN    1.0     -1.322930000         1.942376000        -0.211208000        
 INPUT CARD>CARBON      6.0     -1.171730000        -0.158923000        -0.194451000        
 INPUT CARD>CARBON      6.0     -2.647150000        -0.637401000         0.061476000        
 INPUT CARD>HYDROGEN    1.0     -2.892802000        -1.411383000        -0.674927000        
 INPUT CARD>HYDROGEN    1.0     -2.524828000        -1.108207000         1.057681000        
  350000000 WORDS OF MEMORY AVAILABLE

     BASIS OPTIONS
     -------------
     GBASIS=N311         IGAUSS=       6      POLAR=POPN311 
     NDFUNC=       1     NFFUNC=       0     DIFFSP=       T
     NPFUNC=       0      DIFFS=       T     BASNAM=        


     RUN TITLE
     ---------
  C5H10O3                                                                        

 THE POINT GROUP OF THE MOLECULE IS C1      
 THE ORDER OF THE PRINCIPAL AXIS IS     0

 ATOM      ATOMIC                      COORDINATES (BOHR)
           CHARGE         X                   Y                   Z
 HYDROGEN    1.0     6.4694636909       -1.0062658604        3.0460549888
 CARBON      6.0     5.0125114105       -1.6289967137        1.7312686842
 HYDROGEN    1.0     5.2135102255       -3.6593164252        1.4480025381
 HYDROGEN    1.0     3.1690742609       -1.2649769070        2.5713577104
 CARBON      6.0     5.2614733608       -0.2440921264       -0.7753470139
 HYDROGEN    1.0     7.0343424729       -0.6975394360       -1.7629178150
 HYDROGEN    1.0     3.7429065646       -0.8891614306       -2.0683485573
 OXYGEN      8.0     4.8942750349        2.2914855122       -0.6610488272
 HYDROGEN    1.0     0.5202661309        2.5159603931        0.5699073428
 CARBON      6.0    -1.5098570491        2.2228109800        0.6865393411
 HYDROGEN    1.0    -2.1821176206        2.3923704237        2.6256797736
 HYDROGEN    1.0    -2.4999752009        3.6705584051       -0.3991252464
 CARBON      6.0    -2.2142486316       -0.3003209231       -0.3674591080
 CARBON      6.0    -5.0023881484       -1.2045132343        0.1161727948
 HYDROGEN    1.0    -5.4666031167       -2.6671271337       -1.2754270917
 HYDROGEN    1.0    -4.7712330861       -2.0942075677        1.9987272724
 OXYGEN      8.0    -0.8374830941       -1.6787569785       -1.5154090641
 OXYGEN      8.0    -6.6211123117        0.7160700891        0.2888370583

          INTERNUCLEAR DISTANCES (ANGS.)
          ------------------------------

                1 HYDR       2 CARB       3 HYDR       4 HYDR       5 CARB  

   1 HYDR    0.0000000    1.0895356 *  1.7685819 *  1.7697668 *  2.1588397 *
   2 CARB    1.0895356 *  0.0000000    1.0900073 *  1.0891955 *  1.5211490 *
   3 HYDR    1.7685819 *  1.0900073 *  0.0000000    1.7689492 *  2.1566385 *
   4 HYDR    1.7697668 *  1.0891955 *  1.7689492 *  0.0000000    2.1573806 *
   5 CARB    2.1588397 *  1.5211490 *  2.1566385 *  2.1573806 *  0.0000000  
   6 HYDR    2.5674980 *  2.1924007 *  2.5043876 *  3.0877947    1.1003802 *
   7 HYDR    3.0676287    2.1557946 *  2.4933830 *  2.4819144 *  1.1092561 *
   8 OXYG    2.7547222 *  2.4311847 *  3.3452229    2.7020805 *  1.3571155 *
   9 HYDR    3.8861336    3.2923883    4.1306898    2.6626333 *  2.9891089 *
  10 CARB    4.7231496    4.0463611    4.7444191    3.2452678    3.8912932  
  11 HYDR    4.9238316    4.3871970    5.0951045    3.4300482    4.5498463  
  12 HYDR    5.6548423    4.9939676    5.7150360    4.2768981    4.6043322  
  13 CARB    4.9516203    4.0438318    4.4195125    3.2854779    3.9619778  
  14 CARB    6.2663814    5.3728285    5.6043945    4.5152306    5.4754906  
  15 HYDR    6.7747783    5.7951499    5.8561139    5.0574149    5.8260662  
  16 HYDR    6.0017607    5.1851165    5.3561512    4.2355345    5.5946228  
  17 OXYG    4.5721242    3.5405805    3.7162768    3.0364529    3.3385685  
  18 OXYG    7.1376551    6.3262946    6.7050321    5.4219936    6.3335740  

                6 HYDR       7 HYDR       8 OXYG       9 HYDR      10 CARB  

   1 HYDR    2.5674980 *  3.0676287    2.7547222 *  3.8861336    4.7231496  
   2 CARB    2.1924007 *  2.1557946 *  2.4311847 *  3.2923883    4.0463611  
   3 HYDR    2.5043876 *  2.4933830 *  3.3452229    4.1306898    4.7444191  
   4 HYDR    3.0877947    2.4819144 *  2.7020805 *  2.6626333 *  3.2452678  
   5 CARB    1.1003802 *  1.1092561 *  1.3571155 *  2.9891089 *  3.8912932  
   6 HYDR    0.0000000    1.7521727 *  2.0308465 *  4.0371003    4.9508946  
   7 HYDR    1.7521727 *  0.0000000    1.9387437 *  2.8467897 *  3.5445122  
   8 OXYG    2.0308465 *  1.9387437 *  0.0000000    2.4074713 *  3.4633274  
   9 HYDR    4.0371003    2.8467897 *  2.4074713 *  0.0000000    1.0871907 *
  10 CARB    4.9508946    3.5445122    3.4633274    1.0871907 *  0.0000000  
  11 HYDR    5.6438799    4.3607630    4.1292137    1.7979846 *  1.0897647 *
  12 HYDR    5.5963696    4.1852175    3.9827534    1.7862361 *  1.0915651 *
  13 CARB    4.9540014    3.2931435    4.0069155    2.1356526 *  1.4942372 *
  14 CARB    6.4522938    4.7729253    5.5694497    3.5319364    2.6069509 *
  15 HYDR    6.7017862    4.9811563    6.0869899    4.3027109    3.4868182  
  16 HYDR    6.5982328    5.0336918    5.7903396    3.7900005    2.9460995 *
  17 OXYG    4.1998704    2.4769324 *  3.7172887    2.5809359 *  2.3972895 *
  18 OXYG    7.3454574    5.6882488    6.1709501    3.9000719    2.8276771 *

               11 HYDR      12 HYDR      13 CARB      14 CARB      15 HYDR  

   1 HYDR    4.9238316    5.6548423    4.9516203    6.2663814    6.7747783  
   2 CARB    4.3871970    4.9939676    4.0438318    5.3728285    5.7951499  
   3 HYDR    5.0951045    5.7150360    4.4195125    5.6043945    5.8561139  
   4 HYDR    3.4300482    4.2768981    3.2854779    4.5152306    5.0574149  
   5 CARB    4.5498463    4.6043322    3.9619778    5.4754906    5.8260662  
   6 HYDR    5.6438799    5.5963696    4.9540014    6.4522938    6.7017862  
   7 HYDR    4.3607630    4.1852175    3.2931435    4.7729253    4.9811563  
   8 OXYG    4.1292137    3.9827534    4.0069155    5.5694497    6.0869899  
   9 HYDR    1.7979846 *  1.7862361 *  2.1356526 *  3.5319364    4.3027109  
  10 CARB    1.0897647 *  1.0915651 *  1.4942372 *  2.6069509 *  3.4868182  
  11 HYDR    0.0000000    1.7458233 *  2.1305874 *  2.7592990 *  3.8014303  
  12 HYDR    1.7458233 *  0.0000000    2.1067985 *  2.9125873 *  3.7319208  
  13 CARB    2.1305874 *  2.1067985 *  0.0000000    1.5720382 *  2.1821095 *
  14 CARB    2.7592990 *  2.9125873 *  1.5720382 *  0.0000000    1.0962128 *
  15 HYDR    3.8014303    3.7319208    2.1821095 *  1.0962128 *  0.0000000  
  16 HYDR    2.7611681 *  3.5157780    2.0736077 *  1.1086232 *  1.7970117 *
  17 OXYG    3.1543020    3.0225771    1.1966146 *  2.3803214 *  2.5080556 *
  18 OXYG    2.7989170 *  2.7079228 *  2.4183008 *  1.3322999 *  2.0648654 *

               16 HYDR      17 OXYG      18 OXYG  

   1 HYDR    6.0017607    4.5721242    7.1376551  
   2 CARB    5.1851165    3.5405805    6.3262946  
   3 HYDR    5.3561512    3.7162768    6.7050321  
   4 HYDR    4.2355345    3.0364529    5.4219936  
   5 CARB    5.5946228    3.3385685    6.3335740  
   6 HYDR    6.5982328    4.1998704    7.3454574  
   7 HYDR    5.0336918    2.4769324 *  5.6882488  
   8 OXYG    5.7903396    3.7172887    6.1709501  
   9 HYDR    3.7900005    2.5809359 *  3.9000719  
  10 CARB    2.9460995 *  2.3972895 *  2.8276771 *
  11 HYDR    2.7611681 *  3.1543020    2.7989170 *
  12 HYDR    3.5157780    3.0225771    2.7079228 *
  13 CARB    2.0736077 *  1.1966146 *  2.4183008 *
  14 CARB    1.1086232 *  2.3803214 *  1.3322999 *
  15 HYDR    1.7970117 *  2.5080556 *  2.0648654 *
  16 HYDR    0.0000000    2.7999499 *  1.9971403 *
  17 OXYG    2.7999499 *  0.0000000    3.4474128  
  18 OXYG    1.9971403 *  3.4474128    0.0000000  

  * ... LESS THAN  3.000


     ATOMIC BASIS SET
     ----------------
 THE CONTRACTED PRIMITIVE FUNCTIONS HAVE BEEN UNNORMALIZED
 THE CONTRACTED BASIS FUNCTIONS ARE NOW NORMALIZED TO UNITY

  SHELL TYPE  PRIMITIVE        EXPONENT          CONTRACTION COEFFICIENT(S)

 HYDROGEN  

      1   S       1            33.8650000    0.025493814541
      1   S       2             5.0947900    0.190373108582
      1   S       3             1.1587900    0.852161486043

      2   S       4             0.3258400    1.000000000000

      3   S       5             0.1027410    1.000000000000

      4   S       6             0.0360000    1.000000000000

 CARBON    

      5   S       7          4563.2400000    0.001966650249
      5   S       8           682.0240000    0.015230601932
      5   S       9           154.9730000    0.076126909656
      5   S      10            44.4553000    0.260801033080
      5   S      11            13.0290000    0.616462078191
      5   S      12             1.8277300    0.221006028032

      6   L      13            20.9642000    0.114660080729    0.040248692673
      6   L      14             4.8033100    0.919999647749    0.237593956746
      6   L      15             1.4593300   -0.003030682134    0.815853851473

      7   L      16             0.4834560    1.000000000000    1.000000000000

      8   L      17             0.1455850    1.000000000000    1.000000000000

      9   L      18             0.0438000    1.000000000000    1.000000000000

     10   D      19             0.6260000    1.000000000000

 HYDROGEN  

     11   S      20            33.8650000    0.025493814541
     11   S      21             5.0947900    0.190373108582
     11   S      22             1.1587900    0.852161486043

     12   S      23             0.3258400    1.000000000000

     13   S      24             0.1027410    1.000000000000

     14   S      25             0.0360000    1.000000000000

 HYDROGEN  

     15   S      26            33.8650000    0.025493814541
     15   S      27             5.0947900    0.190373108582
     15   S      28             1.1587900    0.852161486043

     16   S      29             0.3258400    1.000000000000

     17   S      30             0.1027410    1.000000000000

     18   S      31             0.0360000    1.000000000000

 CARBON    

     19   S      32          4563.2400000    0.001966650249
     19   S      33           682.0240000    0.015230601932
     19   S      34           154.9730000    0.076126909656
     19   S      35            44.4553000    0.260801033080
     19   S      36            13.0290000    0.616462078191
     19   S      37             1.8277300    0.221006028032

     20   L      38            20.9642000    0.114660080729    0.040248692673
     20   L      39             4.8033100    0.919999647749    0.237593956746
     20   L      40             1.4593300   -0.003030682134    0.815853851473

     21   L      41             0.4834560    1.000000000000    1.000000000000

     22   L      42             0.1455850    1.000000000000    1.000000000000

     23   L      43             0.0438000    1.000000000000    1.000000000000

     24   D      44             0.6260000    1.000000000000

 HYDROGEN  

     25   S      45            33.8650000    0.025493814541
     25   S      46             5.0947900    0.190373108582
     25   S      47             1.1587900    0.852161486043

     26   S      48             0.3258400    1.000000000000

     27   S      49             0.1027410    1.000000000000

     28   S      50             0.0360000    1.000000000000

 HYDROGEN  

     29   S      51            33.8650000    0.025493814541
     29   S      52             5.0947900    0.190373108582
     29   S      53             1.1587900    0.852161486043

     30   S      54             0.3258400    1.000000000000

     31   S      55             0.1027410    1.000000000000

     32   S      56             0.0360000    1.000000000000

 OXYGEN    

     33   S      57          8588.5000000    0.001895150083
     33   S      58          1297.2300000    0.014385900631
     33   S      59           299.2960000    0.070732003103
     33   S      60            87.3771000    0.240001010530
     33   S      61            25.6789000    0.594797026097
     33   S      62             3.7400400    0.280802012320

     34   L      63            42.1175000    0.113889012440    0.036511397380
     34   L      64             9.6283700    0.920811100576    0.237152982984
     34   L      65             2.8533200   -0.003274470358    0.819701941186

     35   L      66             0.9056610    1.000000000000    1.000000000000

     36   L      67             0.2556110    1.000000000000    1.000000000000

     37   L      68             0.0845000    1.000000000000    1.000000000000

     38   D      69             1.2920000    1.000000000000

 HYDROGEN  

     39   S      70            33.8650000    0.025493814541
     39   S      71             5.0947900    0.190373108582
     39   S      72             1.1587900    0.852161486043

     40   S      73             0.3258400    1.000000000000

     41   S      74             0.1027410    1.000000000000

     42   S      75             0.0360000    1.000000000000

 CARBON    

     43   S      76          4563.2400000    0.001966650249
     43   S      77           682.0240000    0.015230601932
     43   S      78           154.9730000    0.076126909656
     43   S      79            44.4553000    0.260801033080
     43   S      80            13.0290000    0.616462078191
     43   S      81             1.8277300    0.221006028032

     44   L      82            20.9642000    0.114660080729    0.040248692673
     44   L      83             4.8033100    0.919999647749    0.237593956746
     44   L      84             1.4593300   -0.003030682134    0.815853851473

     45   L      85             0.4834560    1.000000000000    1.000000000000

     46   L      86             0.1455850    1.000000000000    1.000000000000

     47   L      87             0.0438000    1.000000000000    1.000000000000

     48   D      88             0.6260000    1.000000000000

 HYDROGEN  

     49   S      89            33.8650000    0.025493814541
     49   S      90             5.0947900    0.190373108582
     49   S      91             1.1587900    0.852161486043

     50   S      92             0.3258400    1.000000000000

     51   S      93             0.1027410    1.000000000000

     52   S      94             0.0360000    1.000000000000

 HYDROGEN  

     53   S      95            33.8650000    0.025493814541
     53   S      96             5.0947900    0.190373108582
     53   S      97             1.1587900    0.852161486043

     54   S      98             0.3258400    1.000000000000

     55   S      99             0.1027410    1.000000000000

     56   S     100             0.0360000    1.000000000000

 CARBON    

     57   S     101          4563.2400000    0.001966650249
     57   S     102           682.0240000    0.015230601932
     57   S     103           154.9730000    0.076126909656
     57   S     104            44.4553000    0.260801033080
     57   S     105            13.0290000    0.616462078191
     57   S     106             1.8277300    0.221006028032

     58   L     107            20.9642000    0.114660080729    0.040248692673
     58   L     108             4.8033100    0.919999647749    0.237593956746
     58   L     109             1.4593300   -0.003030682134    0.815853851473

     59   L     110             0.4834560    1.000000000000    1.000000000000

     60   L     111             0.1455850    1.000000000000    1.000000000000

     61   L     112             0.0438000    1.000000000000    1.000000000000

     62   D     113             0.6260000    1.000000000000

 CARBON    

     63   S     114          4563.2400000    0.001966650249
     63   S     115           682.0240000    0.015230601932
     63   S     116           154.9730000    0.076126909656
     63   S     117            44.4553000    0.260801033080
     63   S     118            13.0290000    0.616462078191
     63   S     119             1.8277300    0.221006028032

     64   L     120            20.9642000    0.114660080729    0.040248692673
     64   L     121             4.8033100    0.919999647749    0.237593956746
     64   L     122             1.4593300   -0.003030682134    0.815853851473

     65   L     123             0.4834560    1.000000000000    1.000000000000

     66   L     124             0.1455850    1.000000000000    1.000000000000

     67   L     125             0.0438000    1.000000000000    1.000000000000

     68   D     126             0.6260000    1.000000000000

 HYDROGEN  

     69   S     127            33.8650000    0.025493814541
     69   S     128             5.0947900    0.190373108582
     69   S     129             1.1587900    0.852161486043

     70   S     130             0.3258400    1.000000000000

     71   S     131             0.1027410    1.000000000000

     72   S     132             0.0360000    1.000000000000

 HYDROGEN  

     73   S     133            33.8650000    0.025493814541
     73   S     134             5.0947900    0.190373108582
     73   S     135             1.1587900    0.852161486043

     74   S     136             0.3258400    1.000000000000

     75   S     137             0.1027410    1.000000000000

     76   S     138             0.0360000    1.000000000000

 OXYGEN    

     77   S     139          8588.5000000    0.001895150083
     77   S     140          1297.2300000    0.014385900631
     77   S     141           299.2960000    0.070732003103
     77   S     142            87.3771000    0.240001010530
     77   S     143            25.6789000    0.594797026097
     77   S     144             3.7400400    0.280802012320

     78   L     145            42.1175000    0.113889012440    0.036511397380
     78   L     146             9.6283700    0.920811100576    0.237152982984
     78   L     147             2.8533200   -0.003274470358    0.819701941186

     79   L     148             0.9056610    1.000000000000    1.000000000000

     80   L     149             0.2556110    1.000000000000    1.000000000000

     81   L     150             0.0845000    1.000000000000    1.000000000000

     82   D     151             1.2920000    1.000000000000

 OXYGEN    

     83   S     152          8588.5000000    0.001895150083
     83   S     153          1297.2300000    0.014385900631
     83   S     154           299.2960000    0.070732003103
     83   S     155            87.3771000    0.240001010530
     83   S     156            25.6789000    0.594797026097
     83   S     157             3.7400400    0.280802012320

     84   L     158            42.1175000    0.113889012440    0.036511397380
     84   L     159             9.6283700    0.920811100576    0.237152982984
     84   L     160             2.8533200   -0.003274470358    0.819701941186

     85   L     161             0.9056610    1.000000000000    1.000000000000

     86   L     162             0.2556110    1.000000000000    1.000000000000

     87   L     163             0.0845000    1.000000000000    1.000000000000

     88   D     164             1.2920000    1.000000000000

 TOTAL NUMBER OF BASIS SET SHELLS             =   88
 NUMBER OF CARTESIAN GAUSSIAN BASIS FUNCTIONS =  224
 NUMBER OF ELECTRONS                          =   64
 CHARGE OF MOLECULE                           =    0
 SPIN MULTIPLICITY                            =    1
 NUMBER OF OCCUPIED ORBITALS (ALPHA)          =   32
 NUMBER OF OCCUPIED ORBITALS (BETA )          =   32
 TOTAL NUMBER OF ATOMS                        =   18
 THE NUCLEAR REPULSION ENERGY IS      359.8493465665

     $CONTRL OPTIONS
     ---------------
 SCFTYP=NONE         RUNTYP=TRANSITN     EXETYP=RUN     
 MPLEVL=       0     CITYP =GUGA         CCTYP =NONE         VBTYP =NONE    
 DFTTYP=NONE         TDDFT =NONE    
 MULT  =       1     ICHARG=       0     NZVAR =       0     COORD =UNIQUE  
 PP    =NONE         RELWFN=NONE         LOCAL =NONE         NUMGRD=       F
 ISPHER=       0     NOSYM =       0     MAXIT =     200     UNITS =ANGS    
 PLTORB=       F     MOLPLT=       F     AIMPAC=       F     FRIEND=        
 NPRINT=       7     IREST =       0     GEOM  =INPUT   
 NORMF =       0     NORMP =       0     ITOL  =      30     ICUT  =      11
 INTTYP=BEST         GRDTYP=BEST         QMTTOL= 1.0E-06

     $SYSTEM OPTIONS
     ---------------
  REPLICATED MEMORY=   350000000 WORDS (ON EVERY NODE).
 DISTRIBUTED MEMDDI=           0 MILLION WORDS IN AGGREGATE,
 MEMDDI DISTRIBUTED OVER   4 PROCESSORS IS           0 WORDS/PROCESSOR.
 TOTAL MEMORY REQUESTED ON EACH PROCESSOR=   350000000 WORDS.
 TIMLIM=      360000.00 MINUTES, OR     250.0 DAYS.
 PARALL= T  BALTYP=  DLB     KDIAG=    0  COREFL= F
 MXSEQ2=     300 MXSEQ3=     150  mem10=         0

          ----------------
          PROPERTIES INPUT
          ----------------

     MOMENTS            FIELD           POTENTIAL          DENSITY
 IEMOM =       1   IEFLD =       0   IEPOT =       0   IEDEN =       0
 WHERE =COMASS     WHERE =NUCLEI     WHERE =NUCLEI     WHERE =NUCLEI  
 OUTPUT=BOTH       OUTPUT=BOTH       OUTPUT=BOTH       OUTPUT=BOTH    
 IEMINT=       0   IEFINT=       0                     IEDINT=       0
                                                       MORB  =       0
          EXTRAPOLATION IN EFFECT
          SOSCF IN EFFECT
 ORBITAL PRINTING OPTION: NPREO=     1   224     2     1

     -------------------------------
     INTEGRAL TRANSFORMATION OPTIONS
     -------------------------------
     NWORD  =            0
     CUTOFF = 1.0E-12     MPTRAN =       0
     DIRTRF =       T     AOINTS =DUP     

          ----------------------
          INTEGRAL INPUT OPTIONS
          ----------------------
 NOPK  =       1 NORDER=       0 SCHWRZ=       T

     ------------------------------------------
     THE POINT GROUP IS C1 , NAXIS= 0, ORDER= 1
     ------------------------------------------

     DIMENSIONS OF THE SYMMETRY SUBSPACES ARE
 A   =  224

 ..... DONE SETTING UP THE RUN .....
 CPU     0: STEP CPU TIME=     0.60 TOTAL CPU TIME=          0.6 (      0.0 MIN)
 TOTAL WALL CLOCK TIME=          0.6 SECONDS, CPU UTILIZATION IS   100.00%

     ------------------------
     TRANSITION MOMENT DRIVER
     ------------------------

     -------------------------------
     INPUT FOR TRANSITION MOMENT RUN
     -------------------------------
     OPERAT=HSO1         NFZC  =      29     NOCC  =      33
     NUMCI =       2     NUMVEC=       1     SYMTOL=   1.0E-04
     IPRHSO=       0     NOSYM =       0     ETOL  =   100.000000
     UPPER ENERGY LIMIT FOR SPIN-ORBIT CI MATRIX   =      100.000 HARTREE.
     TMOMNT=       T     SKIPDM=       T     PRTPRM=       T
     SLOWFF=       F     PHYSRC=       F     MODPAR=       3
     JZ    =       0     PARMP =       0     ZEFTYP=TRUE    
     MCP2E =       0     ONECNT=       0     NFFBUF=      -1
     EEQTOL=   0.10E-05  ISTNO =  0  0
     DEGTOL= .0200 .0020

     IROOTS=         4  4
     NSTATE=         4  4
     IVEX  =         1  1
     ZEFF  =        1.0   6.0   1.0   1.0   6.0   1.0   1.0   8.0   1.0   6.0
     ZEFF  =        1.0   1.0   6.0   6.0   1.0   1.0   8.0   8.0

          ********************
          1 ELECTRON INTEGRALS
          ********************
 ...... END OF ONE-ELECTRON INTEGRALS ......
 CPU     0: STEP CPU TIME=     0.05 TOTAL CPU TIME=          0.6 (      0.0 MIN)
 TOTAL WALL CLOCK TIME=          0.6 SECONDS, CPU UTILIZATION IS   100.00%
 OPENING FILE SOCCDAT WITH      12 LOGICAL RECORDS OF       0 WORDS
 WITH A MAXIMUM OF          12 PHYSICAL RECORDS OF  204800 WORDS


          ----------------------
          CORRESPONDING ORBITALS
          ----------------------
 THE CORRESPONDING ORBITAL OVERLAPS ARE
  1.0000000000 1.0000000000 1.0000000000 1.0000000000 1.0000000000
  1.0000000000 1.0000000000 1.0000000000 1.0000000000 1.0000000000
  1.0000000000 1.0000000000 1.0000000000 1.0000000000 1.0000000000
  1.0000000000 1.0000000000 1.0000000000 1.0000000000 1.0000000000
  1.0000000000 1.0000000000 1.0000000000 1.0000000000 1.0000000000
  1.0000000000 1.0000000000 1.0000000000 1.0000000000 1.0000000000
  1.0000000000 1.0000000000 1.0000000000
 CPU     0: STEP CPU TIME=     0.05 TOTAL CPU TIME=          0.7 (      0.0 MIN)
 TOTAL WALL CLOCK TIME=          0.7 SECONDS, CPU UTILIZATION IS   100.00%

                    ----------------------
                    AO INTEGRAL TECHNOLOGY
                    ----------------------
     S,P,L SHELL ROTATED AXIS INTEGRALS, REPROGRAMMED BY
        KAZUYA ISHIMURA (IMS) AND JOSE SIERRA (SYNSTAR).
     S,P,D,L SHELL ROTATED AXIS INTEGRALS PROGRAMMED BY
        KAZUYA ISHIMURA (INSTITUTE FOR MOLECULAR SCIENCE).
     S,P,D,F,G SHELL TO TOTAL QUARTET ANGULAR MOMENTUM SUM 5,
        ERIC PROGRAM BY GRAHAM FLETCHER (ELORET AND NASA ADVANCED
        SUPERCOMPUTING DIVISION, AMES RESEARCH CENTER).
     S,P,D,F,G,L SHELL GENERAL RYS QUADRATURE PROGRAMMED BY
        MICHEL DUPUIS (PACIFIC NORTHWEST NATIONAL LABORATORY).

          --------------------
          2 ELECTRON INTEGRALS
          --------------------

 DIRECT SCF METHOD SKIPS INTEGRAL STORAGE ON DISK.
 DIRECT TRANSFORMATION SKIPS AO INTEGRAL STORAGE ON DISK.
  ...... END OF TWO-ELECTRON INTEGRALS .....
 STEP CPU TIME =     0.02 TOTAL CPU TIME =          0.7 (      0.0 MIN)
 TOTAL WALL CLOCK TIME=          0.7 SECONDS, CPU UTILIZATION IS   100.00%
 ...... END OF ORBITAL SELECTION ......


     -------------------------
      1-ST     CI CALCULATION
     -------------------------

          -----------------------     ----------------------------
          GUGA DISTINCT ROW TABLE     WRITTEN BY B.R.BROOKS,P.SAXE
          -----------------------     ----------------------------

      GROUP=C1           NPRT=       0
       FORS=       T   INTACT=       F
       FOCI=       F   MXNINT=   50000
       SOCI=       F   MXNEME=   10000
     IEXCIT=       0

      -CORE-    -INTERNAL-  -EXTERNAL-
     NFZC=  29   NDOC=   3   NEXT=   0
     NMCC=   0   NAOS=   0   NFZV=   0
                 NBOS=   0
                 NALP=   0
                 NVAL=   1

 THE MAXIMUM ELECTRON EXCITATION WILL BE   2

 SYMMETRIES FOR THE  29 CORE,   4 ACTIVE,   0 EXTERNAL MO-S ARE
     CORE= A     A     A     A     A     A     A     A     A     A   
           A     A     A     A     A     A     A     A     A     A   
           A     A     A     A     A     A     A     A     A   
   ACTIVE= A     A     A     A   
           DOC   DOC   DOC   VAL 

 MOLECULAR CHARGE          =    0
 NUMBER OF ALPHA ELECTRONS =   32
 NUMBER OF  BETA ELECTRONS =   32

 THE ELECTRONIC STATE IS  1-A   

 THE DISTINCT ROW TABLE HAS        11 ROWS.
  THE WAVEFUNCTION CONTAINS        10 WALKS (CSF-S).

 TOTAL NUMBER OF INTEGRALS =         73
 NUMBER OF INTEGRALS/GROUP =         73
 NUMBER OF INTEGRAL GROUPS =          1
 MAXIMUM RECORD SIZES ARE     500 FOR UNIT 11      22 FOR UNIT 12
                            30001 FOR UNIT 15   30001 FOR UNIT 16
 ...... END OF -DRT- GENERATION ...... 
 CPU     0: STEP CPU TIME=     3.67 TOTAL CPU TIME=          4.4 (      0.1 MIN)
 TOTAL WALL CLOCK TIME=          4.4 SECONDS, CPU UTILIZATION IS   100.00%

     --------------------------------------------
     PARTIAL TWO ELECTRON INTEGRAL TRANSFORMATION
     --------------------------------------------

 NUMBER OF CORE MOLECULAR ORBITALS     =   29
 NUMBER OF OCCUPIED MOLECULAR ORBITALS =   33
 TOTAL NUMBER OF MOLECULAR ORBITALS    =   33
 TOTAL NUMBER OF ATOMIC ORBITALS       =  224
 THRESHOLD FOR KEEPING TRANSFORMED 2E- INTEGRALS = 1.000E-12
 AO INTEGRALS WILL BE CALCULATED IN DIRECT MODE...
 DIRECT TRANSFORMATION SKIPS AO INTEGRAL STORAGE ON DISK.
 SCHWARZ INEQUALITY OVERHEAD:     23318 INTEGRALS, T=        1.47
 EVALUATING THE FROZEN CORE ENERGY...
 ----- FROZEN CORE ENERGY =      -771.5444485592

 PLAN A: REQUIREMENTS FOR FULLY IN-MEMORY TRANSFORMATION:
 # OF WORDS AVAILABLE =            349870321
 # OF WORDS NEEDED    =             22943761

 PARALLEL ONLY WORKS WITH THE SEGMENTED ALGORITHM.
 ADJUSTING MEMORY TO USE SEGMENTED ALGORITHM.


 PLAN B: REQUIREMENTS FOR THE SEGMENTED TRANSFORMATION:
       MINIMUM=        6009361 WORDS FOR 1 MOLECULAR ORBITAL PER PASS
       MAXIMUM=        6009361 WORDS FOR ALL MOLECULAR ORBITALS IN 1 PASS
              (        5644800 EXTRA WORDS INCLUDES 1 EXTRA ORBITAL/PASS)
 THIS RUN USES=        6009361 WORDS,
 DISTRIBUTING   4 PASSES EACH CONTAINING     1 ORBITALS OVER   4 PROCESSORS.

 CHOOSING SEGMENTED PARTIAL TRANSFORMATION...
 DIRECT TRANSFORMATION SKIPS AO INTEGRAL STORAGE ON DISK.
 PASS #   1 TOOK       21.01 SECONDS.
 ASSIGNING PASS #   2 TO A DIFFERENT PROCESSOR.
 ASSIGNING PASS #   3 TO A DIFFERENT PROCESSOR.
 ASSIGNING PASS #   4 TO A DIFFERENT PROCESSOR.
 TOTAL NUMBER OF TRANSFORMED 2E- INTEGRALS KEPT =           55
 ... END OF INTEGRAL TRANSFORMATION ...
 CPU     0: STEP CPU TIME=    27.87 TOTAL CPU TIME=         32.3 (      0.5 MIN)
 TOTAL WALL CLOCK TIME=         32.3 SECONDS, CPU UTILIZATION IS   100.00%

          ------------------------
          GUGA-CI INTEGRAL SORTING
          ------------------------

     80049 WORDS NEEDED TO SORT             73 GUGA INTEGRALS IN MEMORY
 349870321 WORDS ARE AVAILABLE
 CHOOSING IN-MEMORY SORTING...
 IN CORE ALGORITHM SORTED             10 NON-ZERO 1E- INTEGRALS
 IN CORE ALGORITHM SORTED             55 NON-ZERO 2E- INTEGRALS
 ...... END OF INTEGRAL SORTING ...... 
 CPU     0: STEP CPU TIME=     0.02 TOTAL CPU TIME=         32.3 (      0.5 MIN)
 TOTAL WALL CLOCK TIME=         32.3 SECONDS, CPU UTILIZATION IS   100.00%

 -------------------------     ---------------------------------------
 ENERGY MATRIX CALCULATION     WRITTEN BY B.R.BROOKS,W.D.LAIDIG,P.SAXE
 -------------------------     ---------------------------------------

 COMPUTING THE HAMILTONIAN FOR THE        10 CSF-S...

         145 IS THE TOTAL NUMBER OF GENERATED LOOPS
         145 WERE CREATED BY THE LOOP-DRIVEN ALGORITHM
           0 WERE CREATED IMPLICITLY

         145 IS THE TOTAL NUMBER OF PROCESSED LOOPS
          54     DIAGONAL LOOPS ARE STORED ON WORK15 IN     1 BUFFERS OF  10000 ELEMENTS.
          91 OFF DIAGONAL LOOPS ARE STORED ON WORK16 IN     1 BUFFERS OF  10000 ELEMENTS.
 ...... END OF ENERGY MATRIX CALCULATION ...... 
 CPU     0: STEP CPU TIME=     0.02 TOTAL CPU TIME=         32.3 (      0.5 MIN)
 TOTAL WALL CLOCK TIME=         32.3 SECONDS, CPU UTILIZATION IS   100.00%

          -----------------------------------------
          DAVIDSON METHOD CI-MATRIX DIAGONALIZATION
                   WRITTEN BY STEVE ELBERT
          -----------------------------------------
 NUMBER OF STATES REQUESTED =     4
 MAX. NUMB. OF EXPAN. VEC   =    30
 MAX. NUMB. IMPROVED STATES =     4
 MAX. NUMB. OF ITERATIONS   =   500
 CONVERGENCE CRITERION      =    1.0E-06

 CHOOSING TO SOLVE SECULAR EQUATION IN MEMORY
 NUMBER OF WORDS AVAILABLE =  349870321
 NUMBER OF WORDS USED      =      31165
 ENERGY MATRIX BUFFER SIZE =      10000
 SOLUTION FOUND WITH DIRECT METHOD

 STATE #    1  ENERGY =    -419.740071604

      CSF      COEF    OCCUPANCY (IGNORING CORE)
      ---      ----    --------- --------- -----
        1    0.449700  2220
        3   -0.207251  2121
        4    0.467397  1221
        5   -0.445821  2202
        6    0.466114  2112
        7   -0.206329  1212
        8   -0.197839  2022
       10    0.196535  0222

 THE PROJECTION OF THIS CI STATE ONTO SPACE SYMMETRY A    WEIGHS 1.0000E+00


 STATE #    2  ENERGY =    -419.733829169

      CSF      COEF    OCCUPANCY (IGNORING CORE)
      ---      ----    --------- --------- -----
        1    0.480967  2220
        3    0.450305  2121
        4   -0.181736  1221
        5   -0.478129  2202
        6   -0.180454  2112
        7    0.446717  1212
        8    0.190581  2022
       10   -0.189256  0222

 THE PROJECTION OF THIS CI STATE ONTO SPACE SYMMETRY A    WEIGHS 1.0000E+00


 STATE #    3  ENERGY =    -419.732502861

      CSF      COEF    OCCUPANCY (IGNORING CORE)
      ---      ----    --------- --------- -----
        1    0.179739  2220
        3   -0.463841  2121
        4   -0.177725  1221
        5   -0.178308  2202
        6   -0.177438  2112
        7   -0.461659  1212
        8    0.471754  2022
       10   -0.471170  0222

 THE PROJECTION OF THIS CI STATE ONTO SPACE SYMMETRY A    WEIGHS 1.0000E+00


 STATE #    4  ENERGY =    -419.726252524

      CSF      COEF    OCCUPANCY (IGNORING CORE)
      ---      ----    --------- --------- -----
        1   -0.194248  2220
        3    0.204544  2121
        4    0.466882  1221
        5    0.192982  2202
        6    0.466515  2112
        7    0.205012  1212
        8    0.451109  2022
       10   -0.449492  0222

 THE PROJECTION OF THIS CI STATE ONTO SPACE SYMMETRY A    WEIGHS 1.0000E+00

 ...... END OF CI-MATRIX DIAGONALIZATION ......
 CPU     0: STEP CPU TIME=     0.09 TOTAL CPU TIME=         32.4 (      0.5 MIN)
 TOTAL WALL CLOCK TIME=         32.4 SECONDS, CPU UTILIZATION IS   100.00%

          ---------------------
          STORE CSF INFORMATION
          --------------------

 READING THE DRT FILE
 TITLE=DRT1    Thu May  6 16:20:24 2021                                                
 NUMBER OF CONFIGURATIONS =         10

 READING THE CI VECTOR FILE
 RUN TITLE= C5H10O3                                                                        
 DRT TITLE=DRT1    Thu May  6 16:20:24 2021                                                
     4 STATES WERE COMPUTED, NWKS=        10

 STORING CSF AND CI COEF. INFORMATION FOR    4 STATES ON FILE  17.
     ENERGIES ARE ...
    -347.0669601   -347.0611281   -347.0575375   -347.0513098
 SAVING CSFS WITH COEFS LARGER THAN 2.50E-05
 SAVED CSFS:         10
 TOTAL CSFS:         10

 ...... DONE STORING CSF INFORMATION ......
 CPU     0: STEP CPU TIME=     0.02 TOTAL CPU TIME=         32.4 (      0.5 MIN)
 TOTAL WALL CLOCK TIME=         32.4 SECONDS, CPU UTILIZATION IS   100.00%


     -------------------------
      2-ND     CI CALCULATION
     -------------------------

          -----------------------     ----------------------------
          GUGA DISTINCT ROW TABLE     WRITTEN BY B.R.BROOKS,P.SAXE
          -----------------------     ----------------------------

      GROUP=C1           NPRT=       0
       FORS=       T   INTACT=       F
       FOCI=       F   MXNINT=   50000
       SOCI=       F   MXNEME=   10000
     IEXCIT=       0

      -CORE-    -INTERNAL-  -EXTERNAL-
     NFZC=  29   NDOC=   2   NEXT=   0
     NMCC=   0   NAOS=   0   NFZV=   0
                 NBOS=   0
                 NALP=   2
                 NVAL=   0

 THE MAXIMUM ELECTRON EXCITATION WILL BE   2

 SYMMETRIES FOR THE  29 CORE,   4 ACTIVE,   0 EXTERNAL MO-S ARE
     CORE= A     A     A     A     A     A     A     A     A     A   
           A     A     A     A     A     A     A     A     A     A   
           A     A     A     A     A     A     A     A     A   
   ACTIVE= A     A     A     A   
           DOC   DOC   ALP   ALP 

 MOLECULAR CHARGE          =    0
 NUMBER OF ALPHA ELECTRONS =   33
 NUMBER OF  BETA ELECTRONS =   31

 THE ELECTRONIC STATE IS  3-A   

 THE DISTINCT ROW TABLE HAS         9 ROWS.
  THE WAVEFUNCTION CONTAINS         6 WALKS (CSF-S).

 TOTAL NUMBER OF INTEGRALS =         73
 NUMBER OF INTEGRALS/GROUP =         73
 NUMBER OF INTEGRAL GROUPS =          1
 MAXIMUM RECORD SIZES ARE     500 FOR UNIT 11      22 FOR UNIT 12
                            30001 FOR UNIT 15   30001 FOR UNIT 16
 ...... END OF -DRT- GENERATION ...... 
 CPU     0: STEP CPU TIME=     4.53 TOTAL CPU TIME=         36.9 (      0.6 MIN)
 TOTAL WALL CLOCK TIME=         36.9 SECONDS, CPU UTILIZATION IS   100.00%

     --------------------------------------------
     PARTIAL TWO ELECTRON INTEGRAL TRANSFORMATION
     --------------------------------------------

 NUMBER OF CORE MOLECULAR ORBITALS     =   29
 NUMBER OF OCCUPIED MOLECULAR ORBITALS =   33
 TOTAL NUMBER OF MOLECULAR ORBITALS    =   33
 TOTAL NUMBER OF ATOMIC ORBITALS       =  224
 THRESHOLD FOR KEEPING TRANSFORMED 2E- INTEGRALS = 1.000E-12
 AO INTEGRALS WILL BE CALCULATED IN DIRECT MODE...
 DIRECT TRANSFORMATION SKIPS AO INTEGRAL STORAGE ON DISK.
 SCHWARZ INEQUALITY OVERHEAD:     23318 INTEGRALS, T=        1.19
 EVALUATING THE FROZEN CORE ENERGY...
 ----- FROZEN CORE ENERGY =      -771.5444485592

 PLAN A: REQUIREMENTS FOR FULLY IN-MEMORY TRANSFORMATION:
 # OF WORDS AVAILABLE =            349870321
 # OF WORDS NEEDED    =             22943761

 PARALLEL ONLY WORKS WITH THE SEGMENTED ALGORITHM.
 ADJUSTING MEMORY TO USE SEGMENTED ALGORITHM.


 PLAN B: REQUIREMENTS FOR THE SEGMENTED TRANSFORMATION:
       MINIMUM=        6009361 WORDS FOR 1 MOLECULAR ORBITAL PER PASS
       MAXIMUM=        6009361 WORDS FOR ALL MOLECULAR ORBITALS IN 1 PASS
              (        5644800 EXTRA WORDS INCLUDES 1 EXTRA ORBITAL/PASS)
 THIS RUN USES=        6009361 WORDS,
 DISTRIBUTING   4 PASSES EACH CONTAINING     1 ORBITALS OVER   4 PROCESSORS.

 CHOOSING SEGMENTED PARTIAL TRANSFORMATION...
 DIRECT TRANSFORMATION SKIPS AO INTEGRAL STORAGE ON DISK.
 PASS #   1 TOOK       21.28 SECONDS.
 ASSIGNING PASS #   2 TO A DIFFERENT PROCESSOR.
 ASSIGNING PASS #   3 TO A DIFFERENT PROCESSOR.
 ASSIGNING PASS #   4 TO A DIFFERENT PROCESSOR.
 TOTAL NUMBER OF TRANSFORMED 2E- INTEGRALS KEPT =           55
 ... END OF INTEGRAL TRANSFORMATION ...
 CPU     0: STEP CPU TIME=    26.77 TOTAL CPU TIME=         63.7 (      1.1 MIN)
 TOTAL WALL CLOCK TIME=         63.7 SECONDS, CPU UTILIZATION IS   100.00%

          ------------------------
          GUGA-CI INTEGRAL SORTING
          ------------------------

     80049 WORDS NEEDED TO SORT             73 GUGA INTEGRALS IN MEMORY
 349870321 WORDS ARE AVAILABLE
 CHOOSING IN-MEMORY SORTING...
 IN CORE ALGORITHM SORTED             10 NON-ZERO 1E- INTEGRALS
 IN CORE ALGORITHM SORTED             55 NON-ZERO 2E- INTEGRALS
 ...... END OF INTEGRAL SORTING ...... 
 CPU     0: STEP CPU TIME=     0.03 TOTAL CPU TIME=         63.7 (      1.1 MIN)
 TOTAL WALL CLOCK TIME=         63.7 SECONDS, CPU UTILIZATION IS   100.00%

 -------------------------     ---------------------------------------
 ENERGY MATRIX CALCULATION     WRITTEN BY B.R.BROOKS,W.D.LAIDIG,P.SAXE
 -------------------------     ---------------------------------------

 COMPUTING THE HAMILTONIAN FOR THE         6 CSF-S...

          81 IS THE TOTAL NUMBER OF GENERATED LOOPS
          81 WERE CREATED BY THE LOOP-DRIVEN ALGORITHM
           0 WERE CREATED IMPLICITLY

          81 IS THE TOTAL NUMBER OF PROCESSED LOOPS
          44     DIAGONAL LOOPS ARE STORED ON WORK15 IN     1 BUFFERS OF  10000 ELEMENTS.
          37 OFF DIAGONAL LOOPS ARE STORED ON WORK16 IN     1 BUFFERS OF  10000 ELEMENTS.
 ...... END OF ENERGY MATRIX CALCULATION ...... 
 CPU     0: STEP CPU TIME=     0.03 TOTAL CPU TIME=         63.8 (      1.1 MIN)
 TOTAL WALL CLOCK TIME=         63.8 SECONDS, CPU UTILIZATION IS   100.00%

          -----------------------------------------
          DAVIDSON METHOD CI-MATRIX DIAGONALIZATION
                   WRITTEN BY STEVE ELBERT
          -----------------------------------------
 NUMBER OF STATES REQUESTED =     4
 MAX. NUMB. OF EXPAN. VEC   =    30
 MAX. NUMB. IMPROVED STATES =     4
 MAX. NUMB. OF ITERATIONS   =   500
 CONVERGENCE CRITERION      =    1.0E-06

 CHOOSING TO SOLVE SECULAR EQUATION IN MEMORY
 NUMBER OF WORDS AVAILABLE =  349870321
 NUMBER OF WORDS USED      =      31108
 ENERGY MATRIX BUFFER SIZE =      10000
 SOLUTION FOUND WITH DIRECT METHOD

 STATE #    1  ENERGY =    -419.740072393

      CSF      COEF    OCCUPANCY (IGNORING CORE)
      ---      ----    --------- --------- -----
        1    0.279010  1122
        2    0.468803  2121
        3   -0.205795  2112
        4   -0.207683  1221
        5    0.465242  1212
        6    0.632806  2211

 THE PROJECTION OF THIS CI STATE ONTO SPACE SYMMETRY A    WEIGHS 1.0000E+00


 STATE #    2  ENERGY =    -419.733826022

      CSF      COEF    OCCUPANCY (IGNORING CORE)
      ---      ----    --------- --------- -----
        1   -0.268937  1122
        2   -0.181957  2121
        3    0.448186  2112
        4    0.448234  1221
        5   -0.179938  1212
        6    0.678530  2211

 THE PROJECTION OF THIS CI STATE ONTO SPACE SYMMETRY A    WEIGHS 1.0000E+00


 STATE #    3  ENERGY =    -419.732503260

      CSF      COEF    OCCUPANCY (IGNORING CORE)
      ---      ----    --------- --------- -----
        1    0.666306  1122
        2    0.177813  2121
        3    0.462405  2112
        4    0.463860  1221
        5    0.177114  1212
        6   -0.253111  2211

 THE PROJECTION OF THIS CI STATE ONTO SPACE SYMMETRY A    WEIGHS 1.0000E+00


 STATE #    4  ENERGY =    -419.726256232

      CSF      COEF    OCCUPANCY (IGNORING CORE)
      ---      ----    --------- --------- -----
        1    0.637073  1122
        2   -0.467514  2121
        3   -0.204588  2112
        4   -0.204675  1221
        5   -0.465546  1212
        6    0.274021  2211

 THE PROJECTION OF THIS CI STATE ONTO SPACE SYMMETRY A    WEIGHS 1.0000E+00

 ...... END OF CI-MATRIX DIAGONALIZATION ......
 CPU     0: STEP CPU TIME=     0.05 TOTAL CPU TIME=         63.8 (      1.1 MIN)
 TOTAL WALL CLOCK TIME=         63.8 SECONDS, CPU UTILIZATION IS   100.00%

          ---------------------
          STORE CSF INFORMATION
          --------------------

 READING THE DRT FILE
 TITLE=DRT2    Thu May  6 16:20:56 2021                                                
 NUMBER OF CONFIGURATIONS =          6

 READING THE CI VECTOR FILE
 RUN TITLE= C5H10O3                                                                        
 DRT TITLE=DRT2    Thu May  6 16:20:56 2021                                                
     4 STATES WERE COMPUTED, NWKS=         6

 STORING CSF AND CI COEF. INFORMATION FOR    4 STATES ON FILE  17.
     ENERGIES ARE ...
    -347.0683269   -347.0586460   -347.0574524   -347.0528413
 SAVING CSFS WITH COEFS LARGER THAN 2.50E-05
 SAVED CSFS:          6
 TOTAL CSFS:          6

 ...... DONE STORING CSF INFORMATION ......
 CPU     0: STEP CPU TIME=     0.00 TOTAL CPU TIME=         63.8 (      1.1 MIN)
 TOTAL WALL CLOCK TIME=         63.8 SECONDS, CPU UTILIZATION IS   100.00%
 CPU     0: STEP CPU TIME=     0.00 TOTAL CPU TIME=         63.8 (      1.1 MIN)
 TOTAL WALL CLOCK TIME=         63.8 SECONDS, CPU UTILIZATION IS   100.00%

 ++++++++++++++++++++++++++++++++++++++++++++++++++++++++++++++++++++++


 THE SYMMETRIES OF THE ANGULAR MOMENTUM L AND TRANSLATION R:
 LX BELONGS TO A   
 LY BELONGS TO A   
 LZ BELONGS TO A   
 RX BELONGS TO A   
 RY BELONGS TO A   
 RZ BELONGS TO A   
 SOC INTEGRALS NEED BE CALCULATED FOR LX: YEA 
 SOC INTEGRALS NEED BE CALCULATED FOR LY: YEA 
 SOC INTEGRALS NEED BE CALCULATED FOR LZ: YEA 

     -------------------------------------------
            DIRECT SPIN-ORBIT COUPLING
         (SHIRO KOSEKI AND DMITRI FEDOROV)

             ONE ELECTRON SO OPERATOR.
     -------------------------------------------


ENERGY FOR THE LOWEST STATE     =     -347.0683269000
ENERGY TOLERANCE FOR SOC MATRIX =     -247.0683269000 (HIGHEST STATE)
                           ETOL =      100.0000000000
                         UPPREN =     -247.0683269000

  CI# RTS#     LOWEST ENERGY      HIGHEST ENERGY     NEXT ENERGY
    1    4     -347.0669601000     -347.0513098000
    2    4     -347.0683269000     -347.0528413000

         -------------------------------------
          ONE-ELECTRON SPIN-ORBIT AO INTEGRALS
         -------------------------------------
         USING      81896 WORDS OF MEMORY
         2E SOC INTEGRALS WILL BE DISTRIBUTED
      ...... DONE WITH SPIN-ORBIT INTEGRALS ......
 CPU     0: STEP CPU TIME=     0.37 TOTAL CPU TIME=         64.2 (      1.1 MIN)
 TOTAL WALL CLOCK TIME=         64.2 SECONDS, CPU UTILIZATION IS   100.00%

    348369 WORDS OF MEMORY ARE REQUIRED  FOR 1 PASS(ES)
    348369 WORDS FOR INTEGRALS,    273393 WORDS FOR CSFS.

 REFERENCE STATE IS SET TO    1 IN THE DRT NO. 1 (     0).

 THE FOLLOWING LEGEND IS USED BELOW:
 [C] - THE MATRIX ELEMENT ACTUALLY CALCULATED
 [P] - OBTAINED FROM [C] BY THE WIGNER-ECKART THEOREM (<HSO>)
 [Z] - ZERO BY POINT GROUP SYMMETRY
 [W] - ZERO BY THE WIGNER-ECKART THEOREM (<HSO>)
 [S] - ZERO BY SPIN ORTHOGONALITY (<R>)

 [Z]'S ARE NOT CALCULATED.


 CI STATE FORMAT:   N-(2S+1)G:B
 G- IRREP LABEL, B NUMBERS DEGENERATE COMPONENTS OF G
 N NUMBERS EQUIVALENT TERMS (2S+1)G:B

 STATE ID FORMAT: NCI*1000+IROOT,
 WHERE NCI IS THE NTH $DRT GROUP
 AND IROOT IS THE CI ROOT'S ORDINAL NUMBER.

 DIPOLE MOMENTS ARE IN E*BOHR UNITS. TO GET DEBYE, MULTIPLY BY 2.541766.

   < 1-1A    |R| 1-1A    > =     -0.209467     -0.475640      0.595924 [CCC]
 < 1-1A    (MS= 0.0)|HSO| 1-1A    (MS= 0.0)> =     0.0000    -0.0000I    [W]
  
   < 1-1A    |R| 2-1A    > =      0.055178      0.021389     -0.002984 [CCC]
 < 1-1A    (MS= 0.0)|HSO| 2-1A    (MS= 0.0)> =     0.0000    -0.0000I    [W]
  
   < 1-1A    |R| 3-1A    > =     -0.027209     -0.004718      0.033261 [CCC]
 < 1-1A    (MS= 0.0)|HSO| 3-1A    (MS= 0.0)> =     0.0000    -0.0000I    [W]
  
   < 1-1A    |R| 4-1A    > =     -0.000056     -0.000029      0.000240 [CCC]
 < 1-1A    (MS= 0.0)|HSO| 4-1A    (MS= 0.0)> =     0.0000    -0.0000I    [W]
  
   < 2-1A    |R| 2-1A    > =     -0.229373     -0.454823      0.498540 [CCC]
 < 2-1A    (MS= 0.0)|HSO| 2-1A    (MS= 0.0)> =     0.0000    -0.0000I    [W]
  
   < 2-1A    |R| 3-1A    > =      0.000999      0.000011      0.002309 [CCC]
 < 2-1A    (MS= 0.0)|HSO| 3-1A    (MS= 0.0)> =     0.0000    -0.0000I    [W]
  
   < 2-1A    |R| 4-1A    > =      0.025718      0.004144     -0.033315 [CCC]
 < 2-1A    (MS= 0.0)|HSO| 4-1A    (MS= 0.0)> =     0.0000    -0.0000I    [W]
  
   < 3-1A    |R| 3-1A    > =     -0.155828     -0.455874      0.653026 [CCC]
 < 3-1A    (MS= 0.0)|HSO| 3-1A    (MS= 0.0)> =     0.0000    -0.0000I    [W]
  
   < 3-1A    |R| 4-1A    > =     -0.055845     -0.021640      0.004547 [CCC]
 < 3-1A    (MS= 0.0)|HSO| 4-1A    (MS= 0.0)> =     0.0000    -0.0000I    [W]
  
   < 4-1A    |R| 4-1A    > =     -0.176716     -0.435495      0.555394 [CCC]
 < 4-1A    (MS= 0.0)|HSO| 4-1A    (MS= 0.0)> =     0.0000    -0.0000I    [W]
  
 CPU     0: STEP CPU TIME=     0.48 TOTAL CPU TIME=         64.7 (      1.1 MIN)
 TOTAL WALL CLOCK TIME=         64.7 SECONDS, CPU UTILIZATION IS   100.00%
   < 1-1A    |R| 1-3A    > =      0.000000      0.000000      0.000000 [SSS]
 < 1-1A    (MS= 0.0)|HSO| 1-3A    (MS= 0.0)> =     0.0000    -0.0026I    [C]
 < 1-1A    (MS= 0.0)|HSO| 1-3A    (MS= 1.0)> =    -0.0044     0.0129I    [C]
 < 1-1A    (MS= 0.0)|HSO| 1-3A    (MS=-1.0)> =    -0.0044    -0.0129I    [P]
  
   < 1-1A    |R| 2-3A    > =      0.000000      0.000000      0.000000 [SSS]
 < 1-1A    (MS= 0.0)|HSO| 2-3A    (MS= 0.0)> =     0.0000     7.6963I    [C]
 < 1-1A    (MS= 0.0)|HSO| 2-3A    (MS= 1.0)> =   -56.1769   -46.6387I    [C]
 < 1-1A    (MS= 0.0)|HSO| 2-3A    (MS=-1.0)> =   -56.1769    46.6387I    [P]
  
   < 1-1A    |R| 3-3A    > =      0.000000      0.000000      0.000000 [SSS]
 < 1-1A    (MS= 0.0)|HSO| 3-3A    (MS= 0.0)> =     0.0000     2.5828I    [C]
 < 1-1A    (MS= 0.0)|HSO| 3-3A    (MS= 1.0)> =   -74.1569   -13.8944I    [C]
 < 1-1A    (MS= 0.0)|HSO| 3-3A    (MS=-1.0)> =   -74.1569    13.8944I    [P]
  
   < 1-1A    |R| 4-3A    > =      0.000000      0.000000      0.000000 [SSS]
 < 1-1A    (MS= 0.0)|HSO| 4-3A    (MS= 0.0)> =     0.0000    -0.0039I    [C]
 < 1-1A    (MS= 0.0)|HSO| 4-3A    (MS= 1.0)> =    -0.2968     0.0334I    [C]
 < 1-1A    (MS= 0.0)|HSO| 4-3A    (MS=-1.0)> =    -0.2968    -0.0334I    [P]
  
   < 2-1A    |R| 1-3A    > =      0.000000      0.000000      0.000000 [SSS]
 < 2-1A    (MS= 0.0)|HSO| 1-3A    (MS= 0.0)> =     0.0000    -7.6984I    [C]
 < 2-1A    (MS= 0.0)|HSO| 1-3A    (MS= 1.0)> =    56.1962    46.6428I    [C]
 < 2-1A    (MS= 0.0)|HSO| 1-3A    (MS=-1.0)> =    56.1962   -46.6428I    [P]
  
   < 2-1A    |R| 2-3A    > =      0.000000      0.000000      0.000000 [SSS]
 < 2-1A    (MS= 0.0)|HSO| 2-3A    (MS= 0.0)> =     0.0000    -0.0034I    [C]
 < 2-1A    (MS= 0.0)|HSO| 2-3A    (MS= 1.0)> =     0.0113     0.0162I    [C]
 < 2-1A    (MS= 0.0)|HSO| 2-3A    (MS=-1.0)> =     0.0113    -0.0162I    [P]
  
   < 2-1A    |R| 3-3A    > =      0.000000      0.000000      0.000000 [SSS]
 < 2-1A    (MS= 0.0)|HSO| 3-3A    (MS= 0.0)> =     0.0000     0.0367I    [C]
 < 2-1A    (MS= 0.0)|HSO| 3-3A    (MS= 1.0)> =    -0.5954    -0.2116I    [C]
 < 2-1A    (MS= 0.0)|HSO| 3-3A    (MS=-1.0)> =    -0.5954     0.2116I    [P]
  
   < 2-1A    |R| 4-3A    > =      0.000000      0.000000      0.000000 [SSS]
 < 2-1A    (MS= 0.0)|HSO| 4-3A    (MS= 0.0)> =     0.0000    -2.3445I    [C]
 < 2-1A    (MS= 0.0)|HSO| 4-3A    (MS= 1.0)> =    72.3962    12.4515I    [C]
 < 2-1A    (MS= 0.0)|HSO| 4-3A    (MS=-1.0)> =    72.3962   -12.4515I    [P]
  
   < 3-1A    |R| 1-3A    > =      0.000000      0.000000      0.000000 [SSS]
 < 3-1A    (MS= 0.0)|HSO| 1-3A    (MS= 0.0)> =     0.0000     2.5759I    [C]
 < 3-1A    (MS= 0.0)|HSO| 1-3A    (MS= 1.0)> =   -74.1090   -13.8549I    [C]
 < 3-1A    (MS= 0.0)|HSO| 1-3A    (MS=-1.0)> =   -74.1090    13.8549I    [P]
  
   < 3-1A    |R| 2-3A    > =      0.000000      0.000000      0.000000 [SSS]
 < 3-1A    (MS= 0.0)|HSO| 2-3A    (MS= 0.0)> =     0.0000     0.0330I    [C]
 < 3-1A    (MS= 0.0)|HSO| 2-3A    (MS= 1.0)> =    -0.5728    -0.1898I    [C]
 < 3-1A    (MS= 0.0)|HSO| 2-3A    (MS=-1.0)> =    -0.5728     0.1898I    [P]
  
   < 3-1A    |R| 3-3A    > =      0.000000      0.000000      0.000000 [SSS]
 < 3-1A    (MS= 0.0)|HSO| 3-3A    (MS= 0.0)> =     0.0000    -0.0034I    [C]
 < 3-1A    (MS= 0.0)|HSO| 3-3A    (MS= 1.0)> =     0.0437     0.0193I    [C]
 < 3-1A    (MS= 0.0)|HSO| 3-3A    (MS=-1.0)> =     0.0437    -0.0193I    [P]
  
   < 3-1A    |R| 4-3A    > =      0.000000      0.000000      0.000000 [SSS]
 < 3-1A    (MS= 0.0)|HSO| 4-3A    (MS= 0.0)> =     0.0000     7.7596I    [C]
 < 3-1A    (MS= 0.0)|HSO| 4-3A    (MS= 1.0)> =   -58.0414   -46.9740I    [C]
 < 3-1A    (MS= 0.0)|HSO| 4-3A    (MS=-1.0)> =   -58.0414    46.9740I    [P]
  
   < 4-1A    |R| 1-3A    > =      0.000000      0.000000      0.000000 [SSS]
 < 4-1A    (MS= 0.0)|HSO| 1-3A    (MS= 0.0)> =     0.0000    -0.0074I    [C]
 < 4-1A    (MS= 0.0)|HSO| 1-3A    (MS= 1.0)> =    -0.2724     0.0560I    [C]
 < 4-1A    (MS= 0.0)|HSO| 1-3A    (MS=-1.0)> =    -0.2724    -0.0560I    [P]
  
   < 4-1A    |R| 2-3A    > =      0.000000      0.000000      0.000000 [SSS]
 < 4-1A    (MS= 0.0)|HSO| 2-3A    (MS= 0.0)> =     0.0000    -2.3376I    [C]
 < 4-1A    (MS= 0.0)|HSO| 2-3A    (MS= 1.0)> =    72.3478    12.4117I    [C]
 < 4-1A    (MS= 0.0)|HSO| 2-3A    (MS=-1.0)> =    72.3478   -12.4117I    [P]
  
   < 4-1A    |R| 3-3A    > =      0.000000      0.000000      0.000000 [SSS]
 < 4-1A    (MS= 0.0)|HSO| 3-3A    (MS= 0.0)> =     0.0000    -7.7603I    [C]
 < 4-1A    (MS= 0.0)|HSO| 3-3A    (MS= 1.0)> =    58.0593    46.9768I    [C]
 < 4-1A    (MS= 0.0)|HSO| 3-3A    (MS=-1.0)> =    58.0593   -46.9768I    [P]
  
   < 4-1A    |R| 4-3A    > =      0.000000      0.000000      0.000000 [SSS]
 < 4-1A    (MS= 0.0)|HSO| 4-3A    (MS= 0.0)> =     0.0000    -0.0028I    [C]
 < 4-1A    (MS= 0.0)|HSO| 4-3A    (MS= 1.0)> =     0.0285     0.0165I    [C]
 < 4-1A    (MS= 0.0)|HSO| 4-3A    (MS=-1.0)> =     0.0285    -0.0165I    [P]
  
 CPU     0: STEP CPU TIME=     0.00 TOTAL CPU TIME=         64.7 (      1.1 MIN)
 TOTAL WALL CLOCK TIME=         64.7 SECONDS, CPU UTILIZATION IS   100.00%
   < 1-3A    |R| 1-3A    > =     -0.209525     -0.475644      0.595903 [CCC]
 < 1-3A    (MS= 1.0)|HSO| 1-3A    (MS= 1.0)> =     0.0000    -0.0000I    [C]
 < 1-3A    (MS= 0.0)|HSO| 1-3A    (MS= 0.0)> =    -0.0000     0.0000I    [W]
 < 1-3A    (MS=-1.0)|HSO| 1-3A    (MS=-1.0)> =    -0.0000     0.0000I    [P]
 < 1-3A    (MS= 0.0)|HSO| 1-3A    (MS= 1.0)> =    -0.0000     0.0000I    [C]
 < 1-3A    (MS= 1.0)|HSO| 1-3A    (MS= 0.0)> =     0.0000     0.0000I    [P]
 < 1-3A    (MS=-1.0)|HSO| 1-3A    (MS= 0.0)> =    -0.0000     0.0000I    [P]
 < 1-3A    (MS= 0.0)|HSO| 1-3A    (MS=-1.0)> =     0.0000     0.0000I    [P]
  
   < 1-3A    |R| 2-3A    > =      0.055135      0.021386     -0.002937 [CCC]
 < 1-3A    (MS= 1.0)|HSO| 2-3A    (MS= 1.0)> =     0.0000    -7.7607I    [C]
 < 1-3A    (MS= 0.0)|HSO| 2-3A    (MS= 0.0)> =    -0.0000     0.0000I    [W]
 < 1-3A    (MS=-1.0)|HSO| 2-3A    (MS=-1.0)> =    -0.0000     7.7607I    [P]
 < 1-3A    (MS= 0.0)|HSO| 2-3A    (MS= 1.0)> =   -58.0812   -46.9809I    [C]
 < 1-3A    (MS= 1.0)|HSO| 2-3A    (MS= 0.0)> =    58.0812   -46.9809I    [P]
 < 1-3A    (MS=-1.0)|HSO| 2-3A    (MS= 0.0)> =   -58.0812   -46.9809I    [P]
 < 1-3A    (MS= 0.0)|HSO| 2-3A    (MS=-1.0)> =    58.0812   -46.9809I    [P]
  
   < 1-3A    |R| 3-3A    > =      0.027276      0.004736     -0.033244 [CCC]
 < 1-3A    (MS= 1.0)|HSO| 3-3A    (MS= 1.0)> =     0.0000     2.3404I    [C]
 < 1-3A    (MS= 0.0)|HSO| 3-3A    (MS= 0.0)> =    -0.0000    -0.0000I    [W]
 < 1-3A    (MS=-1.0)|HSO| 3-3A    (MS=-1.0)> =    -0.0000    -2.3404I    [P]
 < 1-3A    (MS= 0.0)|HSO| 3-3A    (MS= 1.0)> =    72.3644    12.4256I    [C]
 < 1-3A    (MS= 1.0)|HSO| 3-3A    (MS= 0.0)> =   -72.3644    12.4256I    [P]
 < 1-3A    (MS=-1.0)|HSO| 3-3A    (MS= 0.0)> =    72.3644    12.4256I    [P]
 < 1-3A    (MS= 0.0)|HSO| 3-3A    (MS=-1.0)> =   -72.3644    12.4256I    [P]
  
   < 1-3A    |R| 4-3A    > =      0.000054      0.000020     -0.000245 [CCC]
 < 1-3A    (MS= 1.0)|HSO| 4-3A    (MS= 1.0)> =     0.0000     0.0361I    [C]
 < 1-3A    (MS= 0.0)|HSO| 4-3A    (MS= 0.0)> =    -0.0000    -0.0000I    [W]
 < 1-3A    (MS=-1.0)|HSO| 4-3A    (MS=-1.0)> =    -0.0000    -0.0361I    [P]
 < 1-3A    (MS= 0.0)|HSO| 4-3A    (MS= 1.0)> =     0.6145     0.2098I    [C]
 < 1-3A    (MS= 1.0)|HSO| 4-3A    (MS= 0.0)> =    -0.6145     0.2098I    [P]
 < 1-3A    (MS=-1.0)|HSO| 4-3A    (MS= 0.0)> =     0.6145     0.2098I    [P]
 < 1-3A    (MS= 0.0)|HSO| 4-3A    (MS=-1.0)> =    -0.6145     0.2098I    [P]
  
   < 2-3A    |R| 2-3A    > =     -0.229398     -0.454809      0.498536 [CCC]
 < 2-3A    (MS= 1.0)|HSO| 2-3A    (MS= 1.0)> =     0.0000    -0.0000I    [C]
 < 2-3A    (MS= 0.0)|HSO| 2-3A    (MS= 0.0)> =    -0.0000     0.0000I    [W]
 < 2-3A    (MS=-1.0)|HSO| 2-3A    (MS=-1.0)> =    -0.0000     0.0000I    [P]
 < 2-3A    (MS= 0.0)|HSO| 2-3A    (MS= 1.0)> =    -0.0000     0.0000I    [C]
 < 2-3A    (MS= 1.0)|HSO| 2-3A    (MS= 0.0)> =     0.0000     0.0000I    [P]
 < 2-3A    (MS=-1.0)|HSO| 2-3A    (MS= 0.0)> =    -0.0000     0.0000I    [P]
 < 2-3A    (MS= 0.0)|HSO| 2-3A    (MS=-1.0)> =     0.0000     0.0000I    [P]
  
   < 2-3A    |R| 3-3A    > =     -0.001052     -0.000020     -0.002415 [CCC]
 < 2-3A    (MS= 1.0)|HSO| 3-3A    (MS= 1.0)> =     0.0000    -0.0059I    [C]
 < 2-3A    (MS= 0.0)|HSO| 3-3A    (MS= 0.0)> =    -0.0000     0.0000I    [W]
 < 2-3A    (MS=-1.0)|HSO| 3-3A    (MS=-1.0)> =    -0.0000     0.0059I    [P]
 < 2-3A    (MS= 0.0)|HSO| 3-3A    (MS= 1.0)> =     0.3037    -0.0451I    [C]
 < 2-3A    (MS= 1.0)|HSO| 3-3A    (MS= 0.0)> =    -0.3037    -0.0451I    [P]
 < 2-3A    (MS=-1.0)|HSO| 3-3A    (MS= 0.0)> =     0.3037    -0.0451I    [P]
 < 2-3A    (MS= 0.0)|HSO| 3-3A    (MS=-1.0)> =    -0.3037    -0.0451I    [P]
  
   < 2-3A    |R| 4-3A    > =     -0.025652     -0.004112      0.033299 [CCC]
 < 2-3A    (MS= 1.0)|HSO| 4-3A    (MS= 1.0)> =     0.0000    -2.5799I    [C]
 < 2-3A    (MS= 0.0)|HSO| 4-3A    (MS= 0.0)> =    -0.0000     0.0000I    [W]
 < 2-3A    (MS=-1.0)|HSO| 4-3A    (MS=-1.0)> =    -0.0000     2.5799I    [P]
 < 2-3A    (MS= 0.0)|HSO| 4-3A    (MS= 1.0)> =   -74.1395   -13.8803I    [C]
 < 2-3A    (MS= 1.0)|HSO| 4-3A    (MS= 0.0)> =    74.1395   -13.8803I    [P]
 < 2-3A    (MS=-1.0)|HSO| 4-3A    (MS= 0.0)> =   -74.1395   -13.8803I    [P]
 < 2-3A    (MS= 0.0)|HSO| 4-3A    (MS=-1.0)> =    74.1395   -13.8803I    [P]
  
   < 3-3A    |R| 3-3A    > =     -0.155793     -0.455857      0.653045 [CCC]
 < 3-3A    (MS= 1.0)|HSO| 3-3A    (MS= 1.0)> =     0.0000    -0.0000I    [C]
 < 3-3A    (MS= 0.0)|HSO| 3-3A    (MS= 0.0)> =    -0.0000     0.0000I    [W]
 < 3-3A    (MS=-1.0)|HSO| 3-3A    (MS=-1.0)> =    -0.0000     0.0000I    [P]
 < 3-3A    (MS= 0.0)|HSO| 3-3A    (MS= 1.0)> =    -0.0000    -0.0000I    [C]
 < 3-3A    (MS= 1.0)|HSO| 3-3A    (MS= 0.0)> =     0.0000    -0.0000I    [P]
 < 3-3A    (MS=-1.0)|HSO| 3-3A    (MS= 0.0)> =    -0.0000    -0.0000I    [P]
 < 3-3A    (MS= 0.0)|HSO| 3-3A    (MS=-1.0)> =     0.0000    -0.0000I    [P]
  
   < 3-3A    |R| 4-3A    > =     -0.055860     -0.021653      0.004586 [CCC]
 < 3-3A    (MS= 1.0)|HSO| 4-3A    (MS= 1.0)> =     0.0000     7.6965I    [C]
 < 3-3A    (MS= 0.0)|HSO| 4-3A    (MS= 0.0)> =    -0.0000    -0.0000I    [W]
 < 3-3A    (MS=-1.0)|HSO| 4-3A    (MS=-1.0)> =    -0.0000    -7.6965I    [P]
 < 3-3A    (MS= 0.0)|HSO| 4-3A    (MS= 1.0)> =    56.1554    46.6352I    [C]
 < 3-3A    (MS= 1.0)|HSO| 4-3A    (MS= 0.0)> =   -56.1554    46.6352I    [P]
 < 3-3A    (MS=-1.0)|HSO| 4-3A    (MS= 0.0)> =    56.1554    46.6352I    [P]
 < 3-3A    (MS= 0.0)|HSO| 4-3A    (MS=-1.0)> =   -56.1554    46.6352I    [P]
  
   < 4-3A    |R| 4-3A    > =     -0.176759     -0.435510      0.555402 [CCC]
 < 4-3A    (MS= 1.0)|HSO| 4-3A    (MS= 1.0)> =     0.0000     0.0000I    [C]
 < 4-3A    (MS= 0.0)|HSO| 4-3A    (MS= 0.0)> =    -0.0000    -0.0000I    [W]
 < 4-3A    (MS=-1.0)|HSO| 4-3A    (MS=-1.0)> =    -0.0000    -0.0000I    [P]
 < 4-3A    (MS= 0.0)|HSO| 4-3A    (MS= 1.0)> =    -0.0000    -0.0000I    [C]
 < 4-3A    (MS= 1.0)|HSO| 4-3A    (MS= 0.0)> =     0.0000    -0.0000I    [P]
 < 4-3A    (MS=-1.0)|HSO| 4-3A    (MS= 0.0)> =    -0.0000    -0.0000I    [P]
 < 4-3A    (MS= 0.0)|HSO| 4-3A    (MS=-1.0)> =     0.0000    -0.0000I    [P]
  
 CPU     0: STEP CPU TIME=     0.00 TOTAL CPU TIME=         64.7 (      1.1 MIN)
 TOTAL WALL CLOCK TIME=         64.7 SECONDS, CPU UTILIZATION IS   100.00%

 >>> DIMENSION OF HSO MATRIX =      16
     LARGEST NUMBER OF WALKS =      10

     THE MAX HSO MATRIX ELEMENT ABSOLUTE ERROR IS 7.54E-03 CM-1.
     TO DECREASE THE ERROR MAKE SYMTOL SMALLER.

     CI   ADIABATIC STATES (CM-1 UNIT) ---
             0.000       1279.998       2068.057       3434.902       -299.983
          -299.983       -299.983       1824.765       1824.765       1824.765
          2086.734       2086.734       2086.734       3098.771       3098.771
          3098.771

 WEIGHTS OF SO   CI   STATES ---

 STATE   1: RELATIVE E=       -311.533 CM-1; WEIGHT = 0.994  2001
         1.0000
          1      2      3      4      5      6      7      8
         0.0000 0.0042 0.0016 0.0000 0.9937 0.0000 0.0005 0.0000

 STATE   2: RELATIVE E=       -309.779 CM-1; WEIGHT = 0.996  2001
         1.0000
          1      2      3      4      5      6      7      8
         0.0000 0.0000 0.0005 0.0000 0.9956 0.0025 0.0014 0.0000

 STATE   3: RELATIVE E=       -309.769 CM-1; WEIGHT = 0.996  2001
         1.0000
          1      2      3      4      5      6      7      8
         0.0000 0.0000 0.0000 0.0000 0.9956 0.0025 0.0019 0.0000

 STATE   4: RELATIVE E=        -11.307 CM-1; WEIGHT = 0.994  1001
         1.0000
          1      2      3      4      5      6      7      8
         0.9942 0.0000 0.0000 0.0000 0.0000 0.0032 0.0026 0.0000

 STATE   5: RELATIVE E=       1280.841 CM-1; WEIGHT = 0.993  1002
         1.0000
          1      2      3      4      5      6      7      8
         0.0000 0.9925 0.0000 0.0000 0.0042 0.0000 0.0000 0.0032

 STATE   6: RELATIVE E=       1821.097 CM-1; WEIGHT = 0.990  2002
         1.0000
          1      2      3      4      5      6      7      8
         0.0000 0.0000 0.0000 0.0000 0.0025 0.9902 0.0001 0.0071

 STATE   7: RELATIVE E=       1821.237 CM-1; WEIGHT = 0.990  2002
         1.0000
          1      2      3      4      5      6      7      8
         0.0004 0.0000 0.0000 0.0001 0.0022 0.9902 0.0002 0.0069

 STATE   8: RELATIVE E=       1823.809 CM-1; WEIGHT = 0.993  2002
         1.0000
          1      2      3      4      5      6      7      8
         0.0028 0.0000 0.0000 0.0040 0.0003 0.9927 0.0000 0.0002

 STATE   9: RELATIVE E=       2062.129 CM-1; WEIGHT = 0.988  1003
         1.0000
          1      2      3      4      5      6      7      8
         0.0000 0.0000 0.9877 0.0000 0.0020 0.0002 0.0000 0.0101

 STATE  10: RELATIVE E=       2080.864 CM-1; WEIGHT = 0.988  2003
         1.0000
          1      2      3      4      5      6      7      8
         0.0000 0.0000 0.0000 0.0000 0.0018 0.0004 0.9879 0.0098

 STATE  11: RELATIVE E=       2081.019 CM-1; WEIGHT = 0.988  2003
         1.0000
          1      2      3      4      5      6      7      8
         0.0004 0.0000 0.0000 0.0000 0.0015 0.0005 0.9879 0.0097

 STATE  12: RELATIVE E=       2083.795 CM-1; WEIGHT = 0.991  2003
         1.0000
          1      2      3      4      5      6      7      8
         0.0021 0.0000 0.0000 0.0059 0.0003 0.0001 0.9914 0.0001

 STATE  13: RELATIVE E=       3115.484 CM-1; WEIGHT = 0.987  2004
         1.0000
          1      2      3      4      5      6      7      8
         0.0000 0.0032 0.0080 0.0000 0.0000 0.0000 0.0023 0.9865

 STATE  14: RELATIVE E=       3118.029 CM-1; WEIGHT = 0.983  2004
         1.0000
          1      2      3      4      5      6      7      8
         0.0000 0.0000 0.0022 0.0000 0.0000 0.0068 0.0078 0.9833

 STATE  15: RELATIVE E=       3118.075 CM-1; WEIGHT = 0.983  2004
         1.0000
          1      2      3      4      5      6      7      8
         0.0000 0.0000 0.0000 0.0000 0.0000 0.0068 0.0100 0.9832

 STATE  16: RELATIVE E=       3449.829 CM-1; WEIGHT = 0.990  1004
         1.0000
          1      2      3      4      5      6      7      8
         0.0000 0.0000 0.0000 0.9899 0.0000 0.0041 0.0060 0.0000


 -----------------------------------------------------------
 EIGENVALUES AND EIGENVECTORS OF THE SO   CI   HAMILTONIAN
 -----------------------------------------------------------

                          1          2          3          4          5
   STATE ENERGY ---     -311.53    -309.78    -309.77     -11.31    1280.84
       STATE ID ---       2001       2001       2001       1001       1002

    1< 1>  1(  0.0) R   0.000024   0.000061   0.000011   0.997104   0.000068
                   I   0.000000   0.000000  -0.000000   0.000000   0.000000
    2< 2>  1(  0.0) R   0.065087   0.000725  -0.000000   0.000021  -0.996249
                   I   0.000000  -0.000000  -0.000000   0.000000  -0.000000
    3< 3>  1(  0.0) R  -0.039371   0.021464  -0.000043   0.000024  -0.001040
                   I  -0.000000  -0.000000   0.000000  -0.000000  -0.000000
    4< 4>  1(  0.0) R  -0.000066   0.000078  -0.001276  -0.002846   0.000041
                   I   0.000000  -0.000000   0.000000   0.000000  -0.000000
    5< 1>  3(  1.0) R  -0.545895   0.446366  -0.003629  -0.000014  -0.035371
                   I   0.442948   0.543375   0.077346  -0.000044   0.029362
    6< 1>  3(  0.0) R   0.000000  -0.000000   0.000000  -0.000000  -0.000000
                   I  -0.073083  -0.081484   0.991793   0.000000  -0.004828
    7< 1>  3( -1.0) R  -0.545895   0.446366  -0.003629  -0.000014  -0.035371
                   I  -0.442948  -0.543375  -0.077346   0.000044  -0.029362
    8< 2>  3(  1.0) R  -0.000007   0.000185   0.022170   0.030606   0.000023
                   I  -0.000001  -0.003857   0.027079  -0.025418  -0.000031
    9< 2>  3(  0.0) R   0.000000  -0.000000   0.000000   0.000000   0.000000
                   I  -0.000076  -0.049361  -0.004066   0.004204   0.000011
   10< 2>  3( -1.0) R  -0.000007   0.000185   0.022170   0.030606   0.000023
                   I   0.000001   0.003857  -0.027079   0.025418   0.000031
   11< 3>  3(  1.0) R  -0.000033  -0.000105  -0.005236   0.035362  -0.000735
                   I   0.001673   0.002918  -0.030034  -0.006621   0.000304
   12< 3>  3(  0.0) R  -0.000000   0.000000  -0.000000   0.000000  -0.000000
                   I   0.021146   0.037549   0.004663   0.001214   0.000500
   13< 3>  3( -1.0) R  -0.000033  -0.000105  -0.005236   0.035362  -0.000735
                   I  -0.001673  -0.002918   0.030034   0.006621  -0.000304
   14< 4>  3(  1.0) R  -0.002345  -0.000375  -0.000055   0.000091   0.039627
                   I   0.000437  -0.001966  -0.000372   0.000151  -0.006814
   15< 4>  3(  0.0) R  -0.000000   0.000000  -0.000000   0.000000  -0.000000
                   I   0.000012   0.000559  -0.002464   0.001759   0.001275
   16< 4>  3( -1.0) R  -0.002345  -0.000375  -0.000055   0.000091   0.039627
                   I  -0.000437   0.001966   0.000372  -0.000151   0.006814

                          6          7          8          9         10
   STATE ENERGY ---     1821.10    1821.24    1823.81    2062.13    2080.86
       STATE ID ---       2002       2002       2002       1003       2003

    1< 1>  1(  0.0) R  -0.000020   0.019846  -0.053240  -0.000312  -0.000345
                   I   0.000000   0.000000   0.000000   0.000000   0.000000
    2< 2>  1(  0.0) R   0.000114  -0.000030   0.000057  -0.006548  -0.003696
                   I  -0.000000  -0.000000  -0.000000   0.000000  -0.000000
    3< 3>  1(  0.0) R  -0.006854   0.000061   0.003523  -0.993841   0.005739
                   I   0.000000   0.000000   0.000000   0.000000   0.000000
    4< 4>  1(  0.0) R   0.000003  -0.011030  -0.063507  -0.000478  -0.000092
                   I   0.000000  -0.000000  -0.000000  -0.000000  -0.000000
    5< 1>  3(  1.0) R   0.022500   0.000150  -0.000048   0.030760  -0.005088
                   I   0.027432  -0.003727  -0.001248  -0.006164  -0.029381
    6< 1>  3(  0.0) R  -0.000000  -0.000000   0.000000   0.000000  -0.000000
                   I  -0.004202  -0.047114  -0.016614   0.001068   0.005068
    7< 1>  3( -1.0) R   0.022500   0.000150  -0.000048   0.030760  -0.005088
                   I  -0.027432   0.003727   0.001248   0.006164   0.029381
    8< 2>  3(  1.0) R  -0.003428   0.236283   0.663740   0.002380   0.000151
                   I   0.077814   0.658824  -0.234347  -0.001701   0.000673
    9< 2>  3(  0.0) R   0.000000   0.000000   0.000000  -0.000000  -0.000000
                   I   0.988971  -0.102035   0.041490  -0.011575   0.020703
   10< 2>  3( -1.0) R  -0.003428   0.236283   0.663740   0.002380   0.000151
                   I  -0.077814  -0.658824   0.234347   0.001701  -0.000673
   11< 3>  3(  1.0) R   0.000202  -0.004506   0.002116   0.002108   0.002909
                   I  -0.002036  -0.007511  -0.001281  -0.000308   0.084399
   12< 3>  3(  0.0) R  -0.000000  -0.000000  -0.000000   0.000000  -0.000000
                   I  -0.011217   0.002617  -0.000585   0.005713   0.986741
   13< 3>  3( -1.0) R   0.000202  -0.004506   0.002116   0.002108   0.002909
                   I   0.002036   0.007511   0.001281   0.000308  -0.084399
   14< 4>  3(  1.0) R   0.011005   0.000189   0.000156  -0.055602  -0.044971
                   I   0.058144  -0.006520   0.000985   0.043829  -0.053220
   15< 4>  3(  0.0) R  -0.000000  -0.000000   0.000000  -0.000000  -0.000000
                   I  -0.009128  -0.082594   0.012865  -0.007083   0.009491
   16< 4>  3( -1.0) R   0.011005   0.000189   0.000156  -0.055602  -0.044971
                   I  -0.058144   0.006520  -0.000985  -0.043829   0.053220

                         11         12         13         14         15
   STATE ENERGY ---     2081.02    2083.80    3115.48    3118.03    3118.08
       STATE ID ---       2003       2003       2004       2004       2004

    1< 1>  1(  0.0) R  -0.020309  -0.046046  -0.000127   0.000031   0.003006
                   I   0.000000   0.000000   0.000000   0.000000   0.000000
    2< 2>  1(  0.0) R  -0.000239  -0.001036   0.056482  -0.001654  -0.000006
                   I   0.000000  -0.000000  -0.000000   0.000000  -0.000000
    3< 3>  1(  0.0) R   0.000760   0.003052  -0.089379  -0.046667  -0.000134
                   I   0.000000  -0.000000   0.000000   0.000000  -0.000000
    4< 4>  1(  0.0) R   0.005795  -0.076955  -0.000135  -0.000042   0.000029
                   I  -0.000000   0.000000  -0.000000   0.000000   0.000000
    5< 1>  3(  1.0) R  -0.000056  -0.000080   0.002710   0.002447  -0.000041
                   I   0.003378  -0.001375  -0.002116   0.003057  -0.000550
    6< 1>  3(  0.0) R   0.000000  -0.000000  -0.000000  -0.000000   0.000000
                   I   0.038076  -0.018005   0.000384  -0.000722  -0.004818
    7< 1>  3( -1.0) R  -0.000056  -0.000080   0.002710   0.002447  -0.000041
                   I  -0.003378   0.001375   0.002116  -0.003057   0.000550
    8< 2>  3(  1.0) R   0.004368  -0.007722   0.000040  -0.000224   0.010780
                   I   0.015723   0.001893   0.000087   0.006308   0.056837
    9< 2>  3(  0.0) R  -0.000000   0.000000   0.000000   0.000000  -0.000000
                   I  -0.001499  -0.001460   0.001196   0.081775  -0.008708
   10< 2>  3( -1.0) R   0.004368  -0.007722   0.000040  -0.000224   0.010780
                   I  -0.015723  -0.001893  -0.000087  -0.006308  -0.056837
   11< 3>  3(  1.0) R   0.400719   0.578130  -0.000171   0.000381  -0.045412
                   I   0.573001  -0.399207   0.003770  -0.006741  -0.053998
   12< 3>  3(  0.0) R   0.000000  -0.000000  -0.000000  -0.000000   0.000000
                   I  -0.100385   0.064877   0.047430  -0.087549   0.007992
   13< 3>  3( -1.0) R   0.400719   0.578130  -0.000171   0.000381  -0.045412
                   I  -0.573001   0.399207  -0.003770   0.006741   0.053998
   14< 4>  3(  1.0) R   0.000332   0.000272   0.688158  -0.140059  -0.003277
                   I   0.008387   0.000562  -0.139142  -0.683082   0.075759
   15< 4>  3(  0.0) R   0.000000  -0.000000   0.000000   0.000000  -0.000000
                   I   0.097555   0.008912   0.025964   0.104066   0.985737
   16< 4>  3( -1.0) R   0.000332   0.000272   0.688158  -0.140059  -0.003277
                   I  -0.008387  -0.000562   0.139142   0.683082  -0.075759

                         16
   STATE ENERGY ---     3449.83
       STATE ID ---       1004

    1< 1>  1(  0.0) R   0.003770
                   I   0.000000
    2< 2>  1(  0.0) R   0.000026
                   I  -0.000000
    3< 3>  1(  0.0) R   0.000038
                   I  -0.000000
    4< 4>  1(  0.0) R  -0.994927
                   I  -0.000000
    5< 1>  3(  1.0) R   0.000067
                   I   0.000168
    6< 1>  3(  0.0) R  -0.000000
                   I   0.001923
    7< 1>  3( -1.0) R   0.000067
                   I  -0.000168
    8< 2>  3(  1.0) R  -0.044481
                   I   0.007640
    9< 2>  3(  0.0) R   0.000000
                   I  -0.001421
   10< 2>  3( -1.0) R  -0.044481
                   I  -0.007640
   11< 3>  3(  1.0) R  -0.042565
                   I   0.034428
   12< 3>  3(  0.0) R  -0.000000
                   I  -0.005699
   13< 3>  3( -1.0) R  -0.042565
                   I  -0.034428
   14< 4>  3(  1.0) R  -0.000086
                   I   0.000049
   15< 4>  3(  0.0) R   0.000000
                   I  -0.000005
   16< 4>  3( -1.0) R  -0.000086
                   I  -0.000049

   SPIN-MIXED   CI   STATES (CM-1 UNIT) ---
 (RELATIVE TO THE LOWEST SPIN-MIXED STATE)
           0.000          1.755          1.764        300.227       1592.374
        2132.631       2132.770       2135.342       2373.662       2392.397
        2392.552       2395.328       3427.017       3429.562       3429.609
        3761.362

   SPIN-MIXED   CI   STATES (CM-1 UNIT) ---
      1(   2001)     2(   2001)     3(   2001)     4(   1001)     5(   1002)
        -311.533       -309.779       -309.769        -11.307       1280.841
      6(   2002)     7(   2002)     8(   2002)     9(   1003)    10(   2003)
        1821.097       1821.237       1823.809       2062.129       2080.864
     11(   2003)    12(   2003)    13(   2004)    14(   2004)    15(   2004)
        2081.019       2083.795       3115.484       3118.029       3118.075
     16(   1004)
        3449.829

 NON-ZERO   CI   SPIN-ORBIT COUPLING CONSTANTS (CM-1)
 ---------------------------------------------------------------------
 MUL1(CI)|MUL2(CI)| CI ROOT 1 | CI ROOT 2 |    FULL     | 1E ONLY
 ---------------------------------------------------------------------
  1 ( 1) | 3 ( 2) |     1     |     1     |         0.02|
  1 ( 1) | 3 ( 2) |     1     |     2     |       103.54|
  1 ( 1) | 3 ( 2) |     1     |     3     |       106.73|
  1 ( 1) | 3 ( 2) |     1     |     4     |         0.42|
  1 ( 1) | 3 ( 2) |     2     |     1     |       103.57|
  1 ( 1) | 3 ( 2) |     2     |     2     |         0.03|
  1 ( 1) | 3 ( 2) |     2     |     3     |         0.89|
  1 ( 1) | 3 ( 2) |     2     |     4     |       103.91|
  1 ( 1) | 3 ( 2) |     3     |     1     |       106.65|
  1 ( 1) | 3 ( 2) |     3     |     2     |         0.85|
  1 ( 1) | 3 ( 2) |     3     |     3     |         0.07|
  1 ( 1) | 3 ( 2) |     3     |     4     |       105.88|
  1 ( 1) | 3 ( 2) |     4     |     1     |         0.39|
  1 ( 1) | 3 ( 2) |     4     |     2     |       103.84|
  1 ( 1) | 3 ( 2) |     4     |     3     |       105.90|
  1 ( 1) | 3 ( 2) |     4     |     4     |         0.05|
  3 ( 2) | 3 ( 2) |     1     |     2     |       149.81|
  3 ( 2) | 3 ( 2) |     1     |     3     |       146.88|
  3 ( 2) | 3 ( 2) |     1     |     4     |         1.30|
  3 ( 2) | 3 ( 2) |     2     |     3     |         0.61|
  3 ( 2) | 3 ( 2) |     2     |     4     |       150.90|
  3 ( 2) | 3 ( 2) |     3     |     4     |       146.40|
 ---------------------------------------------------------------------


 ***** START CALCULATING TRANSITION MOMENT AMONG SPIN-MIXED   CI   STATES *****

 NUMBER OF ORBITALS            =    4
 DIMENSION OF HSO MATRIX       =   16
 NUMBER OF SPIN-MULTIPLICITIES =    2

 NOTE THAT T(X),T(Y),T(Z) ARE COMPLEX NUMBERS.


        STATES         ENERGY DIFF.         T(X)                   T(Y)                   T(Z)              TM
    1( 2001)   1( 2001)        0.00   -0.20951   -0.00000I   -0.47552    0.00000I    0.59559   -0.00000I    0.79040
    1( 2001)   2( 2001)        1.75   -0.00000    0.00000I    0.00000    0.00000I   -0.00000   -0.00000I    0.00000
    1( 2001)   4( 1001)      300.23    0.00033   -0.00000I    0.00016   -0.00000I    0.00015    0.00000I    0.00040
    1( 2001)   5( 1002)     1592.37    0.00135   -0.00000I   -0.00135   -0.00000I    0.00639    0.00000I    0.00667
    1( 2001)   6( 2002)     2132.63   -0.00003    0.00000I    0.00000   -0.00000I   -0.00001    0.00000I    0.00003
    1( 2001)   7( 2002)     2132.77    0.01845   -0.00000I    0.00717   -0.00000I   -0.00091   -0.00000I    0.01982
    1( 2001)   8( 2002)     2135.34   -0.05210    0.00000I   -0.02017    0.00000I    0.00298   -0.00000I    0.05595
    1( 2001)   9( 1003)     2373.66    0.00180   -0.00000I    0.00069   -0.00000I    0.00221   -0.00000I    0.00293
    1( 2001)  10( 2003)     2392.40    0.00105    0.00000I    0.00039    0.00000I    0.00123    0.00000I    0.00167
    1( 2001)  11( 2003)     2392.55    0.00252   -0.00000I    0.00052   -0.00000I   -0.00262    0.00000I    0.00368
    1( 2001)  12( 2003)     2395.33   -0.02680    0.00000I   -0.00457    0.00000I    0.03312   -0.00000I    0.04285
    1( 2001)  13( 2004)     3427.02    0.00000    0.00000I    0.00001    0.00000I    0.00023   -0.00000I    0.00023
    1( 2001)  14( 2004)     3429.56   -0.00003    0.00000I   -0.00001    0.00000I    0.00011   -0.00000I    0.00011
    1( 2001)  15( 2004)     3429.61    0.00102   -0.00000I    0.00039   -0.00000I   -0.00006   -0.00000I    0.00110
    1( 2001)  16( 1004)     3761.36    0.00132   -0.00000I    0.00044   -0.00000I   -0.00040    0.00000I    0.00144
    2( 2001)   2( 2001)        0.00   -0.20947   -0.00000I   -0.47556   -0.00000I    0.59578    0.00000I    0.79056
    2( 2001)   4( 1001)      298.47    0.00008    0.00000I    0.00002    0.00000I   -0.00010   -0.00000I    0.00013
    2( 2001)   5( 1002)     1590.62   -0.00002    0.00000I   -0.00002    0.00000I    0.00003   -0.00000I    0.00004
    2( 2001)   6( 2002)     2130.88    0.00092   -0.00000I   -0.00104    0.00000I    0.00472   -0.00000I    0.00492
    2( 2001)   7( 2002)     2131.02    0.05145    0.00000I    0.02005    0.00000I   -0.00224    0.00000I    0.05526
    2( 2001)   8( 2002)     2133.59    0.01857    0.00000I    0.00720    0.00000I   -0.00103    0.00000I    0.01994
    2( 2001)   9( 1003)     2371.91   -0.00105    0.00000I   -0.00038    0.00000I   -0.00130   -0.00000I    0.00171
    2( 2001)  10( 2003)     2390.64    0.00242   -0.00000I    0.00078   -0.00000I    0.00192    0.00000I    0.00318
    2( 2001)  11( 2003)     2390.80    0.02811    0.00000I    0.00509    0.00000I   -0.03317   -0.00000I    0.04377
    2( 2001)  12( 2003)     2393.57    0.00192   -0.00000I    0.00029   -0.00000I   -0.00257   -0.00000I    0.00322
    2( 2001)  13( 2004)     3425.26    0.00003   -0.00000I    0.00001   -0.00000I   -0.00011    0.00000I    0.00012
    2( 2001)  14( 2004)     3427.81   -0.00011   -0.00000I   -0.00007   -0.00000I    0.00023   -0.00000I    0.00026
    2( 2001)  15( 2004)     3427.85    0.00043   -0.00000I    0.00047    0.00000I    0.00163    0.00000I    0.00175
    2( 2001)  16( 1004)     3759.61   -0.00056   -0.00000I   -0.00021   -0.00000I    0.00003   -0.00000I    0.00060
    3( 2001)   3( 2001)        0.00   -0.20947    0.00000I   -0.47556    0.00000I    0.59578    0.00000I    0.79056
    3( 2001)   5( 1002)     1590.61   -0.00002   -0.00000I   -0.00000   -0.00000I    0.00003    0.00000I    0.00004
    3( 2001)   6( 2002)     2130.87    0.05469   -0.00000I    0.02130   -0.00000I   -0.00246    0.00000I    0.05874
    3( 2001)   7( 2002)     2131.01   -0.00086   -0.00000I    0.00098   -0.00000I   -0.00444   -0.00000I    0.00463
    3( 2001)   8( 2002)     2133.58   -0.00035   -0.00000I    0.00035   -0.00000I   -0.00161   -0.00000I    0.00168
    3( 2001)   9( 1003)     2371.90   -0.00039   -0.00000I   -0.00018   -0.00000I   -0.00016    0.00000I    0.00046
    3( 2001)  10( 2003)     2390.63    0.02817    0.00000I    0.00509    0.00000I   -0.03327   -0.00000I    0.04389
    3( 2001)  11( 2003)     2390.79   -0.00249   -0.00000I   -0.00080   -0.00000I   -0.00201    0.00000I    0.00329
    3( 2001)  12( 2003)     2393.56    0.00087    0.00000I    0.00033    0.00000I    0.00111    0.00000I    0.00145
    3( 2001)  13( 2004)     3425.25    0.00071    0.00000I    0.00013    0.00000I   -0.00082   -0.00000I    0.00109
    3( 2001)  14( 2004)     3427.80    0.00085    0.00000I    0.00060    0.00000I    0.00141    0.00000I    0.00176
    3( 2001)  15( 2004)     3427.84    0.00011    0.00000I    0.00007   -0.00000I   -0.00026   -0.00000I    0.00029
    3( 2001)  16( 1004)     3759.60   -0.00001    0.00000I   -0.00001    0.00000I    0.00001    0.00000I    0.00002
    4( 1001)   4( 1001)        0.00   -0.20940   -0.00000I   -0.47552   -0.00000I    0.59575    0.00000I    0.79050
    4( 1001)   5( 1002)     1292.15   -0.05523   -0.00000I   -0.02140   -0.00000I    0.00305    0.00000I    0.05931
    4( 1001)   6( 2002)     1832.40    0.00024   -0.00000I    0.00004   -0.00000I   -0.00028    0.00000I    0.00037
    4( 1001)   7( 2002)     1832.54    0.00036   -0.00000I   -0.00042   -0.00000I    0.00187    0.00000I    0.00195
    4( 1001)   8( 2002)     1835.12   -0.00118   -0.00000I    0.00109   -0.00000I   -0.00515    0.00000I    0.00539
    4( 1001)   9( 1003)     2073.44    0.02703   -0.00000I    0.00466   -0.00000I   -0.03323    0.00000I    0.04309
    4( 1001)  10( 2003)     2092.17   -0.00024   -0.00000I   -0.00006   -0.00000I    0.00020    0.00000I    0.00032
    4( 1001)  11( 2003)     2092.33    0.00109   -0.00000I    0.00039   -0.00000I    0.00127    0.00000I    0.00171
    4( 1001)  12( 2003)     2095.10    0.00230    0.00000I    0.00087    0.00000I    0.00264   -0.00000I    0.00361
    4( 1001)  13( 2004)     3126.79    0.00145   -0.00000I    0.00033   -0.00000I   -0.00127    0.00000I    0.00195
    4( 1001)  14( 2004)     3129.34    0.00053   -0.00000I    0.00009   -0.00000I   -0.00066    0.00000I    0.00085
    4( 1001)  15( 2004)     3129.38   -0.00003    0.00000I   -0.00002   -0.00000I    0.00001   -0.00000I    0.00004
    4( 1001)  16( 1004)     3461.14    0.00003   -0.00000I    0.00001   -0.00000I   -0.00023    0.00000I    0.00023
    5( 1002)   5( 1002)        0.00   -0.22912   -0.00000I   -0.45485   -0.00000I    0.49914   -0.00000I    0.71311
    5( 1002)   6( 2002)      540.26    0.00001   -0.00000I    0.00000   -0.00000I    0.00002   -0.00000I    0.00002
    5( 1002)   7( 2002)      540.40    0.00020   -0.00000I    0.00007    0.00000I   -0.00005   -0.00000I    0.00021
    5( 1002)   8( 2002)      542.97   -0.00026    0.00000I   -0.00014    0.00000I   -0.00022    0.00000I    0.00037
    5( 1002)   9( 1003)      781.29    0.00075   -0.00000I   -0.00004   -0.00000I    0.00191   -0.00000I    0.00205
    5( 1002)  10( 2003)      800.02   -0.00015   -0.00000I   -0.00003   -0.00000I   -0.00023   -0.00000I    0.00027
    5( 1002)  11( 2003)      800.18   -0.00020    0.00000I   -0.00007   -0.00000I    0.00001    0.00000I    0.00021
    5( 1002)  12( 2003)      802.95   -0.00016   -0.00000I   -0.00010    0.00000I   -0.00050    0.00000I    0.00053
    5( 1002)  13( 2004)     1834.64    0.00313   -0.00000I    0.00112   -0.00000I    0.00341   -0.00000I    0.00476
    5( 1002)  14( 2004)     1837.19   -0.00004   -0.00000I   -0.00003    0.00000I    0.00002   -0.00000I    0.00005
    5( 1002)  15( 2004)     1837.23    0.00011   -0.00000I    0.00004   -0.00000I   -0.00000    0.00000I    0.00011
    5( 1002)  16( 1004)     2168.99    0.02587   -0.00000I    0.00420   -0.00000I   -0.03331    0.00000I    0.04239
    6( 2002)   6( 2002)        0.00   -0.22893   -0.00000I   -0.45472   -0.00000I    0.49927   -0.00000I    0.71305
    6( 2002)   8( 2002)        2.71   -0.00000   -0.00000I    0.00000    0.00000I   -0.00000   -0.00000I    0.00000
    6( 2002)   9( 1003)      241.03    0.00072    0.00000I    0.00005    0.00000I    0.00136    0.00000I    0.00154
    6( 2002)  10( 2003)      259.77   -0.00235   -0.00000I   -0.00012   -0.00000I   -0.00473   -0.00000I    0.00528
    6( 2002)  11( 2003)      259.92   -0.00331   -0.00000I   -0.00096   -0.00000I    0.00179    0.00000I    0.00388
    6( 2002)  12( 2003)      262.70    0.00084    0.00000I    0.00032    0.00000I    0.00025    0.00000I    0.00093
    6( 2002)  13( 2004)     1294.39   -0.00012   -0.00000I   -0.00003   -0.00000I   -0.00020   -0.00000I    0.00024
    6( 2002)  14( 2004)     1296.93   -0.00424   -0.00000I   -0.00165   -0.00000I   -0.00436   -0.00000I    0.00630
    6( 2002)  15( 2004)     1296.98   -0.02465   -0.00000I   -0.00373   -0.00000I    0.03317    0.00000I    0.04150
    6( 2002)  16( 1004)     1628.73   -0.00054   -0.00000I   -0.00021   -0.00000I    0.00003    0.00000I    0.00058
    7( 2002)   7( 2002)        0.00   -0.22893    0.00000I   -0.45472   -0.00000I    0.49927   -0.00000I    0.71306
    7( 2002)   8( 2002)        2.57   -0.00002    0.00000I   -0.00000    0.00000I   -0.00004   -0.00000I    0.00005
    7( 2002)   9( 1003)      240.89   -0.00053    0.00000I   -0.00012    0.00000I    0.00048    0.00000I    0.00073
    7( 2002)  10( 2003)      259.63    0.00341   -0.00000I    0.00101    0.00000I   -0.00167   -0.00000I    0.00393
    7( 2002)  11( 2003)      259.78   -0.00245   -0.00000I   -0.00013   -0.00000I   -0.00489    0.00000I    0.00547
    7( 2002)  12( 2003)      262.56    0.00035    0.00000I    0.00001    0.00000I    0.00078    0.00000I    0.00085
    7( 2002)  13( 2004)     1294.25   -0.00323   -0.00000I   -0.00044   -0.00000I    0.00464   -0.00000I    0.00567
    7( 2002)  14( 2004)     1296.79    0.02435   -0.00000I    0.00368   -0.00000I   -0.03284    0.00000I    0.04105
    7( 2002)  15( 2004)     1296.84   -0.00418   -0.00000I   -0.00163   -0.00000I   -0.00430    0.00000I    0.00621
    7( 2002)  16( 1004)     1628.59    0.00055   -0.00000I    0.00021   -0.00000I    0.00053    0.00000I    0.00079
    8( 2002)   8( 2002)        0.00   -0.22912   -0.00000I   -0.45479    0.00000I    0.49907   -0.00000I    0.71302
    8( 2002)   9( 1003)      238.32   -0.00032    0.00000I   -0.00027    0.00000I   -0.00180    0.00000I    0.00185
    8( 2002)  10( 2003)      257.05    0.00007   -0.00000I   -0.00005   -0.00000I   -0.00070   -0.00000I    0.00070
    8( 2002)  11( 2003)      257.21   -0.00020   -0.00000I    0.00000   -0.00000I   -0.00048    0.00000I    0.00052
    8( 2002)  12( 2003)      259.99   -0.00043    0.00000I    0.00002    0.00000I   -0.00122    0.00000I    0.00130
    8( 2002)  13( 2004)     1291.67   -0.02583    0.00000I   -0.00424    0.00000I    0.03293   -0.00000I    0.04207
    8( 2002)  14( 2004)     1294.22   -0.00375    0.00000I   -0.00063    0.00000I    0.00467   -0.00000I    0.00603
    8( 2002)  15( 2004)     1294.27    0.00072   -0.00000I    0.00026   -0.00000I    0.00083    0.00000I    0.00113
    8( 2002)  16( 1004)     1626.02    0.00358   -0.00000I    0.00130   -0.00000I    0.00370   -0.00000I    0.00531
    9( 1003)   9( 1003)        0.00   -0.15614    0.00000I   -0.45571   -0.00000I    0.65192    0.00000I    0.81059
    9( 1003)  10( 2003)       18.73    0.00002    0.00000I    0.00000    0.00000I    0.00004   -0.00000I    0.00005
    9( 1003)  11( 2003)       18.89   -0.00014    0.00000I   -0.00004   -0.00000I    0.00008    0.00000I    0.00017
    9( 1003)  12( 2003)       21.67    0.00114    0.00000I    0.00048    0.00000I    0.00008   -0.00000I    0.00124
    9( 1003)  13( 2004)     1053.35    0.00155    0.00000I   -0.00190   -0.00000I    0.00873    0.00000I    0.00906
    9( 1003)  14( 2004)     1055.90    0.00097   -0.00000I   -0.00093    0.00000I    0.00456   -0.00000I    0.00475
    9( 1003)  15( 2004)     1055.95   -0.00010   -0.00000I   -0.00009   -0.00000I   -0.00026    0.00000I    0.00029
    9( 1003)  16( 1004)     1387.70   -0.05576   -0.00000I   -0.02161   -0.00000I    0.00447    0.00000I    0.05997
   10( 2003)  10( 2003)        0.00   -0.15618    0.00000I   -0.45570    0.00000I    0.65182    0.00000I    0.81051
   10( 2003)  11( 2003)        0.15    0.00001   -0.00000I    0.00000    0.00000I   -0.00000   -0.00000I    0.00001
   10( 2003)  12( 2003)        2.93    0.00001    0.00000I    0.00000    0.00000I    0.00001   -0.00000I    0.00001
   10( 2003)  13( 2004)     1034.62    0.00063   -0.00000I   -0.00109    0.00000I    0.00464   -0.00000I    0.00481
   10( 2003)  14( 2004)     1037.17   -0.00129    0.00000I    0.00205   -0.00000I   -0.00889    0.00000I    0.00921
   10( 2003)  15( 2004)     1037.21   -0.05620    0.00000I   -0.02166    0.00000I    0.00492   -0.00000I    0.06043
   10( 2003)  16( 1004)     1368.97    0.00034   -0.00000I    0.00013   -0.00000I   -0.00005    0.00000I    0.00036
   11( 2003)  11( 2003)        0.00   -0.15619   -0.00000I   -0.45570    0.00000I    0.65181    0.00000I    0.81050
   11( 2003)  12( 2003)        2.78   -0.00001    0.00000I    0.00001    0.00000I   -0.00003   -0.00000I    0.00003
   11( 2003)  13( 2004)     1034.47   -0.02211   -0.00000I   -0.00854   -0.00000I    0.00180    0.00000I    0.02377
   11( 2003)  14( 2004)     1037.01    0.05170   -0.00000I    0.01991   -0.00000I   -0.00461    0.00000I    0.05559
   11( 2003)  15( 2004)     1037.06   -0.00144   -0.00000I    0.00231   -0.00000I   -0.01000   -0.00000I    0.01037
   11( 2003)  16( 1004)     1368.81    0.00021    0.00000I   -0.00010   -0.00000I    0.00064    0.00000I    0.00068
   12( 2003)  12( 2003)        0.00   -0.15605    0.00000I   -0.45579    0.00000I    0.65235    0.00000I    0.81096
   12( 2003)  13( 2004)     1031.69   -0.05114    0.00000I   -0.01985    0.00000I    0.00395   -0.00000I    0.05499
   12( 2003)  14( 2004)     1034.23   -0.02203    0.00000I   -0.00854    0.00000I    0.00182   -0.00000I    0.02370
   12( 2003)  15( 2004)     1034.28   -0.00010    0.00000I    0.00019   -0.00000I   -0.00083    0.00000I    0.00086
   12( 2003)  16( 1004)     1366.03   -0.00138    0.00000I    0.00164    0.00000I   -0.00748   -0.00000I    0.00778
   13( 2004)  13( 2004)        0.00   -0.17672    0.00000I   -0.43578    0.00000I    0.55620   -0.00000I    0.72835
   13( 2004)  14( 2004)        2.55   -0.00001    0.00000I    0.00000    0.00000I   -0.00002   -0.00000I    0.00002
   13( 2004)  15( 2004)        2.59   -0.00000   -0.00000I   -0.00000   -0.00000I   -0.00000    0.00000I    0.00000
   13( 2004)  16( 1004)      334.34   -0.00097   -0.00000I   -0.00042   -0.00000I   -0.00015   -0.00000I    0.00107
   14( 2004)  14( 2004)        0.00   -0.17689    0.00000I   -0.43584    0.00000I    0.55602   -0.00000I    0.72829
   14( 2004)  16( 1004)      331.80   -0.00060   -0.00000I   -0.00023   -0.00000I    0.00005    0.00000I    0.00065
   15( 2004)  15( 2004)        0.00   -0.17689    0.00000I   -0.43585    0.00000I    0.55603    0.00000I    0.72830
   15( 2004)  16( 1004)      331.75   -0.00000    0.00000I   -0.00000    0.00000I    0.00000   -0.00000I    0.00000
   16( 1004)  16( 1004)        0.00   -0.17681    0.00000I   -0.43570    0.00000I    0.55573   -0.00000I    0.72796
 CPU     0: STEP CPU TIME=     0.04 TOTAL CPU TIME=         64.7 (      1.1 MIN)
 TOTAL WALL CLOCK TIME=         64.7 SECONDS, CPU UTILIZATION IS   100.00%

 CI ENERGY LEVELS IN CM-1 AND CI ABSOLUTE LEVELS IN A.U.

    1            0.0000   -347.0683795253
    2            1.7545   -347.0683715311
    3            1.7639   -347.0683714887
    4          300.2266   -347.0670116155
    5         1592.3745   -347.0611242568
    6         2132.6306   -347.0586627106
    7         2132.7698   -347.0586620765
    8         2135.3424   -347.0586503552
    9         2373.6620   -347.0575645097
   10         2392.3968   -347.0574791489
   11         2392.5518   -347.0574784427
   12         2395.3282   -347.0574657930
   13         3427.0169   -347.0527651533
   14         3429.5622   -347.0527535563
   15         3429.6085   -347.0527533452
   16         3761.3619   -347.0512417915

 SKIPPING THE CALCULATION OF NATURAL ORBITALS...
 USE ISTNO IN $TRANST TO ASK FOR NATURAL ORBITALS
 AND SPIN-ORBIT COUPLED STATE'S PROPERTIES

 ....... DONE WITH TRANSITION MOMENT .......

 CPU     0: STEP CPU TIME=     0.00 TOTAL CPU TIME=         64.7 (      1.1 MIN)
 TOTAL WALL CLOCK TIME=         64.7 SECONDS, CPU UTILIZATION IS   100.00%
                  6183139  WORDS OF DYNAMIC MEMORY USED
 EXECUTION OF GAMESS TERMINATED NORMALLY Thu May  6 16:21:29 2021
 DDI: 263640 bytes (0.3 MB / 0 MWords) used by master data server.

 ----------------------------------------
 CPU timing information for all processes
 ========================================
 0: 52.656250 + 7.890625 = 60.546875
 1: 52.515625 + 6.718750 = 59.234375
 2: 52.750000 + 6.500000 = 59.250000
 3: 52.937500 + 7.984375 = 60.921875
 4: 7.984375 + 0.281250 = 8.265625
 5: 0.000000 + 0.015625 = 0.015625
 6: 0.000000 + 0.000000 = 0.000000
 7: 0.000000 + 0.015625 = 0.015625
 ----------------------------------------
           Disk usage (in bytes)       
 ========================================
 ----------------------------------------
            Local date and time          
 ========================================
to 06.05.2021 - 16.21.35,71                          
