# Supplementary material for: Computational Investigation of Substituent Effects on the Alcohol + Carbonyl Channel of Peroxy Radical Self- and Cross-Reactions
Source: J Phys Chem A. 2023 Feb 8;127(7):1686–96. doi: 10.1021/acs.jpca.2c08927 (PMC9969516; doi:10.1021/acs.jpca.2c08927)
Supplement: Supplementary file 2 — jp2c08927_si_002.zip [file jp2c08927_si_002.zip › EtO--OBuOH/eto-obuoh-dimer-comlex.log]

 Entering Gaussian System, Link 0=/appl/soft/chem/gaussian/G16RevB.01//g16/g16
 Initial command:
 /appl/soft/chem/gaussian/G16RevB.01/g16/l1.exe "/scratch/kurten/scratch_galib/third-paper/eto-buoh/SYS_1A_1B/DFT_high/calc-LM/TMP/G165084641_11_6_1762/Gau-167523.inp" -scrdir="/scratch/kurten/scratch_galib/third-paper/eto-buoh/SYS_1A_1B/DFT_high/calc-LM/TMP/G165084641_11_6_1762/"
 Entering Link 1 = /appl/soft/chem/gaussian/G16RevB.01/g16/l1.exe PID=    167526.
  
 Copyright (c) 1988-2017, Gaussian, Inc.  All Rights Reserved.
  
 This is part of the Gaussian(R) 16 program.  It is based on
 the Gaussian(R) 09 system (copyright 2009, Gaussian, Inc.),
 the Gaussian(R) 03 system (copyright 2003, Gaussian, Inc.),
 the Gaussian(R) 98 system (copyright 1998, Gaussian, Inc.),
 the Gaussian(R) 94 system (copyright 1995, Gaussian, Inc.),
 the Gaussian 92(TM) system (copyright 1992, Gaussian, Inc.),
 the Gaussian 90(TM) system (copyright 1990, Gaussian, Inc.),
 the Gaussian 88(TM) system (copyright 1988, Gaussian, Inc.),
 the Gaussian 86(TM) system (copyright 1986, Carnegie Mellon
 University), and the Gaussian 82(TM) system (copyright 1983,
 Carnegie Mellon University). Gaussian is a federally registered
 trademark of Gaussian, Inc.
  
 This software contains proprietary and confidential information,
 including trade secrets, belonging to Gaussian, Inc.
  
 This software is provided under written license and may be
 used, copied, transmitted, or stored only in accord with that
 written license.
  
 The following legend is applicable only to US Government
 contracts under FAR:
  
                    RESTRICTED RIGHTS LEGEND
  
 Use, reproduction and disclosure by the US Government is
 subject to restrictions as set forth in subparagraphs (a)
 and (c) of the Commercial Computer Software - Restricted
 Rights clause in FAR 52.227-19.
  
 Gaussian, Inc.
 340 Quinnipiac St., Bldg. 40, Wallingford CT 06492
  
  
 ---------------------------------------------------------------
 Warning -- This program may not be used in any manner that
 competes with the business of Gaussian, Inc. or will provide
 assistance to any competitor of Gaussian, Inc.  The licensee
 of this program is prohibited from giving any competitor of
 Gaussian, Inc. access to this program.  By using this program,
 the user acknowledges that Gaussian, Inc. is engaged in the
 business of creating and licensing software in the field of
 computational chemistry and represents and warrants to the
 licensee that it is not a competitor of Gaussian, Inc. and that
 it will not use this program in any manner prohibited above.
 ---------------------------------------------------------------
  

 Cite this work as:
 Gaussian 16, Revision B.01,
 M. J. Frisch, G. W. Trucks, H. B. Schlegel, G. E. Scuseria, 
 M. A. Robb, J. R. Cheeseman, G. Scalmani, V. Barone, 
 G. A. Petersson, H. Nakatsuji, X. Li, M. Caricato, A. V. Marenich, 
 J. Bloino, B. G. Janesko, R. Gomperts, B. Mennucci, H. P. Hratchian, 
 J. V. Ortiz, A. F. Izmaylov, J. L. Sonnenberg, D. Williams-Young, 
 F. Ding, F. Lipparini, F. Egidi, J. Goings, B. Peng, A. Petrone, 
 T. Henderson, D. Ranasinghe, V. G. Zakrzewski, J. Gao, N. Rega, 
 G. Zheng, W. Liang, M. Hada, M. Ehara, K. Toyota, R. Fukuda, 
 J. Hasegawa, M. Ishida, T. Nakajima, Y. Honda, O. Kitao, H. Nakai, 
 T. Vreven, K. Throssell, J. A. Montgomery, Jr., J. E. Peralta, 
 F. Ogliaro, M. J. Bearpark, J. J. Heyd, E. N. Brothers, K. N. Kudin, 
 V. N. Staroverov, T. A. Keith, R. Kobayashi, J. Normand, 
 K. Raghavachari, A. P. Rendell, J. C. Burant, S. S. Iyengar, 
 J. Tomasi, M. Cossi, J. M. Millam, M. Klene, C. Adamo, R. Cammi, 
 J. W. Ochterski, R. L. Martin, K. Morokuma, O. Farkas, 
 J. B. Foresman, and D. J. Fox, Gaussian, Inc., Wallingford CT, 2016.
 
 ******************************************
 Gaussian 16:  ES64L-G16RevB.01 20-Dec-2017
                 3-Mar-2021 
 ******************************************
 %Nprocshared=8
 Will use up to    8 processors via shared memory.
 %Mem=4000mb
 ----------------------------------------------------------------------
 #wB97XD Aug-cc-pVTZ Opt Integral(Grid=SuperFineGrid) Freq MaxDisk=32GB
 ----------------------------------------------------------------------
 1/18=20,19=15,26=5,38=1/1,3;
 2/9=110,12=2,17=6,18=5,40=1/2;
 3/5=16,6=1,7=10,11=2,25=1,30=1,71=1,74=-58,75=-7/1,2,3;
 4//1;
 5/5=2,38=5/2;
 6/7=2,8=2,9=2,10=2,28=1/1;
 7//1,2,3,16;
 1/18=20,19=15,26=5/3(2);
 2/9=110/2;
 99//99;
 2/9=110/2;
 3/5=16,6=1,7=10,11=2,25=1,30=1,71=1,74=-58,75=-7/1,2,3;
 4/5=5,16=3,69=1/1;
 5/5=2,38=5/2;
 7//1,2,3,16;
 1/18=20,19=15,26=5/3(-5);
 2/9=110/2;
 6/7=2,8=2,9=2,10=2,19=2,28=1/1;
 99/9=1/99;
 ----------------------------------------------------------------------
 /scratch/kurten/scratch_galib/third-paper/eto-buoh/SYS_1A_1B/DFT_opt/c
 alc-LM/11_6_1762.xyz
 ----------------------------------------------------------------------
 Symbolic Z-matrix:
 Charge =  0 Multiplicity = 3
 H                     1.7829   -0.6604   -1.43759 
 C                     2.71944  -1.01924  -1.0025 
 H                     2.84398  -2.07671  -1.25795 
 H                     3.55312  -0.45903  -1.43752 
 C                     2.69863  -0.85215   0.51321 
 H                     1.81442  -1.39085   0.92198 
 H                     3.58045  -1.28649   1.01165 
 O                     2.48128   0.42445   0.94814 
 H                    -2.83013  -2.06162   0.45417 
 C                    -3.37699  -1.25936  -0.05176 
 H                    -3.38474  -1.47936  -1.12606 
 H                    -4.41303  -1.27674   0.30199 
 C                    -2.72634   0.09545   0.22589 
 H                    -2.73832   0.30234   1.30378 
 H                    -3.29803   0.89206  -0.26826 
 C                    -1.27697   0.14584  -0.26792 
 H                    -1.21454   0.08153  -1.37013 
 C                    -0.64075   1.57699   0.05731 
 H                    -0.55408   1.66022   1.14777 
 H                    -1.3791    2.29795  -0.30638 
 O                     0.55142   1.81511  -0.60088 
 H                     1.28216   1.39529  -0.10844 
 O                    -0.4611   -0.74748   0.31846 
 
 Add virtual bond connecting atoms H22        and O8         Dist= 3.53D+00.

 GradGradGradGradGradGradGradGradGradGradGradGradGradGradGradGradGradGrad
 Berny optimization.
 Initialization pass.
                           ----------------------------
                           !    Initial Parameters    !
                           ! (Angstroms and Degrees)  !
 --------------------------                            --------------------------
 ! Name  Definition              Value          Derivative Info.                !
 --------------------------------------------------------------------------------
 ! R1    R(1,2)                  1.0932         estimate D2E/DX2                !
 ! R2    R(2,3)                  1.095          estimate D2E/DX2                !
 ! R3    R(2,4)                  1.0946         estimate D2E/DX2                !
 ! R4    R(2,5)                  1.525          estimate D2E/DX2                !
 ! R5    R(5,6)                  1.1132         estimate D2E/DX2                !
 ! R6    R(5,7)                  1.1021         estimate D2E/DX2                !
 ! R7    R(5,8)                  1.3661         estimate D2E/DX2                !
 ! R8    R(8,22)                 1.87           estimate D2E/DX2                !
 ! R9    R(9,10)                 1.0948         estimate D2E/DX2                !
 ! R10   R(10,11)                1.0966         estimate D2E/DX2                !
 ! R11   R(10,12)                1.0949         estimate D2E/DX2                !
 ! R12   R(10,13)                1.5284         estimate D2E/DX2                !
 ! R13   R(13,14)                1.0976         estimate D2E/DX2                !
 ! R14   R(13,15)                1.098          estimate D2E/DX2                !
 ! R15   R(13,16)                1.532          estimate D2E/DX2                !
 ! R16   R(16,17)                1.1058         estimate D2E/DX2                !
 ! R17   R(16,18)                1.5996         estimate D2E/DX2                !
 ! R18   R(16,23)                1.3444         estimate D2E/DX2                !
 ! R19   R(18,19)                1.0971         estimate D2E/DX2                !
 ! R20   R(18,20)                1.0942         estimate D2E/DX2                !
 ! R21   R(18,21)                1.3825         estimate D2E/DX2                !
 ! R22   R(21,22)                0.9761         estimate D2E/DX2                !
 ! A1    A(1,2,3)              108.7584         estimate D2E/DX2                !
 ! A2    A(1,2,4)              109.0454         estimate D2E/DX2                !
 ! A3    A(1,2,5)              110.3586         estimate D2E/DX2                !
 ! A4    A(3,2,4)              108.3558         estimate D2E/DX2                !
 ! A5    A(3,2,5)              109.8294         estimate D2E/DX2                !
 ! A6    A(4,2,5)              110.446          estimate D2E/DX2                !
 ! A7    A(2,5,6)              108.8322         estimate D2E/DX2                !
 ! A8    A(2,5,7)              113.2905         estimate D2E/DX2                !
 ! A9    A(2,5,8)              114.8975         estimate D2E/DX2                !
 ! A10   A(6,5,7)              106.1857         estimate D2E/DX2                !
 ! A11   A(6,5,8)              102.0606         estimate D2E/DX2                !
 ! A12   A(7,5,8)              110.5844         estimate D2E/DX2                !
 ! A13   A(5,8,22)             114.0358         estimate D2E/DX2                !
 ! A14   A(9,10,11)            108.0125         estimate D2E/DX2                !
 ! A15   A(9,10,12)            108.1623         estimate D2E/DX2                !
 ! A16   A(9,10,13)            110.6694         estimate D2E/DX2                !
 ! A17   A(11,10,12)           107.8566         estimate D2E/DX2                !
 ! A18   A(11,10,13)           111.0269         estimate D2E/DX2                !
 ! A19   A(12,10,13)           110.9897         estimate D2E/DX2                !
 ! A20   A(10,13,14)           109.9273         estimate D2E/DX2                !
 ! A21   A(10,13,15)           109.8595         estimate D2E/DX2                !
 ! A22   A(10,13,16)           111.9219         estimate D2E/DX2                !
 ! A23   A(14,13,15)           107.4291         estimate D2E/DX2                !
 ! A24   A(14,13,16)           108.7022         estimate D2E/DX2                !
 ! A25   A(15,13,16)           108.8844         estimate D2E/DX2                !
 ! A26   A(13,16,17)           111.8861         estimate D2E/DX2                !
 ! A27   A(13,16,18)           109.8872         estimate D2E/DX2                !
 ! A28   A(13,16,23)           114.3106         estimate D2E/DX2                !
 ! A29   A(17,16,18)           103.4277         estimate D2E/DX2                !
 ! A30   A(17,16,23)           111.212          estimate D2E/DX2                !
 ! A31   A(18,16,23)           105.3336         estimate D2E/DX2                !
 ! A32   A(16,18,19)           107.5411         estimate D2E/DX2                !
 ! A33   A(16,18,20)           104.6873         estimate D2E/DX2                !
 ! A34   A(16,18,21)           113.5965         estimate D2E/DX2                !
 ! A35   A(19,18,20)           109.4945         estimate D2E/DX2                !
 ! A36   A(19,18,21)           113.0815         estimate D2E/DX2                !
 ! A37   A(20,18,21)           108.0699         estimate D2E/DX2                !
 ! A38   A(18,21,22)           109.3487         estimate D2E/DX2                !
 ! A39   L(8,22,21,1,-1)       178.8437         estimate D2E/DX2                !
 ! A40   L(8,22,21,1,-2)       171.0818         estimate D2E/DX2                !
 ! D1    D(1,2,5,6)             56.6531         estimate D2E/DX2                !
 ! D2    D(1,2,5,7)            174.5228         estimate D2E/DX2                !
 ! D3    D(1,2,5,8)            -57.03           estimate D2E/DX2                !
 ! D4    D(3,2,5,6)            -63.2433         estimate D2E/DX2                !
 ! D5    D(3,2,5,7)             54.6263         estimate D2E/DX2                !
 ! D6    D(3,2,5,8)           -176.9264         estimate D2E/DX2                !
 ! D7    D(4,2,5,6)            177.3037         estimate D2E/DX2                !
 ! D8    D(4,2,5,7)            -64.8267         estimate D2E/DX2                !
 ! D9    D(4,2,5,8)             63.6206         estimate D2E/DX2                !
 ! D10   D(2,5,8,22)            36.3266         estimate D2E/DX2                !
 ! D11   D(6,5,8,22)           -81.2588         estimate D2E/DX2                !
 ! D12   D(7,5,8,22)           166.1143         estimate D2E/DX2                !
 ! D13   D(5,8,21,18)           92.1102         estimate D2E/DX2                !
 ! D14   D(9,10,13,14)         -60.6947         estimate D2E/DX2                !
 ! D15   D(9,10,13,15)        -178.709          estimate D2E/DX2                !
 ! D16   D(9,10,13,16)          60.206          estimate D2E/DX2                !
 ! D17   D(11,10,13,14)        179.3653         estimate D2E/DX2                !
 ! D18   D(11,10,13,15)         61.3509         estimate D2E/DX2                !
 ! D19   D(11,10,13,16)        -59.734          estimate D2E/DX2                !
 ! D20   D(12,10,13,14)         59.4091         estimate D2E/DX2                !
 ! D21   D(12,10,13,15)        -58.6052         estimate D2E/DX2                !
 ! D22   D(12,10,13,16)       -179.6901         estimate D2E/DX2                !
 ! D23   D(10,13,16,17)         66.174          estimate D2E/DX2                !
 ! D24   D(10,13,16,18)       -179.5305         estimate D2E/DX2                !
 ! D25   D(10,13,16,23)        -61.3674         estimate D2E/DX2                !
 ! D26   D(14,13,16,17)       -172.2178         estimate D2E/DX2                !
 ! D27   D(14,13,16,18)        -57.9223         estimate D2E/DX2                !
 ! D28   D(14,13,16,23)         60.2408         estimate D2E/DX2                !
 ! D29   D(15,13,16,17)        -55.4734         estimate D2E/DX2                !
 ! D30   D(15,13,16,18)         58.8221         estimate D2E/DX2                !
 ! D31   D(15,13,16,23)        176.9852         estimate D2E/DX2                !
 ! D32   D(13,16,18,19)         67.3241         estimate D2E/DX2                !
 ! D33   D(13,16,18,20)        -49.0777         estimate D2E/DX2                !
 ! D34   D(13,16,18,21)       -166.7495         estimate D2E/DX2                !
 ! D35   D(17,16,18,19)       -173.0782         estimate D2E/DX2                !
 ! D36   D(17,16,18,20)         70.52           estimate D2E/DX2                !
 ! D37   D(17,16,18,21)        -47.1517         estimate D2E/DX2                !
 ! D38   D(23,16,18,19)        -56.2586         estimate D2E/DX2                !
 ! D39   D(23,16,18,20)       -172.6604         estimate D2E/DX2                !
 ! D40   D(23,16,18,21)         69.6679         estimate D2E/DX2                !
 ! D41   D(16,18,21,22)        -82.2162         estimate D2E/DX2                !
 ! D42   D(19,18,21,22)         40.717          estimate D2E/DX2                !
 ! D43   D(20,18,21,22)        162.0906         estimate D2E/DX2                !
 --------------------------------------------------------------------------------
 Trust Radius=3.00D-01 FncErr=1.00D-07 GrdErr=1.00D-07 EigMax=2.50D+02 EigMin=1.00D-04
 Number of steps in this run=    115 maximum allowed number of steps=    138.
 GradGradGradGradGradGradGradGradGradGradGradGradGradGradGradGradGradGrad

                          Input orientation:                          
 ---------------------------------------------------------------------
 Center     Atomic      Atomic             Coordinates (Angstroms)
 Number     Number       Type             X           Y           Z
 ---------------------------------------------------------------------
      1          1           0        1.782901   -0.660398   -1.437588
      2          6           0        2.719438   -1.019235   -1.002502
      3          1           0        2.843982   -2.076714   -1.257953
      4          1           0        3.553116   -0.459034   -1.437519
      5          6           0        2.698625   -0.852152    0.513206
      6          1           0        1.814419   -1.390846    0.921980
      7          1           0        3.580445   -1.286488    1.011651
      8          8           0        2.481281    0.424446    0.948138
      9          1           0       -2.830126   -2.061625    0.454165
     10          6           0       -3.376987   -1.259362   -0.051762
     11          1           0       -3.384738   -1.479362   -1.126061
     12          1           0       -4.413030   -1.276743    0.301986
     13          6           0       -2.726343    0.095453    0.225886
     14          1           0       -2.738315    0.302335    1.303781
     15          1           0       -3.298030    0.892061   -0.268257
     16          6           0       -1.276971    0.145836   -0.267920
     17          1           0       -1.214540    0.081534   -1.370125
     18          6           0       -0.640749    1.576993    0.057309
     19          1           0       -0.554075    1.660218    1.147767
     20          1           0       -1.379095    2.297945   -0.306379
     21          8           0        0.551424    1.815113   -0.600884
     22          1           0        1.282163    1.395290   -0.108440
     23          8           0       -0.461099   -0.747480    0.318456
 ---------------------------------------------------------------------
                    Distance matrix (angstroms):
                    1          2          3          4          5
     1  H    0.000000
     2  C    1.093236   0.000000
     3  H    1.778795   1.095001   0.000000
     4  H    1.781631   1.094570   1.775388   0.000000
     5  C    2.163543   1.525031   2.158167   2.165646   0.000000
     6  H    2.470245   2.158885   2.506496   3.075480   1.113152
     7  H    3.101923   2.206710   2.513551   2.585316   1.102135
     8  O    2.712252   2.438428   3.354727   2.760566   1.366055
     9  H    5.179014   5.831476   5.926810   6.847813   5.659806
    10  C    5.376218   6.174785   6.389320   7.112466   6.115396
    11  H    5.241397   6.122740   6.258688   7.019394   6.331500
    12  H    6.464949   7.255350   7.465761   8.194755   7.127449
    13  C    4.865361   5.692802   6.160244   6.519661   5.514598
    14  H    5.374323   6.070631   6.586683   6.904818   5.614104
    15  H    5.439975   6.356264   6.893289   7.080313   6.293873
    16  C    3.373567   4.227090   4.785619   5.006353   4.172709
    17  H    3.088635   4.101588   4.598067   4.798677   4.442023
    18  C    3.621424   4.376580   5.217551   4.895755   4.154516
    19  H    4.186977   4.745420   5.594546   5.295654   4.158693
    20  H    4.475449   5.318481   6.154471   5.762562   5.217531
    21  O    2.888730   3.590976   4.564414   3.857701   3.600829
    22  H    2.498645   2.948735   3.976867   3.219037   2.728334
    23  O    2.850756   3.454649   3.895573   4.390965   3.167450
                    6          7          8          9         10
     6  H    0.000000
     7  H    1.771378   0.000000
     8  O    1.934082   2.034574   0.000000
     9  H    4.715993   6.481284   5.885202   0.000000
    10  C    5.283574   7.038284   6.176918   1.094826   0.000000
    11  H    5.588698   7.288401   6.506686   1.773059   1.096621
    12  H    6.259276   8.024921   7.130433   1.773354   1.094909
    13  C    4.828266   6.504057   5.267754   2.171605   1.528381
    14  H    4.872373   6.521996   5.233123   2.513679   2.164324
    15  H    5.724112   7.327869   5.924417   3.076538   2.163729
    16  C    3.651568   5.223346   3.959909   2.794026   2.536015
    17  H    4.073848   5.525959   4.376188   3.245194   2.865704
    18  C    3.947604   5.189294   3.445143   4.265021   3.942563
    19  H    3.869074   5.078962   3.283347   4.417421   4.234578
    20  H    5.031359   6.259585   4.470606   4.657228   4.087889
    21  O    3.767286   4.625491   2.838621   5.251391   5.018600
    22  H    3.017883   3.705218   1.869968   5.401639   5.362655
    23  O    2.440521   4.135834   3.229166   2.712505   2.983536
                   11         12         13         14         15
    11  H    0.000000
    12  H    1.771372   0.000000
    13  C    2.177450   2.175690   0.000000
    14  H    3.081629   2.510329   1.097634   0.000000
    15  H    2.523290   2.504419   1.097993   1.769848   0.000000
    16  C    2.796490   3.490471   1.532012   2.151804   2.154421
    17  H    2.684348   3.856321   2.198407   3.085517   2.492388
    18  C    4.274476   4.736431   2.563802   2.752858   2.763380
    19  H    4.799991   4.922664   2.831449   2.576643   3.181899
    20  H    4.354599   4.727924   2.636163   2.902164   2.379133
    21  O    5.159724   5.917816   3.792695   4.091287   3.972526
    22  H    5.574867   6.304239   4.227230   4.399223   4.610526
    23  O    3.342147   3.987248   2.418767   2.694196   3.328739
                   16         17         18         19         20
    16  C    0.000000
    17  H    1.105843   0.000000
    18  C    1.599613   2.145507   0.000000
    19  H    2.195473   3.044378   1.097059   0.000000
    20  H    2.154874   2.463963   1.094164   1.789384   0.000000
    21  O    2.498075   2.591458   1.382460   2.074584   2.011657
    22  H    2.852321   3.090523   1.938577   2.240539   2.817137
    23  O    1.344432   2.026387   2.345985   2.548217   3.241566
                   21         22         23
    21  O    0.000000
    22  H    0.976080   0.000000
    23  O    2.904698   2.795115   0.000000
 Stoichiometry    C6H14O3(3)
 Framework group  C1[X(C6H14O3)]
 Deg. of freedom    63
 Full point group                 C1      NOp   1
 Largest Abelian subgroup         C1      NOp   1
 Largest concise Abelian subgroup C1      NOp   1
                         Standard orientation:                         
 ---------------------------------------------------------------------
 Center     Atomic      Atomic             Coordinates (Angstroms)
 Number     Number       Type             X           Y           Z
 ---------------------------------------------------------------------
      1          1           0       -1.782901   -0.660398    1.437588
      2          6           0       -2.719438   -1.019235    1.002502
      3          1           0       -2.843982   -2.076714    1.257953
      4          1           0       -3.553116   -0.459034    1.437519
      5          6           0       -2.698625   -0.852152   -0.513206
      6          1           0       -1.814419   -1.390846   -0.921980
      7          1           0       -3.580445   -1.286488   -1.011651
      8          8           0       -2.481281    0.424446   -0.948138
      9          1           0        2.830126   -2.061625   -0.454165
     10          6           0        3.376987   -1.259362    0.051762
     11          1           0        3.384738   -1.479362    1.126061
     12          1           0        4.413030   -1.276743   -0.301986
     13          6           0        2.726343    0.095453   -0.225886
     14          1           0        2.738315    0.302335   -1.303781
     15          1           0        3.298030    0.892061    0.268257
     16          6           0        1.276971    0.145836    0.267920
     17          1           0        1.214540    0.081534    1.370125
     18          6           0        0.640749    1.576993   -0.057309
     19          1           0        0.554075    1.660218   -1.147767
     20          1           0        1.379095    2.297945    0.306379
     21          8           0       -0.551424    1.815113    0.600884
     22          1           0       -1.282163    1.395290    0.108440
     23          8           0        0.461099   -0.747480   -0.318456
 ---------------------------------------------------------------------
 Rotational constants (GHZ):           2.3478733           0.7329651           0.6322264
 Standard basis: Aug-CC-pVTZ (5D, 7F)
 There are   845 symmetry adapted cartesian basis functions of A   symmetry.
 There are   736 symmetry adapted basis functions of A   symmetry.
   736 basis functions,  1026 primitive gaussians,   845 cartesian basis functions
    38 alpha electrons       36 beta electrons
       nuclear repulsion energy       477.0237595846 Hartrees.
 NAtoms=   23 NActive=   23 NUniq=   23 SFac= 1.00D+00 NAtFMM=   60 NAOKFM=F Big=F
 Integral buffers will be    131072 words long.
 Raffenetti 2 integral format.
 Two-electron integral symmetry is turned on.
 Nuclear repulsion after empirical dispersion term =      477.0109140690 Hartrees.
 One-electron integrals computed using PRISM.
 NBasis=   736 RedAO= T EigKep=  5.21D-06  NBF=   736
 NBsUse=   736 1.00D-06 EigRej= -1.00D+00 NBFU=   736
 ExpMin= 2.53D-02 ExpMax= 1.53D+04 ExpMxC= 5.22D+02 IAcc=3 IRadAn=         7 AccDes= 0.00D+00
 Harris functional with IExCor= 4639 and IRadAn=       7 diagonalized for initial guess.
 HarFok:  IExCor= 4639 AccDes= 0.00D+00 IRadAn=         7 IDoV= 1 UseB2=F ITyADJ=14
 ICtDFT=  3500011 ScaDFX=  1.000000  1.000000  1.000000  1.000000
 FoFCou: FMM=F IPFlag=           0 FMFlag=      100000 FMFlg1=           0
         NFxFlg=           0 DoJE=T BraDBF=F KetDBF=T FulRan=T
         wScrn=  0.000000 ICntrl=       500 IOpCl=  0 I1Cent=   200000004 NGrid=           0
         NMat0=    1 NMatS0=      1 NMatT0=    0 NMatD0=    1 NMtDS0=    0 NMtDT0=    0
 Petite list used in FoFCou.
 Initial guess <Sx>= 0.0000 <Sy>= 0.0000 <Sz>= 1.0000 <S**2>= 2.0000 S= 1.0000
 Requested convergence on RMS density matrix=1.00D-08 within 128 cycles.
 Requested convergence on MAX density matrix=1.00D-06.
 Requested convergence on             energy=1.00D-06.
 No special actions if energy rises.
 Restarting incremental Fock formation.
 SCF Done:  E(UwB97XD) =  -462.630402077     A.U. after   26 cycles
            NFock= 26  Conv=0.50D-08     -V/T= 2.0063
 <Sx>= 0.0000 <Sy>= 0.0000 <Sz>= 1.0000 <S**2>= 2.0103 S= 1.0034
 <L.S>=  0.00000000000    
 Annihilation of the first spin contaminant:
 S**2 before annihilation     2.0103,   after     2.0001

 **********************************************************************

            Population analysis using the SCF Density.

 **********************************************************************

 Orbital symmetries:
 Alpha Orbitals:
       Occupied  (A) (A) (A) (A) (A) (A) (A) (A) (A) (A) (A) (A)
                 (A) (A) (A) (A) (A) (A) (A) (A) (A) (A) (A) (A)
                 (A) (A) (A) (A) (A) (A) (A) (A) (A) (A) (A) (A)
                 (A) (A)
       Virtual   (A) (A) (A) (A) (A) (A) (A) (A) (A) (A) (A) (A)
                 (A) (A) (A) (A) (A) (A) (A) (A) (A) (A) (A) (A)
                 (A) (A) (A) (A) (A) (A) (A) (A) (A) (A) (A) (A)
                 (A) (A) (A) (A) (A) (A) (A) (A) (A) (A) (A) (A)
                 (A) (A) (A) (A) (A) (A) (A) (A) (A) (A) (A) (A)
                 (A) (A) (A) (A) (A) (A) (A) (A) (A) (A) (A) (A)
                 (A) (A) (A) (A) (A) (A) (A) (A) (A) (A) (A) (A)
                 (A) (A) (A) (A) (A) (A) (A) (A) (A) (A) (A) (A)
                 (A) (A) (A) (A) (A) (A) (A) (A) (A) (A) (A) (A)
                 (A) (A) (A) (A) (A) (A) (A) (A) (A) (A) (A) (A)
                 (A) (A) (A) (A) (A) (A) (A) (A) (A) (A) (A) (A)
                 (A) (A) (A) (A) (A) (A) (A) (A) (A) (A) (A) (A)
                 (A) (A) (A) (A) (A) (A) (A) (A) (A) (A) (A) (A)
                 (A) (A) (A) (A) (A) (A) (A) (A) (A) (A) (A) (A)
                 (A) (A) (A) (A) (A) (A) (A) (A) (A) (A) (A) (A)
                 (A) (A) (A) (A) (A) (A) (A) (A) (A) (A) (A) (A)
                 (A) (A) (A) (A) (A) (A) (A) (A) (A) (A) (A) (A)
                 (A) (A) (A) (A) (A) (A) (A) (A) (A) (A) (A) (A)
                 (A) (A) (A) (A) (A) (A) (A) (A) (A) (A) (A) (A)
                 (A) (A) (A) (A) (A) (A) (A) (A) (A) (A) (A) (A)
                 (A) (A) (A) (A) (A) (A) (A) (A) (A) (A) (A) (A)
                 (A) (A) (A) (A) (A) (A) (A) (A) (A) (A) (A) (A)
                 (A) (A) (A) (A) (A) (A) (A) (A) (A) (A) (A) (A)
                 (A) (A) (A) (A) (A) (A) (A) (A) (A) (A) (A) (A)
                 (A) (A) (A) (A) (A) (A) (A) (A) (A) (A) (A) (A)
                 (A) (A) (A) (A) (A) (A) (A) (A) (A) (A) (A) (A)
                 (A) (A) (A) (A) (A) (A) (A) (A) (A) (A) (A) (A)
                 (A) (A) (A) (A) (A) (A) (A) (A) (A) (A) (A) (A)
                 (A) (A) (A) (A) (A) (A) (A) (A) (A) (A) (A) (A)
                 (A) (A) (A) (A) (A) (A) (A) (A) (A) (A) (A) (A)
                 (A) (A) (A) (A) (A) (A) (A) (A) (A) (A) (A) (A)
                 (A) (A) (A) (A) (A) (A) (A) (A) (A) (A) (A) (A)
                 (A) (A) (A) (A) (A) (A) (A) (A) (A) (A) (A) (A)
                 (A) (A) (A) (A) (A) (A) (A) (A) (A) (A) (A) (A)
                 (A) (A) (A) (A) (A) (A) (A) (A) (A) (A) (A) (A)
                 (A) (A) (A) (A) (A) (A) (A) (A) (A) (A) (A) (A)
                 (A) (A) (A) (A) (A) (A) (A) (A) (A) (A) (A) (A)
                 (A) (A) (A) (A) (A) (A) (A) (A) (A) (A) (A) (A)
                 (A) (A) (A) (A) (A) (A) (A) (A) (A) (A) (A) (A)
                 (A) (A) (A) (A) (A) (A) (A) (A) (A) (A) (A) (A)
                 (A) (A) (A) (A) (A) (A) (A) (A) (A) (A) (A) (A)
                 (A) (A) (A) (A) (A) (A) (A) (A) (A) (A) (A) (A)
                 (A) (A) (A) (A) (A) (A) (A) (A) (A) (A) (A) (A)
                 (A) (A) (A) (A) (A) (A) (A) (A) (A) (A) (A) (A)
                 (A) (A) (A) (A) (A) (A) (A) (A) (A) (A) (A) (A)
                 (A) (A) (A) (A) (A) (A) (A) (A) (A) (A) (A) (A)
                 (A) (A) (A) (A) (A) (A) (A) (A) (A) (A) (A) (A)
                 (A) (A) (A) (A) (A) (A) (A) (A) (A) (A) (A) (A)
                 (A) (A) (A) (A) (A) (A) (A) (A) (A) (A) (A) (A)
                 (A) (A) (A) (A) (A) (A) (A) (A) (A) (A) (A) (A)
                 (A) (A) (A) (A) (A) (A) (A) (A) (A) (A) (A) (A)
                 (A) (A) (A) (A) (A) (A) (A) (A) (A) (A) (A) (A)
                 (A) (A) (A) (A) (A) (A) (A) (A) (A) (A) (A) (A)
                 (A) (A) (A) (A) (A) (A) (A) (A) (A) (A) (A) (A)
                 (A) (A) (A) (A) (A) (A) (A) (A) (A) (A) (A) (A)
                 (A) (A) (A) (A) (A) (A) (A) (A) (A) (A) (A) (A)
                 (A) (A) (A) (A) (A) (A) (A) (A) (A) (A) (A) (A)
                 (A) (A) (A) (A) (A) (A) (A) (A) (A) (A) (A) (A)
                 (A) (A)
 Beta  Orbitals:
       Occupied  (A) (A) (A) (A) (A) (A) (A) (A) (A) (A) (A) (A)
                 (A) (A) (A) (A) (A) (A) (A) (A) (A) (A) (A) (A)
                 (A) (A) (A) (A) (A) (A) (A) (A) (A) (A) (A) (A)
       Virtual   (A) (A) (A) (A) (A) (A) (A) (A) (A) (A) (A) (A)
                 (A) (A) (A) (A) (A) (A) (A) (A) (A) (A) (A) (A)
                 (A) (A) (A) (A) (A) (A) (A) (A) (A) (A) (A) (A)
                 (A) (A) (A) (A) (A) (A) (A) (A) (A) (A) (A) (A)
                 (A) (A) (A) (A) (A) (A) (A) (A) (A) (A) (A) (A)
                 (A) (A) (A) (A) (A) (A) (A) (A) (A) (A) (A) (A)
                 (A) (A) (A) (A) (A) (A) (A) (A) (A) (A) (A) (A)
                 (A) (A) (A) (A) (A) (A) (A) (A) (A) (A) (A) (A)
                 (A) (A) (A) (A) (A) (A) (A) (A) (A) (A) (A) (A)
                 (A) (A) (A) (A) (A) (A) (A) (A) (A) (A) (A) (A)
                 (A) (A) (A) (A) (A) (A) (A) (A) (A) (A) (A) (A)
                 (A) (A) (A) (A) (A) (A) (A) (A) (A) (A) (A) (A)
                 (A) (A) (A) (A) (A) (A) (A) (A) (A) (A) (A) (A)
                 (A) (A) (A) (A) (A) (A) (A) (A) (A) (A) (A) (A)
                 (A) (A) (A) (A) (A) (A) (A) (A) (A) (A) (A) (A)
                 (A) (A) (A) (A) (A) (A) (A) (A) (A) (A) (A) (A)
                 (A) (A) (A) (A) (A) (A) (A) (A) (A) (A) (A) (A)
                 (A) (A) (A) (A) (A) (A) (A) (A) (A) (A) (A) (A)
                 (A) (A) (A) (A) (A) (A) (A) (A) (A) (A) (A) (A)
                 (A) (A) (A) (A) (A) (A) (A) (A) (A) (A) (A) (A)
                 (A) (A) (A) (A) (A) (A) (A) (A) (A) (A) (A) (A)
                 (A) (A) (A) (A) (A) (A) (A) (A) (A) (A) (A) (A)
                 (A) (A) (A) (A) (A) (A) (A) (A) (A) (A) (A) (A)
                 (A) (A) (A) (A) (A) (A) (A) (A) (A) (A) (A) (A)
                 (A) (A) (A) (A) (A) (A) (A) (A) (A) (A) (A) (A)
                 (A) (A) (A) (A) (A) (A) (A) (A) (A) (A) (A) (A)
                 (A) (A) (A) (A) (A) (A) (A) (A) (A) (A) (A) (A)
                 (A) (A) (A) (A) (A) (A) (A) (A) (A) (A) (A) (A)
                 (A) (A) (A) (A) (A) (A) (A) (A) (A) (A) (A) (A)
                 (A) (A) (A) (A) (A) (A) (A) (A) (A) (A) (A) (A)
                 (A) (A) (A) (A) (A) (A) (A) (A) (A) (A) (A) (A)
                 (A) (A) (A) (A) (A) (A) (A) (A) (A) (A) (A) (A)
                 (A) (A) (A) (A) (A) (A) (A) (A) (A) (A) (A) (A)
                 (A) (A) (A) (A) (A) (A) (A) (A) (A) (A) (A) (A)
                 (A) (A) (A) (A) (A) (A) (A) (A) (A) (A) (A) (A)
                 (A) (A) (A) (A) (A) (A) (A) (A) (A) (A) (A) (A)
                 (A) (A) (A) (A) (A) (A) (A) (A) (A) (A) (A) (A)
                 (A) (A) (A) (A) (A) (A) (A) (A) (A) (A) (A) (A)
                 (A) (A) (A) (A) (A) (A) (A) (A) (A) (A) (A) (A)
                 (A) (A) (A) (A) (A) (A) (A) (A) (A) (A) (A) (A)
                 (A) (A) (A) (A) (A) (A) (A) (A) (A) (A) (A) (A)
                 (A) (A) (A) (A) (A) (A) (A) (A) (A) (A) (A) (A)
                 (A) (A) (A) (A) (A) (A) (A) (A) (A) (A) (A) (A)
                 (A) (A) (A) (A) (A) (A) (A) (A) (A) (A) (A) (A)
                 (A) (A) (A) (A) (A) (A) (A) (A) (A) (A) (A) (A)
                 (A) (A) (A) (A) (A) (A) (A) (A) (A) (A) (A) (A)
                 (A) (A) (A) (A) (A) (A) (A) (A) (A) (A) (A) (A)
                 (A) (A) (A) (A) (A) (A) (A) (A) (A) (A) (A) (A)
                 (A) (A) (A) (A) (A) (A) (A) (A) (A) (A) (A) (A)
                 (A) (A) (A) (A) (A) (A) (A) (A) (A) (A) (A) (A)
                 (A) (A) (A) (A) (A) (A) (A) (A) (A) (A) (A) (A)
                 (A) (A) (A) (A) (A) (A) (A) (A) (A) (A) (A) (A)
                 (A) (A) (A) (A) (A) (A) (A) (A) (A) (A) (A) (A)
                 (A) (A) (A) (A) (A) (A) (A) (A) (A) (A) (A) (A)
                 (A) (A) (A) (A) (A) (A) (A) (A) (A) (A) (A) (A)
                 (A) (A) (A) (A) (A) (A) (A) (A) (A) (A) (A) (A)
                 (A) (A) (A) (A) (A) (A) (A) (A) (A) (A) (A) (A)
                 (A) (A) (A) (A) (A) (A) (A) (A) (A) (A) (A) (A)
                 (A) (A) (A) (A)
 The electronic state is 3-A.
 Alpha  occ. eigenvalues --  -19.31220 -19.28291 -19.25257 -10.35466 -10.34941
 Alpha  occ. eigenvalues --  -10.34393 -10.28935 -10.28476 -10.27794  -1.15225
 Alpha  occ. eigenvalues --   -1.14284  -1.12127  -0.88376  -0.85077  -0.81752
 Alpha  occ. eigenvalues --   -0.73180  -0.71642  -0.67315  -0.62407  -0.59777
 Alpha  occ. eigenvalues --   -0.56623  -0.56465  -0.56160  -0.53601  -0.52626
 Alpha  occ. eigenvalues --   -0.51206  -0.50511  -0.48341  -0.47178  -0.46068
 Alpha  occ. eigenvalues --   -0.44808  -0.43750  -0.43108  -0.41387  -0.41030
 Alpha  occ. eigenvalues --   -0.38447  -0.36357  -0.34484
 Alpha virt. eigenvalues --    0.03078   0.03470   0.03843   0.04137   0.04947
 Alpha virt. eigenvalues --    0.05056   0.05398   0.06021   0.06471   0.07144
 Alpha virt. eigenvalues --    0.07320   0.08322   0.08699   0.08989   0.10503
 Alpha virt. eigenvalues --    0.10942   0.11143   0.11791   0.12077   0.12267
 Alpha virt. eigenvalues --    0.12859   0.13146   0.13453   0.13797   0.13816
 Alpha virt. eigenvalues --    0.14185   0.14731   0.15198   0.15595   0.16052
 Alpha virt. eigenvalues --    0.16510   0.17207   0.17473   0.18018   0.18470
 Alpha virt. eigenvalues --    0.18997   0.19684   0.20352   0.20885   0.21336
 Alpha virt. eigenvalues --    0.22035   0.22405   0.22658   0.23072   0.23387
 Alpha virt. eigenvalues --    0.23866   0.24111   0.24637   0.25502   0.25807
 Alpha virt. eigenvalues --    0.26359   0.26608   0.27194   0.27568   0.27906
 Alpha virt. eigenvalues --    0.28553   0.29108   0.29235   0.29649   0.29718
 Alpha virt. eigenvalues --    0.30337   0.31462   0.31973   0.32147   0.32630
 Alpha virt. eigenvalues --    0.32711   0.33633   0.34179   0.34454   0.34995
 Alpha virt. eigenvalues --    0.35162   0.35330   0.35817   0.36247   0.36501
 Alpha virt. eigenvalues --    0.36880   0.37018   0.37332   0.38162   0.38528
 Alpha virt. eigenvalues --    0.38939   0.39351   0.39622   0.39785   0.40070
 Alpha virt. eigenvalues --    0.40450   0.40690   0.41544   0.41688   0.42068
 Alpha virt. eigenvalues --    0.42666   0.42943   0.43260   0.44111   0.44245
 Alpha virt. eigenvalues --    0.44679   0.44915   0.45636   0.45651   0.45857
 Alpha virt. eigenvalues --    0.46535   0.47168   0.47533   0.47815   0.48122
 Alpha virt. eigenvalues --    0.48806   0.49033   0.49589   0.50143   0.50553
 Alpha virt. eigenvalues --    0.51538   0.52054   0.52285   0.52937   0.53160
 Alpha virt. eigenvalues --    0.53787   0.54493   0.54987   0.55233   0.55873
 Alpha virt. eigenvalues --    0.56462   0.56749   0.57299   0.57465   0.57890
 Alpha virt. eigenvalues --    0.58571   0.58968   0.60049   0.60375   0.60585
 Alpha virt. eigenvalues --    0.61206   0.62051   0.62708   0.63079   0.63665
 Alpha virt. eigenvalues --    0.63782   0.64789   0.65600   0.66460   0.66496
 Alpha virt. eigenvalues --    0.66977   0.67622   0.68551   0.69288   0.70598
 Alpha virt. eigenvalues --    0.71134   0.72047   0.72409   0.72831   0.73081
 Alpha virt. eigenvalues --    0.74067   0.74425   0.74782   0.75844   0.76260
 Alpha virt. eigenvalues --    0.76922   0.77508   0.78018   0.78623   0.79422
 Alpha virt. eigenvalues --    0.79903   0.80223   0.80526   0.80823   0.82040
 Alpha virt. eigenvalues --    0.82736   0.83354   0.83958   0.84172   0.84884
 Alpha virt. eigenvalues --    0.85276   0.86131   0.87105   0.87351   0.87484
 Alpha virt. eigenvalues --    0.87925   0.88377   0.89025   0.89527   0.90321
 Alpha virt. eigenvalues --    0.90815   0.91501   0.92032   0.92106   0.93360
 Alpha virt. eigenvalues --    0.94143   0.94546   0.94917   0.95215   0.95767
 Alpha virt. eigenvalues --    0.96544   0.97023   0.97738   0.98112   0.98687
 Alpha virt. eigenvalues --    0.99521   0.99849   1.00042   1.00538   1.01371
 Alpha virt. eigenvalues --    1.01758   1.02216   1.02800   1.03664   1.04009
 Alpha virt. eigenvalues --    1.04393   1.05060   1.05237   1.06079   1.06566
 Alpha virt. eigenvalues --    1.07244   1.08334   1.08715   1.09113   1.09301
 Alpha virt. eigenvalues --    1.10259   1.10868   1.11412   1.11944   1.12729
 Alpha virt. eigenvalues --    1.13404   1.14616   1.15252   1.15363   1.15703
 Alpha virt. eigenvalues --    1.16639   1.17203   1.17666   1.18358   1.18850
 Alpha virt. eigenvalues --    1.19458   1.19544   1.20191   1.21179   1.21237
 Alpha virt. eigenvalues --    1.22211   1.22528   1.23229   1.23938   1.24479
 Alpha virt. eigenvalues --    1.25314   1.26752   1.27211   1.27599   1.28130
 Alpha virt. eigenvalues --    1.28634   1.28682   1.29455   1.30426   1.30950
 Alpha virt. eigenvalues --    1.31879   1.32412   1.32685   1.33741   1.34492
 Alpha virt. eigenvalues --    1.34586   1.36340   1.36842   1.37753   1.38610
 Alpha virt. eigenvalues --    1.39291   1.39637   1.40057   1.41430   1.41909
 Alpha virt. eigenvalues --    1.42556   1.43543   1.44258   1.45116   1.45850
 Alpha virt. eigenvalues --    1.45998   1.47370   1.47537   1.48089   1.48939
 Alpha virt. eigenvalues --    1.49492   1.50276   1.50765   1.51625   1.52099
 Alpha virt. eigenvalues --    1.52956   1.53421   1.53777   1.54534   1.55579
 Alpha virt. eigenvalues --    1.56026   1.56487   1.57568   1.57834   1.58681
 Alpha virt. eigenvalues --    1.58994   1.59485   1.60228   1.60763   1.61393
 Alpha virt. eigenvalues --    1.61772   1.62392   1.62842   1.63522   1.64715
 Alpha virt. eigenvalues --    1.65504   1.66029   1.66458   1.66923   1.67277
 Alpha virt. eigenvalues --    1.68259   1.68725   1.69143   1.69518   1.70324
 Alpha virt. eigenvalues --    1.71066   1.71952   1.72604   1.73963   1.74450
 Alpha virt. eigenvalues --    1.74833   1.75241   1.75890   1.76950   1.77572
 Alpha virt. eigenvalues --    1.77970   1.78994   1.79969   1.80739   1.81828
 Alpha virt. eigenvalues --    1.82192   1.83007   1.83773   1.84115   1.84772
 Alpha virt. eigenvalues --    1.85618   1.86592   1.87434   1.88511   1.89061
 Alpha virt. eigenvalues --    1.89995   1.90536   1.91379   1.92521   1.92911
 Alpha virt. eigenvalues --    1.94081   1.95980   1.97190   1.97577   1.98685
 Alpha virt. eigenvalues --    1.99493   2.01163   2.02009   2.02332   2.03367
 Alpha virt. eigenvalues --    2.03943   2.06231   2.06520   2.06791   2.07683
 Alpha virt. eigenvalues --    2.08989   2.10902   2.12387   2.12564   2.13555
 Alpha virt. eigenvalues --    2.13979   2.15125   2.15862   2.16298   2.17020
 Alpha virt. eigenvalues --    2.19050   2.19559   2.20892   2.22288   2.23322
 Alpha virt. eigenvalues --    2.23536   2.24677   2.26712   2.27286   2.29636
 Alpha virt. eigenvalues --    2.30297   2.30784   2.31462   2.33331   2.35480
 Alpha virt. eigenvalues --    2.37629   2.38135   2.40144   2.41685   2.42228
 Alpha virt. eigenvalues --    2.44535   2.45857   2.46812   2.47500   2.48165
 Alpha virt. eigenvalues --    2.49385   2.51278   2.53860   2.55030   2.56291
 Alpha virt. eigenvalues --    2.57337   2.58031   2.60757   2.61906   2.63891
 Alpha virt. eigenvalues --    2.65797   2.67810   2.68744   2.70360   2.71757
 Alpha virt. eigenvalues --    2.72957   2.75089   2.76253   2.77922   2.80666
 Alpha virt. eigenvalues --    2.83486   2.83976   2.85573   2.85761   2.87969
 Alpha virt. eigenvalues --    2.90524   2.92614   2.94241   2.94789   2.96179
 Alpha virt. eigenvalues --    2.98344   3.01371   3.02126   3.03676   3.05205
 Alpha virt. eigenvalues --    3.05695   3.08789   3.11142   3.12583   3.16456
 Alpha virt. eigenvalues --    3.17229   3.20013   3.20661   3.21779   3.23589
 Alpha virt. eigenvalues --    3.25502   3.26214   3.27272   3.29191   3.30871
 Alpha virt. eigenvalues --    3.31220   3.32845   3.34034   3.35251   3.36876
 Alpha virt. eigenvalues --    3.38331   3.40704   3.41191   3.42989   3.43376
 Alpha virt. eigenvalues --    3.44140   3.45276   3.46605   3.47119   3.47981
 Alpha virt. eigenvalues --    3.48245   3.48854   3.50737   3.51973   3.52900
 Alpha virt. eigenvalues --    3.53155   3.54398   3.55078   3.56181   3.57185
 Alpha virt. eigenvalues --    3.58052   3.58912   3.60426   3.61109   3.63160
 Alpha virt. eigenvalues --    3.64245   3.65349   3.66181   3.67643   3.69356
 Alpha virt. eigenvalues --    3.69784   3.70730   3.71475   3.72033   3.72644
 Alpha virt. eigenvalues --    3.73903   3.74395   3.74813   3.76312   3.77265
 Alpha virt. eigenvalues --    3.78342   3.78705   3.79650   3.82132   3.82872
 Alpha virt. eigenvalues --    3.83222   3.84650   3.86675   3.87258   3.89739
 Alpha virt. eigenvalues --    3.90209   3.91116   3.92364   3.94686   3.95289
 Alpha virt. eigenvalues --    3.95976   3.96699   3.98867   3.99073   4.00078
 Alpha virt. eigenvalues --    4.01422   4.02774   4.03715   4.04160   4.04635
 Alpha virt. eigenvalues --    4.05595   4.06132   4.08065   4.08797   4.09610
 Alpha virt. eigenvalues --    4.11388   4.12672   4.13760   4.15588   4.17568
 Alpha virt. eigenvalues --    4.18057   4.20312   4.21375   4.22083   4.23980
 Alpha virt. eigenvalues --    4.25830   4.27081   4.27677   4.29452   4.30301
 Alpha virt. eigenvalues --    4.31451   4.31850   4.33324   4.34153   4.34857
 Alpha virt. eigenvalues --    4.36121   4.38519   4.41426   4.41800   4.41915
 Alpha virt. eigenvalues --    4.43930   4.45428   4.48750   4.49981   4.51554
 Alpha virt. eigenvalues --    4.53456   4.54815   4.55477   4.55627   4.58991
 Alpha virt. eigenvalues --    4.59488   4.60197   4.61178   4.61630   4.61681
 Alpha virt. eigenvalues --    4.62512   4.64348   4.65209   4.66642   4.69060
 Alpha virt. eigenvalues --    4.69259   4.70282   4.72592   4.72977   4.75520
 Alpha virt. eigenvalues --    4.76593   4.79867   4.81019   4.81481   4.82794
 Alpha virt. eigenvalues --    4.83060   4.85785   4.86994   4.87878   4.89615
 Alpha virt. eigenvalues --    4.91807   4.93093   4.93674   4.94690   4.95730
 Alpha virt. eigenvalues --    4.97400   4.97992   4.98629   5.00404   5.01334
 Alpha virt. eigenvalues --    5.02722   5.05131   5.05837   5.07686   5.08996
 Alpha virt. eigenvalues --    5.09802   5.11473   5.12272   5.13293   5.15169
 Alpha virt. eigenvalues --    5.16073   5.16784   5.17745   5.19327   5.20755
 Alpha virt. eigenvalues --    5.22908   5.23346   5.26870   5.27188   5.29642
 Alpha virt. eigenvalues --    5.30158   5.31501   5.33200   5.34284   5.38256
 Alpha virt. eigenvalues --    5.39833   5.41933   5.42531   5.43996   5.44782
 Alpha virt. eigenvalues --    5.47846   5.48496   5.49825   5.54528   5.55945
 Alpha virt. eigenvalues --    5.57717   5.62207   5.65163   5.66635   5.70184
 Alpha virt. eigenvalues --    5.71427   5.74672   5.75609   5.78447   5.83637
 Alpha virt. eigenvalues --    5.83774   5.87034   5.88348   5.90383   5.92218
 Alpha virt. eigenvalues --    5.95122   5.95861   5.96729   5.98542   5.99900
 Alpha virt. eigenvalues --    6.05037   6.06393   6.11067   6.26276   6.33554
 Alpha virt. eigenvalues --    6.36811   6.43662   6.45328   6.47696   6.48067
 Alpha virt. eigenvalues --    6.48868   6.51471   6.52914   6.54371   6.56706
 Alpha virt. eigenvalues --    6.59236   6.59528   6.63380   6.65009   6.69837
 Alpha virt. eigenvalues --    6.72217   6.73456   6.76502   6.77389   6.82093
 Alpha virt. eigenvalues --    6.85768   6.86258   6.90544   6.95154   6.95998
 Alpha virt. eigenvalues --    7.03302   7.07483   7.10302   7.11098   7.12371
 Alpha virt. eigenvalues --    7.20563   7.22984   7.25866   7.28096   7.38170
 Alpha virt. eigenvalues --    7.43578   7.47015   7.49447   7.51595   7.55049
 Alpha virt. eigenvalues --    7.64487   7.66514   7.89867   8.28938  14.20340
 Alpha virt. eigenvalues --   15.12105  16.40683  16.89348  17.02207  17.29156
 Alpha virt. eigenvalues --   17.62246  17.76031  18.35827
  Beta  occ. eigenvalues --  -19.29264 -19.26516 -19.25195 -10.35195 -10.34961
  Beta  occ. eigenvalues --  -10.34414 -10.28917 -10.28444 -10.27789  -1.13513
  Beta  occ. eigenvalues --   -1.09495  -1.08417  -0.87706  -0.84078  -0.80736
  Beta  occ. eigenvalues --   -0.72796  -0.70251  -0.66416  -0.61492  -0.57283
  Beta  occ. eigenvalues --   -0.55340  -0.54817  -0.54346  -0.53061  -0.50970
  Beta  occ. eigenvalues --   -0.49585  -0.49454  -0.46622  -0.45709  -0.45245
  Beta  occ. eigenvalues --   -0.44367  -0.42862  -0.42154  -0.36666  -0.36461
  Beta  occ. eigenvalues --   -0.34318
  Beta virt. eigenvalues --   -0.07892  -0.06377   0.03131   0.03522   0.03881
  Beta virt. eigenvalues --    0.04267   0.05049   0.05086   0.05428   0.06090
  Beta virt. eigenvalues --    0.06523   0.07193   0.07393   0.08381   0.08783
  Beta virt. eigenvalues --    0.09139   0.10601   0.11015   0.11191   0.11865
  Beta virt. eigenvalues --    0.12148   0.12318   0.12985   0.13216   0.13512
  Beta virt. eigenvalues --    0.13860   0.13948   0.14305   0.14801   0.15249
  Beta virt. eigenvalues --    0.15680   0.16110   0.16549   0.17356   0.17503
  Beta virt. eigenvalues --    0.18172   0.18632   0.19082   0.19757   0.20482
  Beta virt. eigenvalues --    0.20954   0.21436   0.22243   0.22748   0.22814
  Beta virt. eigenvalues --    0.23254   0.23561   0.23941   0.24381   0.24741
  Beta virt. eigenvalues --    0.25833   0.25950   0.26565   0.26793   0.27283
  Beta virt. eigenvalues --    0.27665   0.28071   0.28873   0.29234   0.29441
  Beta virt. eigenvalues --    0.29763   0.29938   0.30631   0.31633   0.32091
  Beta virt. eigenvalues --    0.32276   0.32710   0.32764   0.33707   0.34325
  Beta virt. eigenvalues --    0.34639   0.35124   0.35258   0.35422   0.35914
  Beta virt. eigenvalues --    0.36358   0.36703   0.37021   0.37246   0.37425
  Beta virt. eigenvalues --    0.38280   0.38759   0.39011   0.39520   0.39767
  Beta virt. eigenvalues --    0.39935   0.40294   0.40553   0.40949   0.41622
  Beta virt. eigenvalues --    0.41810   0.42204   0.42767   0.43086   0.43440
  Beta virt. eigenvalues --    0.44229   0.44385   0.44947   0.45083   0.45738
  Beta virt. eigenvalues --    0.45772   0.45950   0.46642   0.47391   0.47611
  Beta virt. eigenvalues --    0.47982   0.48212   0.48900   0.49111   0.49605
  Beta virt. eigenvalues --    0.50202   0.50698   0.51628   0.52091   0.52648
  Beta virt. eigenvalues --    0.52982   0.53299   0.53958   0.54574   0.55026
  Beta virt. eigenvalues --    0.55366   0.56007   0.56514   0.56880   0.57472
  Beta virt. eigenvalues --    0.57572   0.58001   0.58731   0.59067   0.60209
  Beta virt. eigenvalues --    0.60519   0.60681   0.61425   0.62346   0.62798
  Beta virt. eigenvalues --    0.63185   0.63816   0.63997   0.64844   0.65715
  Beta virt. eigenvalues --    0.66647   0.66739   0.67075   0.67738   0.68629
  Beta virt. eigenvalues --    0.69373   0.70839   0.71217   0.72221   0.72579
  Beta virt. eigenvalues --    0.73041   0.73186   0.74225   0.74506   0.74901
  Beta virt. eigenvalues --    0.75943   0.76525   0.77038   0.77645   0.78106
  Beta virt. eigenvalues --    0.78780   0.79515   0.80011   0.80326   0.80604
  Beta virt. eigenvalues --    0.80895   0.82188   0.82911   0.83509   0.84103
  Beta virt. eigenvalues --    0.84213   0.84978   0.85335   0.86358   0.87215
  Beta virt. eigenvalues --    0.87489   0.87566   0.87999   0.88428   0.89179
  Beta virt. eigenvalues --    0.89635   0.90431   0.90923   0.91602   0.92101
  Beta virt. eigenvalues --    0.92206   0.93519   0.94247   0.94645   0.95034
  Beta virt. eigenvalues --    0.95325   0.96029   0.96635   0.97162   0.97884
  Beta virt. eigenvalues --    0.98207   0.98809   0.99645   0.99980   1.00160
  Beta virt. eigenvalues --    1.00724   1.01546   1.01888   1.02391   1.02936
  Beta virt. eigenvalues --    1.03801   1.04090   1.04638   1.05128   1.05351
  Beta virt. eigenvalues --    1.06207   1.06872   1.07372   1.08437   1.08902
  Beta virt. eigenvalues --    1.09212   1.09426   1.10403   1.10995   1.11475
  Beta virt. eigenvalues --    1.12210   1.12889   1.13655   1.14733   1.15343
  Beta virt. eigenvalues --    1.15483   1.15780   1.16726   1.17394   1.17772
  Beta virt. eigenvalues --    1.18533   1.19046   1.19598   1.19676   1.20404
  Beta virt. eigenvalues --    1.21310   1.21505   1.22385   1.22661   1.23297
  Beta virt. eigenvalues --    1.24045   1.24621   1.25417   1.26796   1.27255
  Beta virt. eigenvalues --    1.27732   1.28307   1.28729   1.28901   1.29532
  Beta virt. eigenvalues --    1.30586   1.31044   1.31960   1.32518   1.32901
  Beta virt. eigenvalues --    1.34061   1.34621   1.34704   1.36511   1.36915
  Beta virt. eigenvalues --    1.38005   1.38660   1.39549   1.39697   1.40180
  Beta virt. eigenvalues --    1.41559   1.42016   1.42662   1.43712   1.44434
  Beta virt. eigenvalues --    1.45268   1.46045   1.46173   1.47549   1.47836
  Beta virt. eigenvalues --    1.48179   1.49107   1.49682   1.50445   1.50912
  Beta virt. eigenvalues --    1.51783   1.52218   1.53066   1.53556   1.53886
  Beta virt. eigenvalues --    1.54647   1.55711   1.56153   1.56636   1.57703
  Beta virt. eigenvalues --    1.57967   1.58816   1.59075   1.59621   1.60315
  Beta virt. eigenvalues --    1.60888   1.61510   1.61873   1.62615   1.62988
  Beta virt. eigenvalues --    1.63843   1.64838   1.65755   1.66171   1.66657
  Beta virt. eigenvalues --    1.67022   1.67367   1.68431   1.68931   1.69286
  Beta virt. eigenvalues --    1.69653   1.70496   1.71237   1.72092   1.72808
  Beta virt. eigenvalues --    1.74140   1.74629   1.74989   1.75455   1.76137
  Beta virt. eigenvalues --    1.77115   1.77771   1.78149   1.79193   1.80095
  Beta virt. eigenvalues --    1.80928   1.82232   1.82389   1.83150   1.83886
  Beta virt. eigenvalues --    1.84269   1.84909   1.85885   1.86805   1.87765
  Beta virt. eigenvalues --    1.88794   1.89246   1.90158   1.90721   1.91548
  Beta virt. eigenvalues --    1.92801   1.93129   1.94270   1.96183   1.97442
  Beta virt. eigenvalues --    1.97829   1.98945   1.99701   2.01434   2.02152
  Beta virt. eigenvalues --    2.02433   2.03612   2.04281   2.06515   2.06708
  Beta virt. eigenvalues --    2.06956   2.07881   2.09418   2.11089   2.12517
  Beta virt. eigenvalues --    2.12686   2.13671   2.14232   2.15300   2.15976
  Beta virt. eigenvalues --    2.16505   2.17143   2.19375   2.19825   2.21163
  Beta virt. eigenvalues --    2.22721   2.23605   2.23870   2.25122   2.27223
  Beta virt. eigenvalues --    2.27531   2.29952   2.30558   2.31057   2.31798
  Beta virt. eigenvalues --    2.33724   2.36412   2.38487   2.38700   2.40423
  Beta virt. eigenvalues --    2.42286   2.43238   2.45466   2.46793   2.47892
  Beta virt. eigenvalues --    2.48435   2.48935   2.50063   2.51975   2.54598
  Beta virt. eigenvalues --    2.55833   2.57208   2.57812   2.58693   2.61354
  Beta virt. eigenvalues --    2.62366   2.64415   2.66256   2.68734   2.69189
  Beta virt. eigenvalues --    2.71019   2.72483   2.73798   2.75628   2.76950
  Beta virt. eigenvalues --    2.78776   2.81245   2.84161   2.84447   2.86297
  Beta virt. eigenvalues --    2.86574   2.89089   2.91263   2.93089   2.95008
  Beta virt. eigenvalues --    2.95720   2.96690   2.99178   3.01726   3.02411
  Beta virt. eigenvalues --    3.04064   3.05529   3.06051   3.09363   3.11429
  Beta virt. eigenvalues --    3.12939   3.16797   3.17543   3.20453   3.20897
  Beta virt. eigenvalues --    3.21857   3.23815   3.25756   3.26419   3.27496
  Beta virt. eigenvalues --    3.29316   3.31126   3.31418   3.33043   3.34243
  Beta virt. eigenvalues --    3.35506   3.37166   3.38514   3.40863   3.41419
  Beta virt. eigenvalues --    3.43189   3.43547   3.44307   3.45365   3.46805
  Beta virt. eigenvalues --    3.47256   3.48125   3.48432   3.49025   3.50966
  Beta virt. eigenvalues --    3.52193   3.53110   3.53483   3.54654   3.55335
  Beta virt. eigenvalues --    3.56436   3.57388   3.58286   3.59114   3.60684
  Beta virt. eigenvalues --    3.61264   3.63267   3.64449   3.65515   3.66385
  Beta virt. eigenvalues --    3.67757   3.69528   3.69957   3.70937   3.71741
  Beta virt. eigenvalues --    3.72302   3.72834   3.74067   3.74618   3.74992
  Beta virt. eigenvalues --    3.76496   3.77442   3.78703   3.78878   3.79968
  Beta virt. eigenvalues --    3.82383   3.83096   3.83683   3.84847   3.87042
  Beta virt. eigenvalues --    3.87583   3.89974   3.90550   3.91537   3.92572
  Beta virt. eigenvalues --    3.94881   3.95532   3.96185   3.97261   3.99250
  Beta virt. eigenvalues --    3.99592   4.00491   4.01677   4.03042   4.04293
  Beta virt. eigenvalues --    4.04328   4.04866   4.05900   4.06389   4.08469
  Beta virt. eigenvalues --    4.09109   4.09827   4.11713   4.13208   4.14146
  Beta virt. eigenvalues --    4.15879   4.17960   4.18310   4.20757   4.22162
  Beta virt. eigenvalues --    4.22806   4.24539   4.26018   4.27727   4.28010
  Beta virt. eigenvalues --    4.30129   4.30680   4.32237   4.32346   4.33599
  Beta virt. eigenvalues --    4.34505   4.35298   4.36358   4.38880   4.41651
  Beta virt. eigenvalues --    4.42091   4.42316   4.44206   4.45556   4.49044
  Beta virt. eigenvalues --    4.50433   4.51888   4.54114   4.55312   4.55812
  Beta virt. eigenvalues --    4.56206   4.59221   4.59849   4.60493   4.61631
  Beta virt. eigenvalues --    4.61779   4.61982   4.63036   4.64775   4.65381
  Beta virt. eigenvalues --    4.67236   4.69220   4.69561   4.70843   4.72779
  Beta virt. eigenvalues --    4.73391   4.76059   4.76927   4.80098   4.81568
  Beta virt. eigenvalues --    4.82058   4.83292   4.83533   4.86046   4.87409
  Beta virt. eigenvalues --    4.88878   4.90334   4.92288   4.93648   4.94092
  Beta virt. eigenvalues --    4.94956   4.96544   4.97873   4.98291   4.98932
  Beta virt. eigenvalues --    5.00920   5.01805   5.03124   5.05603   5.06259
  Beta virt. eigenvalues --    5.07880   5.09191   5.10236   5.12069   5.12637
  Beta virt. eigenvalues --    5.13701   5.15334   5.16468   5.17226   5.18083
  Beta virt. eigenvalues --    5.19567   5.21068   5.23352   5.23798   5.27364
  Beta virt. eigenvalues --    5.27729   5.29971   5.30454   5.31879   5.33777
  Beta virt. eigenvalues --    5.34899   5.38397   5.39978   5.42295   5.42802
  Beta virt. eigenvalues --    5.44214   5.44987   5.48248   5.48703   5.50113
  Beta virt. eigenvalues --    5.54732   5.56412   5.57957   5.62554   5.65615
  Beta virt. eigenvalues --    5.67236   5.70622   5.71697   5.75310   5.75851
  Beta virt. eigenvalues --    5.78769   5.83800   5.83993   5.87493   5.88607
  Beta virt. eigenvalues --    5.90566   5.92371   5.95209   5.96110   5.96855
  Beta virt. eigenvalues --    5.99453   6.00775   6.05631   6.08379   6.12558
  Beta virt. eigenvalues --    6.26507   6.34370   6.41729   6.46269   6.46576
  Beta virt. eigenvalues --    6.48249   6.50023   6.51796   6.52473   6.54453
  Beta virt. eigenvalues --    6.57080   6.57555   6.61216   6.62283   6.64316
  Beta virt. eigenvalues --    6.65387   6.72757   6.75642   6.76062   6.80087
  Beta virt. eigenvalues --    6.80587   6.84834   6.87174   6.89703   6.94335
  Beta virt. eigenvalues --    6.99269   7.03015   7.06712   7.09458   7.11952
  Beta virt. eigenvalues --    7.12915   7.17199   7.21254   7.24982   7.27524
  Beta virt. eigenvalues --    7.28839   7.43493   7.46471   7.51306   7.51857
  Beta virt. eigenvalues --    7.53741   7.56159   7.66689   7.67633   7.89985
  Beta virt. eigenvalues --    8.29116  14.23610  15.14951  16.40934  16.89426
  Beta virt. eigenvalues --   17.02284  17.29203  17.62497  17.76154  18.35960
          Condensed to atoms (all electrons):
               1          2          3          4          5          6
     1  H    0.435509   0.211395  -0.041581  -0.021722   0.000939  -0.025253
     2  C    0.211395   5.736528   0.445899   0.447147   0.035159   0.019221
     3  H   -0.041581   0.445899   0.361996   0.014125  -0.004319   0.004497
     4  H   -0.021722   0.447147   0.014125   0.375999  -0.024131   0.009430
     5  C    0.000939   0.035159  -0.004319  -0.024131   5.339841   0.313647
     6  H   -0.025253   0.019221   0.004497   0.009430   0.313647   0.407120
     7  H    0.007492  -0.065331   0.003686  -0.022340   0.413337  -0.053986
     8  O    0.005876   0.045718  -0.006155   0.008788  -0.003010   0.012762
     9  H    0.000024   0.000342  -0.000027   0.000048  -0.000126  -0.000075
    10  C   -0.000714  -0.000136  -0.000025  -0.000024   0.000098  -0.000228
    11  H   -0.000209  -0.000072  -0.000004  -0.000006   0.000040  -0.000134
    12  H    0.000009  -0.000041  -0.000008  -0.000010  -0.000003   0.000040
    13  C    0.002563   0.000562  -0.000054   0.000167  -0.002717  -0.001713
    14  H    0.000203   0.000042   0.000111  -0.000042   0.000032  -0.000217
    15  H    0.000562  -0.000196  -0.000052   0.000012   0.000077   0.000001
    16  C   -0.018340   0.002305   0.001910   0.001436  -0.005232   0.009953
    17  H    0.000350  -0.005706   0.000280  -0.000368   0.000014  -0.000331
    18  C    0.010975  -0.000961  -0.000787  -0.002624   0.004833  -0.007187
    19  H   -0.002299   0.001120  -0.000021   0.000093  -0.004548   0.000783
    20  H    0.001244   0.001058  -0.000039  -0.000017  -0.001353  -0.000750
    21  O    0.016813  -0.018685  -0.000783  -0.003584   0.002830  -0.000386
    22  H   -0.020827   0.016068   0.001701   0.001496   0.023732   0.002790
    23  O    0.023247  -0.000652  -0.002956  -0.001840  -0.018657  -0.034971
               7          8          9         10         11         12
     1  H    0.007492   0.005876   0.000024  -0.000714  -0.000209   0.000009
     2  C   -0.065331   0.045718   0.000342  -0.000136  -0.000072  -0.000041
     3  H    0.003686  -0.006155  -0.000027  -0.000025  -0.000004  -0.000008
     4  H   -0.022340   0.008788   0.000048  -0.000024  -0.000006  -0.000010
     5  C    0.413337  -0.003010  -0.000126   0.000098   0.000040  -0.000003
     6  H   -0.053986   0.012762  -0.000075  -0.000228  -0.000134   0.000040
     7  H    0.458502  -0.043056  -0.000027   0.000068   0.000036   0.000006
     8  O   -0.043056   8.660718  -0.000022  -0.000693  -0.000170  -0.000045
     9  H   -0.000027  -0.000022   0.330488   0.364613   0.016475  -0.007131
    10  C    0.000068  -0.000693   0.364613   5.852451   0.377252   0.448075
    11  H    0.000036  -0.000170   0.016475   0.377252   0.349403  -0.009260
    12  H    0.000006  -0.000045  -0.007131   0.448075  -0.009260   0.382449
    13  C   -0.000419   0.002911  -0.000482  -0.033867   0.013956  -0.038629
    14  H   -0.000006   0.001079  -0.007471  -0.033938  -0.003059   0.002172
    15  H   -0.000062   0.000167  -0.000342  -0.043121  -0.000305  -0.007288
    16  C   -0.000547   0.015634  -0.002096   0.038942  -0.001673  -0.009911
    17  H   -0.000059   0.003465  -0.003189   0.011310  -0.004805  -0.002133
    18  C    0.003107  -0.011883   0.005024   0.009933   0.005833  -0.000634
    19  H    0.000020   0.012289   0.001243   0.007911   0.000906  -0.000724
    20  H    0.000040   0.000202   0.000242   0.000016   0.001078   0.000092
    21  O    0.002076  -0.047465  -0.000935  -0.006338  -0.001076   0.000087
    22  H   -0.002385  -0.071858   0.000174   0.000045   0.000250  -0.000105
    23  O    0.003404  -0.012011   0.000238  -0.002506  -0.007753   0.002174
              13         14         15         16         17         18
     1  H    0.002563   0.000203   0.000562  -0.018340   0.000350   0.010975
     2  C    0.000562   0.000042  -0.000196   0.002305  -0.005706  -0.000961
     3  H   -0.000054   0.000111  -0.000052   0.001910   0.000280  -0.000787
     4  H    0.000167  -0.000042   0.000012   0.001436  -0.000368  -0.002624
     5  C   -0.002717   0.000032   0.000077  -0.005232   0.000014   0.004833
     6  H   -0.001713  -0.000217   0.000001   0.009953  -0.000331  -0.007187
     7  H   -0.000419  -0.000006  -0.000062  -0.000547  -0.000059   0.003107
     8  O    0.002911   0.001079   0.000167   0.015634   0.003465  -0.011883
     9  H   -0.000482  -0.007471  -0.000342  -0.002096  -0.003189   0.005024
    10  C   -0.033867  -0.033938  -0.043121   0.038942   0.011310   0.009933
    11  H    0.013956  -0.003059  -0.000305  -0.001673  -0.004805   0.005833
    12  H   -0.038629   0.002172  -0.007288  -0.009911  -0.002133  -0.000634
    13  C    5.894781   0.438551   0.439087  -0.083875  -0.124806   0.067020
    14  H    0.438551   0.440662  -0.017860   0.009218   0.000535  -0.019768
    15  H    0.439087  -0.017860   0.429457  -0.064415  -0.019189   0.008477
    16  C   -0.083875   0.009218  -0.064415   5.118709   0.442431  -0.197346
    17  H   -0.124806   0.000535  -0.019189   0.442431   0.585646  -0.088112
    18  C    0.067020  -0.019768   0.008477  -0.197346  -0.088112   5.661596
    19  H   -0.030898  -0.030940  -0.002780   0.003244   0.023723   0.313722
    20  H    0.022388   0.001616  -0.005261   0.019218  -0.038942   0.400199
    21  O   -0.006777   0.002718   0.001556   0.087488   0.043400  -0.135276
    22  H    0.000826   0.000266   0.000005  -0.047551  -0.014536   0.119691
    23  O   -0.004606  -0.007719   0.004453  -0.081033  -0.048602   0.048144
              19         20         21         22         23
     1  H   -0.002299   0.001244   0.016813  -0.020827   0.023247
     2  C    0.001120   0.001058  -0.018685   0.016068  -0.000652
     3  H   -0.000021  -0.000039  -0.000783   0.001701  -0.002956
     4  H    0.000093  -0.000017  -0.003584   0.001496  -0.001840
     5  C   -0.004548  -0.001353   0.002830   0.023732  -0.018657
     6  H    0.000783  -0.000750  -0.000386   0.002790  -0.034971
     7  H    0.000020   0.000040   0.002076  -0.002385   0.003404
     8  O    0.012289   0.000202  -0.047465  -0.071858  -0.012011
     9  H    0.001243   0.000242  -0.000935   0.000174   0.000238
    10  C    0.007911   0.000016  -0.006338   0.000045  -0.002506
    11  H    0.000906   0.001078  -0.001076   0.000250  -0.007753
    12  H   -0.000724   0.000092   0.000087  -0.000105   0.002174
    13  C   -0.030898   0.022388  -0.006777   0.000826  -0.004606
    14  H   -0.030940   0.001616   0.002718   0.000266  -0.007719
    15  H   -0.002780  -0.005261   0.001556   0.000005   0.004453
    16  C    0.003244   0.019218   0.087488  -0.047551  -0.081033
    17  H    0.023723  -0.038942   0.043400  -0.014536  -0.048602
    18  C    0.313722   0.400199  -0.135276   0.119691   0.048144
    19  H    0.523317  -0.056767  -0.078628  -0.015558   0.017109
    20  H   -0.056767   0.425247  -0.010631  -0.006388  -0.005460
    21  O   -0.078628  -0.010631   8.875252   0.031608   0.012936
    22  H   -0.015558  -0.006388   0.031608   0.600814  -0.013086
    23  O    0.017109  -0.005460   0.012936  -0.013086   8.880702
          Atomic-Atomic Spin Densities.
               1          2          3          4          5          6
     1  H    0.015004   0.002058  -0.005725  -0.002666  -0.002152  -0.006934
     2  C    0.002058   0.021124  -0.004250   0.001136   0.012337  -0.000757
     3  H   -0.005725  -0.004250   0.001860   0.000343   0.002130   0.002517
     4  H   -0.002666   0.001136   0.000343   0.002513   0.000167   0.001732
     5  C   -0.002152   0.012337   0.002130   0.000167  -0.023599   0.036421
     6  H   -0.006934  -0.000757   0.002517   0.001732   0.036421   0.070972
     7  H    0.000116  -0.002973   0.000203  -0.000551   0.024603  -0.000683
     8  O    0.001216   0.013535  -0.001326  -0.002334  -0.116926   0.007736
     9  H    0.000072  -0.000028  -0.000039  -0.000002   0.000199  -0.000060
    10  C    0.000071  -0.000117  -0.000030  -0.000005   0.000563  -0.000231
    11  H   -0.000030   0.000007  -0.000003   0.000004   0.000015  -0.000008
    12  H   -0.000017   0.000012   0.000005  -0.000001  -0.000016   0.000023
    13  C   -0.000612   0.000055   0.000083  -0.000029  -0.000058   0.000517
    14  H   -0.000012   0.000008   0.000016  -0.000005  -0.000188   0.000131
    15  H    0.000075  -0.000071  -0.000003  -0.000002   0.000070  -0.000044
    16  C    0.000218   0.000619   0.000468  -0.000014  -0.006046   0.003333
    17  H   -0.000183  -0.000263  -0.000045   0.000046   0.000251   0.000054
    18  C    0.000973  -0.000741  -0.000296  -0.000148   0.005013  -0.003387
    19  H   -0.000452   0.000141   0.000011   0.000045  -0.001363   0.000770
    20  H    0.000006  -0.000004  -0.000018  -0.000039   0.000192  -0.000125
    21  O   -0.000839   0.000155   0.000201  -0.000028   0.000800   0.000016
    22  H    0.001499   0.000693  -0.000207  -0.000106  -0.001364  -0.001933
    23  O   -0.001554  -0.001310   0.000262   0.000123   0.005962  -0.003802
               7          8          9         10         11         12
     1  H    0.000116   0.001216   0.000072   0.000071  -0.000030  -0.000017
     2  C   -0.002973   0.013535  -0.000028  -0.000117   0.000007   0.000012
     3  H    0.000203  -0.001326  -0.000039  -0.000030  -0.000003   0.000005
     4  H   -0.000551  -0.002334  -0.000002  -0.000005   0.000004  -0.000001
     5  C    0.024603  -0.116926   0.000199   0.000563   0.000015  -0.000016
     6  H   -0.000683   0.007736  -0.000060  -0.000231  -0.000008   0.000023
     7  H    0.014466  -0.007088   0.000032   0.000053   0.000001  -0.000001
     8  O   -0.007088   1.003694  -0.000117  -0.000290  -0.000010   0.000000
     9  H    0.000032  -0.000117   0.000114   0.001228  -0.000159  -0.000636
    10  C    0.000053  -0.000290   0.001228   0.016448  -0.000238  -0.003168
    11  H    0.000001  -0.000010  -0.000159  -0.000238   0.000866  -0.000491
    12  H   -0.000001   0.000000  -0.000636  -0.003168  -0.000491   0.001621
    13  C    0.000044  -0.000803  -0.001232  -0.003781  -0.001886   0.005723
    14  H   -0.000016   0.000214  -0.000056  -0.004142   0.000277  -0.000348
    15  H    0.000005  -0.000041   0.000074   0.000182   0.000579  -0.002059
    16  C   -0.000573   0.007102   0.000121  -0.005000   0.002270  -0.002137
    17  H   -0.000040   0.000027   0.000706   0.000667   0.000855  -0.000465
    18  C    0.000598  -0.006110   0.000015   0.003507   0.000314  -0.000429
    19  H   -0.000069   0.002993   0.000020   0.000902   0.000059  -0.000078
    20  H    0.000042  -0.000206   0.000009   0.000331  -0.000112   0.000201
    21  O   -0.000274   0.001711  -0.000051  -0.000155   0.000030  -0.000033
    22  H    0.000583  -0.007342   0.000008   0.000052   0.000022   0.000016
    23  O   -0.000081  -0.001834  -0.000527  -0.001377  -0.002216   0.001147
              13         14         15         16         17         18
     1  H   -0.000612  -0.000012   0.000075   0.000218  -0.000183   0.000973
     2  C    0.000055   0.000008  -0.000071   0.000619  -0.000263  -0.000741
     3  H    0.000083   0.000016  -0.000003   0.000468  -0.000045  -0.000296
     4  H   -0.000029  -0.000005  -0.000002  -0.000014   0.000046  -0.000148
     5  C   -0.000058  -0.000188   0.000070  -0.006046   0.000251   0.005013
     6  H    0.000517   0.000131  -0.000044   0.003333   0.000054  -0.003387
     7  H    0.000044  -0.000016   0.000005  -0.000573  -0.000040   0.000598
     8  O   -0.000803   0.000214  -0.000041   0.007102   0.000027  -0.006110
     9  H   -0.001232  -0.000056   0.000074   0.000121   0.000706   0.000015
    10  C   -0.003781  -0.004142   0.000182  -0.005000   0.000667   0.003507
    11  H   -0.001886   0.000277   0.000579   0.002270   0.000855   0.000314
    12  H    0.005723  -0.000348  -0.002059  -0.002137  -0.000465  -0.000429
    13  C    0.025877  -0.005253  -0.006408   0.005968  -0.005856   0.002394
    14  H   -0.005253   0.010980  -0.002833   0.013006  -0.000188  -0.006302
    15  H   -0.006408  -0.002833   0.011286  -0.002801  -0.001643   0.005677
    16  C    0.005968   0.013006  -0.002801   0.073610   0.020509  -0.056447
    17  H   -0.005856  -0.000188  -0.001643   0.020509   0.026861   0.002876
    18  C    0.002394  -0.006302   0.005677  -0.056447   0.002876   0.208096
    19  H    0.005194  -0.003333   0.000619  -0.031552  -0.000792   0.011977
    20  H   -0.004225  -0.000481  -0.003261   0.021273   0.004518  -0.006571
    21  O   -0.000016   0.000330   0.000212   0.010677  -0.002058  -0.016129
    22  H    0.000743  -0.000161   0.000125  -0.009131  -0.000484   0.008793
    23  O    0.006528  -0.002041   0.001221  -0.155755  -0.011617   0.024571
              19         20         21         22         23
     1  H   -0.000452   0.000006  -0.000839   0.001499  -0.001554
     2  C    0.000141  -0.000004   0.000155   0.000693  -0.001310
     3  H    0.000011  -0.000018   0.000201  -0.000207   0.000262
     4  H    0.000045  -0.000039  -0.000028  -0.000106   0.000123
     5  C   -0.001363   0.000192   0.000800  -0.001364   0.005962
     6  H    0.000770  -0.000125   0.000016  -0.001933  -0.003802
     7  H   -0.000069   0.000042  -0.000274   0.000583  -0.000081
     8  O    0.002993  -0.000206   0.001711  -0.007342  -0.001834
     9  H    0.000020   0.000009  -0.000051   0.000008  -0.000527
    10  C    0.000902   0.000331  -0.000155   0.000052  -0.001377
    11  H    0.000059  -0.000112   0.000030   0.000022  -0.002216
    12  H   -0.000078   0.000201  -0.000033   0.000016   0.001147
    13  C    0.005194  -0.004225  -0.000016   0.000743   0.006528
    14  H   -0.003333  -0.000481   0.000330  -0.000161  -0.002041
    15  H    0.000619  -0.003261   0.000212   0.000125   0.001221
    16  C   -0.031552   0.021273   0.010677  -0.009131  -0.155755
    17  H   -0.000792   0.004518  -0.002058  -0.000484  -0.011617
    18  C    0.011977  -0.006571  -0.016129   0.008793   0.024571
    19  H    0.012407   0.003917  -0.005300   0.001952   0.011995
    20  H    0.003917  -0.000878   0.001692  -0.002283  -0.006841
    21  O   -0.005300   0.001692   0.032613  -0.001150   0.000317
    22  H    0.001952  -0.002283  -0.001150   0.002706   0.004118
    23  O    0.011995  -0.006841   0.000317   0.004118   0.962945
 Mulliken charges and spin densities:
               1          2
     1  H    0.413742   0.000131
     2  C   -0.870783   0.041367
     3  H    0.222605  -0.003843
     4  H    0.217966   0.000178
     5  C   -0.070483  -0.062988
     6  H    0.344986   0.106259
     7  H    0.296444   0.028397
     8  O   -0.573243   0.893802
     9  H    0.303010  -0.000311
    10  C   -0.989122   0.005469
    11  H    0.263296   0.000147
    12  H    0.240820  -0.001133
    13  C   -0.553970   0.022966
    14  H    0.223815  -0.000398
    15  H    0.277017   0.000956
    16  C    0.761531  -0.110282
    17  H    0.239621   0.033736
    18  C   -0.193976   0.178245
    19  H    0.317685   0.010061
    20  H    0.252968   0.007138
    21  O   -0.766200   0.022721
    22  H    0.392829  -0.002852
    23  O   -0.750556   0.830234
 Sum of Mulliken charges =  -0.00000   2.00000
 Mulliken charges and spin densities with hydrogens summed into heavy atoms:
               1          2
     2  C   -0.016470   0.037833
     5  C    0.570947   0.071668
     8  O   -0.573243   0.893802
    10  C   -0.181995   0.004172
    13  C   -0.053139   0.023525
    16  C    1.001152  -0.076547
    18  C    0.376677   0.195444
    21  O   -0.373372   0.019869
    23  O   -0.750556   0.830234
 Electronic spatial extent (au):  <R**2>=           1901.9810
 Charge=             -0.0000 electrons
 Dipole moment (field-independent basis, Debye):
    X=              0.5826    Y=             -1.2437    Z=              0.1158  Tot=              1.3783
 Quadrupole moment (field-independent basis, Debye-Ang):
   XX=            -49.8553   YY=            -58.7787   ZZ=            -58.3388
   XY=              6.7046   XZ=             -0.3275   YZ=             -1.5487
 Traceless Quadrupole moment (field-independent basis, Debye-Ang):
   XX=              5.8023   YY=             -3.1211   ZZ=             -2.6812
   XY=              6.7046   XZ=             -0.3275   YZ=             -1.5487
 Octapole moment (field-independent basis, Debye-Ang**2):
  XXX=            -20.5185  YYY=             -2.5433  ZZZ=             -1.8563  XYY=             -2.5403
  XXY=             -6.6275  XXZ=              3.6955  XZZ=              0.2303  YZZ=             -1.2774
  YYZ=             -5.4194  XYZ=             -1.6943
 Hexadecapole moment (field-independent basis, Debye-Ang**3):
 XXXX=          -1745.2214 YYYY=           -504.9478 ZZZZ=           -213.7514 XXXY=             22.6602
 XXXZ=             -6.9097 YYYX=             17.3964 YYYZ=             -4.4519 ZZZX=              5.3108
 ZZZY=              0.8792 XXYY=           -377.3555 XXZZ=           -342.2337 YYZZ=           -119.9563
 XXYZ=             15.3243 YYXZ=              7.9081 ZZXY=              4.8116
 N-N= 4.770109140690D+02 E-N=-2.035724466521D+03  KE= 4.597377168461D+02
                          Isotropic Fermi Contact Couplings
        Atom                 a.u.       MegaHertz       Gauss      10(-4) cm-1
     1  H(1)               0.00011       0.23890       0.08525       0.07969
     2  C(13)              0.00926       5.20278       1.85648       1.73546
     3  H(1)              -0.00032      -0.70784      -0.25258      -0.23611
     4  H(1)               0.00093       2.07238       0.73948       0.69127
     5  C(13)             -0.03023     -16.99459      -6.06409      -5.66879
     6  H(1)               0.05916     132.21258      47.17674      44.10137
     7  H(1)               0.01323      29.57937      10.55465       9.86661
     8  O(17)              0.03738     -11.33018      -4.04289      -3.77934
     9  H(1)               0.00010       0.21971       0.07840       0.07329
    10  C(13)             -0.00191      -1.07373      -0.38313      -0.35816
    11  H(1)               0.00002       0.04128       0.01473       0.01377
    12  H(1)              -0.00007      -0.16627      -0.05933      -0.05546
    13  C(13)              0.00140       0.78911       0.28157       0.26322
    14  H(1)              -0.00014      -0.32154      -0.11473      -0.10725
    15  H(1)              -0.00044      -0.97486      -0.34786      -0.32518
    16  C(13)             -0.03450     -19.38969      -6.91872      -6.46770
    17  H(1)               0.01727      38.59377      13.77122      12.87349
    18  C(13)              0.07078      39.78784      14.19729      13.27180
    19  H(1)              -0.00192      -4.29190      -1.53145      -1.43162
    20  H(1)               0.00775      17.31173       6.17726       5.77457
    21  O(17)              0.00118      -0.35828      -0.12784      -0.11951
    22  H(1)              -0.00015      -0.33119      -0.11818      -0.11047
    23  O(17)              0.03405     -10.31976      -3.68235      -3.44230
 --------------------------------------------------------
       Center         ----  Spin Dipole Couplings  ----
                      3XX-RR        3YY-RR        3ZZ-RR
 --------------------------------------------------------
     1   Atom       -0.000591     -0.009552      0.010143
     2   Atom       -0.016765     -0.015212      0.031977
     3   Atom       -0.002814      0.001301      0.001514
     4   Atom       -0.001504     -0.005756      0.007260
     5   Atom        0.037918      0.004416     -0.042334
     6   Atom        0.012444      0.009248     -0.021692
     7   Atom        0.001792      0.007331     -0.009124
     8   Atom        2.148204     -1.179891     -0.968313
     9   Atom        0.009936     -0.002529     -0.007407
    10   Atom        0.005429      0.002364     -0.007793
    11   Atom        0.005008     -0.002861     -0.002147
    12   Atom        0.005070     -0.002013     -0.003056
    13   Atom        0.032508     -0.016295     -0.016212
    14   Atom        0.008814     -0.005521     -0.003294
    15   Atom        0.007665     -0.002161     -0.005504
    16   Atom       -0.012061      0.044953     -0.032892
    17   Atom       -0.005072     -0.011146      0.016217
    18   Atom       -0.096003      0.209234     -0.113230
    19   Atom       -0.011865      0.006778      0.005087
    20   Atom        0.004186      0.006615     -0.010801
    21   Atom       -0.062877      0.104098     -0.041221
    22   Atom        0.007404      0.000858     -0.008262
    23   Atom       -0.748357      1.302394     -0.554037
 --------------------------------------------------------
                        XY            XZ            YZ
 --------------------------------------------------------
     1   Atom       -0.000809     -0.001242     -0.004889
     2   Atom        0.003648     -0.009140     -0.016495
     3   Atom        0.002675     -0.003696     -0.007137
     4   Atom        0.000540     -0.007969     -0.004754
     5   Atom       -0.019908     -0.040877     -0.007986
     6   Atom       -0.011465     -0.005631      0.004577
     7   Atom        0.019113      0.005762      0.005502
     8   Atom       -1.453975     -1.710004      0.651752
     9   Atom       -0.008072     -0.001066      0.001138
    10   Atom       -0.003875      0.000445      0.003269
    11   Atom       -0.002983      0.004133     -0.001493
    12   Atom       -0.001247     -0.000334      0.000154
    13   Atom        0.005331     -0.007136      0.000822
    14   Atom        0.004047     -0.007324     -0.002056
    15   Atom        0.004129      0.001617      0.001264
    16   Atom       -0.012731      0.039894     -0.020522
    17   Atom        0.002199      0.007671      0.010964
    18   Atom       -0.073505      0.014055     -0.036379
    19   Atom        0.003895      0.003607     -0.011740
    20   Atom        0.012383      0.010462      0.005435
    21   Atom       -0.042959      0.023297     -0.060026
    22   Atom        0.008657      0.017484      0.019460
    23   Atom       -1.538857      0.913378     -1.714619
 --------------------------------------------------------


 ---------------------------------------------------------------------------------
              Anisotropic Spin Dipole Couplings in Principal Axis System
 ---------------------------------------------------------------------------------

       Atom             a.u.   MegaHertz   Gauss  10(-4) cm-1        Axes

              Baa    -0.0108    -5.769    -2.058    -1.924  0.1047  0.9671  0.2318
     1 H(1)   Bbb    -0.0006    -0.302    -0.108    -0.101  0.9908 -0.1215  0.0595
              Bcc     0.0114     6.071     2.166     2.025 -0.0857 -0.2235  0.9709
 
              Baa    -0.0206    -2.771    -0.989    -0.924 -0.3138  0.9202  0.2339
     2 C(13)  Bbb    -0.0183    -2.449    -0.874    -0.817  0.9335  0.2540  0.2533
              Bcc     0.0389     5.220     1.863     1.741 -0.1736 -0.2978  0.9387
 
              Baa    -0.0060    -3.199    -1.142    -1.067  0.3579  0.5826  0.7298
     3 H(1)   Bbb    -0.0041    -2.201    -0.785    -0.734  0.8736 -0.4850 -0.0412
              Bcc     0.0101     5.400     1.927     1.801 -0.3299 -0.6523  0.6825
 
              Baa    -0.0084    -4.494    -1.604    -1.499  0.4830  0.7391  0.4695
     4 H(1)   Bbb    -0.0046    -2.442    -0.871    -0.815  0.7354 -0.6334  0.2407
              Bcc     0.0130     6.936     2.475     2.314 -0.4753 -0.2290  0.8495
 
              Baa    -0.0630    -8.449    -3.015    -2.818  0.4037  0.2244  0.8869
     5 C(13)  Bbb     0.0035     0.470     0.168     0.157  0.1686  0.9346 -0.3132
              Bcc     0.0595     7.979     2.847     2.661  0.8992 -0.2760 -0.3395
 
              Baa    -0.0229   -12.195    -4.351    -4.068  0.1265 -0.0956  0.9874
     6 H(1)   Bbb    -0.0007    -0.388    -0.138    -0.129  0.6540  0.7565 -0.0105
              Bcc     0.0236    12.583     4.490     4.197  0.7459 -0.6470 -0.1582
 
              Baa    -0.0149    -7.944    -2.835    -2.650  0.7673 -0.6156 -0.1793
     7 H(1)   Bbb    -0.0108    -5.759    -2.055    -1.921 -0.0051 -0.2856  0.9583
              Bcc     0.0257    13.703     4.890     4.571  0.6412  0.7345  0.2223
 
              Baa    -1.7344   125.499    44.781    41.862 -0.0096  0.7510 -0.6603
     8 O(17)  Bbb    -1.7172   124.256    44.338    41.447  0.5021  0.5747  0.6463
              Bcc     3.4516  -249.755   -89.119   -83.309  0.8648 -0.3253 -0.3825
 
              Baa    -0.0077    -4.134    -1.475    -1.379 -0.1221 -0.3880  0.9135
     9 H(1)   Bbb    -0.0063    -3.336    -1.191    -1.113  0.4298  0.8090  0.4010
              Bcc     0.0140     7.470     2.666     2.492  0.8946 -0.4416 -0.0680
 
              Baa    -0.0089    -1.198    -0.427    -0.400 -0.1134 -0.3120  0.9433
    10 C(13)  Bbb     0.0007     0.097     0.034     0.032  0.5845  0.7468  0.3173
              Bcc     0.0082     1.101     0.393     0.367  0.8034 -0.5873 -0.0976
 
              Baa    -0.0041    -2.186    -0.780    -0.729 -0.2378  0.4596  0.8557
    11 H(1)   Bbb    -0.0038    -2.043    -0.729    -0.682  0.4364  0.8376 -0.3286
              Bcc     0.0079     4.230     1.509     1.411  0.8678 -0.2953  0.3997
 
              Baa    -0.0031    -1.644    -0.587    -0.549  0.0230 -0.1162  0.9930
    12 H(1)   Bbb    -0.0022    -1.182    -0.422    -0.394  0.1725  0.9788  0.1106
              Bcc     0.0053     2.827     1.009     0.943  0.9847 -0.1688 -0.0425
 
              Baa    -0.0186    -2.497    -0.891    -0.833  0.1711 -0.6560  0.7351
    13 C(13)  Bbb    -0.0155    -2.074    -0.740    -0.692  0.0156  0.7478  0.6637
              Bcc     0.0341     4.571     1.631     1.525  0.9851  0.1020 -0.1382
 
              Baa    -0.0068    -3.641    -1.299    -1.215  0.2516  0.5130  0.8207
    14 H(1)   Bbb    -0.0065    -3.484    -1.243    -1.162 -0.4050  0.8259 -0.3921
              Bcc     0.0134     7.125     2.542     2.377  0.8790  0.2337 -0.4156
 
              Baa    -0.0059    -3.166    -1.130    -1.056 -0.0246 -0.2934  0.9557
    15 H(1)   Bbb    -0.0035    -1.863    -0.665    -0.621 -0.3682  0.8914  0.2642
              Bcc     0.0094     5.029     1.794     1.677  0.9294  0.3454  0.1299
 
              Baa    -0.0644    -8.642    -3.084    -2.883 -0.5915  0.0817  0.8021
    16 C(13)  Bbb     0.0060     0.801     0.286     0.267  0.7242  0.4912  0.4840
              Bcc     0.0584     7.841     2.798     2.616 -0.3545  0.8672 -0.3497
 
              Baa    -0.0150    -8.016    -2.860    -2.674  0.0573  0.9375 -0.3431
    17 H(1)   Bbb    -0.0074    -3.925    -1.401    -1.309  0.9587 -0.1476 -0.2433
              Bcc     0.0224    11.941     4.261     3.983  0.2787  0.3150  0.9072
 
              Baa    -0.1212   -16.269    -5.805    -5.427 -0.5570 -0.0325  0.8299
    18 C(13)  Bbb    -0.1091   -14.642    -5.225    -4.884  0.8000  0.2472  0.5467
              Bcc     0.2303    30.911    11.030    10.311 -0.2229  0.9684 -0.1117
 
              Baa    -0.0149    -7.975    -2.846    -2.660  0.8645 -0.3499 -0.3607
    19 H(1)   Bbb    -0.0028    -1.474    -0.526    -0.492  0.5024  0.5819  0.6395
              Bcc     0.0177     9.449     3.372     3.152  0.0139  0.7341 -0.6789
 
              Baa    -0.0162    -8.654    -3.088    -2.887 -0.4805  0.0522  0.8754
    20 H(1)   Bbb    -0.0055    -2.910    -1.039    -0.971 -0.5675  0.7425 -0.3558
              Bcc     0.0217    11.564     4.127     3.858  0.6686  0.6678  0.3272
 
              Baa    -0.0779     5.640     2.012     1.881  0.8790  0.0511 -0.4742
    21 O(17)  Bbb    -0.0594     4.299     1.534     1.434  0.4151  0.4076  0.8133
              Bcc     0.1374    -9.939    -3.546    -3.315 -0.2348  0.9117 -0.3371
 
              Baa    -0.0263   -14.039    -5.009    -4.683 -0.2983 -0.4911  0.8184
    22 H(1)   Bbb    -0.0042    -2.252    -0.804    -0.751  0.7211 -0.6777 -0.1439
              Bcc     0.0305    16.292     5.813     5.434  0.6253  0.5472  0.5563
 
              Baa    -1.5767   114.092    40.711    38.057  0.3647  0.6126  0.7012
    23 O(17)  Bbb    -1.5694   113.564    40.522    37.881  0.8322  0.1232 -0.5405
              Bcc     3.1462  -227.656   -81.233   -75.938 -0.4175  0.7808 -0.4649
 

 ---------------------------------------------------------------------------------

 Calling FoFJK, ICntrl=      2127 FMM=F ISym2X=0 I1Cent= 0 IOpClX= 1 NMat=1 NMatS=1 NMatT=0.
 ***** Axes restored to original set *****
 -------------------------------------------------------------------
 Center     Atomic                   Forces (Hartrees/Bohr)
 Number     Number              X              Y              Z
 -------------------------------------------------------------------
      1        1           0.002625182   -0.000891947    0.001594437
      2        6           0.000157845   -0.000576701   -0.000881473
      3        1          -0.000322427    0.003218699    0.000843286
      4        1          -0.002437128   -0.001672766    0.001475765
      5        6          -0.000391711    0.002901195    0.000386458
      6        1           0.001979496    0.000835294   -0.000722841
      7        1          -0.002232883    0.000599966   -0.001239973
      8        8           0.000746108   -0.003994054   -0.001507951
      9        1          -0.001564519    0.002474378   -0.001582523
     10        6          -0.000644500   -0.000541786    0.000016516
     11        1           0.000121284    0.000748111    0.003278433
     12        1           0.003273203   -0.000012683   -0.001129845
     13        6          -0.000643963    0.000436885   -0.000145415
     14        1           0.000266959   -0.000512192   -0.003244425
     15        1           0.001924326   -0.002316431    0.001539529
     16        6           0.001029521   -0.001875798    0.001573654
     17        1          -0.000266275    0.000363671    0.002416331
     18        6           0.000994184    0.000816945   -0.000501308
     19        1          -0.000497224   -0.000519484   -0.002698716
     20        1           0.001022502   -0.002062585    0.001209723
     21        8           0.002817623   -0.002941985    0.004146416
     22        1          -0.004870018    0.002113787   -0.002782100
     23        8          -0.003087585    0.003409481   -0.002043978
 -------------------------------------------------------------------
 Cartesian Forces:  Max     0.004870018 RMS     0.001924732

 GradGradGradGradGradGradGradGradGradGradGradGradGradGradGradGradGradGrad
 Berny optimization.
 FormGI is forming the generalized inverse of G from B-inverse, IUseBI=4.
 Internal  Forces:  Max     0.006072400 RMS     0.001538206
 Search for a local minimum.
 Step number   1 out of a maximum of  115
 All quantities printed in internal units (Hartrees-Bohrs-Radians)
 Mixed Optimization -- RFO/linear search
 Second derivative matrix not updated -- first step.
 ITU=  0
     Eigenvalues ---    0.00230   0.00230   0.00342   0.00391   0.00435
     Eigenvalues ---    0.01345   0.01345   0.01924   0.02141   0.03632
     Eigenvalues ---    0.04449   0.04721   0.04812   0.04872   0.05001
     Eigenvalues ---    0.05383   0.05545   0.05572   0.05669   0.05757
     Eigenvalues ---    0.05790   0.06253   0.08189   0.08711   0.11562
     Eigenvalues ---    0.12093   0.12303   0.14047   0.14304   0.16000
     Eigenvalues ---    0.16000   0.16000   0.16000   0.16000   0.16000
     Eigenvalues ---    0.16000   0.16000   0.16140   0.21924   0.22009
     Eigenvalues ---    0.22189   0.23476   0.23829   0.29238   0.29573
     Eigenvalues ---    0.29887   0.32269   0.33044   0.33447   0.33905
     Eigenvalues ---    0.33945   0.34010   0.34059   0.34241   0.34251
     Eigenvalues ---    0.34261   0.34290   0.34336   0.34441   0.48655
     Eigenvalues ---    0.51742   0.52154   0.56223
 RFO step:  Lambda=-8.34615105D-04 EMin= 2.30000000D-03
 Linear search not attempted -- first point.
 Iteration  1 RMS(Cart)=  0.09215194 RMS(Int)=  0.00268944
 Iteration  2 RMS(Cart)=  0.00357235 RMS(Int)=  0.00000587
 Iteration  3 RMS(Cart)=  0.00000850 RMS(Int)=  0.00000489
 Iteration  4 RMS(Cart)=  0.00000000 RMS(Int)=  0.00000489
 Variable       Old X    -DE/DX   Delta X   Delta X   Delta X     New X
                                 (Linear)    (Quad)   (Total)
    R1        2.06592  -0.00318   0.00000  -0.00922  -0.00922   2.05670
    R2        2.06925  -0.00334   0.00000  -0.00974  -0.00974   2.05952
    R3        2.06844  -0.00330   0.00000  -0.00960  -0.00960   2.05884
    R4        2.88189  -0.00303   0.00000  -0.01013  -0.01013   2.87177
    R5        2.10355  -0.00224   0.00000  -0.00693  -0.00693   2.09662
    R6        2.08273  -0.00258   0.00000  -0.00771  -0.00771   2.07503
    R7        2.58147  -0.00468   0.00000  -0.00904  -0.00904   2.57243
    R8        3.53373  -0.00016   0.00000  -0.00286  -0.00286   3.53087
    R9        2.06892  -0.00333   0.00000  -0.00968  -0.00968   2.05924
   R10        2.07231  -0.00336   0.00000  -0.00985  -0.00985   2.06247
   R11        2.06908  -0.00346   0.00000  -0.01008  -0.01008   2.05899
   R12        2.88822  -0.00297   0.00000  -0.01003  -0.01003   2.87819
   R13        2.07423  -0.00329   0.00000  -0.00966  -0.00966   2.06457
   R14        2.07491  -0.00338   0.00000  -0.00993  -0.00993   2.06497
   R15        2.89508  -0.00300   0.00000  -0.01024  -0.01024   2.88484
   R16        2.08974  -0.00244   0.00000  -0.00738  -0.00738   2.08236
   R17        3.02283  -0.00224   0.00000  -0.00938  -0.00938   3.01345
   R18        2.54061  -0.00503   0.00000  -0.00893  -0.00893   2.53167
   R19        2.07314  -0.00276   0.00000  -0.00810  -0.00810   2.06504
   R20        2.06767  -0.00245   0.00000  -0.00712  -0.00712   2.06055
   R21        2.61247  -0.00236   0.00000  -0.00484  -0.00484   2.60763
   R22        1.84452  -0.00607   0.00000  -0.01162  -0.01162   1.83290
    A1        1.89819   0.00026   0.00000   0.00187   0.00187   1.90007
    A2        1.90320   0.00029   0.00000   0.00134   0.00134   1.90454
    A3        1.92612  -0.00050   0.00000  -0.00323  -0.00323   1.92289
    A4        1.89117   0.00009   0.00000   0.00079   0.00079   1.89195
    A5        1.91688   0.00004   0.00000   0.00052   0.00052   1.91740
    A6        1.92765  -0.00017   0.00000  -0.00116  -0.00116   1.92648
    A7        1.89948  -0.00001   0.00000  -0.00108  -0.00108   1.89840
    A8        1.97729  -0.00012   0.00000  -0.00074  -0.00074   1.97655
    A9        2.00534  -0.00005   0.00000   0.00064   0.00064   2.00598
   A10        1.85329  -0.00018   0.00000  -0.00348  -0.00348   1.84981
   A11        1.78129   0.00007   0.00000   0.00068   0.00068   1.78197
   A12        1.93006   0.00028   0.00000   0.00357   0.00356   1.93363
   A13        1.99030  -0.00032   0.00000  -0.00197  -0.00197   1.98833
   A14        1.88517   0.00006   0.00000  -0.00040  -0.00040   1.88477
   A15        1.88779   0.00002   0.00000   0.00059   0.00059   1.88838
   A16        1.93154  -0.00010   0.00000  -0.00081  -0.00081   1.93074
   A17        1.88245   0.00004   0.00000   0.00054   0.00054   1.88299
   A18        1.93779  -0.00018   0.00000  -0.00135  -0.00136   1.93643
   A19        1.93714   0.00017   0.00000   0.00147   0.00147   1.93860
   A20        1.91859   0.00014   0.00000   0.00156   0.00156   1.92015
   A21        1.91741   0.00008   0.00000   0.00151   0.00151   1.91892
   A22        1.95341   0.00010   0.00000   0.00048   0.00048   1.95388
   A23        1.87499   0.00001   0.00000  -0.00011  -0.00011   1.87488
   A24        1.89721  -0.00022   0.00000  -0.00239  -0.00239   1.89482
   A25        1.90039  -0.00012   0.00000  -0.00113  -0.00113   1.89926
   A26        1.95278  -0.00006   0.00000  -0.00169  -0.00169   1.95109
   A27        1.91789  -0.00033   0.00000  -0.00202  -0.00203   1.91587
   A28        1.99510   0.00015   0.00000   0.00149   0.00149   1.99658
   A29        1.80515   0.00002   0.00000  -0.00181  -0.00182   1.80334
   A30        1.94102   0.00008   0.00000   0.00282   0.00282   1.94384
   A31        1.83842   0.00012   0.00000   0.00091   0.00091   1.83933
   A32        1.87695  -0.00045   0.00000  -0.00288  -0.00290   1.87405
   A33        1.82714  -0.00098   0.00000  -0.00755  -0.00756   1.81958
   A34        1.98263   0.00087   0.00000   0.00455   0.00455   1.98718
   A35        1.91104   0.00011   0.00000  -0.00215  -0.00218   1.90886
   A36        1.97364  -0.00001   0.00000   0.00258   0.00258   1.97623
   A37        1.88618   0.00037   0.00000   0.00446   0.00447   1.89065
   A38        1.90850   0.00055   0.00000   0.00339   0.00339   1.91189
   A39        3.12141   0.00057   0.00000   0.03974   0.03974   3.16115
   A40        2.98594   0.00125   0.00000   0.08749   0.08749   3.07343
    D1        0.98878   0.00016   0.00000   0.00463   0.00463   0.99341
    D2        3.04600  -0.00014   0.00000  -0.00089  -0.00089   3.04511
    D3       -0.99536   0.00011   0.00000   0.00413   0.00413  -0.99124
    D4       -1.10380   0.00013   0.00000   0.00401   0.00401  -1.09979
    D5        0.95341  -0.00018   0.00000  -0.00150  -0.00150   0.95191
    D6       -3.08795   0.00008   0.00000   0.00351   0.00351  -3.08444
    D7        3.09453   0.00010   0.00000   0.00344   0.00344   3.09797
    D8       -1.13144  -0.00021   0.00000  -0.00208  -0.00208  -1.13351
    D9        1.11039   0.00004   0.00000   0.00294   0.00294   1.11333
   D10        0.63402  -0.00010   0.00000  -0.00511  -0.00511   0.62891
   D11       -1.41823  -0.00011   0.00000  -0.00455  -0.00455  -1.42279
   D12        2.89924  -0.00005   0.00000  -0.00232  -0.00232   2.89693
   D13        1.60763  -0.00002   0.00000  -0.00793  -0.00793   1.59970
   D14       -1.05932   0.00002   0.00000  -0.00206  -0.00206  -1.06138
   D15       -3.11906  -0.00012   0.00000  -0.00377  -0.00377  -3.12283
   D16        1.05079  -0.00010   0.00000  -0.00370  -0.00370   1.04710
   D17        3.13051   0.00013   0.00000  -0.00013  -0.00013   3.13039
   D18        1.07078  -0.00002   0.00000  -0.00185  -0.00185   1.06893
   D19       -1.04255   0.00001   0.00000  -0.00177  -0.00177  -1.04432
   D20        1.03689   0.00008   0.00000  -0.00089  -0.00089   1.03600
   D21       -1.02285  -0.00006   0.00000  -0.00260  -0.00260  -1.02546
   D22       -3.13618  -0.00003   0.00000  -0.00253  -0.00253  -3.13871
   D23        1.15495   0.00011   0.00000  -0.00221  -0.00221   1.15274
   D24       -3.13340  -0.00010   0.00000  -0.00662  -0.00662  -3.14002
   D25       -1.07106  -0.00008   0.00000  -0.00592  -0.00592  -1.07698
   D26       -3.00577   0.00020   0.00000  -0.00157  -0.00158  -3.00734
   D27       -1.01094  -0.00001   0.00000  -0.00599  -0.00598  -1.01692
   D28        1.05140   0.00001   0.00000  -0.00528  -0.00528   1.04612
   D29       -0.96819   0.00003   0.00000  -0.00365  -0.00365  -0.97185
   D30        1.02664  -0.00019   0.00000  -0.00806  -0.00806   1.01858
   D31        3.08897  -0.00016   0.00000  -0.00736  -0.00736   3.08162
   D32        1.17503  -0.00011   0.00000   0.02089   0.02090   1.19592
   D33       -0.85657   0.00045   0.00000   0.02828   0.02826  -0.82831
   D34       -2.91033   0.00016   0.00000   0.02524   0.02525  -2.88508
   D35       -3.02078  -0.00032   0.00000   0.01695   0.01696  -3.00382
   D36        1.23081   0.00023   0.00000   0.02434   0.02433   1.25513
   D37       -0.82295  -0.00006   0.00000   0.02131   0.02131  -0.80164
   D38       -0.98190  -0.00018   0.00000   0.01968   0.01969  -0.96220
   D39       -3.01349   0.00038   0.00000   0.02707   0.02706  -2.98643
   D40        1.21593   0.00009   0.00000   0.02404   0.02404   1.23998
   D41       -1.43494  -0.00047   0.00000  -0.01604  -0.01604  -1.45099
   D42        0.71065  -0.00039   0.00000  -0.01427  -0.01427   0.69638
   D43        2.82902   0.00000   0.00000  -0.01221  -0.01221   2.81680
         Item               Value     Threshold  Converged?
 Maximum Force            0.006072     0.000450     NO 
 RMS     Force            0.001538     0.000300     NO 
 Maximum Displacement     0.378626     0.001800     NO 
 RMS     Displacement     0.092167     0.001200     NO 
 Predicted change in Energy=-4.244611D-04
 GradGradGradGradGradGradGradGradGradGradGradGradGradGradGradGradGradGrad

                          Input orientation:                          
 ---------------------------------------------------------------------
 Center     Atomic      Atomic             Coordinates (Angstroms)
 Number     Number       Type             X           Y           Z
 ---------------------------------------------------------------------
      1          1           0        1.776493   -0.743944   -1.364008
      2          6           0        2.755444   -1.036411   -0.988987
      3          1           0        2.915820   -2.091903   -1.208049
      4          1           0        3.522113   -0.458035   -1.503468
      5          6           0        2.833437   -0.802742    0.510587
      6          1           0        2.014779   -1.367014    1.002882
      7          1           0        3.766096   -1.170391    0.958594
      8          8           0        2.577899    0.474389    0.906440
      9          1           0       -2.941961   -2.039294    0.405370
     10          6           0       -3.459448   -1.216889   -0.087893
     11          1           0       -3.464753   -1.417091   -1.160770
     12          1           0       -4.493177   -1.210035    0.256384
     13          6           0       -2.772411    0.108152    0.215421
     14          1           0       -2.785732    0.298674    1.291122
     15          1           0       -3.310909    0.926629   -0.268512
     16          6           0       -1.322684    0.121807   -0.262688
     17          1           0       -1.253785    0.070416   -1.361268
     18          6           0       -0.654219    1.527937    0.082069
     19          1           0       -0.558446    1.585973    1.169088
     20          1           0       -1.385185    2.262879   -0.256326
     21          8           0        0.533042    1.759280   -0.582021
     22          1           0        1.260753    1.331677   -0.104157
     23          8           0       -0.539473   -0.796279    0.319125
 ---------------------------------------------------------------------
                    Distance matrix (angstroms):
                    1          2          3          4          5
     1  H    0.000000
     2  C    1.088358   0.000000
     3  H    1.771829   1.089849   0.000000
     4  H    1.774368   1.089492   1.767594   0.000000
     5  C    2.152834   1.519673   2.149985   2.156274   0.000000
     6  H    2.459098   2.150679   2.495106   3.062693   1.109485
     7  H    3.087857   2.198281   2.503298   2.574632   1.098057
     8  O    2.698429   2.430366   3.342321   2.751111   1.361272
     9  H    5.203119   5.950667   6.076141   6.923027   5.907229
    10  C    5.409920   6.282470   6.531802   7.163931   6.334832
    11  H    5.288203   6.234202   6.416331   7.060703   6.545078
    12  H    6.492432   7.356874   7.603649   8.240598   7.342327
    13  C    4.890112   5.772158   6.262785   6.549518   5.687036
    14  H    5.380583   6.138891   6.668464   6.940552   5.779049
    15  H    5.465582   6.416639   6.983295   7.080438   6.430451
    16  C    3.401078   4.301175   4.874334   5.034661   4.327364
    17  H    3.137798   4.175832   4.699436   4.807149   4.579479
    18  C    3.627802   4.398732   5.245266   4.888738   4.216566
    19  H    4.158970   4.745108   5.589997   5.288808   4.200529
    20  H    4.501573   5.344803   6.194235   5.748070   5.270954
    21  O    2.902380   3.594521   4.571778   3.834071   3.612418
    22  H    2.482220   2.936813   3.959637   3.205447   2.721578
    23  O    2.863455   3.553209   3.993738   4.464609   3.378345
                    6          7          8          9         10
     6  H    0.000000
     7  H    1.762876   0.000000
     8  O    1.927996   2.029737   0.000000
     9  H    5.037683   6.786684   6.085929   0.000000
    10  C    5.583859   7.301081   6.348124   1.089702   0.000000
    11  H    5.891448   7.539081   6.660683   1.764438   1.091410
    12  H    6.552510   8.289165   7.297943   1.765258   1.089573
    13  C    5.070838   6.703660   5.407167   2.162487   1.523073
    14  H    5.089450   6.722736   5.380278   2.505006   2.156967
    15  H    5.936345   7.482465   6.021884   3.063811   2.156236
    16  C    3.867416   5.390453   4.087263   2.781855   2.527533
    17  H    4.282396   5.667501   4.470737   3.228285   2.853697
    18  C    4.043783   5.252471   3.498019   4.250108   3.928392
    19  H    3.920362   5.132593   3.337853   4.405334   4.225144
    20  H    5.130446   6.308651   4.500751   4.622779   4.054593
    21  O    3.805413   4.626997   2.836882   5.242114   5.004171
    22  H    3.012810   3.696827   1.868455   5.411642   5.364303
    23  O    2.705081   4.368844   3.417242   2.706377   2.978058
                   11         12         13         14         15
    11  H    0.000000
    12  H    1.763194   0.000000
    13  C    2.167857   2.168025   0.000000
    14  H    3.068663   2.502450   1.092525   0.000000
    15  H    2.512532   2.497720   1.092737   1.761419   0.000000
    16  C    2.786256   3.477825   1.526592   2.141523   2.144950
    17  H    2.672313   3.840575   2.189429   3.071505   2.481729
    18  C    4.256399   4.718525   2.553490   2.741577   2.746357
    19  H    4.784689   4.912515   2.827557   2.575429   3.174505
    20  H    4.322592   4.688669   2.605723   2.866048   2.343955
    21  O    5.138740   5.897681   3.779968   4.081213   3.945574
    22  H    5.567995   6.300635   4.226767   4.403174   4.592512
    23  O    3.336579   3.975790   2.411382   2.681302   3.315809
                   16         17         18         19         20
    16  C    0.000000
    17  H    1.101938   0.000000
    18  C    1.594648   2.137070   0.000000
    19  H    2.185823   3.030365   1.092772   0.000000
    20  H    2.141994   2.458670   1.090396   1.781434   0.000000
    21  O    2.495398   2.579194   1.379900   2.070692   2.009797
    22  H    2.857108   3.081235   1.933990   2.235018   2.809142
    23  O    1.339704   2.021168   2.339089   2.529411   3.225651
                   21         22         23
    21  O    0.000000
    22  H    0.969928   0.000000
    23  O    2.914315   2.819251   0.000000
 Stoichiometry    C6H14O3(3)
 Framework group  C1[X(C6H14O3)]
 Deg. of freedom    63
 Full point group                 C1      NOp   1
 Largest Abelian subgroup         C1      NOp   1
 Largest concise Abelian subgroup C1      NOp   1
                         Standard orientation:                         
 ---------------------------------------------------------------------
 Center     Atomic      Atomic             Coordinates (Angstroms)
 Number     Number       Type             X           Y           Z
 ---------------------------------------------------------------------
      1          1           0       -1.770090   -0.779747    1.348990
      2          6           0       -2.750664   -1.062504    0.970777
      3          1           0       -2.908997   -2.123929    1.160721
      4          1           0       -3.515234   -0.499686    1.505249
      5          6           0       -2.836440   -0.786628   -0.521182
      6          1           0       -2.019782   -1.335920   -1.033338
      7          1           0       -3.771026   -1.142426   -0.974708
      8          8           0       -2.584036    0.501442   -0.882056
      9          1           0        2.940507   -2.019728   -0.479992
     10          6           0        3.459752   -1.211060    0.033713
     11          1           0        3.470656   -1.441499    1.100462
     12          1           0        4.491722   -1.193418   -0.315424
     13          6           0        2.770020    0.121317   -0.228568
     14          1           0        2.777736    0.342177   -1.298508
     15          1           0        3.310232    0.926343    0.275594
     16          6           0        1.322715    0.119966    0.257017
     17          1           0        1.259415    0.037476    1.354038
     18          6           0        0.651273    1.534589   -0.044491
     19          1           0        0.549957    1.623225   -1.128941
     20          1           0        1.383290    2.260425    0.310864
     21          8           0       -0.532821    1.745853    0.631832
     22          1           0       -1.262559    1.331179    0.145736
     23          8           0        0.537386   -0.782115   -0.346570
 ---------------------------------------------------------------------
 Rotational constants (GHZ):           2.4405492           0.6982630           0.6092883
 Standard basis: Aug-CC-pVTZ (5D, 7F)
 There are   845 symmetry adapted cartesian basis functions of A   symmetry.
 There are   736 symmetry adapted basis functions of A   symmetry.
   736 basis functions,  1026 primitive gaussians,   845 cartesian basis functions
    38 alpha electrons       36 beta electrons
       nuclear repulsion energy       474.6533548593 Hartrees.
 NAtoms=   23 NActive=   23 NUniq=   23 SFac= 1.00D+00 NAtFMM=   60 NAOKFM=F Big=F
 Integral buffers will be    131072 words long.
 Raffenetti 2 integral format.
 Two-electron integral symmetry is turned on.
 Nuclear repulsion after empirical dispersion term =      474.6406975712 Hartrees.
 One-electron integrals computed using PRISM.
 NBasis=   736 RedAO= T EigKep=  5.17D-06  NBF=   736
 NBsUse=   736 1.00D-06 EigRej= -1.00D+00 NBFU=   736
 Initial guess from the checkpoint file:  "/scratch/kurten/scratch_galib/third-paper/eto-buoh/SYS_1A_1B/DFT_high/calc-LM/TMP/G165084641_11_6_1762/Gau-167526.chk"
 B after Tr=     0.000000   -0.000000   -0.000000
         Rot=    0.999883   -0.014972   -0.003255    0.000145 Ang=  -1.76 deg.
 Initial guess <Sx>= 0.0000 <Sy>= 0.0000 <Sz>= 1.0000 <S**2>= 2.0102 S= 1.0034
 ExpMin= 2.53D-02 ExpMax= 1.53D+04 ExpMxC= 5.22D+02 IAcc=3 IRadAn=         7 AccDes= 0.00D+00
 Harris functional with IExCor= 4639 and IRadAn=       7 diagonalized for initial guess.
 HarFok:  IExCor= 4639 AccDes= 0.00D+00 IRadAn=         7 IDoV= 1 UseB2=F ITyADJ=14
 ICtDFT=  3500011 ScaDFX=  1.000000  1.000000  1.000000  1.000000
 FoFCou: FMM=F IPFlag=           0 FMFlag=      100000 FMFlg1=           0
         NFxFlg=           0 DoJE=T BraDBF=F KetDBF=T FulRan=T
         wScrn=  0.000000 ICntrl=       500 IOpCl=  0 I1Cent=   200000004 NGrid=           0
         NMat0=    1 NMatS0=      1 NMatT0=    0 NMatD0=    1 NMtDS0=    0 NMtDT0=    0
 Petite list used in FoFCou.
 Requested convergence on RMS density matrix=1.00D-08 within 128 cycles.
 Requested convergence on MAX density matrix=1.00D-06.
 Requested convergence on             energy=1.00D-06.
 No special actions if energy rises.
 Restarting incremental Fock formation.
 SCF Done:  E(UwB97XD) =  -462.630473850     A.U. after   23 cycles
            NFock= 23  Conv=0.74D-08     -V/T= 2.0060
 <Sx>= 0.0000 <Sy>= 0.0000 <Sz>= 1.0000 <S**2>= 2.0103 S= 1.0034
 <L.S>=  0.00000000000    
 Annihilation of the first spin contaminant:
 S**2 before annihilation     2.0103,   after     2.0001
 Calling FoFJK, ICntrl=      2127 FMM=F ISym2X=0 I1Cent= 0 IOpClX= 1 NMat=1 NMatS=1 NMatT=0.
 ***** Axes restored to original set *****
 -------------------------------------------------------------------
 Center     Atomic                   Forces (Hartrees/Bohr)
 Number     Number              X              Y              Z
 -------------------------------------------------------------------
      1        1          -0.000101126   -0.000040433   -0.000127328
      2        6          -0.000046105   -0.000263551   -0.000434255
      3        1          -0.000047087    0.000070010   -0.000037814
      4        1          -0.000010705   -0.000009679    0.000078431
      5        6          -0.000634764    0.001565937   -0.000187271
      6        1          -0.000130790   -0.000638503    0.000429960
      7        1          -0.000153089   -0.000413817    0.000206241
      8        8          -0.000234952   -0.000562713   -0.000006160
      9        1           0.000004294   -0.000075994   -0.000018855
     10        6          -0.000147013    0.000112845    0.000127546
     11        1          -0.000009042   -0.000041095   -0.000033730
     12        1          -0.000008753   -0.000105624   -0.000020469
     13        6          -0.000345214   -0.000038431   -0.000358028
     14        1          -0.000013354    0.000087889    0.000089796
     15        1          -0.000084218    0.000005273    0.000067086
     16        6           0.000420785   -0.000963164    0.000772581
     17        1           0.000015208    0.000140947   -0.000204647
     18        6           0.000350887    0.000390412   -0.000849782
     19        1           0.000059655    0.000055906    0.000045982
     20        1          -0.000034873    0.000192967    0.000264330
     21        8           0.000123879   -0.001102945    0.000730832
     22        1          -0.000277980    0.000885303   -0.000281419
     23        8           0.001304356    0.000748460   -0.000253029
 -------------------------------------------------------------------
 Cartesian Forces:  Max     0.001565937 RMS     0.000428512

 GradGradGradGradGradGradGradGradGradGradGradGradGradGradGradGradGradGrad
 Berny optimization.
 Using GEDIIS/GDIIS optimizer.
 FormGI is forming the generalized inverse of G from B-inverse, IUseBI=4.
 Internal  Forces:  Max     0.004925748 RMS     0.000948183
 Search for a local minimum.
 Step number   2 out of a maximum of  115
 All quantities printed in internal units (Hartrees-Bohrs-Radians)
 Mixed Optimization -- En-DIIS/RFO-DIIS
 Update second derivatives using D2CorX and points    1    2
 DE= -7.18D-05 DEPred=-4.24D-04 R= 1.69D-01
 Trust test= 1.69D-01 RLast= 1.31D-01 DXMaxT set to 3.00D-01
 ITU=  0  0
 Use linear search instead of GDIIS.
     Eigenvalues ---    0.00215   0.00248   0.00343   0.00390   0.00435
     Eigenvalues ---    0.01334   0.01827   0.02135   0.02979   0.03628
     Eigenvalues ---    0.04401   0.04694   0.04869   0.04998   0.05027
     Eigenvalues ---    0.05348   0.05541   0.05582   0.05692   0.05759
     Eigenvalues ---    0.05764   0.06293   0.08182   0.08695   0.11374
     Eigenvalues ---    0.12093   0.12302   0.14084   0.14276   0.14764
     Eigenvalues ---    0.16000   0.16000   0.16000   0.16000   0.16000
     Eigenvalues ---    0.16000   0.16106   0.16271   0.21251   0.21930
     Eigenvalues ---    0.22010   0.23316   0.24122   0.29353   0.29612
     Eigenvalues ---    0.30370   0.31964   0.32697   0.33111   0.33497
     Eigenvalues ---    0.33924   0.33975   0.34030   0.34122   0.34248
     Eigenvalues ---    0.34259   0.34282   0.34335   0.34434   0.47360
     Eigenvalues ---    0.49863   0.51946   0.55982
 RFO step:  Lambda=-1.01226550D-03 EMin= 2.15324529D-03
 Quartic linear search produced a step of -0.46973.
 Iteration  1 RMS(Cart)=  0.22855888 RMS(Int)=  0.00733045
 Iteration  2 RMS(Cart)=  0.03720025 RMS(Int)=  0.00023546
 Iteration  3 RMS(Cart)=  0.00067355 RMS(Int)=  0.00000581
 Iteration  4 RMS(Cart)=  0.00000021 RMS(Int)=  0.00000581
 Variable       Old X    -DE/DX   Delta X   Delta X   Delta X     New X
                                 (Linear)    (Quad)   (Total)
    R1        2.05670   0.00012   0.00433  -0.01490  -0.01057   2.04613
    R2        2.05952  -0.00007   0.00457  -0.01604  -0.01147   2.04805
    R3        2.05884  -0.00005   0.00451  -0.01579  -0.01128   2.04756
    R4        2.87177   0.00060   0.00476  -0.01547  -0.01072   2.86105
    R5        2.09662   0.00061   0.00326  -0.01032  -0.00707   2.08956
    R6        2.07503   0.00009   0.00362  -0.01246  -0.00884   2.06619
    R7        2.57243  -0.00046   0.00425  -0.01532  -0.01108   2.56135
    R8        3.53087  -0.00088   0.00134  -0.01302  -0.01168   3.51919
    R9        2.05924   0.00005   0.00455  -0.01577  -0.01122   2.04802
   R10        2.06247   0.00004   0.00463  -0.01606  -0.01143   2.05104
   R11        2.05899   0.00000   0.00474  -0.01650  -0.01177   2.04723
   R12        2.87819   0.00016   0.00471  -0.01611  -0.01139   2.86680
   R13        2.06457   0.00010   0.00454  -0.01564  -0.01110   2.05347
   R14        2.06497   0.00002   0.00466  -0.01623  -0.01156   2.05341
   R15        2.88484   0.00053   0.00481  -0.01577  -0.01096   2.87389
   R16        2.08236   0.00020   0.00347  -0.01175  -0.00829   2.07408
   R17        3.01345  -0.00040   0.00441  -0.01618  -0.01177   3.00168
   R18        2.53167   0.00014   0.00420  -0.01456  -0.01036   2.52132
   R19        2.06504   0.00005   0.00380  -0.01317  -0.00937   2.05567
   R20        2.06055   0.00007   0.00334  -0.01154  -0.00820   2.05235
   R21        2.60763  -0.00157   0.00227  -0.00967  -0.00740   2.60024
   R22        1.83290  -0.00167   0.00546  -0.02082  -0.01536   1.81754
    A1        1.90007  -0.00011  -0.00088   0.00274   0.00186   1.90193
    A2        1.90454  -0.00004  -0.00063   0.00209   0.00146   1.90600
    A3        1.92289   0.00021   0.00152  -0.00445  -0.00293   1.91996
    A4        1.89195   0.00001  -0.00037   0.00117   0.00080   1.89275
    A5        1.91740   0.00006  -0.00024   0.00102   0.00077   1.91818
    A6        1.92648  -0.00014   0.00055  -0.00239  -0.00185   1.92464
    A7        1.89840   0.00004   0.00051  -0.00181  -0.00130   1.89710
    A8        1.97655   0.00005   0.00035  -0.00112  -0.00078   1.97577
    A9        2.00598  -0.00004  -0.00030   0.00136   0.00106   2.00704
   A10        1.84981  -0.00031   0.00163  -0.00791  -0.00628   1.84353
   A11        1.78197   0.00012  -0.00032   0.00195   0.00163   1.78361
   A12        1.93363   0.00012  -0.00167   0.00661   0.00493   1.93856
   A13        1.98833  -0.00239   0.00092  -0.01116  -0.01023   1.97810
   A14        1.88477  -0.00005   0.00019  -0.00087  -0.00068   1.88409
   A15        1.88838  -0.00008  -0.00028   0.00069   0.00042   1.88879
   A16        1.93074   0.00004   0.00038  -0.00119  -0.00081   1.92993
   A17        1.88299  -0.00007  -0.00025   0.00068   0.00043   1.88342
   A18        1.93643   0.00001   0.00064  -0.00217  -0.00153   1.93490
   A19        1.93860   0.00014  -0.00069   0.00286   0.00217   1.94078
   A20        1.92015  -0.00001  -0.00073   0.00235   0.00162   1.92177
   A21        1.91892  -0.00006  -0.00071   0.00232   0.00161   1.92053
   A22        1.95388   0.00010  -0.00022   0.00113   0.00091   1.95479
   A23        1.87488  -0.00002   0.00005  -0.00061  -0.00056   1.87432
   A24        1.89482  -0.00006   0.00112  -0.00406  -0.00294   1.89188
   A25        1.89926   0.00005   0.00053  -0.00131  -0.00078   1.89848
   A26        1.95109  -0.00032   0.00079  -0.00196  -0.00116   1.94993
   A27        1.91587   0.00115   0.00095  -0.00074   0.00022   1.91609
   A28        1.99658   0.00087  -0.00070   0.00562   0.00492   2.00151
   A29        1.80334  -0.00021   0.00085  -0.00356  -0.00271   1.80063
   A30        1.94384  -0.00001  -0.00132   0.00325   0.00192   1.94575
   A31        1.83933  -0.00163  -0.00043  -0.00381  -0.00424   1.83510
   A32        1.87405   0.00019   0.00136  -0.00834  -0.00700   1.86705
   A33        1.81958   0.00171   0.00355  -0.00357  -0.00002   1.81956
   A34        1.98718  -0.00320  -0.00214  -0.00103  -0.00319   1.98399
   A35        1.90886  -0.00040   0.00102  -0.00232  -0.00129   1.90757
   A36        1.97623   0.00070  -0.00121   0.00046  -0.00079   1.97543
   A37        1.89065   0.00111  -0.00210   0.01433   0.01222   1.90287
   A38        1.91189  -0.00493  -0.00159  -0.01095  -0.01254   1.89935
   A39        3.16115  -0.00284  -0.01867  -0.05739  -0.07606   3.08509
   A40        3.07343  -0.00412  -0.04110  -0.04683  -0.08793   2.98550
    D1        0.99341   0.00018  -0.00217   0.00731   0.00513   0.99854
    D2        3.04511  -0.00015   0.00042  -0.00443  -0.00401   3.04110
    D3       -0.99124   0.00003  -0.00194   0.00528   0.00335  -0.98789
    D4       -1.09979   0.00015  -0.00188   0.00607   0.00419  -1.09561
    D5        0.95191  -0.00018   0.00071  -0.00566  -0.00496   0.94695
    D6       -3.08444  -0.00000  -0.00165   0.00405   0.00240  -3.08204
    D7        3.09797   0.00018  -0.00162   0.00548   0.00387   3.10184
    D8       -1.13351  -0.00015   0.00097  -0.00625  -0.00528  -1.13879
    D9        1.11333   0.00003  -0.00138   0.00346   0.00208   1.11541
   D10        0.62891  -0.00005   0.00240  -0.00819  -0.00579   0.62312
   D11       -1.42279  -0.00015   0.00214  -0.00791  -0.00578  -1.42856
   D12        2.89693   0.00010   0.00109  -0.00245  -0.00136   2.89556
   D13        1.59970  -0.00143   0.00372  -0.22909  -0.22536   1.37434
   D14       -1.06138  -0.00004   0.00097  -0.00169  -0.00072  -1.06210
   D15       -3.12283   0.00003   0.00177  -0.00378  -0.00201  -3.12484
   D16        1.04710  -0.00006   0.00174  -0.00447  -0.00273   1.04436
   D17        3.13039  -0.00001   0.00006   0.00159   0.00165   3.13204
   D18        1.06893   0.00006   0.00087  -0.00049   0.00037   1.06930
   D19       -1.04432  -0.00003   0.00083  -0.00118  -0.00035  -1.04468
   D20        1.03600  -0.00002   0.00042   0.00028   0.00070   1.03670
   D21       -1.02546   0.00005   0.00122  -0.00181  -0.00058  -1.02604
   D22       -3.13871  -0.00004   0.00119  -0.00250  -0.00131  -3.14002
   D23        1.15274   0.00009   0.00104   0.00580   0.00685   1.15959
   D24       -3.14002   0.00034   0.00311  -0.00010   0.00301  -3.13701
   D25       -1.07698  -0.00036   0.00278  -0.00182   0.00096  -1.07602
   D26       -3.00734   0.00010   0.00074   0.00672   0.00746  -2.99988
   D27       -1.01692   0.00035   0.00281   0.00082   0.00363  -1.01329
   D28        1.04612  -0.00036   0.00248  -0.00090   0.00158   1.04770
   D29       -0.97185   0.00006   0.00172   0.00304   0.00476  -0.96708
   D30        1.01858   0.00031   0.00379  -0.00286   0.00093   1.01950
   D31        3.08162  -0.00039   0.00346  -0.00458  -0.00112   3.08050
   D32        1.19592   0.00058  -0.00982  -0.03476  -0.04459   1.15133
   D33       -0.82831   0.00013  -0.01328  -0.02682  -0.04009  -0.86840
   D34       -2.88508  -0.00064  -0.01186  -0.04138  -0.05323  -2.93831
   D35       -3.00382   0.00064  -0.00797  -0.03933  -0.04731  -3.05114
   D36        1.25513   0.00019  -0.01143  -0.03139  -0.04282   1.21232
   D37       -0.80164  -0.00058  -0.01001  -0.04595  -0.05595  -0.85759
   D38       -0.96220  -0.00012  -0.00925  -0.03878  -0.04805  -1.01025
   D39       -2.98643  -0.00057  -0.01271  -0.03084  -0.04355  -3.02998
   D40        1.23998  -0.00134  -0.01129  -0.04540  -0.05668   1.18330
   D41       -1.45099   0.00198   0.00754   0.01470   0.02224  -1.42875
   D42        0.69638   0.00025   0.00670   0.00295   0.00964   0.70602
   D43        2.81680   0.00098   0.00574   0.01043   0.01618   2.83298
         Item               Value     Threshold  Converged?
 Maximum Force            0.004926     0.000450     NO 
 RMS     Force            0.000948     0.000300     NO 
 Maximum Displacement     1.085807     0.001800     NO 
 RMS     Displacement     0.260299     0.001200     NO 
 Predicted change in Energy=-6.118200D-04
 GradGradGradGradGradGradGradGradGradGradGradGradGradGradGradGradGradGrad

                          Input orientation:                          
 ---------------------------------------------------------------------
 Center     Atomic      Atomic             Coordinates (Angstroms)
 Number     Number       Type             X           Y           Z
 ---------------------------------------------------------------------
      1          1           0        1.429517   -0.647537   -1.264749
      2          6           0        2.364662   -1.077064   -0.928017
      3          1           0        2.341235   -2.147571   -1.095489
      4          1           0        3.178667   -0.657212   -1.506932
      5          6           0        2.565834   -0.790075    0.544859
      6          1           0        1.702168   -1.192903    1.105648
      7          1           0        3.445975   -1.285247    0.963947
      8          8           0        2.538683    0.522584    0.881498
      9          1           0       -2.574078   -2.117745    0.292837
     10          6           0       -3.172198   -1.318269   -0.128629
     11          1           0       -3.211855   -1.461290   -1.203795
     12          1           0       -4.180379   -1.410008    0.257109
     13          6           0       -2.574250    0.032971    0.214925
     14          1           0       -2.549252    0.167271    1.292954
     15          1           0       -3.189604    0.828086   -0.197229
     16          6           0       -1.158593    0.182235   -0.320288
     17          1           0       -1.138813    0.199063   -1.417534
     18          6           0       -0.582422    1.609007    0.073945
     19          1           0       -0.487297    1.624762    1.157480
     20          1           0       -1.360158    2.304251   -0.228182
     21          8           0        0.585874    1.932236   -0.577167
     22          1           0        1.321918    1.515753   -0.119081
     23          8           0       -0.281940   -0.695513    0.170823
 ---------------------------------------------------------------------
                    Distance matrix (angstroms):
                    1          2          3          4          5
     1  H    0.000000
     2  C    1.082764   0.000000
     3  H    1.763514   1.083781   0.000000
     4  H    1.765863   1.083524   1.758337   0.000000
     5  C    2.141546   1.514001   2.141024   2.145476   0.000000
     6  H    2.447559   2.141988   2.482902   3.048375   1.105746
     7  H    3.072436   2.189088   2.491050   2.563421   1.093379
     8  O    2.684364   2.421467   3.328242   2.739726   1.355410
     9  H    4.540524   5.192750   5.107704   6.202129   5.314595
    10  C    4.787111   5.599466   5.658666   6.532244   5.801516
    11  H    4.712562   5.596537   5.596385   6.448039   6.073715
    12  H    5.862453   6.659800   6.701118   7.604874   6.780746
    13  C    4.322346   5.189542   5.534794   6.044601   5.216007
    14  H    4.799621   5.534223   5.914391   6.428700   5.257401
    15  H    4.965214   5.917222   6.344414   6.669057   6.024468
    16  C    2.877297   3.790579   4.275246   4.574344   3.945278
    17  H    2.708578   3.760647   4.209649   4.402481   4.307412
    18  C    3.306356   4.111473   4.901757   4.666981   3.986085
    19  H    3.834672   4.447790   5.225606   5.074031   3.940603
    20  H    4.191636   5.079109   5.854166   5.568339   5.058247
    21  O    2.799951   3.513270   4.471551   3.780513   3.548261
    22  H    2.450297   2.909363   3.925853   3.177330   2.702774
    23  O    2.234335   2.890940   3.254699   3.846054   2.873789
                    6          7          8          9         10
     6  H    0.000000
     7  H    1.751990   0.000000
     8  O    1.921692   2.024409   0.000000
     9  H    4.449974   6.114284   5.784305   0.000000
    10  C    5.029771   6.707833   6.084674   1.083764   0.000000
    11  H    5.436283   7.004055   6.430622   1.754309   1.085361
    12  H    5.947396   7.660056   7.019300   1.755669   1.083347
    13  C    4.536949   6.208207   5.179394   2.152128   1.517044
    14  H    4.467631   6.177442   5.116896   2.494424   2.148439
    15  H    5.450809   7.060129   5.836974   3.049092   2.147521
    16  C    3.479691   5.000480   3.902560   2.769373   2.518502
    17  H    4.046627   5.375399   4.349045   3.217601   2.845738
    18  C    3.759583   5.039523   3.402022   4.231228   3.913684
    19  H    3.568709   4.896553   3.232262   4.371341   4.186191
    20  H    4.836014   6.115929   4.427944   4.615096   4.051673
    21  O    3.720816   4.572461   2.815721   5.210043   4.988995
    22  H    2.996893   3.678338   1.862273   5.343292   5.313083
    23  O    2.248995   3.856706   3.153527   2.700283   2.971715
                   11         12         13         14         15
    11  H    0.000000
    12  H    1.753542   0.000000
    13  C    2.156879   2.159542   0.000000
    14  H    3.053688   2.494265   1.086649   0.000000
    15  H    2.500983   2.489402   1.086618   1.751392   0.000000
    16  C    2.774463   3.464075   1.520795   2.129954   2.134778
    17  H    2.664575   3.826835   2.180135   3.055665   2.467905
    18  C    4.239489   4.700351   2.543844   2.726354   2.735101
    19  H    4.745793   4.864088   2.788831   2.528693   3.126082
    20  H    4.308121   4.688803   2.613250   2.880015   2.350935
    21  O    5.131416   5.880798   3.771074   4.054808   3.951929
    22  H    5.531229   6.243146   4.182144   4.335689   4.564299
    23  O    3.325717   3.964313   2.405685   2.672878   3.303230
                   16         17         18         19         20
    16  C    0.000000
    17  H    1.097553   0.000000
    18  C    1.588418   2.126505   0.000000
    19  H    2.171479   3.014595   1.087816   0.000000
    20  H    2.133557   2.428037   1.086057   1.773035   0.000000
    21  O    2.484282   2.585469   1.375987   2.062822   2.011773
    22  H    2.823418   3.078125   1.916368   2.216924   2.797707
    23  O    1.334223   2.014293   2.326045   2.529691   3.212529
                   21         22         23
    21  O    0.000000
    22  H    0.961801   0.000000
    23  O    2.866645   2.747017   0.000000
 Stoichiometry    C6H14O3(3)
 Framework group  C1[X(C6H14O3)]
 Deg. of freedom    63
 Full point group                 C1      NOp   1
 Largest Abelian subgroup         C1      NOp   1
 Largest concise Abelian subgroup C1      NOp   1
                         Standard orientation:                         
 ---------------------------------------------------------------------
 Center     Atomic      Atomic             Coordinates (Angstroms)
 Number     Number       Type             X           Y           Z
 ---------------------------------------------------------------------
      1          1           0       -1.343361   -0.749100    1.263343
      2          6           0       -2.271730   -1.202722    0.939713
      3          1           0       -2.206973   -2.275577    1.078886
      4          1           0       -3.084108   -0.826260    1.549913
      5          6           0       -2.521628   -0.886447   -0.519643
      6          1           0       -1.659744   -1.244606   -1.112561
      7          1           0       -3.394963   -1.401672   -0.928675
      8          8           0       -2.548687    0.434319   -0.822926
      9          1           0        2.665882   -2.038515   -0.433635
     10          6           0        3.247033   -1.229238   -0.007162
     11          1           0        3.320067   -1.397466    1.062592
     12          1           0        4.247205   -1.275870   -0.420829
     13          6           0        2.593952    0.108277   -0.300353
     14          1           0        2.535787    0.268377   -1.373569
     15          1           0        3.192224    0.914033    0.116261
     16          6           0        1.188666    0.194342    0.274608
     17          1           0        1.197393    0.183179    1.372070
     18          6           0        0.553394    1.609345   -0.067839
     19          1           0        0.429112    1.648683   -1.147816
     20          1           0        1.314424    2.323765    0.232089
     21          8           0       -0.607694    1.875026    0.621093
     22          1           0       -1.340815    1.444451    0.171427
     23          8           0        0.330100   -0.701190   -0.216348
 ---------------------------------------------------------------------
 Rotational constants (GHZ):           2.2955642           0.8228712           0.6836321
 Standard basis: Aug-CC-pVTZ (5D, 7F)
 There are   845 symmetry adapted cartesian basis functions of A   symmetry.
 There are   736 symmetry adapted basis functions of A   symmetry.
   736 basis functions,  1026 primitive gaussians,   845 cartesian basis functions
    38 alpha electrons       36 beta electrons
       nuclear repulsion energy       488.1758040234 Hartrees.
 NAtoms=   23 NActive=   23 NUniq=   23 SFac= 1.00D+00 NAtFMM=   60 NAOKFM=F Big=F
 Integral buffers will be    131072 words long.
 Raffenetti 2 integral format.
 Two-electron integral symmetry is turned on.
 Nuclear repulsion after empirical dispersion term =      488.1623428624 Hartrees.
 One-electron integrals computed using PRISM.
 NBasis=   736 RedAO= T EigKep=  4.47D-06  NBF=   736
 NBsUse=   736 1.00D-06 EigRej= -1.00D+00 NBFU=   736
 Initial guess from the checkpoint file:  "/scratch/kurten/scratch_galib/third-paper/eto-buoh/SYS_1A_1B/DFT_high/calc-LM/TMP/G165084641_11_6_1762/Gau-167526.chk"
 B after Tr=    -0.000000    0.000000    0.000000
         Rot=    0.999842    0.003496   -0.008569   -0.015148 Ang=   2.03 deg.
 Initial guess <Sx>= 0.0000 <Sy>= 0.0000 <Sz>= 1.0000 <S**2>= 2.0102 S= 1.0034
 ExpMin= 2.53D-02 ExpMax= 1.53D+04 ExpMxC= 5.22D+02 IAcc=3 IRadAn=         7 AccDes= 0.00D+00
 Harris functional with IExCor= 4639 and IRadAn=       7 diagonalized for initial guess.
 HarFok:  IExCor= 4639 AccDes= 0.00D+00 IRadAn=         7 IDoV= 1 UseB2=F ITyADJ=14
 ICtDFT=  3500011 ScaDFX=  1.000000  1.000000  1.000000  1.000000
 FoFCou: FMM=F IPFlag=           0 FMFlag=      100000 FMFlg1=           0
         NFxFlg=           0 DoJE=T BraDBF=F KetDBF=T FulRan=T
         wScrn=  0.000000 ICntrl=       500 IOpCl=  0 I1Cent=   200000004 NGrid=           0
         NMat0=    1 NMatS0=      1 NMatT0=    0 NMatD0=    1 NMtDS0=    0 NMtDT0=    0
 Petite list used in FoFCou.
 Requested convergence on RMS density matrix=1.00D-08 within 128 cycles.
 Requested convergence on MAX density matrix=1.00D-06.
 Requested convergence on             energy=1.00D-06.
 No special actions if energy rises.
 Restarting incremental Fock formation.
 SCF Done:  E(UwB97XD) =  -462.626762315     A.U. after   25 cycles
            NFock= 25  Conv=0.20D-08     -V/T= 2.0054
 <Sx>= 0.0000 <Sy>= 0.0000 <Sz>= 1.0000 <S**2>= 2.0103 S= 1.0034
 <L.S>=  0.00000000000    
 Annihilation of the first spin contaminant:
 S**2 before annihilation     2.0103,   after     2.0001
 Calling FoFJK, ICntrl=      2127 FMM=F ISym2X=0 I1Cent= 0 IOpClX= 1 NMat=1 NMatS=1 NMatT=0.
 ***** Axes restored to original set *****
 -------------------------------------------------------------------
 Center     Atomic                   Forces (Hartrees/Bohr)
 Number     Number              X              Y              Z
 -------------------------------------------------------------------
      1        1           0.000478322   -0.000298963   -0.001474146
      2        6           0.002047670    0.001321804   -0.001908138
      3        1          -0.000347132   -0.004051569   -0.000724831
      4        1           0.004222222    0.001004519   -0.001885965
      5        6           0.001862605    0.000661341   -0.001336242
      6        1          -0.001461520   -0.001554924    0.001237641
      7        1           0.003036709   -0.001292106    0.001699450
      8        8           0.000043573    0.002845055    0.001535427
      9        1           0.002078433   -0.003142282    0.001559603
     10        6           0.000633276    0.000801072   -0.000040069
     11        1          -0.000289164   -0.000736745   -0.004002517
     12        1          -0.003797552   -0.000333752    0.001466325
     13        6           0.000278944   -0.000104033   -0.000014036
     14        1          -0.000198951    0.000454109    0.004011080
     15        1          -0.002394439    0.002933860   -0.001450151
     16        6          -0.000434050   -0.002511187    0.000102551
     17        1           0.000289961   -0.000097917   -0.003543004
     18        6           0.001788708    0.001298432   -0.000374916
     19        1           0.000491715    0.000313568    0.003542753
     20        1          -0.001545072    0.002281659   -0.001174037
     21        8          -0.005827722    0.004298628   -0.003832592
     22        1           0.006808284   -0.003139737    0.002978315
     23        8          -0.007764820   -0.000950833    0.003627500
 -------------------------------------------------------------------
 Cartesian Forces:  Max     0.007764820 RMS     0.002478927

 GradGradGradGradGradGradGradGradGradGradGradGradGradGradGradGradGradGrad
 Berny optimization.
 Using GEDIIS/GDIIS optimizer.
 FormGI is forming the generalized inverse of G from B-inverse, IUseBI=4.
 Internal  Forces:  Max     0.039427513 RMS     0.007621534
 Search for a local minimum.
 Step number   3 out of a maximum of  115
 All quantities printed in internal units (Hartrees-Bohrs-Radians)
 Mixed Optimization -- RFO/linear search
 Update second derivatives using D2CorX and points    1    3    2
 DE=  3.71D-03 DEPred=-6.12D-04 R=-6.07D+00
 Trust test=-6.07D+00 RLast= 3.00D-01 DXMaxT set to 1.50D-01
 ITU= -1  0  0
 Use linear search instead of GDIIS.
     Eigenvalues ---    0.00205   0.00342   0.00390   0.00434   0.00589
     Eigenvalues ---    0.01346   0.01880   0.02035   0.03622   0.03930
     Eigenvalues ---    0.04502   0.04731   0.04865   0.04974   0.05281
     Eigenvalues ---    0.05531   0.05587   0.05681   0.05715   0.05768
     Eigenvalues ---    0.06193   0.06736   0.08199   0.08781   0.11502
     Eigenvalues ---    0.12101   0.12305   0.14056   0.14284   0.15905
     Eigenvalues ---    0.16000   0.16000   0.16000   0.16000   0.16000
     Eigenvalues ---    0.16024   0.16067   0.20121   0.21913   0.21994
     Eigenvalues ---    0.22969   0.23700   0.27194   0.29352   0.29808
     Eigenvalues ---    0.30713   0.32339   0.33099   0.33492   0.33921
     Eigenvalues ---    0.33975   0.34029   0.34119   0.34245   0.34257
     Eigenvalues ---    0.34279   0.34318   0.34351   0.45353   0.49783
     Eigenvalues ---    0.51171   0.53493   0.66013
 RFO step:  Lambda=-3.09361251D-03 EMin= 2.05382519D-03
 Quartic linear search produced a step of -0.73840.
 Iteration  1 RMS(Cart)=  0.22837624 RMS(Int)=  0.01559168
 Iteration  2 RMS(Cart)=  0.06018336 RMS(Int)=  0.00081220
 Iteration  3 RMS(Cart)=  0.00178944 RMS(Int)=  0.00002385
 Iteration  4 RMS(Cart)=  0.00000201 RMS(Int)=  0.00002384
 Iteration  5 RMS(Cart)=  0.00000000 RMS(Int)=  0.00002384
 Variable       Old X    -DE/DX   Delta X   Delta X   Delta X     New X
                                 (Linear)    (Quad)   (Total)
    R1        2.04613  -0.00013   0.00781  -0.00338   0.00443   2.05055
    R2        2.04805   0.00412   0.00847  -0.00106   0.00741   2.05546
    R3        2.04756   0.00457   0.00833  -0.00065   0.00768   2.05524
    R4        2.86105   0.00514   0.00791   0.00183   0.00974   2.87079
    R5        2.08956   0.00234   0.00522   0.00066   0.00588   2.09544
    R6        2.06619   0.00368   0.00653  -0.00012   0.00641   2.07259
    R7        2.56135   0.00544   0.00818  -0.00147   0.00671   2.56807
    R8        3.51919   0.00572   0.00863   0.00494   0.01356   3.53275
    R9        2.04802   0.00407   0.00829  -0.00078   0.00751   2.05553
   R10        2.05104   0.00407   0.00844  -0.00085   0.00759   2.05862
   R11        2.04723   0.00408   0.00869  -0.00105   0.00764   2.05487
   R12        2.86680   0.00381   0.00841  -0.00047   0.00794   2.87474
   R13        2.05347   0.00403   0.00820  -0.00064   0.00756   2.06103
   R14        2.05341   0.00405   0.00854  -0.00095   0.00758   2.06099
   R15        2.87389   0.00399   0.00809   0.00073   0.00882   2.88270
   R16        2.07408   0.00355   0.00612   0.00021   0.00633   2.08041
   R17        3.00168   0.00709   0.00869   0.00167   0.01037   3.01204
   R18        2.52132  -0.00314   0.00765  -0.00433   0.00332   2.52463
   R19        2.05567   0.00358   0.00692  -0.00049   0.00643   2.06211
   R20        2.05235   0.00289   0.00605  -0.00056   0.00550   2.05785
   R21        2.60024   0.01093   0.00546   0.00092   0.00638   2.60662
   R22        1.81754   0.01496   0.01134   0.00002   0.01136   1.82890
    A1        1.90193  -0.00081  -0.00137  -0.00012  -0.00150   1.90043
    A2        1.90600  -0.00014  -0.00108   0.00087  -0.00021   1.90579
    A3        1.91996   0.00223   0.00216   0.00372   0.00588   1.92584
    A4        1.89275   0.00001  -0.00059  -0.00102  -0.00161   1.89114
    A5        1.91818  -0.00016  -0.00057   0.00004  -0.00053   1.91764
    A6        1.92464  -0.00116   0.00136  -0.00352  -0.00215   1.92248
    A7        1.89710   0.00370   0.00096   0.00998   0.01089   1.90799
    A8        1.97577  -0.00496   0.00057  -0.01173  -0.01114   1.96463
    A9        2.00704   0.00405  -0.00078   0.00578   0.00492   2.01196
   A10        1.84353   0.00002   0.00464  -0.00815  -0.00345   1.84007
   A11        1.78361  -0.00101  -0.00121   0.00819   0.00687   1.79048
   A12        1.93856  -0.00143  -0.00364  -0.00258  -0.00624   1.93232
   A13        1.97810   0.02446   0.00756   0.02202   0.02958   2.00768
   A14        1.88409  -0.00021   0.00050  -0.00123  -0.00073   1.88336
   A15        1.88879  -0.00011  -0.00031  -0.00012  -0.00043   1.88836
   A16        1.92993   0.00026   0.00060   0.00012   0.00072   1.93065
   A17        1.88342  -0.00012  -0.00031  -0.00011  -0.00043   1.88299
   A18        1.93490   0.00032   0.00113  -0.00025   0.00089   1.93578
   A19        1.94078  -0.00016  -0.00161   0.00150  -0.00010   1.94067
   A20        1.92177  -0.00008  -0.00120   0.00041  -0.00079   1.92098
   A21        1.92053  -0.00002  -0.00119   0.00095  -0.00024   1.92029
   A22        1.95479  -0.00015  -0.00067   0.00075   0.00008   1.95487
   A23        1.87432  -0.00008   0.00041  -0.00128  -0.00086   1.87346
   A24        1.89188   0.00025   0.00217  -0.00149   0.00069   1.89256
   A25        1.89848   0.00009   0.00058   0.00054   0.00112   1.89960
   A26        1.94993   0.00056   0.00086  -0.00170  -0.00084   1.94908
   A27        1.91609  -0.00333  -0.00016  -0.00165  -0.00181   1.91427
   A28        2.00151  -0.00419  -0.00364  -0.00107  -0.00471   1.99680
   A29        1.80063   0.00073   0.00200  -0.00142   0.00058   1.80121
   A30        1.94575   0.00156  -0.00141   0.00730   0.00589   1.95164
   A31        1.83510   0.00533   0.00313  -0.00173   0.00139   1.83649
   A32        1.86705  -0.00514   0.00517  -0.00613  -0.00103   1.86603
   A33        1.81956  -0.00830   0.00001  -0.00365  -0.00357   1.81599
   A34        1.98399   0.02720   0.00235   0.01984   0.02217   2.00616
   A35        1.90757   0.00216   0.00096  -0.00512  -0.00419   1.90338
   A36        1.97543  -0.00617   0.00059  -0.00161  -0.00112   1.97432
   A37        1.90287  -0.01023  -0.00903  -0.00414  -0.01315   1.88972
   A38        1.89935   0.03943   0.00926   0.03259   0.04184   1.94119
   A39        3.08509   0.01590   0.05616  -0.04042   0.01575   3.10084
   A40        2.98550   0.01847   0.06493  -0.08419  -0.01926   2.96624
    D1        0.99854   0.00157  -0.00379   0.02397   0.02022   1.01876
    D2        3.04110   0.00105   0.00296   0.01336   0.01630   3.05740
    D3       -0.98789  -0.00194  -0.00247   0.00388   0.00139  -0.98650
    D4       -1.09561   0.00128  -0.00309   0.02176   0.01870  -1.07690
    D5        0.94695   0.00076   0.00366   0.01115   0.01479   0.96174
    D6       -3.08204  -0.00223  -0.00177   0.00167  -0.00012  -3.08216
    D7        3.10184   0.00209  -0.00286   0.02518   0.02236   3.12420
    D8       -1.13879   0.00158   0.00390   0.01457   0.01845  -1.12034
    D9        1.11541  -0.00142  -0.00154   0.00509   0.00354   1.11894
   D10        0.62312   0.01074   0.00428   0.07660   0.08089   0.70401
   D11       -1.42856   0.00495   0.00427   0.05652   0.06076  -1.36780
   D12        2.89556   0.00599   0.00101   0.06269   0.06370   2.95926
   D13        1.37434   0.03358   0.16641   0.07621   0.24262   1.61696
   D14       -1.06210  -0.00004   0.00053  -0.00331  -0.00277  -1.06488
   D15       -3.12484   0.00012   0.00148  -0.00257  -0.00109  -3.12593
   D16        1.04436   0.00012   0.00202  -0.00441  -0.00239   1.04197
   D17        3.13204  -0.00016  -0.00122  -0.00169  -0.00291   3.12913
   D18        1.06930  -0.00000  -0.00028  -0.00095  -0.00122   1.06808
   D19       -1.04468   0.00000   0.00026  -0.00279  -0.00253  -1.04721
   D20        1.03670  -0.00011  -0.00051  -0.00239  -0.00290   1.03380
   D21       -1.02604   0.00004   0.00043  -0.00164  -0.00121  -1.02725
   D22       -3.14002   0.00005   0.00097  -0.00349  -0.00252   3.14064
   D23        1.15959  -0.00009  -0.00505   0.02109   0.01604   1.17562
   D24       -3.13701  -0.00086  -0.00222   0.01742   0.01519  -3.12182
   D25       -1.07602   0.00086  -0.00071   0.01333   0.01263  -1.06339
   D26       -2.99988  -0.00012  -0.00551   0.02107   0.01556  -2.98432
   D27       -1.01329  -0.00089  -0.00268   0.01740   0.01472  -0.99858
   D28        1.04770   0.00083  -0.00117   0.01331   0.01215   1.05985
   D29       -0.96708  -0.00003  -0.00352   0.01904   0.01552  -0.95156
   D30        1.01950  -0.00080  -0.00068   0.01536   0.01467   1.03418
   D31        3.08050   0.00092   0.00083   0.01128   0.01211   3.09260
   D32        1.15133  -0.00254   0.03293  -0.21454  -0.18163   0.96970
   D33       -0.86840   0.00105   0.02960  -0.20444  -0.17483  -1.04323
   D34       -2.93831   0.00438   0.03930  -0.20756  -0.16825  -3.10655
   D35       -3.05114  -0.00305   0.03494  -0.21806  -0.18314   3.04890
   D36        1.21232   0.00053   0.03162  -0.20796  -0.17634   1.03597
   D37       -0.85759   0.00386   0.04131  -0.21109  -0.16976  -1.02735
   D38       -1.01025   0.00112   0.03548  -0.21125  -0.17579  -1.18604
   D39       -3.02998   0.00470   0.03216  -0.20115  -0.16899   3.08422
   D40        1.18330   0.00804   0.04185  -0.20428  -0.16240   1.02089
   D41       -1.42875  -0.00618  -0.01642   0.02872   0.01223  -1.41652
   D42        0.70602   0.00337  -0.00712   0.03476   0.02764   0.73366
   D43        2.83298  -0.00536  -0.01194   0.02416   0.01228   2.84526
         Item               Value     Threshold  Converged?
 Maximum Force            0.039428     0.000450     NO 
 RMS     Force            0.007622     0.000300     NO 
 Maximum Displacement     1.148228     0.001800     NO 
 RMS     Displacement     0.278295     0.001200     NO 
 Predicted change in Energy=-2.046114D-03
 GradGradGradGradGradGradGradGradGradGradGradGradGradGradGradGradGradGrad

                          Input orientation:                          
 ---------------------------------------------------------------------
 Center     Atomic      Atomic             Coordinates (Angstroms)
 Number     Number       Type             X           Y           Z
 ---------------------------------------------------------------------
      1          1           0        1.972563   -0.600429   -1.506896
      2          6           0        2.829823   -1.010956   -0.983418
      3          1           0        2.948851   -2.054333   -1.266770
      4          1           0        3.724554   -0.470364   -1.283522
      5          6           0        2.632487   -0.903133    0.519004
      6          1           0        1.707950   -1.443223    0.807272
      7          1           0        3.439665   -1.383698    1.085064
      8          8           0        2.399780    0.352009    0.985095
      9          1           0       -2.758599   -2.068386    0.411653
     10          6           0       -3.367044   -1.256577    0.019308
     11          1           0       -3.495818   -1.420974   -1.049865
     12          1           0       -4.347644   -1.310985    0.486083
     13          6           0       -2.704683    0.086630    0.286249
     14          1           0       -2.594046    0.242446    1.360026
     15          1           0       -3.329958    0.894022   -0.096668
     16          6           0       -1.326072    0.182541   -0.359710
     17          1           0       -1.391742    0.192303   -1.458611
     18          6           0       -0.672036    1.596196   -0.021558
     19          1           0       -0.666178    1.691447    1.065481
     20          1           0       -1.372959    2.318124   -0.437936
     21          8           0        0.564810    1.816129   -0.591196
     22          1           0        1.267392    1.393022   -0.077370
     23          8           0       -0.447397   -0.724024    0.077221
 ---------------------------------------------------------------------
                    Distance matrix (angstroms):
                    1          2          3          4          5
     1  H    0.000000
     2  C    1.085107   0.000000
     3  H    1.767665   1.087701   0.000000
     4  H    1.770956   1.087587   1.763790   0.000000
     5  C    2.152069   1.519157   2.148100   2.151511   0.000000
     6  H    2.477034   2.156856   2.492979   3.063424   1.108857
     7  H    3.079636   2.188484   2.494348   2.554514   1.096769
     8  O    2.701791   2.432623   3.341086   2.752807   1.358961
     9  H    5.312215   5.856180   5.949142   6.889018   5.516625
    10  C    5.592069   6.282273   6.494686   7.253017   6.030671
    11  H    5.548456   6.339263   6.479348   7.286427   6.347096
    12  H    6.664973   7.332494   7.540815   8.306534   6.992113
    13  C    5.056090   5.783381   6.241637   6.641499   5.433156
    14  H    5.457436   6.039959   6.549731   6.886302   5.416302
    15  H    5.686726   6.508315   7.034585   7.282603   6.257761
    16  C    3.579116   4.368628   4.909311   5.175764   4.197740
    17  H    3.456776   4.415342   4.891311   5.162001   4.615772
    18  C    3.745036   4.470507   5.290344   5.019285   4.178364
    19  H    4.339674   4.870625   5.704270   5.428606   4.232218
    20  H    4.566524   5.389221   6.203499   5.871568   5.228368
    21  O    2.942792   3.643698   4.595708   3.961230   3.591966
    22  H    2.552382   3.006862   4.015748   3.311292   2.737056
    23  O    2.894980   3.456509   3.887227   4.395582   3.116559
                    6          7          8          9         10
     6  H    0.000000
     7  H    1.754864   0.000000
     8  O    1.932125   2.025842   0.000000
     9  H    4.527406   6.272221   5.726781   0.000000
    10  C    5.139192   6.890811   6.064367   1.087738   0.000000
    11  H    5.525274   7.256737   6.484027   1.760304   1.089375
    12  H    6.065547   7.810649   6.967229   1.761890   1.087389
    13  C    4.699281   6.368122   5.158910   2.159335   1.521245
    14  H    4.653406   6.255048   5.009079   2.503285   2.154559
    15  H    5.626752   7.239634   5.856098   3.059526   2.154043
    16  C    3.634591   5.220414   3.964744   2.777374   2.525922
    17  H    4.173399   5.683005   4.513628   3.236804   2.860999
    18  C    3.948337   5.197159   3.463727   4.239171   3.924672
    19  H    3.940724   5.129799   3.346737   4.352248   4.132796
    20  H    5.018992   6.259742   4.485999   4.677955   4.118730
    21  O    3.726374   4.616659   2.827624   5.209627   5.027297
    22  H    3.003493   3.712169   1.869450   5.331894   5.339262
    23  O    2.386576   4.069419   3.176240   2.694589   2.968384
                   11         12         13         14         15
    11  H    0.000000
    12  H    1.759784   0.000000
    13  C    2.164247   2.166237   0.000000
    14  H    3.063941   2.500406   1.090650   0.000000
    15  H    2.509043   2.497466   1.090631   1.757292   0.000000
    16  C    2.784846   3.475037   1.525460   2.137485   2.142651
    17  H    2.682699   3.844355   2.186210   3.064762   2.470624
    18  C    4.258459   4.713755   2.550527   2.726818   2.750134
    19  H    4.708366   4.785759   2.708901   2.429617   3.013670
    20  H    4.343022   4.782572   2.697684   3.005355   2.444253
    21  O    5.213244   5.922126   3.801402   4.032632   4.032872
    22  H    5.617160   6.257616   4.197172   4.277924   4.624392
    23  O    3.323993   3.965301   2.407528   2.681000   3.310207
                   16         17         18         19         20
    16  C    0.000000
    17  H    1.100904   0.000000
    18  C    1.593904   2.134013   0.000000
    19  H    2.177941   3.024056   1.091219   0.000000
    20  H    2.137529   2.358229   1.088965   1.775536   0.000000
    21  O    2.509508   2.686506   1.379365   2.067717   2.007595
    22  H    2.875941   3.228086   1.950840   2.265801   2.820865
    23  O    1.335978   2.022429   2.333161   2.618973   3.221291
                   21         22         23
    21  O    0.000000
    22  H    0.967812   0.000000
    23  O    2.814910   2.728788   0.000000
 Stoichiometry    C6H14O3(3)
 Framework group  C1[X(C6H14O3)]
 Deg. of freedom    63
 Full point group                 C1      NOp   1
 Largest Abelian subgroup         C1      NOp   1
 Largest concise Abelian subgroup C1      NOp   1
                         Standard orientation:                         
 ---------------------------------------------------------------------
 Center     Atomic      Atomic             Coordinates (Angstroms)
 Number     Number       Type             X           Y           Z
 ---------------------------------------------------------------------
      1          1           0       -1.995207   -0.527577    1.490550
      2          6           0       -2.855390   -0.939321    0.972855
      3          1           0       -2.991466   -1.972932    1.283054
      4          1           0       -3.743760   -0.377907    1.252963
      5          6           0       -2.647773   -0.874437   -0.530649
      6          1           0       -1.729663   -1.435468   -0.798755
      7          1           0       -3.458669   -1.358052   -1.088742
      8          8           0       -2.393844    0.364315   -1.028436
      9          1           0        2.724790   -2.115105   -0.359045
     10          6           0        3.342881   -1.302120    0.015377
     11          1           0        3.463009   -1.439855    1.089312
     12          1           0        4.325259   -1.383266   -0.443711
     13          6           0        2.702001    0.043043   -0.291211
     14          1           0        2.599908    0.171815   -1.369409
     15          1           0        3.336909    0.851117    0.074008
     16          6           0        1.321236    0.176263    0.343430
     17          1           0        1.380669    0.214320    1.442070
     18          6           0        0.690135    1.589824   -0.036161
     19          1           0        0.691988    1.656173   -1.125360
     20          1           0        1.399224    2.312258    0.365243
     21          8           0       -0.546608    1.842904    0.519774
     22          1           0       -1.252375    1.416582    0.013018
     23          8           0        0.431808   -0.728672   -0.074719
 ---------------------------------------------------------------------
 Rotational constants (GHZ):           2.3391460           0.7356604           0.6334524
 Standard basis: Aug-CC-pVTZ (5D, 7F)
 There are   845 symmetry adapted cartesian basis functions of A   symmetry.
 There are   736 symmetry adapted basis functions of A   symmetry.
   736 basis functions,  1026 primitive gaussians,   845 cartesian basis functions
    38 alpha electrons       36 beta electrons
       nuclear repulsion energy       478.3246503139 Hartrees.
 NAtoms=   23 NActive=   23 NUniq=   23 SFac= 1.00D+00 NAtFMM=   60 NAOKFM=F Big=F
 Integral buffers will be    131072 words long.
 Raffenetti 2 integral format.
 Two-electron integral symmetry is turned on.
 Nuclear repulsion after empirical dispersion term =      478.3119994388 Hartrees.
 One-electron integrals computed using PRISM.
 NBasis=   736 RedAO= T EigKep=  5.34D-06  NBF=   736
 NBsUse=   736 1.00D-06 EigRej= -1.00D+00 NBFU=   736
 Lowest energy guess from the checkpoint file:  "/scratch/kurten/scratch_galib/third-paper/eto-buoh/SYS_1A_1B/DFT_high/calc-LM/TMP/G165084641_11_6_1762/Gau-167526.chk"
 B after Tr=    -0.000000   -0.000000   -0.000000
         Rot=    0.999395    0.033333    0.008254    0.005452 Ang=   3.99 deg.
 B after Tr=    -0.000000   -0.000000   -0.000000
         Rot=    0.999250    0.027754    0.017331    0.020696 Ang=   4.44 deg.
 Initial guess <Sx>= 0.0000 <Sy>= 0.0000 <Sz>= 1.0000 <S**2>= 2.0106 S= 1.0035
 Requested convergence on RMS density matrix=1.00D-08 within 128 cycles.
 Requested convergence on MAX density matrix=1.00D-06.
 Requested convergence on             energy=1.00D-06.
 No special actions if energy rises.
 Restarting incremental Fock formation.
 SCF Done:  E(UwB97XD) =  -462.629637484     A.U. after   24 cycles
            NFock= 24  Conv=0.53D-08     -V/T= 2.0058
 <Sx>= 0.0000 <Sy>= 0.0000 <Sz>= 1.0000 <S**2>= 2.0103 S= 1.0034
 <L.S>=  0.00000000000    
 Annihilation of the first spin contaminant:
 S**2 before annihilation     2.0103,   after     2.0001
 Calling FoFJK, ICntrl=      2127 FMM=F ISym2X=0 I1Cent= 0 IOpClX= 1 NMat=1 NMatS=1 NMatT=0.
 ***** Axes restored to original set *****
 -------------------------------------------------------------------
 Center     Atomic                   Forces (Hartrees/Bohr)
 Number     Number              X              Y              Z
 -------------------------------------------------------------------
      1        1          -0.001873193    0.000923817   -0.001060262
      2        6          -0.000320155    0.000217874    0.001183553
      3        1           0.000109021   -0.001335175   -0.000339537
      4        1           0.001000667    0.000687507   -0.000545681
      5        6           0.001633083    0.000424931   -0.000093695
      6        1          -0.000712709    0.000276226   -0.000161951
      7        1           0.000875886   -0.000551264    0.001315362
      8        8          -0.000263986   -0.000093338    0.000208816
      9        1           0.000746895   -0.000961980    0.000534296
     10        6           0.000269152    0.000363803   -0.000519335
     11        1          -0.000296141   -0.000330466   -0.001341675
     12        1          -0.001227727    0.000048732    0.000623545
     13        6           0.000154464    0.001013357   -0.000510537
     14        1           0.000019998   -0.000043916    0.001192912
     15        1          -0.001014129    0.001263755   -0.000359081
     16        6           0.002124568   -0.001723905    0.000675505
     17        1           0.001130525   -0.001441700   -0.001345471
     18        6           0.003060977    0.002359090    0.001429449
     19        1           0.000961136   -0.000699083    0.001538180
     20        1          -0.000567184    0.001064496   -0.000062156
     21        8          -0.003112870    0.002585950   -0.004269770
     22        1          -0.001767729   -0.002597501    0.001929440
     23        8          -0.000930551   -0.001451207   -0.000021906
 -------------------------------------------------------------------
 Cartesian Forces:  Max     0.004269770 RMS     0.001292330

 GradGradGradGradGradGradGradGradGradGradGradGradGradGradGradGradGradGrad
 Berny optimization.
 Using GEDIIS/GDIIS optimizer.
 FormGI is forming the generalized inverse of G from B-inverse, IUseBI=4.
 Internal  Forces:  Max     0.003457647 RMS     0.001011607
 Search for a local minimum.
 Step number   4 out of a maximum of  115
 All quantities printed in internal units (Hartrees-Bohrs-Radians)
 Mixed Optimization -- RFO/linear search
 Update second derivatives using D2CorX and points    1    3    4    2
 DE=  8.36D-04 DEPred=-2.05D-03 R=-4.09D-01
 Trust test=-4.09D-01 RLast= 6.94D-01 DXMaxT set to 7.50D-02
 ITU= -1 -1  0  0
 Use linear search instead of GDIIS.
 Energy rises -- skip Quadratic/GDIIS search.
 Quartic linear search produced a step of -0.74126.
 Iteration  1 RMS(Cart)=  0.13612237 RMS(Int)=  0.00682097
 Iteration  2 RMS(Cart)=  0.01007277 RMS(Int)=  0.00002625
 Iteration  3 RMS(Cart)=  0.00007063 RMS(Int)=  0.00000368
 Iteration  4 RMS(Cart)=  0.00000000 RMS(Int)=  0.00000368
 Variable       Old X    -DE/DX   Delta X   Delta X   Delta X     New X
                                 (Linear)    (Quad)   (Total)
    R1        2.05055   0.00232   0.00455   0.00000   0.00455   2.05511
    R2        2.05546   0.00138   0.00301   0.00000   0.00301   2.05847
    R3        2.05524   0.00132   0.00267   0.00000   0.00267   2.05791
    R4        2.87079   0.00055   0.00072   0.00000   0.00072   2.87151
    R5        2.09544   0.00042   0.00088   0.00000   0.00088   2.09632
    R6        2.07259   0.00156   0.00180   0.00000   0.00180   2.07440
    R7        2.56807  -0.00057   0.00324   0.00000   0.00324   2.57130
    R8        3.53275   0.00028  -0.00139   0.00000  -0.00139   3.53135
    R9        2.05553   0.00133   0.00275   0.00000   0.00275   2.05828
   R10        2.05862   0.00140   0.00285   0.00000   0.00285   2.06147
   R11        2.05487   0.00137   0.00306   0.00000   0.00306   2.05793
   R12        2.87474   0.00112   0.00256   0.00000   0.00256   2.87730
   R13        2.06103   0.00117   0.00263   0.00000   0.00263   2.06366
   R14        2.06099   0.00164   0.00295   0.00000   0.00295   2.06394
   R15        2.88270   0.00097   0.00159   0.00000   0.00159   2.88429
   R16        2.08041   0.00126   0.00145   0.00000   0.00145   2.08186
   R17        3.01204   0.00272   0.00104   0.00000   0.00104   3.01308
   R18        2.52463   0.00037   0.00522   0.00000   0.00522   2.52985
   R19        2.06211   0.00148   0.00218   0.00000   0.00218   2.06428
   R20        2.05785   0.00109   0.00200   0.00000   0.00200   2.05985
   R21        2.60662  -0.00313   0.00075   0.00000   0.00075   2.60737
   R22        1.82890   0.00123   0.00297   0.00000   0.00297   1.83186
    A1        1.90043   0.00006  -0.00027   0.00000  -0.00027   1.90016
    A2        1.90579  -0.00007  -0.00093   0.00000  -0.00093   1.90486
    A3        1.92584  -0.00022  -0.00219   0.00000  -0.00219   1.92365
    A4        1.89114  -0.00004   0.00060   0.00000   0.00060   1.89174
    A5        1.91764  -0.00005  -0.00018   0.00000  -0.00018   1.91747
    A6        1.92248   0.00031   0.00297   0.00000   0.00297   1.92545
    A7        1.90799  -0.00053  -0.00711   0.00000  -0.00710   1.90090
    A8        1.96463   0.00132   0.00884   0.00000   0.00883   1.97346
    A9        2.01196  -0.00088  -0.00444   0.00000  -0.00443   2.00754
   A10        1.84007  -0.00003   0.00722   0.00000   0.00721   1.84729
   A11        1.79048   0.00001  -0.00631   0.00000  -0.00628   1.78420
   A12        1.93232   0.00002   0.00097   0.00000   0.00097   1.93329
   A13        2.00768  -0.00054  -0.01434   0.00000  -0.01434   1.99334
   A14        1.88336  -0.00004   0.00104   0.00000   0.00104   1.88441
   A15        1.88836   0.00008   0.00001   0.00000   0.00001   1.88837
   A16        1.93065  -0.00006   0.00007   0.00000   0.00007   1.93071
   A17        1.88299  -0.00005   0.00000   0.00000   0.00000   1.88299
   A18        1.93578   0.00030   0.00048   0.00000   0.00048   1.93626
   A19        1.94067  -0.00023  -0.00154   0.00000  -0.00154   1.93914
   A20        1.92098   0.00009  -0.00062   0.00000  -0.00062   1.92037
   A21        1.92029  -0.00009  -0.00101   0.00000  -0.00101   1.91928
   A22        1.95487  -0.00025  -0.00073   0.00000  -0.00073   1.95414
   A23        1.87346  -0.00006   0.00105   0.00000   0.00105   1.87451
   A24        1.89256   0.00014   0.00167   0.00000   0.00167   1.89424
   A25        1.89960   0.00019  -0.00025   0.00000  -0.00025   1.89934
   A26        1.94908   0.00041   0.00149   0.00000   0.00149   1.95057
   A27        1.91427  -0.00286   0.00118   0.00000   0.00118   1.91546
   A28        1.99680   0.00019  -0.00016   0.00000  -0.00016   1.99664
   A29        1.80121   0.00079   0.00158   0.00000   0.00158   1.80279
   A30        1.95164  -0.00093  -0.00578   0.00000  -0.00578   1.94585
   A31        1.83649   0.00248   0.00211   0.00000   0.00211   1.83860
   A32        1.86603   0.00025   0.00595   0.00000   0.00595   1.87198
   A33        1.81599   0.00045   0.00266   0.00000   0.00267   1.81866
   A34        2.00616  -0.00100  -0.01407   0.00000  -0.01406   1.99210
   A35        1.90338   0.00017   0.00407   0.00000   0.00407   1.90745
   A36        1.97432   0.00080   0.00142   0.00000   0.00141   1.97573
   A37        1.88972  -0.00065   0.00069   0.00000   0.00069   1.89041
   A38        1.94119  -0.00346  -0.02172   0.00000  -0.02172   1.91947
   A39        3.10084   0.00156   0.04471   0.00000   0.04471   3.14555
   A40        2.96624   0.00286   0.07945   0.00000   0.07945   3.04569
    D1        1.01876  -0.00047  -0.01879   0.00000  -0.01880   0.99996
    D2        3.05740  -0.00005  -0.00911   0.00000  -0.00911   3.04829
    D3       -0.98650   0.00041  -0.00351   0.00000  -0.00350  -0.99001
    D4       -1.07690  -0.00038  -0.01697   0.00000  -0.01697  -1.09388
    D5        0.96174   0.00004  -0.00729   0.00000  -0.00729   0.95445
    D6       -3.08216   0.00050  -0.00169   0.00000  -0.00168  -3.08384
    D7        3.12420  -0.00049  -0.01944   0.00000  -0.01945   3.10475
    D8       -1.12034  -0.00007  -0.00976   0.00000  -0.00976  -1.13010
    D9        1.11894   0.00039  -0.00416   0.00000  -0.00416   1.11479
   D10        0.70401  -0.00122  -0.05567   0.00000  -0.05568   0.64833
   D11       -1.36780  -0.00013  -0.04075   0.00000  -0.04075  -1.40855
   D12        2.95926  -0.00011  -0.04621   0.00000  -0.04621   2.91306
   D13        1.61696  -0.00007  -0.01279   0.00000  -0.01279   1.60416
   D14       -1.06488   0.00001   0.00259   0.00000   0.00259  -1.06228
   D15       -3.12593   0.00009   0.00229   0.00000   0.00229  -3.12363
   D16        1.04197   0.00008   0.00380   0.00000   0.00380   1.04577
   D17        3.12913  -0.00009   0.00093   0.00000   0.00093   3.13006
   D18        1.06808  -0.00001   0.00063   0.00000   0.00063   1.06871
   D19       -1.04721  -0.00002   0.00214   0.00000   0.00214  -1.04507
   D20        1.03380  -0.00008   0.00163   0.00000   0.00163   1.03543
   D21       -1.02725   0.00000   0.00133   0.00000   0.00133  -1.02592
   D22        3.14064  -0.00001   0.00284   0.00000   0.00284  -3.13970
   D23        1.17562  -0.00034  -0.01696   0.00000  -0.01696   1.15866
   D24       -3.12182  -0.00083  -0.01349   0.00000  -0.01349  -3.13531
   D25       -1.06339   0.00043  -0.01007   0.00000  -0.01007  -1.07347
   D26       -2.98432  -0.00029  -0.01707   0.00000  -0.01707  -3.00139
   D27       -0.99858  -0.00079  -0.01360   0.00000  -0.01360  -1.01217
   D28        1.05985   0.00048  -0.01018   0.00000  -0.01018   1.04967
   D29       -0.95156  -0.00019  -0.01503   0.00000  -0.01503  -0.96660
   D30        1.03418  -0.00069  -0.01156   0.00000  -0.01157   1.02261
   D31        3.09260   0.00058  -0.00815   0.00000  -0.00815   3.08446
   D32        0.96970   0.00104   0.16769   0.00000   0.16769   1.13739
   D33       -1.04323   0.00054   0.15931   0.00000   0.15932  -0.88391
   D34       -3.10655   0.00158   0.16417   0.00000   0.16417  -2.94238
   D35        3.04890   0.00060   0.17083   0.00000   0.17083  -3.06346
   D36        1.03597   0.00011   0.16245   0.00000   0.16246   1.19843
   D37       -1.02735   0.00114   0.16731   0.00000   0.16731  -0.86004
   D38       -1.18604   0.00092   0.16592   0.00000   0.16592  -1.02012
   D39        3.08422   0.00042   0.15755   0.00000   0.15755  -3.04142
   D40        1.02089   0.00145   0.16240   0.00000   0.16240   1.18329
   D41       -1.41652  -0.00067  -0.02555   0.00000  -0.02555  -1.44207
   D42        0.73366  -0.00047  -0.02763   0.00000  -0.02764   0.70602
   D43        2.84526  -0.00020  -0.02109   0.00000  -0.02109   2.82417
         Item               Value     Threshold  Converged?
 Maximum Force            0.003458     0.000450     NO 
 RMS     Force            0.001012     0.000300     NO 
 Maximum Displacement     0.462974     0.001800     NO 
 RMS     Displacement     0.139832     0.001200     NO 
 Predicted change in Energy=-1.560599D-04
 GradGradGradGradGradGradGradGradGradGradGradGradGradGradGradGradGradGrad

                          Input orientation:                          
 ---------------------------------------------------------------------
 Center     Atomic      Atomic             Coordinates (Angstroms)
 Number     Number       Type             X           Y           Z
 ---------------------------------------------------------------------
      1          1           0        1.823123   -0.704859   -1.410654
      2          6           0        2.774068   -1.029515   -0.994728
      3          1           0        2.921655   -2.082213   -1.232646
      4          1           0        3.578715   -0.457376   -1.454204
      5          6           0        2.781965   -0.834761    0.512259
      6          1           0        1.931803   -1.395696    0.951774
      7          1           0        3.684660   -1.233734    0.992842
      8          8           0        2.534924    0.436549    0.929601
      9          1           0       -2.896060   -2.046760    0.403132
     10          6           0       -3.438347   -1.224013   -0.060935
     11          1           0       -3.477137   -1.409969   -1.135152
     12          1           0       -4.459525   -1.233575    0.317274
     13          6           0       -2.755729    0.103956    0.237131
     14          1           0       -2.735448    0.280521    1.314611
     15          1           0       -3.317911    0.922588   -0.217487
     16          6           0       -1.322818    0.139655   -0.287349
     17          1           0       -1.289942    0.109151   -1.388107
     18          6           0       -0.656704    1.545927    0.060470
     19          1           0       -0.582631    1.609152    1.148490
     20          1           0       -1.380427    2.279713   -0.294410
     21          8           0        0.543431    1.775701   -0.580329
     22          1           0        1.265070    1.346585   -0.095773
     23          8           0       -0.513037   -0.779241    0.253124
 ---------------------------------------------------------------------
                    Distance matrix (angstroms):
                    1          2          3          4          5
     1  H    0.000000
     2  C    1.087517   0.000000
     3  H    1.770752   1.089293   0.000000
     4  H    1.773485   1.088999   1.766610   0.000000
     5  C    2.152637   1.519540   2.149498   2.155042   0.000000
     6  H    2.463764   2.152293   2.494554   3.062922   1.109322
     7  H    3.085745   2.195750   2.500978   2.569433   1.097724
     8  O    2.699308   2.430962   3.342011   2.751568   1.360674
     9  H    5.230794   5.927828   6.043412   6.920878   5.806963
    10  C    5.456585   6.285212   6.523729   7.195004   6.258781
    11  H    5.354048   6.264345   6.434746   7.127010   6.497782
    12  H    6.537349   7.354444   7.589746   8.267643   7.255083
    13  C    4.933078   5.777619   6.258775   6.580341   5.623428
    14  H    5.401723   6.115881   6.638813   6.933937   5.685900
    15  H    5.522903   6.444146   6.999397   7.141234   6.389780
    16  C    3.445571   4.318774   4.883219   5.073758   4.293961
    17  H    3.217809   4.238807   4.750136   4.901953   4.591599
    18  C    3.657839   4.417753   5.257395   4.924047   4.206689
    19  H    4.206129   4.777382   5.619253   5.325538   4.206900
    20  H    4.518452   5.357356   6.197951   5.781857   5.260815
    21  O    2.912084   3.607867   4.578752   3.868235   3.608226
    22  H    2.499751   2.954834   3.974092   3.233042   2.725609
    23  O    2.869030   3.524887   3.962620   4.445335   3.305642
                    6          7          8          9         10
     6  H    0.000000
     7  H    1.760803   0.000000
     8  O    1.929086   2.028728   0.000000
     9  H    4.902362   6.656925   5.994963   0.000000
    10  C    5.467500   7.200539   6.278423   1.089194   0.000000
    11  H    5.797593   7.473336   6.619494   1.763368   1.090883
    12  H    6.424791   8.172156   7.217102   1.764387   1.089008
    13  C    4.973191   6.621112   5.346134   2.161672   1.522600
    14  H    4.972382   6.604111   5.286719   2.504561   2.156344
    15  H    5.856715   7.426346   5.983955   3.062703   2.155670
    16  C    3.805954   5.347889   4.056018   2.780695   2.527116
    17  H    4.256671   5.676171   4.484257   3.230495   2.855583
    18  C    4.018450   5.238633   3.488925   4.247297   3.927448
    19  H    3.923033   5.129912   3.337972   4.390125   4.200553
    20  H    5.102203   6.297336   4.497269   4.637033   4.070091
    21  O    3.785853   4.625893   2.835359   5.235313   5.012246
    22  H    3.010314   3.701019   1.868712   5.392466   5.360160
    23  O    2.616366   4.286538   3.350498   2.703314   2.975549
                   11         12         13         14         15
    11  H    0.000000
    12  H    1.762312   0.000000
    13  C    2.166923   2.167563   0.000000
    14  H    3.067442   2.501921   1.092040   0.000000
    15  H    2.511630   2.497657   1.092192   1.760351   0.000000
    16  C    2.785891   3.477105   1.526299   2.140478   2.144356
    17  H    2.674982   3.841547   2.188597   3.069778   2.478848
    18  C    4.256956   4.717311   2.552724   2.737754   2.747332
    19  H    4.765320   4.878762   2.796166   2.535246   3.133531
    20  H    4.326290   4.711496   2.628291   2.902033   2.366759
    21  O    5.159581   5.906860   3.787800   4.071536   3.971072
    22  H    5.582778   6.292759   4.221585   4.373764   4.604161
    23  O    3.333318   3.973071   2.410386   2.681224   3.314365
                   16         17         18         19         20
    16  C    0.000000
    17  H    1.101670   0.000000
    18  C    1.594455   2.136280   0.000000
    19  H    2.183789   3.030613   1.092371   0.000000
    20  H    2.140845   2.432222   1.090026   1.779914   0.000000
    21  O    2.499073   2.605984   1.379762   2.069921   2.009230
    22  H    2.861913   3.119208   1.938392   2.243019   2.812266
    23  O    1.338740   2.021499   2.337555   2.551655   3.226354
                   21         22         23
    21  O    0.000000
    22  H    0.969381   0.000000
    23  O    2.887646   2.793301   0.000000
 Stoichiometry    C6H14O3(3)
 Framework group  C1[X(C6H14O3)]
 Deg. of freedom    63
 Full point group                 C1      NOp   1
 Largest Abelian subgroup         C1      NOp   1
 Largest concise Abelian subgroup C1      NOp   1
                         Standard orientation:                         
 ---------------------------------------------------------------------
 Center     Atomic      Atomic             Coordinates (Angstroms)
 Number     Number       Type             X           Y           Z
 ---------------------------------------------------------------------
      1          1           0       -1.824943   -0.716928    1.395385
      2          6           0       -2.778043   -1.030309    0.975759
      3          1           0       -2.929608   -2.086367    1.195599
      4          1           0       -3.579391   -0.462906    1.446729
      5          6           0       -2.788006   -0.809295   -0.527588
      6          1           0       -1.941059   -1.366034   -0.978496
      7          1           0       -3.693293   -1.196056   -1.013251
      8          8           0       -2.536411    0.468052   -0.923215
      9          1           0        2.885061   -2.046730   -0.450879
     10          6           0        3.431697   -1.234469    0.026367
     11          1           0        3.471761   -1.439275    1.097103
     12          1           0        4.452099   -1.241706   -0.353982
     13          6           0        2.754111    0.101334   -0.247166
     14          1           0        2.732509    0.296731   -1.321366
     15          1           0        3.320606    0.909563    0.220521
     16          6           0        1.322370    0.133877    0.280705
     17          1           0        1.291475    0.084334    1.380827
     18          6           0        0.661522    1.548768   -0.041243
     19          1           0        0.585632    1.631251   -1.127848
     20          1           0        1.389009    2.273228    0.324922
     21          8           0       -0.536404    1.772355    0.605846
     22          1           0       -1.260772    1.354767    0.115326
     23          8           0        0.507691   -0.772070   -0.274079
 ---------------------------------------------------------------------
 Rotational constants (GHZ):           2.4138997           0.7073936           0.6152758
 Standard basis: Aug-CC-pVTZ (5D, 7F)
 There are   845 symmetry adapted cartesian basis functions of A   symmetry.
 There are   736 symmetry adapted basis functions of A   symmetry.
   736 basis functions,  1026 primitive gaussians,   845 cartesian basis functions
    38 alpha electrons       36 beta electrons
       nuclear repulsion energy       475.5625216681 Hartrees.
 NAtoms=   23 NActive=   23 NUniq=   23 SFac= 1.00D+00 NAtFMM=   60 NAOKFM=F Big=F
 Integral buffers will be    131072 words long.
 Raffenetti 2 integral format.
 Two-electron integral symmetry is turned on.
 Nuclear repulsion after empirical dispersion term =      475.5498556550 Hartrees.
 One-electron integrals computed using PRISM.
 NBasis=   736 RedAO= T EigKep=  5.27D-06  NBF=   736
 NBsUse=   736 1.00D-06 EigRej= -1.00D+00 NBFU=   736
 Lowest energy guess from the checkpoint file:  "/scratch/kurten/scratch_galib/third-paper/eto-buoh/SYS_1A_1B/DFT_high/calc-LM/TMP/G165084641_11_6_1762/Gau-167526.chk"
 B after Tr=    -0.000000    0.000000   -0.000000
         Rot=    0.999960    0.008577    0.001975    0.001454 Ang=   1.02 deg.
 B after Tr=     0.000000    0.000000   -0.000000
         Rot=    0.999665   -0.024795   -0.006282   -0.003995 Ang=  -2.97 deg.
 Initial guess <Sx>= 0.0000 <Sy>= 0.0000 <Sz>= 1.0000 <S**2>= 2.0103 S= 1.0034
 Requested convergence on RMS density matrix=1.00D-08 within 128 cycles.
 Requested convergence on MAX density matrix=1.00D-06.
 Requested convergence on             energy=1.00D-06.
 No special actions if energy rises.
 SCF Done:  E(UwB97XD) =  -462.630583629     A.U. after   16 cycles
            NFock= 16  Conv=0.61D-08     -V/T= 2.0059
 <Sx>= 0.0000 <Sy>= 0.0000 <Sz>= 1.0000 <S**2>= 2.0103 S= 1.0034
 <L.S>=  0.00000000000    
 Annihilation of the first spin contaminant:
 S**2 before annihilation     2.0103,   after     2.0001
 Calling FoFJK, ICntrl=      2127 FMM=F ISym2X=0 I1Cent= 0 IOpClX= 1 NMat=1 NMatS=1 NMatT=0.
 ***** Axes restored to original set *****
 -------------------------------------------------------------------
 Center     Atomic                   Forces (Hartrees/Bohr)
 Number     Number              X              Y              Z
 -------------------------------------------------------------------
      1        1          -0.000592473    0.000168114   -0.000297054
      2        6          -0.000073781   -0.000106591   -0.000025064
      3        1           0.000009703   -0.000293213   -0.000095221
      4        1           0.000219041    0.000172482   -0.000124450
      5        6          -0.000097408    0.001281477   -0.000248784
      6        1          -0.000384048   -0.000433181    0.000265017
      7        1           0.000139712   -0.000418728    0.000456365
      8        8          -0.000275769   -0.000398233    0.000043114
      9        1           0.000174964   -0.000304569    0.000144084
     10        6          -0.000012267    0.000160431   -0.000025977
     11        1          -0.000055397   -0.000119391   -0.000374008
     12        1          -0.000333508   -0.000047879    0.000115385
     13        6          -0.000179408    0.000308496   -0.000375069
     14        1          -0.000038622    0.000060004    0.000376794
     15        1          -0.000311936    0.000324690   -0.000065262
     16        6           0.000938718   -0.001115880    0.000768294
     17        1           0.000347010   -0.000236053   -0.000481082
     18        6           0.001085427    0.000792087   -0.000318198
     19        1           0.000285570   -0.000165962    0.000424264
     20        1          -0.000219837    0.000382625    0.000152931
     21        8          -0.000830965   -0.000246427   -0.000545814
     22        1          -0.000652173   -0.000040771    0.000354461
     23        8           0.000857447    0.000276472   -0.000124723
 -------------------------------------------------------------------
 Cartesian Forces:  Max     0.001281477 RMS     0.000425218

 GradGradGradGradGradGradGradGradGradGradGradGradGradGradGradGradGradGrad
 Berny optimization.
 Using GEDIIS/GDIIS optimizer.
 FormGI is forming the generalized inverse of G from B-inverse, IUseBI=4.
 Internal  Forces:  Max     0.005172512 RMS     0.000859454
 Search for a local minimum.
 Step number   5 out of a maximum of  115
 All quantities printed in internal units (Hartrees-Bohrs-Radians)
 Mixed Optimization -- En-DIIS/RFO-DIIS
 Update second derivatives using D2CorX and points    1    3    4    2    5
 ITU=  0 -1 -1  0  0
 Use linear search instead of GDIIS.
     Eigenvalues ---    0.00254   0.00347   0.00390   0.00432   0.00893
     Eigenvalues ---    0.01365   0.01877   0.01930   0.03542   0.03627
     Eigenvalues ---    0.04619   0.04712   0.04868   0.05059   0.05268
     Eigenvalues ---    0.05538   0.05580   0.05690   0.05692   0.05765
     Eigenvalues ---    0.06125   0.06454   0.08199   0.08774   0.11604
     Eigenvalues ---    0.12094   0.12309   0.14067   0.14322   0.15921
     Eigenvalues ---    0.16000   0.16000   0.16000   0.16000   0.16010
     Eigenvalues ---    0.16071   0.16215   0.20125   0.21928   0.22035
     Eigenvalues ---    0.23747   0.24431   0.28900   0.29355   0.29977
     Eigenvalues ---    0.31176   0.32380   0.33110   0.33509   0.33923
     Eigenvalues ---    0.33980   0.34037   0.34122   0.34244   0.34258
     Eigenvalues ---    0.34278   0.34300   0.34351   0.43012   0.49532
     Eigenvalues ---    0.51841   0.53174   0.62004
 RFO step:  Lambda=-7.86947063D-04 EMin= 2.54092134D-03
 Quartic linear search produced a step of  0.01015.
 Maximum step size (   0.075) exceeded in Quadratic search.
    -- Step size scaled by   0.464
 Iteration  1 RMS(Cart)=  0.08758562 RMS(Int)=  0.00288397
 Iteration  2 RMS(Cart)=  0.00418705 RMS(Int)=  0.00000629
 Iteration  3 RMS(Cart)=  0.00000966 RMS(Int)=  0.00000481
 Iteration  4 RMS(Cart)=  0.00000000 RMS(Int)=  0.00000481
 Variable       Old X    -DE/DX   Delta X   Delta X   Delta X     New X
                                 (Linear)    (Quad)   (Total)
    R1        2.05511   0.00069  -0.00002  -0.00333  -0.00334   2.05177
    R2        2.05847   0.00031  -0.00001  -0.00416  -0.00417   2.05430
    R3        2.05791   0.00030  -0.00001  -0.00412  -0.00413   2.05378
    R4        2.87151   0.00058  -0.00000  -0.00392  -0.00392   2.86759
    R5        2.09632   0.00062  -0.00000  -0.00237  -0.00237   2.09394
    R6        2.07440   0.00047  -0.00001  -0.00308  -0.00308   2.07131
    R7        2.57130  -0.00048  -0.00001  -0.00450  -0.00452   2.56679
    R8        3.53135  -0.00073   0.00000  -0.00759  -0.00759   3.52377
    R9        2.05828   0.00038  -0.00001  -0.00404  -0.00405   2.05422
   R10        2.06147   0.00039  -0.00001  -0.00410  -0.00411   2.05736
   R11        2.05793   0.00035  -0.00001  -0.00425  -0.00426   2.05367
   R12        2.87730   0.00040  -0.00001  -0.00407  -0.00408   2.87322
   R13        2.06366   0.00038  -0.00001  -0.00401  -0.00402   2.05964
   R14        2.06394   0.00043  -0.00001  -0.00411  -0.00412   2.05983
   R15        2.88429   0.00063  -0.00001  -0.00384  -0.00385   2.88044
   R16        2.08186   0.00050  -0.00001  -0.00286  -0.00287   2.07899
   R17        3.01308   0.00004  -0.00000  -0.00471  -0.00471   3.00837
   R18        2.52985   0.00028  -0.00002  -0.00363  -0.00365   2.52621
   R19        2.06428   0.00043  -0.00001  -0.00328  -0.00329   2.06099
   R20        2.05985   0.00035  -0.00001  -0.00289  -0.00290   2.05695
   R21        2.60737  -0.00216  -0.00000  -0.00417  -0.00417   2.60320
   R22        1.83186  -0.00108  -0.00001  -0.00655  -0.00656   1.82530
    A1        1.90016  -0.00006   0.00000   0.00065   0.00066   1.90081
    A2        1.90486  -0.00004   0.00000   0.00045   0.00045   1.90531
    A3        1.92365   0.00010   0.00001  -0.00132  -0.00132   1.92234
    A4        1.89174   0.00000  -0.00000   0.00038   0.00038   1.89212
    A5        1.91747   0.00003   0.00000   0.00032   0.00032   1.91779
    A6        1.92545  -0.00003  -0.00001  -0.00043  -0.00044   1.92500
    A7        1.90090  -0.00012   0.00003  -0.00188  -0.00185   1.89904
    A8        1.97346   0.00038  -0.00003   0.00161   0.00157   1.97504
    A9        2.00754  -0.00029   0.00002  -0.00041  -0.00039   2.00714
   A10        1.84729  -0.00022  -0.00003  -0.00209  -0.00211   1.84517
   A11        1.78420   0.00009   0.00002  -0.00038  -0.00036   1.78383
   A12        1.93329   0.00012  -0.00000   0.00257   0.00256   1.93585
   A13        1.99334  -0.00232   0.00005  -0.00926  -0.00921   1.98413
   A14        1.88441  -0.00005  -0.00000  -0.00016  -0.00016   1.88425
   A15        1.88837  -0.00004  -0.00000   0.00008   0.00008   1.88845
   A16        1.93071   0.00001  -0.00000  -0.00031  -0.00031   1.93041
   A17        1.88299  -0.00006  -0.00000   0.00008   0.00008   1.88307
   A18        1.93626   0.00008  -0.00000  -0.00039  -0.00039   1.93587
   A19        1.93914   0.00004   0.00001   0.00069   0.00070   1.93984
   A20        1.92037   0.00002   0.00000   0.00058   0.00058   1.92095
   A21        1.91928  -0.00006   0.00000   0.00032   0.00032   1.91960
   A22        1.95414  -0.00002   0.00000   0.00026   0.00026   1.95440
   A23        1.87451  -0.00004  -0.00000  -0.00025  -0.00025   1.87426
   A24        1.89424   0.00000  -0.00001  -0.00088  -0.00089   1.89335
   A25        1.89934   0.00010   0.00000  -0.00007  -0.00007   1.89928
   A26        1.95057  -0.00011  -0.00001  -0.00018  -0.00019   1.95039
   A27        1.91546   0.00013  -0.00000   0.00016   0.00015   1.91561
   A28        1.99664   0.00079   0.00000   0.00326   0.00326   1.99990
   A29        1.80279   0.00005  -0.00001  -0.00094  -0.00094   1.80185
   A30        1.94585  -0.00023   0.00002  -0.00062  -0.00061   1.94525
   A31        1.83860  -0.00073  -0.00001  -0.00223  -0.00224   1.83635
   A32        1.87198   0.00024  -0.00002  -0.00291  -0.00295   1.86903
   A33        1.81866   0.00156  -0.00001   0.00298   0.00298   1.82164
   A34        1.99210  -0.00316   0.00005  -0.00667  -0.00663   1.98547
   A35        1.90745  -0.00027  -0.00001   0.00077   0.00076   1.90821
   A36        1.97573   0.00093  -0.00001  -0.00006  -0.00009   1.97564
   A37        1.89041   0.00081  -0.00000   0.00632   0.00633   1.89674
   A38        1.91947  -0.00517   0.00008  -0.01539  -0.01532   1.90415
   A39        3.14555  -0.00202  -0.00016  -0.04024  -0.04040   3.10515
   A40        3.04569  -0.00294  -0.00028  -0.05416  -0.05444   2.99126
    D1        0.99996   0.00001   0.00007   0.00071   0.00078   1.00074
    D2        3.04829  -0.00012   0.00003  -0.00215  -0.00212   3.04617
    D3       -0.99001   0.00014   0.00001   0.00268   0.00269  -0.98732
    D4       -1.09388   0.00000   0.00006   0.00054   0.00060  -1.09328
    D5        0.95445  -0.00012   0.00003  -0.00233  -0.00230   0.95215
    D6       -3.08384   0.00013   0.00001   0.00250   0.00250  -3.08134
    D7        3.10475   0.00000   0.00007   0.00013   0.00020   3.10495
    D8       -1.13010  -0.00013   0.00003  -0.00273  -0.00270  -1.13280
    D9        1.11479   0.00013   0.00001   0.00209   0.00211   1.11689
   D10        0.64833  -0.00030   0.00020  -0.00857  -0.00838   0.63996
   D11       -1.40855  -0.00007   0.00014  -0.00586  -0.00572  -1.41427
   D12        2.91306   0.00009   0.00016  -0.00429  -0.00413   2.90893
   D13        1.60416  -0.00119   0.00005   0.07848   0.07853   1.68269
   D14       -1.06228  -0.00003  -0.00001  -0.00036  -0.00037  -1.06265
   D15       -3.12363   0.00005  -0.00001  -0.00060  -0.00061  -3.12425
   D16        1.04577  -0.00003  -0.00001  -0.00091  -0.00093   1.04485
   D17        3.13006  -0.00003  -0.00000   0.00029   0.00029   3.13035
   D18        1.06871   0.00005  -0.00000   0.00005   0.00005   1.06876
   D19       -1.04507  -0.00003  -0.00001  -0.00026  -0.00027  -1.04534
   D20        1.03543  -0.00004  -0.00001  -0.00001  -0.00001   1.03542
   D21       -1.02592   0.00004  -0.00000  -0.00025  -0.00026  -1.02618
   D22       -3.13970  -0.00004  -0.00001  -0.00056  -0.00057  -3.14027
   D23        1.15866   0.00002   0.00006  -0.00307  -0.00301   1.15565
   D24       -3.13531   0.00009   0.00005  -0.00422  -0.00417  -3.13948
   D25       -1.07347  -0.00024   0.00004  -0.00484  -0.00481  -1.07827
   D26       -3.00139   0.00003   0.00006  -0.00278  -0.00272  -3.00411
   D27       -1.01217   0.00010   0.00005  -0.00393  -0.00388  -1.01605
   D28        1.04967  -0.00023   0.00004  -0.00455  -0.00451   1.04516
   D29       -0.96660   0.00004   0.00005  -0.00359  -0.00354  -0.97014
   D30        1.02261   0.00011   0.00004  -0.00474  -0.00470   1.01791
   D31        3.08446  -0.00022   0.00003  -0.00537  -0.00534   3.07912
   D32        1.13739   0.00075  -0.00059   0.04408   0.04347   1.18086
   D33       -0.88391   0.00022  -0.00056   0.04306   0.04250  -0.84141
   D34       -2.94238  -0.00010  -0.00058   0.03697   0.03640  -2.90599
   D35       -3.06346   0.00070  -0.00061   0.04343   0.04282  -3.02064
   D36        1.19843   0.00018  -0.00058   0.04242   0.04184   1.24027
   D37       -0.86004  -0.00015  -0.00059   0.03632   0.03574  -0.82430
   D38       -1.02012   0.00018  -0.00059   0.04143   0.04084  -0.97929
   D39       -3.04142  -0.00035  -0.00056   0.04042   0.03986  -3.00156
   D40        1.18329  -0.00068  -0.00058   0.03432   0.03376   1.21705
   D41       -1.44207   0.00155   0.00009   0.01627   0.01635  -1.42571
   D42        0.70602   0.00009   0.00010   0.00692   0.00701   0.71303
   D43        2.82417   0.00093   0.00007   0.01231   0.01240   2.83657
         Item               Value     Threshold  Converged?
 Maximum Force            0.005173     0.000450     NO 
 RMS     Force            0.000859     0.000300     NO 
 Maximum Displacement     0.256534     0.001800     NO 
 RMS     Displacement     0.088315     0.001200     NO 
 Predicted change in Energy=-2.911223D-04
 GradGradGradGradGradGradGradGradGradGradGradGradGradGradGradGradGradGrad

                          Input orientation:                          
 ---------------------------------------------------------------------
 Center     Atomic      Atomic             Coordinates (Angstroms)
 Number     Number       Type             X           Y           Z
 ---------------------------------------------------------------------
      1          1           0        1.868175   -0.602285   -1.477206
      2          6           0        2.782993   -0.973586   -1.025440
      3          1           0        2.929311   -2.008176   -1.325393
      4          1           0        3.623572   -0.388572   -1.389239
      5          6           0        2.693449   -0.882410    0.486634
      6          1           0        1.808073   -1.455049    0.827227
      7          1           0        3.552609   -1.332392    0.997298
      8          8           0        2.436481    0.359652    0.972624
      9          1           0       -2.877760   -2.022143    0.511113
     10          6           0       -3.403106   -1.233518   -0.021576
     11          1           0       -3.395828   -1.481918   -1.081541
     12          1           0       -4.437046   -1.228370    0.313049
     13          6           0       -2.740089    0.112321    0.225128
     14          1           0       -2.765160    0.352225    1.288014
     15          1           0       -3.284825    0.897627   -0.298979
     16          6           0       -1.288389    0.126782   -0.239352
     17          1           0       -1.209062    0.028639   -1.332242
     18          6           0       -0.646322    1.555309    0.045949
     19          1           0       -0.578795    1.665812    1.128863
     20          1           0       -1.376479    2.262381   -0.343584
     21          8           0        0.554522    1.762381   -0.596508
     22          1           0        1.262069    1.349478   -0.084778
     23          8           0       -0.494698   -0.746400    0.388876
 ---------------------------------------------------------------------
                    Distance matrix (angstroms):
                    1          2          3          4          5
     1  H    0.000000
     2  C    1.085748   0.000000
     3  H    1.767933   1.087087   0.000000
     4  H    1.770545   1.086813   1.763290   0.000000
     5  C    2.148538   1.517465   2.146258   2.151256   0.000000
     6  H    2.457892   2.148174   2.489356   3.057144   1.108066
     7  H    3.081160   2.193746   2.498015   2.567370   1.096092
     8  O    2.692576   2.426902   3.336222   2.747257   1.358285
     9  H    5.337912   5.958573   6.090568   6.967583   5.686647
    10  C    5.504881   6.272410   6.511492   7.208234   6.127768
    11  H    5.351638   6.199950   6.351676   7.110700   6.316477
    12  H    6.584285   7.347478   7.586554   8.281100   7.140993
    13  C    4.964343   5.766069   6.248417   6.584319   5.530028
    14  H    5.479537   6.155635   6.695400   6.966517   5.653578
    15  H    5.494667   6.391212   6.936332   7.111183   6.286929
    16  C    3.468100   4.290093   4.850415   5.071015   4.171398
    17  H    3.144593   4.127358   4.612460   4.850945   4.400899
    18  C    3.646630   4.393562   5.231076   4.906163   4.158214
    19  H    4.233618   4.786341   5.641663   5.312365   4.196841
    20  H    4.474281   5.313908   6.143405   5.755125   5.209922
    21  O    2.844813   3.554656   4.515307   3.830678   3.569752
    22  H    2.472974   2.931668   3.948754   3.209226   2.712321
    23  O    3.014333   3.577033   4.031704   4.499987   3.192544
                    6          7          8          9         10
     6  H    0.000000
     7  H    1.757093   0.000000
     8  O    1.925923   2.027156   0.000000
     9  H    4.730597   6.485505   5.841840   0.000000
    10  C    5.284499   7.030637   6.134118   1.087049   0.000000
    11  H    5.542987   7.254289   6.451884   1.759768   1.088706
    12  H    6.270349   8.019577   7.085353   1.760874   1.086753
    13  C    4.848190   6.502422   5.236106   2.157934   1.520441
    14  H    4.938930   6.544972   5.211199   2.500775   2.153272
    15  H    5.721978   7.307792   5.885553   3.057287   2.152376
    16  C    3.637012   5.205167   3.924000   2.776179   2.523860
    17  H    3.995965   5.472904   4.325733   3.223076   2.850389
    18  C    3.961907   5.184101   3.433948   4.241917   3.921987
    19  H    3.940545   5.106372   3.289735   4.389517   4.207892
    20  H    5.033037   6.246301   4.459983   4.619685   4.053667
    21  O    3.735006   4.594166   2.823401   5.227810   4.996877
    22  H    2.999208   3.689158   1.864698   5.372252   5.332891
    23  O    2.448896   4.134521   3.186837   2.705817   2.977346
                   11         12         13         14         15
    11  H    0.000000
    12  H    1.758779   0.000000
    13  C    2.163094   2.164451   0.000000
    14  H    3.062125   2.498807   1.089912   0.000000
    15  H    2.507381   2.494405   1.090013   1.756718   0.000000
    16  C    2.781815   3.472121   1.524264   2.136474   2.140914
    17  H    2.669565   3.834963   2.185509   3.064619   2.476200
    18  C    4.249208   4.710606   2.549153   2.734889   2.741025
    19  H    4.767574   4.891620   2.810918   2.555589   3.154590
    20  H    4.317652   4.688665   2.608758   2.870408   2.346556
    21  O    5.134783   5.889621   3.775214   4.069429   3.946759
    22  H    5.541331   6.267654   4.200460   4.370086   4.574308
    23  O    3.334616   3.972424   2.409563   2.677764   3.310706
                   16         17         18         19         20
    16  C    0.000000
    17  H    1.100152   0.000000
    18  C    1.591961   2.132325   0.000000
    19  H    2.178107   3.022352   1.090630   0.000000
    20  H    2.139955   2.448484   1.088493   1.777722   0.000000
    21  O    2.489792   2.580193   1.377553   2.066551   2.010655
    22  H    2.832617   3.067128   1.923905   2.227504   2.803981
    23  O    1.336810   2.018229   2.332050   2.524563   3.219751
                   21         22         23
    21  O    0.000000
    22  H    0.965909   0.000000
    23  O    2.892374   2.775479   0.000000
 Stoichiometry    C6H14O3(3)
 Framework group  C1[X(C6H14O3)]
 Deg. of freedom    63
 Full point group                 C1      NOp   1
 Largest Abelian subgroup         C1      NOp   1
 Largest concise Abelian subgroup C1      NOp   1
                         Standard orientation:                         
 ---------------------------------------------------------------------
 Center     Atomic      Atomic             Coordinates (Angstroms)
 Number     Number       Type             X           Y           Z
 ---------------------------------------------------------------------
      1          1           0       -1.893468   -0.549444    1.479740
      2          6           0       -2.806949   -0.922312    1.026561
      3          1           0       -2.964150   -1.949810    1.344829
      4          1           0       -3.646245   -0.324005    1.371196
      5          6           0       -2.702695   -0.860831   -0.486069
      6          1           0       -1.818724   -1.446665   -0.807319
      7          1           0       -3.560594   -1.313919   -0.996107
      8          8           0       -2.431502    0.369680   -0.993254
      9          1           0        2.859388   -2.043504   -0.436363
     10          6           0        3.385950   -1.248864    0.086087
     11          1           0        3.366909   -1.476834    1.150487
     12          1           0        4.422953   -1.258059   -0.238834
     13          6           0        2.735825    0.097043   -0.192503
     14          1           0        2.772619    0.316326   -1.259493
     15          1           0        3.281829    0.888052    0.321612
     16          6           0        1.280045    0.131535    0.257939
     17          1           0        1.189834    0.054973    1.351709
     18          6           0        0.651874    1.559211   -0.060621
     19          1           0        0.595247    1.649447   -1.146035
     20          1           0        1.383919    2.268001    0.322189
     21          8           0       -0.553205    1.787762    0.566438
     22          1           0       -1.259201    1.370562    0.056054
     23          8           0        0.485379   -0.747419   -0.360937
 ---------------------------------------------------------------------
 Rotational constants (GHZ):           2.4055578           0.7254972           0.6324259
 Standard basis: Aug-CC-pVTZ (5D, 7F)
 There are   845 symmetry adapted cartesian basis functions of A   symmetry.
 There are   736 symmetry adapted basis functions of A   symmetry.
   736 basis functions,  1026 primitive gaussians,   845 cartesian basis functions
    38 alpha electrons       36 beta electrons
       nuclear repulsion energy       478.4854305074 Hartrees.
 NAtoms=   23 NActive=   23 NUniq=   23 SFac= 1.00D+00 NAtFMM=   60 NAOKFM=F Big=F
 Integral buffers will be    131072 words long.
 Raffenetti 2 integral format.
 Two-electron integral symmetry is turned on.
 Nuclear repulsion after empirical dispersion term =      478.4726456679 Hartrees.
 One-electron integrals computed using PRISM.
 NBasis=   736 RedAO= T EigKep=  5.11D-06  NBF=   736
 NBsUse=   736 1.00D-06 EigRej= -1.00D+00 NBFU=   736
 Initial guess from the checkpoint file:  "/scratch/kurten/scratch_galib/third-paper/eto-buoh/SYS_1A_1B/DFT_high/calc-LM/TMP/G165084641_11_6_1762/Gau-167526.chk"
 B after Tr=     0.000000   -0.000000    0.000000
         Rot=    0.999827    0.017859    0.005117    0.000458 Ang=   2.13 deg.
 Initial guess <Sx>= 0.0000 <Sy>= 0.0000 <Sz>= 1.0000 <S**2>= 2.0105 S= 1.0035
 ExpMin= 2.53D-02 ExpMax= 1.53D+04 ExpMxC= 5.22D+02 IAcc=3 IRadAn=         7 AccDes= 0.00D+00
 Harris functional with IExCor= 4639 and IRadAn=       7 diagonalized for initial guess.
 HarFok:  IExCor= 4639 AccDes= 0.00D+00 IRadAn=         7 IDoV= 1 UseB2=F ITyADJ=14
 ICtDFT=  3500011 ScaDFX=  1.000000  1.000000  1.000000  1.000000
 FoFCou: FMM=F IPFlag=           0 FMFlag=      100000 FMFlg1=           0
         NFxFlg=           0 DoJE=T BraDBF=F KetDBF=T FulRan=T
         wScrn=  0.000000 ICntrl=       500 IOpCl=  0 I1Cent=   200000004 NGrid=           0
         NMat0=    1 NMatS0=      1 NMatT0=    0 NMatD0=    1 NMtDS0=    0 NMtDT0=    0
 Petite list used in FoFCou.
 Requested convergence on RMS density matrix=1.00D-08 within 128 cycles.
 Requested convergence on MAX density matrix=1.00D-06.
 Requested convergence on             energy=1.00D-06.
 No special actions if energy rises.
 Restarting incremental Fock formation.
 SCF Done:  E(UwB97XD) =  -462.630557466     A.U. after   24 cycles
            NFock= 24  Conv=0.41D-08     -V/T= 2.0058
 <Sx>= 0.0000 <Sy>= 0.0000 <Sz>= 1.0000 <S**2>= 2.0103 S= 1.0034
 <L.S>=  0.00000000000    
 Annihilation of the first spin contaminant:
 S**2 before annihilation     2.0103,   after     2.0001
 Calling FoFJK, ICntrl=      2127 FMM=F ISym2X=0 I1Cent= 0 IOpClX= 1 NMat=1 NMatS=1 NMatT=0.
 ***** Axes restored to original set *****
 -------------------------------------------------------------------
 Center     Atomic                   Forces (Hartrees/Bohr)
 Number     Number              X              Y              Z
 -------------------------------------------------------------------
      1        1          -0.001471679    0.000771429   -0.001144984
      2        6          -0.000228714   -0.000317723    0.000535719
      3        1           0.000252355   -0.001666041   -0.000619005
      4        1           0.001190940    0.000998783   -0.000861781
      5        6          -0.000081395    0.000865922    0.000276617
      6        1          -0.001062184   -0.000487680    0.000599640
      7        1           0.001228839   -0.000615886    0.000858466
      8        8           0.000389884    0.000754538    0.000697205
      9        1           0.000803530   -0.001394477    0.000895538
     10        6           0.000255291    0.000389876    0.000045685
     11        1          -0.000055670   -0.000495447   -0.001782331
     12        1          -0.001754151   -0.000034863    0.000569015
     13        6           0.000067861   -0.000276128   -0.000013730
     14        1          -0.000184570    0.000390995    0.001791263
     15        1          -0.000918971    0.001281285   -0.000846354
     16        6           0.000109803   -0.000676676   -0.000238069
     17        1           0.000112668   -0.000169982   -0.001496861
     18        6           0.000138447    0.000279444   -0.000049360
     19        1           0.000239115    0.000420951    0.001493962
     20        1          -0.000587571    0.001034900   -0.000574580
     21        8          -0.001683289    0.001811685   -0.001916420
     22        1           0.002695282   -0.001599922    0.001467145
     23        8           0.000544179   -0.001264983    0.000313220
 -------------------------------------------------------------------
 Cartesian Forces:  Max     0.002695282 RMS     0.000972702

 GradGradGradGradGradGradGradGradGradGradGradGradGradGradGradGradGradGrad
 Berny optimization.
 Using GEDIIS/GDIIS optimizer.
 FormGI is forming the generalized inverse of G from B-inverse, IUseBI=4.
 Internal  Forces:  Max     0.003638827 RMS     0.000888739
 Search for a local minimum.
 Step number   6 out of a maximum of  115
 All quantities printed in internal units (Hartrees-Bohrs-Radians)
 Mixed Optimization -- En-DIIS/RFO-DIIS
 Swapping is turned off.
 Update second derivatives using D2CorX and points    1    3    2    5    6
 DE=  2.62D-05 DEPred=-2.91D-04 R=-8.99D-02
 Trust test=-8.99D-02 RLast= 1.63D-01 DXMaxT set to 5.00D-02
 ITU= -1  0 -1 -1  0  0
     Eigenvalues ---    0.00271   0.00358   0.00391   0.00434   0.01179
     Eigenvalues ---    0.01364   0.01878   0.03428   0.03625   0.03904
     Eigenvalues ---    0.04638   0.04826   0.04867   0.05209   0.05290
     Eigenvalues ---    0.05534   0.05580   0.05670   0.05764   0.05918
     Eigenvalues ---    0.06154   0.06661   0.08183   0.08800   0.11506
     Eigenvalues ---    0.12100   0.12297   0.14138   0.14316   0.15663
     Eigenvalues ---    0.16000   0.16000   0.16000   0.16002   0.16021
     Eigenvalues ---    0.16060   0.16600   0.20201   0.21837   0.21958
     Eigenvalues ---    0.23638   0.24275   0.25652   0.29347   0.29857
     Eigenvalues ---    0.30431   0.32377   0.33104   0.33504   0.33927
     Eigenvalues ---    0.33978   0.34031   0.34120   0.34245   0.34259
     Eigenvalues ---    0.34281   0.34325   0.34400   0.44375   0.49047
     Eigenvalues ---    0.51838   0.54103   0.69620
 En-DIIS/RFO-DIIS/Sim-DIIS IScMMF=       -3 using points:     6    5
 RFO step:  Lambda=-4.47614756D-04.
 DidBck=T Rises=T En-DIIS coefs:    0.48391    0.51609
 Iteration  1 RMS(Cart)=  0.04859370 RMS(Int)=  0.00102686
 Iteration  2 RMS(Cart)=  0.00273826 RMS(Int)=  0.00000502
 Iteration  3 RMS(Cart)=  0.00000516 RMS(Int)=  0.00000446
 Iteration  4 RMS(Cart)=  0.00000000 RMS(Int)=  0.00000446
 Variable       Old X    -DE/DX   Delta X   Delta X   Delta X     New X
                                 (Linear)    (Quad)   (Total)
    R1        2.05177   0.00198   0.00172   0.00639   0.00811   2.05988
    R2        2.05430   0.00179   0.00215   0.00610   0.00825   2.06255
    R3        2.05378   0.00175   0.00213   0.00593   0.00806   2.06184
    R4        2.86759   0.00206   0.00202   0.00631   0.00833   2.87592
    R5        2.09394   0.00128   0.00123   0.00427   0.00550   2.09944
    R6        2.07131   0.00162   0.00159   0.00487   0.00647   2.07778
    R7        2.56679   0.00051   0.00233   0.00485   0.00718   2.57397
    R8        3.52377   0.00018   0.00391   0.00065   0.00457   3.52834
    R9        2.05422   0.00184   0.00209   0.00607   0.00817   2.06239
   R10        2.05736   0.00185   0.00212   0.00618   0.00830   2.06566
   R11        2.05367   0.00184   0.00220   0.00631   0.00851   2.06218
   R12        2.87322   0.00173   0.00211   0.00633   0.00843   2.88165
   R13        2.05964   0.00184   0.00208   0.00606   0.00813   2.06777
   R14        2.05983   0.00179   0.00213   0.00620   0.00832   2.06815
   R15        2.88044   0.00190   0.00198   0.00645   0.00843   2.88888
   R16        2.07899   0.00151   0.00148   0.00461   0.00610   2.08508
   R17        3.00837   0.00257   0.00243   0.00667   0.00910   3.01747
   R18        2.52621   0.00130   0.00188   0.00566   0.00754   2.53374
   R19        2.06099   0.00154   0.00170   0.00505   0.00675   2.06774
   R20        2.05695   0.00127   0.00150   0.00441   0.00591   2.06286
   R21        2.60320   0.00120   0.00215   0.00262   0.00477   2.60797
   R22        1.82530   0.00364   0.00339   0.00706   0.01045   1.83575
    A1        1.90081  -0.00019  -0.00034  -0.00111  -0.00145   1.89937
    A2        1.90531  -0.00041  -0.00023  -0.00152  -0.00175   1.90356
    A3        1.92234   0.00037   0.00068   0.00153   0.00221   1.92455
    A4        1.89212  -0.00016  -0.00020  -0.00041  -0.00060   1.89152
    A5        1.91779   0.00009  -0.00017  -0.00005  -0.00021   1.91757
    A6        1.92500   0.00028   0.00023   0.00148   0.00170   1.92671
    A7        1.89904  -0.00007   0.00096  -0.00147  -0.00052   1.89852
    A8        1.97504   0.00019  -0.00081   0.00302   0.00220   1.97724
    A9        2.00714   0.00037   0.00020  -0.00085  -0.00064   2.00650
   A10        1.84517  -0.00003   0.00109   0.00273   0.00381   1.84898
   A11        1.78383  -0.00032   0.00019  -0.00251  -0.00233   1.78151
   A12        1.93585  -0.00023  -0.00132  -0.00118  -0.00251   1.93335
   A13        1.98413  -0.00071   0.00475  -0.00460   0.00015   1.98428
   A14        1.88425  -0.00009   0.00008   0.00034   0.00042   1.88466
   A15        1.88845  -0.00008  -0.00004  -0.00046  -0.00051   1.88795
   A16        1.93041   0.00011   0.00016   0.00056   0.00072   1.93112
   A17        1.88307  -0.00007  -0.00004  -0.00039  -0.00043   1.88264
   A18        1.93587   0.00012   0.00020   0.00090   0.00110   1.93697
   A19        1.93984   0.00000  -0.00036  -0.00095  -0.00131   1.93853
   A20        1.92095  -0.00009  -0.00030  -0.00100  -0.00130   1.91965
   A21        1.91960  -0.00001  -0.00017  -0.00100  -0.00116   1.91844
   A22        1.95440   0.00003  -0.00013  -0.00026  -0.00039   1.95401
   A23        1.87426  -0.00002   0.00013   0.00014   0.00027   1.87453
   A24        1.89335   0.00010   0.00046   0.00168   0.00213   1.89548
   A25        1.89928  -0.00001   0.00003   0.00049   0.00053   1.89980
   A26        1.95039   0.00008   0.00010   0.00097   0.00106   1.95145
   A27        1.91561  -0.00012  -0.00008   0.00176   0.00168   1.91728
   A28        1.99990  -0.00023  -0.00168  -0.00037  -0.00205   1.99785
   A29        1.80185  -0.00008   0.00049   0.00087   0.00135   1.80320
   A30        1.94525  -0.00012   0.00031  -0.00325  -0.00294   1.94231
   A31        1.83635   0.00052   0.00116   0.00027   0.00143   1.83778
   A32        1.86903   0.00063   0.00152   0.00369   0.00521   1.87425
   A33        1.82164  -0.00011  -0.00154   0.00464   0.00309   1.82473
   A34        1.98547   0.00002   0.00342  -0.00638  -0.00295   1.98252
   A35        1.90821  -0.00007  -0.00039   0.00187   0.00146   1.90967
   A36        1.97564  -0.00024   0.00005  -0.00122  -0.00115   1.97449
   A37        1.89674  -0.00023  -0.00327  -0.00187  -0.00514   1.89160
   A38        1.90415   0.00124   0.00790  -0.00711   0.00080   1.90495
   A39        3.10515   0.00098   0.02085   0.00098   0.02183   3.12698
   A40        2.99126   0.00122   0.02810  -0.01226   0.01583   3.00709
    D1        1.00074  -0.00005  -0.00040  -0.00563  -0.00603   0.99471
    D2        3.04617  -0.00001   0.00109  -0.00139  -0.00029   3.04588
    D3       -0.98732   0.00019  -0.00139  -0.00103  -0.00242  -0.98974
    D4       -1.09328  -0.00010  -0.00031  -0.00519  -0.00550  -1.09878
    D5        0.95215  -0.00007   0.00119  -0.00095   0.00024   0.95239
    D6       -3.08134   0.00013  -0.00129  -0.00059  -0.00188  -3.08322
    D7        3.10495  -0.00013  -0.00010  -0.00558  -0.00568   3.09927
    D8       -1.13280  -0.00010   0.00139  -0.00134   0.00006  -1.13274
    D9        1.11689   0.00010  -0.00109  -0.00098  -0.00207   1.11482
   D10        0.63996  -0.00052   0.00432  -0.01473  -0.01040   0.62955
   D11       -1.41427  -0.00042   0.00295  -0.01092  -0.00798  -1.42224
   D12        2.90893  -0.00013   0.00213  -0.01231  -0.01018   2.89875
   D13        1.68269  -0.00168  -0.04053  -0.00694  -0.04746   1.63523
   D14       -1.06265  -0.00003   0.00019   0.00085   0.00104  -1.06161
   D15       -3.12425   0.00005   0.00032   0.00188   0.00220  -3.12205
   D16        1.04485   0.00005   0.00048   0.00212   0.00260   1.04744
   D17        3.13035  -0.00007  -0.00015  -0.00052  -0.00067   3.12968
   D18        1.06876   0.00000  -0.00002   0.00051   0.00049   1.06925
   D19       -1.04534   0.00001   0.00014   0.00075   0.00089  -1.04445
   D20        1.03542  -0.00006   0.00001   0.00001   0.00001   1.03543
   D21       -1.02618   0.00002   0.00013   0.00104   0.00117  -1.02500
   D22       -3.14027   0.00002   0.00029   0.00128   0.00157  -3.13870
   D23        1.15565  -0.00004   0.00155  -0.00464  -0.00309   1.15256
   D24       -3.13948  -0.00017   0.00215  -0.00199   0.00017  -3.13932
   D25       -1.07827   0.00025   0.00248  -0.00064   0.00184  -1.07643
   D26       -3.00411  -0.00007   0.00140  -0.00491  -0.00351  -3.00762
   D27       -1.01605  -0.00019   0.00200  -0.00226  -0.00026  -1.01631
   D28        1.04516   0.00022   0.00233  -0.00091   0.00142   1.04658
   D29       -0.97014  -0.00004   0.00183  -0.00356  -0.00173  -0.97187
   D30        1.01791  -0.00017   0.00243  -0.00090   0.00152   1.01944
   D31        3.07912   0.00025   0.00275   0.00045   0.00320   3.08232
   D32        1.18086  -0.00008  -0.02244   0.04763   0.02521   1.20607
   D33       -0.84141  -0.00022  -0.02193   0.04175   0.01981  -0.82160
   D34       -2.90599   0.00011  -0.01878   0.04443   0.02564  -2.88034
   D35       -3.02064  -0.00008  -0.02210   0.05005   0.02797  -2.99267
   D36        1.24027  -0.00023  -0.02159   0.04418   0.02258   1.26285
   D37       -0.82430   0.00011  -0.01845   0.04685   0.02841  -0.79589
   D38       -0.97929  -0.00004  -0.02108   0.04691   0.02585  -0.95344
   D39       -3.00156  -0.00019  -0.02057   0.04103   0.02046  -2.98111
   D40        1.21705   0.00015  -0.01742   0.04371   0.02629   1.24334
   D41       -1.42571  -0.00088  -0.00844  -0.00242  -0.01085  -1.43657
   D42        0.71303  -0.00020  -0.00362  -0.00345  -0.00707   0.70597
   D43        2.83657  -0.00061  -0.00640  -0.00321  -0.00962   2.82695
         Item               Value     Threshold  Converged?
 Maximum Force            0.003639     0.000450     NO 
 RMS     Force            0.000889     0.000300     NO 
 Maximum Displacement     0.153377     0.001800     NO 
 RMS     Displacement     0.050334     0.001200     NO 
 Predicted change in Energy=-2.260755D-04
 GradGradGradGradGradGradGradGradGradGradGradGradGradGradGradGradGradGrad

                          Input orientation:                          
 ---------------------------------------------------------------------
 Center     Atomic      Atomic             Coordinates (Angstroms)
 Number     Number       Type             X           Y           Z
 ---------------------------------------------------------------------
      1          1           0        1.797145   -0.656325   -1.437298
      2          6           0        2.739959   -1.005724   -1.016336
      3          1           0        2.876601   -2.055559   -1.281744
      4          1           0        3.559207   -0.431444   -1.451640
      5          6           0        2.730440   -0.851990    0.497722
      6          1           0        1.862034   -1.410098    0.908390
      7          1           0        3.620149   -1.277875    0.983490
      8          8           0        2.494122    0.412433    0.945683
      9          1           0       -2.883230   -2.039792    0.466557
     10          6           0       -3.407163   -1.237775   -0.056274
     11          1           0       -3.396461   -1.468098   -1.124779
     12          1           0       -4.446686   -1.237323    0.275739
     13          6           0       -2.743167    0.107085    0.219031
     14          1           0       -2.773583    0.326860    1.290517
     15          1           0       -3.289286    0.904569   -0.294311
     16          6           0       -1.285913    0.130165   -0.242363
     17          1           0       -1.202005    0.049604   -1.339592
     18          6           0       -0.640065    1.556230    0.072141
     19          1           0       -0.548260    1.641021    1.159184
     20          1           0       -1.377535    2.276484   -0.287027
     21          8           0        0.548540    1.782710   -0.591595
     22          1           0        1.273250    1.362723   -0.099563
     23          8           0       -0.494395   -0.760097    0.373003
 ---------------------------------------------------------------------
                    Distance matrix (angstroms):
                    1          2          3          4          5
     1  H    0.000000
     2  C    1.090040   0.000000
     3  H    1.774057   1.091452   0.000000
     4  H    1.776412   1.091079   1.769906   0.000000
     5  C    2.157227   1.521872   2.153239   2.159566   0.000000
     6  H    2.464678   2.153797   2.498530   3.067230   1.110974
     7  H    3.093523   2.201841   2.507776   2.578763   1.099514
     8  O    2.703076   2.433335   3.346446   2.755665   1.362087
     9  H    5.238755   5.906651   6.019340   6.911676   5.738044
    10  C    5.415730   6.225968   6.454164   7.150351   6.174618
    11  H    5.265946   6.154771   6.302464   7.040086   6.367968
    12  H    6.500575   7.305543   7.531653   8.229678   7.190890
    13  C    4.892919   5.729673   6.205735   6.542253   5.563980
    14  H    5.412872   6.123438   6.649588   6.942527   5.684407
    15  H    5.441929   6.365716   6.910539   7.072920   6.320595
    16  C    3.398777   4.254048   4.815000   5.025231   4.200411
    17  H    3.082659   4.093568   4.590216   4.786763   4.433139
    18  C    3.621298   4.378693   5.219671   4.889441   4.164246
    19  H    4.185742   4.748739   5.599330   5.289876   4.171631
    20  H    4.472481   5.315876   6.152539   5.749836   5.222896
    21  O    2.867598   3.571846   4.541859   3.834875   3.590117
    22  H    2.478015   2.932789   3.956380   3.205113   2.717555
    23  O    2.922176   3.528689   3.972408   4.457468   3.228555
                    6          7          8          9         10
     6  H    0.000000
     7  H    1.764679   0.000000
     8  O    1.929390   2.031381   0.000000
     9  H    4.807209   6.568232   5.929493   0.000000
    10  C    5.359543   7.103930   6.209047   1.091370   0.000000
    11  H    5.638166   7.328970   6.520904   1.767085   1.093099
    12  H    6.342716   8.097924   7.165566   1.767700   1.091257
    13  C    4.897442   6.557004   5.296269   2.165633   1.524904
    14  H    4.965076   6.599185   5.279673   2.508381   2.159479
    15  H    5.774104   7.357726   5.935284   3.068072   2.158749
    16  C    3.688660   5.249261   3.972379   2.786163   2.530926
    17  H    4.070932   5.514715   4.360675   3.233306   2.857791
    18  C    3.969750   5.197320   3.448837   4.256610   3.934436
    19  H    3.896375   5.091803   3.288024   4.413639   4.235343
    20  H    5.051209   6.262949   4.470346   4.633060   4.064806
    21  O    3.764205   4.613334   2.833050   5.244831   5.005745
    22  H    3.008517   3.695091   1.867115   5.401290   5.354505
    23  O    2.502379   4.191690   3.260985   2.711624   2.982728
                   11         12         13         14         15
    11  H    0.000000
    12  H    1.765696   0.000000
    13  C    2.171134   2.170858   0.000000
    14  H    3.073029   2.505137   1.094216   0.000000
    15  H    2.516091   2.500447   1.094417   1.763910   0.000000
    16  C    2.790612   3.482662   1.528727   2.145128   2.148466
    17  H    2.676789   3.846223   2.192668   3.076394   2.486025
    18  C    4.263438   4.726072   2.558249   2.747307   2.752694
    19  H    4.795348   4.925755   2.838039   2.587727   3.188767
    20  H    4.335872   4.699280   2.612918   2.870301   2.353082
    21  O    5.139559   5.901284   3.781557   4.086361   3.948217
    22  H    5.556152   6.294343   4.220158   4.402521   4.589615
    23  O    3.341647   3.982186   2.415095   2.686634   3.320819
                   16         17         18         19         20
    16  C    0.000000
    17  H    1.103378   0.000000
    18  C    1.596777   2.139788   0.000000
    19  H    2.188871   3.033789   1.094203   0.000000
    20  H    2.148738   2.469352   1.091618   1.784107   0.000000
    21  O    2.493609   2.574406   1.380079   2.070814   2.011552
    22  H    2.844101   3.064122   1.930725   2.231544   2.810118
    23  O    1.340799   2.022204   2.340322   2.527123   3.230541
                   21         22         23
    21  O    0.000000
    22  H    0.971437   0.000000
    23  O    2.912735   2.802544   0.000000
 Stoichiometry    C6H14O3(3)
 Framework group  C1[X(C6H14O3)]
 Deg. of freedom    63
 Full point group                 C1      NOp   1
 Largest Abelian subgroup         C1      NOp   1
 Largest concise Abelian subgroup C1      NOp   1
                         Standard orientation:                         
 ---------------------------------------------------------------------
 Center     Atomic      Atomic             Coordinates (Angstroms)
 Number     Number       Type             X           Y           Z
 ---------------------------------------------------------------------
      1          1           0       -1.804878   -0.654301    1.435203
      2          6           0       -2.747326   -0.999642    1.010092
      3          1           0       -2.887011   -2.050388    1.270258
      4          1           0       -3.566469   -0.425559    1.445852
      5          6           0       -2.733381   -0.838916   -0.503205
      6          1           0       -1.865109   -1.397051   -0.914123
      7          1           0       -3.622717   -1.260561   -0.993333
      8          8           0       -2.493051    0.427039   -0.944658
      9          1           0        2.877537   -2.039367   -0.462462
     10          6           0        3.401835   -1.240952    0.065490
     11          1           0        3.387739   -1.476199    1.132883
     12          1           0        4.442248   -1.241280   -0.263722
     13          6           0        2.741569    0.106647   -0.205357
     14          1           0        2.775363    0.331316   -1.275726
     15          1           0        3.288068    0.900525    0.313146
     16          6           0        1.283130    0.130839    0.252221
     17          1           0        1.196083    0.045382    1.348835
     18          6           0        0.641297    1.559783   -0.057398
     19          1           0        0.552613    1.649814   -1.144279
     20          1           0        1.379391    2.276718    0.307088
     21          8           0       -0.548589    1.785835    0.604184
     22          1           0       -1.272899    1.369751    0.108262
     23          8           0        0.491303   -0.754794   -0.369394
 ---------------------------------------------------------------------
 Rotational constants (GHZ):           2.3891572           0.7219944           0.6273493
 Standard basis: Aug-CC-pVTZ (5D, 7F)
 There are   845 symmetry adapted cartesian basis functions of A   symmetry.
 There are   736 symmetry adapted basis functions of A   symmetry.
   736 basis functions,  1026 primitive gaussians,   845 cartesian basis functions
    38 alpha electrons       36 beta electrons
       nuclear repulsion energy       476.9099304074 Hartrees.
 NAtoms=   23 NActive=   23 NUniq=   23 SFac= 1.00D+00 NAtFMM=   60 NAOKFM=F Big=F
 Integral buffers will be    131072 words long.
 Raffenetti 2 integral format.
 Two-electron integral symmetry is turned on.
 Nuclear repulsion after empirical dispersion term =      476.8971252693 Hartrees.
 One-electron integrals computed using PRISM.
 NBasis=   736 RedAO= T EigKep=  5.13D-06  NBF=   736
 NBsUse=   736 1.00D-06 EigRej= -1.00D+00 NBFU=   736
 Initial guess from the checkpoint file:  "/scratch/kurten/scratch_galib/third-paper/eto-buoh/SYS_1A_1B/DFT_high/calc-LM/TMP/G165084641_11_6_1762/Gau-167526.chk"
 B after Tr=    -0.000000    0.000000    0.000000
         Rot=    0.999918   -0.012191   -0.003564   -0.001804 Ang=  -1.47 deg.
 Initial guess <Sx>= 0.0000 <Sy>= 0.0000 <Sz>= 1.0000 <S**2>= 2.0102 S= 1.0034
 ExpMin= 2.53D-02 ExpMax= 1.53D+04 ExpMxC= 5.22D+02 IAcc=3 IRadAn=         7 AccDes= 0.00D+00
 Harris functional with IExCor= 4639 and IRadAn=       7 diagonalized for initial guess.
 HarFok:  IExCor= 4639 AccDes= 0.00D+00 IRadAn=         7 IDoV= 1 UseB2=F ITyADJ=14
 ICtDFT=  3500011 ScaDFX=  1.000000  1.000000  1.000000  1.000000
 FoFCou: FMM=F IPFlag=           0 FMFlag=      100000 FMFlg1=           0
         NFxFlg=           0 DoJE=T BraDBF=F KetDBF=T FulRan=T
         wScrn=  0.000000 ICntrl=       500 IOpCl=  0 I1Cent=   200000004 NGrid=           0
         NMat0=    1 NMatS0=      1 NMatT0=    0 NMatD0=    1 NMtDS0=    0 NMtDT0=    0
 Petite list used in FoFCou.
 Requested convergence on RMS density matrix=1.00D-08 within 128 cycles.
 Requested convergence on MAX density matrix=1.00D-06.
 Requested convergence on             energy=1.00D-06.
 No special actions if energy rises.
 Restarting incremental Fock formation.
 SCF Done:  E(UwB97XD) =  -462.630695851     A.U. after   23 cycles
            NFock= 23  Conv=0.75D-08     -V/T= 2.0061
 <Sx>= 0.0000 <Sy>= 0.0000 <Sz>= 1.0000 <S**2>= 2.0103 S= 1.0034
 <L.S>=  0.00000000000    
 Annihilation of the first spin contaminant:
 S**2 before annihilation     2.0103,   after     2.0001
 Calling FoFJK, ICntrl=      2127 FMM=F ISym2X=0 I1Cent= 0 IOpClX= 1 NMat=1 NMatS=1 NMatT=0.
 ***** Axes restored to original set *****
 -------------------------------------------------------------------
 Center     Atomic                   Forces (Hartrees/Bohr)
 Number     Number              X              Y              Z
 -------------------------------------------------------------------
      1        1           0.000848553   -0.000243655    0.000444683
      2        6           0.000010893   -0.000394559   -0.000261000
      3        1          -0.000119335    0.001049907    0.000269040
      4        1          -0.000809638   -0.000522522    0.000441570
      5        6          -0.000558650    0.001649897    0.000143364
      6        1           0.000516853    0.000120045   -0.000086362
      7        1          -0.000729162    0.000081804   -0.000393208
      8        8           0.000478251   -0.001550878   -0.000534840
      9        1          -0.000479666    0.000767448   -0.000525684
     10        6          -0.000212379   -0.000125309    0.000068689
     11        1           0.000027827    0.000248819    0.001037966
     12        1           0.001055360   -0.000047376   -0.000341721
     13        6          -0.000279428   -0.000027097   -0.000041694
     14        1           0.000100914   -0.000141045   -0.001001151
     15        1           0.000630862   -0.000769340    0.000508153
     16        6           0.000214908   -0.001012074    0.000581206
     17        1          -0.000243265    0.000323384    0.000718477
     18        6           0.000235249    0.000291105   -0.000333694
     19        1          -0.000260312   -0.000062264   -0.000887590
     20        1           0.000359487   -0.000670324    0.000370618
     21        8           0.001063530   -0.001117659    0.001685488
     22        1          -0.001200387    0.000850002   -0.000980410
     23        8          -0.000650463    0.001301692   -0.000881901
 -------------------------------------------------------------------
 Cartesian Forces:  Max     0.001685488 RMS     0.000675891

 GradGradGradGradGradGradGradGradGradGradGradGradGradGradGradGradGradGrad
 Berny optimization.
 Using GEDIIS/GDIIS optimizer.
 FormGI is forming the generalized inverse of G from B-inverse, IUseBI=4.
 Internal  Forces:  Max     0.002106985 RMS     0.000553888
 Search for a local minimum.
 Step number   7 out of a maximum of  115
 All quantities printed in internal units (Hartrees-Bohrs-Radians)
 Mixed Optimization -- En-DIIS/RFO-DIIS
 Swapping is turned off.
 Update second derivatives using D2CorX and points    1    3    2    5    6
                                                      7
 DE= -1.38D-04 DEPred=-2.26D-04 R= 6.12D-01
 TightC=F SS=  1.41D+00  RLast= 1.03D-01 DXNew= 8.4090D-02 3.1022D-01
 Trust test= 6.12D-01 RLast= 1.03D-01 DXMaxT set to 8.41D-02
 ITU=  1 -1  0 -1 -1  0  0
     Eigenvalues ---    0.00305   0.00372   0.00390   0.00431   0.01210
     Eigenvalues ---    0.01347   0.01867   0.03345   0.03628   0.03915
     Eigenvalues ---    0.04704   0.04855   0.04869   0.05263   0.05362
     Eigenvalues ---    0.05540   0.05575   0.05673   0.05755   0.05826
     Eigenvalues ---    0.06178   0.06516   0.08200   0.08792   0.11581
     Eigenvalues ---    0.12098   0.12295   0.14205   0.14332   0.15976
     Eigenvalues ---    0.15990   0.16000   0.16000   0.16002   0.16012
     Eigenvalues ---    0.16171   0.16846   0.20021   0.21922   0.22000
     Eigenvalues ---    0.23615   0.24376   0.29264   0.29408   0.29881
     Eigenvalues ---    0.31262   0.32373   0.33085   0.33483   0.33923
     Eigenvalues ---    0.33980   0.34031   0.34118   0.34245   0.34256
     Eigenvalues ---    0.34282   0.34337   0.34494   0.43253   0.50245
     Eigenvalues ---    0.51273   0.54822   0.65339
 En-DIIS/RFO-DIIS/Sim-DIIS IScMMF=       -3 using points:     7    6    5
 RFO step:  Lambda=-1.00417683D-04.
 DidBck=T Rises=F RFO-DIIS coefs:    0.59149    0.13379    0.27472
 Iteration  1 RMS(Cart)=  0.02119570 RMS(Int)=  0.00019153
 Iteration  2 RMS(Cart)=  0.00025816 RMS(Int)=  0.00000120
 Iteration  3 RMS(Cart)=  0.00000002 RMS(Int)=  0.00000120
 Variable       Old X    -DE/DX   Delta X   Delta X   Delta X     New X
                                 (Linear)    (Quad)   (Total)
    R1        2.05988  -0.00098  -0.00240  -0.00028  -0.00268   2.05720
    R2        2.06255  -0.00109  -0.00222  -0.00035  -0.00258   2.05997
    R3        2.06184  -0.00106  -0.00216  -0.00025  -0.00241   2.05943
    R4        2.87592  -0.00087  -0.00233   0.00079  -0.00153   2.87439
    R5        2.09944  -0.00050  -0.00159   0.00065  -0.00095   2.09849
    R6        2.07778  -0.00080  -0.00179   0.00027  -0.00152   2.07626
    R7        2.57397  -0.00195  -0.00169  -0.00233  -0.00403   2.56994
    R8        3.52834  -0.00032   0.00022  -0.00246  -0.00225   3.52609
    R9        2.06239  -0.00105  -0.00222  -0.00017  -0.00239   2.06000
   R10        2.06566  -0.00107  -0.00226  -0.00020  -0.00246   2.06320
   R11        2.06218  -0.00111  -0.00231  -0.00033  -0.00263   2.05954
   R12        2.88165  -0.00096  -0.00232  -0.00006  -0.00239   2.87926
   R13        2.06777  -0.00101  -0.00222  -0.00011  -0.00232   2.06544
   R14        2.06815  -0.00111  -0.00227  -0.00029  -0.00256   2.06558
   R15        2.88888  -0.00089  -0.00239   0.00051  -0.00188   2.88699
   R16        2.08508  -0.00076  -0.00170   0.00031  -0.00139   2.08369
   R17        3.01747  -0.00055  -0.00242   0.00213  -0.00029   3.01718
   R18        2.53374  -0.00165  -0.00208  -0.00185  -0.00393   2.52981
   R19        2.06774  -0.00091  -0.00185  -0.00007  -0.00192   2.06582
   R20        2.06286  -0.00081  -0.00162  -0.00019  -0.00181   2.06105
   R21        2.60797  -0.00079  -0.00080  -0.00099  -0.00180   2.60618
   R22        1.83575  -0.00211  -0.00246  -0.00071  -0.00317   1.83257
    A1        1.89937   0.00006   0.00041   0.00003   0.00044   1.89981
    A2        1.90356   0.00002   0.00059  -0.00078  -0.00019   1.90337
    A3        1.92455  -0.00010  -0.00054   0.00098   0.00044   1.92498
    A4        1.89152   0.00002   0.00014  -0.00026  -0.00012   1.89140
    A5        1.91757   0.00003  -0.00000   0.00040   0.00040   1.91798
    A6        1.92671  -0.00003  -0.00057  -0.00040  -0.00097   1.92573
    A7        1.89852  -0.00004   0.00072   0.00075   0.00147   1.89999
    A8        1.97724  -0.00007  -0.00133  -0.00089  -0.00222   1.97502
    A9        2.00650   0.00012   0.00037   0.00181   0.00218   2.00868
   A10        1.84898  -0.00010  -0.00098  -0.00280  -0.00378   1.84521
   A11        1.78151  -0.00002   0.00105   0.00013   0.00118   1.78269
   A12        1.93335   0.00009   0.00032   0.00070   0.00102   1.93437
   A13        1.98428  -0.00116   0.00247  -0.00279  -0.00032   1.98396
   A14        1.88466   0.00001  -0.00013  -0.00036  -0.00049   1.88418
   A15        1.88795  -0.00002   0.00018  -0.00025  -0.00006   1.88788
   A16        1.93112  -0.00001  -0.00021   0.00015  -0.00006   1.93106
   A17        1.88264   0.00001   0.00015  -0.00016  -0.00000   1.88264
   A18        1.93697  -0.00007  -0.00034   0.00007  -0.00027   1.93670
   A19        1.93853   0.00009   0.00034   0.00051   0.00085   1.93938
   A20        1.91965   0.00003   0.00037   0.00013   0.00050   1.92015
   A21        1.91844   0.00005   0.00039   0.00026   0.00065   1.91908
   A22        1.95401   0.00005   0.00009   0.00025   0.00033   1.95434
   A23        1.87453   0.00001  -0.00004  -0.00044  -0.00049   1.87404
   A24        1.89548  -0.00007  -0.00063  -0.00021  -0.00084   1.89464
   A25        1.89980  -0.00007  -0.00020  -0.00002  -0.00021   1.89959
   A26        1.95145  -0.00010  -0.00038  -0.00060  -0.00099   1.95046
   A27        1.91728   0.00036  -0.00073   0.00018  -0.00054   1.91674
   A28        1.99785   0.00017  -0.00006   0.00113   0.00107   1.99892
   A29        1.80320  -0.00015  -0.00029  -0.00116  -0.00145   1.80174
   A30        1.94231   0.00008   0.00137   0.00064   0.00201   1.94431
   A31        1.83778  -0.00040   0.00003  -0.00043  -0.00039   1.83739
   A32        1.87425   0.00004  -0.00132  -0.00053  -0.00185   1.87240
   A33        1.82473  -0.00003  -0.00208   0.00039  -0.00170   1.82303
   A34        1.98252  -0.00053   0.00303   0.00028   0.00330   1.98582
   A35        1.90967  -0.00008  -0.00080  -0.00070  -0.00149   1.90817
   A36        1.97449   0.00010   0.00049  -0.00024   0.00026   1.97475
   A37        1.89160   0.00049   0.00036   0.00081   0.00117   1.89276
   A38        1.90495  -0.00080   0.00388   0.00049   0.00438   1.90933
   A39        3.12698  -0.00035   0.00218   0.00694   0.00912   3.13610
   A40        3.00709  -0.00066   0.00849  -0.01731  -0.00882   2.99827
    D1        0.99471   0.00010   0.00225   0.00628   0.00853   1.00324
    D2        3.04588  -0.00009   0.00070   0.00275   0.00345   3.04933
    D3       -0.98974   0.00009   0.00025   0.00459   0.00484  -0.98490
    D4       -1.09878   0.00007   0.00208   0.00537   0.00745  -1.09133
    D5        0.95239  -0.00012   0.00053   0.00183   0.00237   0.95476
    D6       -3.08322   0.00005   0.00008   0.00367   0.00375  -3.07947
    D7        3.09927   0.00005   0.00227   0.00569   0.00795   3.10722
    D8       -1.13274  -0.00015   0.00072   0.00215   0.00287  -1.12988
    D9        1.11482   0.00003   0.00027   0.00399   0.00425   1.11908
   D10        0.62955  -0.00018   0.00655   0.00762   0.01417   0.64372
   D11       -1.42224  -0.00018   0.00483   0.00576   0.01058  -1.41166
   D12        2.89875  -0.00009   0.00529   0.00860   0.01390   2.91265
   D13        1.63523  -0.00128  -0.00218  -0.01406  -0.01625   1.61898
   D14       -1.06161   0.00000  -0.00032  -0.00147  -0.00179  -1.06341
   D15       -3.12205  -0.00005  -0.00073  -0.00116  -0.00189  -3.12394
   D16        1.04744  -0.00004  -0.00081  -0.00148  -0.00229   1.04515
   D17        3.12968   0.00005   0.00019  -0.00116  -0.00097   3.12871
   D18        1.06925  -0.00001  -0.00021  -0.00085  -0.00107   1.06818
   D19       -1.04445   0.00001  -0.00029  -0.00117  -0.00146  -1.04591
   D20        1.03543   0.00003  -0.00000  -0.00135  -0.00135   1.03408
   D21       -1.02500  -0.00002  -0.00041  -0.00104  -0.00145  -1.02645
   D22       -3.13870  -0.00001  -0.00049  -0.00136  -0.00185  -3.14055
   D23        1.15256   0.00008   0.00209   0.00114   0.00322   1.15579
   D24       -3.13932   0.00006   0.00108  -0.00051   0.00056  -3.13875
   D25       -1.07643  -0.00008   0.00057  -0.00019   0.00038  -1.07605
   D26       -3.00762   0.00010   0.00218   0.00132   0.00350  -3.00412
   D27       -1.01631   0.00009   0.00117  -0.00033   0.00084  -1.01547
   D28        1.04658  -0.00006   0.00066  -0.00001   0.00065   1.04723
   D29       -0.97187   0.00003   0.00168   0.00066   0.00234  -0.96953
   D30        1.01944   0.00002   0.00067  -0.00099  -0.00032   1.01912
   D31        3.08232  -0.00013   0.00016  -0.00066  -0.00050   3.08182
   D32        1.20607  -0.00004  -0.02224   0.00055  -0.02169   1.18438
   D33       -0.82160   0.00005  -0.01977   0.00139  -0.01837  -0.83998
   D34       -2.88034  -0.00025  -0.02047   0.00003  -0.02045  -2.90079
   D35       -2.99267  -0.00006  -0.02319  -0.00070  -0.02389  -3.01656
   D36        1.26285   0.00002  -0.02072   0.00014  -0.02057   1.24227
   D37       -0.79589  -0.00027  -0.02142  -0.00123  -0.02265  -0.81854
   D38       -0.95344  -0.00020  -0.02178  -0.00066  -0.02244  -0.97587
   D39       -2.98111  -0.00012  -0.01931   0.00018  -0.01912  -3.00023
   D40        1.24334  -0.00041  -0.02001  -0.00118  -0.02120   1.22214
   D41       -1.43657   0.00012  -0.00006   0.00291   0.00285  -1.43371
   D42        0.70597  -0.00017   0.00096   0.00222   0.00318   0.70915
   D43        2.82695   0.00014   0.00052   0.00175   0.00228   2.82922
         Item               Value     Threshold  Converged?
 Maximum Force            0.002107     0.000450     NO 
 RMS     Force            0.000554     0.000300     NO 
 Maximum Displacement     0.083610     0.001800     NO 
 RMS     Displacement     0.021221     0.001200     NO 
 Predicted change in Energy=-5.021066D-05
 GradGradGradGradGradGradGradGradGradGradGradGradGradGradGradGradGradGrad

                          Input orientation:                          
 ---------------------------------------------------------------------
 Center     Atomic      Atomic             Coordinates (Angstroms)
 Number     Number       Type             X           Y           Z
 ---------------------------------------------------------------------
      1          1           0        1.812659   -0.649195   -1.445974
      2          6           0        2.741972   -1.011301   -1.009671
      3          1           0        2.865514   -2.063325   -1.267106
      4          1           0        3.575891   -0.453395   -1.435108
      5          6           0        2.713548   -0.848380    0.502374
      6          1           0        1.835852   -1.395992    0.906013
      7          1           0        3.590845   -1.283604    1.000461
      8          8           0        2.486975    0.418563    0.941690
      9          1           0       -2.862569   -2.047439    0.447565
     10          6           0       -3.398882   -1.240827   -0.052507
     11          1           0       -3.408019   -1.455654   -1.122922
     12          1           0       -4.430437   -1.249469    0.299096
     13          6           0       -2.734344    0.101144    0.228531
     14          1           0       -2.745290    0.306529    1.301991
     15          1           0       -3.290965    0.903261   -0.262960
     16          6           0       -1.286635    0.135271   -0.258228
     17          1           0       -1.223471    0.073023   -1.357295
     18          6           0       -0.640217    1.558968    0.064944
     19          1           0       -0.550965    1.635916    1.151760
     20          1           0       -1.378527    2.279697   -0.288591
     21          8           0        0.548306    1.792637   -0.594457
     22          1           0        1.274137    1.370329   -0.109428
     23          8           0       -0.481683   -0.758972    0.328758
 ---------------------------------------------------------------------
                    Distance matrix (angstroms):
                    1          2          3          4          5
     1  H    0.000000
     2  C    1.088624   0.000000
     3  H    1.772078   1.090088   0.000000
     4  H    1.774103   1.089805   1.767692   0.000000
     5  C    2.155768   1.521062   2.151800   2.157194   0.000000
     6  H    2.467810   2.153807   2.495593   3.065464   1.110474
     7  H    3.090221   2.198946   2.505180   2.573221   1.098709
     8  O    2.701065   2.432559   3.343926   2.755942   1.359956
     9  H    5.234342   5.882856   5.979238   6.894867   5.703843
    10  C    5.426965   6.219239   6.433850   7.153956   6.150098
    11  H    5.292468   6.167063   6.304544   7.062363   6.362700
    12  H    6.510134   7.294727   7.506414   8.230582   7.158122
    13  C    4.903287   5.723698   6.187106   6.549372   5.536796
    14  H    5.407367   6.098401   6.610416   6.930117   5.636676
    15  H    5.464122   6.373339   6.907328   7.097052   6.301441
    16  C    3.410536   4.255463   4.805414   5.037433   4.188979
    17  H    3.122107   4.125692   4.614317   4.828772   4.450558
    18  C    3.629802   4.381812   5.213973   4.906661   4.151435
    19  H    4.190068   4.745837   5.586379   5.299815   4.153369
    20  H    4.483483   5.322512   6.150709   5.773261   5.211101
    21  O    2.878579   3.584221   4.548665   3.862334   3.586960
    22  H    2.480895   2.938900   3.957611   3.222028   2.714567
    23  O    2.902711   3.499573   3.930884   4.434919   3.201193
                    6          7          8          9         10
     6  H    0.000000
     7  H    1.761122   0.000000
     8  O    1.928171   2.029620   0.000000
     9  H    4.765472   6.521939   5.911256   0.000000
    10  C    5.324029   7.068724   6.195589   1.090104   0.000000
    11  H    5.623017   7.315904   6.521217   1.764697   1.091798
    12  H    6.297316   8.051959   7.144637   1.765505   1.089864
    13  C    4.856655   6.520845   5.279349   2.163522   1.523640
    14  H    4.903289   6.539576   5.245852   2.506983   2.157813
    15  H    5.739104   7.330616   5.922053   3.065127   2.157093
    16  C    3.667444   5.233289   3.969911   2.783152   2.529339
    17  H    4.079219   5.529656   4.378601   3.231180   2.856762
    18  C    3.945897   5.182402   3.442170   4.253401   3.932287
    19  H    3.866491   5.069623   3.279505   4.405282   4.223333
    20  H    5.026928   6.249275   4.463129   4.633402   4.065914
    21  O    3.751871   4.611298   2.829535   5.240807   5.007584
    22  H    2.999862   3.693555   1.865927   5.394786   5.353362
    23  O    2.471838   4.160758   3.251954   2.709775   2.981208
                   11         12         13         14         15
    11  H    0.000000
    12  H    1.763515   0.000000
    13  C    2.168844   2.169300   0.000000
    14  H    3.069967   2.503327   1.092986   0.000000
    15  H    2.513507   2.499709   1.093060   1.761511   0.000000
    16  C    2.789087   3.480173   1.527731   2.142729   2.146432
    17  H    2.676571   3.844118   2.190519   3.072826   2.482216
    18  C    4.261420   4.723125   2.556830   2.744125   2.750261
    19  H    4.784845   4.909458   2.824008   2.570001   3.169514
    20  H    4.332181   4.702610   2.617584   2.879477   2.356406
    21  O    5.146180   5.902602   3.783417   4.080785   3.954855
    22  H    5.562008   6.290659   4.218171   4.390850   4.591501
    23  O    3.340088   3.979212   2.413365   2.684472   3.317411
                   16         17         18         19         20
    16  C    0.000000
    17  H    1.102640   0.000000
    18  C    1.596624   2.137985   0.000000
    19  H    2.186598   3.031543   1.093186   0.000000
    20  H    2.146609   2.456742   1.090660   1.781551   0.000000
    21  O    2.495379   2.584218   1.379129   2.069355   2.010837
    22  H    2.846939   3.078672   1.931513   2.234307   2.809925
    23  O    1.338720   2.021198   2.338285   2.533302   3.227842
                   21         22         23
    21  O    0.000000
    22  H    0.969757   0.000000
    23  O    2.902397   2.794429   0.000000
 Stoichiometry    C6H14O3(3)
 Framework group  C1[X(C6H14O3)]
 Deg. of freedom    63
 Full point group                 C1      NOp   1
 Largest Abelian subgroup         C1      NOp   1
 Largest concise Abelian subgroup C1      NOp   1
                         Standard orientation:                         
 ---------------------------------------------------------------------
 Center     Atomic      Atomic             Coordinates (Angstroms)
 Number     Number       Type             X           Y           Z
 ---------------------------------------------------------------------
      1          1           0       -1.819062   -0.649404    1.439686
      2          6           0       -2.747878   -1.008065    0.999497
      3          1           0       -2.873744   -2.061021    1.251951
      4          1           0       -3.581944   -0.450706    1.425361
      5          6           0       -2.715469   -0.838479   -0.511734
      6          1           0       -1.837663   -1.385712   -0.915646
      7          1           0       -3.592236   -1.270068   -1.013902
      8          8           0       -2.485780    0.430034   -0.944858
      9          1           0        2.858562   -2.046788   -0.448565
     10          6           0        3.394938   -1.243272    0.056401
     11          1           0        3.401094   -1.462864    1.125871
     12          1           0        4.427340   -1.252021   -0.292703
     13          6           0        2.733251    0.101007   -0.220300
     14          1           0        2.747169    0.311137   -1.292807
     15          1           0        3.289948    0.900032    0.276115
     16          6           0        1.284404    0.135314    0.263050
     17          1           0        1.218434    0.068289    1.361671
     18          6           0        0.641072    1.561475   -0.055378
     19          1           0        0.554620    1.643392   -1.142057
     20          1           0        1.379667    2.279432    0.303168
     21          8           0       -0.548694    1.794136    0.602135
     22          1           0       -1.274006    1.375160    0.113454
     23          8           0        0.479464   -0.755011   -0.329879
 ---------------------------------------------------------------------
 Rotational constants (GHZ):           2.3846092           0.7260833           0.6293316
 Standard basis: Aug-CC-pVTZ (5D, 7F)
 There are   845 symmetry adapted cartesian basis functions of A   symmetry.
 There are   736 symmetry adapted basis functions of A   symmetry.
   736 basis functions,  1026 primitive gaussians,   845 cartesian basis functions
    38 alpha electrons       36 beta electrons
       nuclear repulsion energy       477.5090873157 Hartrees.
 NAtoms=   23 NActive=   23 NUniq=   23 SFac= 1.00D+00 NAtFMM=   60 NAOKFM=F Big=F
 Integral buffers will be    131072 words long.
 Raffenetti 2 integral format.
 Two-electron integral symmetry is turned on.
 Nuclear repulsion after empirical dispersion term =      477.4962763956 Hartrees.
 One-electron integrals computed using PRISM.
 NBasis=   736 RedAO= T EigKep=  5.16D-06  NBF=   736
 NBsUse=   736 1.00D-06 EigRej= -1.00D+00 NBFU=   736
 Initial guess from the checkpoint file:  "/scratch/kurten/scratch_galib/third-paper/eto-buoh/SYS_1A_1B/DFT_high/calc-LM/TMP/G165084641_11_6_1762/Gau-167526.chk"
 B after Tr=     0.000000   -0.000000   -0.000000
         Rot=    1.000000    0.000177    0.000145   -0.000001 Ang=   0.03 deg.
 Initial guess <Sx>= 0.0000 <Sy>= 0.0000 <Sz>= 1.0000 <S**2>= 2.0103 S= 1.0034
 ExpMin= 2.53D-02 ExpMax= 1.53D+04 ExpMxC= 5.22D+02 IAcc=3 IRadAn=         7 AccDes= 0.00D+00
 Harris functional with IExCor= 4639 and IRadAn=       7 diagonalized for initial guess.
 HarFok:  IExCor= 4639 AccDes= 0.00D+00 IRadAn=         7 IDoV= 1 UseB2=F ITyADJ=14
 ICtDFT=  3500011 ScaDFX=  1.000000  1.000000  1.000000  1.000000
 FoFCou: FMM=F IPFlag=           0 FMFlag=      100000 FMFlg1=           0
         NFxFlg=           0 DoJE=T BraDBF=F KetDBF=T FulRan=T
         wScrn=  0.000000 ICntrl=       500 IOpCl=  0 I1Cent=   200000004 NGrid=           0
         NMat0=    1 NMatS0=      1 NMatT0=    0 NMatD0=    1 NMtDS0=    0 NMtDT0=    0
 Petite list used in FoFCou.
 Requested convergence on RMS density matrix=1.00D-08 within 128 cycles.
 Requested convergence on MAX density matrix=1.00D-06.
 Requested convergence on             energy=1.00D-06.
 No special actions if energy rises.
 SCF Done:  E(UwB97XD) =  -462.630755783     A.U. after   17 cycles
            NFock= 17  Conv=0.79D-08     -V/T= 2.0060
 <Sx>= 0.0000 <Sy>= 0.0000 <Sz>= 1.0000 <S**2>= 2.0103 S= 1.0034
 <L.S>=  0.00000000000    
 Annihilation of the first spin contaminant:
 S**2 before annihilation     2.0103,   after     2.0001
 Calling FoFJK, ICntrl=      2127 FMM=F ISym2X=0 I1Cent= 0 IOpClX= 1 NMat=1 NMatS=1 NMatT=0.
 ***** Axes restored to original set *****
 -------------------------------------------------------------------
 Center     Atomic                   Forces (Hartrees/Bohr)
 Number     Number              X              Y              Z
 -------------------------------------------------------------------
      1        1          -0.000008426   -0.000038046    0.000101698
      2        6          -0.000031151   -0.000112799    0.000153615
      3        1          -0.000049964    0.000211502    0.000072899
      4        1          -0.000148313   -0.000075627    0.000080689
      5        6          -0.000039930    0.000686821   -0.000044886
      6        1           0.000052054    0.000005852   -0.000103444
      7        1          -0.000120642   -0.000045242   -0.000026513
      8        8           0.000211855   -0.000526124   -0.000196962
      9        1          -0.000091596    0.000157955   -0.000092530
     10        6           0.000025786   -0.000007909   -0.000017411
     11        1           0.000009547    0.000049926    0.000202136
     12        1           0.000202551    0.000016105   -0.000061150
     13        6          -0.000032652    0.000083111    0.000032257
     14        1           0.000008536   -0.000038648   -0.000197415
     15        1           0.000132346   -0.000150996    0.000081114
     16        6           0.000129671   -0.000690381    0.000129113
     17        1           0.000011588    0.000095077    0.000145603
     18        6           0.000430854    0.000410595    0.000034908
     19        1          -0.000038218   -0.000103170   -0.000160401
     20        1           0.000034571   -0.000187916    0.000032963
     21        8          -0.000083325   -0.000296675    0.000063565
     22        1          -0.000347554    0.000124829    0.000115983
     23        8          -0.000257588    0.000431759   -0.000345832
 -------------------------------------------------------------------
 Cartesian Forces:  Max     0.000690381 RMS     0.000202266

 GradGradGradGradGradGradGradGradGradGradGradGradGradGradGradGradGradGrad
 Berny optimization.
 Using GEDIIS/GDIIS optimizer.
 FormGI is forming the generalized inverse of G from B-inverse, IUseBI=4.
 Internal  Forces:  Max     0.000798225 RMS     0.000206813
 Search for a local minimum.
 Step number   8 out of a maximum of  115
 All quantities printed in internal units (Hartrees-Bohrs-Radians)
 Mixed Optimization -- En-DIIS/RFO-DIIS
 Swapping is turned off.
 Update second derivatives using D2CorX and points    1    3    2    5    6
                                                      7    8
 DE= -5.99D-05 DEPred=-5.02D-05 R= 1.19D+00
 TightC=F SS=  1.41D+00  RLast= 7.44D-02 DXNew= 1.4142D-01 2.2326D-01
 Trust test= 1.19D+00 RLast= 7.44D-02 DXMaxT set to 1.41D-01
 ITU=  1  1 -1  0 -1 -1  0  0
     Eigenvalues ---    0.00320   0.00389   0.00393   0.00428   0.01165
     Eigenvalues ---    0.01452   0.01856   0.03528   0.03628   0.03762
     Eigenvalues ---    0.04560   0.04771   0.04871   0.05159   0.05257
     Eigenvalues ---    0.05535   0.05578   0.05690   0.05759   0.06009
     Eigenvalues ---    0.06343   0.06388   0.08201   0.08743   0.11590
     Eigenvalues ---    0.12099   0.12373   0.14174   0.14442   0.15363
     Eigenvalues ---    0.15991   0.16000   0.16000   0.16004   0.16026
     Eigenvalues ---    0.16060   0.16419   0.19899   0.21859   0.21977
     Eigenvalues ---    0.23209   0.24719   0.29333   0.29531   0.30333
     Eigenvalues ---    0.31943   0.32357   0.33069   0.33421   0.33918
     Eigenvalues ---    0.33982   0.34031   0.34117   0.34244   0.34253
     Eigenvalues ---    0.34285   0.34336   0.34544   0.39836   0.45627
     Eigenvalues ---    0.50646   0.53887   0.59477
 En-DIIS/RFO-DIIS/Sim-DIIS IScMMF=       -3 using points:     8    7    6    5
 RFO step:  Lambda=-2.45773135D-05.
 DidBck=F Rises=F RFO-DIIS coefs:    1.02915   -0.00254   -0.10480    0.07819
 Iteration  1 RMS(Cart)=  0.01414186 RMS(Int)=  0.00008297
 Iteration  2 RMS(Cart)=  0.00012713 RMS(Int)=  0.00000042
 Iteration  3 RMS(Cart)=  0.00000001 RMS(Int)=  0.00000042
 Variable       Old X    -DE/DX   Delta X   Delta X   Delta X     New X
                                 (Linear)    (Quad)   (Total)
    R1        2.05720  -0.00005   0.00040  -0.00080  -0.00040   2.05680
    R2        2.05997  -0.00023   0.00047  -0.00118  -0.00071   2.05926
    R3        2.05943  -0.00018   0.00047  -0.00093  -0.00046   2.05897
    R4        2.87439  -0.00041   0.00048  -0.00151  -0.00103   2.87336
    R5        2.09849  -0.00008   0.00030  -0.00016   0.00015   2.09864
    R6        2.07626  -0.00009   0.00037  -0.00041  -0.00004   2.07621
    R7        2.56994  -0.00073   0.00043  -0.00252  -0.00209   2.56785
    R8        3.52609  -0.00012   0.00065  -0.00220  -0.00155   3.52454
    R9        2.06000  -0.00020   0.00046  -0.00102  -0.00055   2.05945
   R10        2.06320  -0.00021   0.00047  -0.00105  -0.00058   2.06262
   R11        2.05954  -0.00021   0.00048  -0.00111  -0.00063   2.05892
   R12        2.87926  -0.00026   0.00047  -0.00132  -0.00085   2.87842
   R13        2.06544  -0.00020   0.00046  -0.00098  -0.00051   2.06493
   R14        2.06558  -0.00021   0.00047  -0.00112  -0.00065   2.06494
   R15        2.88699  -0.00026   0.00047  -0.00108  -0.00061   2.88638
   R16        2.08369  -0.00015   0.00035  -0.00060  -0.00025   2.08343
   R17        3.01718   0.00002   0.00060   0.00054   0.00114   3.01833
   R18        2.52981  -0.00059   0.00037  -0.00237  -0.00200   2.52781
   R19        2.06582  -0.00017   0.00038  -0.00083  -0.00045   2.06538
   R20        2.06105  -0.00016   0.00033  -0.00079  -0.00046   2.06059
   R21        2.60618  -0.00060   0.00040  -0.00175  -0.00135   2.60483
   R22        1.83257  -0.00039   0.00070  -0.00132  -0.00062   1.83195
    A1        1.89981   0.00004  -0.00008  -0.00014  -0.00021   1.89960
    A2        1.90337   0.00006  -0.00009   0.00054   0.00045   1.90382
    A3        1.92498  -0.00012   0.00017  -0.00049  -0.00031   1.92467
    A4        1.89140   0.00003  -0.00005   0.00038   0.00034   1.89174
    A5        1.91798  -0.00001  -0.00002  -0.00006  -0.00008   1.91789
    A6        1.92573   0.00002   0.00005  -0.00021  -0.00016   1.92557
    A7        1.89999  -0.00021   0.00017  -0.00154  -0.00137   1.89862
    A8        1.97502   0.00014  -0.00013   0.00020   0.00007   1.97509
    A9        2.00868  -0.00006   0.00008   0.00091   0.00098   2.00966
   A10        1.84521  -0.00000   0.00016  -0.00186  -0.00171   1.84350
   A11        1.78269   0.00006   0.00000   0.00045   0.00046   1.78314
   A12        1.93437   0.00005  -0.00024   0.00146   0.00122   1.93559
   A13        1.98396  -0.00071   0.00071  -0.00339  -0.00268   1.98128
   A14        1.88418   0.00001   0.00001  -0.00008  -0.00007   1.88410
   A15        1.88788   0.00001  -0.00002   0.00002  -0.00000   1.88788
   A16        1.93106  -0.00001   0.00004  -0.00003   0.00001   1.93107
   A17        1.88264   0.00002  -0.00002   0.00008   0.00006   1.88270
   A18        1.93670  -0.00001   0.00005  -0.00009  -0.00004   1.93666
   A19        1.93938  -0.00002  -0.00006   0.00011   0.00004   1.93942
   A20        1.92015   0.00002  -0.00007   0.00024   0.00018   1.92033
   A21        1.91908   0.00003  -0.00004   0.00029   0.00025   1.91934
   A22        1.95434  -0.00006  -0.00002  -0.00031  -0.00033   1.95401
   A23        1.87404  -0.00000   0.00001   0.00001   0.00002   1.87406
   A24        1.89464   0.00002   0.00010  -0.00005   0.00005   1.89470
   A25        1.89959  -0.00000   0.00001  -0.00018  -0.00016   1.89943
   A26        1.95046   0.00004   0.00001   0.00024   0.00026   1.95071
   A27        1.91674  -0.00008   0.00002  -0.00054  -0.00052   1.91622
   A28        1.99892   0.00010  -0.00028   0.00120   0.00092   1.99984
   A29        1.80174  -0.00004   0.00007  -0.00147  -0.00141   1.80034
   A30        1.94431  -0.00004   0.00003   0.00090   0.00093   1.94524
   A31        1.83739  -0.00002   0.00020  -0.00073  -0.00053   1.83686
   A32        1.87240   0.00010   0.00032  -0.00078  -0.00046   1.87194
   A33        1.82303  -0.00002  -0.00020  -0.00098  -0.00118   1.82185
   A34        1.98582  -0.00052   0.00054  -0.00086  -0.00033   1.98550
   A35        1.90817   0.00001  -0.00006   0.00038   0.00031   1.90848
   A36        1.97475   0.00017  -0.00002   0.00061   0.00059   1.97534
   A37        1.89276   0.00025  -0.00060   0.00154   0.00094   1.89370
   A38        1.90933  -0.00066   0.00135  -0.00130   0.00005   1.90937
   A39        3.13610  -0.00024   0.00401  -0.00987  -0.00587   3.13023
   A40        2.99827   0.00002   0.00442   0.00560   0.01003   3.00830
    D1        1.00324  -0.00004   0.00003   0.00173   0.00176   1.00500
    D2        3.04933  -0.00009   0.00026  -0.00148  -0.00122   3.04811
    D3       -0.98490   0.00006  -0.00013   0.00166   0.00153  -0.98337
    D4       -1.09133   0.00000   0.00002   0.00225   0.00227  -1.08905
    D5        0.95476  -0.00005   0.00026  -0.00096  -0.00071   0.95405
    D6       -3.07947   0.00010  -0.00014   0.00218   0.00204  -3.07743
    D7        3.10722  -0.00003   0.00006   0.00195   0.00201   3.10923
    D8       -1.12988  -0.00009   0.00030  -0.00126  -0.00097  -1.13085
    D9        1.11908   0.00006  -0.00010   0.00188   0.00178   1.12086
   D10        0.64372  -0.00032   0.00079   0.00059   0.00138   0.64510
   D11       -1.41166  -0.00008   0.00054   0.00171   0.00226  -1.40940
   D12        2.91265  -0.00012   0.00046   0.00304   0.00350   2.91615
   D13        1.61898  -0.00080  -0.00788  -0.00896  -0.01683   1.60215
   D14       -1.06341   0.00001   0.00000  -0.00044  -0.00044  -1.06385
   D15       -3.12394  -0.00002   0.00005  -0.00078  -0.00073  -3.12467
   D16        1.04515   0.00000   0.00007  -0.00055  -0.00047   1.04468
   D17        3.12871   0.00001  -0.00007  -0.00026  -0.00033   3.12838
   D18        1.06818  -0.00002  -0.00002  -0.00060  -0.00062   1.06756
   D19       -1.04591   0.00001   0.00000  -0.00036  -0.00036  -1.04627
   D20        1.03408   0.00001  -0.00004  -0.00037  -0.00040   1.03368
   D21       -1.02645  -0.00002   0.00001  -0.00070  -0.00069  -1.02714
   D22       -3.14055   0.00000   0.00003  -0.00047  -0.00044  -3.14098
   D23        1.15579   0.00005   0.00025   0.00210   0.00235   1.15814
   D24       -3.13875  -0.00002   0.00035   0.00012   0.00047  -3.13828
   D25       -1.07605  -0.00003   0.00044  -0.00041   0.00003  -1.07602
   D26       -3.00412   0.00005   0.00022   0.00217   0.00239  -3.00172
   D27       -1.01547  -0.00002   0.00032   0.00020   0.00052  -1.01496
   D28        1.04723  -0.00003   0.00041  -0.00033   0.00007   1.04730
   D29       -0.96953   0.00005   0.00030   0.00206   0.00236  -0.96717
   D30        1.01912  -0.00002   0.00040   0.00008   0.00048   1.01960
   D31        3.08182  -0.00003   0.00049  -0.00045   0.00004   3.08186
   D32        1.18438   0.00003  -0.00336   0.00168  -0.00168   1.18269
   D33       -0.83998  -0.00002  -0.00333   0.00205  -0.00128  -0.84126
   D34       -2.90079  -0.00004  -0.00276   0.00126  -0.00150  -2.90229
   D35       -3.01656   0.00002  -0.00330   0.00090  -0.00240  -3.01896
   D36        1.24227  -0.00002  -0.00327   0.00128  -0.00199   1.24028
   D37       -0.81854  -0.00004  -0.00270   0.00049  -0.00221  -0.82075
   D38       -0.97587  -0.00004  -0.00316   0.00099  -0.00217  -0.97805
   D39       -3.00023  -0.00009  -0.00313   0.00136  -0.00177  -3.00200
   D40        1.22214  -0.00011  -0.00256   0.00057  -0.00199   1.22016
   D41       -1.43371  -0.00008  -0.00148  -0.00197  -0.00345  -1.43717
   D42        0.70915  -0.00022  -0.00064  -0.00321  -0.00386   0.70529
   D43        2.82922   0.00008  -0.00116  -0.00125  -0.00241   2.82681
         Item               Value     Threshold  Converged?
 Maximum Force            0.000798     0.000450     NO 
 RMS     Force            0.000207     0.000300     YES
 Maximum Displacement     0.062266     0.001800     NO 
 RMS     Displacement     0.014149     0.001200     NO 
 Predicted change in Energy=-1.227320D-05
 GradGradGradGradGradGradGradGradGradGradGradGradGradGradGradGradGradGrad

                          Input orientation:                          
 ---------------------------------------------------------------------
 Center     Atomic      Atomic             Coordinates (Angstroms)
 Number     Number       Type             X           Y           Z
 ---------------------------------------------------------------------
      1          1           0        1.787050   -0.651028   -1.430563
      2          6           0        2.720475   -1.015798   -1.005943
      3          1           0        2.832565   -2.070408   -1.256358
      4          1           0        3.551432   -0.467265   -1.448399
      5          6           0        2.716341   -0.840419    0.504421
      6          1           0        1.841921   -1.380819    0.924758
      7          1           0        3.597652   -1.278475    0.992791
      8          8           0        2.503296    0.429788    0.937616
      9          1           0       -2.854428   -2.050763    0.437348
     10          6           0       -3.391840   -1.243363   -0.059629
     11          1           0       -3.400875   -1.454442   -1.130476
     12          1           0       -4.422979   -1.254664    0.292087
     13          6           0       -2.729253    0.098141    0.225784
     14          1           0       -2.740469    0.300112    1.299611
     15          1           0       -3.286343    0.901046   -0.263120
     16          6           0       -1.281879    0.135227   -0.260747
     17          1           0       -1.218477    0.078934   -1.359988
     18          6           0       -0.637127    1.559076    0.068025
     19          1           0       -0.549991    1.632280    1.155034
     20          1           0       -1.376318    2.279060   -0.284444
     21          8           0        0.551513    1.795483   -0.588691
     22          1           0        1.277180    1.375061   -0.102438
     23          8           0       -0.475749   -0.758977    0.322256
 ---------------------------------------------------------------------
                    Distance matrix (angstroms):
                    1          2          3          4          5
     1  H    0.000000
     2  C    1.088412   0.000000
     3  H    1.771465   1.089713   0.000000
     4  H    1.774015   1.089561   1.767404   0.000000
     5  C    2.154904   1.520518   2.150982   2.156415   0.000000
     6  H    2.466403   2.152372   2.492825   3.064128   1.110552
     7  H    3.089436   2.198495   2.504234   2.572859   1.098685
     8  O    2.699897   2.431935   3.342592   2.756149   1.358849
     9  H    5.195350   5.850964   5.933879   6.862838   5.701131
    10  C    5.389918   6.189320   6.392134   7.123203   6.147388
    11  H    5.258336   6.138310   6.265065   7.029237   6.361623
    12  H    6.472740   7.264356   7.463648   8.200031   7.154479
    13  C    4.868442   5.697152   6.150867   6.524536   5.532903
    14  H    5.371866   6.071994   6.573511   6.908577   5.631155
    15  H    5.432418   6.348853   6.874379   7.073353   6.297144
    16  C    3.377128   4.230723   4.773334   5.013423   4.186063
    17  H    3.093706   4.103550   4.587085   4.801893   4.450170
    18  C    3.606516   4.365418   5.192871   4.893836   4.146536
    19  H    4.166601   4.730548   5.564745   5.292222   4.148067
    20  H    4.461603   5.306633   6.130023   5.760192   5.206084
    21  O    2.867179   3.575164   4.538071   3.854691   3.581808
    22  H    2.475666   2.935239   3.952469   3.221490   2.710685
    23  O    2.864312   3.470723   3.893175   4.408911   3.198320
                    6          7          8          9         10
     6  H    0.000000
     7  H    1.760026   0.000000
     8  O    1.927662   2.029488   0.000000
     9  H    4.768867   6.521831   5.925252   0.000000
    10  C    5.327304   7.068367   6.208588   1.089812   0.000000
    11  H    5.631725   7.315642   6.533496   1.764164   1.091490
    12  H    6.298028   8.051216   7.157330   1.765000   1.089532
    13  C    4.855051   6.520207   5.291150   2.162918   1.523192
    14  H    4.895339   6.538949   5.257845   2.506611   2.157344
    15  H    5.737338   7.329189   5.931591   3.064372   2.156624
    16  C    3.669053   5.232565   3.981255   2.781869   2.528417
    17  H    4.088640   5.529306   4.387901   3.231464   2.857080
    18  C    3.939881   5.180757   3.448730   4.252500   3.931717
    19  H    3.853964   5.069690   3.288741   4.403442   4.221473
    20  H    5.021349   6.247220   4.468181   4.631755   4.064521
    21  O    3.747609   4.607523   2.829168   5.238969   5.006448
    22  H    2.994819   3.691256   1.865104   5.394240   5.353291
    23  O    2.474125   4.160780   3.265967   2.709256   2.980612
                   11         12         13         14         15
    11  H    0.000000
    12  H    1.763036   0.000000
    13  C    2.168186   2.168682   0.000000
    14  H    3.069189   2.502653   1.092714   0.000000
    15  H    2.512717   2.499456   1.092718   1.761030   0.000000
    16  C    2.788122   3.479070   1.527409   2.142286   2.145777
    17  H    2.677084   3.844043   2.190316   3.072270   2.480938
    18  C    4.260986   4.722288   2.556601   2.743327   2.749728
    19  H    4.783195   4.907052   2.822458   2.567833   3.167568
    20  H    4.330547   4.701248   2.616710   2.878606   2.355328
    21  O    5.145573   5.901248   3.782560   4.079088   3.954131
    22  H    5.563017   6.289906   4.217791   4.388936   4.590888
    23  O    3.339231   3.978346   2.412931   2.684372   3.316290
                   16         17         18         19         20
    16  C    0.000000
    17  H    1.102506   0.000000
    18  C    1.597230   2.137290   0.000000
    19  H    2.186610   3.030692   1.092950   0.000000
    20  H    2.146043   2.454030   1.090419   1.781359   0.000000
    21  O    2.495060   2.583468   1.378415   2.068942   2.010707
    22  H    2.847988   3.080533   1.930672   2.232924   2.809162
    23  O    1.337662   2.020812   2.337530   2.533208   3.226264
                   21         22         23
    21  O    0.000000
    22  H    0.969427   0.000000
    23  O    2.900062   2.794145   0.000000
 Stoichiometry    C6H14O3(3)
 Framework group  C1[X(C6H14O3)]
 Deg. of freedom    63
 Full point group                 C1      NOp   1
 Largest Abelian subgroup         C1      NOp   1
 Largest concise Abelian subgroup C1      NOp   1
                         Standard orientation:                         
 ---------------------------------------------------------------------
 Center     Atomic      Atomic             Coordinates (Angstroms)
 Number     Number       Type             X           Y           Z
 ---------------------------------------------------------------------
      1          1           0       -1.786233   -0.664133    1.424107
      2          6           0       -2.719302   -1.025403    0.995730
      3          1           0       -2.830702   -2.082484    1.235823
      4          1           0       -3.550748   -0.481798    1.443317
      5          6           0       -2.714946   -0.835301   -0.512851
      6          1           0       -1.840048   -1.370960   -0.938232
      7          1           0       -3.595835   -1.269197   -1.005677
      8          8           0       -2.502702    0.439220   -0.933589
      9          1           0        2.856663   -2.042309   -0.456269
     10          6           0        3.393389   -1.239415    0.048684
     11          1           0        3.402329   -1.460920    1.117424
     12          1           0        4.424617   -1.246558   -0.302882
     13          6           0        2.729918    0.104340   -0.223790
     14          1           0        2.741237    0.316781   -1.295594
     15          1           0        3.286327    0.902832    0.273051
     16          6           0        1.282407    0.135658    0.262737
     17          1           0        1.218793    0.068604    1.361362
     18          6           0        0.636722    1.562191   -0.052286
     19          1           0        0.549783    1.645929   -1.138551
     20          1           0        1.375322    2.279224    0.307361
     21          8           0       -0.552236    1.791343    0.606423
     22          1           0       -1.277493    1.375171    0.115922
     23          8           0        0.477044   -0.753387   -0.329147
 ---------------------------------------------------------------------
 Rotational constants (GHZ):           2.3853974           0.7281818           0.6304150
 Standard basis: Aug-CC-pVTZ (5D, 7F)
 There are   845 symmetry adapted cartesian basis functions of A   symmetry.
 There are   736 symmetry adapted basis functions of A   symmetry.
   736 basis functions,  1026 primitive gaussians,   845 cartesian basis functions
    38 alpha electrons       36 beta electrons
       nuclear repulsion energy       477.8165591728 Hartrees.
 NAtoms=   23 NActive=   23 NUniq=   23 SFac= 1.00D+00 NAtFMM=   60 NAOKFM=F Big=F
 Integral buffers will be    131072 words long.
 Raffenetti 2 integral format.
 Two-electron integral symmetry is turned on.
 Nuclear repulsion after empirical dispersion term =      477.8037130350 Hartrees.
 One-electron integrals computed using PRISM.
 NBasis=   736 RedAO= T EigKep=  5.14D-06  NBF=   736
 NBsUse=   736 1.00D-06 EigRej= -1.00D+00 NBFU=   736
 Initial guess from the checkpoint file:  "/scratch/kurten/scratch_galib/third-paper/eto-buoh/SYS_1A_1B/DFT_high/calc-LM/TMP/G165084641_11_6_1762/Gau-167526.chk"
 B after Tr=    -0.000000   -0.000000   -0.000000
         Rot=    0.999996   -0.002535   -0.001116   -0.000954 Ang=  -0.34 deg.
 Initial guess <Sx>= 0.0000 <Sy>= 0.0000 <Sz>= 1.0000 <S**2>= 2.0103 S= 1.0034
 ExpMin= 2.53D-02 ExpMax= 1.53D+04 ExpMxC= 5.22D+02 IAcc=3 IRadAn=         7 AccDes= 0.00D+00
 Harris functional with IExCor= 4639 and IRadAn=       7 diagonalized for initial guess.
 HarFok:  IExCor= 4639 AccDes= 0.00D+00 IRadAn=         7 IDoV= 1 UseB2=F ITyADJ=14
 ICtDFT=  3500011 ScaDFX=  1.000000  1.000000  1.000000  1.000000
 FoFCou: FMM=F IPFlag=           0 FMFlag=      100000 FMFlg1=           0
         NFxFlg=           0 DoJE=T BraDBF=F KetDBF=T FulRan=T
         wScrn=  0.000000 ICntrl=       500 IOpCl=  0 I1Cent=   200000004 NGrid=           0
         NMat0=    1 NMatS0=      1 NMatT0=    0 NMatD0=    1 NMtDS0=    0 NMtDT0=    0
 Petite list used in FoFCou.
 Requested convergence on RMS density matrix=1.00D-08 within 128 cycles.
 Requested convergence on MAX density matrix=1.00D-06.
 Requested convergence on             energy=1.00D-06.
 No special actions if energy rises.
 SCF Done:  E(UwB97XD) =  -462.630772539     A.U. after   16 cycles
            NFock= 16  Conv=0.66D-08     -V/T= 2.0059
 <Sx>= 0.0000 <Sy>= 0.0000 <Sz>= 1.0000 <S**2>= 2.0104 S= 1.0034
 <L.S>=  0.00000000000    
 Annihilation of the first spin contaminant:
 S**2 before annihilation     2.0104,   after     2.0001
 Calling FoFJK, ICntrl=      2127 FMM=F ISym2X=0 I1Cent= 0 IOpClX= 1 NMat=1 NMatS=1 NMatT=0.
 ***** Axes restored to original set *****
 -------------------------------------------------------------------
 Center     Atomic                   Forces (Hartrees/Bohr)
 Number     Number              X              Y              Z
 -------------------------------------------------------------------
      1        1          -0.000058995   -0.000010834    0.000041495
      2        6          -0.000043429    0.000019238   -0.000016000
      3        1           0.000003088   -0.000015269    0.000019632
      4        1          -0.000014858   -0.000003936   -0.000005629
      5        6           0.000026570    0.000001999    0.000012401
      6        1          -0.000068322    0.000001079   -0.000073740
      7        1          -0.000004044    0.000017461    0.000005328
      8        8           0.000029656    0.000019095    0.000017743
      9        1           0.000001312    0.000016962    0.000000071
     10        6           0.000004799   -0.000031129   -0.000019125
     11        1          -0.000000722    0.000004790    0.000005591
     12        1          -0.000009874    0.000006600    0.000001268
     13        6           0.000047039    0.000075604    0.000022770
     14        1           0.000004472   -0.000014330   -0.000018300
     15        1          -0.000005651    0.000001948   -0.000008914
     16        6           0.000044749   -0.000400109    0.000003091
     17        1           0.000000043    0.000036597    0.000007548
     18        6           0.000198671    0.000315772    0.000074845
     19        1          -0.000014152   -0.000079793   -0.000015257
     20        1          -0.000036957   -0.000027766   -0.000016287
     21        8          -0.000138992   -0.000047906   -0.000127107
     22        1           0.000060976    0.000012590    0.000144587
     23        8          -0.000025377    0.000101339   -0.000056010
 -------------------------------------------------------------------
 Cartesian Forces:  Max     0.000400109 RMS     0.000078635

 GradGradGradGradGradGradGradGradGradGradGradGradGradGradGradGradGradGrad
 Berny optimization.
 Using GEDIIS/GDIIS optimizer.
 FormGI is forming the generalized inverse of G from B-inverse, IUseBI=4.
 Internal  Forces:  Max     0.000421374 RMS     0.000093846
 Search for a local minimum.
 Step number   9 out of a maximum of  115
 All quantities printed in internal units (Hartrees-Bohrs-Radians)
 Mixed Optimization -- En-DIIS/RFO-DIIS
 Swapping is turned off.
 Update second derivatives using D2CorX and points    1    3    2    5    6
                                                      7    8    9
 DE= -1.68D-05 DEPred=-1.23D-05 R= 1.37D+00
 TightC=F SS=  1.41D+00  RLast= 2.43D-02 DXNew= 2.3784D-01 7.2894D-02
 Trust test= 1.37D+00 RLast= 2.43D-02 DXMaxT set to 1.41D-01
 ITU=  1  1  1 -1  0 -1 -1  0  0
     Eigenvalues ---    0.00321   0.00390   0.00404   0.00434   0.01057
     Eigenvalues ---    0.01482   0.01804   0.03341   0.03624   0.03668
     Eigenvalues ---    0.04162   0.04722   0.04871   0.05162   0.05227
     Eigenvalues ---    0.05534   0.05578   0.05723   0.05760   0.05839
     Eigenvalues ---    0.06320   0.06404   0.08200   0.08684   0.11299
     Eigenvalues ---    0.12092   0.12355   0.13869   0.14287   0.14633
     Eigenvalues ---    0.15991   0.16000   0.16002   0.16003   0.16011
     Eigenvalues ---    0.16125   0.16326   0.19661   0.21625   0.21980
     Eigenvalues ---    0.22645   0.24640   0.29347   0.29577   0.30797
     Eigenvalues ---    0.31259   0.32289   0.33083   0.33470   0.33930
     Eigenvalues ---    0.33982   0.34031   0.34120   0.34246   0.34259
     Eigenvalues ---    0.34291   0.34350   0.34483   0.36783   0.45275
     Eigenvalues ---    0.50780   0.53564   0.57558
 En-DIIS/RFO-DIIS/Sim-DIIS IScMMF=       -3 using points:     9    8    7    6    5
 RFO step:  Lambda=-1.01868891D-05.
 DidBck=F Rises=F RFO-DIIS coefs:    1.87480   -0.81569    0.05220   -0.00193   -0.10938
 Iteration  1 RMS(Cart)=  0.01452963 RMS(Int)=  0.00005294
 Iteration  2 RMS(Cart)=  0.00013432 RMS(Int)=  0.00000067
 Iteration  3 RMS(Cart)=  0.00000001 RMS(Int)=  0.00000067
 Variable       Old X    -DE/DX   Delta X   Delta X   Delta X     New X
                                 (Linear)    (Quad)   (Total)
    R1        2.05680   0.00003   0.00003  -0.00010  -0.00007   2.05673
    R2        2.05926   0.00001  -0.00031   0.00031   0.00000   2.05926
    R3        2.05897  -0.00001  -0.00010   0.00011   0.00001   2.05899
    R4        2.87336  -0.00003  -0.00049   0.00043  -0.00006   2.87330
    R5        2.09864   0.00003   0.00043   0.00000   0.00043   2.09907
    R6        2.07621  -0.00001   0.00025  -0.00011   0.00014   2.07636
    R7        2.56785  -0.00003  -0.00176   0.00096  -0.00081   2.56705
    R8        3.52454  -0.00010  -0.00181  -0.00017  -0.00199   3.52255
    R9        2.05945  -0.00001  -0.00016   0.00013  -0.00003   2.05942
   R10        2.06262  -0.00001  -0.00018   0.00016  -0.00002   2.06259
   R11        2.05892   0.00001  -0.00022   0.00025   0.00003   2.05895
   R12        2.87842   0.00001  -0.00039   0.00039   0.00001   2.87842
   R13        2.06493  -0.00002  -0.00012   0.00008  -0.00005   2.06488
   R14        2.06494   0.00001  -0.00024   0.00023  -0.00001   2.06493
   R15        2.88638  -0.00005  -0.00013  -0.00001  -0.00014   2.88625
   R16        2.08343  -0.00001   0.00006   0.00001   0.00007   2.08351
   R17        3.01833   0.00017   0.00148   0.00093   0.00241   3.02074
   R18        2.52781  -0.00011  -0.00154   0.00034  -0.00121   2.52661
   R19        2.06538  -0.00002  -0.00011   0.00001  -0.00010   2.06527
   R20        2.06059   0.00001  -0.00017   0.00019   0.00002   2.06062
   R21        2.60483  -0.00019  -0.00121   0.00070  -0.00051   2.60432
   R22        1.83195   0.00000  -0.00029   0.00063   0.00034   1.83229
    A1        1.89960   0.00003  -0.00025   0.00012  -0.00013   1.89946
    A2        1.90382   0.00003   0.00024   0.00022   0.00045   1.90428
    A3        1.92467  -0.00007  -0.00015  -0.00032  -0.00047   1.92420
    A4        1.89174   0.00001   0.00026  -0.00006   0.00020   1.89194
    A5        1.91789  -0.00003  -0.00004  -0.00034  -0.00038   1.91751
    A6        1.92557   0.00004  -0.00006   0.00040   0.00034   1.92591
    A7        1.89862  -0.00014  -0.00137  -0.00030  -0.00168   1.89694
    A8        1.97509   0.00008   0.00035  -0.00007   0.00027   1.97536
    A9        2.00966  -0.00001   0.00087   0.00002   0.00089   2.01055
   A10        1.84350   0.00004  -0.00152   0.00130  -0.00022   1.84328
   A11        1.78314   0.00004   0.00017   0.00004   0.00021   1.78335
   A12        1.93559  -0.00002   0.00113  -0.00081   0.00032   1.93591
   A13        1.98128  -0.00041  -0.00335   0.00055  -0.00280   1.97849
   A14        1.88410   0.00001  -0.00006   0.00009   0.00002   1.88413
   A15        1.88788   0.00001  -0.00005   0.00008   0.00003   1.88792
   A16        1.93107  -0.00002   0.00005  -0.00014  -0.00008   1.93099
   A17        1.88270   0.00000   0.00001  -0.00001   0.00000   1.88270
   A18        1.93666   0.00000   0.00003  -0.00003  -0.00000   1.93666
   A19        1.93942  -0.00000   0.00002   0.00001   0.00002   1.93944
   A20        1.92033   0.00000   0.00011  -0.00007   0.00003   1.92037
   A21        1.91934  -0.00000   0.00016  -0.00013   0.00004   1.91937
   A22        1.95401  -0.00001  -0.00029   0.00013  -0.00016   1.95385
   A23        1.87406   0.00000  -0.00001   0.00014   0.00013   1.87420
   A24        1.89470   0.00000   0.00014  -0.00007   0.00007   1.89477
   A25        1.89943   0.00000  -0.00010   0.00000  -0.00010   1.89933
   A26        1.95071   0.00001   0.00026  -0.00022   0.00004   1.95075
   A27        1.91622  -0.00005  -0.00029  -0.00036  -0.00065   1.91557
   A28        1.99984   0.00005   0.00100  -0.00061   0.00039   2.00023
   A29        1.80034  -0.00000  -0.00127   0.00021  -0.00106   1.79928
   A30        1.94524  -0.00001   0.00054   0.00075   0.00129   1.94653
   A31        1.83686  -0.00001  -0.00057   0.00033  -0.00024   1.83662
   A32        1.87194  -0.00000  -0.00025  -0.00052  -0.00078   1.87116
   A33        1.82185   0.00005  -0.00046  -0.00059  -0.00105   1.82080
   A34        1.98550  -0.00031  -0.00114   0.00103  -0.00012   1.98538
   A35        1.90848   0.00001   0.00043   0.00006   0.00049   1.90897
   A36        1.97534   0.00013   0.00040   0.00043   0.00082   1.97616
   A37        1.89370   0.00012   0.00101  -0.00050   0.00051   1.89421
   A38        1.90937  -0.00042  -0.00129   0.00206   0.00077   1.91015
   A39        3.13023  -0.00026  -0.00658  -0.00429  -0.01088   3.11935
   A40        3.00830  -0.00019   0.00406  -0.00287   0.00119   3.00949
    D1        1.00500  -0.00004   0.00146  -0.00288  -0.00142   1.00358
    D2        3.04811  -0.00003  -0.00113  -0.00150  -0.00263   3.04548
    D3       -0.98337   0.00001   0.00165  -0.00273  -0.00108  -0.98446
    D4       -1.08905  -0.00002   0.00188  -0.00260  -0.00072  -1.08978
    D5        0.95405  -0.00001  -0.00070  -0.00123  -0.00193   0.95212
    D6       -3.07743   0.00004   0.00207  -0.00245  -0.00038  -3.07781
    D7        3.10923  -0.00003   0.00162  -0.00256  -0.00094   3.10829
    D8       -1.13085  -0.00002  -0.00097  -0.00118  -0.00215  -1.13299
    D9        1.12086   0.00002   0.00181  -0.00241  -0.00060   1.12026
   D10        0.64510  -0.00016  -0.00003   0.00043   0.00039   0.64549
   D11       -1.40940  -0.00001   0.00109   0.00076   0.00185  -1.40755
   D12        2.91615  -0.00006   0.00230  -0.00042   0.00188   2.91802
   D13        1.60215  -0.00038  -0.01238  -0.00245  -0.01483   1.58732
   D14       -1.06385   0.00000  -0.00042   0.00053   0.00012  -1.06373
   D15       -3.12467  -0.00000  -0.00057   0.00048  -0.00009  -3.12475
   D16        1.04468   0.00000  -0.00036   0.00048   0.00012   1.04480
   D17        3.12838   0.00000  -0.00039   0.00053   0.00014   3.12852
   D18        1.06756  -0.00000  -0.00054   0.00048  -0.00006   1.06750
   D19       -1.04627   0.00000  -0.00033   0.00048   0.00015  -1.04613
   D20        1.03368   0.00000  -0.00043   0.00055   0.00012   1.03379
   D21       -1.02714  -0.00000  -0.00059   0.00050  -0.00008  -1.02723
   D22       -3.14098   0.00000  -0.00038   0.00050   0.00013  -3.14086
   D23        1.15814   0.00002   0.00157   0.00001   0.00158   1.15971
   D24       -3.13828  -0.00001   0.00001  -0.00008  -0.00008  -3.13836
   D25       -1.07602  -0.00003  -0.00027  -0.00032  -0.00060  -1.07662
   D26       -3.00172   0.00002   0.00161  -0.00005   0.00157  -3.00016
   D27       -1.01496  -0.00001   0.00005  -0.00014  -0.00009  -1.01505
   D28        1.04730  -0.00003  -0.00023  -0.00037  -0.00061   1.04670
   D29       -0.96717   0.00003   0.00162   0.00008   0.00170  -0.96546
   D30        1.01960  -0.00000   0.00006  -0.00001   0.00005   1.01965
   D31        3.08186  -0.00002  -0.00022  -0.00025  -0.00047   3.08139
   D32        1.18269   0.00004   0.00481  -0.00051   0.00430   1.18699
   D33       -0.84126   0.00000   0.00465  -0.00007   0.00457  -0.83668
   D34       -2.90229  -0.00001   0.00432   0.00036   0.00468  -2.89761
   D35       -3.01896   0.00003   0.00429  -0.00082   0.00346  -3.01549
   D36        1.24028  -0.00001   0.00413  -0.00039   0.00374   1.24402
   D37       -0.82075  -0.00003   0.00380   0.00005   0.00385  -0.81690
   D38       -0.97805   0.00001   0.00412   0.00023   0.00435  -0.97370
   D39       -3.00200  -0.00002   0.00396   0.00067   0.00463  -2.99737
   D40        1.22016  -0.00004   0.00363   0.00110   0.00473   1.22489
   D41       -1.43717   0.00006  -0.00227  -0.00016  -0.00243  -1.43960
   D42        0.70529  -0.00009  -0.00321   0.00029  -0.00292   0.70237
   D43        2.82681   0.00010  -0.00169   0.00030  -0.00139   2.82542
         Item               Value     Threshold  Converged?
 Maximum Force            0.000421     0.000450     YES
 RMS     Force            0.000094     0.000300     YES
 Maximum Displacement     0.067752     0.001800     NO 
 RMS     Displacement     0.014577     0.001200     NO 
 Predicted change in Energy=-5.054487D-06
 GradGradGradGradGradGradGradGradGradGradGradGradGradGradGradGradGradGrad

                          Input orientation:                          
 ---------------------------------------------------------------------
 Center     Atomic      Atomic             Coordinates (Angstroms)
 Number     Number       Type             X           Y           Z
 ---------------------------------------------------------------------
      1          1           0        1.760716   -0.646388   -1.420528
      2          6           0        2.696223   -1.016911   -1.005678
      3          1           0        2.796712   -2.073399   -1.253088
      4          1           0        3.526438   -0.476852   -1.459813
      5          6           0        2.710599   -0.836144    0.503956
      6          1           0        1.835399   -1.367728    0.934389
      7          1           0        3.592689   -1.281442    0.984479
      8          8           0        2.513661    0.436634    0.935884
      9          1           0       -2.844604   -2.053245    0.436942
     10          6           0       -3.380744   -1.248024   -0.064883
     11          1           0       -3.383417   -1.461560   -1.135266
     12          1           0       -4.413821   -1.260419    0.281112
     13          6           0       -2.722172    0.095327    0.221148
     14          1           0       -2.739605    0.299691    1.294414
     15          1           0       -3.277900    0.896120   -0.272734
     16          6           0       -1.272324    0.133765   -0.257618
     17          1           0       -1.202913    0.076697   -1.356495
     18          6           0       -0.632176    1.560931    0.071969
     19          1           0       -0.547564    1.634087    1.159126
     20          1           0       -1.373826    2.277558   -0.282208
     21          8           0        0.556398    1.800840   -0.583029
     22          1           0        1.283607    1.384911   -0.094861
     23          8           0       -0.467680   -0.756665    0.331716
 ---------------------------------------------------------------------
                    Distance matrix (angstroms):
                    1          2          3          4          5
     1  H    0.000000
     2  C    1.088375   0.000000
     3  H    1.771351   1.089714   0.000000
     4  H    1.774277   1.089569   1.767540   0.000000
     5  C    2.154512   1.520486   2.150678   2.156635   0.000000
     6  H    2.464050   2.151267   2.491415   3.063572   1.110778
     7  H    3.089252   2.198717   2.503494   2.574164   1.098761
     8  O    2.700471   2.432239   3.342452   2.756727   1.358423
     9  H    5.161241   5.818582   5.889062   6.831754   5.687363
    10  C    5.351107   6.153700   6.344607   7.088702   6.131694
    11  H    5.216127   6.097255   6.211459   6.987208   6.341547
    12  H    6.434090   7.229650   7.416636   8.166548   7.140520
    13  C    4.831307   5.665790   6.110223   6.496010   5.519295
    14  H    5.340306   6.047487   6.540041   6.888548   5.623137
    15  H    5.392997   6.315618   6.832280   7.042245   6.282205
    16  C    3.340708   4.199168   4.734933   4.984600   4.169459
    17  H    3.051237   4.064764   4.542093   4.762757   4.428332
    18  C    3.581305   4.345668   5.169276   4.877806   4.136028
    19  H    4.145279   4.715540   5.545125   5.283219   4.140883
    20  H    4.435154   5.286041   6.104656   5.743354   5.195741
    21  O    2.853194   3.563313   4.525231   3.844186   3.574325
    22  H    2.472085   2.931521   3.948529   3.218625   2.707023
    23  O    2.836947   3.444798   3.860266   4.386440   3.183935
                    6          7          8          9         10
     6  H    0.000000
     7  H    1.760119   0.000000
     8  O    1.927632   2.029396   0.000000
     9  H    4.756029   6.506475   5.929540   0.000000
    10  C    5.312346   7.052023   6.211571   1.089796   0.000000
    11  H    5.615008   7.293272   6.532100   1.764156   1.091478
    12  H    6.284189   8.037373   7.162312   1.765021   1.089548
    13  C    4.839493   6.508120   5.295402   2.162850   1.523195
    14  H    4.882681   6.534064   5.267267   2.506510   2.157352
    15  H    5.720837   7.316239   5.934143   3.064334   2.156649
    16  C    3.651480   5.216700   3.981188   2.781635   2.528225
    17  H    4.070117   5.506586   4.381492   3.232371   2.857638
    18  C    3.925524   5.173127   3.450606   4.253270   3.932375
    19  H    3.839259   5.066804   3.294666   4.403903   4.222756
    20  H    5.006730   6.239972   4.470492   4.629927   4.062595
    21  O    3.738746   4.601804   2.828255   5.240337   5.006509
    22  H    2.990125   3.688668   1.864054   5.398690   5.356250
    23  O    2.457801   4.145852   3.267626   2.709605   2.980715
                   11         12         13         14         15
    11  H    0.000000
    12  H    1.763042   0.000000
    13  C    2.168179   2.168714   0.000000
    14  H    3.069176   2.502743   1.092689   0.000000
    15  H    2.512718   2.499545   1.092714   1.761092   0.000000
    16  C    2.787838   3.478934   1.527335   2.142254   2.145635
    17  H    2.677644   3.844420   2.190308   3.072209   2.480234
    18  C    4.261712   4.722774   2.557016   2.743420   2.749663
    19  H    4.784279   4.908872   2.824271   2.569817   3.170103
    20  H    4.329800   4.698530   2.614104   2.874553   2.352437
    21  O    5.144936   5.900943   3.782128   4.079446   3.951790
    22  H    5.564706   6.292838   4.220089   4.392497   4.591067
    23  O    3.339226   3.978487   2.412644   2.684087   3.315780
                   16         17         18         19         20
    16  C    0.000000
    17  H    1.102544   0.000000
    18  C    1.598505   2.137568   0.000000
    19  H    2.187101   3.030395   1.092896   0.000000
    20  H    2.146336   2.455014   1.090431   1.781631   0.000000
    21  O    2.495848   2.581878   1.378147   2.069213   2.010850
    22  H    2.850376   3.079923   1.931073   2.233330   2.809603
    23  O    1.337024   2.021167   2.337901   2.531143   3.225603
                   21         22         23
    21  O    0.000000
    22  H    0.969607   0.000000
    23  O    2.902814   2.799165   0.000000
 Stoichiometry    C6H14O3(3)
 Framework group  C1[X(C6H14O3)]
 Deg. of freedom    63
 Full point group                 C1      NOp   1
 Largest Abelian subgroup         C1      NOp   1
 Largest concise Abelian subgroup C1      NOp   1
                         Standard orientation:                         
 ---------------------------------------------------------------------
 Center     Atomic      Atomic             Coordinates (Angstroms)
 Number     Number       Type             X           Y           Z
 ---------------------------------------------------------------------
      1          1           0       -1.753901   -0.669711    1.415324
      2          6           0       -2.688639   -1.037915    0.996694
      3          1           0       -2.785350   -2.097862    1.230441
      4          1           0       -3.520130   -0.506577    1.458713
      5          6           0       -2.705305   -0.837570   -0.510443
      6          1           0       -1.828831   -1.360593   -0.948700
      7          1           0       -3.586452   -1.279511   -0.995771
      8          8           0       -2.513069    0.441369   -0.925981
      9          1           0        2.853972   -2.036946   -0.465257
     10          6           0        3.388002   -1.236542    0.046427
     11          1           0        3.392582   -1.463977    1.113937
     12          1           0        4.420727   -1.240996   -0.300812
     13          6           0        2.724663    0.108218   -0.221386
     14          1           0        2.740217    0.326586   -1.291920
     15          1           0        3.278287    0.904362    0.282278
     16          6           0        1.275232    0.135598    0.259401
     17          1           0        1.207242    0.064006    1.357515
     18          6           0        0.629990    1.564793   -0.050895
     19          1           0        0.543918    1.651806   -1.136916
     20          1           0        1.369657    2.279216    0.311781
     21          8           0       -0.558638    1.792202    0.608449
     22          1           0       -1.285011    1.380242    0.115693
     23          8           0        0.472884   -0.749762   -0.340606
 ---------------------------------------------------------------------
 Rotational constants (GHZ):           2.3813590           0.7322660           0.6329986
 Standard basis: Aug-CC-pVTZ (5D, 7F)
 There are   845 symmetry adapted cartesian basis functions of A   symmetry.
 There are   736 symmetry adapted basis functions of A   symmetry.
   736 basis functions,  1026 primitive gaussians,   845 cartesian basis functions
    38 alpha electrons       36 beta electrons
       nuclear repulsion energy       478.2443049359 Hartrees.
 NAtoms=   23 NActive=   23 NUniq=   23 SFac= 1.00D+00 NAtFMM=   60 NAOKFM=F Big=F
 Integral buffers will be    131072 words long.
 Raffenetti 2 integral format.
 Two-electron integral symmetry is turned on.
 Nuclear repulsion after empirical dispersion term =      478.2314086106 Hartrees.
 One-electron integrals computed using PRISM.
 NBasis=   736 RedAO= T EigKep=  5.10D-06  NBF=   736
 NBsUse=   736 1.00D-06 EigRej= -1.00D+00 NBFU=   736
 Initial guess from the checkpoint file:  "/scratch/kurten/scratch_galib/third-paper/eto-buoh/SYS_1A_1B/DFT_high/calc-LM/TMP/G165084641_11_6_1762/Gau-167526.chk"
 B after Tr=    -0.000000   -0.000000    0.000000
         Rot=    0.999998   -0.001493   -0.000773   -0.001183 Ang=  -0.24 deg.
 Initial guess <Sx>= 0.0000 <Sy>= 0.0000 <Sz>= 1.0000 <S**2>= 2.0104 S= 1.0034
 ExpMin= 2.53D-02 ExpMax= 1.53D+04 ExpMxC= 5.22D+02 IAcc=3 IRadAn=         7 AccDes= 0.00D+00
 Harris functional with IExCor= 4639 and IRadAn=       7 diagonalized for initial guess.
 HarFok:  IExCor= 4639 AccDes= 0.00D+00 IRadAn=         7 IDoV= 1 UseB2=F ITyADJ=14
 ICtDFT=  3500011 ScaDFX=  1.000000  1.000000  1.000000  1.000000
 FoFCou: FMM=F IPFlag=           0 FMFlag=      100000 FMFlg1=           0
         NFxFlg=           0 DoJE=T BraDBF=F KetDBF=T FulRan=T
         wScrn=  0.000000 ICntrl=       500 IOpCl=  0 I1Cent=   200000004 NGrid=           0
         NMat0=    1 NMatS0=      1 NMatT0=    0 NMatD0=    1 NMtDS0=    0 NMtDT0=    0
 Petite list used in FoFCou.
 Requested convergence on RMS density matrix=1.00D-08 within 128 cycles.
 Requested convergence on MAX density matrix=1.00D-06.
 Requested convergence on             energy=1.00D-06.
 No special actions if energy rises.
 SCF Done:  E(UwB97XD) =  -462.630777720     A.U. after   16 cycles
            NFock= 16  Conv=0.59D-08     -V/T= 2.0059
 <Sx>= 0.0000 <Sy>= 0.0000 <Sz>= 1.0000 <S**2>= 2.0104 S= 1.0035
 <L.S>=  0.00000000000    
 Annihilation of the first spin contaminant:
 S**2 before annihilation     2.0104,   after     2.0001
 Calling FoFJK, ICntrl=      2127 FMM=F ISym2X=0 I1Cent= 0 IOpClX= 1 NMat=1 NMatS=1 NMatT=0.
 ***** Axes restored to original set *****
 -------------------------------------------------------------------
 Center     Atomic                   Forces (Hartrees/Bohr)
 Number     Number              X              Y              Z
 -------------------------------------------------------------------
      1        1          -0.000001286    0.000000418    0.000011143
      2        6          -0.000020595    0.000054067   -0.000060756
      3        1           0.000014835   -0.000011584    0.000019791
      4        1          -0.000012869   -0.000005335   -0.000000585
      5        6           0.000096899   -0.000313188    0.000085929
      6        1          -0.000010635    0.000065548   -0.000068369
      7        1          -0.000001999    0.000052546   -0.000028845
      8        8          -0.000040377    0.000178600    0.000025896
      9        1          -0.000000845    0.000004688    0.000003038
     10        6          -0.000001487   -0.000031723   -0.000007994
     11        1           0.000000798    0.000004563    0.000000441
     12        1           0.000001391    0.000010875   -0.000001181
     13        6           0.000003403    0.000073857    0.000039244
     14        1           0.000001159   -0.000009832   -0.000001915
     15        1          -0.000011266   -0.000004121   -0.000005174
     16        6           0.000040284   -0.000145017   -0.000098045
     17        1          -0.000009425   -0.000003850    0.000005063
     18        6           0.000107031    0.000148039    0.000071559
     19        1           0.000017843   -0.000033995   -0.000018507
     20        1           0.000008111   -0.000015890   -0.000026751
     21        8          -0.000114977   -0.000023858   -0.000011089
     22        1          -0.000006219   -0.000028566    0.000060198
     23        8          -0.000059773    0.000033759    0.000006907
 -------------------------------------------------------------------
 Cartesian Forces:  Max     0.000313188 RMS     0.000063161

 GradGradGradGradGradGradGradGradGradGradGradGradGradGradGradGradGradGrad
 Berny optimization.
 Using GEDIIS/GDIIS optimizer.
 FormGI is forming the generalized inverse of G from B-inverse, IUseBI=4.
 Internal  Forces:  Max     0.000169245 RMS     0.000037581
 Search for a local minimum.
 Step number  10 out of a maximum of  115
 All quantities printed in internal units (Hartrees-Bohrs-Radians)
 Mixed Optimization -- En-DIIS/RFO-DIIS
 Swapping is turned off.
 Update second derivatives using D2CorX and points    1    3    2    5    6
                                                      7    8    9   10
 DE= -5.18D-06 DEPred=-5.05D-06 R= 1.03D+00
 TightC=F SS=  1.41D+00  RLast= 2.43D-02 DXNew= 2.3784D-01 7.2801D-02
 Trust test= 1.03D+00 RLast= 2.43D-02 DXMaxT set to 1.41D-01
 ITU=  1  1  1  1 -1  0 -1 -1  0  0
     Eigenvalues ---    0.00319   0.00390   0.00404   0.00433   0.01077
     Eigenvalues ---    0.01427   0.01805   0.03173   0.03572   0.03630
     Eigenvalues ---    0.04108   0.04684   0.04871   0.05174   0.05224
     Eigenvalues ---    0.05535   0.05578   0.05704   0.05751   0.05767
     Eigenvalues ---    0.06312   0.06436   0.08199   0.08729   0.10929
     Eigenvalues ---    0.12093   0.12223   0.13847   0.14190   0.14799
     Eigenvalues ---    0.15985   0.15999   0.16003   0.16006   0.16009
     Eigenvalues ---    0.16197   0.16342   0.19661   0.21546   0.22006
     Eigenvalues ---    0.22464   0.24591   0.29363   0.29577   0.30939
     Eigenvalues ---    0.31981   0.32952   0.33237   0.33535   0.33938
     Eigenvalues ---    0.33984   0.34052   0.34129   0.34245   0.34267
     Eigenvalues ---    0.34287   0.34352   0.34514   0.35890   0.44825
     Eigenvalues ---    0.50693   0.53095   0.56283
 En-DIIS/RFO-DIIS/Sim-DIIS IScMMF=       -3 using points:    10    9    8    7    6    5
 RFO step:  Lambda=-8.21818811D-07.
 DidBck=F Rises=F RFO-DIIS coefs:    1.06509   -0.06906   -0.18180    0.11051    0.03277
                  RFO-DIIS coefs:    0.04248
 Iteration  1 RMS(Cart)=  0.00303580 RMS(Int)=  0.00000317
 Iteration  2 RMS(Cart)=  0.00000510 RMS(Int)=  0.00000029
 Iteration  3 RMS(Cart)=  0.00000000 RMS(Int)=  0.00000029
 Variable       Old X    -DE/DX   Delta X   Delta X   Delta X     New X
                                 (Linear)    (Quad)   (Total)
    R1        2.05673  -0.00000   0.00003  -0.00003  -0.00001   2.05672
    R2        2.05926   0.00001   0.00004  -0.00001   0.00003   2.05929
    R3        2.05899  -0.00001   0.00002  -0.00008  -0.00006   2.05892
    R4        2.87330   0.00002  -0.00018   0.00031   0.00014   2.87344
    R5        2.09907  -0.00005  -0.00011  -0.00006  -0.00017   2.09890
    R6        2.07636  -0.00004  -0.00006  -0.00010  -0.00016   2.07620
    R7        2.56705   0.00017   0.00035   0.00010   0.00045   2.56750
    R8        3.52255  -0.00000   0.00027  -0.00082  -0.00054   3.52201
    R9        2.05942  -0.00000   0.00000  -0.00002  -0.00002   2.05940
   R10        2.06259  -0.00000   0.00001  -0.00002  -0.00001   2.06258
   R11        2.05895  -0.00000   0.00003  -0.00004  -0.00001   2.05894
   R12        2.87842   0.00001  -0.00001   0.00008   0.00006   2.87849
   R13        2.06488  -0.00000  -0.00001  -0.00001  -0.00002   2.06486
   R14        2.06493   0.00000   0.00003  -0.00002   0.00001   2.06494
   R15        2.88625   0.00001  -0.00013   0.00018   0.00005   2.88630
   R16        2.08351  -0.00001  -0.00007   0.00003  -0.00004   2.08346
   R17        3.02074   0.00009  -0.00028   0.00055   0.00027   3.02101
   R18        2.52661  -0.00006   0.00025  -0.00021   0.00004   2.52665
   R19        2.06527  -0.00002  -0.00002  -0.00007  -0.00008   2.06519
   R20        2.06062  -0.00001   0.00002  -0.00004  -0.00002   2.06059
   R21        2.60432  -0.00010   0.00012  -0.00032  -0.00020   2.60412
   R22        1.83229   0.00004   0.00011  -0.00010   0.00001   1.83230
    A1        1.89946   0.00002  -0.00001   0.00016   0.00015   1.89961
    A2        1.90428   0.00000   0.00018  -0.00016   0.00001   1.90429
    A3        1.92420  -0.00001  -0.00022   0.00013  -0.00009   1.92412
    A4        1.89194   0.00001   0.00006  -0.00006   0.00001   1.89195
    A5        1.91751  -0.00003  -0.00010  -0.00014  -0.00024   1.91728
    A6        1.92591   0.00002   0.00009   0.00007   0.00016   1.92607
    A7        1.89694  -0.00003  -0.00026  -0.00011  -0.00037   1.89658
    A8        1.97536   0.00002   0.00020   0.00011   0.00031   1.97567
    A9        2.01055  -0.00004  -0.00028  -0.00012  -0.00041   2.01014
   A10        1.84328   0.00004   0.00050   0.00035   0.00084   1.84412
   A11        1.78335   0.00001  -0.00002  -0.00024  -0.00025   1.78309
   A12        1.93591   0.00000  -0.00009   0.00002  -0.00008   1.93583
   A13        1.97849   0.00005   0.00027  -0.00055  -0.00028   1.97821
   A14        1.88413   0.00001   0.00007   0.00000   0.00007   1.88419
   A15        1.88792   0.00001   0.00005  -0.00001   0.00004   1.88796
   A16        1.93099  -0.00000  -0.00003   0.00003  -0.00000   1.93099
   A17        1.88270   0.00001   0.00003  -0.00002   0.00001   1.88271
   A18        1.93666  -0.00000  -0.00002  -0.00001  -0.00003   1.93663
   A19        1.93944  -0.00001  -0.00009   0.00000  -0.00008   1.93936
   A20        1.92037  -0.00000  -0.00002  -0.00006  -0.00007   1.92029
   A21        1.91937  -0.00001  -0.00004  -0.00004  -0.00008   1.91929
   A22        1.95385  -0.00001  -0.00005   0.00004  -0.00001   1.95384
   A23        1.87420   0.00000   0.00009  -0.00001   0.00008   1.87428
   A24        1.89477   0.00000   0.00004  -0.00003   0.00001   1.89477
   A25        1.89933   0.00001  -0.00000   0.00009   0.00009   1.89941
   A26        1.95075   0.00002   0.00011  -0.00000   0.00011   1.95086
   A27        1.91557  -0.00010  -0.00007  -0.00033  -0.00040   1.91517
   A28        2.00023   0.00000  -0.00016   0.00009  -0.00007   2.00016
   A29        1.79928   0.00004   0.00014   0.00017   0.00032   1.79960
   A30        1.94653  -0.00000  -0.00005   0.00024   0.00020   1.94673
   A31        1.83662   0.00005   0.00005  -0.00020  -0.00016   1.83646
   A32        1.87116  -0.00002   0.00003  -0.00005  -0.00002   1.87114
   A33        1.82080  -0.00005  -0.00011   0.00007  -0.00004   1.82076
   A34        1.98538   0.00008  -0.00012  -0.00010  -0.00022   1.98516
   A35        1.90897   0.00003   0.00017   0.00018   0.00035   1.90932
   A36        1.97616  -0.00001   0.00009  -0.00014  -0.00005   1.97611
   A37        1.89421  -0.00003  -0.00007   0.00007   0.00000   1.89421
   A38        1.91015   0.00010  -0.00017  -0.00016  -0.00033   1.90982
   A39        3.11935   0.00005  -0.00230   0.00070  -0.00161   3.11775
   A40        3.00949   0.00014   0.00280  -0.00015   0.00265   3.01214
    D1        1.00358  -0.00003  -0.00126  -0.00065  -0.00192   1.00166
    D2        3.04548   0.00001  -0.00069  -0.00023  -0.00092   3.04455
    D3       -0.98446  -0.00000  -0.00091  -0.00022  -0.00112  -0.98558
    D4       -1.08978  -0.00003  -0.00105  -0.00084  -0.00190  -1.09167
    D5        0.95212   0.00002  -0.00048  -0.00042  -0.00090   0.95122
    D6       -3.07781   0.00000  -0.00069  -0.00040  -0.00110  -3.07891
    D7        3.10829  -0.00003  -0.00113  -0.00073  -0.00185   3.10644
    D8       -1.13299   0.00002  -0.00056  -0.00030  -0.00086  -1.13385
    D9        1.12026   0.00000  -0.00077  -0.00029  -0.00106   1.11920
   D10        0.64549  -0.00001  -0.00147   0.00010  -0.00137   0.64412
   D11       -1.40755   0.00004  -0.00101   0.00045  -0.00057  -1.40812
   D12        2.91802  -0.00002  -0.00153   0.00016  -0.00137   2.91665
   D13        1.58732   0.00009   0.00236   0.00045   0.00280   1.59013
   D14       -1.06373   0.00000   0.00028   0.00018   0.00046  -1.06327
   D15       -3.12475   0.00000   0.00021   0.00024   0.00045  -3.12430
   D16        1.04480   0.00000   0.00028   0.00013   0.00041   1.04521
   D17        3.12852  -0.00000   0.00023   0.00016   0.00039   3.12892
   D18        1.06750   0.00000   0.00016   0.00023   0.00039   1.06789
   D19       -1.04613  -0.00000   0.00023   0.00012   0.00034  -1.04579
   D20        1.03379   0.00000   0.00026   0.00019   0.00045   1.03425
   D21       -1.02723   0.00000   0.00019   0.00026   0.00045  -1.02678
   D22       -3.14086   0.00000   0.00026   0.00014   0.00040  -3.14045
   D23        1.15971   0.00001  -0.00015   0.00048   0.00034   1.16005
   D24       -3.13836   0.00000   0.00005   0.00049   0.00055  -3.13781
   D25       -1.07662  -0.00001  -0.00004   0.00006   0.00002  -1.07660
   D26       -3.00016   0.00000  -0.00018   0.00042   0.00024  -2.99992
   D27       -1.01505   0.00000   0.00002   0.00043   0.00045  -1.01459
   D28        1.04670  -0.00001  -0.00008  -0.00000  -0.00008   1.04662
   D29       -0.96546   0.00001  -0.00005   0.00044   0.00039  -0.96507
   D30        1.01965   0.00001   0.00015   0.00045   0.00060   1.02025
   D31        3.08139  -0.00000   0.00005   0.00002   0.00007   3.08146
   D32        1.18699  -0.00001   0.00057   0.00010   0.00067   1.18766
   D33       -0.83668  -0.00001   0.00042  -0.00012   0.00030  -0.83638
   D34       -2.89761   0.00002   0.00063  -0.00020   0.00044  -2.89717
   D35       -3.01549  -0.00001   0.00075   0.00003   0.00078  -3.01471
   D36        1.24402  -0.00002   0.00060  -0.00018   0.00041   1.24444
   D37       -0.81690   0.00001   0.00081  -0.00026   0.00055  -0.81635
   D38       -0.97370   0.00002   0.00078   0.00030   0.00108  -0.97262
   D39       -2.99737   0.00002   0.00063   0.00008   0.00071  -2.99666
   D40        1.22489   0.00005   0.00084   0.00000   0.00084   1.22573
   D41       -1.43960  -0.00006  -0.00055  -0.00021  -0.00077  -1.44036
   D42        0.70237  -0.00003  -0.00053  -0.00048  -0.00101   0.70136
   D43        2.82542  -0.00002  -0.00031  -0.00029  -0.00059   2.82482
         Item               Value     Threshold  Converged?
 Maximum Force            0.000169     0.000450     YES
 RMS     Force            0.000038     0.000300     YES
 Maximum Displacement     0.008998     0.001800     NO 
 RMS     Displacement     0.003036     0.001200     NO 
 Predicted change in Energy=-3.439856D-07
 GradGradGradGradGradGradGradGradGradGradGradGradGradGradGradGradGradGrad

                          Input orientation:                          
 ---------------------------------------------------------------------
 Center     Atomic      Atomic             Coordinates (Angstroms)
 Number     Number       Type             X           Y           Z
 ---------------------------------------------------------------------
      1          1           0        1.760094   -0.646971   -1.419033
      2          6           0        2.697425   -1.015280   -1.006345
      3          1           0        2.800754   -2.071144   -1.255311
      4          1           0        3.525207   -0.472091   -1.461108
      5          6           0        2.713668   -0.836805    0.503615
      6          1           0        1.839640   -1.370147    0.934026
      7          1           0        3.597251   -1.280801    0.982403
      8          8           0        2.514793    0.435314    0.937347
      9          1           0       -2.848498   -2.051747    0.439887
     10          6           0       -3.383000   -1.247026   -0.064463
     11          1           0       -3.384101   -1.462650   -1.134423
     12          1           0       -4.416663   -1.257647    0.279825
     13          6           0       -2.723603    0.096290    0.220005
     14          1           0       -2.742292    0.302536    1.292879
     15          1           0       -3.278040    0.896620   -0.276086
     16          6           0       -1.273053    0.132549   -0.256891
     17          1           0       -1.202113    0.073756   -1.355557
     18          6           0       -0.632311    1.559776    0.071965
     19          1           0       -0.548612    1.633860    1.159086
     20          1           0       -1.373083    2.276469   -0.283875
     21          8           0        0.557010    1.797991   -0.582077
     22          1           0        1.283288    1.382515   -0.092131
     23          8           0       -0.470064   -0.757580    0.335197
 ---------------------------------------------------------------------
                    Distance matrix (angstroms):
                    1          2          3          4          5
     1  H    0.000000
     2  C    1.088372   0.000000
     3  H    1.771453   1.089729   0.000000
     4  H    1.774255   1.089536   1.767528   0.000000
     5  C    2.154510   1.520558   2.150581   2.156791   0.000000
     6  H    2.462965   2.150992   2.491653   3.063382   1.110691
     7  H    3.089301   2.198933   2.503281   2.574869   1.098676
     8  O    2.700637   2.432184   3.342432   2.756249   1.358661
     9  H    5.164116   5.824355   5.898145   6.836169   5.693666
    10  C    5.352227   6.157306   6.351071   7.090449   6.136804
    11  H    5.216231   6.099303   6.215891   6.987594   6.344891
    12  H    6.435166   7.233479   7.423579   8.168308   7.146245
    13  C    4.831399   5.668075   6.114969   6.495909   5.524040
    14  H    5.341114   6.050916   6.546219   6.889560   5.629257
    15  H    5.391826   6.316235   6.835073   7.040015   6.285957
    16  C    3.340389   4.200463   4.738038   4.983877   4.172764
    17  H    3.049286   4.063785   4.542421   4.759900   4.429332
    18  C    3.580002   4.345206   5.170220   4.874809   4.138297
    19  H    4.144757   4.716332   5.547487   5.281709   4.144430
    20  H    4.433044   5.284563   6.104616   5.738789   5.197513
    21  O    2.850569   3.560319   4.523033   3.838771   3.573800
    22  H    2.471199   2.930016   3.947588   3.215565   2.706710
    23  O    2.839570   3.449512   3.866965   4.389808   3.189168
                    6          7          8          9         10
     6  H    0.000000
     7  H    1.760545   0.000000
     8  O    1.927571   2.029481   0.000000
     9  H    4.763128   6.514319   5.932776   0.000000
    10  C    5.318656   7.058397   6.214327   1.089788   0.000000
    11  H    5.619120   7.297485   6.533870   1.764188   1.091471
    12  H    6.291419   8.044685   7.165441   1.765037   1.089544
    13  C    4.845973   6.513895   5.298143   2.162871   1.523229
    14  H    4.890883   6.541647   5.270766   2.506296   2.157319
    15  H    5.726539   7.320831   5.936509   3.064309   2.156622
    16  C    3.655849   5.220466   3.983171   2.781847   2.528267
    17  H    4.071770   5.507701   4.382183   3.232949   2.857911
    18  C    3.929140   5.175613   3.452183   4.253228   3.932308
    19  H    3.844276   5.070961   3.296989   4.403455   4.222598
    20  H    5.010257   6.241942   4.471780   4.629701   4.062380
    21  O    3.739091   4.601046   2.828154   5.240455   5.006369
    22  H    2.989929   3.688130   1.863766   5.398968   5.356258
    23  O    2.463446   4.151588   3.270314   2.709755   2.980685
                   11         12         13         14         15
    11  H    0.000000
    12  H    1.763040   0.000000
    13  C    2.168185   2.168681   0.000000
    14  H    3.069136   2.502792   1.092678   0.000000
    15  H    2.512796   2.499273   1.092718   1.761139   0.000000
    16  C    2.787695   3.478936   1.527364   2.142276   2.145727
    17  H    2.677781   3.844533   2.190396   3.072247   2.480289
    18  C    4.261781   4.722542   2.556797   2.742864   2.749690
    19  H    4.784198   4.908741   2.824284   2.569544   3.170649
    20  H    4.329969   4.697991   2.613615   2.873552   2.352213
    21  O    5.144824   5.900612   3.781738   4.078876   3.951418
    22  H    5.564697   6.292714   4.219832   4.392027   4.590822
    23  O    3.338939   3.978539   2.412634   2.684030   3.315836
                   16         17         18         19         20
    16  C    0.000000
    17  H    1.102522   0.000000
    18  C    1.598648   2.137931   0.000000
    19  H    2.187176   3.030580   1.092852   0.000000
    20  H    2.146422   2.455540   1.090419   1.781807   0.000000
    21  O    2.495710   2.581815   1.378042   2.069054   2.010752
    22  H    2.850340   3.079986   1.930769   2.232616   2.809310
    23  O    1.337045   2.021303   2.337896   2.530602   3.225546
                   21         22         23
    21  O    0.000000
    22  H    0.969612   0.000000
    23  O    2.902966   2.799440   0.000000
 Stoichiometry    C6H14O3(3)
 Framework group  C1[X(C6H14O3)]
 Deg. of freedom    63
 Full point group                 C1      NOp   1
 Largest Abelian subgroup         C1      NOp   1
 Largest concise Abelian subgroup C1      NOp   1
                         Standard orientation:                         
 ---------------------------------------------------------------------
 Center     Atomic      Atomic             Coordinates (Angstroms)
 Number     Number       Type             X           Y           Z
 ---------------------------------------------------------------------
      1          1           0       -1.753413   -0.669441    1.414435
      2          6           0       -2.690034   -1.035405    0.998063
      3          1           0       -2.789709   -2.094715    1.233514
      4          1           0       -3.519027   -0.500777    1.460696
      5          6           0       -2.708564   -0.837543   -0.509453
      6          1           0       -1.833328   -1.362490   -0.947661
      7          1           0       -3.591269   -1.278164   -0.992954
      8          8           0       -2.514244    0.440689   -0.926972
      9          1           0        2.857520   -2.035368   -0.467487
     10          6           0        3.390025   -1.235503    0.046606
     11          1           0        3.393030   -1.464890    1.113696
     12          1           0        4.423324   -1.238374   -0.298924
     13          6           0        2.726021    0.109246   -0.219803
     14          1           0        2.742831    0.329357   -1.289950
     15          1           0        3.278464    0.904891    0.285953
     16          6           0        1.275906    0.134707    0.259111
     17          1           0        1.206404    0.061536    1.357005
     18          6           0        0.630239    1.563992   -0.050622
     19          1           0        0.545067    1.651808   -1.136604
     20          1           0        1.369124    2.278411    0.313614
     21          8           0       -0.559091    1.789945    0.607740
     22          1           0       -1.284597    1.378491    0.113277
     23          8           0        0.475089   -0.750289   -0.343519
 ---------------------------------------------------------------------
 Rotational constants (GHZ):           2.3839119           0.7313154           0.6325570
 Standard basis: Aug-CC-pVTZ (5D, 7F)
 There are   845 symmetry adapted cartesian basis functions of A   symmetry.
 There are   736 symmetry adapted basis functions of A   symmetry.
   736 basis functions,  1026 primitive gaussians,   845 cartesian basis functions
    38 alpha electrons       36 beta electrons
       nuclear repulsion energy       478.1736887568 Hartrees.
 NAtoms=   23 NActive=   23 NUniq=   23 SFac= 1.00D+00 NAtFMM=   60 NAOKFM=F Big=F
 Integral buffers will be    131072 words long.
 Raffenetti 2 integral format.
 Two-electron integral symmetry is turned on.
 Nuclear repulsion after empirical dispersion term =      478.1607945011 Hartrees.
 One-electron integrals computed using PRISM.
 NBasis=   736 RedAO= T EigKep=  5.10D-06  NBF=   736
 NBsUse=   736 1.00D-06 EigRej= -1.00D+00 NBFU=   736
 Initial guess from the checkpoint file:  "/scratch/kurten/scratch_galib/third-paper/eto-buoh/SYS_1A_1B/DFT_high/calc-LM/TMP/G165084641_11_6_1762/Gau-167526.chk"
 B after Tr=     0.000000    0.000000    0.000000
         Rot=    1.000000    0.000092    0.000000    0.000003 Ang=   0.01 deg.
 Initial guess <Sx>= 0.0000 <Sy>= 0.0000 <Sz>= 1.0000 <S**2>= 2.0104 S= 1.0035
 Requested convergence on RMS density matrix=1.00D-08 within 128 cycles.
 Requested convergence on MAX density matrix=1.00D-06.
 Requested convergence on             energy=1.00D-06.
 No special actions if energy rises.
 SCF Done:  E(UwB97XD) =  -462.630778301     A.U. after   15 cycles
            NFock= 15  Conv=0.51D-08     -V/T= 2.0059
 <Sx>= 0.0000 <Sy>= 0.0000 <Sz>= 1.0000 <S**2>= 2.0104 S= 1.0035
 <L.S>=  0.00000000000    
 Annihilation of the first spin contaminant:
 S**2 before annihilation     2.0104,   after     2.0001
 Calling FoFJK, ICntrl=      2127 FMM=F ISym2X=0 I1Cent= 0 IOpClX= 1 NMat=1 NMatS=1 NMatT=0.
 ***** Axes restored to original set *****
 -------------------------------------------------------------------
 Center     Atomic                   Forces (Hartrees/Bohr)
 Number     Number              X              Y              Z
 -------------------------------------------------------------------
      1        1           0.000002885   -0.000000430    0.000003986
      2        6          -0.000012251    0.000002483   -0.000024505
      3        1           0.000007154   -0.000002702    0.000005239
      4        1           0.000001273    0.000004434    0.000001619
      5        6           0.000011400   -0.000119408    0.000034394
      6        1          -0.000010628    0.000017539   -0.000021705
      7        1          -0.000003517    0.000017218   -0.000024677
      8        8          -0.000015872    0.000098455    0.000016641
      9        1           0.000000814    0.000000321    0.000000168
     10        6          -0.000000050   -0.000007055   -0.000001131
     11        1           0.000000539   -0.000000146   -0.000002550
     12        1          -0.000002569    0.000003327   -0.000000014
     13        6          -0.000010920    0.000022776    0.000013149
     14        1           0.000002263   -0.000001426    0.000001903
     15        1           0.000000661   -0.000000809   -0.000002808
     16        6           0.000028576   -0.000119900   -0.000009306
     17        1          -0.000007570    0.000010223    0.000004341
     18        6           0.000054817    0.000079995    0.000009110
     19        1          -0.000009396   -0.000018778    0.000001527
     20        1          -0.000008652   -0.000010524   -0.000006538
     21        8          -0.000037260   -0.000006219    0.000010446
     22        1           0.000035690   -0.000021242    0.000009603
     23        8          -0.000027388    0.000051870   -0.000018894
 -------------------------------------------------------------------
 Cartesian Forces:  Max     0.000119900 RMS     0.000030017

 GradGradGradGradGradGradGradGradGradGradGradGradGradGradGradGradGradGrad
 Berny optimization.
 Using GEDIIS/GDIIS optimizer.
 FormGI is forming the generalized inverse of G from B-inverse, IUseBI=4.
 Internal  Forces:  Max     0.000082231 RMS     0.000014139
 Search for a local minimum.
 Step number  11 out of a maximum of  115
 All quantities printed in internal units (Hartrees-Bohrs-Radians)
 Mixed Optimization -- En-DIIS/RFO-DIIS
 Swapping is turned off.
 Update second derivatives using D2CorX and points    1    3    2    5    6
                                                      7    8    9   10   11
 DE= -5.81D-07 DEPred=-3.44D-07 R= 1.69D+00
 Trust test= 1.69D+00 RLast= 7.07D-03 DXMaxT set to 1.41D-01
 ITU=  0  1  1  1  1 -1  0 -1 -1  0  0
     Eigenvalues ---    0.00316   0.00381   0.00400   0.00410   0.01073
     Eigenvalues ---    0.01414   0.01845   0.03101   0.03629   0.03656
     Eigenvalues ---    0.04090   0.04562   0.04716   0.04876   0.05219
     Eigenvalues ---    0.05410   0.05537   0.05580   0.05701   0.05769
     Eigenvalues ---    0.06313   0.06694   0.08199   0.08723   0.10552
     Eigenvalues ---    0.12052   0.12094   0.13890   0.14175   0.14859
     Eigenvalues ---    0.15902   0.15998   0.16001   0.16003   0.16008
     Eigenvalues ---    0.16087   0.16361   0.19692   0.21530   0.22021
     Eigenvalues ---    0.22191   0.23991   0.29374   0.29589   0.30958
     Eigenvalues ---    0.32042   0.32528   0.33103   0.33434   0.33930
     Eigenvalues ---    0.33990   0.34027   0.34120   0.34244   0.34255
     Eigenvalues ---    0.34286   0.34354   0.34513   0.35484   0.44321
     Eigenvalues ---    0.48465   0.52957   0.55275
 En-DIIS/RFO-DIIS/Sim-DIIS IScMMF=       -3 using points:    11   10    9    8    7    6    5
 RFO step:  Lambda=-1.89335336D-07.
 DidBck=F Rises=F RFO-DIIS coefs:    1.88459   -0.72670   -0.31070    0.29314   -0.10316
                  RFO-DIIS coefs:   -0.03014   -0.00704
 Iteration  1 RMS(Cart)=  0.00079233 RMS(Int)=  0.00000030
 Iteration  2 RMS(Cart)=  0.00000032 RMS(Int)=  0.00000022
 Variable       Old X    -DE/DX   Delta X   Delta X   Delta X     New X
                                 (Linear)    (Quad)   (Total)
    R1        2.05672  -0.00000  -0.00005   0.00003  -0.00003   2.05670
    R2        2.05929   0.00000   0.00005  -0.00004   0.00001   2.05929
    R3        2.05892   0.00000  -0.00005   0.00005   0.00000   2.05892
    R4        2.87344   0.00001   0.00034  -0.00024   0.00010   2.87354
    R5        2.09890  -0.00001  -0.00005   0.00000  -0.00004   2.09886
    R6        2.07620  -0.00002  -0.00011  -0.00001  -0.00012   2.07608
    R7        2.56750   0.00008   0.00026  -0.00001   0.00025   2.56775
    R8        3.52201  -0.00003  -0.00076  -0.00037  -0.00112   3.52088
    R9        2.05940   0.00000   0.00000  -0.00001  -0.00000   2.05940
   R10        2.06258   0.00000   0.00001  -0.00000   0.00001   2.06259
   R11        2.05894   0.00000   0.00001  -0.00001   0.00000   2.05894
   R12        2.87849   0.00000   0.00014  -0.00011   0.00003   2.87851
   R13        2.06486   0.00000   0.00000   0.00000   0.00000   2.06486
   R14        2.06494   0.00000   0.00003  -0.00003  -0.00000   2.06493
   R15        2.88630   0.00001   0.00014  -0.00006   0.00009   2.88639
   R16        2.08346  -0.00001   0.00002  -0.00004  -0.00002   2.08344
   R17        3.02101   0.00005   0.00071  -0.00005   0.00066   3.02167
   R18        2.52665  -0.00006  -0.00015  -0.00021  -0.00036   2.52629
   R19        2.06519  -0.00000  -0.00006   0.00004  -0.00003   2.06516
   R20        2.06059   0.00000  -0.00000  -0.00000  -0.00000   2.06059
   R21        2.60412  -0.00002  -0.00015  -0.00008  -0.00024   2.60389
   R22        1.83230   0.00001   0.00005   0.00002   0.00007   1.83237
    A1        1.89961   0.00001   0.00015  -0.00003   0.00013   1.89973
    A2        1.90429   0.00000  -0.00008   0.00013   0.00006   1.90434
    A3        1.92412  -0.00000   0.00003  -0.00005  -0.00002   1.92410
    A4        1.89195   0.00000  -0.00005   0.00008   0.00003   1.89198
    A5        1.91728  -0.00001  -0.00021   0.00004  -0.00017   1.91711
    A6        1.92607  -0.00000   0.00015  -0.00017  -0.00002   1.92605
    A7        1.89658  -0.00001  -0.00021  -0.00010  -0.00030   1.89627
    A8        1.97567  -0.00001   0.00009  -0.00016  -0.00007   1.97560
    A9        2.01014  -0.00001  -0.00009  -0.00004  -0.00014   2.01000
   A10        1.84412   0.00002   0.00057  -0.00000   0.00057   1.84469
   A11        1.78309   0.00000  -0.00019   0.00016  -0.00003   1.78307
   A12        1.93583   0.00001  -0.00014   0.00017   0.00004   1.93586
   A13        1.97821  -0.00003  -0.00039  -0.00020  -0.00059   1.97762
   A14        1.88419   0.00000   0.00002  -0.00000   0.00002   1.88421
   A15        1.88796   0.00000   0.00001   0.00002   0.00004   1.88799
   A16        1.93099  -0.00000  -0.00000   0.00000  -0.00000   1.93099
   A17        1.88271   0.00000  -0.00001   0.00002   0.00001   1.88272
   A18        1.93663   0.00000  -0.00002   0.00002   0.00000   1.93663
   A19        1.93936  -0.00000  -0.00000  -0.00006  -0.00006   1.93929
   A20        1.92029  -0.00000  -0.00006   0.00006   0.00000   1.92029
   A21        1.91929  -0.00000  -0.00006   0.00003  -0.00002   1.91926
   A22        1.95384   0.00000   0.00005  -0.00008  -0.00003   1.95381
   A23        1.87428   0.00000   0.00003   0.00004   0.00007   1.87435
   A24        1.89477  -0.00000  -0.00004   0.00004   0.00001   1.89478
   A25        1.89941  -0.00000   0.00007  -0.00009  -0.00002   1.89939
   A26        1.95086   0.00000  -0.00004   0.00012   0.00009   1.95095
   A27        1.91517  -0.00002  -0.00039  -0.00011  -0.00050   1.91467
   A28        2.00016   0.00001  -0.00004   0.00017   0.00013   2.00029
   A29        1.79960   0.00001   0.00017  -0.00019  -0.00002   1.79958
   A30        1.94673   0.00000   0.00041   0.00003   0.00044   1.94717
   A31        1.83646  -0.00001  -0.00012  -0.00009  -0.00021   1.83626
   A32        1.87114  -0.00002  -0.00016  -0.00019  -0.00035   1.87079
   A33        1.82076  -0.00001  -0.00012  -0.00023  -0.00035   1.82041
   A34        1.98516  -0.00000   0.00015  -0.00014   0.00001   1.98517
   A35        1.90932   0.00001   0.00019   0.00007   0.00026   1.90958
   A36        1.97611   0.00001  -0.00001   0.00026   0.00025   1.97636
   A37        1.89421   0.00001  -0.00004   0.00019   0.00014   1.89436
   A38        1.90982  -0.00001   0.00036  -0.00025   0.00011   1.90993
   A39        3.11775  -0.00000  -0.00044   0.00059   0.00015   3.11790
   A40        3.01214  -0.00002  -0.00003  -0.00029  -0.00032   3.01182
    D1        1.00166  -0.00001  -0.00121  -0.00012  -0.00133   1.00033
    D2        3.04455   0.00001  -0.00059  -0.00028  -0.00087   3.04369
    D3       -0.98558  -0.00000  -0.00079  -0.00022  -0.00101  -0.98660
    D4       -1.09167  -0.00001  -0.00129  -0.00007  -0.00137  -1.09304
    D5        0.95122   0.00000  -0.00067  -0.00024  -0.00090   0.95032
    D6       -3.07891  -0.00000  -0.00087  -0.00018  -0.00105  -3.07996
    D7        3.10644  -0.00001  -0.00119  -0.00010  -0.00129   3.10515
    D8       -1.13385   0.00000  -0.00057  -0.00026  -0.00083  -1.13468
    D9        1.11920  -0.00000  -0.00077  -0.00020  -0.00097   1.11822
   D10        0.64412   0.00000   0.00018   0.00023   0.00041   0.64453
   D11       -1.40812   0.00002   0.00059   0.00027   0.00086  -1.40726
   D12        2.91665  -0.00001   0.00009   0.00012   0.00021   2.91687
   D13        1.59013  -0.00001  -0.00078   0.00005  -0.00073   1.58940
   D14       -1.06327   0.00000   0.00028   0.00003   0.00031  -1.06296
   D15       -3.12430  -0.00000   0.00031  -0.00008   0.00023  -3.12407
   D16        1.04521   0.00000   0.00022   0.00007   0.00030   1.04551
   D17        3.12892   0.00000   0.00026   0.00002   0.00028   3.12920
   D18        1.06789  -0.00000   0.00030  -0.00009   0.00021   1.06809
   D19       -1.04579   0.00000   0.00021   0.00006   0.00027  -1.04552
   D20        1.03425   0.00000   0.00029   0.00002   0.00031   1.03456
   D21       -1.02678  -0.00000   0.00033  -0.00009   0.00024  -1.02655
   D22       -3.14045   0.00000   0.00024   0.00006   0.00030  -3.14016
   D23        1.16005   0.00001   0.00050   0.00002   0.00052   1.16057
   D24       -3.13781   0.00000   0.00046  -0.00021   0.00025  -3.13756
   D25       -1.07660  -0.00001   0.00000  -0.00029  -0.00029  -1.07689
   D26       -2.99992   0.00001   0.00044   0.00007   0.00051  -2.99941
   D27       -1.01459   0.00000   0.00039  -0.00015   0.00023  -1.01436
   D28        1.04662  -0.00001  -0.00006  -0.00024  -0.00030   1.04632
   D29       -0.96507   0.00001   0.00049   0.00010   0.00059  -0.96449
   D30        1.02025   0.00000   0.00044  -0.00013   0.00032   1.02056
   D31        3.08146  -0.00001  -0.00001  -0.00021  -0.00022   3.08124
   D32        1.18766  -0.00000  -0.00027  -0.00004  -0.00031   1.18735
   D33       -0.83638   0.00000  -0.00036   0.00007  -0.00029  -0.83667
   D34       -2.89717  -0.00000  -0.00031   0.00006  -0.00024  -2.89741
   D35       -3.01471  -0.00001  -0.00041  -0.00004  -0.00045  -3.01516
   D36        1.24444  -0.00000  -0.00049   0.00006  -0.00043   1.24401
   D37       -0.81635  -0.00001  -0.00044   0.00005  -0.00038  -0.81674
   D38       -0.97262  -0.00000   0.00007  -0.00012  -0.00005  -0.97268
   D39       -2.99666   0.00000  -0.00002  -0.00002  -0.00003  -2.99670
   D40        1.22573  -0.00000   0.00004  -0.00003   0.00001   1.22574
   D41       -1.44036   0.00000  -0.00042  -0.00014  -0.00056  -1.44093
   D42        0.70136  -0.00001  -0.00053  -0.00030  -0.00083   0.70054
   D43        2.82482   0.00001  -0.00033   0.00010  -0.00023   2.82460
         Item               Value     Threshold  Converged?
 Maximum Force            0.000082     0.000450     YES
 RMS     Force            0.000014     0.000300     YES
 Maximum Displacement     0.002476     0.001800     NO 
 RMS     Displacement     0.000792     0.001200     YES
 Predicted change in Energy=-6.775872D-08
 GradGradGradGradGradGradGradGradGradGradGradGradGradGradGradGradGradGrad

                          Input orientation:                          
 ---------------------------------------------------------------------
 Center     Atomic      Atomic             Coordinates (Angstroms)
 Number     Number       Type             X           Y           Z
 ---------------------------------------------------------------------
      1          1           0        1.759274   -0.646920   -1.418721
      2          6           0        2.696740   -1.014921   -1.006101
      3          1           0        2.800434   -2.070800   -1.254864
      4          1           0        3.524357   -0.471513   -1.460906
      5          6           0        2.713012   -0.836384    0.503903
      6          1           0        1.838330   -1.368911    0.933935
      7          1           0        3.596306   -1.280841    0.982651
      8          8           0        2.514955    0.436074    0.937433
      9          1           0       -2.848648   -2.051918    0.439863
     10          6           0       -3.382970   -1.246992   -0.064346
     11          1           0       -3.384407   -1.462576   -1.134316
     12          1           0       -4.416558   -1.257184    0.280189
     13          6           0       -2.723021    0.096092    0.220020
     14          1           0       -2.741120    0.302171    1.292937
     15          1           0       -3.277430    0.896642   -0.275742
     16          6           0       -1.272649    0.131936   -0.257597
     17          1           0       -1.202196    0.073818   -1.356319
     18          6           0       -0.631705    1.559321    0.071885
     19          1           0       -0.548097    1.632608    1.159052
     20          1           0       -1.372706    2.275892   -0.283716
     21          8           0        0.557441    1.797786   -0.582121
     22          1           0        1.283927    1.382539   -0.092217
     23          8           0       -0.469572   -0.758134    0.334034
 ---------------------------------------------------------------------
                    Distance matrix (angstroms):
                    1          2          3          4          5
     1  H    0.000000
     2  C    1.088357   0.000000
     3  H    1.771523   1.089731   0.000000
     4  H    1.774278   1.089536   1.767550   0.000000
     5  C    2.154529   1.520609   2.150508   2.156823   0.000000
     6  H    2.462217   2.150795   2.491814   3.063213   1.110667
     7  H    3.089195   2.198879   2.502783   2.575104   1.098613
     8  O    2.700998   2.432233   3.342466   2.755836   1.358794
     9  H    5.163458   5.823873   5.897845   6.835626   5.693301
    10  C    5.351364   6.156593   6.350628   7.089634   6.136163
    11  H    5.215710   6.098949   6.215844   6.987122   6.344634
    12  H    6.434254   7.232720   7.423162   8.167424   7.145480
    13  C    4.829960   5.666704   6.113858   6.494414   5.522730
    14  H    5.339234   6.049020   6.544548   6.887557   5.627294
    15  H    5.390490   6.314920   6.834093   7.038520   6.284633
    16  C    3.338770   4.198999   4.736728   4.982306   4.171692
    17  H    3.048551   4.063214   4.542106   4.759057   4.429192
    18  C    3.578574   4.343653   5.168909   4.873047   4.136807
    19  H    4.143082   4.714474   5.545708   5.279809   4.142459
    20  H    4.431746   5.283151   6.103438   5.737180   5.196123
    21  O    2.849718   3.559169   4.522118   3.837261   3.572784
    22  H    2.470682   2.929000   3.946782   3.214085   2.705782
    23  O    2.837654   3.447817   3.865312   4.388101   3.188075
                    6          7          8          9         10
     6  H    0.000000
     7  H    1.760855   0.000000
     8  O    1.927642   2.029571   0.000000
     9  H    4.762180   6.513570   5.933457   0.000000
    10  C    5.317274   7.057453   6.214643   1.089785   0.000000
    11  H    5.618132   7.296912   6.534484   1.764200   1.091474
    12  H    6.289951   8.043631   7.165540   1.765061   1.089546
    13  C    4.843741   6.512406   5.297797   2.162882   1.523244
    14  H    4.888022   6.539509   5.269786   2.506199   2.157335
    15  H    5.724251   7.319373   5.935962   3.064303   2.156617
    16  C    3.653831   5.219279   3.983283   2.781984   2.528289
    17  H    4.070814   5.507404   4.382891   3.233548   2.858236
    18  C    3.926671   5.174175   3.451424   4.253386   3.932355
    19  H    3.841201   5.069061   3.295921   4.402897   4.222003
    20  H    5.007795   6.240602   4.471023   4.629461   4.062020
    21  O    3.737254   4.600126   2.827573   5.240812   5.006556
    22  H    2.988448   3.687279   1.863171   5.399701   5.356784
    23  O    2.461573   4.150336   3.270722   2.710180   2.980868
                   11         12         13         14         15
    11  H    0.000000
    12  H    1.763050   0.000000
    13  C    2.168204   2.168650   0.000000
    14  H    3.069155   2.502866   1.092679   0.000000
    15  H    2.512868   2.499127   1.092716   1.761186   0.000000
    16  C    2.787584   3.478941   1.527410   2.142322   2.145752
    17  H    2.678029   3.844717   2.190491   3.072295   2.480178
    18  C    4.261942   4.722415   2.556675   2.742449   2.749518
    19  H    4.783760   4.907982   2.823643   2.568529   3.170101
    20  H    4.329735   4.697409   2.613164   2.872972   2.351674
    21  O    5.145196   5.900600   3.781616   4.078384   3.951223
    22  H    5.565428   6.293040   4.219961   4.391680   4.590834
    23  O    3.338945   3.978774   2.412619   2.683966   3.315746
                   16         17         18         19         20
    16  C    0.000000
    17  H    1.102511   0.000000
    18  C    1.598999   2.138211   0.000000
    19  H    2.187211   3.030637   1.092837   0.000000
    20  H    2.146449   2.455337   1.090417   1.781958   0.000000
    21  O    2.495917   2.582202   1.377917   2.069101   2.010745
    22  H    2.850867   3.080829   1.930758   2.232604   2.809350
    23  O    1.336856   2.021429   2.337863   2.530310   3.225303
                   21         22         23
    21  O    0.000000
    22  H    0.969648   0.000000
    23  O    2.902899   2.799809   0.000000
 Stoichiometry    C6H14O3(3)
 Framework group  C1[X(C6H14O3)]
 Deg. of freedom    63
 Full point group                 C1      NOp   1
 Largest Abelian subgroup         C1      NOp   1
 Largest concise Abelian subgroup C1      NOp   1
                         Standard orientation:                         
 ---------------------------------------------------------------------
 Center     Atomic      Atomic             Coordinates (Angstroms)
 Number     Number       Type             X           Y           Z
 ---------------------------------------------------------------------
      1          1           0       -1.752205   -0.669863    1.414099
      2          6           0       -2.688896   -1.035740    0.997847
      3          1           0       -2.788651   -2.095099    1.233052
      4          1           0       -3.517829   -0.501125    1.460607
      5          6           0       -2.707610   -0.837749   -0.509702
      6          1           0       -1.831620   -1.361641   -0.947605
      7          1           0       -3.589947   -1.279033   -0.993129
      8          8           0       -2.514463    0.440885   -0.926967
      9          1           0        2.858277   -2.034757   -0.467874
     10          6           0        3.390433   -1.234575    0.046082
     11          1           0        3.393907   -1.463970    1.113172
     12          1           0        4.423632   -1.236734   -0.299760
     13          6           0        2.725517    0.109783   -0.220119
     14          1           0        2.741608    0.329780   -1.290301
     15          1           0        3.277765    0.905769    0.285310
     16          6           0        1.275610    0.134428    0.259613
     17          1           0        1.206687    0.061865    1.357573
     18          6           0        0.629354    1.563728   -0.050631
     19          1           0        0.544178    1.650778   -1.136661
     20          1           0        1.368312    2.278201    0.313345
     21          8           0       -0.559814    1.789600    0.607790
     22          1           0       -1.285458    1.378211    0.113404
     23          8           0        0.474889   -0.750690   -0.342545
 ---------------------------------------------------------------------
 Rotational constants (GHZ):           2.3844740           0.7314967           0.6327196
 Standard basis: Aug-CC-pVTZ (5D, 7F)
 There are   845 symmetry adapted cartesian basis functions of A   symmetry.
 There are   736 symmetry adapted basis functions of A   symmetry.
   736 basis functions,  1026 primitive gaussians,   845 cartesian basis functions
    38 alpha electrons       36 beta electrons
       nuclear repulsion energy       478.2078830956 Hartrees.
 NAtoms=   23 NActive=   23 NUniq=   23 SFac= 1.00D+00 NAtFMM=   60 NAOKFM=F Big=F
 Integral buffers will be    131072 words long.
 Raffenetti 2 integral format.
 Two-electron integral symmetry is turned on.
 Nuclear repulsion after empirical dispersion term =      478.1949846687 Hartrees.
 One-electron integrals computed using PRISM.
 NBasis=   736 RedAO= T EigKep=  5.10D-06  NBF=   736
 NBsUse=   736 1.00D-06 EigRej= -1.00D+00 NBFU=   736
 Initial guess from the checkpoint file:  "/scratch/kurten/scratch_galib/third-paper/eto-buoh/SYS_1A_1B/DFT_high/calc-LM/TMP/G165084641_11_6_1762/Gau-167526.chk"
 B after Tr=     0.000000   -0.000000   -0.000000
         Rot=    1.000000   -0.000034   -0.000020   -0.000108 Ang=  -0.01 deg.
 Initial guess <Sx>= 0.0000 <Sy>= 0.0000 <Sz>= 1.0000 <S**2>= 2.0104 S= 1.0035
 Requested convergence on RMS density matrix=1.00D-08 within 128 cycles.
 Requested convergence on MAX density matrix=1.00D-06.
 Requested convergence on             energy=1.00D-06.
 No special actions if energy rises.
 SCF Done:  E(UwB97XD) =  -462.630778463     A.U. after   14 cycles
            NFock= 14  Conv=0.68D-08     -V/T= 2.0059
 <Sx>= 0.0000 <Sy>= 0.0000 <Sz>= 1.0000 <S**2>= 2.0104 S= 1.0035
 <L.S>=  0.00000000000    
 Annihilation of the first spin contaminant:
 S**2 before annihilation     2.0104,   after     2.0001
 Calling FoFJK, ICntrl=      2127 FMM=F ISym2X=0 I1Cent= 0 IOpClX= 1 NMat=1 NMatS=1 NMatT=0.
 ***** Axes restored to original set *****
 -------------------------------------------------------------------
 Center     Atomic                   Forces (Hartrees/Bohr)
 Number     Number              X              Y              Z
 -------------------------------------------------------------------
      1        1           0.000003036   -0.000005000   -0.000005464
      2        6           0.000002819    0.000007915   -0.000000623
      3        1          -0.000001577    0.000001951   -0.000003369
      4        1           0.000002715    0.000000140    0.000000618
      5        6          -0.000004470   -0.000031028    0.000004014
      6        1           0.000000301    0.000006731   -0.000001273
      7        1           0.000000069    0.000002325    0.000000517
      8        8          -0.000004643    0.000022399   -0.000005196
      9        1           0.000000104   -0.000000558   -0.000000930
     10        6          -0.000000721    0.000002895    0.000001450
     11        1           0.000000269    0.000000340    0.000000416
     12        1          -0.000002152   -0.000002135   -0.000000288
     13        6          -0.000003989   -0.000003022   -0.000005246
     14        1           0.000001724   -0.000000810   -0.000001699
     15        1           0.000000395    0.000000810   -0.000000382
     16        6           0.000005634   -0.000045963    0.000020863
     17        1          -0.000002208    0.000003482   -0.000000018
     18        6           0.000018215    0.000023569   -0.000008577
     19        1           0.000002083    0.000000394    0.000001162
     20        1           0.000000490    0.000001822    0.000001480
     21        8          -0.000013351    0.000008430    0.000002621
     22        1           0.000014835   -0.000012866    0.000011018
     23        8          -0.000019577    0.000018181   -0.000011093
 -------------------------------------------------------------------
 Cartesian Forces:  Max     0.000045963 RMS     0.000010082

 GradGradGradGradGradGradGradGradGradGradGradGradGradGradGradGradGradGrad
 Berny optimization.
 Using GEDIIS/GDIIS optimizer.
 FormGI is forming the generalized inverse of G from B-inverse, IUseBI=4.
 Internal  Forces:  Max     0.000032484 RMS     0.000006880
 Search for a local minimum.
 Step number  12 out of a maximum of  115
 All quantities printed in internal units (Hartrees-Bohrs-Radians)
 Mixed Optimization -- En-DIIS/RFO-DIIS
 Swapping is turned off.
 Update second derivatives using D2CorX and points    1    3    2    5    6
                                                      7    8    9   10   11
                                                     12
 DE= -1.62D-07 DEPred=-6.78D-08 R= 2.39D+00
 Trust test= 2.39D+00 RLast= 4.45D-03 DXMaxT set to 1.41D-01
 ITU=  0  0  1  1  1  1 -1  0 -1 -1  0  0
     Eigenvalues ---    0.00318   0.00362   0.00393   0.00408   0.01031
     Eigenvalues ---    0.01453   0.01637   0.02978   0.03593   0.03652
     Eigenvalues ---    0.03898   0.04292   0.04861   0.04882   0.05208
     Eigenvalues ---    0.05456   0.05537   0.05580   0.05704   0.05777
     Eigenvalues ---    0.06336   0.06630   0.08205   0.08703   0.10200
     Eigenvalues ---    0.12073   0.12094   0.13933   0.14168   0.14678
     Eigenvalues ---    0.15964   0.15998   0.16002   0.16003   0.16044
     Eigenvalues ---    0.16150   0.16393   0.19349   0.21481   0.21738
     Eigenvalues ---    0.22032   0.24768   0.29355   0.29599   0.30678
     Eigenvalues ---    0.32133   0.32308   0.33118   0.33390   0.33926
     Eigenvalues ---    0.33990   0.34033   0.34123   0.34252   0.34256
     Eigenvalues ---    0.34292   0.34350   0.34505   0.35204   0.44271
     Eigenvalues ---    0.47076   0.52258   0.55307
 En-DIIS/RFO-DIIS/Sim-DIIS IScMMF=       -3 using points:    12   11   10    9    8    7    6    5
 RFO step:  Lambda=-6.08822205D-08.
 DIIS inversion failure, remove point   8.
 DIIS inversion failure, remove point   7.
 RFO-DIIS uses    6 points instead of    8
 DidBck=F Rises=F RFO-DIIS coefs:    1.13197    0.03836   -0.12489   -0.10047    0.07909
                  RFO-DIIS coefs:   -0.02406    0.00000    0.00000
 Iteration  1 RMS(Cart)=  0.00078687 RMS(Int)=  0.00000026
 Iteration  2 RMS(Cart)=  0.00000036 RMS(Int)=  0.00000006
 Variable       Old X    -DE/DX   Delta X   Delta X   Delta X     New X
                                 (Linear)    (Quad)   (Total)
    R1        2.05670  -0.00000  -0.00005   0.00004  -0.00001   2.05669
    R2        2.05929  -0.00000  -0.00002   0.00001  -0.00001   2.05929
    R3        2.05892   0.00000  -0.00004   0.00004   0.00000   2.05893
    R4        2.87354   0.00001   0.00005  -0.00001   0.00004   2.87358
    R5        2.09886  -0.00000  -0.00005   0.00001  -0.00003   2.09882
    R6        2.07608  -0.00000  -0.00007   0.00004  -0.00003   2.07605
    R7        2.56775   0.00002   0.00009  -0.00001   0.00008   2.56783
    R8        3.52088  -0.00001  -0.00030  -0.00018  -0.00048   3.52040
    R9        2.05940   0.00000  -0.00003   0.00003  -0.00000   2.05939
   R10        2.06259  -0.00000  -0.00003   0.00002  -0.00001   2.06258
   R11        2.05894   0.00000  -0.00003   0.00003   0.00000   2.05895
   R12        2.87851   0.00000   0.00000   0.00000   0.00000   2.87852
   R13        2.06486  -0.00000  -0.00003   0.00002  -0.00001   2.06485
   R14        2.06493   0.00000  -0.00003   0.00002  -0.00000   2.06493
   R15        2.88639   0.00000   0.00000   0.00002   0.00002   2.88641
   R16        2.08344  -0.00000  -0.00003   0.00002  -0.00001   2.08344
   R17        3.02167   0.00003   0.00017   0.00013   0.00031   3.02198
   R18        2.52629  -0.00003  -0.00008  -0.00007  -0.00015   2.52615
   R19        2.06516   0.00000  -0.00004   0.00004  -0.00001   2.06516
   R20        2.06059   0.00000  -0.00002   0.00002  -0.00000   2.06059
   R21        2.60389  -0.00000  -0.00006  -0.00003  -0.00008   2.60380
   R22        1.83237   0.00001  -0.00002   0.00005   0.00003   1.83240
    A1        1.89973  -0.00001   0.00006  -0.00007  -0.00001   1.89973
    A2        1.90434  -0.00000   0.00000   0.00001   0.00001   1.90435
    A3        1.92410   0.00001  -0.00001   0.00007   0.00006   1.92415
    A4        1.89198  -0.00000  -0.00001  -0.00000  -0.00001   1.89197
    A5        1.91711   0.00000  -0.00007   0.00004  -0.00003   1.91708
    A6        1.92605  -0.00000   0.00003  -0.00005  -0.00002   1.92603
    A7        1.89627   0.00001  -0.00007   0.00005  -0.00002   1.89626
    A8        1.97560  -0.00000  -0.00000  -0.00002  -0.00002   1.97558
    A9        2.01000  -0.00000  -0.00005  -0.00003  -0.00008   2.00992
   A10        1.84469   0.00000   0.00021  -0.00002   0.00019   1.84488
   A11        1.78307  -0.00000  -0.00003  -0.00000  -0.00004   1.78303
   A12        1.93586   0.00000  -0.00004   0.00003  -0.00001   1.93585
   A13        1.97762   0.00001  -0.00011  -0.00005  -0.00016   1.97746
   A14        1.88421  -0.00000   0.00001  -0.00001  -0.00000   1.88421
   A15        1.88799  -0.00000   0.00001  -0.00001   0.00001   1.88800
   A16        1.93099  -0.00000  -0.00001   0.00000  -0.00000   1.93099
   A17        1.88272  -0.00000   0.00000   0.00000   0.00000   1.88272
   A18        1.93663  -0.00000  -0.00001   0.00000  -0.00001   1.93663
   A19        1.93929   0.00000  -0.00000   0.00001   0.00001   1.93930
   A20        1.92029  -0.00000  -0.00001   0.00000  -0.00001   1.92029
   A21        1.91926  -0.00000  -0.00001   0.00002   0.00001   1.91927
   A22        1.95381   0.00000   0.00001  -0.00001  -0.00000   1.95381
   A23        1.87435   0.00000   0.00002   0.00001   0.00002   1.87438
   A24        1.89478  -0.00000  -0.00002  -0.00000  -0.00002   1.89476
   A25        1.89939  -0.00000   0.00001  -0.00001  -0.00000   1.89939
   A26        1.95095  -0.00000  -0.00001  -0.00001  -0.00002   1.95093
   A27        1.91467   0.00001  -0.00015   0.00004  -0.00011   1.91456
   A28        2.00029  -0.00000  -0.00000   0.00004   0.00004   2.00033
   A29        1.79958  -0.00000   0.00005  -0.00008  -0.00004   1.79954
   A30        1.94717   0.00000   0.00015  -0.00002   0.00012   1.94729
   A31        1.83626  -0.00000  -0.00005   0.00003  -0.00001   1.83624
   A32        1.87079  -0.00001  -0.00010   0.00001  -0.00009   1.87070
   A33        1.82041  -0.00000  -0.00008  -0.00001  -0.00009   1.82033
   A34        1.98517   0.00002   0.00006   0.00001   0.00007   1.98523
   A35        1.90958   0.00000   0.00006  -0.00000   0.00006   1.90965
   A36        1.97636  -0.00001   0.00004  -0.00001   0.00003   1.97639
   A37        1.89436  -0.00001   0.00002  -0.00001   0.00001   1.89437
   A38        1.90993   0.00001   0.00010  -0.00008   0.00001   1.90994
   A39        3.11790   0.00000  -0.00021   0.00018  -0.00002   3.11787
   A40        3.01182  -0.00001  -0.00030   0.00003  -0.00027   3.01154
    D1        1.00033  -0.00000  -0.00046   0.00004  -0.00042   0.99990
    D2        3.04369   0.00000  -0.00024   0.00003  -0.00021   3.04347
    D3       -0.98660  -0.00000  -0.00034   0.00002  -0.00032  -0.98692
    D4       -1.09304  -0.00000  -0.00048   0.00005  -0.00043  -1.09347
    D5        0.95032   0.00000  -0.00026   0.00005  -0.00022   0.95010
    D6       -3.07996  -0.00000  -0.00037   0.00004  -0.00033  -3.08029
    D7        3.10515  -0.00000  -0.00045   0.00006  -0.00039   3.10476
    D8       -1.13468   0.00000  -0.00023   0.00005  -0.00018  -1.13486
    D9        1.11822  -0.00000  -0.00033   0.00005  -0.00029   1.11794
   D10        0.64453   0.00002   0.00010   0.00039   0.00050   0.64502
   D11       -1.40726   0.00001   0.00023   0.00035   0.00058  -1.40668
   D12        2.91687   0.00001   0.00002   0.00037   0.00039   2.91726
   D13        1.58940   0.00002   0.00024   0.00030   0.00054   1.58994
   D14       -1.06296  -0.00000   0.00010  -0.00005   0.00006  -1.06291
   D15       -3.12407  -0.00000   0.00010  -0.00007   0.00003  -3.12404
   D16        1.04551  -0.00000   0.00008  -0.00006   0.00003   1.04553
   D17        3.12920   0.00000   0.00011  -0.00004   0.00007   3.12927
   D18        1.06809   0.00000   0.00010  -0.00006   0.00004   1.06813
   D19       -1.04552  -0.00000   0.00009  -0.00005   0.00004  -1.04548
   D20        1.03456   0.00000   0.00011  -0.00005   0.00007   1.03463
   D21       -1.02655  -0.00000   0.00011  -0.00007   0.00004  -1.02651
   D22       -3.14016  -0.00000   0.00009  -0.00006   0.00004  -3.14012
   D23        1.16057   0.00000   0.00015   0.00006   0.00020   1.16077
   D24       -3.13756  -0.00000   0.00011  -0.00003   0.00008  -3.13748
   D25       -1.07689   0.00000  -0.00005   0.00007   0.00001  -1.07687
   D26       -2.99941   0.00000   0.00013   0.00005   0.00018  -2.99923
   D27       -1.01436  -0.00000   0.00010  -0.00004   0.00006  -1.01430
   D28        1.04632   0.00000  -0.00007   0.00006  -0.00001   1.04631
   D29       -0.96449  -0.00000   0.00015   0.00005   0.00020  -0.96429
   D30        1.02056  -0.00000   0.00011  -0.00003   0.00008   1.02064
   D31        3.08124   0.00000  -0.00005   0.00006   0.00001   3.08125
   D32        1.18735   0.00000  -0.00016   0.00009  -0.00007   1.18728
   D33       -0.83667   0.00000  -0.00015   0.00009  -0.00006  -0.83673
   D34       -2.89741   0.00000  -0.00015   0.00010  -0.00005  -2.89747
   D35       -3.01516  -0.00000  -0.00021   0.00005  -0.00016  -3.01532
   D36        1.24401   0.00000  -0.00020   0.00005  -0.00015   1.24386
   D37       -0.81674  -0.00000  -0.00021   0.00006  -0.00015  -0.81689
   D38       -0.97268   0.00000  -0.00005   0.00000  -0.00005  -0.97272
   D39       -2.99670   0.00000  -0.00004   0.00000  -0.00004  -2.99673
   D40        1.22574   0.00000  -0.00004   0.00001  -0.00003   1.22571
   D41       -1.44093   0.00000  -0.00006  -0.00006  -0.00012  -1.44104
   D42        0.70054   0.00001  -0.00012  -0.00004  -0.00017   0.70037
   D43        2.82460  -0.00000  -0.00001  -0.00005  -0.00006   2.82454
         Item               Value     Threshold  Converged?
 Maximum Force            0.000032     0.000450     YES
 RMS     Force            0.000007     0.000300     YES
 Maximum Displacement     0.002540     0.001800     NO 
 RMS     Displacement     0.000787     0.001200     YES
 Predicted change in Energy=-3.004403D-08
 GradGradGradGradGradGradGradGradGradGradGradGradGradGradGradGradGradGrad

                          Input orientation:                          
 ---------------------------------------------------------------------
 Center     Atomic      Atomic             Coordinates (Angstroms)
 Number     Number       Type             X           Y           Z
 ---------------------------------------------------------------------
      1          1           0        1.760580   -0.646321   -1.419620
      2          6           0        2.697716   -1.014389   -1.006322
      3          1           0        2.801778   -2.070130   -1.255502
      4          1           0        3.525681   -0.470659   -1.460107
      5          6           0        2.712655   -0.836619    0.503808
      6          1           0        1.837437   -1.369111    0.932747
      7          1           0        3.595483   -1.281384    0.983093
      8          8           0        2.514424    0.435729    0.937713
      9          1           0       -2.849219   -2.051740    0.440612
     10          6           0       -3.383392   -1.246868   -0.063838
     11          1           0       -3.384871   -1.462781   -1.133740
     12          1           0       -4.416981   -1.256754    0.280701
     13          6           0       -2.723173    0.096177    0.220104
     14          1           0       -2.741168    0.302556    1.292960
     15          1           0       -3.277443    0.896688   -0.275871
     16          6           0       -1.272801    0.131597   -0.257583
     17          1           0       -1.202431    0.073344   -1.356299
     18          6           0       -0.631614    1.559110    0.071663
     19          1           0       -0.548099    1.632526    1.158825
     20          1           0       -1.372554    2.275635   -0.284152
     21          8           0        0.557561    1.797354   -0.582276
     22          1           0        1.284012    1.382218   -0.092190
     23          8           0       -0.469884   -0.758394    0.334210
 ---------------------------------------------------------------------
                    Distance matrix (angstroms):
                    1          2          3          4          5
     1  H    0.000000
     2  C    1.088354   0.000000
     3  H    1.771513   1.089728   0.000000
     4  H    1.774282   1.089536   1.767542   0.000000
     5  C    2.154585   1.520631   2.150503   2.156826   0.000000
     6  H    2.462105   2.150790   2.491951   3.063190   1.110650
     7  H    3.089207   2.198872   2.502677   2.575145   1.098596
     8  O    2.701135   2.432223   3.342468   2.755670   1.358837
     9  H    5.165841   5.825651   5.900078   6.837536   5.693414
    10  C    5.353433   6.158100   6.352491   7.091357   6.136148
    11  H    5.217663   6.100423   6.217582   6.989031   6.344562
    12  H    6.436302   7.234231   7.425092   8.169103   7.145489
    13  C    4.831567   5.667761   6.115177   6.495582   5.522574
    14  H    5.340805   6.050001   6.545881   6.888442   5.627137
    15  H    5.391727   6.315719   6.835102   7.039499   6.284388
    16  C    3.340193   4.199869   4.737683   4.983392   4.171453
    17  H    3.049813   4.064086   4.542942   4.760436   4.428987
    18  C    3.579168   4.343892   5.169229   4.873334   4.136472
    19  H    4.143853   4.714800   5.546198   5.279950   4.142250
    20  H    4.432115   5.283265   6.103625   5.737395   5.195762
    21  O    2.849552   3.558930   4.521855   3.837213   3.572369
    22  H    2.470660   2.928810   3.946596   3.213943   2.705452
    23  O    2.839621   3.449094   3.866731   4.389407   3.188014
                    6          7          8          9         10
     6  H    0.000000
     7  H    1.760953   0.000000
     8  O    1.927636   2.029587   0.000000
     9  H    4.761610   6.513211   5.933235   0.000000
    10  C    5.316500   7.057049   6.214375   1.089784   0.000000
    11  H    5.617085   7.296521   6.534289   1.764194   1.091471
    12  H    6.289319   8.043229   7.165231   1.765064   1.089547
    13  C    4.842942   6.511930   5.297422   2.162881   1.523247
    14  H    4.887520   6.538962   5.269268   2.506169   2.157329
    15  H    5.723338   7.318886   5.935570   3.064303   2.156622
    16  C    3.652751   5.218809   3.983001   2.782001   2.528299
    17  H    4.069546   5.507087   4.382786   3.233695   2.858322
    18  C    3.925832   5.173727   3.451026   4.253485   3.932449
    19  H    3.840796   5.068631   3.295490   4.402817   4.221931
    20  H    5.006901   6.240167   4.470660   4.629470   4.062023
    21  O    3.736292   4.599780   2.827314   5.240989   5.006712
    22  H    2.987739   3.686991   1.862915   5.399958   5.357010
    23  O    2.460681   4.149912   3.270510   2.710222   2.980869
                   11         12         13         14         15
    11  H    0.000000
    12  H    1.763049   0.000000
    13  C    2.168199   2.168659   0.000000
    14  H    3.069144   2.502892   1.092674   0.000000
    15  H    2.512882   2.499127   1.092715   1.761197   0.000000
    16  C    2.787568   3.478957   1.527422   2.142315   2.145761
    17  H    2.678108   3.844772   2.190486   3.072268   2.480100
    18  C    4.262071   4.722478   2.556722   2.742392   2.749544
    19  H    4.783728   4.907880   2.823564   2.568339   3.170036
    20  H    4.329778   4.697379   2.613137   2.872878   2.351630
    21  O    5.145421   5.900709   3.781670   4.078302   3.951245
    22  H    5.565727   6.293214   4.220066   4.391627   4.590899
    23  O    3.338891   3.978795   2.412597   2.683944   3.315703
                   16         17         18         19         20
    16  C    0.000000
    17  H    1.102508   0.000000
    18  C    1.599162   2.138319   0.000000
    19  H    2.187279   3.030684   1.092833   0.000000
    20  H    2.146522   2.455306   1.090415   1.781992   0.000000
    21  O    2.496076   2.582419   1.377873   2.069078   2.010715
    22  H    2.851087   3.081156   1.930741   2.232559   2.809339
    23  O    1.336779   2.021443   2.337929   2.530337   3.225294
                   21         22         23
    21  O    0.000000
    22  H    0.969667   0.000000
    23  O    2.903004   2.800033   0.000000
 Stoichiometry    C6H14O3(3)
 Framework group  C1[X(C6H14O3)]
 Deg. of freedom    63
 Full point group                 C1      NOp   1
 Largest Abelian subgroup         C1      NOp   1
 Largest concise Abelian subgroup C1      NOp   1
                         Standard orientation:                         
 ---------------------------------------------------------------------
 Center     Atomic      Atomic             Coordinates (Angstroms)
 Number     Number       Type             X           Y           Z
 ---------------------------------------------------------------------
      1          1           0       -1.753739   -0.668838    1.415008
      2          6           0       -2.690057   -1.034868    0.998060
      3          1           0       -2.790208   -2.094040    1.233926
      4          1           0       -3.519388   -0.499807    1.459586
      5          6           0       -2.707269   -0.837997   -0.509675
      6          1           0       -1.830695   -1.361973   -0.946264
      7          1           0       -3.589086   -1.279692   -0.993635
      8          8           0       -2.513897    0.440434   -0.927599
      9          1           0        2.858823   -2.034587   -0.467787
     10          6           0        3.390775   -1.234342    0.046277
     11          1           0        3.394175   -1.463811    1.113349
     12          1           0        4.424013   -1.236281   -0.299452
     13          6           0        2.725624    0.109908   -0.219893
     14          1           0        2.741728    0.329950   -1.290061
     15          1           0        3.277680    0.905972    0.285620
     16          6           0        1.275665    0.134249    0.259737
     17          1           0        1.206704    0.061812    1.357699
     18          6           0        0.629205    1.563601   -0.050680
     19          1           0        0.544241    1.650521   -1.136733
     20          1           0        1.368064    2.278109    0.313421
     21          8           0       -0.560063    1.789412    0.607487
     22          1           0       -1.285619    1.378022    0.112937
     23          8           0        0.475166   -0.750930   -0.342459
 ---------------------------------------------------------------------
 Rotational constants (GHZ):           2.3848253           0.7314004           0.6326988
 Standard basis: Aug-CC-pVTZ (5D, 7F)
 There are   845 symmetry adapted cartesian basis functions of A   symmetry.
 There are   736 symmetry adapted basis functions of A   symmetry.
   736 basis functions,  1026 primitive gaussians,   845 cartesian basis functions
    38 alpha electrons       36 beta electrons
       nuclear repulsion energy       478.2042561774 Hartrees.
 NAtoms=   23 NActive=   23 NUniq=   23 SFac= 1.00D+00 NAtFMM=   60 NAOKFM=F Big=F
 Integral buffers will be    131072 words long.
 Raffenetti 2 integral format.
 Two-electron integral symmetry is turned on.
 Nuclear repulsion after empirical dispersion term =      478.1913582960 Hartrees.
 One-electron integrals computed using PRISM.
 NBasis=   736 RedAO= T EigKep=  5.10D-06  NBF=   736
 NBsUse=   736 1.00D-06 EigRej= -1.00D+00 NBFU=   736
 Initial guess from the checkpoint file:  "/scratch/kurten/scratch_galib/third-paper/eto-buoh/SYS_1A_1B/DFT_high/calc-LM/TMP/G165084641_11_6_1762/Gau-167526.chk"
 B after Tr=    -0.000000    0.000000   -0.000000
         Rot=    1.000000    0.000113    0.000056   -0.000003 Ang=   0.01 deg.
 Initial guess <Sx>= 0.0000 <Sy>= 0.0000 <Sz>= 1.0000 <S**2>= 2.0104 S= 1.0035
 Requested convergence on RMS density matrix=1.00D-08 within 128 cycles.
 Requested convergence on MAX density matrix=1.00D-06.
 Requested convergence on             energy=1.00D-06.
 No special actions if energy rises.
 SCF Done:  E(UwB97XD) =  -462.630778500     A.U. after   14 cycles
            NFock= 14  Conv=0.13D-08     -V/T= 2.0059
 <Sx>= 0.0000 <Sy>= 0.0000 <Sz>= 1.0000 <S**2>= 2.0104 S= 1.0035
 <L.S>=  0.00000000000    
 Annihilation of the first spin contaminant:
 S**2 before annihilation     2.0104,   after     2.0001
 Calling FoFJK, ICntrl=      2127 FMM=F ISym2X=0 I1Cent= 0 IOpClX= 1 NMat=1 NMatS=1 NMatT=0.
 ***** Axes restored to original set *****
 -------------------------------------------------------------------
 Center     Atomic                   Forces (Hartrees/Bohr)
 Number     Number              X              Y              Z
 -------------------------------------------------------------------
      1        1          -0.000001806   -0.000000595   -0.000004565
      2        6           0.000004927    0.000002105    0.000008824
      3        1          -0.000001944   -0.000000523   -0.000004266
      4        1           0.000000647    0.000000240   -0.000000525
      5        6          -0.000002569    0.000005278   -0.000003382
      6        1          -0.000001789    0.000000346    0.000002585
      7        1          -0.000000086   -0.000003996    0.000004164
      8        8           0.000001065    0.000000972   -0.000008927
      9        1           0.000000442   -0.000001098   -0.000000208
     10        6           0.000000832    0.000004099    0.000000402
     11        1          -0.000000334   -0.000000267   -0.000001462
     12        1          -0.000001302   -0.000001255   -0.000000023
     13        6           0.000000148   -0.000003667   -0.000004553
     14        1          -0.000000658    0.000000666    0.000001133
     15        1          -0.000000344    0.000001538    0.000000246
     16        6          -0.000001043   -0.000010246    0.000017579
     17        1           0.000003451    0.000003065   -0.000003983
     18        6          -0.000001942    0.000005313   -0.000006591
     19        1           0.000001671    0.000000835    0.000001759
     20        1          -0.000001938    0.000001207    0.000002902
     21        8          -0.000000305    0.000001402   -0.000001524
     22        1           0.000004919   -0.000009889    0.000006816
     23        8          -0.000002041    0.000004469   -0.000006400
 -------------------------------------------------------------------
 Cartesian Forces:  Max     0.000017579 RMS     0.000004126

 GradGradGradGradGradGradGradGradGradGradGradGradGradGradGradGradGradGrad
 Berny optimization.
 Using GEDIIS/GDIIS optimizer.
 FormGI is forming the generalized inverse of G from B-inverse, IUseBI=4.
 Internal  Forces:  Max     0.000008873 RMS     0.000002768
 Search for a local minimum.
 Step number  13 out of a maximum of  115
 All quantities printed in internal units (Hartrees-Bohrs-Radians)
 Mixed Optimization -- En-DIIS/RFO-DIIS
 Swapping is turned off.
 Update second derivatives using D2CorX and points    1    3    2    5    6
                                                      7    8    9   10   11
                                                     12   13
 DE= -3.72D-08 DEPred=-3.00D-08 R= 1.24D+00
 Trust test= 1.24D+00 RLast= 1.68D-03 DXMaxT set to 1.41D-01
 ITU=  0  0  0  1  1  1  1 -1  0 -1 -1  0  0
     Eigenvalues ---    0.00317   0.00363   0.00392   0.00410   0.00963
     Eigenvalues ---    0.01362   0.01576   0.02727   0.03471   0.03639
     Eigenvalues ---    0.04063   0.04405   0.04799   0.04877   0.05296
     Eigenvalues ---    0.05443   0.05538   0.05581   0.05718   0.05780
     Eigenvalues ---    0.06333   0.06572   0.08203   0.08751   0.10282
     Eigenvalues ---    0.12093   0.12139   0.13924   0.14250   0.14666
     Eigenvalues ---    0.15978   0.15986   0.16002   0.16008   0.16024
     Eigenvalues ---    0.16267   0.16311   0.19934   0.21375   0.21718
     Eigenvalues ---    0.22061   0.24422   0.29361   0.29603   0.30779
     Eigenvalues ---    0.32171   0.33049   0.33262   0.33525   0.33939
     Eigenvalues ---    0.33991   0.34028   0.34124   0.34252   0.34257
     Eigenvalues ---    0.34304   0.34360   0.34577   0.35756   0.44746
     Eigenvalues ---    0.46949   0.52248   0.54955
 En-DIIS/RFO-DIIS/Sim-DIIS IScMMF=       -3 using points:    13   12   11   10    9    8    7    6    5
 RFO step:  Lambda=-4.87663893D-09.
 DIIS inversion failure, remove point   9.
 DIIS inversion failure, remove point   8.
 DIIS inversion failure, remove point   7.
 DIIS inversion failure, remove point   6.
 DIIS inversion failure, remove point   5.
 DIIS inversion failure, remove point   4.
 RFO-DIIS uses    3 points instead of    9
 DidBck=F Rises=F RFO-DIIS coefs:    1.24625   -0.19859   -0.04766    0.00000    0.00000
                  RFO-DIIS coefs:    0.00000    0.00000    0.00000    0.00000
 Iteration  1 RMS(Cart)=  0.00027372 RMS(Int)=  0.00000004
 Iteration  2 RMS(Cart)=  0.00000006 RMS(Int)=  0.00000000
 Variable       Old X    -DE/DX   Delta X   Delta X   Delta X     New X
                                 (Linear)    (Quad)   (Total)
    R1        2.05669   0.00000  -0.00000   0.00001   0.00001   2.05670
    R2        2.05929   0.00000  -0.00000   0.00000   0.00000   2.05929
    R3        2.05893   0.00000   0.00000   0.00000   0.00000   2.05893
    R4        2.87358  -0.00000   0.00001  -0.00001   0.00001   2.87358
    R5        2.09882   0.00000  -0.00001   0.00001   0.00000   2.09883
    R6        2.07605   0.00000  -0.00001   0.00002   0.00000   2.07605
    R7        2.56783  -0.00001   0.00003  -0.00003   0.00000   2.56783
    R8        3.52040  -0.00001  -0.00017  -0.00009  -0.00027   3.52013
    R9        2.05939   0.00000  -0.00000   0.00000   0.00000   2.05939
   R10        2.06258   0.00000  -0.00000   0.00000   0.00000   2.06258
   R11        2.05895   0.00000   0.00000   0.00000   0.00000   2.05895
   R12        2.87852  -0.00000   0.00000  -0.00001  -0.00000   2.87852
   R13        2.06485   0.00000  -0.00000   0.00000   0.00000   2.06486
   R14        2.06493   0.00000  -0.00000   0.00000   0.00000   2.06493
   R15        2.88641  -0.00000   0.00001  -0.00000   0.00001   2.88642
   R16        2.08344   0.00000  -0.00000   0.00002   0.00001   2.08345
   R17        3.02198   0.00000   0.00011   0.00001   0.00012   3.02210
   R18        2.52615  -0.00001  -0.00005  -0.00002  -0.00007   2.52607
   R19        2.06516   0.00000  -0.00000   0.00000   0.00000   2.06516
   R20        2.06059   0.00000  -0.00000   0.00000   0.00000   2.06059
   R21        2.60380   0.00000  -0.00003  -0.00000  -0.00003   2.60377
   R22        1.83240   0.00001   0.00001   0.00001   0.00002   1.83243
    A1        1.89973  -0.00000   0.00000  -0.00003  -0.00003   1.89970
    A2        1.90435  -0.00000   0.00001  -0.00001  -0.00000   1.90435
    A3        1.92415   0.00000   0.00001   0.00002   0.00003   1.92418
    A4        1.89197  -0.00000  -0.00000  -0.00000  -0.00001   1.89196
    A5        1.91708   0.00000  -0.00002   0.00003   0.00001   1.91710
    A6        1.92603  -0.00000  -0.00001  -0.00001  -0.00001   1.92602
    A7        1.89626   0.00001  -0.00002   0.00002   0.00001   1.89627
    A8        1.97558   0.00000  -0.00001   0.00000  -0.00000   1.97558
    A9        2.00992  -0.00000  -0.00003   0.00000  -0.00002   2.00990
   A10        1.84488  -0.00000   0.00007  -0.00005   0.00003   1.84490
   A11        1.78303  -0.00000  -0.00001  -0.00001  -0.00002   1.78300
   A12        1.93585   0.00000  -0.00000   0.00002   0.00002   1.93587
   A13        1.97746  -0.00000  -0.00007  -0.00001  -0.00007   1.97739
   A14        1.88421  -0.00000  -0.00000  -0.00001  -0.00001   1.88420
   A15        1.88800  -0.00000   0.00000  -0.00001  -0.00000   1.88800
   A16        1.93099  -0.00000  -0.00000  -0.00000  -0.00000   1.93098
   A17        1.88272  -0.00000   0.00000  -0.00000  -0.00000   1.88272
   A18        1.93663   0.00000  -0.00000   0.00000   0.00000   1.93663
   A19        1.93930   0.00000  -0.00000   0.00001   0.00001   1.93931
   A20        1.92029   0.00000  -0.00000   0.00000   0.00000   1.92029
   A21        1.91927   0.00000   0.00000   0.00000   0.00001   1.91927
   A22        1.95381  -0.00000  -0.00000  -0.00001  -0.00001   1.95379
   A23        1.87438  -0.00000   0.00001  -0.00001   0.00000   1.87438
   A24        1.89476   0.00000  -0.00000   0.00001   0.00000   1.89476
   A25        1.89939   0.00000  -0.00000   0.00000   0.00000   1.89939
   A26        1.95093  -0.00000  -0.00000   0.00000   0.00000   1.95093
   A27        1.91456   0.00001  -0.00005   0.00004  -0.00001   1.91456
   A28        2.00033   0.00000   0.00002   0.00003   0.00005   2.00038
   A29        1.79954  -0.00001  -0.00001  -0.00008  -0.00009   1.79945
   A30        1.94729  -0.00000   0.00005  -0.00002   0.00003   1.94733
   A31        1.83624  -0.00000  -0.00001   0.00001  -0.00000   1.83624
   A32        1.87070   0.00000  -0.00004   0.00000  -0.00004   1.87066
   A33        1.82033   0.00000  -0.00004   0.00001  -0.00002   1.82030
   A34        1.98523  -0.00001   0.00002  -0.00004  -0.00002   1.98521
   A35        1.90965  -0.00000   0.00003  -0.00001   0.00002   1.90967
   A36        1.97639   0.00000   0.00002  -0.00001   0.00001   1.97640
   A37        1.89437   0.00000   0.00001   0.00004   0.00005   1.89442
   A38        1.90994  -0.00000   0.00001   0.00000   0.00001   1.90995
   A39        3.11787   0.00000   0.00000   0.00021   0.00021   3.11809
   A40        3.01154  -0.00000  -0.00008  -0.00002  -0.00010   3.01144
    D1        0.99990  -0.00000  -0.00017   0.00009  -0.00007   0.99983
    D2        3.04347   0.00000  -0.00009   0.00006  -0.00004   3.04344
    D3       -0.98692   0.00000  -0.00013   0.00009  -0.00004  -0.98695
    D4       -1.09347  -0.00000  -0.00017   0.00010  -0.00007  -1.09354
    D5        0.95010   0.00000  -0.00010   0.00006  -0.00003   0.95007
    D6       -3.08029   0.00000  -0.00013   0.00010  -0.00003  -3.08032
    D7        3.10476  -0.00000  -0.00016   0.00009  -0.00006   3.10470
    D8       -1.13486   0.00000  -0.00008   0.00006  -0.00003  -1.13488
    D9        1.11794   0.00000  -0.00012   0.00009  -0.00002   1.11791
   D10        0.64502   0.00001   0.00014   0.00030   0.00044   0.64547
   D11       -1.40668   0.00000   0.00018   0.00028   0.00046  -1.40622
   D12        2.91726   0.00001   0.00011   0.00033   0.00044   2.91769
   D13        1.58994  -0.00000   0.00010  -0.00027  -0.00017   1.58977
   D14       -1.06291  -0.00000   0.00003  -0.00005  -0.00002  -1.06293
   D15       -3.12404  -0.00000   0.00002  -0.00005  -0.00003  -3.12407
   D16        1.04553  -0.00000   0.00002  -0.00005  -0.00003   1.04551
   D17        3.12927   0.00000   0.00003  -0.00005  -0.00002   3.12925
   D18        1.06813   0.00000   0.00002  -0.00004  -0.00002   1.06811
   D19       -1.04548   0.00000   0.00002  -0.00004  -0.00002  -1.04550
   D20        1.03463  -0.00000   0.00003  -0.00005  -0.00002   1.03460
   D21       -1.02651  -0.00000   0.00002  -0.00005  -0.00003  -1.02653
   D22       -3.14012  -0.00000   0.00002  -0.00005  -0.00002  -3.14014
   D23        1.16077   0.00000   0.00007  -0.00001   0.00006   1.16084
   D24       -3.13748  -0.00000   0.00003  -0.00008  -0.00005  -3.13753
   D25       -1.07687   0.00000  -0.00001  -0.00001  -0.00002  -1.07690
   D26       -2.99923   0.00000   0.00007  -0.00001   0.00006  -2.99917
   D27       -1.01430  -0.00000   0.00003  -0.00007  -0.00005  -1.01435
   D28        1.04631   0.00000  -0.00002  -0.00001  -0.00003   1.04628
   D29       -0.96429   0.00000   0.00008  -0.00001   0.00007  -0.96422
   D30        1.02064  -0.00000   0.00003  -0.00008  -0.00004   1.02060
   D31        3.08125   0.00000  -0.00001  -0.00002  -0.00002   3.08123
   D32        1.18728   0.00000  -0.00003   0.00008   0.00005   1.18733
   D33       -0.83673   0.00000  -0.00003   0.00008   0.00005  -0.83667
   D34       -2.89747  -0.00000  -0.00003   0.00004   0.00002  -2.89745
   D35       -3.01532   0.00000  -0.00006   0.00006   0.00000  -3.01532
   D36        1.24386   0.00000  -0.00006   0.00006   0.00000   1.24386
   D37       -0.81689  -0.00000  -0.00005   0.00002  -0.00003  -0.81692
   D38       -0.97272  -0.00000  -0.00001   0.00001   0.00000  -0.97272
   D39       -2.99673  -0.00000  -0.00001   0.00001   0.00000  -2.99673
   D40        1.22571  -0.00000  -0.00001  -0.00002  -0.00003   1.22568
   D41       -1.44104   0.00000  -0.00006   0.00004  -0.00002  -1.44106
   D42        0.70037  -0.00000  -0.00008   0.00001  -0.00007   0.70029
   D43        2.82454   0.00000  -0.00003   0.00002  -0.00001   2.82453
         Item               Value     Threshold  Converged?
 Maximum Force            0.000009     0.000450     YES
 RMS     Force            0.000003     0.000300     YES
 Maximum Displacement     0.001017     0.001800     YES
 RMS     Displacement     0.000274     0.001200     YES
 Predicted change in Energy=-6.928076D-09
 Optimization completed.
    -- Stationary point found.
                           ----------------------------
                           !   Optimized Parameters   !
                           ! (Angstroms and Degrees)  !
 --------------------------                            --------------------------
 ! Name  Definition              Value          Derivative Info.                !
 --------------------------------------------------------------------------------
 ! R1    R(1,2)                  1.0884         -DE/DX =    0.0                 !
 ! R2    R(2,3)                  1.0897         -DE/DX =    0.0                 !
 ! R3    R(2,4)                  1.0895         -DE/DX =    0.0                 !
 ! R4    R(2,5)                  1.5206         -DE/DX =    0.0                 !
 ! R5    R(5,6)                  1.1107         -DE/DX =    0.0                 !
 ! R6    R(5,7)                  1.0986         -DE/DX =    0.0                 !
 ! R7    R(5,8)                  1.3588         -DE/DX =    0.0                 !
 ! R8    R(8,22)                 1.8629         -DE/DX =    0.0                 !
 ! R9    R(9,10)                 1.0898         -DE/DX =    0.0                 !
 ! R10   R(10,11)                1.0915         -DE/DX =    0.0                 !
 ! R11   R(10,12)                1.0895         -DE/DX =    0.0                 !
 ! R12   R(10,13)                1.5232         -DE/DX =    0.0                 !
 ! R13   R(13,14)                1.0927         -DE/DX =    0.0                 !
 ! R14   R(13,15)                1.0927         -DE/DX =    0.0                 !
 ! R15   R(13,16)                1.5274         -DE/DX =    0.0                 !
 ! R16   R(16,17)                1.1025         -DE/DX =    0.0                 !
 ! R17   R(16,18)                1.5992         -DE/DX =    0.0                 !
 ! R18   R(16,23)                1.3368         -DE/DX =    0.0                 !
 ! R19   R(18,19)                1.0928         -DE/DX =    0.0                 !
 ! R20   R(18,20)                1.0904         -DE/DX =    0.0                 !
 ! R21   R(18,21)                1.3779         -DE/DX =    0.0                 !
 ! R22   R(21,22)                0.9697         -DE/DX =    0.0                 !
 ! A1    A(1,2,3)              108.8464         -DE/DX =    0.0                 !
 ! A2    A(1,2,4)              109.1113         -DE/DX =    0.0                 !
 ! A3    A(1,2,5)              110.2457         -DE/DX =    0.0                 !
 ! A4    A(3,2,4)              108.4018         -DE/DX =    0.0                 !
 ! A5    A(3,2,5)              109.8407         -DE/DX =    0.0                 !
 ! A6    A(4,2,5)              110.3535         -DE/DX =    0.0                 !
 ! A7    A(2,5,6)              108.6476         -DE/DX =    0.0                 !
 ! A8    A(2,5,7)              113.1926         -DE/DX =    0.0                 !
 ! A9    A(2,5,8)              115.16           -DE/DX =    0.0                 !
 ! A10   A(6,5,7)              105.7036         -DE/DX =    0.0                 !
 ! A11   A(6,5,8)              102.16           -DE/DX =    0.0                 !
 ! A12   A(7,5,8)              110.9162         -DE/DX =    0.0                 !
 ! A13   A(5,8,22)             113.3002         -DE/DX =    0.0                 !
 ! A14   A(9,10,11)            107.9572         -DE/DX =    0.0                 !
 ! A15   A(9,10,12)            108.1745         -DE/DX =    0.0                 !
 ! A16   A(9,10,13)            110.6373         -DE/DX =    0.0                 !
 ! A17   A(11,10,12)           107.8721         -DE/DX =    0.0                 !
 ! A18   A(11,10,13)           110.9606         -DE/DX =    0.0                 !
 ! A19   A(12,10,13)           111.1139         -DE/DX =    0.0                 !
 ! A20   A(10,13,14)           110.0243         -DE/DX =    0.0                 !
 ! A21   A(10,13,15)           109.966          -DE/DX =    0.0                 !
 ! A22   A(10,13,16)           111.9448         -DE/DX =    0.0                 !
 ! A23   A(14,13,15)           107.3938         -DE/DX =    0.0                 !
 ! A24   A(14,13,16)           108.5618         -DE/DX =    0.0                 !
 ! A25   A(15,13,16)           108.8272         -DE/DX =    0.0                 !
 ! A26   A(13,16,17)           111.7802         -DE/DX =    0.0                 !
 ! A27   A(13,16,18)           109.6965         -DE/DX =    0.0                 !
 ! A28   A(13,16,23)           114.6105         -DE/DX =    0.0                 !
 ! A29   A(17,16,18)           103.1059         -DE/DX =    0.0                 !
 ! A30   A(17,16,23)           111.5716         -DE/DX =    0.0                 !
 ! A31   A(18,16,23)           105.2089         -DE/DX =    0.0                 !
 ! A32   A(16,18,19)           107.1832         -DE/DX =    0.0                 !
 ! A33   A(16,18,20)           104.2971         -DE/DX =    0.0                 !
 ! A34   A(16,18,21)           113.7455         -DE/DX =    0.0                 !
 ! A35   A(19,18,20)           109.4146         -DE/DX =    0.0                 !
 ! A36   A(19,18,21)           113.239          -DE/DX =    0.0                 !
 ! A37   A(20,18,21)           108.5395         -DE/DX =    0.0                 !
 ! A38   A(18,21,22)           109.4315         -DE/DX =    0.0                 !
 ! A39   L(8,22,21,1,-1)       178.6409         -DE/DX =    0.0                 !
 ! A40   L(8,22,21,1,-2)       172.5487         -DE/DX =    0.0                 !
 ! D1    D(1,2,5,6)             57.2903         -DE/DX =    0.0                 !
 ! D2    D(1,2,5,7)            174.3782         -DE/DX =    0.0                 !
 ! D3    D(1,2,5,8)            -56.5461         -DE/DX =    0.0                 !
 ! D4    D(3,2,5,6)            -62.6512         -DE/DX =    0.0                 !
 ! D5    D(3,2,5,7)             54.4367         -DE/DX =    0.0                 !
 ! D6    D(3,2,5,8)           -176.4876         -DE/DX =    0.0                 !
 ! D7    D(4,2,5,6)            177.8896         -DE/DX =    0.0                 !
 ! D8    D(4,2,5,7)            -65.0225         -DE/DX =    0.0                 !
 ! D9    D(4,2,5,8)             64.0532         -DE/DX =    0.0                 !
 ! D10   D(2,5,8,22)            36.9571         -DE/DX =    0.0                 !
 ! D11   D(6,5,8,22)           -80.5968         -DE/DX =    0.0                 !
 ! D12   D(7,5,8,22)           167.1464         -DE/DX =    0.0                 !
 ! D13   D(5,8,21,18)           91.0968         -DE/DX =    0.0                 !
 ! D14   D(9,10,13,14)         -60.9001         -DE/DX =    0.0                 !
 ! D15   D(9,10,13,15)        -178.9944         -DE/DX =    0.0                 !
 ! D16   D(9,10,13,16)          59.9047         -DE/DX =    0.0                 !
 ! D17   D(11,10,13,14)        179.2938         -DE/DX =    0.0                 !
 ! D18   D(11,10,13,15)         61.1996         -DE/DX =    0.0                 !
 ! D19   D(11,10,13,16)        -59.9014         -DE/DX =    0.0                 !
 ! D20   D(12,10,13,14)         59.2797         -DE/DX =    0.0                 !
 ! D21   D(12,10,13,15)        -58.8146         -DE/DX =    0.0                 !
 ! D22   D(12,10,13,16)       -179.9155         -DE/DX =    0.0                 !
 ! D23   D(10,13,16,17)         66.5074         -DE/DX =    0.0                 !
 ! D24   D(10,13,16,18)       -179.7644         -DE/DX =    0.0                 !
 ! D25   D(10,13,16,23)        -61.7003         -DE/DX =    0.0                 !
 ! D26   D(14,13,16,17)       -171.8433         -DE/DX =    0.0                 !
 ! D27   D(14,13,16,18)        -58.1151         -DE/DX =    0.0                 !
 ! D28   D(14,13,16,23)         59.949          -DE/DX =    0.0                 !
 ! D29   D(15,13,16,17)        -55.2497         -DE/DX =    0.0                 !
 ! D30   D(15,13,16,18)         58.4785         -DE/DX =    0.0                 !
 ! D31   D(15,13,16,23)        176.5426         -DE/DX =    0.0                 !
 ! D32   D(13,16,18,19)         68.0263         -DE/DX =    0.0                 !
 ! D33   D(13,16,18,20)        -47.9409         -DE/DX =    0.0                 !
 ! D34   D(13,16,18,21)       -166.0127         -DE/DX =    0.0                 !
 ! D35   D(17,16,18,19)       -172.7651         -DE/DX =    0.0                 !
 ! D36   D(17,16,18,20)         71.2677         -DE/DX =    0.0                 !
 ! D37   D(17,16,18,21)        -46.8041         -DE/DX =    0.0                 !
 ! D38   D(23,16,18,19)        -55.7329         -DE/DX =    0.0                 !
 ! D39   D(23,16,18,20)       -171.7001         -DE/DX =    0.0                 !
 ! D40   D(23,16,18,21)         70.2281         -DE/DX =    0.0                 !
 ! D41   D(16,18,21,22)        -82.5658         -DE/DX =    0.0                 !
 ! D42   D(19,18,21,22)         40.1282         -DE/DX =    0.0                 !
 ! D43   D(20,18,21,22)        161.8341         -DE/DX =    0.0                 !
 --------------------------------------------------------------------------------
 GradGradGradGradGradGradGradGradGradGradGradGradGradGradGradGradGradGrad

                          Input orientation:                          
 ---------------------------------------------------------------------
 Center     Atomic      Atomic             Coordinates (Angstroms)
 Number     Number       Type             X           Y           Z
 ---------------------------------------------------------------------
      1          1           0        1.760580   -0.646321   -1.419620
      2          6           0        2.697716   -1.014389   -1.006322
      3          1           0        2.801778   -2.070130   -1.255502
      4          1           0        3.525681   -0.470659   -1.460107
      5          6           0        2.712655   -0.836619    0.503808
      6          1           0        1.837437   -1.369111    0.932747
      7          1           0        3.595483   -1.281384    0.983093
      8          8           0        2.514424    0.435729    0.937713
      9          1           0       -2.849219   -2.051740    0.440612
     10          6           0       -3.383392   -1.246868   -0.063838
     11          1           0       -3.384871   -1.462781   -1.133740
     12          1           0       -4.416981   -1.256754    0.280701
     13          6           0       -2.723173    0.096177    0.220104
     14          1           0       -2.741168    0.302556    1.292960
     15          1           0       -3.277443    0.896688   -0.275871
     16          6           0       -1.272801    0.131597   -0.257583
     17          1           0       -1.202431    0.073344   -1.356299
     18          6           0       -0.631614    1.559110    0.071663
     19          1           0       -0.548099    1.632526    1.158825
     20          1           0       -1.372554    2.275635   -0.284152
     21          8           0        0.557561    1.797354   -0.582276
     22          1           0        1.284012    1.382218   -0.092190
     23          8           0       -0.469884   -0.758394    0.334210
 ---------------------------------------------------------------------
                    Distance matrix (angstroms):
                    1          2          3          4          5
     1  H    0.000000
     2  C    1.088354   0.000000
     3  H    1.771513   1.089728   0.000000
     4  H    1.774282   1.089536   1.767542   0.000000
     5  C    2.154585   1.520631   2.150503   2.156826   0.000000
     6  H    2.462105   2.150790   2.491951   3.063190   1.110650
     7  H    3.089207   2.198872   2.502677   2.575145   1.098596
     8  O    2.701135   2.432223   3.342468   2.755670   1.358837
     9  H    5.165841   5.825651   5.900078   6.837536   5.693414
    10  C    5.353433   6.158100   6.352491   7.091357   6.136148
    11  H    5.217663   6.100423   6.217582   6.989031   6.344562
    12  H    6.436302   7.234231   7.425092   8.169103   7.145489
    13  C    4.831567   5.667761   6.115177   6.495582   5.522574
    14  H    5.340805   6.050001   6.545881   6.888442   5.627137
    15  H    5.391727   6.315719   6.835102   7.039499   6.284388
    16  C    3.340193   4.199869   4.737683   4.983392   4.171453
    17  H    3.049813   4.064086   4.542942   4.760436   4.428987
    18  C    3.579168   4.343892   5.169229   4.873334   4.136472
    19  H    4.143853   4.714800   5.546198   5.279950   4.142250
    20  H    4.432115   5.283265   6.103625   5.737395   5.195762
    21  O    2.849552   3.558930   4.521855   3.837213   3.572369
    22  H    2.470660   2.928810   3.946596   3.213943   2.705452
    23  O    2.839621   3.449094   3.866731   4.389407   3.188014
                    6          7          8          9         10
     6  H    0.000000
     7  H    1.760953   0.000000
     8  O    1.927636   2.029587   0.000000
     9  H    4.761610   6.513211   5.933235   0.000000
    10  C    5.316500   7.057049   6.214375   1.089784   0.000000
    11  H    5.617085   7.296521   6.534289   1.764194   1.091471
    12  H    6.289319   8.043229   7.165231   1.765064   1.089547
    13  C    4.842942   6.511930   5.297422   2.162881   1.523247
    14  H    4.887520   6.538962   5.269268   2.506169   2.157329
    15  H    5.723338   7.318886   5.935570   3.064303   2.156622
    16  C    3.652751   5.218809   3.983001   2.782001   2.528299
    17  H    4.069546   5.507087   4.382786   3.233695   2.858322
    18  C    3.925832   5.173727   3.451026   4.253485   3.932449
    19  H    3.840796   5.068631   3.295490   4.402817   4.221931
    20  H    5.006901   6.240167   4.470660   4.629470   4.062023
    21  O    3.736292   4.599780   2.827314   5.240989   5.006712
    22  H    2.987739   3.686991   1.862915   5.399958   5.357010
    23  O    2.460681   4.149912   3.270510   2.710222   2.980869
                   11         12         13         14         15
    11  H    0.000000
    12  H    1.763049   0.000000
    13  C    2.168199   2.168659   0.000000
    14  H    3.069144   2.502892   1.092674   0.000000
    15  H    2.512882   2.499127   1.092715   1.761197   0.000000
    16  C    2.787568   3.478957   1.527422   2.142315   2.145761
    17  H    2.678108   3.844772   2.190486   3.072268   2.480100
    18  C    4.262071   4.722478   2.556722   2.742392   2.749544
    19  H    4.783728   4.907880   2.823564   2.568339   3.170036
    20  H    4.329778   4.697379   2.613137   2.872878   2.351630
    21  O    5.145421   5.900709   3.781670   4.078302   3.951245
    22  H    5.565727   6.293214   4.220066   4.391627   4.590899
    23  O    3.338891   3.978795   2.412597   2.683944   3.315703
                   16         17         18         19         20
    16  C    0.000000
    17  H    1.102508   0.000000
    18  C    1.599162   2.138319   0.000000
    19  H    2.187279   3.030684   1.092833   0.000000
    20  H    2.146522   2.455306   1.090415   1.781992   0.000000
    21  O    2.496076   2.582419   1.377873   2.069078   2.010715
    22  H    2.851087   3.081156   1.930741   2.232559   2.809339
    23  O    1.336779   2.021443   2.337929   2.530337   3.225294
                   21         22         23
    21  O    0.000000
    22  H    0.969667   0.000000
    23  O    2.903004   2.800033   0.000000
 Stoichiometry    C6H14O3(3)
 Framework group  C1[X(C6H14O3)]
 Deg. of freedom    63
 Full point group                 C1      NOp   1
 Largest Abelian subgroup         C1      NOp   1
 Largest concise Abelian subgroup C1      NOp   1
                         Standard orientation:                         
 ---------------------------------------------------------------------
 Center     Atomic      Atomic             Coordinates (Angstroms)
 Number     Number       Type             X           Y           Z
 ---------------------------------------------------------------------
      1          1           0       -1.753739   -0.668838    1.415008
      2          6           0       -2.690057   -1.034868    0.998060
      3          1           0       -2.790208   -2.094040    1.233926
      4          1           0       -3.519388   -0.499807    1.459586
      5          6           0       -2.707269   -0.837997   -0.509675
      6          1           0       -1.830695   -1.361973   -0.946264
      7          1           0       -3.589086   -1.279692   -0.993635
      8          8           0       -2.513897    0.440434   -0.927599
      9          1           0        2.858823   -2.034587   -0.467787
     10          6           0        3.390775   -1.234342    0.046277
     11          1           0        3.394175   -1.463811    1.113349
     12          1           0        4.424013   -1.236281   -0.299452
     13          6           0        2.725624    0.109908   -0.219893
     14          1           0        2.741728    0.329950   -1.290061
     15          1           0        3.277680    0.905972    0.285620
     16          6           0        1.275665    0.134249    0.259737
     17          1           0        1.206704    0.061812    1.357699
     18          6           0        0.629205    1.563601   -0.050680
     19          1           0        0.544241    1.650521   -1.136733
     20          1           0        1.368064    2.278109    0.313421
     21          8           0       -0.560063    1.789412    0.607487
     22          1           0       -1.285619    1.378022    0.112937
     23          8           0        0.475166   -0.750930   -0.342459
 ---------------------------------------------------------------------
 Rotational constants (GHZ):           2.3848253           0.7314004           0.6326988

 **********************************************************************

            Population analysis using the SCF Density.

 **********************************************************************

 Orbital symmetries:
 Alpha Orbitals:
       Occupied  (A) (A) (A) (A) (A) (A) (A) (A) (A) (A) (A) (A)
                 (A) (A) (A) (A) (A) (A) (A) (A) (A) (A) (A) (A)
                 (A) (A) (A) (A) (A) (A) (A) (A) (A) (A) (A) (A)
                 (A) (A)
       Virtual   (A) (A) (A) (A) (A) (A) (A) (A) (A) (A) (A) (A)
                 (A) (A) (A) (A) (A) (A) (A) (A) (A) (A) (A) (A)
                 (A) (A) (A) (A) (A) (A) (A) (A) (A) (A) (A) (A)
                 (A) (A) (A) (A) (A) (A) (A) (A) (A) (A) (A) (A)
                 (A) (A) (A) (A) (A) (A) (A) (A) (A) (A) (A) (A)
                 (A) (A) (A) (A) (A) (A) (A) (A) (A) (A) (A) (A)
                 (A) (A) (A) (A) (A) (A) (A) (A) (A) (A) (A) (A)
                 (A) (A) (A) (A) (A) (A) (A) (A) (A) (A) (A) (A)
                 (A) (A) (A) (A) (A) (A) (A) (A) (A) (A) (A) (A)
                 (A) (A) (A) (A) (A) (A) (A) (A) (A) (A) (A) (A)
                 (A) (A) (A) (A) (A) (A) (A) (A) (A) (A) (A) (A)
                 (A) (A) (A) (A) (A) (A) (A) (A) (A) (A) (A) (A)
                 (A) (A) (A) (A) (A) (A) (A) (A) (A) (A) (A) (A)
                 (A) (A) (A) (A) (A) (A) (A) (A) (A) (A) (A) (A)
                 (A) (A) (A) (A) (A) (A) (A) (A) (A) (A) (A) (A)
                 (A) (A) (A) (A) (A) (A) (A) (A) (A) (A) (A) (A)
                 (A) (A) (A) (A) (A) (A) (A) (A) (A) (A) (A) (A)
                 (A) (A) (A) (A) (A) (A) (A) (A) (A) (A) (A) (A)
                 (A) (A) (A) (A) (A) (A) (A) (A) (A) (A) (A) (A)
                 (A) (A) (A) (A) (A) (A) (A) (A) (A) (A) (A) (A)
                 (A) (A) (A) (A) (A) (A) (A) (A) (A) (A) (A) (A)
                 (A) (A) (A) (A) (A) (A) (A) (A) (A) (A) (A) (A)
                 (A) (A) (A) (A) (A) (A) (A) (A) (A) (A) (A) (A)
                 (A) (A) (A) (A) (A) (A) (A) (A) (A) (A) (A) (A)
                 (A) (A) (A) (A) (A) (A) (A) (A) (A) (A) (A) (A)
                 (A) (A) (A) (A) (A) (A) (A) (A) (A) (A) (A) (A)
                 (A) (A) (A) (A) (A) (A) (A) (A) (A) (A) (A) (A)
                 (A) (A) (A) (A) (A) (A) (A) (A) (A) (A) (A) (A)
                 (A) (A) (A) (A) (A) (A) (A) (A) (A) (A) (A) (A)
                 (A) (A) (A) (A) (A) (A) (A) (A) (A) (A) (A) (A)
                 (A) (A) (A) (A) (A) (A) (A) (A) (A) (A) (A) (A)
                 (A) (A) (A) (A) (A) (A) (A) (A) (A) (A) (A) (A)
                 (A) (A) (A) (A) (A) (A) (A) (A) (A) (A) (A) (A)
                 (A) (A) (A) (A) (A) (A) (A) (A) (A) (A) (A) (A)
                 (A) (A) (A) (A) (A) (A) (A) (A) (A) (A) (A) (A)
                 (A) (A) (A) (A) (A) (A) (A) (A) (A) (A) (A) (A)
                 (A) (A) (A) (A) (A) (A) (A) (A) (A) (A) (A) (A)
                 (A) (A) (A) (A) (A) (A) (A) (A) (A) (A) (A) (A)
                 (A) (A) (A) (A) (A) (A) (A) (A) (A) (A) (A) (A)
                 (A) (A) (A) (A) (A) (A) (A) (A) (A) (A) (A) (A)
                 (A) (A) (A) (A) (A) (A) (A) (A) (A) (A) (A) (A)
                 (A) (A) (A) (A) (A) (A) (A) (A) (A) (A) (A) (A)
                 (A) (A) (A) (A) (A) (A) (A) (A) (A) (A) (A) (A)
                 (A) (A) (A) (A) (A) (A) (A) (A) (A) (A) (A) (A)
                 (A) (A) (A) (A) (A) (A) (A) (A) (A) (A) (A) (A)
                 (A) (A) (A) (A) (A) (A) (A) (A) (A) (A) (A) (A)
                 (A) (A) (A) (A) (A) (A) (A) (A) (A) (A) (A) (A)
                 (A) (A) (A) (A) (A) (A) (A) (A) (A) (A) (A) (A)
                 (A) (A) (A) (A) (A) (A) (A) (A) (A) (A) (A) (A)
                 (A) (A) (A) (A) (A) (A) (A) (A) (A) (A) (A) (A)
                 (A) (A) (A) (A) (A) (A) (A) (A) (A) (A) (A) (A)
                 (A) (A) (A) (A) (A) (A) (A) (A) (A) (A) (A) (A)
                 (A) (A) (A) (A) (A) (A) (A) (A) (A) (A) (A) (A)
                 (A) (A) (A) (A) (A) (A) (A) (A) (A) (A) (A) (A)
                 (A) (A) (A) (A) (A) (A) (A) (A) (A) (A) (A) (A)
                 (A) (A) (A) (A) (A) (A) (A) (A) (A) (A) (A) (A)
                 (A) (A) (A) (A) (A) (A) (A) (A) (A) (A) (A) (A)
                 (A) (A) (A) (A) (A) (A) (A) (A) (A) (A) (A) (A)
                 (A) (A)
 Beta  Orbitals:
       Occupied  (A) (A) (A) (A) (A) (A) (A) (A) (A) (A) (A) (A)
                 (A) (A) (A) (A) (A) (A) (A) (A) (A) (A) (A) (A)
                 (A) (A) (A) (A) (A) (A) (A) (A) (A) (A) (A) (A)
       Virtual   (A) (A) (A) (A) (A) (A) (A) (A) (A) (A) (A) (A)
                 (A) (A) (A) (A) (A) (A) (A) (A) (A) (A) (A) (A)
                 (A) (A) (A) (A) (A) (A) (A) (A) (A) (A) (A) (A)
                 (A) (A) (A) (A) (A) (A) (A) (A) (A) (A) (A) (A)
                 (A) (A) (A) (A) (A) (A) (A) (A) (A) (A) (A) (A)
                 (A) (A) (A) (A) (A) (A) (A) (A) (A) (A) (A) (A)
                 (A) (A) (A) (A) (A) (A) (A) (A) (A) (A) (A) (A)
                 (A) (A) (A) (A) (A) (A) (A) (A) (A) (A) (A) (A)
                 (A) (A) (A) (A) (A) (A) (A) (A) (A) (A) (A) (A)
                 (A) (A) (A) (A) (A) (A) (A) (A) (A) (A) (A) (A)
                 (A) (A) (A) (A) (A) (A) (A) (A) (A) (A) (A) (A)
                 (A) (A) (A) (A) (A) (A) (A) (A) (A) (A) (A) (A)
                 (A) (A) (A) (A) (A) (A) (A) (A) (A) (A) (A) (A)
                 (A) (A) (A) (A) (A) (A) (A) (A) (A) (A) (A) (A)
                 (A) (A) (A) (A) (A) (A) (A) (A) (A) (A) (A) (A)
                 (A) (A) (A) (A) (A) (A) (A) (A) (A) (A) (A) (A)
                 (A) (A) (A) (A) (A) (A) (A) (A) (A) (A) (A) (A)
                 (A) (A) (A) (A) (A) (A) (A) (A) (A) (A) (A) (A)
                 (A) (A) (A) (A) (A) (A) (A) (A) (A) (A) (A) (A)
                 (A) (A) (A) (A) (A) (A) (A) (A) (A) (A) (A) (A)
                 (A) (A) (A) (A) (A) (A) (A) (A) (A) (A) (A) (A)
                 (A) (A) (A) (A) (A) (A) (A) (A) (A) (A) (A) (A)
                 (A) (A) (A) (A) (A) (A) (A) (A) (A) (A) (A) (A)
                 (A) (A) (A) (A) (A) (A) (A) (A) (A) (A) (A) (A)
                 (A) (A) (A) (A) (A) (A) (A) (A) (A) (A) (A) (A)
                 (A) (A) (A) (A) (A) (A) (A) (A) (A) (A) (A) (A)
                 (A) (A) (A) (A) (A) (A) (A) (A) (A) (A) (A) (A)
                 (A) (A) (A) (A) (A) (A) (A) (A) (A) (A) (A) (A)
                 (A) (A) (A) (A) (A) (A) (A) (A) (A) (A) (A) (A)
                 (A) (A) (A) (A) (A) (A) (A) (A) (A) (A) (A) (A)
                 (A) (A) (A) (A) (A) (A) (A) (A) (A) (A) (A) (A)
                 (A) (A) (A) (A) (A) (A) (A) (A) (A) (A) (A) (A)
                 (A) (A) (A) (A) (A) (A) (A) (A) (A) (A) (A) (A)
                 (A) (A) (A) (A) (A) (A) (A) (A) (A) (A) (A) (A)
                 (A) (A) (A) (A) (A) (A) (A) (A) (A) (A) (A) (A)
                 (A) (A) (A) (A) (A) (A) (A) (A) (A) (A) (A) (A)
                 (A) (A) (A) (A) (A) (A) (A) (A) (A) (A) (A) (A)
                 (A) (A) (A) (A) (A) (A) (A) (A) (A) (A) (A) (A)
                 (A) (A) (A) (A) (A) (A) (A) (A) (A) (A) (A) (A)
                 (A) (A) (A) (A) (A) (A) (A) (A) (A) (A) (A) (A)
                 (A) (A) (A) (A) (A) (A) (A) (A) (A) (A) (A) (A)
                 (A) (A) (A) (A) (A) (A) (A) (A) (A) (A) (A) (A)
                 (A) (A) (A) (A) (A) (A) (A) (A) (A) (A) (A) (A)
                 (A) (A) (A) (A) (A) (A) (A) (A) (A) (A) (A) (A)
                 (A) (A) (A) (A) (A) (A) (A) (A) (A) (A) (A) (A)
                 (A) (A) (A) (A) (A) (A) (A) (A) (A) (A) (A) (A)
                 (A) (A) (A) (A) (A) (A) (A) (A) (A) (A) (A) (A)
                 (A) (A) (A) (A) (A) (A) (A) (A) (A) (A) (A) (A)
                 (A) (A) (A) (A) (A) (A) (A) (A) (A) (A) (A) (A)
                 (A) (A) (A) (A) (A) (A) (A) (A) (A) (A) (A) (A)
                 (A) (A) (A) (A) (A) (A) (A) (A) (A) (A) (A) (A)
                 (A) (A) (A) (A) (A) (A) (A) (A) (A) (A) (A) (A)
                 (A) (A) (A) (A) (A) (A) (A) (A) (A) (A) (A) (A)
                 (A) (A) (A) (A) (A) (A) (A) (A) (A) (A) (A) (A)
                 (A) (A) (A) (A) (A) (A) (A) (A) (A) (A) (A) (A)
                 (A) (A) (A) (A) (A) (A) (A) (A) (A) (A) (A) (A)
                 (A) (A) (A) (A) (A) (A) (A) (A) (A) (A) (A) (A)
                 (A) (A) (A) (A) (A) (A) (A) (A) (A) (A) (A) (A)
                 (A) (A) (A) (A)
 The electronic state is 3-A.
 Alpha  occ. eigenvalues --  -19.31166 -19.28107 -19.25314 -10.35417 -10.34827
 Alpha  occ. eigenvalues --  -10.34245 -10.28715 -10.28266 -10.27570  -1.15502
 Alpha  occ. eigenvalues --   -1.14550  -1.12391  -0.88557  -0.85243  -0.81922
 Alpha  occ. eigenvalues --   -0.73326  -0.71740  -0.67394  -0.62673  -0.59911
 Alpha  occ. eigenvalues --   -0.56788  -0.56627  -0.56345  -0.53774  -0.52766
 Alpha  occ. eigenvalues --   -0.51306  -0.50645  -0.48436  -0.47288  -0.46158
 Alpha  occ. eigenvalues --   -0.44868  -0.43818  -0.43154  -0.41420  -0.40955
 Alpha  occ. eigenvalues --   -0.38434  -0.36237  -0.34421
 Alpha virt. eigenvalues --    0.03083   0.03468   0.03845   0.04134   0.04943
 Alpha virt. eigenvalues --    0.05058   0.05409   0.06023   0.06480   0.07160
[truncated: 254,328 more chars]
