# Supplementary material for: Computational Investigation of Substituent Effects on the Alcohol + Carbonyl Channel of Peroxy Radical Self- and Cross-Reactions
Source: J Phys Chem A. 2023 Feb 8;127(7):1686–96. doi: 10.1021/acs.jpca.2c08927 (PMC9969516; doi:10.1021/acs.jpca.2c08927)
Supplement: Supplementary file 2 — jp2c08927_si_002.zip [file jp2c08927_si_002.zip › EtO--OBuOH/eto-obuoh-dimer-complex.out]

 Primary working directories    : /run/nvme/job_5126651/data/5126651/molpro.k9duuHvyFT
 Secondary working directories  : /run/nvme/job_5126651/data/5126651/molpro.k9duuHvyFT
 Wavefunction directory         : /scratch/kurten/scratch_galib/third-paper/ccsdt-calculation/eto-buoh/eto-buoh-11_6_1762-F12/
 Main file repository           : /run/nvme/job_5126651/data/5126651/

 id        : cs

 Nodes       nprocs
 r05c50.bullx    8

 Using customized tuning parameters: mindgm=1; mindgv=20; mindgc=4; mindgr=1; noblas=0; minvec=7
 default implementation of scratch files=sf  


 Variables initialized (934), CPU time= 0.02 sec
 ***,SCI
 memory,2800,m
 geomtyp=xyz
 NOSYM
 geometry={
 23
 eto-buoh-11_6_1762.log,Energy: -290305.1941596
 H         -1.75374       -0.66884        1.41501
 C         -2.69006       -1.03487        0.99806
 H         -2.79021       -2.09404        1.23393
 H         -3.51939       -0.49981        1.45959
 C         -2.70727       -0.83800       -0.50967
 H         -1.83069       -1.36197       -0.94626
 H         -3.58909       -1.27969       -0.99364
 O         -2.51390        0.44043       -0.92760
 H          2.85882       -2.03459       -0.46779
 C          3.39078       -1.23434        0.04628
 H          3.39418       -1.46381        1.11335
 H          4.42401       -1.23628       -0.29945
 C          2.72562        0.10991       -0.21989
 H          2.74173        0.32995       -1.29006
 H          3.27768        0.90597        0.28562
 C          1.27567        0.13425        0.25974
 H          1.20670        0.06181        1.35770
 C          0.62921        1.56360       -0.05068
 H          0.54424        1.65052       -1.13673
 H          1.36806        2.27811        0.31342
 O         -0.56006        1.78941        0.60749
 H         -1.28562        1.37802        0.11294
 O          0.47517       -0.75093       -0.34246
 }
 BASIS=MINAO
 END
 {rhf;
 wf,charge=0,spin=2}
 BASIS=VDZ-F12
 END
 {rhf;
 wf,charge=0,spin=2}
 rccsd(t)-f12a,gem_beta=0.9
 
 
 Commands  initialized (763), CPU time= 0.02 sec, 617 directives.
 Default parameters read. Elapsed time= 0.13 sec

 Checking input...
 Passed
1


                                         ***  PROGRAM SYSTEM MOLPRO  ***
                                       Copyright, TTI GmbH Stuttgart, 2015
                                    Version 2019.2 linked Sep 26 2019 14:26:04


 **********************************************************************************************************************************
 LABEL *   SCI                                                                           
  64 bit mpp version                                                                     DATE: 07-Mar-21          TIME: 20:03:00  
 **********************************************************************************************************************************

 SHA1:             be6ab392da7e353d2966a12a05a6c018082442e1
 **********************************************************************************************************************************
 SETTING GEOMTYP        =    XYZ

 Variable memory set to 2800000000 words,  buffer space 

 ZSYMEL=NOSYM

 SETTING BASIS          =    MINAO


 Recomputing integrals since basis changed


 Using spherical harmonics

 Library entry H      S MINAO                selected for orbital group  1
 Library entry C      S MINAO                selected for orbital group  2
 Library entry C      P MINAO                selected for orbital group  2
 Library entry O      S MINAO                selected for orbital group  6
 Library entry O      P MINAO                selected for orbital group  6


 PROGRAM * SEWARD (Integral evaluation for generally contracted gaussian basis sets)     Author: Roland Lindh, 1990

 Geometry written to block  1 of record 700


 Point group  C1  


 ATOMIC COORDINATES

 NR  ATOM    CHARGE       X              Y              Z

   1  H       1.00   -3.314088294   -1.263924421    2.673981364
   2  C       6.00   -5.083476659   -1.955620875    1.886060056
   3  H       1.00   -5.272732730   -3.957162094    2.331789757
   4  H       1.00   -6.650683226   -0.944504014    2.758225354
   5  C       6.00   -5.115998845   -1.583590492   -0.963136714
   6  H       1.00   -3.459502719   -2.573750290   -1.788172243
   7  H       1.00   -6.782397136   -2.418263624   -1.877707466
   8  O       8.00   -4.750582505    0.832292077   -1.752909953
   9  H       1.00    5.402386839   -3.844817876   -0.883994984
  10  C       6.00    6.407645549   -2.332564545    0.087456525
  11  H       1.00    6.414070617   -2.766199998    2.103926581
  12  H       1.00    8.360167272   -2.336230613   -0.565878488
  13  C       6.00    5.150675320    0.207699798   -0.415531878
  14  H       1.00    5.181118808    0.623515135   -2.437860084
  15  H       1.00    6.193917524    1.712035177    0.539743576
  16  C       6.00    2.410666925    0.253695732    0.490837464
  17  H       1.00    2.280332515    0.116803972    2.565681159
  18  C       6.00    1.189034575    2.954775768   -0.095771320
  19  H       1.00    1.028464546    3.119030763   -2.148108378
  20  H       1.00    2.585258722    4.305003982    0.592277962
  21  O       8.00   -1.058360013    3.381494825    1.147989723
  22  H       1.00   -2.429469700    2.604080394    0.213425669
  23  O       8.00    0.897941163   -1.419052039   -0.647155609

 Bond lengths in Bohr (Angstrom)

 1-2  2.056696175  2-3  2.059286303  2-4  2.058923514  2-5  2.873566866  5-6  2.098828117
     ( 1.088356746)     ( 1.089727383)     ( 1.089535403)     ( 1.520626099)     ( 1.110652009)

  5- 7  2.076054470   5- 8  2.567831665   9-10  2.059410897  10-11  2.062579083  10-12  2.058932044
       ( 1.098600714)       ( 1.358837999)       ( 1.089793315)       ( 1.091469846)       ( 1.089539916)

 10-13  2.878526432  13-14  2.064858488  13-15  2.064928672  13-16  2.886393426  16-17  2.083435330
       ( 1.523250589)       ( 1.092676056)       ( 1.092713195)       ( 1.527413623)       ( 1.102506497)

 16-18  3.021974326  16-23  2.526153711  18-19  2.065151286  18-20  2.060575141  18-21  2.603807428
       ( 1.599159945)       ( 1.336782975)       ( 1.092830998)       ( 1.090409406)       ( 1.377875552)

 21-22  1.832409600
       ( 0.969669401)

 Bond angles

  1-2-3  108.84610970   1-2-4  109.11121319   1-2-5  110.24570797   2-5-6  108.64775250

  2-5-7  113.19301268   2-5-8  115.16019963   3-2-4  108.40162760   3-2-5  109.84086144

  4-2-5  110.35376802   6-5-7  105.70391820   6-5-8  102.15961025   7-5-8  110.91544579

  9-10-11  107.95723341   9-10-12  108.17445058   9-10-13  110.63689330  10-13-14  110.02400437

 10-13-15  109.96555156  10-13-16  111.94509362  11-10-12  107.87223000  11-10-13  110.96059907

 12-10-13  111.11414433  13-16-17  111.78084095  13-16-18  109.69642763  13-16-23  114.61036527

 14-13-15  107.39364974  14-13-16  108.56217338  15-13-16  108.82741847  16-18-19  107.18344623

 16-18-20  104.29736032  16-18-21  113.74540763  17-16-18  103.10597806  17-16-23  111.57124599

 18-16-23  105.20878396  18-21-22  109.43172371  19-18-20  109.41485754  19-18-21  113.23867090

 20-18-21  108.53921403

 NUCLEAR CHARGE:                   74
 NUMBER OF PRIMITIVE AOS:         295
 NUMBER OF SYMMETRY AOS:          295
 NUMBER OF CONTRACTIONS:           59   (   59A   )
 NUMBER OF CORE ORBITALS:           9   (    9A   )
 NUMBER OF VALENCE ORBITALS:       50   (   50A   )


 NUCLEAR REPULSION ENERGY  478.20415356

 Eigenvalues of metric

         1 0.176E+00 0.179E+00 0.186E+00 0.203E+00 0.208E+00 0.225E+00 0.238E+00 0.241E+00


 Contracted 2-electron integrals neglected if value below      1.0D-11
 AO integral compression algorithm  1   Integral accuracy      1.0D-11

     10.486 MB (compressed) written to integral file ( 75.3%)

     Node minimum: 0.786 MB, node maximum: 4.456 MB


 NUMBER OF SORTED TWO-ELECTRON INTEGRALS:     196248.     BUFFER LENGTH:  32768
 NUMBER OF SEGMENTS:   1  SEGMENT LENGTH:     196248      RECORD LENGTH: 524288

 Memory used in sort:       0.75 MW

 SORT1 READ     1712652. AND WROTE      190043. INTEGRALS IN      1 RECORDS. CPU TIME:     0.04 SEC, REAL TIME:     0.06 SEC
 SORT2 READ     1517973. AND WROTE     1567335. INTEGRALS IN     32 RECORDS. CPU TIME:     0.01 SEC, REAL TIME:     0.01 SEC

 Node minimum:      195143.  Node maximum:      196692. integrals

 OPERATOR DM      FOR CENTER  0  COORDINATES:    0.000000    0.000000    0.000000


 **********************************************************************************************************************************
 DATASETS  * FILE   NREC   LENGTH (MB)   RECORD NAMES
              1      18       30.51       500      610      700      900      950      970     1000      129      960     1100   
                                          VAR    BASINP    GEOM    SYMINP    ZMAT    AOBASIS   BASIS     P2S    ABASIS      S 
                                         1400     1410     1200     1210     1080     1600     1650     1700   
                                           T        V       H0       H01     AOSYM     SMH    MOLCAS    OPER   

 PROGRAMS   *        TOTAL       INT
 CPU TIMES  *         3.00      2.81
 REAL TIME  *         5.36 SEC
 DISK USED  *        31.19 MB (local),      288.98 MB (total)
 GA USED    *         0.00 MB       (max)       0.00 MB       (current)
 **********************************************************************************************************************************


 PROGRAM * RHF-SCF (OPEN SHELL)       Authors: W. Meyer, H.-J. Werner


 NUMBER OF ELECTRONS:      38+   36-    SPACE SYMMETRY=1    SPIN SYMMETRY: Triplet 
 CONVERGENCE THRESHOLDS:    1.00E-05 (Density)    1.00E-07 (Energy)
 MAX. NUMBER OF ITERATIONS:       60
 INTERPOLATION TYPE:            DIIS
 INTERPOLATION STEPS:              2 (START)      1 (STEP)
 LEVEL SHIFTS:                 -0.60 (CLOSED) -0.30 (OPEN) 


 Orbital guess generated from atomic densities. Full valence occupancy:   37

 Molecular orbital dump at record        2100.2

 Initial alpha occupancy:  38
 Initial beta  occupancy:  36
 Wave function symmetry:    1

 ITERATION    DDIFF          GRAD             ENERGY        2-EL.EN.            DIPOLE MOMENTS         DIIS   ORB.
    1      0.000D+00      0.000D+00      -458.63145754   1269.874739    0.56760   -0.10619    0.54445    0    start
    2      0.000D+00      0.120D-01      -458.90025196   1268.025358   -0.02386   -0.38028   -0.18811    1    diag,B
    3      0.209D-01      0.366D-02      -458.95370059   1267.007929   -0.06678   -0.42164   -0.24010    2    diag,B
    4      0.609D-02      0.268D-02      -459.00585929   1266.098771   -0.04403   -0.48362   -0.20058    3    diag,B
    5      0.957D-02      0.103D-02      -459.01311895   1266.048781   -0.01243   -0.52593   -0.20685    4    diag,B
    6      0.295D-02      0.484D-03      -459.01462778   1265.996863    0.01409   -0.54277   -0.18827    5    diag,B
    7      0.204D-02      0.144D-03      -459.01471720   1265.990433    0.01758   -0.55837   -0.19100    6    fixocc
    8      0.420D-03      0.855D-04      -459.01477588   1265.983920    0.02336   -0.56216   -0.18642    7    diag,B
    9      0.319D-03      0.568D-04      -459.01481590   1265.986576    0.02458   -0.56262   -0.18633    8    diag,B
   10      0.201D-03      0.498D-04      -459.01488193   1265.987048    0.02540   -0.56266   -0.18573    9    orth
   11      0.364D-03      0.446D-04      -459.01494478   1265.986602    0.02473   -0.56268   -0.18416    9    diag,B
   12      0.379D-03      0.420D-04      -459.01502169   1265.989742    0.02412   -0.56293   -0.18174    9    diag,B
   13      0.489D-03      0.396D-04      -459.01521592   1265.997730    0.02305   -0.56452   -0.17496    9    diag,B
   14      0.143D-02      0.327D-04      -459.01546709   1266.009506    0.02325   -0.56894   -0.16056    9    diag,B
   15      0.290D-02      0.217D-04      -459.01549867   1266.014146    0.02423   -0.57090   -0.15709    9    diag,B
   16      0.644D-03      0.156D-04      -459.01553463   1266.022576    0.02528   -0.57357   -0.15048    9    diag,B
   17      0.133D-02      0.115D-04      -459.01553663   1266.024620    0.02583   -0.57406   -0.14974    9    diag,B
   18      0.934D-04      0.974D-05      -459.01553861   1266.025397    0.02594   -0.57420   -0.14923    9    diag,B
   19      0.905D-04      0.944D-05      -459.01554200   1266.026407    0.02601   -0.57456   -0.14884    9    diag,B
   20      0.102D-03      0.915D-05      -459.01555488   1266.029781    0.02517   -0.57566   -0.14779    9    orth
   21      0.420D-03      0.765D-05      -459.01557752   1266.040577    0.02310   -0.57925   -0.14477    9    diag,B
   22      0.118D-02      0.427D-05      -459.01558012   1266.043669    0.02264   -0.58013   -0.14384    9    diag,B
   23      0.308D-03      0.290D-05      -459.01558132   1266.046774    0.02224   -0.58094   -0.14303    9    diag,B
   24      0.283D-03      0.157D-05      -459.01558148   1266.047999    0.02205   -0.58120   -0.14281    9    diag,B
   25      0.106D-03      0.796D-06      -459.01558150   1266.048133    0.02197   -0.58125   -0.14280    9    diag,B
   26      0.228D-04      0.361D-06      -459.01558150   1266.048222    0.02194   -0.58128   -0.14278    9    diag,B
   27      0.769D-05      0.202D-06      -459.01558150   1266.048238    0.02194   -0.58129   -0.14277    0    orth

 Final alpha occupancy:  38
 Final beta  occupancy:  36

 !RHF STATE  1.1 Energy              -459.015581500493
 Nuclear energy                       478.20415356
 One-electron energy                -1570.24385416
 Two-electron energy                  633.02411910
 Virial quotient                       -1.00335870
 !RHF STATE  1.1 Dipole moment          0.02194333    -0.58128927    -0.14276937
 Dipole moment /Debye                   0.05577074    -1.47739319    -0.36285978

 Orbital energies:

         1.1          2.1          3.1          4.1          5.1          6.1          7.1          8.1          9.1         10.1
    -20.615226   -20.588825   -20.525394   -11.484296   -11.465894   -11.461252   -11.402761   -11.397261   -11.389888    -1.419052

        11.1         12.1         13.1         14.1         15.1         16.1         17.1         18.1         19.1         20.1
     -1.407028    -1.385847    -1.124732    -1.080287    -1.025487    -0.924023    -0.894879    -0.840045    -0.742325    -0.725773

        21.1         22.1         23.1         24.1         25.1         26.1         27.1         28.1         29.1         30.1
     -0.706815    -0.691096    -0.682409    -0.667947    -0.655336    -0.632438    -0.627755    -0.597984    -0.591537    -0.587242

        31.1         32.1         33.1         34.1         35.1         36.1         37.1         38.1         39.1         40.1
     -0.579757    -0.550155    -0.531643    -0.504027    -0.498453    -0.468305    -0.635153    -0.614124     0.335980     0.355774


 HOMO     38.1    -0.614124 =     -16.7112eV
 LUMO     39.1     0.335980 =       9.1425eV
 LUMO-HOMO         0.950105 =      25.8537eV


 **********************************************************************************************************************************
 DATASETS  * FILE   NREC   LENGTH (MB)   RECORD NAMES
              1      18       30.51       500      610      700      900      950      970     1000      129      960     1100   
                                          VAR    BASINP    GEOM    SYMINP    ZMAT    AOBASIS   BASIS     P2S    ABASIS      S 
                                         1400     1410     1200     1210     1080     1600     1650     1700   
                                           T        V       H0       H01     AOSYM     SMH    MOLCAS    OPER   

              2       4        3.24       700     1000      520     2100   
                                         GEOM     BASIS   MCVARS     RHF  

 PROGRAMS   *        TOTAL   RHF-SCF       INT
 CPU TIMES  *         3.45      0.44      2.81
 REAL TIME  *         5.91 SEC
 DISK USED  *        34.32 MB (local),      314.01 MB (total)
 SF USED    *         0.01 MB
 GA USED    *         0.00 MB       (max)       0.00 MB       (current)
 **********************************************************************************************************************************
 SETTING BASIS          =    VDZ-F12


 Recomputing integrals since basis changed


 Using spherical harmonics

 Library entry H      S cc-pVDZ-F12          selected for orbital group  1
 Library entry H      P cc-pVDZ-F12          selected for orbital group  1
 Library entry C      S cc-pVDZ-F12          selected for orbital group  2
 Library entry C      P cc-pVDZ-F12          selected for orbital group  2
 Library entry C      D cc-pVDZ-F12          selected for orbital group  2
 Library entry O      S cc-pVDZ-F12          selected for orbital group  6
 Library entry O      P cc-pVDZ-F12          selected for orbital group  6
 Library entry O      D cc-pVDZ-F12          selected for orbital group  6


 PROGRAM * SEWARD (Integral evaluation for generally contracted gaussian basis sets)     Author: Roland Lindh, 1990

 Geometry written to block  1 of record 700


 Point group  C1  


 ATOMIC COORDINATES

 NR  ATOM    CHARGE       X              Y              Z

   1  H       1.00   -3.314088294   -1.263924421    2.673981364
   2  C       6.00   -5.083476659   -1.955620875    1.886060056
   3  H       1.00   -5.272732730   -3.957162094    2.331789757
   4  H       1.00   -6.650683226   -0.944504014    2.758225354
   5  C       6.00   -5.115998845   -1.583590492   -0.963136714
   6  H       1.00   -3.459502719   -2.573750290   -1.788172243
   7  H       1.00   -6.782397136   -2.418263624   -1.877707466
   8  O       8.00   -4.750582505    0.832292077   -1.752909953
   9  H       1.00    5.402386839   -3.844817876   -0.883994984
  10  C       6.00    6.407645549   -2.332564545    0.087456525
  11  H       1.00    6.414070617   -2.766199998    2.103926581
  12  H       1.00    8.360167272   -2.336230613   -0.565878488
  13  C       6.00    5.150675320    0.207699798   -0.415531878
  14  H       1.00    5.181118808    0.623515135   -2.437860084
  15  H       1.00    6.193917524    1.712035177    0.539743576
  16  C       6.00    2.410666925    0.253695732    0.490837464
  17  H       1.00    2.280332515    0.116803972    2.565681159
  18  C       6.00    1.189034575    2.954775768   -0.095771320
  19  H       1.00    1.028464546    3.119030763   -2.148108378
  20  H       1.00    2.585258722    4.305003982    0.592277962
  21  O       8.00   -1.058360013    3.381494825    1.147989723
  22  H       1.00   -2.429469700    2.604080394    0.213425669
  23  O       8.00    0.897941163   -1.419052039   -0.647155609

 Bond lengths in Bohr (Angstrom)

 1-2  2.056696175  2-3  2.059286303  2-4  2.058923514  2-5  2.873566866  5-6  2.098828117
     ( 1.088356746)     ( 1.089727383)     ( 1.089535403)     ( 1.520626099)     ( 1.110652009)

  5- 7  2.076054470   5- 8  2.567831665   9-10  2.059410897  10-11  2.062579083  10-12  2.058932044
       ( 1.098600714)       ( 1.358837999)       ( 1.089793315)       ( 1.091469846)       ( 1.089539916)

 10-13  2.878526432  13-14  2.064858488  13-15  2.064928672  13-16  2.886393426  16-17  2.083435330
       ( 1.523250589)       ( 1.092676056)       ( 1.092713195)       ( 1.527413623)       ( 1.102506497)

 16-18  3.021974326  16-23  2.526153711  18-19  2.065151286  18-20  2.060575141  18-21  2.603807428
       ( 1.599159945)       ( 1.336782975)       ( 1.092830998)       ( 1.090409406)       ( 1.377875552)

 21-22  1.832409600
       ( 0.969669401)

 Bond angles

  1-2-3  108.84610970   1-2-4  109.11121319   1-2-5  110.24570797   2-5-6  108.64775250

  2-5-7  113.19301268   2-5-8  115.16019963   3-2-4  108.40162760   3-2-5  109.84086144

  4-2-5  110.35376802   6-5-7  105.70391820   6-5-8  102.15961025   7-5-8  110.91544579

  9-10-11  107.95723341   9-10-12  108.17445058   9-10-13  110.63689330  10-13-14  110.02400437

 10-13-15  109.96555156  10-13-16  111.94509362  11-10-12  107.87223000  11-10-13  110.96059907

 12-10-13  111.11414433  13-16-17  111.78084095  13-16-18  109.69642763  13-16-23  114.61036527

 14-13-15  107.39364974  14-13-16  108.56217338  15-13-16  108.82741847  16-18-19  107.18344623

 16-18-20  104.29736032  16-18-21  113.74540763  17-16-18  103.10597806  17-16-23  111.57124599

 18-16-23  105.20878396  18-21-22  109.43172371  19-18-20  109.41485754  19-18-21  113.23867090

 20-18-21  108.53921403

 NUCLEAR CHARGE:                   74
 NUMBER OF PRIMITIVE AOS:         523
 NUMBER OF SYMMETRY AOS:          505
 NUMBER OF CONTRACTIONS:          396   (  396A   )
 NUMBER OF CORE ORBITALS:           9   (    9A   )
 NUMBER OF VALENCE ORBITALS:       50   (   50A   )


 NUCLEAR REPULSION ENERGY  478.20415356


 Eigenvalues of metric

         1 0.619E-04 0.950E-04 0.144E-03 0.192E-03 0.346E-03 0.442E-03 0.472E-03 0.547E-03


 Contracted 2-electron integrals neglected if value below      1.0D-11
 AO integral compression algorithm  1   Integral accuracy      1.0D-11

     8728.609 MB (compressed) written to integral file ( 33.2%)

     Node minimum: 578.552 MB, node maximum: 4182.508 MB


 NUMBER OF SORTED TWO-ELECTRON INTEGRALS:  386161800.     BUFFER LENGTH:  32768
 NUMBER OF SEGMENTS:  13  SEGMENT LENGTH:   31996696      RECORD LENGTH: 524288

 Memory used in sort:      32.55 MW

 SORT1 READ  3286749802. AND WROTE   280943986. INTEGRALS IN    809 RECORDS. CPU TIME:    50.51 SEC, REAL TIME:    54.23 SEC
 SORT2 READ  2248384305. AND WROTE  3089490921. INTEGRALS IN  20680 RECORDS. CPU TIME:     6.66 SEC, REAL TIME:     9.27 SEC

 Node minimum:   386151975.  Node maximum:   386220756. integrals

 OPERATOR DM      FOR CENTER  0  COORDINATES:    0.000000    0.000000    0.000000


 **********************************************************************************************************************************
 DATASETS  * FILE   NREC   LENGTH (MB)   RECORD NAMES
              1      18       36.14       500      610      700      900      950      970     1001      129      960     1100   
                                          VAR    BASINP    GEOM    SYMINP    ZMAT    AOBASIS   BASIS     P2S    ABASIS      S 
                                         1400     1410     1200     1210     1080     1600     1650     1700   
                                           T        V       H0       H01     AOSYM     SMH    MOLCAS    OPER   

              2       5        3.35       700     1000      520     2100     1001   
                                         GEOM     BASIS   MCVARS     RHF     BASIS   

 PROGRAMS   *        TOTAL       INT   RHF-SCF       INT
 CPU TIMES  *       115.60    112.15      0.44      2.81
 REAL TIME  *       128.19 SEC
 DISK USED  *        39.58 MB (local),       38.53 GB (total)
 SF USED    *         0.01 MB
 GA USED    *         0.00 MB       (max)       0.00 MB       (current)
 **********************************************************************************************************************************


 PROGRAM * RHF-SCF (OPEN SHELL)       Authors: W. Meyer, H.-J. Werner


 NUMBER OF ELECTRONS:      38+   36-    SPACE SYMMETRY=1    SPIN SYMMETRY: Triplet 
 CONVERGENCE THRESHOLDS:    1.00E-05 (Density)    1.00E-07 (Energy)
 MAX. NUMBER OF ITERATIONS:       60
 INTERPOLATION TYPE:            DIIS
 INTERPOLATION STEPS:              2 (START)      1 (STEP)
 LEVEL SHIFTS:                 -0.60 (CLOSED) -0.30 (OPEN) 


 Molecular orbitals read from record     2100.2  Type=RHF/CANONICAL (state 1.1)

 Present basis size:      396
 Previous basis size:      59
 Previous occupation:      38
 Previous closed-shells:   36
 Previous core-orbitals:    9
 Present occupation:       38
 Present closed-shells:    36
 Present core-orbitals:     9
 Wavefunction symmetry:    1   Triplet 

 Orbital overlap <old|new>:  < 1.1| 1.1> = 1.000000   < 2.1| 2.1> = 1.000000   < 3.1| 3.1> = 1.000000   < 4.1| 4.1> = 1.000000
                             < 5.1| 5.1> = 1.000000   < 6.1| 6.1> = 1.000000   < 7.1| 7.1> = 1.000000   < 8.1| 8.1> = 1.000000
                             < 9.1| 9.1> = 1.000000   <10.1|10.1> = 1.000000   <11.1|11.1> = 1.000000   <12.1|12.1> = 1.000000
                             <13.1|13.1> = 1.000000   <14.1|14.1> = 1.000000   <15.1|15.1> = 1.000000   <16.1|16.1> = 1.000000
                             <17.1|17.1> = 1.000000   <18.1|18.1> = 1.000000   <19.1|19.1> = 1.000000   <20.1|20.1> = 1.000000
                             <21.1|21.1> = 1.000000   <22.1|22.1> = 1.000000   <23.1|23.1> = 1.000000   <24.1|24.1> = 1.000000
                             <25.1|25.1> = 1.000000   <26.1|26.1> = 1.000000   <27.1|27.1> = 1.000000   <28.1|28.1> = 1.000000
                             <29.1|29.1> = 1.000000   <30.1|30.1> = 1.000000   <31.1|31.1> = 1.000000   <32.1|32.1> = 1.000000
                             <33.1|33.1> = 1.000000   <34.1|34.1> = 1.000000   <35.1|35.1> = 1.000000   <36.1|36.1> = 1.000000
                             <37.1|37.1> = 1.000000   <38.1|38.1> = 1.000000


 Molecular orbital dump at record        2101.2

 ITERATION    DDIFF          GRAD             ENERGY        2-EL.EN.            DIPOLE MOMENTS         DIIS   ORB.
    1      0.000D+00      0.000D+00      -459.01558150   1266.048238    0.02194   -0.58129   -0.14277    0    start
    2      0.000D+00      0.841D-02      -459.84633872   1276.935393   -0.02012   -0.48027   -0.07018    1    diag,B
    3      0.126D-01      0.261D-02      -459.97190679   1277.715209    0.08472   -0.53319   -0.05434    2    diag,B
    4      0.482D-02      0.843D-03      -459.99136261   1277.925684    0.15168   -0.57280   -0.04431    3    diag,B
    5      0.148D-02      0.340D-03      -459.99561416   1278.068893    0.21106   -0.60939   -0.03801    4    diag,B
    6      0.848D-03      0.120D-03      -459.99622207   1278.021507    0.23483   -0.62805   -0.03581    5    diag,B
    7      0.390D-03      0.453D-04      -459.99631675   1278.017005    0.24433   -0.63653   -0.03626    6    diag,B
    8      0.175D-03      0.151D-04      -459.99633217   1278.011802    0.24607   -0.63852   -0.03659    7    orth
    9      0.667D-04      0.764D-05      -459.99633971   1278.010721    0.24635   -0.63879   -0.03694    8    diag,B
   10      0.319D-04      0.606D-05      -459.99634607   1278.010523    0.24642   -0.63867   -0.03705    9    diag,B
   11      0.160D-04      0.577D-05      -459.99635504   1278.010049    0.24650   -0.63841   -0.03719    9    diag,B
   12      0.168D-04      0.562D-05      -459.99637768   1278.008462    0.24678   -0.63780   -0.03747    9    diag,B
   13      0.382D-04      0.536D-05      -459.99645769   1278.000477    0.24809   -0.63578   -0.03874    9    diag,B
   14      0.154D-03      0.449D-05      -459.99650545   1277.994712    0.24940   -0.63452   -0.03974    9    diag,B
   15      0.118D-03      0.379D-05      -459.99655492   1277.985694    0.25166   -0.63320   -0.04141    9    diag,B
   16      0.173D-03      0.305D-05      -459.99656995   1277.982960    0.25322   -0.63249   -0.04217    9    diag,B
   17      0.807D-04      0.198D-05      -459.99658038   1277.976470    0.25475   -0.63218   -0.04340    9    diag,B
   18      0.102D-03      0.197D-05      -459.99658217   1277.976206    0.25567   -0.63179   -0.04372    9    orth
   19      0.294D-04      0.105D-05      -459.99658278   1277.975076    0.25600   -0.63171   -0.04400    9    diag,B
   20      0.177D-04      0.861D-06      -459.99658301   1277.974796    0.25607   -0.63167   -0.04411    9    diag,B
   21      0.476D-05      0.812D-06      -459.99658325   1277.974641    0.25609   -0.63163   -0.04421    9    diag,B
   22      0.330D-05      0.775D-06      -459.99658387   1277.974018    0.25609   -0.63157   -0.04448    9    diag,B
   23      0.875D-05      0.736D-06      -459.99658498   1277.973517    0.25612   -0.63140   -0.04496    9    diag,B
   24      0.176D-04      0.550D-06      -459.99658601   1277.972521    0.25619   -0.63123   -0.04569    9    diag,B
   25      0.267D-04      0.318D-06      -459.99658623   1277.972153    0.25626   -0.63117   -0.04607    9    diag,B
   26      0.139D-04      0.176D-06      -459.99658627   1277.971939    0.25630   -0.63116   -0.04622    9    diag,B
   27      0.527D-05      0.106D-06      -459.99658627   1277.971980    0.25630   -0.63112   -0.04621    0    orth

 Final alpha occupancy:  38
 Final beta  occupancy:  36

 !RHF STATE  1.1 Energy              -459.996586273785
 Nuclear energy                       478.20415356
 One-electron energy                -1577.18673003
 Two-electron energy                  638.98599019
 Virial quotient                       -1.00064719
 !RHF STATE  1.1 Dipole moment          0.25630184    -0.63111659    -0.04621076
 Dipole moment /Debye                   0.65141162    -1.60403329    -0.11744835

 Orbital energies:

         1.1          2.1          3.1          4.1          5.1          6.1          7.1          8.1          9.1         10.1
    -20.615798   -20.601021   -20.545619   -11.286298   -11.283784   -11.279390   -11.225558   -11.221870   -11.216721    -1.377981

        11.1         12.1         13.1         14.1         15.1         16.1         17.1         18.1         19.1         20.1
     -1.361822    -1.349299    -1.054732    -1.009487    -0.962231    -0.863146    -0.839653    -0.791801    -0.711289    -0.675659

        21.1         22.1         23.1         24.1         25.1         26.1         27.1         28.1         29.1         30.1
     -0.655206    -0.638694    -0.632029    -0.610886    -0.600759    -0.590006    -0.577256    -0.541316    -0.531804    -0.521620

        31.1         32.1         33.1         34.1         35.1         36.1         37.1         38.1         39.1         40.1
     -0.513370    -0.501813    -0.489633    -0.459626    -0.448635    -0.427474    -0.605027    -0.583172     0.052034     0.054198


 HOMO     38.1    -0.583172 =     -15.8689eV
 LUMO     39.1     0.052034 =       1.4159eV
 LUMO-HOMO         0.635206 =      17.2848eV


 **********************************************************************************************************************************
 DATASETS  * FILE   NREC   LENGTH (MB)   RECORD NAMES
              1      18       36.14       500      610      700      900      950      970     1001      129      960     1100   
                                          VAR    BASINP    GEOM    SYMINP    ZMAT    AOBASIS   BASIS     P2S    ABASIS      S 
                                         1400     1410     1200     1210     1080     1600     1650     1700   
                                           T        V       H0       H01     AOSYM     SMH    MOLCAS    OPER   

              2       6       10.25       700     1000      520     2100     1001     2101   
                                         GEOM     BASIS   MCVARS     RHF     BASIS     RHF  

 PROGRAMS   *        TOTAL   RHF-SCF       INT   RHF-SCF       INT
 CPU TIMES  *       273.06    157.46    112.15      0.44      2.81
 REAL TIME  *       294.42 SEC
 DISK USED  *        69.12 MB (local),       38.77 GB (total)
 SF USED    *         0.63 MB
 GA USED    *         0.00 MB       (max)       0.00 MB       (current)
 **********************************************************************************************************************************


 PROGRAM * CCSD (Restricted open-shell coupled cluster)     Authors: C. Hampel, H.-J. Werner, 1991, M. Deegan, P.J. Knowles, 1992

                   Density fitting integral evaluation by F.R. Manby, 2003,2007, G. Knizia, 2010


 Basis set AUG-CC-PVDZ/JKFIT generated.  Number of basis functions:   1222 
 Basis set CC-PVDZ-F12/OPTRI generated.  Number of basis functions:   902 
 Basis set AUG-CC-PVDZ/MP2FIT generated. Number of basis functions:   970 

 Convergence thresholds:  THRVAR = 1.00D-08  THRDEN = 1.00D-06

 CCSD(T)     terms to be evaluated (factor= 1.000)


 Number of core orbitals:           9 (   9 )
 Number of closed-shell orbitals:  27 (  27 )
 Number of active  orbitals:        2 (   2 )
 Number of external orbitals:     358 ( 358 )

 Memory could be reduced to 2200.67 Mwords without degradation in triples

 Number of N-1 electron functions:              56
 Number of N-2 electron functions:            1540
 Number of singly external CSFs:             20160
 Number of doubly external CSFs:         150394140
 Total number of CSFs:                   150414300

 Molecular orbitals read from record     2101.2  Type=RHF/CANONICAL (state 1.1)

 Integral transformation finished. Total CPU: 248.59 sec, npass=  1  Memory used:1045.60 MW

 Geminal basis:    OPTFULL  GEM_TYPE=SLATER  BETA=0.9  NGEM=6

 Optimizing Gaussian exponents for each gem_beta

 Geminal optimization for beta= 0.9000
 Weight function:   m=0, omega= 1.3652

 Augmented Hessian optimization of geminal fit. Trust ratio= 0.40000
 Convergence reached after  14 iterations. Final gradient= 9.47D-17, Step= 1.60D-08, Delta= 1.32D-09

 Alpha:                 0.16713     0.72638     2.57315     8.59263    32.33955   179.26007
 Coeff:                 0.29008     0.30523     0.17630     0.10448     0.06448     0.03994


 WFN_F12=FIX,EG    DECOUPLE_EXPL=F   HYBRID=0    NOX=F   SEMIINT_F12=T   CORE_SINGLES=F

 AO(A)-basis ORBITAL           loaded. Number of functions:     396
 RI(R)-basis CC-PVDZ-F12/OPTRI loaded. Number of functions:     902
 DF-basis AUG-CC-PVDZ/JKFIT    loaded. Number of functions:    1222

 Screening thresholds:   THRAO=  1.00D-10  THRMO=  1.00D-09  THRPROD=  1.00D-09
                         THRSW=  1.00D-05  THROV=  1.00D-12  THRAOF12= 1.00D-08

 CPU time for one-electron matrices              24.58 sec

 Construction of ABS:
 Pseudo-inverse stability          1.01E-11
 Smallest eigenvalue of S          4.02E-05  (threshold= 1.00E-08)
 Ratio eigmin/eigmax               4.90E-06  (threshold= 1.00E-09)
 Smallest eigenvalue of S kept     4.02E-05  (threshold= 4.02E-05, 0 functions deleted, 902 kept)

 Construction of CABS:
 Pseudo-inverse stability          1.03E-10
 Smallest eigenvalue of S          2.01E-06  (threshold= 1.00E-08)
 Ratio eigmin/eigmax               2.01E-06  (threshold= 1.00E-09)
 Smallest eigenvalue of S kept     2.01E-06  (threshold= 2.01E-06, 0 functions deleted, 902 kept)

 CPU time for basis constructions                 0.45 sec
 Fock operators(MO) rebuilt from dump record.
 CPU time for fock operators                      0.64 sec

                                      TOTAL          ALPHA          BETA    
  Singles Contributions MO        -0.007429047   -0.003712795   -0.003716252
  Singles Contributions CABS      -0.020515421   -0.010810731   -0.009704690
  Pure DF-RHF relaxation          -0.019912861

 CPU time for singles                             2.06 sec

 AO(A)-basis ORBITAL           loaded. Number of functions:     396
 RI(R)-basis CC-PVDZ-F12/OPTRI loaded. Number of functions:     902
 DF-basis AUG-CC-PVDZ/MP2FIT   loaded. Number of functions:     970

 Screening thresholds:   THRAO=  1.00D-10  THRMO=  1.00D-09  THRPROD=  1.00D-09
                         THRSW=  1.00D-05  THROV=  1.00D-12  THRAOF12= 1.00D-08

 CPU time for transformed integrals             379.47 sec
 CPU time for F12 matrices                      131.01 sec

 Diagonal F12 ansatz with fixed amplitudes:   TS= 0.5000  TT= 0.2500  TN= 0.3750

 ITER.     SQ.NORM      CORR.ENERGY   TOTAL ENERGY  ENERGY CHANGE      VAR         CPU   MICRO    DIIS
   1      1.44905094    -1.87433055  -461.89082969    -1.8942E+00   4.45E-01      7.95  1  1  1   0  0
   2      1.44946238    -1.87372588  -461.89022502     6.0467E-04   2.51E-04     36.95  0  0  0   1  1
   3      1.44999404    -1.87438504  -461.89088418    -6.5916E-04   2.28E-06     73.76  0  0  0   2  2
   4      1.45000687    -1.87438980  -461.89088894    -4.7598E-06   1.93E-08    114.71  0  0  0   3  3
   5      1.45000865    -1.87438984  -461.89088897    -3.8578E-08   2.35E-10    158.18  0  0  0   4  4

 - - Continuing with F12/conv. amplitude coupling turned on.

   6      1.45306478    -1.88418884  -461.90068798    -9.7990E-03   4.36E-04    190.33  1  1  1   1  1
   7      1.45305942    -1.88419129  -461.90069042    -2.4447E-06   3.92E-08    227.02  1  1  1   2  2
   8      1.45306033    -1.88419072  -461.90068986     5.6196E-07   1.21E-10    266.68  1  1  1   3  3

 CPU time for iterative RMP2-F12                266.68 sec


 DF-RMP2-F12 doubles corrections:
 - - - - - - - - - - - - - - - - 
  Approx.                             TOTAL           A-B            A-A            B-B    
  RMP2-F12/3C(FIX)                -0.329208841   -0.289345214   -0.022411316   -0.017452311
  RMP2-F12/3*C(FIX)               -0.319407957   -0.282218747   -0.020958572   -0.016230638
  RMP2-F12/3*C(DX)                -0.322690435   -0.285394908   -0.021036891   -0.016258637
  RMP2-F12/3*C(FIX,DX)            -0.351274643   -0.313206666   -0.021641670   -0.016426307

 DF-RMP2-F12 doubles energies:
 - - - - - - - - - - - - - - -
  Approx.                             TOTAL           A-B            A-A            B-B    
  RMP2                            -1.547552836   -1.172843926   -0.200878222   -0.173830688
  RMP2-F12/3C(FIX)                -1.876761677   -1.462189140   -0.223289538   -0.191282999
  RMP2-F12/3*C(FIX)               -1.866960793   -1.455062673   -0.221836794   -0.190061325
  RMP2-F12/3*C(DX)                -1.870243271   -1.458238834   -0.221915113   -0.190089324
  RMP2-F12/3*C(FIX,DX)            -1.898827480   -1.486050592   -0.222519892   -0.190256995


  Reference energy                   -459.996586273789
  CABS relaxation correction to RHF    -0.019912861277
  New reference energy               -460.016499135066

  RMP2-F12 singles (MO) energy         -0.007429046871
  RMP2-F12 pair energy                 -1.876761677222
  RMP2-F12 correlation energy          -1.884190724093

 !RMP2-F12/3C(FIX) energy            -461.900689859160

 Starting RMP2 calculation, locsing= 0

 Wavefunction is spin-projected

 ITER.      SQ.NORM     CORR.ENERGY   TOTAL ENERGY   ENERGY CHANGE        DEN1      VAR(S)    VAR(P)  DIIS     TIME
   1      1.44451370    -1.54923379  -461.54582006    -1.54923379    -0.00545395  0.30D-04  0.20D-02  1  1  1107.58
   2      1.44925239    -1.55511659  -461.55170286    -0.00588280    -0.00001013  0.10D-05  0.39D-05  2  2  1148.41
   3      1.44937648    -1.55519890  -461.55178517    -0.00008231    -0.00000010  0.59D-07  0.26D-07  3  3  1201.04
   4      1.44937941    -1.55519941  -461.55178568    -0.00000051    -0.00000000  0.21D-08  0.40D-09  4  4  1256.42

 Norm of t1 vector:      0.04998984      S-energy:    -0.00641623      T1 diagnostic:  0.00060223
 Norm of t2 vector:      0.66849116      P-energy:    -1.54878318
                                         Alpha-Beta:  -1.17459506
                                         Alpha-Alpha: -0.20094159
                                         Beta-Beta:   -0.17324653

 Spin contamination <S**2-Sz**2-Sz>     0.00000000
  Reference energy                   -459.996586273789
  CABS singles correction              -0.019912861277
  New reference energy               -460.016499135066
  RHF-RMP2 correlation energy          -1.555199406915
 !RHF-RMP2 energy                    -461.571698541981

  F12/3C(FIX) correction               -0.329208841130
  RHF-RMP2-F12 correlation energy      -1.884408248045
 !RHF-RMP2-F12 total energy          -461.900907383111
 (NB above energy spin projected)

 Starting RCCSD calculation

 ITER.      SQ.NORM     CORR.ENERGY   TOTAL ENERGY   ENERGY CHANGE        DEN1      VAR(S)    VAR(P)  DIIS     TIME
   1      1.46522202    -1.56082693  -461.55741321    -1.56082693    -0.04281194  0.91D-02  0.79D-02  1  1  2767.87
   2      1.50526437    -1.60043787  -461.59702414    -0.03961093    -0.00415736  0.69D-03  0.12D-02  2  2  4274.58
   3      1.52660903    -1.61013784  -461.60672411    -0.00969997    -0.00089391  0.75D-03  0.96D-04  3  3  5796.75
   4      1.53863782    -1.61363594  -461.61022221    -0.00349810    -0.00032325  0.25D-03  0.44D-04  4  4  7222.24
   5      1.55124930    -1.61533723  -461.61192350    -0.00170129    -0.00011672  0.12D-03  0.10D-04  5  5  8496.17
   6      1.56075169    -1.61610982  -461.61269610    -0.00077259    -0.00002668  0.21D-04  0.39D-05  6  6  9769.50
   7      1.56562967    -1.61650972  -461.61309600    -0.00039990    -0.00000794  0.78D-05  0.76D-06  6  5 11059.30
   8      1.56767282    -1.61663368  -461.61321995    -0.00012395    -0.00000248  0.20D-05  0.37D-06  6  1 12334.99
   9      1.56812493    -1.61662953  -461.61321580     0.00000415    -0.00000070  0.65D-06  0.69D-07  6  3 13631.56
  10      1.56840781    -1.61665556  -461.61324184    -0.00002603    -0.00000027  0.24D-06  0.30D-07  6  2 14979.68
  11      1.56858276    -1.61666447  -461.61325074    -0.00000891    -0.00000014  0.14D-06  0.10D-07  6  4 16250.03
  12      1.56863503    -1.61666669  -461.61325297    -0.00000222    -0.00000010  0.11D-06  0.59D-08  6  6 17521.99
  13      1.56868098    -1.61666405  -461.61325033     0.00000264    -0.00000007  0.81D-07  0.31D-08  6  5 18809.51
  14      1.56868131    -1.61665873  -461.61324500     0.00000532    -0.00000006  0.61D-07  0.30D-08  6  1 20100.13
  15      1.56872752    -1.61665840  -461.61324468     0.00000033    -0.00000004  0.37D-07  0.26D-08  6  3 21317.40
  16      1.56875967    -1.61665759  -461.61324386     0.00000081    -0.00000001  0.11D-07  0.15D-08  6  4 22514.71
  17      1.56882153    -1.61666056  -461.61324683    -0.00000297    -0.00000000  0.32D-08  0.49D-09  6  2 23710.22
  18      1.56883579    -1.61666175  -461.61324802    -0.00000120    -0.00000000  0.12D-08  0.25D-09  6  5 24904.68
  19      1.56885884    -1.61666191  -461.61324818    -0.00000016    -0.00000000  0.38D-09  0.65D-10  6  6 26099.85

 Norm of t1 vector:      0.23860592      S-energy:    -0.00782797      T1 diagnostic:  0.02152858
                                                                       D1 diagnostic:  0.11290856
 Norm of t2 vector:      0.71549008      P-energy:    -1.60883393
                                         Alpha-Beta:  -1.25912599
                                         Alpha-Alpha: -0.18578810
                                         Beta-Beta:   -0.16391984

 Singles amplitudes (print threshold =  0.500E-01):

         I         SYM. A    A   T(IA) [Beta-Beta]

        14         1         1      0.05187526
        21         1         1     -0.08129025
        26         1         2     -0.07478473
        27         1         2     -0.11481948

 Spin contamination <S**2-Sz**2-Sz>     0.00000000

 Memory could be reduced to 2432.61 Mwords without degradation in triples


 RESULTS
 =======

  Reference energy                   -459.996586273789
  CABS relaxation correction to RHF    -0.019912861277
  New reference energy               -460.016499135066

  F12 corrections for ansatz 3C(FIX) added to RCCSD energy. Coupling mode:  7

  RCCSD-F12a singles energy            -0.007827974454
  RCCSD-F12a pair energy               -1.927635197977
  RCCSD-F12a correlation energy        -1.935463172431
  Triples (T) contribution             -0.059550983733
  Total correlation energy             -1.995014156164

  RHF-RCCSD-F12a energy              -461.951962307497
  RHF-RCCSD[T]-F12a energy           -462.014802514735
  RHF-RCCSD-T-F12a energy            -462.010671551448
 !RHF-RCCSD(T)-F12a energy           -462.011513291230

 Program statistics:

 Available memory in ccsd:              2799992944
 Min. memory needed in ccsd:             412117506
 Max. memory used in ccsd:               607174722
 Max. memory used in cckext:             493047185 (19 integral passes)
 Max. memory used in cckint:            1045604566 ( 1 integral passes)


 **********************************************************************************************************************************
 DATASETS  * FILE   NREC   LENGTH (MB)   RECORD NAMES
              1      19       36.16       500      610      700      900      950      970     1001      129      960     1100   
                                          VAR    BASINP    GEOM    SYMINP    ZMAT    AOBASIS   BASIS     P2S    ABASIS      S 
                                         1400     1410     1200     1210     1080     1600     1650     1700      960(1)
                                           T        V       H0       H01     AOSYM     SMH    MOLCAS    OPER    ABASIS    

              2       7       12.14       700     1000      520     2100     1001     2101     7360   
                                         GEOM     BASIS   MCVARS     RHF     BASIS     RHF    F12ABS    

 PROGRAMS   *        TOTAL  RCCSD(T)   RHF-SCF       INT   RHF-SCF       INT
 CPU TIMES  *     90478.65  90205.58    157.46    112.15      0.44      2.81
 REAL TIME  *     92806.27 SEC
 DISK USED  *        19.21 GB (local),      191.90 GB (total)
 SF USED    *       136.10 GB
 GA USED    *         4.87 MB       (max)       0.00 MB       (current)
 **********************************************************************************************************************************
 Molecular orbitals read from record     2101.2  Type=RHF/CANONICAL (state 1.1)
 Occupation numbers read from record     2101.2  Type=RHF/RHF (state 1.1)
 Orbital energies read from record       2101.2  Type=RHF/CANONICAL (state 1.1)
 Redundancy group numbers read from rec  2101.2  Type=RHF/RHF (state 1.1)

 RCCSD(T)-F12A/cc-pVDZ-F12 energy=   -462.011513291230

   RCCSD(T)-F12A         RHF-SCF         RHF-SCF
   -462.01151329   -459.99658627   -459.01558150
 **********************************************************************************************************************************
 Molpro calculation terminated
