# Supplementary material for: Computational Investigation of Substituent Effects on the Alcohol + Carbonyl Channel of Peroxy Radical Self- and Cross-Reactions
Source: J Phys Chem A. 2023 Feb 8;127(7):1686–96. doi: 10.1021/acs.jpca.2c08927 (PMC9969516; doi:10.1021/acs.jpca.2c08927)
Supplement: Supplementary file 2 — jp2c08927_si_002.zip [file jp2c08927_si_002.zip › EtO--OBuOH/eto-obuoh-TS2-F12.out]

 Working directory              : /run/nvme/job_10220033/data/10220033/molpro.un6rKmw6XV/
 Global scratch directory       : /run/nvme/job_10220033/data/10220033/molpro.un6rKmw6XV/
 Wavefunction directory         : /scratch/kurten/scratch_galib/third-paper/eto-buoh/ts-calc/eto-buoh-set2/eto-buoh-ts-set2/wb-ts/ccsdt/eto-buoh-ts-set2-M0003-copt-TS-opt-TS-wb97-opt-restart-F12/
 Main file repository           : /run/nvme/job_10220033/data/10220033/

 id        : cs

 Nodes       nprocs
 r05c58.bullx    7
 Distribution of processes:   nprocs(total)=    8   nprocs(compute)=    7   nprocs(helper)=    1
 GA implementation: MPI file
 GA implementation (serial work in mppx): MPI file

 Using customized tuning parameters: mindgm=1; mindgv=20; mindgc=4; mindgr=1; noblas=0; minvec=7
 default implementation of scratch files=sf  


 Variables initialized (1009), CPU time= 0.01 sec
 ***,SCI
 memory,2800,m
 geomtyp=xyz
 NOSYM
 geometry={
 23
 eto-buoh-ts-set2-M0003-copt-TS-opt-TS-wb97-opt-restart.log,Energy: -290299.4760448
 H          1.63016       -1.87288        0.44122
 C          2.54620       -1.32677        0.21093
 H          3.25689       -1.50435        1.01892
 H          2.96169       -1.72318       -0.71511
 C          2.24948        0.15450        0.07241
 H          1.82632        0.54986        1.00882
 H          3.17199        0.72652       -0.09863
 O          1.41014        0.45572       -0.99398
 H         -1.41561       -2.58798        0.79338
 C         -1.51273       -2.31682       -0.25709
 H         -0.55573       -2.50033       -0.74682
 H         -2.25442       -2.97267       -0.71154
 C         -1.92477       -0.86104       -0.41175
 H         -2.87428       -0.66844        0.09269
 H         -2.04374       -0.60890       -1.46618
 C         -0.87482        0.10306        0.17080
 C         -1.29112        1.62439       -0.10764
 H         -2.07650        1.90425        0.59201
 H         -1.68741        1.59786       -1.12906
 O         -0.23217        2.49215        0.03260
 H          0.49854        2.14494       -0.50256
 O         -0.64124       -0.04472        1.44169
 H          0.11482        0.02618       -0.48559
 }
 BASIS=MINAO
 END
 {rhf;
 wf,charge=0,spin=2}
 BASIS=VDZ-F12
 END
 {rhf;
 wf,charge=0,spin=2}
 rccsd(t)-f12a,gem_beta=0.9
 
 
 Commands initialized (810), CPU time= 0.01 sec, 661 directives.
 Default parameters read. Elapsed time= 2.35 sec

 Checking input...
 Passed
1


                                         ***  PROGRAM SYSTEM MOLPRO  ***
                                       Copyright, TTI GmbH Stuttgart, 2015
                                    Version 2021.2 linked Aug  3 2021 10:50:23


 **********************************************************************************************************************************
 LABEL *   SCI                                                                           
  64 bit mpp version                                                                     DATE: 17-Jan-22          TIME: 07:56:27  
 **********************************************************************************************************************************

 SHA1:             dade016a989826d9d859d6207854b99675d53db3
 **********************************************************************************************************************************

 Memory per process:      2800 MW
 Total memory per node:  19600 MW

 GA preallocation disabled
 GA check disabled

 Variable memory set to 2800.0 MW

 SETTING GEOMTYP        =    XYZ
 ZSYMEL=NOSYM

 SETTING BASIS          =    MINAO


 Recomputing integrals since basis changed


 Using spherical harmonics

 Library entry H      S MINAO                selected for orbital group  1
 Library entry C      S MINAO                selected for orbital group  2
 Library entry C      P MINAO                selected for orbital group  2
 Library entry O      S MINAO                selected for orbital group  6
 Library entry O      P MINAO                selected for orbital group  6


 PROGRAM * SEWARD (Integral evaluation for generally contracted gaussian basis sets)     Author: Roland Lindh, 1990

 Geometry written to block  1 of record 700


 Point group  C1  


 ATOMIC COORDINATES

 NR  ATOM    CHARGE       X              Y              Z

   1  H       1.00    3.080555939   -3.539230264    0.833784961
   2  C       6.00    4.811620659   -2.507231930    0.398599931
   3  H       1.00    6.154630118   -2.842809496    1.925479743
   4  H       1.00    5.596782966   -3.256338263   -1.351362049
   5  C       6.00    4.250901123    0.291962686    0.136835069
   6  H       1.00    3.451244616    1.039084807    1.906393509
   7  H       1.00    5.994192370    1.372923824   -0.186383688
   8  O       8.00    2.664778397    0.861185990   -1.878349973
   9  H       1.00   -2.675115199   -4.890573416    1.499270913
  10  C       6.00   -2.858645401   -4.378155280   -0.485829689
  11  H       1.00   -1.050177499   -4.724938921   -1.411285264
  12  H       1.00   -4.260236370   -5.617532159   -1.344615727
  13  C       6.00   -3.637288153   -1.627129782   -0.778094732
  14  H       1.00   -5.431602005   -1.263168531    0.175158714
  15  H       1.00   -3.862108870   -1.150654237   -2.770678649
  16  C       6.00   -1.653170208    0.194755174    0.322765222
  17  C       6.00   -2.439863194    3.069652220   -0.203410120
  18  H       1.00   -3.924016298    3.598510973    1.118736763
  19  H       1.00   -3.188742760    3.019517785   -2.133614178
  20  O       8.00   -0.438737714    4.709480961    0.061605072
  21  H       1.00    0.942104062    4.053349154   -0.949700761
  22  O       8.00   -1.211767980   -0.084508552    2.724399257
  23  H       1.00    0.216978354    0.049473030   -0.917632109

 Bond lengths in Bohr (Angstrom)

 1-2  2.061793305  2-3  2.060982452  2-4  2.059127747  2-5  2.866778286  5-6  2.080619875
     ( 1.091054031)     ( 1.090624946)     ( 1.089643478)     ( 1.517033738)     ( 1.101016623)

  5- 7  2.076538398   5- 8  2.626931903   9-10  2.058368306  10-11  2.060893754  10-12  2.058646582
       ( 1.098856798)       ( 1.390112498)       ( 1.089241599)       ( 1.090578009)       ( 1.089388857)

 10-13  2.873994551  13-14  2.064151673  13-15  2.061058943  13-16  2.909962448  16-17  3.026677942
       ( 1.520852421)       ( 1.092302025)       ( 1.090665423)       ( 1.539885812)       ( 1.601648992)

 16-22  2.457777490  16-23  2.248810371  17-18  2.056811707  17-19  2.070995358  17-20  2.600725772
       ( 1.300599837)       ( 1.190019200)       ( 1.088417882)       ( 1.095923547)       ( 1.376244810)

 20-21  1.833022763
       ( 0.969993873)

 Bond angles

  1-2-3  108.01323553   1-2-4  108.50757039   1-2-5  110.10792456   2-5-6  110.37331221

  2-5-7  110.99561791   2-5-8  113.56082106   3-2-4  108.77829981   3-2-5  110.73751549

  4-2-5  110.62207107   6-5-7  105.55200936   6-5-8  110.03340072   7-5-8  105.94361372

  9-10-11  108.23649398   9-10-12  108.24878825   9-10-13  111.13226942  10-13-14  110.93613734

 10-13-15  110.43568209  10-13-16  112.09220061  11-10-12  107.98745918  11-10-13  110.67985872

 12-10-13  110.45048502  13-16-17  110.59126163  13-16-22  114.89651461  13-16-23  108.53672425

 14-13-15  108.11271409  14-13-16  107.91470377  15-13-16  107.18003248  16-17-18  108.66494644

 16-17-19  103.47501620  16-17-20  112.40791161  17-16-22  108.93414347  17-16-23  100.46460195

 17-20-21  107.32064675  18-17-19  110.14593010  18-17-20  109.12261236  19-17-20  112.85947602

 22-16-23  112.47532210

 NUCLEAR CHARGE:                   74
 NUMBER OF PRIMITIVE AOS:         295
 NUMBER OF SYMMETRY AOS:          295
 NUMBER OF CONTRACTIONS:           59   (   59A   )
 NUMBER OF INNER CORE ORBITALS:     0   (    0A   )
 NUMBER OF OUTER CORE ORBITALS:     9   (    9A   )
 NUMBER OF VALENCE ORBITALS:       50   (   50A   )


 NUCLEAR REPULSION ENERGY  499.07786240

 Eigenvalues of metric

         1 0.174E+00 0.180E+00 0.186E+00 0.201E+00 0.210E+00 0.223E+00 0.236E+00 0.243E+00


 Contracted 2-electron integrals neglected if value below      1.0D-11
 AO integral compression algorithm  1   Integral accuracy      1.0D-11

     11.010 MB (compressed) written to integral file ( 76.7%)

     Node minimum: 1.573 MB, node maximum: 1.573 MB


 NUMBER OF SORTED TWO-ELECTRON INTEGRALS:     223146.     BUFFER LENGTH:  32768
 NUMBER OF SEGMENTS:   1  SEGMENT LENGTH:     223146      RECORD LENGTH: 524288

 Memory used in sort:       0.78 MW

 SORT1 READ     1712428. AND WROTE      222335. INTEGRALS IN      1 RECORDS. CPU TIME:     0.03 SEC, REAL TIME:     0.05 SEC
 SORT2 READ     1557754. AND WROTE     1567335. INTEGRALS IN     42 RECORDS. CPU TIME:     0.01 SEC, REAL TIME:     0.01 SEC

 Node minimum:      223146.  Node maximum:      224664. integrals

 OPERATOR DM      FOR CENTER  0  COORDINATES:    0.000000    0.000000    0.000000


 **********************************************************************************************************************************
 DATASETS  * FILE   NREC   LENGTH (MB)   RECORD NAMES
              1      18       29.10       500      610      700      900      950      970     1000      129      960     1100   
                                          VAR    BASINP    GEOM    SYMINP    ZMAT    AOBASIS   BASIS     P2S    ABASIS      S 
                                         1400     1410     1200     1210     1080     1600     1650     1700   
                                           T        V       H0       H01     AOSYM     SMH    MOLCAS    OPER   

 PROGRAMS   *        TOTAL       INT
 CPU TIMES  *         1.37      1.24
 REAL TIME  *         6.97 SEC
 DISK USED  *        29.75 MB (local),      242.35 MB (total)
 GA USED    *         0.00 MB       (max)       0.00 MB       (current)
 **********************************************************************************************************************************


 Program * Restricted Hartree-Fock

 Orbital guess generated from atomic densities. Full valence occupancy:   37

 Initial alpha occupancy:  38
 Initial beta  occupancy:  36

 NELEC=   74   SYM=1   MS2= 2   THRE=1.0D-08   THRD=3.2D-06   THRG=3.2D-06  HFMA2=F  DIIS_START=2   DIIS_MAX=10   DIIS_INCORE=F

 Level shifts:    0.00 (CLOSED)    0.00 (OPEN)    0.30 (GAP_MIN)

 ITER           ETOT              DE          GRAD        DDIFF     DIIS  NEXP   TIME(IT)  TIME(TOT)  DIAG
   1     -458.64963102    -458.64963102     0.00D+00     0.23D+00     0     0       0.02      0.12    start
   2     -458.83675325      -0.18712222     0.12D-01     0.32D-01     1     0       0.00      0.12    diag2
   3     -458.90269969      -0.06594644     0.67D-02     0.12D-01     2     0       0.00      0.12    diag2
   4     -458.94342460      -0.04072492     0.20D-02     0.75D-02     3     0       0.01      0.13    diag2
   5     -458.97576702      -0.03234242     0.17D-02     0.86D-02     4     0       0.00      0.13    diag2
   6     -458.98290016      -0.00713313     0.97D-03     0.38D-02     5     0       0.01      0.14    diag2
   7     -458.98486377      -0.00196361     0.49D-03     0.27D-02     6     0       0.00      0.14    diag2
   8     -458.98504882      -0.00018505     0.22D-03     0.11D-02     7     0       0.00      0.14    diag2
   9     -458.98520988      -0.00016106     0.18D-03     0.58D-03     8     0       0.00      0.14    diag2
  10     -458.98529150      -0.00008162     0.78D-04     0.44D-03     9     0       0.01      0.15    diag2/orth
  11     -458.98533005      -0.00003855     0.49D-04     0.31D-03     9     0       0.00      0.15    diag2
  12     -458.98534530      -0.00001526     0.29D-04     0.16D-03     9     0       0.00      0.15    diag2
  13     -458.98535697      -0.00001167     0.25D-04     0.11D-03     9     0       0.01      0.16    diag2
  14     -458.98538179      -0.00002482     0.24D-04     0.25D-03     9     0       0.00      0.16    diag2
  15     -458.98546551      -0.00008371     0.23D-04     0.96D-03     9     0       0.00      0.16    diag2
  16     -458.98555692      -0.00009141     0.19D-04     0.15D-02     9     0       0.01      0.17    diag2
  17     -458.98557175      -0.00001483     0.16D-04     0.31D-03     9     0       0.00      0.17    diag2
  18     -458.98561180      -0.00004005     0.13D-04     0.13D-02     9     0       0.00      0.17    diag2
  19     -458.98561989      -0.00000809     0.13D-04     0.43D-03     9     0       0.01      0.18    diag2
  20     -458.98562243      -0.00000254     0.72D-05     0.19D-03     9     0       0.00      0.18    diag2/orth
  21     -458.98562536      -0.00000293     0.65D-05     0.18D-03     9     0       0.01      0.19    diag2
  22     -458.98562752      -0.00000216     0.70D-05     0.12D-03     9     0       0.00      0.19    diag2
  23     -458.98563048      -0.00000296     0.47D-05     0.24D-03     9     0       0.00      0.19    diag2
  24     -458.98563166      -0.00000118     0.32D-05     0.18D-03     9     0       0.00      0.19    diag2
  25     -458.98563191      -0.00000025     0.22D-05     0.93D-04     9     0       0.01      0.20    diag2
  26     -458.98563193      -0.00000002     0.80D-06     0.31D-04     9     0       0.00      0.20    diag2
  27     -458.98563193      -0.00000000     0.34D-06     0.14D-04     9     0       0.01      0.21    diag2
  28     -458.98563193       0.00000000     0.12D-06     0.36D-05     9     0       0.00      0.21    diag2
  29     -458.98563193       0.00000000     0.62D-07     0.43D-06     9     0       0.00      0.21    diag2
  30     -458.98563193      -0.00000000     0.50D-07     0.23D-06     0     0       0.01      0.22    diag/orth

 Final alpha occupancy:  38
 Final beta  occupancy:  36

 !RHF STATE 1.1 Energy               -458.985631931705
  RHF One-electron energy           -1611.674170288820
  RHF Two-electron energy             653.610675961887
  RHF Kinetic energy                  457.624503339285
  RHF Nuclear energy                  499.077862395228
  RHF Virial quotient                  -1.002974335033

 !RHF STATE 1.1 Dipole moment           0.56092813    -0.49943177    -0.49218425
 Dipole moment /Debye                   1.42573709    -1.26942893    -1.25100757

 Orbital energies:

           1.1          2.1          3.1          4.1          5.1          6.1          7.1          8.1          9.1         10.1
    -20.617911   -20.594523   -20.539865   -11.483615   -11.465153   -11.456372   -11.407073   -11.397643   -11.391405    -1.433749

          11.1         12.1         13.1         14.1         15.1         16.1         17.1         18.1         19.1         20.1
     -1.412599    -1.400061    -1.122496    -1.090216    -1.023385    -0.924364    -0.909052    -0.839840    -0.737733    -0.730413

          21.1         22.1         23.1         24.1         25.1         26.1         27.1         28.1         29.1         30.1
     -0.705324    -0.699758    -0.693558    -0.668423    -0.660961    -0.638104    -0.625018    -0.610189    -0.598337    -0.590157

          31.1         32.1         33.1         34.1         35.1         36.1         37.1         38.1         39.1         40.1
     -0.580297    -0.551746    -0.533568    -0.514433    -0.489633    -0.480693    -0.630813    -0.586672     0.336517     0.349619


 HOMO     38.1    -0.586672 =     -15.9642eV
 LUMO     39.1     0.336517 =       9.1571eV
 LUMO-HOMO         0.923189 =      25.1212eV

 Orbitals saved in record  2100.2


 **********************************************************************************************************************************
 DATASETS  * FILE   NREC   LENGTH (MB)   RECORD NAMES
              1      18       29.10       500      610      700      900      950      970     1000      129      960     1100   
                                          VAR    BASINP    GEOM    SYMINP    ZMAT    AOBASIS   BASIS     P2S    ABASIS      S 
                                         1400     1410     1200     1210     1080     1600     1650     1700   
                                           T        V       H0       H01     AOSYM     SMH    MOLCAS    OPER   

              2       4        3.10       700     1000      520     2100   
                                         GEOM     BASIS   MCVARS     RHF  

 PROGRAMS   *        TOTAL   RHF-SCF       INT
 CPU TIMES  *         1.60      0.23      1.24
 REAL TIME  *         8.00 SEC
 DISK USED  *        32.74 MB (local),      263.33 MB (total)
 GA USED    *         0.00 MB       (max)       0.00 MB       (current)
 **********************************************************************************************************************************
 SETTING BASIS          =    VDZ-F12


 Recomputing integrals since basis changed


 Using spherical harmonics

 Library entry H      S cc-pVDZ-F12          selected for orbital group  1
 Library entry H      P cc-pVDZ-F12          selected for orbital group  1
 Library entry C      S cc-pVDZ-F12          selected for orbital group  2
 Library entry C      P cc-pVDZ-F12          selected for orbital group  2
 Library entry C      D cc-pVDZ-F12          selected for orbital group  2
 Library entry O      S cc-pVDZ-F12          selected for orbital group  6
 Library entry O      P cc-pVDZ-F12          selected for orbital group  6
 Library entry O      D cc-pVDZ-F12          selected for orbital group  6


 PROGRAM * SEWARD (Integral evaluation for generally contracted gaussian basis sets)     Author: Roland Lindh, 1990

 Geometry written to block  1 of record 700


 Point group  C1  


 ATOMIC COORDINATES

 NR  ATOM    CHARGE       X              Y              Z

   1  H       1.00    3.080555939   -3.539230264    0.833784961
   2  C       6.00    4.811620659   -2.507231930    0.398599931
   3  H       1.00    6.154630118   -2.842809496    1.925479743
   4  H       1.00    5.596782966   -3.256338263   -1.351362049
   5  C       6.00    4.250901123    0.291962686    0.136835069
   6  H       1.00    3.451244616    1.039084807    1.906393509
   7  H       1.00    5.994192370    1.372923824   -0.186383688
   8  O       8.00    2.664778397    0.861185990   -1.878349973
   9  H       1.00   -2.675115199   -4.890573416    1.499270913
  10  C       6.00   -2.858645401   -4.378155280   -0.485829689
  11  H       1.00   -1.050177499   -4.724938921   -1.411285264
  12  H       1.00   -4.260236370   -5.617532159   -1.344615727
  13  C       6.00   -3.637288153   -1.627129782   -0.778094732
  14  H       1.00   -5.431602005   -1.263168531    0.175158714
  15  H       1.00   -3.862108870   -1.150654237   -2.770678649
  16  C       6.00   -1.653170208    0.194755174    0.322765222
  17  C       6.00   -2.439863194    3.069652220   -0.203410120
  18  H       1.00   -3.924016298    3.598510973    1.118736763
  19  H       1.00   -3.188742760    3.019517785   -2.133614178
  20  O       8.00   -0.438737714    4.709480961    0.061605072
  21  H       1.00    0.942104062    4.053349154   -0.949700761
  22  O       8.00   -1.211767980   -0.084508552    2.724399257
  23  H       1.00    0.216978354    0.049473030   -0.917632109

 Bond lengths in Bohr (Angstrom)

 1-2  2.061793305  2-3  2.060982452  2-4  2.059127747  2-5  2.866778286  5-6  2.080619875
     ( 1.091054031)     ( 1.090624946)     ( 1.089643478)     ( 1.517033738)     ( 1.101016623)

  5- 7  2.076538398   5- 8  2.626931903   9-10  2.058368306  10-11  2.060893754  10-12  2.058646582
       ( 1.098856798)       ( 1.390112498)       ( 1.089241599)       ( 1.090578009)       ( 1.089388857)

 10-13  2.873994551  13-14  2.064151673  13-15  2.061058943  13-16  2.909962448  16-17  3.026677942
       ( 1.520852421)       ( 1.092302025)       ( 1.090665423)       ( 1.539885812)       ( 1.601648992)

 16-22  2.457777490  16-23  2.248810371  17-18  2.056811707  17-19  2.070995358  17-20  2.600725772
       ( 1.300599837)       ( 1.190019200)       ( 1.088417882)       ( 1.095923547)       ( 1.376244810)

 20-21  1.833022763
       ( 0.969993873)

 Bond angles

  1-2-3  108.01323553   1-2-4  108.50757039   1-2-5  110.10792456   2-5-6  110.37331221

  2-5-7  110.99561791   2-5-8  113.56082106   3-2-4  108.77829981   3-2-5  110.73751549

  4-2-5  110.62207107   6-5-7  105.55200936   6-5-8  110.03340072   7-5-8  105.94361372

  9-10-11  108.23649398   9-10-12  108.24878825   9-10-13  111.13226942  10-13-14  110.93613734

 10-13-15  110.43568209  10-13-16  112.09220061  11-10-12  107.98745918  11-10-13  110.67985872

 12-10-13  110.45048502  13-16-17  110.59126163  13-16-22  114.89651461  13-16-23  108.53672425

 14-13-15  108.11271409  14-13-16  107.91470377  15-13-16  107.18003248  16-17-18  108.66494644

 16-17-19  103.47501620  16-17-20  112.40791161  17-16-22  108.93414347  17-16-23  100.46460195

 17-20-21  107.32064675  18-17-19  110.14593010  18-17-20  109.12261236  19-17-20  112.85947602

 22-16-23  112.47532210

 NUCLEAR CHARGE:                   74
 NUMBER OF PRIMITIVE AOS:         523
 NUMBER OF SYMMETRY AOS:          505
 NUMBER OF CONTRACTIONS:          396   (  396A   )
 NUMBER OF INNER CORE ORBITALS:     0   (    0A   )
 NUMBER OF OUTER CORE ORBITALS:     9   (    9A   )
 NUMBER OF VALENCE ORBITALS:       50   (   50A   )


 NUCLEAR REPULSION ENERGY  499.07786240


 Eigenvalues of metric

         1 0.510E-04 0.895E-04 0.117E-03 0.166E-03 0.271E-03 0.324E-03 0.350E-03 0.464E-03


 Contracted 2-electron integrals neglected if value below      1.0D-11
 AO integral compression algorithm  1   Integral accuracy      1.0D-11

     9791.341 MB (compressed) written to integral file ( 36.8%)

     Node minimum: 1365.770 MB, node maximum: 1433.928 MB


 NUMBER OF SORTED TWO-ELECTRON INTEGRALS:  441355845.     BUFFER LENGTH:  32768
 NUMBER OF SEGMENTS:  14  SEGMENT LENGTH:   31995432      RECORD LENGTH: 524288

 Memory used in sort:      32.55 MW

 SORT1 READ  3325445523. AND WROTE   358309457. INTEGRALS IN   1032 RECORDS. CPU TIME:    44.34 SEC, REAL TIME:    47.30 SEC
 SORT2 READ  2507686903. AND WROTE  3089490921. INTEGRALS IN  38290 RECORDS. CPU TIME:     4.60 SEC, REAL TIME:     6.99 SEC

 Node minimum:   441322158.  Node maximum:   441389535. integrals

 OPERATOR DM      FOR CENTER  0  COORDINATES:    0.000000    0.000000    0.000000


 **********************************************************************************************************************************
 DATASETS  * FILE   NREC   LENGTH (MB)   RECORD NAMES
              1      18       34.46       500      610      700      900      950      970     1001      129      960     1100   
                                          VAR    BASINP    GEOM    SYMINP    ZMAT    AOBASIS   BASIS     P2S    ABASIS      S 
                                         1400     1410     1200     1210     1080     1600     1650     1700   
                                           T        V       H0       H01     AOSYM     SMH    MOLCAS    OPER   

              2       5        3.19       700     1000      520     2100     1001   
                                         GEOM     BASIS   MCVARS     RHF     BASIS   

 PROGRAMS   *        TOTAL       INT   RHF-SCF       INT
 CPU TIMES  *        65.80     64.20      0.23      1.24
 REAL TIME  *        78.70 SEC
 DISK USED  *        37.74 MB (local),       37.23 GB (total)
 GA USED    *         0.00 MB       (max)       0.00 MB       (current)
 **********************************************************************************************************************************


 Program * Restricted Hartree-Fock

 Molecular orbitals read from record     2100.2  Type=RHF/CANONICAL  

 Present basis size:      396
 Previous basis size:      59
 Previous occupation:      38
 Previous closed-shells:   36
 Previous core-orbitals:    9
 Present occupation:       38
 Present closed-shells:    36
 Present core-orbitals:     9
 Wavefunction symmetry:    1   Triplet 

 Orbital overlap <old|new>:  < 1.1| 1.1> = 1.000000   < 2.1| 2.1> = 1.000000   < 3.1| 3.1> = 1.000000   < 4.1| 4.1> = 1.000000
                             < 5.1| 5.1> = 1.000000   < 6.1| 6.1> = 1.000000   < 7.1| 7.1> = 1.000000   < 8.1| 8.1> = 1.000000
                             < 9.1| 9.1> = 1.000000   <10.1|10.1> = 1.000000   <11.1|11.1> = 1.000000   <12.1|12.1> = 1.000000
                             <13.1|13.1> = 1.000000   <14.1|14.1> = 1.000000   <15.1|15.1> = 1.000000   <16.1|16.1> = 1.000000
                             <17.1|17.1> = 1.000000   <18.1|18.1> = 1.000000   <19.1|19.1> = 1.000000   <20.1|20.1> = 1.000000
                             <21.1|21.1> = 1.000000   <22.1|22.1> = 1.000000   <23.1|23.1> = 1.000000   <24.1|24.1> = 1.000000
                             <25.1|25.1> = 1.000000   <26.1|26.1> = 1.000000   <27.1|27.1> = 1.000000   <28.1|28.1> = 1.000000
                             <29.1|29.1> = 1.000000   <30.1|30.1> = 1.000000   <31.1|31.1> = 1.000000   <32.1|32.1> = 1.000000
                             <33.1|33.1> = 1.000000   <34.1|34.1> = 1.000000   <35.1|35.1> = 1.000000   <36.1|36.1> = 1.000000
                             <37.1|37.1> = 1.000000   <38.1|38.1> = 1.000000


 Initial alpha occupancy:  38
 Initial beta  occupancy:  36

 NELEC=   74   SYM=1   MS2= 2   THRE=1.0D-08   THRD=3.2D-06   THRG=3.2D-06  HFMA2=F  DIIS_START=2   DIIS_MAX=10   DIIS_INCORE=F

 Level shifts:    0.00 (CLOSED)    0.00 (OPEN)    0.30 (GAP_MIN)

 ITER           ETOT              DE          GRAD        DDIFF     DIIS  NEXP   TIME(IT)  TIME(TOT)  DIAG
   1     -458.98563193    -458.98563193     0.00D+00     0.35D-01     0     0       4.06      4.17    start
   2     -459.82944057      -0.84380863     0.84D-02     0.13D-01     0     0       4.16      8.33    diag
   3     -459.94172943      -0.11228887     0.24D-02     0.47D-02     1     0       4.21     12.54    diag2
   4     -459.95258814      -0.01085870     0.69D-03     0.14D-02     2     0       4.22     16.76    diag2
   5     -459.95426128      -0.00167314     0.32D-03     0.39D-03     3     0       4.08     20.84    diag2
   6     -459.95450881      -0.00024753     0.84D-04     0.19D-03     4     0       4.24     25.08    diag2
   7     -459.95454344      -0.00003463     0.26D-04     0.45D-04     5     0       4.30     29.38    diag2
   8     -459.95456458      -0.00002113     0.13D-04     0.27D-04     6     0       4.28     33.66    diag2
   9     -459.95457959      -0.00001502     0.90D-05     0.20D-04     7     0       4.10     37.76    diag2
  10     -459.95459684      -0.00001724     0.71D-05     0.28D-04     8     0       4.17     41.93    diag2/orth
  11     -459.95460884      -0.00001201     0.56D-05     0.22D-04     9     0       4.18     46.11    diag2
  12     -459.95461863      -0.00000979     0.51D-05     0.18D-04     9     0       4.20     50.31    diag2
  13     -459.95463784      -0.00001921     0.49D-05     0.36D-04     9     0       4.15     54.46    diag2
  14     -459.95469172      -0.00005387     0.45D-05     0.13D-03     9     0       4.12     58.58    diag2
  15     -459.95471789      -0.00002618     0.34D-05     0.91D-04     9     0       4.16     62.74    diag2
  16     -459.95472728      -0.00000939     0.27D-05     0.45D-04     9     0       4.15     66.89    diag2
  17     -459.95473380      -0.00000652     0.22D-05     0.43D-04     9     0       4.25     71.14    diag2
  18     -459.95473635      -0.00000255     0.19D-05     0.18D-04     9     0       4.16     75.30    diag2
  19     -459.95473865      -0.00000229     0.18D-05     0.16D-04     9     0       4.17     79.47    diag2
  20     -459.95474169      -0.00000304     0.16D-05     0.22D-04     9     0       4.13     83.60    diag2/orth
  21     -459.95474539      -0.00000370     0.13D-05     0.38D-04     9     0       4.24     87.84    diag2
  22     -459.95474650      -0.00000111     0.79D-06     0.23D-04     9     0       4.13     91.97    diag2
  23     -459.95474666      -0.00000016     0.47D-06     0.68D-05     9     0       4.11     96.08    diag2
  24     -459.95474673      -0.00000007     0.33D-06     0.47D-05     9     0       4.15    100.23    diag2
  25     -459.95474675      -0.00000003     0.17D-06     0.29D-05     9     0       4.15    104.38    diag2
  26     -459.95474677      -0.00000001     0.93D-07     0.27D-05     9     0       4.23    108.61    diag2
  27     -459.95474677      -0.00000000     0.46D-07     0.80D-06     9     0       4.11    112.72    diag2
  28     -459.95474677      -0.00000000     0.25D-07     0.52D-07     0     0       4.13    116.85    diag

 Final alpha occupancy:  38
 Final beta  occupancy:  36

 !RHF STATE 1.1 Energy               -459.954746770933
  RHF One-electron energy           -1618.649681631525
  RHF Two-electron energy             659.617072465364
  RHF Kinetic energy                  459.741030467584
  RHF Nuclear energy                  499.077862395228
  RHF Virial quotient                  -1.000464862366

 !RHF STATE 1.1 Dipole moment           0.32489497    -0.73012930    -0.43213226
 Dipole moment /Debye                   0.82580065    -1.85580358    -1.09837066

 Orbital energies:

           1.1          2.1          3.1          4.1          5.1          6.1          7.1          8.1          9.1         10.1
    -20.615573   -20.602590   -20.552108   -11.291720   -11.286100   -11.281331   -11.230670   -11.225994   -11.219143    -1.390437

          11.1         12.1         13.1         14.1         15.1         16.1         17.1         18.1         19.1         20.1
     -1.363849    -1.358952    -1.054423    -1.017946    -0.959999    -0.865774    -0.849348    -0.792369    -0.705113    -0.684812

          21.1         22.1         23.1         24.1         25.1         26.1         27.1         28.1         29.1         30.1
     -0.652767    -0.640060    -0.632333    -0.613591    -0.608994    -0.600717    -0.577370    -0.553146    -0.541267    -0.529264

          31.1         32.1         33.1         34.1         35.1         36.1         37.1         38.1         39.1         40.1
     -0.515533    -0.497114    -0.480430    -0.467734    -0.448386    -0.434583    -0.589452    -0.542997     0.049281     0.053889


 HOMO     38.1    -0.542997 =     -14.7757eV
 LUMO     39.1     0.049281 =       1.3410eV
 LUMO-HOMO         0.592277 =      16.1167eV

 Orbitals saved in record  2101.2


 **********************************************************************************************************************************
 DATASETS  * FILE   NREC   LENGTH (MB)   RECORD NAMES
              1      18       34.46       500      610      700      900      950      970     1001      129      960     1100   
                                          VAR    BASINP    GEOM    SYMINP    ZMAT    AOBASIS   BASIS     P2S    ABASIS      S 
                                         1400     1410     1200     1210     1080     1600     1650     1700   
                                           T        V       H0       H01     AOSYM     SMH    MOLCAS    OPER   

              2       6       10.37       700     1000      520     2100     1001     2101   
                                         GEOM     BASIS   MCVARS     RHF     BASIS     RHF  

 PROGRAMS   *        TOTAL   RHF-SCF       INT   RHF-SCF       INT
 CPU TIMES  *       182.67    116.87     64.20      0.23      1.24
 REAL TIME  *       203.58 SEC
 DISK USED  *        66.51 MB (local),       37.43 GB (total)
 GA USED    *         0.00 MB       (max)       0.00 MB       (current)
 **********************************************************************************************************************************


 PROGRAM * CCSD (Restricted open-shell coupled cluster)     Authors: C. Hampel, H.-J. Werner, 1991, M. Deegan, P.J. Knowles, 1992

                   Density fitting integral evaluation by F.R. Manby, 2003,2007, G. Knizia, 2010


 Basis set VDZ-F12/JKFIT generated.      Number of basis functions:   1222 
 Basis set CC-PVDZ-F12/OPTRI generated.  Number of basis functions:   902 
 Basis set VDZ-F12/MP2FIT generated.     Number of basis functions:   970 

 Convergence thresholds:  THRVAR = 1.00D-08  THRDEN = 1.00D-06

 CCSD(T)     terms to be evaluated (factor= 1.000)


 Number of core orbitals:           9 (   9 )
 Number of closed-shell orbitals:  27 (  27 )
 Number of active  orbitals:        2 (   2 )
 Number of external orbitals:     358 ( 358 )

 Memory could be reduced to 2200.67 Mwords without degradation in triples

 Number of N-1 electron functions:              56
 Number of N-2 electron functions:            1540
 Number of singly external CSFs:             20160
 Number of doubly external CSFs:         150394140
 Total number of CSFs:                   150414300

 Molecular orbitals read from record     2101.2  Type=RHF/CANONICAL  

 Integral transformation finished. Total CPU: 168.98 sec, npass=  1  Memory used:1045.60 MW

 Geminal basis:    OPTFULL  GEM_TYPE=SLATER  BETA=0.9  NGEM=6

 Optimizing Gaussian exponents for each gem_beta

 Geminal optimization for beta= 0.9000
 Weight function:   m=0, omega= 1.3652

 Augmented Hessian optimization of geminal fit. Trust ratio= 0.40000
 Convergence reached after  14 iterations. Final gradient= 9.47D-17, Step= 1.60D-08, Delta= 1.32D-09

 Alpha:                 0.16713     0.72638     2.57315     8.59263    32.33955   179.26007
 Coeff:                 0.29008     0.30523     0.17630     0.10448     0.06448     0.03994


 WFN_F12=FIX,EG    DECOUPLE_EXPL=F   HYBRID=0    NOX=F   SEMIINT_F12=T   CORE_SINGLES=F


 AO(A)-basis ORBITAL           loaded. Number of functions:     396
 RI(R)-basis CC-PVDZ-F12/OPTRI loaded. Number of functions:     902
 DF-basis VDZ-F12/JKFIT        loaded. Number of functions:    1222

 Screening thresholds:   THRAO=  1.00D-10  THRMO=  1.00D-09  THRPROD=  1.00D-09
                         THRSW=  1.00D-05  THROV=  1.00D-12  THRAOF12= 1.00D-08

 CPU time for one-electron matrices               7.82 sec

 Construction of ABS:
 Pseudo-inverse stability          1.44E-11
 Smallest eigenvalue of S          3.99E-05  (threshold= 1.00E-08)
 Ratio eigmin/eigmax               4.29E-06  (threshold= 1.00E-09)
 Smallest eigenvalue of S kept     3.99E-05  (threshold= 3.99E-05, 0 functions deleted, 902 kept)

 Construction of CABS:
 Pseudo-inverse stability          1.20E-10
 Smallest eigenvalue of S          1.39E-06  (threshold= 1.00E-08)
 Ratio eigmin/eigmax               1.39E-06  (threshold= 1.00E-09)
 Smallest eigenvalue of S kept     1.39E-06  (threshold= 1.39E-06, 0 functions deleted, 902 kept)

 CPU time for basis constructions                 0.40 sec
 Fock operators(MO) rebuilt from dump record.
 CPU time for Fock operator transformation        0.33 sec

                                      TOTAL          ALPHA          BETA    
  Singles Contributions MO        -0.008521269   -0.004251797   -0.004269472
  Singles Contributions CABS      -0.020609212   -0.010895032   -0.009714180
  Pure DF-RHF relaxation          -0.020058218

 CPU time for RHF CABS relaxation                 0.68 sec
 CPU time for singles (tot)                       1.48 sec

 AO(A)-basis ORBITAL           loaded. Number of functions:     396
 RI(R)-basis CC-PVDZ-F12/OPTRI loaded. Number of functions:     902
 DF-basis VDZ-F12/MP2FIT       loaded. Number of functions:     970

 Screening thresholds:   THRAO=  1.00D-10  THRMO=  1.00D-09  THRPROD=  1.00D-09
                         THRSW=  1.00D-05  THROV=  1.00D-12  THRAOF12= 1.00D-08

 CPU time for transformed integrals              99.57 sec
 CPU time for F12 matrices                       99.18 sec

 Diagonal F12 ansatz with fixed amplitudes:   TS= 0.5000  TT= 0.2500  TN= 0.3750

 ITER.     SQ.NORM      CORR.ENERGY   TOTAL ENERGY  ENERGY CHANGE      VAR         CPU   MICRO    DIIS
   1      1.45969704    -1.89747744  -461.87228243    -1.9175E+00   4.55E-01      4.42  1  1  1   0  0
   2      1.46103653    -1.89755725  -461.87236224    -7.9810E-05   3.98E-04     25.07  0  0  0   1  1
   3      1.46189435    -1.89855692  -461.87336191    -9.9967E-04   5.17E-06     48.31  0  0  0   2  2
   4      1.46192699    -1.89856734  -461.87337233    -1.0426E-05   5.93E-08     74.08  0  0  0   3  3
   5      1.46193139    -1.89856746  -461.87337245    -1.1568E-07   9.96E-10    102.33  0  0  0   4  4

 - - Continuing with F12/conv. amplitude coupling turned on.

   6      1.46507220    -1.90858583  -461.88339082    -1.0018E-02   4.44E-04    125.90  1  1  1   1  1
   7      1.46506730    -1.90858897  -461.88339396    -3.1452E-06   5.22E-08    152.44  1  1  1   2  2
   8      1.46506839    -1.90858834  -461.88339333     6.3521E-07   1.75E-10    181.84  1  1  1   3  3

 CPU time for iterative RMP2-F12                181.84 sec


 DF-RMP2-F12 doubles corrections:
 - - - - - - - - - - - - - - - - 
  Approx.                             TOTAL           A-B            A-A            B-B    
  RMP2-F12/3C(FIX)                -0.330077332   -0.289835680   -0.022626810   -0.017614842
  RMP2-F12/3*C(FIX)               -0.320056453   -0.282550916   -0.021136731   -0.016368806
  RMP2-F12/3*C(DX)                -0.323382059   -0.285766496   -0.021215789   -0.016399773
  RMP2-F12/3*C(FIX,DX)            -0.352116737   -0.313731071   -0.021818542   -0.016567124

 DF-RMP2-F12 doubles energies:
 - - - - - - - - - - - - - - -
  Approx.                             TOTAL           A-B            A-A            B-B    
  RMP2                            -1.569989737   -1.185865183   -0.203931125   -0.180193430
  RMP2-F12/3C(FIX)                -1.900067070   -1.475700863   -0.226557935   -0.197808272
  RMP2-F12/3*C(FIX)               -1.890046191   -1.468416099   -0.225067856   -0.196562236
  RMP2-F12/3*C(DX)                -1.893371796   -1.471631679   -0.225146914   -0.196593203
  RMP2-F12/3*C(FIX,DX)            -1.922106475   -1.499596253   -0.225749667   -0.196760554


  Reference energy                   -459.954746770933
  CABS relaxation correction to RHF    -0.020058218171
  New reference energy               -459.974804989104

  RMP2-F12 singles (MO) energy         -0.008521269190
  RMP2-F12 pair energy                 -1.900067069884
  RMP2-F12 correlation energy          -1.908588339073

 !RMP2-F12/3C(FIX) energy            -461.883393328177

 Starting RMP2 calculation, locsing= 0

 Wavefunction is spin-projected

 ITER.      SQ.NORM     CORR.ENERGY   TOTAL ENERGY   ENERGY CHANGE        DEN1      VAR(S)    VAR(P)  DIIS     TIME
   1      1.45541125    -1.57198350  -461.52673027    -1.57198350    -0.00596926  0.57D-04  0.22D-02  1  1   603.77
   2      1.46082062    -1.57846345  -461.53321022    -0.00647995    -0.00001818  0.24D-05  0.72D-05  2  2   633.46
   3      1.46101086    -1.57858111  -461.53332788    -0.00011766    -0.00000026  0.14D-06  0.72D-07  3  3   664.60
   4      1.46101828    -1.57858296  -461.53332973    -0.00000184    -0.00000001  0.56D-08  0.13D-08  4  4   696.20
   5      1.46101868    -1.57858288  -461.53332965     0.00000008    -0.00000000  0.21D-09  0.22D-10  5  5   728.72

 Norm of t1 vector:      0.05710419      S-energy:    -0.00728598      T1 diagnostic:  0.00087378
 Norm of t2 vector:      0.67657800      P-energy:    -1.57129690
                                         Alpha-Beta:  -1.18773255
                                         Alpha-Alpha: -0.20406039
                                         Beta-Beta:   -0.17950395

 Spin contamination <S**2-Sz**2-Sz>     0.00000000
  Reference energy                   -459.954746770935
  CABS singles correction              -0.020058218171
  New reference energy               -459.974804989105
  RHF-RMP2 correlation energy          -1.578582879290
 !RHF-RMP2 energy                    -461.553387868395

  F12/3C(FIX) correction               -0.330077332494
  RHF-RMP2-F12 correlation energy      -1.908660211784
 !RHF-RMP2-F12 total energy          -461.883465200889
 (NB above energy spin projected)

 Starting RCCSD calculation

 ITER.      SQ.NORM     CORR.ENERGY   TOTAL ENERGY   ENERGY CHANGE        DEN1      VAR(S)    VAR(P)  DIIS     TIME
   1      1.47456565    -1.57763402  -461.53238079    -1.57763402    -0.04554520  0.12D-01  0.80D-02  0  0  1670.90
   2      1.51552694    -1.61626328  -461.57101005    -0.03862926    -0.00558529  0.12D-02  0.15D-02  1  1  2568.66
   3      1.54436101    -1.62800347  -461.58275024    -0.01174019    -0.00152439  0.15D-02  0.13D-03  2  2  3499.43
   4      1.56234693    -1.63397769  -461.58872446    -0.00597422    -0.00059120  0.52D-03  0.75D-04  3  3  4383.46
   5      1.58698217    -1.63689978  -461.59164655    -0.00292209    -0.00020910  0.22D-03  0.19D-04  4  4  5331.63
   6      1.60423417    -1.63806263  -461.59280940    -0.00116285    -0.00006083  0.51D-04  0.90D-05  5  5  6293.82
   7      1.61804300    -1.63913064  -461.59387741    -0.00106802    -0.00001471  0.13D-04  0.19D-05  6  6  7311.66
   8      1.62076596    -1.63928219  -461.59402896    -0.00015155    -0.00000589  0.50D-05  0.75D-06  6  1  8329.70
   9      1.62266226    -1.63934355  -461.59409032    -0.00006136    -0.00000266  0.25D-05  0.25D-06  6  3  9352.14
  10      1.62328633    -1.63937548  -461.59412225    -0.00003193    -0.00000142  0.15D-05  0.90D-07  6  2 10435.98
  11      1.62368407    -1.63938869  -461.59413546    -0.00001321    -0.00000105  0.11D-05  0.61D-07  6  4 11397.96
  12      1.62422444    -1.63941134  -461.59415811    -0.00002265    -0.00000070  0.76D-06  0.43D-07  6  5 12297.26
  13      1.62459706    -1.63940741  -461.59415418     0.00000394    -0.00000039  0.38D-06  0.35D-07  6  1 13200.95
  14      1.62527473    -1.63941458  -461.59416135    -0.00000717    -0.00000012  0.98D-07  0.16D-07  6  6 14106.74
  15      1.62545375    -1.63941475  -461.59416152    -0.00000017    -0.00000005  0.40D-07  0.73D-08  6  3 14991.85
  16      1.62553903    -1.63941507  -461.59416184    -0.00000032    -0.00000001  0.11D-07  0.19D-08  6  4 15871.57
  17      1.62558287    -1.63941750  -461.59416427    -0.00000243    -0.00000000  0.25D-08  0.66D-09  6  2 16785.18
  18      1.62557229    -1.63941709  -461.59416387     0.00000041    -0.00000000  0.73D-09  0.13D-09  6  6 17882.14

 Norm of t1 vector:      0.30692883      S-energy:    -0.00908637      T1 diagnostic:  0.02794069
                                                                       D1 diagnostic:  0.14941879
                                                                       D2 diagnostic:  0.16822314 (internal)
 Norm of t2 vector:      0.72894923      P-energy:    -1.63033072
                                         Alpha-Beta:  -1.27134178
                                         Alpha-Alpha: -0.18763439
                                         Beta-Beta:   -0.17135455

 Singles amplitudes (print threshold =  0.500E-01):

         I         SYM. A    A   T(IA) [Beta-Beta]

        21         1         2      0.07898243
        24         1         1      0.05238915
        26         1         1     -0.15478999
        27         1         2      0.15117045

 Spin contamination <S**2-Sz**2-Sz>     0.00000000

 Memory could be reduced to 2432.61 Mwords without degradation in triples


 RESULTS
 =======

  Reference energy                   -459.954746770935
  CABS relaxation correction to RHF    -0.020058218171
  New reference energy               -459.974804989105

  F12 corrections for ansatz 3C(FIX) added to RCCSD energy. Coupling mode:  7

  RCCSD-F12a singles energy            -0.009086372050
  RCCSD-F12a pair energy               -1.949788547363
  RCCSD-F12a correlation energy        -1.958874919414
  Triples (T) contribution             -0.064430128292
  Total correlation energy             -2.023305047706

  RHF-RCCSD-F12a energy              -461.933679908519
  RHF-RCCSD[T]-F12a energy           -462.002253499914
  RHF-RCCSD-T-F12a energy            -461.997567681382
 !RHF-RCCSD(T)-F12a energy           -461.998110036811

 Program statistics:

 Available memory in ccsd:              2799992944
 Min. memory needed in ccsd:             412117506
 Max. memory used in ccsd:               607174722
 Max. memory used in cckext:             493047185 (18 integral passes)
 Max. memory used in cckint:            1045604566 ( 1 integral passes)


 **********************************************************************************************************************************
 DATASETS  * FILE   NREC   LENGTH (MB)   RECORD NAMES
              1      19       34.49       500      610      700      900      950      970     1001      129      960     1100   
                                          VAR    BASINP    GEOM    SYMINP    ZMAT    AOBASIS   BASIS     P2S    ABASIS      S 
                                         1400     1410     1200     1210     1080     1600     1650     1700      960(1)
                                           T        V       H0       H01     AOSYM     SMH    MOLCAS    OPER    ABASIS    

              2       7       11.56       700     1000      520     2100     1001     2101     7360   
                                         GEOM     BASIS   MCVARS     RHF     BASIS     RHF    F12ABS    

 PROGRAMS   *        TOTAL  RCCSD(T)   RHF-SCF       INT   RHF-SCF       INT
 CPU TIMES  *     37620.22  37437.55    116.87     64.20      0.23      1.24
 REAL TIME  *     38821.44 SEC
 DISK USED  *        17.89 GB (local),      162.21 GB (total)
 SF USED    *       126.75 GB
 GA USED    *         3.05 MB       (max)       0.00 MB       (current)
 **********************************************************************************************************************************

 RCCSD(T)-F12A/cc-pVDZ-F12 energy=   -461.998110036811

   RCCSD(T)-F12A         RHF-SCF         RHF-SCF
   -461.99811004   -459.95474677   -458.98563193
 **********************************************************************************************************************************
 Molpro calculation terminated
