# Supplementary material for: Computational Investigation of Substituent Effects on the Alcohol + Carbonyl Channel of Peroxy Radical Self- and Cross-Reactions
Source: J Phys Chem A. 2023 Feb 8;127(7):1686–96. doi: 10.1021/acs.jpca.2c08927 (PMC9969516; doi:10.1021/acs.jpca.2c08927)
Supplement: Supplementary file 2 — jp2c08927_si_002.zip [file jp2c08927_si_002.zip › EtO--OBuOH/Reverse-IRC-wb-TS2-opt-F12.out]

 Working directory              : /run/nvme/job_14045305/data/14045305/molpro.IvCYjjte2B/
 Global scratch directory       : /run/nvme/job_14045305/data/14045305/molpro.IvCYjjte2B/
 Wavefunction directory         : /scratch/kurten/scratch_galib/third-paper/eto-buoh/ts-calc/eto-buoh-set2/eto-buoh-ts-set2/wb-ts/irc-cal/eto-buoh-ts-set2-M0003-copt-TS-opt-IRC/ccsdt/Reverse-wb-opt-F12/
 Main file repository           : /run/nvme/job_14045305/data/14045305/

 id        : cs

 Nodes       nprocs
 r05c56.bullx    7
 Distribution of processes:   nprocs(total)=    8   nprocs(compute)=    7   nprocs(helper)=    1
 GA implementation: MPI file
 GA implementation (serial work in mppx): MPI file

 Using customized tuning parameters: mindgm=1; mindgv=20; mindgc=4; mindgr=1; noblas=0; minvec=7
 default implementation of scratch files=sf  


 Variables initialized (1015), CPU time= 0.01 sec
 ***,SCI
 memory,2800,m
 geomtyp=xyz
 NOSYM
 geometry={
 23
 Reverse-wb-opt.log,Energy: -290303.7820832
 H          2.57563       -2.25609       -0.34840
 C          3.18225       -1.47952        0.11580
 H          3.45421       -1.80552        1.11973
 H          4.09535       -1.36055       -0.46674
 C          2.41416       -0.17359        0.17733
 H          1.49145       -0.27556        0.79820
 H          2.95822        0.62284        0.71245
 O          1.96727        0.29933       -1.01123
 H         -2.41638       -2.25732        0.69486
 C         -2.67549       -1.84372       -0.27948
 H         -2.02045       -2.29879       -1.02444
 H         -3.69898       -2.13661       -0.51091
 C         -2.52895       -0.32773       -0.27861
 H         -3.19088        0.11450        0.46903
 H         -2.81575        0.07594       -1.25242
 C         -1.09485        0.10756        0.02558
 C         -1.01291        1.69537       -0.02448
 H         -1.63968        2.08918        0.77399
 H         -1.46008        1.94769       -0.99310
 O          0.25665        2.21876        0.12846
 H          0.86463        1.78073       -0.48450
 O         -0.66121       -0.25296        1.24082
 H         -0.40413       -0.23174       -0.76896
 }
 BASIS=MINAO
 END
 {rhf;
 wf,charge=0,spin=2}
 BASIS=VDZ-F12
 END
 {rhf;
 wf,charge=0,spin=2}
 rccsd(t)-f12a,gem_beta=0.9
 
 
 Commands initialized (834), CPU time= 0.01 sec, 672 directives.
 Default parameters read. Elapsed time= 1.32 sec

 Checking input...
 Passed
1


                                         ***  PROGRAM SYSTEM MOLPRO  ***
                                       Copyright, TTI GmbH Stuttgart, 2015
                                    Version 2022.2 linked Wed Sep 28 15:59:29 2022


 **********************************************************************************************************************************
 LABEL *   SCI                                                                           
  64 bit mpp version                                                                     DATE: 07-Nov-22          TIME: 12:49:23  
 **********************************************************************************************************************************

 SHA1:             51306cdc306ce2a111a2867affebcb289530e0a7
 **********************************************************************************************************************************

 Memory per process:      2800 MW
 Total memory per node:  19600 MW

 GA preallocation disabled
 GA check disabled

 Variable memory set to 2800.0 MW

 SETTING GEOMTYP        =    XYZ
 ZSYMEL=NOSYM

 SETTING BASIS          =    MINAO


 Recomputing integrals since basis changed


 Using spherical harmonics

 Library entry H      S MINAO                selected for orbital group  1
 Library entry C      S MINAO                selected for orbital group  2
 Library entry C      P MINAO                selected for orbital group  2
 Library entry O      S MINAO                selected for orbital group  6
 Library entry O      P MINAO                selected for orbital group  6


 PROGRAM * SEWARD (Integral evaluation for generally contracted gaussian basis sets)     Author: Roland Lindh, 1990

 Geometry written to block  1 of record 700


 Point group  C1  


 ATOMIC COORDINATES

 NR  ATOM    CHARGE       X              Y              Z

   1  H       1.00    4.867235298   -4.263392213   -0.658380582
   2  C       6.00    6.013580960   -2.795887596    0.218830285
   3  H       1.00    6.527510877   -3.411938313    2.115983034
   4  H       1.00    7.739089884   -2.571066879   -0.882010771
   5  C       6.00    4.562101221   -0.328037558    0.335105134
   6  H       1.00    2.818432029   -0.520732931    1.508379393
   7  H       1.00    5.590225616    1.176997019    1.346335377
   8  O       8.00    3.717601513    0.565651721   -1.910947749
   9  H       1.00   -4.566296413   -4.265716576    1.313095095
  10  C       6.00   -5.055943349   -3.484125850   -0.528140657
  11  H       1.00   -3.818097149   -4.344083518   -1.935911031
  12  H       1.00   -6.990059140   -4.037607735   -0.965479974
  13  C       6.00   -4.779022883   -0.619319943   -0.526496596
  14  H       1.00   -6.029889297    0.216373641    0.886338244
  15  H       1.00   -5.320996335    0.143505802   -2.366730793
  16  C       6.00   -2.068966648    0.203258942    0.048339194
  17  C       6.00   -1.914122489    3.203784980   -0.046260496
  18  H       1.00   -3.098546132    3.947978025    1.462629123
  19  H       1.00   -2.759151320    3.680600676   -1.876687014
  20  O       8.00    0.484998210    4.192848736    0.242754218
  21  H       1.00    1.633913899    3.365092002   -0.915572307
  22  O       8.00   -1.249505811   -0.478025120    2.344809970
  23  H       1.00   -0.763695019   -0.437925132   -1.453123801

 Bond lengths in Bohr (Angstrom)

 1-2  2.058440449  2-3  2.059813340  2-4  2.059071741  2-5  2.865413946  5-6  2.110470622
     ( 1.089279775)     ( 1.090006278)     ( 1.089613841)     ( 1.516311760)     ( 1.116812957)

  5- 7  2.084407699   5- 8  2.560588572   9-10  2.059317188  10-11  2.062427655  10-12  2.058740335
       ( 1.103021053)       ( 1.355005119)       ( 1.089743726)       ( 1.091389714)       ( 1.089438469)

 10-13  2.878159227  13-14  2.063771508  13-15  2.064485467  13-16  2.889892213  16-17  3.006007704
       ( 1.523056272)       ( 1.092100850)       ( 1.092478661)       ( 1.529265101)       ( 1.590710773)

 16-22  2.531687591  16-23  2.090273228  17-18  2.057530203  17-19  2.071687277  17-20  2.611045144
       ( 1.339711378)       ( 1.106124957)       ( 1.088798094)       ( 1.096289695)       ( 1.381705587)

 20-21  1.829455879
       ( 0.968106359)

 Bond angles

  1-2-3  108.55578654   1-2-4  108.46289953   1-2-5  110.43839778   2-5-6  111.24981580

  2-5-7  113.06006468   2-5-8  115.59852421   3-2-4  108.42008360   3-2-5  110.27928713

  4-2-5  110.61887364   6-5-7  101.75578720   6-5-8  104.30135054   7-5-8  109.64655499

  9-10-11  108.01900654   9-10-12  108.13609979   9-10-13  110.75607054  10-13-14  110.18980641

 10-13-15  109.99982648  10-13-16  111.94152254  11-10-12  107.86393477  11-10-13  110.95731543

 12-10-13  110.98411513  13-16-17  109.03630101  13-16-22  114.03995021  13-16-23  110.81784239

 14-13-15  107.54691769  14-13-16  108.47889912  15-13-16  108.56120228  16-17-18  107.95689267

 16-17-19  103.68197465  16-17-20  114.95816558  17-16-22  106.28915324  17-16-23  104.56128445

 17-20-21  109.60671620  18-17-19  109.26239645  18-17-20  108.10427841  19-17-20  112.66872374

 22-16-23  111.52471491

 NUCLEAR CHARGE:                   74
 NUMBER OF PRIMITIVE AOS:         295
 NUMBER OF SYMMETRY AOS:          295
 NUMBER OF CONTRACTIONS:           59   (   59A   )
 NUMBER OF INNER CORE ORBITALS:     0   (    0A   )
 NUMBER OF OUTER CORE ORBITALS:     9   (    9A   )
 NUMBER OF VALENCE ORBITALS:       50   (   50A   )


 NUCLEAR REPULSION ENERGY  480.07250659

 Eigenvalues of metric

         1 0.176E+00 0.180E+00 0.186E+00 0.203E+00 0.208E+00 0.225E+00 0.237E+00 0.244E+00


 Contracted 2-electron integrals neglected if value below      1.0D-11
 AO integral compression algorithm  1   Integral accuracy      1.0D-11

     10.486 MB (compressed) written to integral file ( 74.1%)

     Node minimum: 1.311 MB, node maximum: 1.573 MB


 NUMBER OF SORTED TWO-ELECTRON INTEGRALS:     223146.     BUFFER LENGTH:  32768
 NUMBER OF SEGMENTS:   1  SEGMENT LENGTH:     223146      RECORD LENGTH: 524288

 Memory used in sort:       0.78 MW

 SORT1 READ     1712406. AND WROTE      219379. INTEGRALS IN      1 RECORDS. CPU TIME:     0.03 SEC, REAL TIME:     0.06 SEC
 SORT2 READ     1531383. AND WROTE     1567335. INTEGRALS IN     42 RECORDS. CPU TIME:     0.01 SEC, REAL TIME:     0.01 SEC

 Node minimum:      223146.  Node maximum:      224664. integrals

 OPERATOR DM      FOR CENTER  0  COORDINATES:    0.000000    0.000000    0.000000


 **********************************************************************************************************************************
 DATASETS  * FILE   NREC   LENGTH (MB)   RECORD NAMES
              1      18       29.10       500      610      700      900      950      970     1000      129      960     1100   
                                          VAR    BASINP    GEOM    SYMINP    ZMAT    AOBASIS   BASIS     P2S    ABASIS      S 
                                         1400     1410     1200     1210     1080     1600     1650     1700   
                                           T        V       H0       H01     AOSYM     SMH    MOLCAS    OPER   

 PROGRAMS   *        TOTAL       INT
 CPU TIMES  *         1.05      0.93
 REAL TIME  *         5.22 SEC
 DISK USED  *        29.75 MB (local),      241.87 MB (total)
 GA USED    *         0.00 MB       (max)       0.00 MB       (current)
 **********************************************************************************************************************************


 Program * Restricted Hartree-Fock

 Orbital guess generated from atomic densities.

 Initial alpha occupancy:  38
 Initial beta  occupancy:  36

 NELEC=   74   SYM=1   MS2= 2   THRE=1.0D-08   THRD=3.2D-06   THRG=3.2D-06  HFMA2=F  DIIS_START=2   DIIS_MAX=10   DIIS_INCORE=F

 Level shifts:    0.00 (CLOSED)    0.00 (OPEN)    0.30 (GAP_MIN)

 ITER           ETOT              DE          GRAD        DDIFF     DIIS  NEXP   TIME(IT)  TIME(TOT)  DIAG
   1     -458.61082597    -458.61082597     0.00D+00     0.23D+00     0     0       0.00      0.08    start
   2     -458.87267827      -0.26185230     0.12D-01     0.32D-01     1     0       0.01      0.09    diag2
   3     -458.95967122      -0.08699295     0.67D-02     0.12D-01     2     0       0.00      0.09    diag2
   4     -459.00992991      -0.05025869     0.27D-02     0.94D-02     3     0       0.01      0.10    diag2
   5     -459.01821956      -0.00828965     0.12D-02     0.39D-02     4     0       0.00      0.10    diag2
   6     -459.01899283      -0.00077328     0.36D-03     0.12D-02     5     0       0.00      0.10    diag2
   7     -459.01905899      -0.00006616     0.11D-03     0.36D-03     6     0       0.01      0.11    diag2
   8     -459.01908166      -0.00002267     0.51D-04     0.16D-03     7     0       0.00      0.11    fixocc
   9     -459.01910234      -0.00002069     0.35D-04     0.18D-03     8     0       0.01      0.12    diag2
  10     -459.01911610      -0.00001376     0.24D-04     0.18D-03     9     0       0.00      0.12    diag2/orth
  11     -459.01912236      -0.00000626     0.18D-04     0.94D-04     9     0       0.00      0.12    diag2
  12     -459.01913308      -0.00001072     0.17D-04     0.17D-03     9     0       0.01      0.13    diag2
  13     -459.01916502      -0.00003194     0.16D-04     0.59D-03     9     0       0.00      0.13    diag2
  14     -459.01920223      -0.00003721     0.12D-04     0.13D-02     9     0       0.00      0.13    diag2
  15     -459.01920380      -0.00000157     0.53D-05     0.18D-03     9     0       0.01      0.14    diag2
  16     -459.01920445      -0.00000066     0.32D-05     0.15D-03     9     0       0.00      0.14    diag2
  17     -459.01920454      -0.00000009     0.21D-05     0.26D-04     9     0       0.00      0.14    diag2
  18     -459.01920462      -0.00000008     0.20D-05     0.94D-05     9     0       0.01      0.15    diag2
  19     -459.01920507      -0.00000045     0.20D-05     0.57D-04     9     0       0.00      0.15    diag2
  20     -459.01920600      -0.00000092     0.17D-05     0.17D-03     9     0       0.01      0.16    diag2/orth
  21     -459.01920621      -0.00000021     0.97D-06     0.89D-04     9     0       0.00      0.16    diag2
  22     -459.01920625      -0.00000004     0.59D-06     0.40D-04     9     0       0.00      0.16    diag2
  23     -459.01920625      -0.00000001     0.29D-06     0.17D-04     9     0       0.01      0.17    diag2
  24     -459.01920625      -0.00000000     0.89D-07     0.31D-05     9     0       0.00      0.17    diag2
  25     -459.01920625      -0.00000000     0.24D-07     0.84D-07     0     0       0.00      0.17    diag

 Final alpha occupancy:  38
 Final beta  occupancy:  36

 !RHF STATE 1.1 Energy               -459.019206253739
  RHF One-electron energy           -1573.766648321140
  RHF Two-electron energy             634.674935481981
  RHF Kinetic energy                  457.473684033285
  RHF Nuclear energy                  480.072506585420
  RHF Virial quotient                  -1.003378384975

 !RHF STATE 1.1 Dipole moment           0.00879591    -0.45795489    -0.35989398
 Dipole moment /Debye                   0.02235697    -1.16400523    -0.91475927

 Orbital energies:

           1.1          2.1          3.1          4.1          5.1          6.1          7.1          8.1          9.1         10.1
    -20.610234   -20.598259   -20.534903   -11.477080   -11.471705   -11.467659   -11.403502   -11.402210   -11.393795    -1.424095

          11.1         12.1         13.1         14.1         15.1         16.1         17.1         18.1         19.1         20.1
     -1.407407    -1.390677    -1.130342    -1.077686    -1.032823    -0.927886    -0.895039    -0.851763    -0.736969    -0.726219

          21.1         22.1         23.1         24.1         25.1         26.1         27.1         28.1         29.1         30.1
     -0.705966    -0.697097    -0.691926    -0.667649    -0.656748    -0.635080    -0.626499    -0.613115    -0.592894    -0.585911

          31.1         32.1         33.1         34.1         35.1         36.1         37.1         38.1         39.1         40.1
     -0.579258    -0.554093    -0.533616    -0.502792    -0.495916    -0.484555    -0.632418    -0.617621     0.336371     0.347530


 HOMO     38.1    -0.617621 =     -16.8063eV
 LUMO     39.1     0.336371 =       9.1531eV
 LUMO-HOMO         0.953992 =      25.9595eV

 Orbitals saved in record  2100.2


 **********************************************************************************************************************************
 DATASETS  * FILE   NREC   LENGTH (MB)   RECORD NAMES
              1      18       29.10       500      610      700      900      950      970     1000      129      960     1100   
                                          VAR    BASINP    GEOM    SYMINP    ZMAT    AOBASIS   BASIS     P2S    ABASIS      S 
                                         1400     1410     1200     1210     1080     1600     1650     1700   
                                           T        V       H0       H01     AOSYM     SMH    MOLCAS    OPER   

              2       4        0.83       700     1000      520     2100   
                                         GEOM     BASIS   MCVARS     RHF  

 PROGRAMS   *        TOTAL   RHF-SCF       INT
 CPU TIMES  *         1.24      0.19      0.93
 REAL TIME  *         6.26 SEC
 DISK USED  *        30.47 MB (local),      246.96 MB (total)
 GA USED    *         0.00 MB       (max)       0.00 MB       (current)
 **********************************************************************************************************************************
 SETTING BASIS          =    VDZ-F12


 Recomputing integrals since basis changed


 Using spherical harmonics

 Library entry H      S cc-pVDZ-F12          selected for orbital group  1
 Library entry H      P cc-pVDZ-F12          selected for orbital group  1
 Library entry C      S cc-pVDZ-F12          selected for orbital group  2
 Library entry C      P cc-pVDZ-F12          selected for orbital group  2
 Library entry C      D cc-pVDZ-F12          selected for orbital group  2
 Library entry O      S cc-pVDZ-F12          selected for orbital group  6
 Library entry O      P cc-pVDZ-F12          selected for orbital group  6
 Library entry O      D cc-pVDZ-F12          selected for orbital group  6


 PROGRAM * SEWARD (Integral evaluation for generally contracted gaussian basis sets)     Author: Roland Lindh, 1990

 Geometry written to block  1 of record 700


 Point group  C1  


 ATOMIC COORDINATES

 NR  ATOM    CHARGE       X              Y              Z

   1  H       1.00    4.867235298   -4.263392213   -0.658380582
   2  C       6.00    6.013580960   -2.795887596    0.218830285
   3  H       1.00    6.527510877   -3.411938313    2.115983034
   4  H       1.00    7.739089884   -2.571066879   -0.882010771
   5  C       6.00    4.562101221   -0.328037558    0.335105134
   6  H       1.00    2.818432029   -0.520732931    1.508379393
   7  H       1.00    5.590225616    1.176997019    1.346335377
   8  O       8.00    3.717601513    0.565651721   -1.910947749
   9  H       1.00   -4.566296413   -4.265716576    1.313095095
  10  C       6.00   -5.055943349   -3.484125850   -0.528140657
  11  H       1.00   -3.818097149   -4.344083518   -1.935911031
  12  H       1.00   -6.990059140   -4.037607735   -0.965479974
  13  C       6.00   -4.779022883   -0.619319943   -0.526496596
  14  H       1.00   -6.029889297    0.216373641    0.886338244
  15  H       1.00   -5.320996335    0.143505802   -2.366730793
  16  C       6.00   -2.068966648    0.203258942    0.048339194
  17  C       6.00   -1.914122489    3.203784980   -0.046260496
  18  H       1.00   -3.098546132    3.947978025    1.462629123
  19  H       1.00   -2.759151320    3.680600676   -1.876687014
  20  O       8.00    0.484998210    4.192848736    0.242754218
  21  H       1.00    1.633913899    3.365092002   -0.915572307
  22  O       8.00   -1.249505811   -0.478025120    2.344809970
  23  H       1.00   -0.763695019   -0.437925132   -1.453123801

 Bond lengths in Bohr (Angstrom)

 1-2  2.058440449  2-3  2.059813340  2-4  2.059071741  2-5  2.865413946  5-6  2.110470622
     ( 1.089279775)     ( 1.090006278)     ( 1.089613841)     ( 1.516311760)     ( 1.116812957)

  5- 7  2.084407699   5- 8  2.560588572   9-10  2.059317188  10-11  2.062427655  10-12  2.058740335
       ( 1.103021053)       ( 1.355005119)       ( 1.089743726)       ( 1.091389714)       ( 1.089438469)

 10-13  2.878159227  13-14  2.063771508  13-15  2.064485467  13-16  2.889892213  16-17  3.006007704
       ( 1.523056272)       ( 1.092100850)       ( 1.092478661)       ( 1.529265101)       ( 1.590710773)

 16-22  2.531687591  16-23  2.090273228  17-18  2.057530203  17-19  2.071687277  17-20  2.611045144
       ( 1.339711378)       ( 1.106124957)       ( 1.088798094)       ( 1.096289695)       ( 1.381705587)

 20-21  1.829455879
       ( 0.968106359)

 Bond angles

  1-2-3  108.55578654   1-2-4  108.46289953   1-2-5  110.43839778   2-5-6  111.24981580

  2-5-7  113.06006468   2-5-8  115.59852421   3-2-4  108.42008360   3-2-5  110.27928713

  4-2-5  110.61887364   6-5-7  101.75578720   6-5-8  104.30135054   7-5-8  109.64655499

  9-10-11  108.01900654   9-10-12  108.13609979   9-10-13  110.75607054  10-13-14  110.18980641

 10-13-15  109.99982648  10-13-16  111.94152254  11-10-12  107.86393477  11-10-13  110.95731543

 12-10-13  110.98411513  13-16-17  109.03630101  13-16-22  114.03995021  13-16-23  110.81784239

 14-13-15  107.54691769  14-13-16  108.47889912  15-13-16  108.56120228  16-17-18  107.95689267

 16-17-19  103.68197465  16-17-20  114.95816558  17-16-22  106.28915324  17-16-23  104.56128445

 17-20-21  109.60671620  18-17-19  109.26239645  18-17-20  108.10427841  19-17-20  112.66872374

 22-16-23  111.52471491

 NUCLEAR CHARGE:                   74
 NUMBER OF PRIMITIVE AOS:         523
 NUMBER OF SYMMETRY AOS:          505
 NUMBER OF CONTRACTIONS:          396   (  396A   )
 NUMBER OF INNER CORE ORBITALS:     0   (    0A   )
 NUMBER OF OUTER CORE ORBITALS:     9   (    9A   )
 NUMBER OF VALENCE ORBITALS:       50   (   50A   )


 NUCLEAR REPULSION ENERGY  480.07250659


 Eigenvalues of metric

         1 0.632E-04 0.854E-04 0.134E-03 0.179E-03 0.301E-03 0.362E-03 0.369E-03 0.535E-03


 Contracted 2-electron integrals neglected if value below      1.0D-11
 AO integral compression algorithm  1   Integral accuracy      1.0D-11

     8793.358 MB (compressed) written to integral file ( 33.3%)

     Node minimum: 1207.435 MB, node maximum: 1290.797 MB


 NUMBER OF SORTED TWO-ELECTRON INTEGRALS:  441355845.     BUFFER LENGTH:  32768
 NUMBER OF SEGMENTS:  14  SEGMENT LENGTH:   31995432      RECORD LENGTH: 524288

 Memory used in sort:      32.55 MW

 SORT1 READ  3301372771. AND WROTE   325333937. INTEGRALS IN    937 RECORDS. CPU TIME:    34.52 SEC, REAL TIME:    38.96 SEC
 SORT2 READ  2273986202. AND WROTE  3089490921. INTEGRALS IN  33922 RECORDS. CPU TIME:     4.77 SEC, REAL TIME:     6.44 SEC

 Node minimum:   441322158.  Node maximum:   441389535. integrals

 OPERATOR DM      FOR CENTER  0  COORDINATES:    0.000000    0.000000    0.000000


 **********************************************************************************************************************************
 DATASETS  * FILE   NREC   LENGTH (MB)   RECORD NAMES
              1      18       34.46       500      610      700      900      950      970     1001      129      960     1100   
                                          VAR    BASINP    GEOM    SYMINP    ZMAT    AOBASIS   BASIS     P2S    ABASIS      S 
                                         1400     1410     1200     1210     1080     1600     1650     1700   
                                           T        V       H0       H01     AOSYM     SMH    MOLCAS    OPER   

              2       5        0.92       700     1000      520     2100     1001   
                                         GEOM     BASIS   MCVARS     RHF     BASIS   

 PROGRAMS   *        TOTAL       INT   RHF-SCF       INT
 CPU TIMES  *        53.98     52.74      0.19      0.93
 REAL TIME  *        65.82 SEC
 DISK USED  *        35.47 MB (local),       33.67 GB (total)
 GA USED    *         0.00 MB       (max)       0.00 MB       (current)
 **********************************************************************************************************************************


 Program * Restricted Hartree-Fock

 Molecular orbitals read from record     2100.2  Type=RHF/CANONICAL  

 Present basis size:      396
 Previous basis size:      59
 Previous occupation:      38
 Previous closed-shells:   36
 Previous core-orbitals:    9
 Present occupation:       38
 Present closed-shells:    36
 Present core-orbitals:     9
 Wavefunction symmetry:    1   Triplet 

 Orbital overlap <old|new>:  < 1.1| 1.1> = 1.000000   < 2.1| 2.1> = 1.000000   < 3.1| 3.1> = 1.000000   < 4.1| 4.1> = 1.000000
                             < 5.1| 5.1> = 1.000000   < 6.1| 6.1> = 1.000000   < 7.1| 7.1> = 1.000000   < 8.1| 8.1> = 1.000000
                             < 9.1| 9.1> = 1.000000   <10.1|10.1> = 1.000000   <11.1|11.1> = 1.000000   <12.1|12.1> = 1.000000
                             <13.1|13.1> = 1.000000   <14.1|14.1> = 1.000000   <15.1|15.1> = 1.000000   <16.1|16.1> = 1.000000
                             <17.1|17.1> = 1.000000   <18.1|18.1> = 1.000000   <19.1|19.1> = 1.000000   <20.1|20.1> = 1.000000
                             <21.1|21.1> = 1.000000   <22.1|22.1> = 1.000000   <23.1|23.1> = 1.000000   <24.1|24.1> = 1.000000
                             <25.1|25.1> = 1.000000   <26.1|26.1> = 1.000000   <27.1|27.1> = 1.000000   <28.1|28.1> = 1.000000
                             <29.1|29.1> = 1.000000   <30.1|30.1> = 1.000000   <31.1|31.1> = 1.000000   <32.1|32.1> = 1.000000
                             <33.1|33.1> = 1.000000   <34.1|34.1> = 1.000000   <35.1|35.1> = 1.000000   <36.1|36.1> = 1.000000
                             <37.1|37.1> = 1.000000   <38.1|38.1> = 1.000000


 Initial alpha occupancy:  38
 Initial beta  occupancy:  36

 NELEC=   74   SYM=1   MS2= 2   THRE=1.0D-08   THRD=3.2D-06   THRG=3.2D-06  HFMA2=F  DIIS_START=2   DIIS_MAX=10   DIIS_INCORE=F

 Level shifts:    0.00 (CLOSED)    0.00 (OPEN)    0.30 (GAP_MIN)

 ITER           ETOT              DE          GRAD        DDIFF     DIIS  NEXP   TIME(IT)  TIME(TOT)  DIAG
   1     -459.01920626    -459.01920626     0.00D+00     0.35D-01     0     0       4.32      4.43    start
   2     -459.86733716      -0.84813090     0.84D-02     0.13D-01     0     0       4.34      8.77    diag
   3     -459.97979311      -0.11245595     0.24D-02     0.46D-02     1     0       4.43     13.20    diag2
   4     -459.99051300      -0.01071989     0.68D-03     0.14D-02     2     0       4.41     17.61    diag2
   5     -459.99200775      -0.00149474     0.31D-03     0.37D-03     3     0       4.42     22.03    diag2
   6     -459.99219743      -0.00018968     0.80D-04     0.18D-03     4     0       4.51     26.54    diag2
   7     -459.99221336      -0.00001593     0.24D-04     0.40D-04     5     0       4.67     31.21    diag2
   8     -459.99222020      -0.00000684     0.93D-05     0.17D-04     6     0       4.53     35.74    fixocc
   9     -459.99222490      -0.00000471     0.55D-05     0.84D-05     7     0       4.62     40.36    diag2
  10     -459.99223080      -0.00000590     0.51D-05     0.10D-04     8     0       4.50     44.86    diag2/orth
  11     -459.99225015      -0.00001935     0.50D-05     0.35D-04     9     0       4.51     49.37    diag2
  12     -459.99230127      -0.00005112     0.46D-05     0.11D-03     9     0       4.48     53.85    diag2
  13     -459.99233314      -0.00003186     0.38D-05     0.89D-04     9     0       4.48     58.33    diag2
  14     -459.99235968      -0.00002655     0.31D-05     0.11D-03     9     0       4.50     62.83    diag2
  15     -459.99237023      -0.00001055     0.20D-05     0.84D-04     9     0       4.53     67.36    diag2
  16     -459.99237190      -0.00000167     0.14D-05     0.27D-04     9     0       4.52     71.88    diag2
  17     -459.99237237      -0.00000047     0.93D-06     0.11D-04     9     0       4.47     76.35    diag2
  18     -459.99237258      -0.00000021     0.84D-06     0.32D-05     9     0       4.45     80.80    diag2
  19     -459.99237287      -0.00000029     0.81D-06     0.31D-05     9     0       4.46     85.26    diag2
  20     -459.99237372      -0.00000085     0.78D-06     0.98D-05     9     0       4.45     89.71    diag2/orth
  21     -459.99237566      -0.00000195     0.69D-06     0.32D-04     9     0       4.47     94.18    diag2
  22     -459.99237630      -0.00000063     0.39D-06     0.24D-04     9     0       4.44     98.62    diag2
  23     -459.99237635      -0.00000005     0.17D-06     0.70D-05     9     0       4.48    103.10    diag2
  24     -459.99237635      -0.00000000     0.98D-07     0.11D-05     9     0       4.45    107.55    diag2
  25     -459.99237635      -0.00000000     0.85D-07     0.19D-06     0     0       4.44    111.99    diag

 Final alpha occupancy:  38
 Final beta  occupancy:  36

 !RHF STATE 1.1 Energy               -459.992376351676
  RHF One-electron energy           -1580.751622947327
  RHF Two-electron energy             640.686740010231
  RHF Kinetic energy                  459.705707730697
  RHF Nuclear energy                  480.072506585420
  RHF Virial quotient                  -1.000623591607

 !RHF STATE 1.1 Dipole moment          -0.12053225    -0.61073361    -0.34431918
 Dipole moment /Debye                  -0.30636242    -1.55233000    -0.87517207

 Orbital energies:

           1.1          2.1          3.1          4.1          5.1          6.1          7.1          8.1          9.1         10.1
    -20.615241   -20.602935   -20.550375   -11.286604   -11.285256   -11.282715   -11.230140   -11.223137   -11.219647    -1.380882

          11.1         12.1         13.1         14.1         15.1         16.1         17.1         18.1         19.1         20.1
     -1.362761    -1.351278    -1.058837    -1.010070    -0.966056    -0.866878    -0.840189    -0.801064    -0.702826    -0.679028

          21.1         22.1         23.1         24.1         25.1         26.1         27.1         28.1         29.1         30.1
     -0.654446    -0.640788    -0.629276    -0.614055    -0.607913    -0.594031    -0.579907    -0.552153    -0.539871    -0.522071

          31.1         32.1         33.1         34.1         35.1         36.1         37.1         38.1         39.1         40.1
     -0.515117    -0.496465    -0.483388    -0.461272    -0.445936    -0.441205    -0.601999    -0.588505     0.048360     0.052824


 HOMO     38.1    -0.588505 =     -16.0140eV
 LUMO     39.1     0.048360 =       1.3160eV
 LUMO-HOMO         0.636865 =      17.3300eV

 Orbitals saved in record  2101.2


 **********************************************************************************************************************************
 DATASETS  * FILE   NREC   LENGTH (MB)   RECORD NAMES
              1      18       34.46       500      610      700      900      950      970     1001      129      960     1100   
                                          VAR    BASINP    GEOM    SYMINP    ZMAT    AOBASIS   BASIS     P2S    ABASIS      S 
                                         1400     1410     1200     1210     1080     1600     1650     1700   
                                           T        V       H0       H01     AOSYM     SMH    MOLCAS    OPER   

              2       6        5.83       700     1000      520     2100     1001     2101   
                                         GEOM     BASIS   MCVARS     RHF     BASIS     RHF  

 PROGRAMS   *        TOTAL   RHF-SCF       INT   RHF-SCF       INT
 CPU TIMES  *       165.97    111.99     52.74      0.19      0.93
 REAL TIME  *       184.32 SEC
 DISK USED  *        61.97 MB (local),       33.85 GB (total)
 GA USED    *         0.00 MB       (max)       0.00 MB       (current)
 **********************************************************************************************************************************


 PROGRAM * CCSD (Restricted open-shell coupled cluster)     Authors: C. Hampel, H.-J. Werner, 1991, M. Deegan, P.J. Knowles, 1992

                   Density fitting integral evaluation by F.R. Manby, 2003,2007, G. Knizia, 2010


 Basis set VDZ-F12/JKFIT generated.      Number of basis functions:   1222 
 Basis set CC-PVDZ-F12/OPTRI generated.  Number of basis functions:   902 
 Basis set VDZ-F12/MP2FIT generated.     Number of basis functions:   970 

 Convergence thresholds:  THRVAR = 1.00D-08  THRDEN = 1.00D-06

 CCSD(T)     terms to be evaluated (factor= 1.000)


 Number of core orbitals:           9 (   9 )
 Number of closed-shell orbitals:  27 (  27 )
 Number of active  orbitals:        2 (   2 )
 Number of external orbitals:     358 ( 358 )

 Memory could be reduced to 2200.67 Mwords without degradation in triples

 Number of N-1 electron functions:              56
 Number of N-2 electron functions:            1540
 Number of singly external CSFs:             20160
 Number of doubly external CSFs:         150394140
 Total number of CSFs:                   150414300

 Molecular orbitals read from record     2101.2  Type=RHF/CANONICAL  

 Integral transformation finished. Total CPU: 190.18 sec, npass=  1  Memory used:1045.60 MW

 Geminal basis:    OPTFULL  GEM_TYPE=SLATER  BETA=0.9  NGEM=6

 Optimizing Gaussian exponents for each gem_beta

 Geminal optimization for beta= 0.9000
 Weight function:   m=0, omega= 1.3652

 Augmented Hessian optimization of geminal fit. Trust ratio= 0.40000
 Convergence reached after  14 iterations. Final gradient= 8.42D-18, Step= 7.36D-08, Delta= 1.32D-09

 Alpha:                 0.16713     0.72638     2.57315     8.59263    32.33955   179.26007
 Coeff:                 0.29008     0.30523     0.17630     0.10448     0.06448     0.03994


 WFN_F12=FIX,EG    DECOUPLE_EXPL=F   HYBRID=0    NOX=F   SEMIINT_F12=T   CORE_SINGLES=F


 AO(A)-basis ORBITAL           loaded. Number of functions:     396
 RI(R)-basis CC-PVDZ-F12/OPTRI loaded. Number of functions:     902
 DF-basis VDZ-F12/JKFIT        loaded. Number of functions:    1222

 Screening thresholds:   THRAO=  1.00D-10  THRMO=  1.00D-09  THRPROD=  1.00D-09
                         THRSW=  1.00D-05  THROV=  1.00D-12  THRAOF12= 1.00D-08

 CPU time for one-electron matrices               8.46 sec

 Construction of ABS:
 Pseudo-inverse stability          8.80E-12
 Smallest eigenvalue of S          4.46E-05  (threshold= 1.00E-08)
 Ratio eigmin/eigmax               5.23E-06  (threshold= 1.00E-09)
 Smallest eigenvalue of S kept     4.46E-05  (threshold= 4.46E-05, 0 functions deleted, 902 kept)

 Construction of CABS:
 Pseudo-inverse stability          1.18E-10
 Smallest eigenvalue of S          2.31E-06  (threshold= 1.00E-08)
 Ratio eigmin/eigmax               2.31E-06  (threshold= 1.00E-09)
 Smallest eigenvalue of S kept     2.31E-06  (threshold= 2.31E-06, 0 functions deleted, 902 kept)

 CPU time for basis constructions                 0.47 sec
 Fock operators(MO) rebuilt from dump record.
 CPU time for Fock operator transformation        0.54 sec

                                      TOTAL          ALPHA          BETA    
  Singles Contributions MO        -0.007416514   -0.003706536   -0.003709978
  Singles Contributions CABS      -0.020509355   -0.010786556   -0.009722799
  Pure DF-RHF relaxation          -0.019908814

 CPU time for RHF CABS relaxation                 0.83 sec
 CPU time for singles (tot)                       1.88 sec

 AO(A)-basis ORBITAL           loaded. Number of functions:     396
 RI(R)-basis CC-PVDZ-F12/OPTRI loaded. Number of functions:     902
 DF-basis VDZ-F12/MP2FIT       loaded. Number of functions:     970

 Screening thresholds:   THRAO=  1.00D-10  THRMO=  1.00D-09  THRPROD=  1.00D-09
                         THRSW=  1.00D-05  THROV=  1.00D-12  THRAOF12= 1.00D-08

 CPU time for transformed integrals             128.61 sec
 CPU time for F12 matrices                      125.06 sec

 Diagonal F12 ansatz with fixed amplitudes:   TS= 0.5000  TT= 0.2500  TN= 0.3750

 ITER.     SQ.NORM      CORR.ENERGY   TOTAL ENERGY  ENERGY CHANGE      VAR         CPU   MICRO    DIIS
   1      1.44938079    -1.87532771  -461.88761287    -1.8952E+00   4.46E-01      5.64  1  1  1   0  0
   2      1.44987799    -1.87482363  -461.88710880     5.0408E-04   2.53E-04     31.09  0  0  0   1  1
   3      1.45041435    -1.87548789  -461.88777305    -6.6426E-04   2.32E-06     59.52  0  0  0   2  2
   4      1.45042786    -1.87549274  -461.88777790    -4.8509E-06   1.94E-08     91.56  0  0  0   3  3
   5      1.45042968    -1.87549278  -461.88777794    -3.9211E-08   2.40E-10    126.75  0  0  0   4  4

 - - Continuing with F12/conv. amplitude coupling turned on.

   6      1.45349262    -1.88533371  -461.89761888    -9.8410E-03   4.37E-04    158.60  1  1  1   1  1
   7      1.45348723    -1.88533613  -461.89762130    -2.4155E-06   3.92E-08    190.48  1  1  1   2  2
   8      1.45348814    -1.88533559  -461.89762075     5.4253E-07   1.22E-10    226.77  1  1  1   3  3

 CPU time for iterative RMP2-F12                226.77 sec


 DF-RMP2-F12 doubles corrections:
 - - - - - - - - - - - - - - - - 
  Approx.                             TOTAL           A-B            A-A            B-B    
  RMP2-F12/3C(FIX)                -0.329259835   -0.289369353   -0.022427864   -0.017462618
  RMP2-F12/3*C(FIX)               -0.319417024   -0.282205972   -0.020971642   -0.016239410
  RMP2-F12/3*C(DX)                -0.322740845   -0.285416649   -0.021053006   -0.016271190
  RMP2-F12/3*C(FIX,DX)            -0.351310475   -0.313217982   -0.021657304   -0.016435189

 DF-RMP2-F12 doubles energies:
 - - - - - - - - - - - - - - -
  Approx.                             TOTAL           A-B            A-A            B-B    
  RMP2                            -1.548659239   -1.173405968   -0.201140030   -0.174113241
  RMP2-F12/3C(FIX)                -1.877919073   -1.462775320   -0.223567894   -0.191575859
  RMP2-F12/3*C(FIX)               -1.868076263   -1.455611939   -0.222111672   -0.190352651
  RMP2-F12/3*C(DX)                -1.871400083   -1.458822616   -0.222193036   -0.190384431
  RMP2-F12/3*C(FIX,DX)            -1.899969714   -1.486623950   -0.222797334   -0.190548430


  Reference energy                   -459.992376351679
  CABS relaxation correction to RHF    -0.019908813696
  New reference energy               -460.012285165375

  RMP2-F12 singles (MO) energy         -0.007416513772
  RMP2-F12 pair energy                 -1.877919073437
  RMP2-F12 correlation energy          -1.885335587209

 !RMP2-F12/3C(FIX) energy            -461.897620752584

 Starting RMP2 calculation, locsing= 0

 Wavefunction is spin-projected

 ITER.      SQ.NORM     CORR.ENERGY   TOTAL ENERGY   ENERGY CHANGE        DEN1      VAR(S)    VAR(P)  DIIS     TIME
   1      1.44491629    -1.55029961  -461.54267596    -1.55029961    -0.00547307  0.29D-04  0.20D-02  1  1   735.55
   2      1.44967374    -1.55620420  -461.54858056    -0.00590460    -0.00001026  0.99D-06  0.40D-05  2  2   773.47
   3      1.44979893    -1.55628722  -461.54866357    -0.00008301    -0.00000010  0.56D-07  0.27D-07  3  3   812.81
   4      1.44980175    -1.55628766  -461.54866401    -0.00000044    -0.00000000  0.18D-08  0.41D-09  4  4   853.67

 Norm of t1 vector:      0.04988928      S-energy:    -0.00640584      T1 diagnostic:  0.00059451
 Norm of t2 vector:      0.66881448      P-energy:    -1.54988181
                                         Alpha-Beta:  -1.17515145
                                         Alpha-Alpha: -0.20120929
                                         Beta-Beta:   -0.17352107

 Spin contamination <S**2-Sz**2-Sz>     0.00000000
  Reference energy                   -459.992376351681
  CABS singles correction              -0.019908813696
  New reference energy               -460.012285165377
  RHF-RMP2 correlation energy          -1.556287656508
 !RHF-RMP2 energy                    -461.568572821885

  F12/3C(FIX) correction               -0.329259834808
  RHF-RMP2-F12 correlation energy      -1.885547491316
 !RHF-RMP2-F12 total energy          -461.897832656693
 (NB above energy spin projected)

 Starting RCCSD calculation

 ITER.      SQ.NORM     CORR.ENERGY   TOTAL ENERGY   ENERGY CHANGE        DEN1      VAR(S)    VAR(P)  DIIS     TIME
   1      1.46563987    -1.56191696  -461.55429331    -1.56191696    -0.04285535  0.91D-02  0.79D-02  1  1  2119.28
   2      1.50581214    -1.60156012  -461.59393648    -0.03964316    -0.00417564  0.70D-03  0.12D-02  2  2  3286.07
   3      1.52733684    -1.61129437  -461.60367073    -0.00973425    -0.00090680  0.76D-03  0.97D-04  3  3  4477.30
   4      1.53954850    -1.61482363  -461.60719998    -0.00352925    -0.00032993  0.26D-03  0.45D-04  4  4  5667.71
   5      1.55250403    -1.61656974  -461.60894609    -0.00174611    -0.00011776  0.12D-03  0.10D-04  5  5  6851.55
   6      1.56230673    -1.61737162  -461.60974797    -0.00080188    -0.00002556  0.19D-04  0.40D-05  6  6  7994.86
   7      1.56708680    -1.61776856  -461.61014491    -0.00039694    -0.00000721  0.67D-05  0.77D-06  6  5  9160.23
   8      1.56909092    -1.61789203  -461.61026838    -0.00012346    -0.00000200  0.14D-05  0.34D-06  6  1 10330.08
   9      1.56942277    -1.61788439  -461.61026074     0.00000764    -0.00000051  0.44D-06  0.59D-07  6  3 11525.53
  10      1.56963064    -1.61790660  -461.61028295    -0.00002221    -0.00000017  0.14D-06  0.23D-07  6  2 12675.31
  11      1.56976879    -1.61791435  -461.61029070    -0.00000775    -0.00000007  0.60D-07  0.81D-08  6  4 13831.19
  12      1.56980247    -1.61791571  -461.61029206    -0.00000136    -0.00000004  0.34D-07  0.37D-08  6  6 14989.78
  13      1.56981972    -1.61791291  -461.61028927     0.00000280    -0.00000002  0.23D-07  0.12D-08  6  5 16183.07
  14      1.56980306    -1.61790905  -461.61028541     0.00000386    -0.00000002  0.18D-07  0.87D-09  6  1 17319.50
  15      1.56979612    -1.61790882  -461.61028517     0.00000024    -0.00000001  0.14D-07  0.58D-09  6  5 18471.46
  16      1.56978109    -1.61790692  -461.61028327     0.00000190    -0.00000001  0.79D-08  0.54D-09  6  3 19602.18
  17      1.56978051    -1.61790742  -461.61028377    -0.00000050    -0.00000000  0.36D-08  0.35D-09  6  4 20688.99

 Norm of t1 vector:      0.23874438      S-energy:    -0.00782818      T1 diagnostic:  0.02153840
                                                                       D1 diagnostic:  0.10362126
                                                                       D2 diagnostic:  0.15802968 (internal)
 Norm of t2 vector:      0.71608772      P-energy:    -1.61007924
                                         Alpha-Beta:  -1.25965833
                                         Alpha-Alpha: -0.18609100
                                         Beta-Beta:   -0.16432991

 Singles amplitudes (print threshold =  0.500E-01):

         I         SYM. A    A   T(IA) [Beta-Beta]

        13         1         1      0.05383163
        22         1         1     -0.08888121
        26         1         2      0.06480312
        27         1         1     -0.05021953
        27         1         2      0.09333908

 Spin contamination <S**2-Sz**2-Sz>     0.00000000

 Memory could be reduced to 2432.61 Mwords without degradation in triples


 RESULTS
 =======

  Reference energy                   -459.992376351681
  CABS relaxation correction to RHF    -0.019908813696
  New reference energy               -460.012285165377

  F12 corrections for ansatz 3C(FIX) added to RCCSD energy. Coupling mode:  7

  RCCSD-F12a singles energy            -0.007828183848
  RCCSD-F12a pair energy               -1.928881295048
  RCCSD-F12a correlation energy        -1.936709478897
  Triples (T) contribution             -0.059841104138
  Total correlation energy             -1.996550583035

  RHF-RCCSD-F12a energy              -461.948994644274
  RHF-RCCSD[T]-F12a energy           -462.012126845516
  RHF-RCCSD-T-F12a energy            -462.008006771652
 !RHF-RCCSD(T)-F12a energy           -462.008835748412

 Program statistics:

 Available memory in ccsd:              2799992944
 Min. memory needed in ccsd:             412117506
 Max. memory used in ccsd:               607174722
 Max. memory used in cckext:             493047185 (17 integral passes)
 Max. memory used in cckint:            1045604566 ( 1 integral passes)


 **********************************************************************************************************************************
 DATASETS  * FILE   NREC   LENGTH (MB)   RECORD NAMES
              1      19       34.49       500      610      700      900      950      970     1001      129      960     1100   
                                          VAR    BASINP    GEOM    SYMINP    ZMAT    AOBASIS   BASIS     P2S    ABASIS      S 
                                         1400     1410     1200     1210     1080     1600     1650     1700      960(1)
                                           T        V       H0       H01     AOSYM     SMH    MOLCAS    OPER    ABASIS    

              2       7        7.02       700     1000      520     2100     1001     2101     7360   
                                         GEOM     BASIS   MCVARS     RHF     BASIS     RHF    F12ABS    

 PROGRAMS   *        TOTAL  RCCSD(T)   RHF-SCF       INT   RHF-SCF       INT
 CPU TIMES  *     40384.34  40218.35    111.99     52.74      0.19      0.93
 REAL TIME  *     43389.82 SEC
 DISK USED  *        17.89 GB (local),      158.63 GB (total)
 SF USED    *       126.75 GB
 GA USED    *         3.05 MB       (max)       0.00 MB       (current)
 **********************************************************************************************************************************

 RCCSD(T)-F12A/cc-pVDZ-F12 energy=   -462.008835748412

   RCCSD(T)-F12A         RHF-SCF         RHF-SCF
   -462.00883575   -459.99237635   -459.01920625
 **********************************************************************************************************************************
 Molpro calculation terminated
