# Supplementary material for: Computational Investigation of Substituent Effects on the Alcohol + Carbonyl Channel of Peroxy Radical Self- and Cross-Reactions
Source: J Phys Chem A. 2023 Feb 8;127(7):1686–96. doi: 10.1021/acs.jpca.2c08927 (PMC9969516; doi:10.1021/acs.jpca.2c08927)
Supplement: Supplementary file 2 — jp2c08927_si_002.zip [file jp2c08927_si_002.zip › EtO--OBuOH/Forward-IRC-wb-TS1-opt-F12.out]

 Working directory              : /run/nvme/job_14810539/data/14810539/molpro.zLbu9bj1xq/
 Global scratch directory       : /run/nvme/job_14810539/data/14810539/molpro.zLbu9bj1xq/
 Wavefunction directory         : /scratch/kurten/scratch_galib/third-paper/eto-buoh/ts-calc/eto-buoh-set1/eto-buoh-ts-set1/wb-ts/irc-cal/eto-buoh-ts-set1-M0004-copt-TS-opt-IRC/ccsdt/Forward-wb-opt-F12/
 Main file repository           : /run/nvme/job_14810539/data/14810539/

 id        : cs

 Nodes       nprocs
 r18c18.bullx    7
 Distribution of processes:   nprocs(total)=    8   nprocs(compute)=    7   nprocs(helper)=    1
 GA implementation: MPI file
 GA implementation (serial work in mppx): MPI file

 Using customized tuning parameters: mindgm=1; mindgv=20; mindgc=4; mindgr=1; noblas=0; minvec=7
 default implementation of scratch files=sf  


 Variables initialized (1015), CPU time= 0.01 sec
 ***,SCI
 memory,2800,m
 geomtyp=xyz
 NOSYM
 geometry={
 23
 Forward-wb-opt.log,Energy: -290315.2202737
 H          3.10726        0.89515       -0.51954
 C          3.28288       -0.16151       -0.71196
 H          3.15605       -0.35363       -1.77475
 H          4.30854       -0.40511       -0.42187
 C          2.28038       -1.00419        0.05027
 H          2.25036       -2.07490       -0.19247
 O          2.22255       -0.79763        1.33419
 H          0.89891        1.86166       -0.74261
 C          0.35605        2.20196        0.13995
 H          0.87293        1.82423        1.02456
 H          0.40598        3.29017        0.15980
 C         -1.08634        1.71644        0.10022
 H         -1.57561        2.08472       -0.80485
 H         -1.63784        2.12328        0.95174
 C         -1.20630        0.19886        0.13368
 H         -0.75702       -0.18205        1.05862
 C         -2.65346       -0.25845        0.08257
 H         -3.12273        0.15472       -0.81982
 H         -3.19425        0.12075        0.94985
 O         -2.75910       -1.66211        0.10455
 H         -2.13196       -1.98469       -0.54770
 O         -0.56173       -0.40928       -0.98066
 H          0.36630       -0.56085       -0.75410
 }
 BASIS=MINAO
 END
 {rhf;
 wf,charge=0,spin=2}
 BASIS=VDZ-F12
 END
 {rhf;
 wf,charge=0,spin=2}
 rccsd(t)-f12a,gem_beta=0.9
 
 
 Commands initialized (834), CPU time= 0.01 sec, 672 directives.
 Default parameters read. Elapsed time= 1.12 sec

 Checking input...
 Passed
1


                                         ***  PROGRAM SYSTEM MOLPRO  ***
                                       Copyright, TTI GmbH Stuttgart, 2015
                                    Version 2022.2 linked Wed Sep 28 15:59:29 2022


 **********************************************************************************************************************************
 LABEL *   SCI                                                                           
  64 bit mpp version                                                                     DATE: 01-Jan-23          TIME: 17:52:09  
 **********************************************************************************************************************************

 SHA1:             51306cdc306ce2a111a2867affebcb289530e0a7
 **********************************************************************************************************************************

 Memory per process:      2800 MW
 Total memory per node:  19600 MW

 GA preallocation disabled
 GA check disabled

 Variable memory set to 2800.0 MW

 SETTING GEOMTYP        =    XYZ
 ZSYMEL=NOSYM

 SETTING BASIS          =    MINAO


 Recomputing integrals since basis changed


 Using spherical harmonics

 Library entry H      S MINAO                selected for orbital group  1
 Library entry C      S MINAO                selected for orbital group  2
 Library entry C      P MINAO                selected for orbital group  2
 Library entry O      S MINAO                selected for orbital group  6
 Library entry O      P MINAO                selected for orbital group  6


 PROGRAM * SEWARD (Integral evaluation for generally contracted gaussian basis sets)     Author: Roland Lindh, 1990

 Geometry written to block  1 of record 700


 Point group  C1  


 ATOMIC COORDINATES

 NR  ATOM    CHARGE       X              Y              Z

   1  H       1.00    5.871870398    1.691588340   -0.981788311
   2  C       6.00    6.203744100   -0.305209666   -1.345409412
   3  H       1.00    5.964070136   -0.668263849   -3.353791440
   4  H       1.00    8.141960597   -0.765546950   -0.797218760
   5  C       6.00    4.309293660   -1.897644077    0.094996532
   6  H       1.00    4.252564082   -3.920992736   -0.363715587
   7  O       8.00    4.200010798   -1.507302249    2.521253698
   8  H       1.00    1.698693711    3.518027537   -1.403329517
   9  C       6.00    0.672836987    4.161101337    0.264467171
  10  H       1.00    1.649598626    3.447295088    1.936137798
  11  H       1.00    0.767191012    6.217520203    0.301978235
  12  C       6.00   -2.052885078    3.243601509    0.189388352
  13  H       1.00   -2.977471379    3.939549847   -1.520946071
  14  H       1.00   -3.095069036    4.012417686    1.798527942
  15  C       6.00   -2.279576624    0.375790937    0.252618588
  16  H       1.00   -1.430560471   -0.344024641    2.000501870
  17  C       6.00   -5.014312683   -0.488399717    0.156034686
  18  H       1.00   -5.901104461    0.292378426   -1.549235271
  19  H       1.00   -6.036257674    0.228184430    1.794956359
  20  O       8.00   -5.213943350   -3.140932689    0.197570866
  21  H       1.00   -4.028820509   -3.750520542   -1.035002998
  22  O       8.00   -1.061515856   -0.773427108   -1.853178821
  23  H       1.00    0.692206679   -1.059852897   -1.425042471

 Bond lengths in Bohr (Angstrom)

 1-2  2.056590076  2-3  2.054957498  2-4  2.066181646  2-5  2.863487228  5-6  2.075469790
     ( 1.088300600)     ( 1.087436677)     ( 1.093376241)     ( 1.515292185)     ( 1.098291315)

  5- 7  2.459884819   8- 9  2.060939525   9-10  2.063508020   9-11  2.058924067   9-12  2.876978196
       ( 1.301714988)       ( 1.090602230)       ( 1.091961418)       ( 1.089535695)       ( 1.522431297)

 12-13  2.065053936  12-14  2.065564314  12-15  2.877451059  15-16  2.072211104  15-17  2.869657688
       ( 1.092779482)       ( 1.093049562)       ( 1.522681526)       ( 1.096566893)       ( 1.518557452)

 15-22  2.690493799  17-18  2.074598707  17-19  2.060079769  17-20  2.660358778  20-21  1.815310396
       ( 1.423748004)       ( 1.097830358)       ( 1.090147266)       ( 1.407801238)       ( 0.960620892)

 22-23  1.827808305
       ( 0.967234501)

 Bond angles

  1-2-3  108.99679741   1-2-4  108.71043207   1-2-5  110.13596425   2-5-6  116.68327916

  2-5-7  115.93135157   3-2-4  109.22928000   3-2-5  108.43394153   4-2-5  111.30011147

  6- 5- 7  111.80681826   8- 9-10  108.18116804   8- 9-11  107.67289167   8- 9-12  110.54629777

  9-12-13  109.77500963   9-12-14  109.81562214   9-12-15  113.07334473  10- 9-11  108.00178021

 10- 9-12  111.05644795  11- 9-12  111.24863783  12-15-16  109.41809875  12-15-17  111.99199831

 12-15-22  111.89108290  13-12-14  107.09004988  13-12-15  108.59096094  14-12-15  108.30594516

 15-17-18  108.76471739  15-17-19  109.95114488  15-17-20  111.79255675  15-22-23  108.54087463

 16-15-17  108.31448210  16-15-22  109.04542784  17-15-22  106.04945465  17-20-21  105.97546430

 18-17-19  108.11801538  18-17-20  110.85488187  19-17-20  107.28794163

 NUCLEAR CHARGE:                   74
 NUMBER OF PRIMITIVE AOS:         295
 NUMBER OF SYMMETRY AOS:          295
 NUMBER OF CONTRACTIONS:           59   (   59A   )
 NUMBER OF INNER CORE ORBITALS:     0   (    0A   )
 NUMBER OF OUTER CORE ORBITALS:     9   (    9A   )
 NUMBER OF VALENCE ORBITALS:       50   (   50A   )


 NUCLEAR REPULSION ENERGY  475.82126134

 Eigenvalues of metric

         1 0.173E+00 0.181E+00 0.187E+00 0.202E+00 0.217E+00 0.225E+00 0.238E+00 0.245E+00


 Contracted 2-electron integrals neglected if value below      1.0D-11
 AO integral compression algorithm  1   Integral accuracy      1.0D-11

     9.961 MB (compressed) written to integral file ( 76.9%)

     Node minimum: 1.311 MB, node maximum: 1.573 MB


 NUMBER OF SORTED TWO-ELECTRON INTEGRALS:     223146.     BUFFER LENGTH:  32768
 NUMBER OF SEGMENTS:   1  SEGMENT LENGTH:     223146      RECORD LENGTH: 524288

 Memory used in sort:       0.78 MW

 SORT1 READ     1710330. AND WROTE      217414. INTEGRALS IN      1 RECORDS. CPU TIME:     0.03 SEC, REAL TIME:     0.05 SEC
 SORT2 READ     1514882. AND WROTE     1567335. INTEGRALS IN     42 RECORDS. CPU TIME:     0.01 SEC, REAL TIME:     0.01 SEC

 Node minimum:      223146.  Node maximum:      224664. integrals

 OPERATOR DM      FOR CENTER  0  COORDINATES:    0.000000    0.000000    0.000000


 **********************************************************************************************************************************
 DATASETS  * FILE   NREC   LENGTH (MB)   RECORD NAMES
              1      18       29.10       500      610      700      900      950      970     1000      129      960     1100   
                                          VAR    BASINP    GEOM    SYMINP    ZMAT    AOBASIS   BASIS     P2S    ABASIS      S 
                                         1400     1410     1200     1210     1080     1600     1650     1700   
                                           T        V       H0       H01     AOSYM     SMH    MOLCAS    OPER   

 PROGRAMS   *        TOTAL       INT
 CPU TIMES  *         1.11      0.98
 REAL TIME  *         5.84 SEC
 DISK USED  *        29.75 MB (local),      241.81 MB (total)
 GA USED    *         0.00 MB       (max)       0.00 MB       (current)
 **********************************************************************************************************************************


 Program * Restricted Hartree-Fock

 Orbital guess generated from atomic densities.

 Initial alpha occupancy:  38
 Initial beta  occupancy:  36

 NELEC=   74   SYM=1   MS2= 2   THRE=1.0D-08   THRD=3.2D-06   THRG=3.2D-06  HFMA2=F  DIIS_START=2   DIIS_MAX=10   DIIS_INCORE=F

 Level shifts:    0.00 (CLOSED)    0.00 (OPEN)    0.30 (GAP_MIN)

 ITER           ETOT              DE          GRAD        DDIFF     DIIS  NEXP   TIME(IT)  TIME(TOT)  DIAG
   1     -458.80642987    -458.80642987     0.00D+00     0.23D+00     0     0       0.00      0.07    start
   2     -458.96379268      -0.15736280     0.10D-01     0.24D-01     1     0       0.01      0.08    diag2
   3     -458.99368091      -0.02988824     0.45D-02     0.74D-02     2     0       0.00      0.08    diag2
   4     -459.00197368      -0.00829276     0.11D-02     0.32D-02     3     0       0.00      0.08    diag2
   5     -459.00323411      -0.00126044     0.39D-03     0.12D-02     4     0       0.01      0.09    diag2
   6     -459.00343404      -0.00019993     0.17D-03     0.57D-03     5     0       0.00      0.09    diag2
   7     -459.00348252      -0.00004848     0.75D-04     0.34D-03     6     0       0.00      0.09    diag2
   8     -459.00349301      -0.00001049     0.40D-04     0.21D-03     7     0       0.01      0.10    fixocc
   9     -459.00349396      -0.00000096     0.10D-04     0.50D-04     8     0       0.00      0.10    diag2
  10     -459.00349434      -0.00000038     0.55D-05     0.19D-04     9     0       0.01      0.11    diag2/orth
  11     -459.00349485      -0.00000051     0.44D-05     0.34D-04     9     0       0.00      0.11    diag2
  12     -459.00349514      -0.00000029     0.29D-05     0.33D-04     9     0       0.00      0.11    diag2
  13     -459.00349525      -0.00000011     0.18D-05     0.20D-04     9     0       0.01      0.12    diag2
  14     -459.00349530      -0.00000006     0.13D-05     0.16D-04     9     0       0.00      0.12    diag2
  15     -459.00349532      -0.00000002     0.72D-06     0.13D-04     9     0       0.00      0.12    diag2
  16     -459.00349532      -0.00000000     0.21D-06     0.29D-05     9     0       0.01      0.13    diag2
  17     -459.00349532      -0.00000000     0.61D-07     0.14D-06     0     0       0.00      0.13    diag

 Final alpha occupancy:  38
 Final beta  occupancy:  36

 !RHF STATE 1.1 Energy               -459.003495324625
  RHF One-electron energy           -1565.411248562379
  RHF Two-electron energy             630.586491900129
  RHF Kinetic energy                  457.435092853304
  RHF Nuclear energy                  475.821261337625
  RHF Virial quotient                  -1.003428688563

 !RHF STATE 1.1 Dipole moment           1.32068735     0.22581539    -0.31861569
 Dipole moment /Debye                   3.35685241     0.57396547    -0.80984032

 Orbital energies:

           1.1          2.1          3.1          4.1          5.1          6.1          7.1          8.1          9.1         10.1
    -20.691401   -20.526410   -20.523411   -11.469114   -11.447408   -11.440837   -11.430017   -11.394171   -11.391225    -1.456261

          11.1         12.1         13.1         14.1         15.1         16.1         17.1         18.1         19.1         20.1
     -1.411071    -1.375214    -1.133487    -1.085709    -1.039014    -0.919898    -0.869698    -0.846276    -0.757783    -0.711917

          21.1         22.1         23.1         24.1         25.1         26.1         27.1         28.1         29.1         30.1
     -0.706914    -0.691492    -0.678419    -0.665401    -0.662142    -0.641875    -0.621843    -0.617289    -0.611370    -0.600384

          31.1         32.1         33.1         34.1         35.1         36.1         37.1         38.1         39.1         40.1
     -0.573513    -0.562204    -0.533956    -0.513570    -0.487943    -0.468959    -0.677736    -0.445338     0.326283     0.367150


 HOMO     38.1    -0.445338 =     -12.1183eV
 LUMO     39.1     0.326283 =       8.8786eV
 LUMO-HOMO         0.771621 =      20.9969eV

 Orbitals saved in record  2100.2


 **********************************************************************************************************************************
 DATASETS  * FILE   NREC   LENGTH (MB)   RECORD NAMES
              1      18       29.10       500      610      700      900      950      970     1000      129      960     1100   
                                          VAR    BASINP    GEOM    SYMINP    ZMAT    AOBASIS   BASIS     P2S    ABASIS      S 
                                         1400     1410     1200     1210     1080     1600     1650     1700   
                                           T        V       H0       H01     AOSYM     SMH    MOLCAS    OPER   

              2       4        0.83       700     1000      520     2100   
                                         GEOM     BASIS   MCVARS     RHF  

 PROGRAMS   *        TOTAL   RHF-SCF       INT
 CPU TIMES  *         1.27      0.15      0.98
 REAL TIME  *         6.72 SEC
 DISK USED  *        30.47 MB (local),      246.90 MB (total)
 GA USED    *         0.00 MB       (max)       0.00 MB       (current)
 **********************************************************************************************************************************
 SETTING BASIS          =    VDZ-F12


 Recomputing integrals since basis changed


 Using spherical harmonics

 Library entry H      S cc-pVDZ-F12          selected for orbital group  1
 Library entry H      P cc-pVDZ-F12          selected for orbital group  1
 Library entry C      S cc-pVDZ-F12          selected for orbital group  2
 Library entry C      P cc-pVDZ-F12          selected for orbital group  2
 Library entry C      D cc-pVDZ-F12          selected for orbital group  2
 Library entry O      S cc-pVDZ-F12          selected for orbital group  6
 Library entry O      P cc-pVDZ-F12          selected for orbital group  6
 Library entry O      D cc-pVDZ-F12          selected for orbital group  6


 PROGRAM * SEWARD (Integral evaluation for generally contracted gaussian basis sets)     Author: Roland Lindh, 1990

 Geometry written to block  1 of record 700


 Point group  C1  


 ATOMIC COORDINATES

 NR  ATOM    CHARGE       X              Y              Z

   1  H       1.00    5.871870398    1.691588340   -0.981788311
   2  C       6.00    6.203744100   -0.305209666   -1.345409412
   3  H       1.00    5.964070136   -0.668263849   -3.353791440
   4  H       1.00    8.141960597   -0.765546950   -0.797218760
   5  C       6.00    4.309293660   -1.897644077    0.094996532
   6  H       1.00    4.252564082   -3.920992736   -0.363715587
   7  O       8.00    4.200010798   -1.507302249    2.521253698
   8  H       1.00    1.698693711    3.518027537   -1.403329517
   9  C       6.00    0.672836987    4.161101337    0.264467171
  10  H       1.00    1.649598626    3.447295088    1.936137798
  11  H       1.00    0.767191012    6.217520203    0.301978235
  12  C       6.00   -2.052885078    3.243601509    0.189388352
  13  H       1.00   -2.977471379    3.939549847   -1.520946071
  14  H       1.00   -3.095069036    4.012417686    1.798527942
  15  C       6.00   -2.279576624    0.375790937    0.252618588
  16  H       1.00   -1.430560471   -0.344024641    2.000501870
  17  C       6.00   -5.014312683   -0.488399717    0.156034686
  18  H       1.00   -5.901104461    0.292378426   -1.549235271
  19  H       1.00   -6.036257674    0.228184430    1.794956359
  20  O       8.00   -5.213943350   -3.140932689    0.197570866
  21  H       1.00   -4.028820509   -3.750520542   -1.035002998
  22  O       8.00   -1.061515856   -0.773427108   -1.853178821
  23  H       1.00    0.692206679   -1.059852897   -1.425042471

 Bond lengths in Bohr (Angstrom)

 1-2  2.056590076  2-3  2.054957498  2-4  2.066181646  2-5  2.863487228  5-6  2.075469790
     ( 1.088300600)     ( 1.087436677)     ( 1.093376241)     ( 1.515292185)     ( 1.098291315)

  5- 7  2.459884819   8- 9  2.060939525   9-10  2.063508020   9-11  2.058924067   9-12  2.876978196
       ( 1.301714988)       ( 1.090602230)       ( 1.091961418)       ( 1.089535695)       ( 1.522431297)

 12-13  2.065053936  12-14  2.065564314  12-15  2.877451059  15-16  2.072211104  15-17  2.869657688
       ( 1.092779482)       ( 1.093049562)       ( 1.522681526)       ( 1.096566893)       ( 1.518557452)

 15-22  2.690493799  17-18  2.074598707  17-19  2.060079769  17-20  2.660358778  20-21  1.815310396
       ( 1.423748004)       ( 1.097830358)       ( 1.090147266)       ( 1.407801238)       ( 0.960620892)

 22-23  1.827808305
       ( 0.967234501)

 Bond angles

  1-2-3  108.99679741   1-2-4  108.71043207   1-2-5  110.13596425   2-5-6  116.68327916

  2-5-7  115.93135157   3-2-4  109.22928000   3-2-5  108.43394153   4-2-5  111.30011147

  6- 5- 7  111.80681826   8- 9-10  108.18116804   8- 9-11  107.67289167   8- 9-12  110.54629777

  9-12-13  109.77500963   9-12-14  109.81562214   9-12-15  113.07334473  10- 9-11  108.00178021

 10- 9-12  111.05644795  11- 9-12  111.24863783  12-15-16  109.41809875  12-15-17  111.99199831

 12-15-22  111.89108290  13-12-14  107.09004988  13-12-15  108.59096094  14-12-15  108.30594516

 15-17-18  108.76471739  15-17-19  109.95114488  15-17-20  111.79255675  15-22-23  108.54087463

 16-15-17  108.31448210  16-15-22  109.04542784  17-15-22  106.04945465  17-20-21  105.97546430

 18-17-19  108.11801538  18-17-20  110.85488187  19-17-20  107.28794163

 NUCLEAR CHARGE:                   74
 NUMBER OF PRIMITIVE AOS:         523
 NUMBER OF SYMMETRY AOS:          505
 NUMBER OF CONTRACTIONS:          396   (  396A   )
 NUMBER OF INNER CORE ORBITALS:     0   (    0A   )
 NUMBER OF OUTER CORE ORBITALS:     9   (    9A   )
 NUMBER OF VALENCE ORBITALS:       50   (   50A   )


 NUCLEAR REPULSION ENERGY  475.82126134


 Eigenvalues of metric

         1 0.592E-04 0.690E-04 0.125E-03 0.155E-03 0.285E-03 0.348E-03 0.416E-03 0.485E-03


 Contracted 2-electron integrals neglected if value below      1.0D-11
 AO integral compression algorithm  1   Integral accuracy      1.0D-11

     8875.672 MB (compressed) written to integral file ( 33.6%)

     Node minimum: 1214.513 MB, node maximum: 1328.022 MB


 NUMBER OF SORTED TWO-ELECTRON INTEGRALS:  441355845.     BUFFER LENGTH:  32768
 NUMBER OF SEGMENTS:  14  SEGMENT LENGTH:   31995432      RECORD LENGTH: 524288

 Memory used in sort:      32.55 MW

 SORT1 READ  3302358093. AND WROTE   331957671. INTEGRALS IN    958 RECORDS. CPU TIME:    34.42 SEC, REAL TIME:    39.03 SEC
 SORT2 READ  2302131532. AND WROTE  3089490921. INTEGRALS IN  34839 RECORDS. CPU TIME:     4.63 SEC, REAL TIME:     6.37 SEC

 Node minimum:   441322158.  Node maximum:   441389535. integrals

 OPERATOR DM      FOR CENTER  0  COORDINATES:    0.000000    0.000000    0.000000


 **********************************************************************************************************************************
 DATASETS  * FILE   NREC   LENGTH (MB)   RECORD NAMES
              1      18       34.46       500      610      700      900      950      970     1001      129      960     1100   
                                          VAR    BASINP    GEOM    SYMINP    ZMAT    AOBASIS   BASIS     P2S    ABASIS      S 
                                         1400     1410     1200     1210     1080     1600     1650     1700   
                                           T        V       H0       H01     AOSYM     SMH    MOLCAS    OPER   

              2       5        0.92       700     1000      520     2100     1001   
                                         GEOM     BASIS   MCVARS     RHF     BASIS   

 PROGRAMS   *        TOTAL       INT   RHF-SCF       INT
 CPU TIMES  *        53.81     52.53      0.15      0.98
 REAL TIME  *        66.31 SEC
 DISK USED  *        35.47 MB (local),       34.06 GB (total)
 GA USED    *         0.00 MB       (max)       0.00 MB       (current)
 **********************************************************************************************************************************


 Program * Restricted Hartree-Fock

 Molecular orbitals read from record     2100.2  Type=RHF/CANONICAL  

 Present basis size:      396
 Previous basis size:      59
 Previous occupation:      38
 Previous closed-shells:   36
 Previous core-orbitals:    9
 Present occupation:       38
 Present closed-shells:    36
 Present core-orbitals:     9
 Wavefunction symmetry:    1   Triplet 

 Orbital overlap <old|new>:  < 1.1| 1.1> = 1.000000   < 2.1| 2.1> = 1.000000   < 3.1| 3.1> = 1.000000   < 4.1| 4.1> = 1.000000
                             < 5.1| 5.1> = 1.000000   < 6.1| 6.1> = 1.000000   < 7.1| 7.1> = 1.000000   < 8.1| 8.1> = 1.000000
                             < 9.1| 9.1> = 1.000000   <10.1|10.1> = 1.000000   <11.1|11.1> = 1.000000   <12.1|12.1> = 1.000000
                             <13.1|13.1> = 1.000000   <14.1|14.1> = 1.000000   <15.1|15.1> = 1.000000   <16.1|16.1> = 1.000000
                             <17.1|17.1> = 1.000000   <18.1|18.1> = 1.000000   <19.1|19.1> = 1.000000   <20.1|20.1> = 1.000000
                             <21.1|21.1> = 1.000000   <22.1|22.1> = 1.000000   <23.1|23.1> = 1.000000   <24.1|24.1> = 1.000000
                             <25.1|25.1> = 1.000000   <26.1|26.1> = 1.000000   <27.1|27.1> = 1.000000   <28.1|28.1> = 1.000000
                             <29.1|29.1> = 1.000000   <30.1|30.1> = 1.000000   <31.1|31.1> = 1.000000   <32.1|32.1> = 1.000000
                             <33.1|33.1> = 1.000000   <34.1|34.1> = 1.000000   <35.1|35.1> = 1.000000   <36.1|36.1> = 1.000000
                             <37.1|37.1> = 1.000000   <38.1|38.1> = 1.000000


 Initial alpha occupancy:  38
 Initial beta  occupancy:  36

 NELEC=   74   SYM=1   MS2= 2   THRE=1.0D-08   THRD=3.2D-06   THRG=3.2D-06  HFMA2=F  DIIS_START=2   DIIS_MAX=10   DIIS_INCORE=F

 Level shifts:    0.00 (CLOSED)    0.00 (OPEN)    0.30 (GAP_MIN)

 ITER           ETOT              DE          GRAD        DDIFF     DIIS  NEXP   TIME(IT)  TIME(TOT)  DIAG
   1     -459.00349533    -459.00349533     0.00D+00     0.35D-01     0     0       4.15      4.25    start
   2     -459.86234245      -0.85884712     0.85D-02     0.13D-01     0     0       4.25      8.50    diag
   3     -459.98675975      -0.12441731     0.25D-02     0.49D-02     1     0       4.23     12.73    diag2
   4     -459.99972017      -0.01296041     0.71D-03     0.15D-02     2     0       4.22     16.95    diag2
   5     -460.00139446      -0.00167429     0.31D-03     0.38D-03     3     0       4.25     21.20    diag2
   6     -460.00173014      -0.00033568     0.98D-04     0.23D-03     4     0       4.44     25.64    diag2
   7     -460.00175546      -0.00002532     0.25D-04     0.52D-04     5     0       4.36     30.00    diag2
   8     -460.00176078      -0.00000532     0.93D-05     0.22D-04     6     0       4.29     34.29    fixocc
   9     -460.00176199      -0.00000120     0.41D-05     0.81D-05     7     0       4.28     38.57    diag2
  10     -460.00176250      -0.00000051     0.19D-05     0.46D-05     8     0       4.24     42.81    diag2/orth
  11     -460.00176275      -0.00000025     0.12D-05     0.25D-05     9     0       4.24     47.05    diag2
  12     -460.00176297      -0.00000022     0.91D-06     0.24D-05     9     0       4.28     51.33    diag2
  13     -460.00176324      -0.00000027     0.77D-06     0.35D-05     9     0       4.27     55.60    diag2
  14     -460.00176351      -0.00000026     0.60D-06     0.48D-05     9     0       4.26     59.86    diag2
  15     -460.00176361      -0.00000011     0.39D-06     0.36D-05     9     0       4.26     64.12    diag2
  16     -460.00176364      -0.00000003     0.25D-06     0.15D-05     9     0       4.29     68.41    diag2
  17     -460.00176365      -0.00000001     0.17D-06     0.14D-05     9     0       4.29     72.70    diag2
  18     -460.00176366      -0.00000000     0.89D-07     0.69D-06     9     0       4.30     77.00    diag2
  19     -460.00176366      -0.00000000     0.34D-07     0.53D-07     0     0       4.27     81.27    diag

 Final alpha occupancy:  38
 Final beta  occupancy:  36

 !RHF STATE 1.1 Energy               -460.001763656872
  RHF One-electron energy           -1572.345650279671
  RHF Two-electron energy             636.522625285173
  RHF Kinetic energy                  459.633367851952
  RHF Nuclear energy                  475.821261337625
  RHF Virial quotient                  -1.000801499262

 !RHF STATE 1.1 Dipole moment           1.34386450     0.48934609    -0.29355239
 Dipole moment /Debye                   3.41576284     1.24379369    -0.74613575

 Orbital energies:

           1.1          2.1          3.1          4.1          5.1          6.1          7.1          8.1          9.1         10.1
    -20.647575   -20.552637   -20.541890   -11.299461   -11.273346   -11.263206   -11.252249   -11.220761   -11.216766    -1.404825

          11.1         12.1         13.1         14.1         15.1         16.1         17.1         18.1         19.1         20.1
     -1.371386    -1.340748    -1.062133    -1.019846    -0.973179    -0.858347    -0.825349    -0.795824    -0.724722    -0.675838

          21.1         22.1         23.1         24.1         25.1         26.1         27.1         28.1         29.1         30.1
     -0.665429    -0.642448    -0.626058    -0.604335    -0.603269    -0.596957    -0.569292    -0.562375    -0.560913    -0.536659

          31.1         32.1         33.1         34.1         35.1         36.1         37.1         38.1         39.1         40.1
     -0.519181    -0.512064    -0.490686    -0.473948    -0.439350    -0.421999    -0.636748    -0.373531     0.046056     0.055680


 HOMO     38.1    -0.373531 =     -10.1643eV
 LUMO     39.1     0.046056 =       1.2533eV
 LUMO-HOMO         0.419588 =      11.4176eV

 Orbitals saved in record  2101.2


 **********************************************************************************************************************************
 DATASETS  * FILE   NREC   LENGTH (MB)   RECORD NAMES
              1      18       34.46       500      610      700      900      950      970     1001      129      960     1100   
                                          VAR    BASINP    GEOM    SYMINP    ZMAT    AOBASIS   BASIS     P2S    ABASIS      S 
                                         1400     1410     1200     1210     1080     1600     1650     1700   
                                           T        V       H0       H01     AOSYM     SMH    MOLCAS    OPER   

              2       6        5.83       700     1000      520     2100     1001     2101   
                                         GEOM     BASIS   MCVARS     RHF     BASIS     RHF  

 PROGRAMS   *        TOTAL   RHF-SCF       INT   RHF-SCF       INT
 CPU TIMES  *       135.08     81.27     52.53      0.15      0.98
 REAL TIME  *       153.56 SEC
 DISK USED  *        61.97 MB (local),       34.24 GB (total)
 GA USED    *         0.00 MB       (max)       0.00 MB       (current)
 **********************************************************************************************************************************


 PROGRAM * CCSD (Restricted open-shell coupled cluster)     Authors: C. Hampel, H.-J. Werner, 1991, M. Deegan, P.J. Knowles, 1992

                   Density fitting integral evaluation by F.R. Manby, 2003,2007, G. Knizia, 2010


 Basis set VDZ-F12/JKFIT generated.      Number of basis functions:   1222 
 Basis set CC-PVDZ-F12/OPTRI generated.  Number of basis functions:   902 
 Basis set VDZ-F12/MP2FIT generated.     Number of basis functions:   970 

 Convergence thresholds:  THRVAR = 1.00D-08  THRDEN = 1.00D-06

 CCSD(T)     terms to be evaluated (factor= 1.000)


 Number of core orbitals:           9 (   9 )
 Number of closed-shell orbitals:  27 (  27 )
 Number of active  orbitals:        2 (   2 )
 Number of external orbitals:     358 ( 358 )

 Memory could be reduced to 2200.67 Mwords without degradation in triples

 Number of N-1 electron functions:              56
 Number of N-2 electron functions:            1540
 Number of singly external CSFs:             20160
 Number of doubly external CSFs:         150394140
 Total number of CSFs:                   150414300

 Molecular orbitals read from record     2101.2  Type=RHF/CANONICAL  

 Integral transformation finished. Total CPU: 165.87 sec, npass=  1  Memory used:1045.60 MW

 Geminal basis:    OPTFULL  GEM_TYPE=SLATER  BETA=0.9  NGEM=6

 Optimizing Gaussian exponents for each gem_beta

 Geminal optimization for beta= 0.9000
 Weight function:   m=0, omega= 1.3652

 Augmented Hessian optimization of geminal fit. Trust ratio= 0.40000
 Convergence reached after  14 iterations. Final gradient= 8.42D-18, Step= 7.36D-08, Delta= 1.32D-09

 Alpha:                 0.16713     0.72638     2.57315     8.59263    32.33955   179.26007
 Coeff:                 0.29008     0.30523     0.17630     0.10448     0.06448     0.03994


 WFN_F12=FIX,EG    DECOUPLE_EXPL=F   HYBRID=0    NOX=F   SEMIINT_F12=T   CORE_SINGLES=F


 AO(A)-basis ORBITAL           loaded. Number of functions:     396
 RI(R)-basis CC-PVDZ-F12/OPTRI loaded. Number of functions:     902
 DF-basis VDZ-F12/JKFIT        loaded. Number of functions:    1222

 Screening thresholds:   THRAO=  1.00D-10  THRMO=  1.00D-09  THRPROD=  1.00D-09
                         THRSW=  1.00D-05  THROV=  1.00D-12  THRAOF12= 1.00D-08

 CPU time for one-electron matrices               7.08 sec

 Construction of ABS:
 Pseudo-inverse stability          1.15E-11
 Smallest eigenvalue of S          3.28E-05  (threshold= 1.00E-08)
 Ratio eigmin/eigmax               3.86E-06  (threshold= 1.00E-09)
 Smallest eigenvalue of S kept     3.28E-05  (threshold= 3.28E-05, 0 functions deleted, 902 kept)

 Construction of CABS:
 Pseudo-inverse stability          1.15E-10
 Smallest eigenvalue of S          2.23E-06  (threshold= 1.00E-08)
 Ratio eigmin/eigmax               2.23E-06  (threshold= 1.00E-09)
 Smallest eigenvalue of S kept     2.23E-06  (threshold= 2.23E-06, 0 functions deleted, 902 kept)

 CPU time for basis constructions                 0.37 sec
 Fock operators(MO) rebuilt from dump record.
 CPU time for Fock operator transformation        0.46 sec

                                      TOTAL          ALPHA          BETA    
  Singles Contributions MO        -0.005798361   -0.002886100   -0.002912262
  Singles Contributions CABS      -0.020932556   -0.010677423   -0.010255133
  Pure DF-RHF relaxation          -0.020559860

 CPU time for RHF CABS relaxation                 0.66 sec
 CPU time for singles (tot)                       1.50 sec

 AO(A)-basis ORBITAL           loaded. Number of functions:     396
 RI(R)-basis CC-PVDZ-F12/OPTRI loaded. Number of functions:     902
 DF-basis VDZ-F12/MP2FIT       loaded. Number of functions:     970

 Screening thresholds:   THRAO=  1.00D-10  THRMO=  1.00D-09  THRPROD=  1.00D-09
                         THRSW=  1.00D-05  THROV=  1.00D-12  THRAOF12= 1.00D-08

 CPU time for transformed integrals             100.42 sec
 CPU time for F12 matrices                      107.40 sec

 Diagonal F12 ansatz with fixed amplitudes:   TS= 0.5000  TT= 0.2500  TN= 0.3750

 ITER.     SQ.NORM      CORR.ENERGY   TOTAL ENERGY  ENERGY CHANGE      VAR         CPU   MICRO    DIIS
   1      1.45679897    -1.89838637  -461.92070989    -1.9189E+00   4.54E-01      4.68  1  1  1   0  0
   2      1.45693686    -1.89794122  -461.92026474     4.4515E-04   2.12E-04     25.49  0  0  0   1  1
   3      1.45738030    -1.89847667  -461.92080019    -5.3545E-04   1.83E-06     49.46  0  0  0   2  2
   4      1.45738947    -1.89848050  -461.92080401    -3.8282E-06   1.66E-08     76.30  0  0  0   3  3
   5      1.45739090    -1.89848053  -461.92080405    -3.4444E-08   1.85E-10    105.61  0  0  0   4  4

 - - Continuing with F12/conv. amplitude coupling turned on.

   6      1.46046647    -1.90839427  -461.93071779    -9.9138E-03   4.37E-04    129.42  1  1  1   1  1
   7      1.46046275    -1.90839540  -461.93071892    -1.1322E-06   2.90E-08    156.17  1  1  1   2  2
   8      1.46046329    -1.90839514  -461.93071866     2.6116E-07   8.24E-11    186.35  1  1  1   3  3

 CPU time for iterative RMP2-F12                186.35 sec


 DF-RMP2-F12 doubles corrections:
 - - - - - - - - - - - - - - - - 
  Approx.                             TOTAL           A-B            A-A            B-B    
  RMP2-F12/3C(FIX)                -0.330429408   -0.290017398   -0.022339647   -0.018072362
  RMP2-F12/3*C(FIX)               -0.320514796   -0.282827495   -0.020874591   -0.016812711
  RMP2-F12/3*C(DX)                -0.323808491   -0.286030383   -0.020935155   -0.016842954
  RMP2-F12/3*C(FIX,DX)            -0.352702901   -0.314128542   -0.021420601   -0.017153757

 DF-RMP2-F12 doubles energies:
 - - - - - - - - - - - - - - -
  Approx.                             TOTAL           A-B            A-A            B-B    
  RMP2                            -1.572167374   -1.186527136   -0.203994099   -0.181646139
  RMP2-F12/3C(FIX)                -1.902596781   -1.476544534   -0.226333746   -0.199718501
  RMP2-F12/3*C(FIX)               -1.892682170   -1.469354630   -0.224868689   -0.198458850
  RMP2-F12/3*C(DX)                -1.895975865   -1.472557519   -0.224929253   -0.198489093
  RMP2-F12/3*C(FIX,DX)            -1.924870274   -1.500655678   -0.225414700   -0.198799896


  Reference energy                   -460.001763656870
  CABS relaxation correction to RHF    -0.020559860152
  New reference energy               -460.022323517022

  RMP2-F12 singles (MO) energy         -0.005798361391
  RMP2-F12 pair energy                 -1.902596781427
  RMP2-F12 correlation energy          -1.908395142818

 !RMP2-F12/3C(FIX) energy            -461.930718659840

 Starting RMP2 calculation, locsing= 0

 Wavefunction is spin-projected

 ITER.      SQ.NORM     CORR.ENERGY   TOTAL ENERGY   ENERGY CHANGE        DEN1      VAR(S)    VAR(P)  DIIS     TIME
   1      1.45215149    -1.57232014  -461.57408380    -1.57232014    -0.00542491  0.22D-04  0.20D-02  1  1   615.56
   2      1.45681297    -1.57815559  -461.57991924    -0.00583544    -0.00000800  0.55D-06  0.32D-05  2  2   645.63
   3      1.45692467    -1.57823124  -461.57999490    -0.00007565    -0.00000006  0.21D-07  0.19D-07  3  3   676.84
   4      1.45692570    -1.57823081  -461.57999447     0.00000043    -0.00000000  0.46D-09  0.21D-09  4  4   708.31

 Norm of t1 vector:      0.04730630      S-energy:    -0.00502845      T1 diagnostic:  0.00047179
 Norm of t2 vector:      0.67430543      P-energy:    -1.57320236
                                         Alpha-Beta:  -1.18817054
                                         Alpha-Alpha: -0.20388036
                                         Beta-Beta:   -0.18115146

 Spin contamination <S**2-Sz**2-Sz>     0.00000000
  Reference energy                   -460.001763656870
  CABS singles correction              -0.020559860152
  New reference energy               -460.022323517022
  RHF-RMP2 correlation energy          -1.578230811570
 !RHF-RMP2 energy                    -461.600554328592

  F12/3C(FIX) correction               -0.330429407738
  RHF-RMP2-F12 correlation energy      -1.908660219308
 !RHF-RMP2-F12 total energy          -461.930983736330
 (NB above energy spin projected)

 Starting RCCSD calculation

 ITER.      SQ.NORM     CORR.ENERGY   TOTAL ENERGY   ENERGY CHANGE        DEN1      VAR(S)    VAR(P)  DIIS     TIME
   1      1.46627500    -1.57498101  -461.57674466    -1.57498101    -0.04229369  0.80D-02  0.78D-02  0  0  1567.84
   2      1.50118628    -1.61081248  -461.61257613    -0.03583147    -0.00437059  0.75D-03  0.12D-02  1  1  2393.64
   3      1.52221859    -1.62245424  -461.62421790    -0.01164177    -0.00071240  0.50D-03  0.89D-04  2  2  3223.34
   4      1.53188660    -1.62659787  -461.62836153    -0.00414363    -0.00021108  0.13D-03  0.36D-04  3  3  4056.59
   5      1.54003927    -1.62755625  -461.62931991    -0.00095838    -0.00005629  0.46D-04  0.65D-05  4  4  4888.40
   6      1.54521416    -1.62803019  -461.62979385    -0.00047394    -0.00001072  0.54D-05  0.22D-05  5  5  5721.85
   7      1.54745850    -1.62830499  -461.63006865    -0.00027480    -0.00000148  0.82D-06  0.30D-06  6  6  6553.49
   8      1.54770332    -1.62831202  -461.63007568    -0.00000703    -0.00000035  0.20D-06  0.71D-07  6  1  7388.76
   9      1.54778955    -1.62831213  -461.63007579    -0.00000011    -0.00000011  0.77D-07  0.17D-07  6  6  8218.77
  10      1.54781437    -1.62831468  -461.63007834    -0.00000255    -0.00000002  0.16D-07  0.37D-08  6  2  9056.34
  11      1.54779702    -1.62831044  -461.63007410     0.00000424    -0.00000001  0.69D-08  0.80D-09  6  3  9893.35
  12      1.54780857    -1.62831137  -461.63007503    -0.00000093    -0.00000000  0.37D-08  0.29D-09  6  4 10724.26

 Norm of t1 vector:      0.19502011      S-energy:    -0.00589372      T1 diagnostic:  0.01754630
                                                                       D1 diagnostic:  0.08463839
                                                                       D2 diagnostic:  0.14891537 (internal)
 Norm of t2 vector:      0.71398580      P-energy:    -1.62241765
                                         Alpha-Beta:  -1.26597838
                                         Alpha-Alpha: -0.18771771
                                         Beta-Beta:   -0.16872155

 Singles amplitudes (print threshold =  0.500E-01):

         I         SYM. A    A   T(IA) [Beta-Beta]

        14         1         2      0.06981703
        15         1         1     -0.07605934

 Spin contamination <S**2-Sz**2-Sz>     0.00000000

 Memory could be reduced to 2432.61 Mwords without degradation in triples


 RESULTS
 =======

  Reference energy                   -460.001763656870
  CABS relaxation correction to RHF    -0.020559860152
  New reference energy               -460.022323517022

  F12 corrections for ansatz 3C(FIX) added to RCCSD energy. Coupling mode:  7

  RCCSD-F12a singles energy            -0.005893723083
  RCCSD-F12a pair energy               -1.942278690644
  RCCSD-F12a correlation energy        -1.948172413727
  Triples (T) contribution             -0.060495589692
  Total correlation energy             -2.008668003419

  RHF-RCCSD-F12a energy              -461.970495930749
  RHF-RCCSD[T]-F12a energy           -462.033794012448
  RHF-RCCSD-T-F12a energy            -462.030106319393
 !RHF-RCCSD(T)-F12a energy           -462.030991520441

 Program statistics:

 Available memory in ccsd:              2799992944
 Min. memory needed in ccsd:             412117506
 Max. memory used in ccsd:               607174722
 Max. memory used in cckext:             493047185 (12 integral passes)
 Max. memory used in cckint:            1045604566 ( 1 integral passes)


 **********************************************************************************************************************************
 DATASETS  * FILE   NREC   LENGTH (MB)   RECORD NAMES
              1      19       34.49       500      610      700      900      950      970     1001      129      960     1100   
                                          VAR    BASINP    GEOM    SYMINP    ZMAT    AOBASIS   BASIS     P2S    ABASIS      S 
                                         1400     1410     1200     1210     1080     1600     1650     1700      960(1)
                                           T        V       H0       H01     AOSYM     SMH    MOLCAS    OPER    ABASIS    

              2       7        7.02       700     1000      520     2100     1001     2101     7360   
                                         GEOM     BASIS   MCVARS     RHF     BASIS     RHF    F12ABS    

 PROGRAMS   *        TOTAL  RCCSD(T)   RHF-SCF       INT   RHF-SCF       INT
 CPU TIMES  *     26151.96  26016.88     81.27     52.53      0.15      0.98
 REAL TIME  *     27291.91 SEC
 DISK USED  *        17.89 GB (local),      159.02 GB (total)
 SF USED    *       126.75 GB
 GA USED    *         3.05 MB       (max)       0.00 MB       (current)
 **********************************************************************************************************************************

 RCCSD(T)-F12A/cc-pVDZ-F12 energy=   -462.030991520441

   RCCSD(T)-F12A         RHF-SCF         RHF-SCF
   -462.03099152   -460.00176366   -459.00349532
 **********************************************************************************************************************************
 Molpro calculation terminated
