# Supplementary material for: Computational Investigation of Substituent Effects on the Alcohol + Carbonyl Channel of Peroxy Radical Self- and Cross-Reactions
Source: J Phys Chem A. 2023 Feb 8;127(7):1686–96. doi: 10.1021/acs.jpca.2c08927 (PMC9969516; doi:10.1021/acs.jpca.2c08927)
Supplement: Supplementary file 2 — jp2c08927_si_002.zip [file jp2c08927_si_002.zip › EtO--OBuOH/eto-obuoh-TS1.log]

 Entering Gaussian System, Link 0=/appl/soft/chem/gaussian/G16RevB.01/g16/g16
 Initial command:
 /appl/soft/chem/gaussian/G16RevB.01/g16/l1.exe "/scratch/kurten/scratch_galib/third-paper/eto-buoh/ts-calc/eto-buoh-set1/eto-buoh-ts-set1/wb-ts/9828514.GAUSS_SCRDIR/Gau-111297.inp" -scrdir="/scratch/kurten/scratch_galib/third-paper/eto-buoh/ts-calc/eto-buoh-set1/eto-buoh-ts-set1/wb-ts/9828514.GAUSS_SCRDIR/"
 Entering Link 1 = /appl/soft/chem/gaussian/G16RevB.01/g16/l1.exe PID=    111302.
  
 Copyright (c) 1988-2017, Gaussian, Inc.  All Rights Reserved.
  
 This is part of the Gaussian(R) 16 program.  It is based on
 the Gaussian(R) 09 system (copyright 2009, Gaussian, Inc.),
 the Gaussian(R) 03 system (copyright 2003, Gaussian, Inc.),
 the Gaussian(R) 98 system (copyright 1998, Gaussian, Inc.),
 the Gaussian(R) 94 system (copyright 1995, Gaussian, Inc.),
 the Gaussian 92(TM) system (copyright 1992, Gaussian, Inc.),
 the Gaussian 90(TM) system (copyright 1990, Gaussian, Inc.),
 the Gaussian 88(TM) system (copyright 1988, Gaussian, Inc.),
 the Gaussian 86(TM) system (copyright 1986, Carnegie Mellon
 University), and the Gaussian 82(TM) system (copyright 1983,
 Carnegie Mellon University). Gaussian is a federally registered
 trademark of Gaussian, Inc.
  
 This software contains proprietary and confidential information,
 including trade secrets, belonging to Gaussian, Inc.
  
 This software is provided under written license and may be
 used, copied, transmitted, or stored only in accord with that
 written license.
  
 The following legend is applicable only to US Government
 contracts under FAR:
  
                    RESTRICTED RIGHTS LEGEND
  
 Use, reproduction and disclosure by the US Government is
 subject to restrictions as set forth in subparagraphs (a)
 and (c) of the Commercial Computer Software - Restricted
 Rights clause in FAR 52.227-19.
  
 Gaussian, Inc.
 340 Quinnipiac St., Bldg. 40, Wallingford CT 06492
  
  
 ---------------------------------------------------------------
 Warning -- This program may not be used in any manner that
 competes with the business of Gaussian, Inc. or will provide
 assistance to any competitor of Gaussian, Inc.  The licensee
 of this program is prohibited from giving any competitor of
 Gaussian, Inc. access to this program.  By using this program,
 the user acknowledges that Gaussian, Inc. is engaged in the
 business of creating and licensing software in the field of
 computational chemistry and represents and warrants to the
 licensee that it is not a competitor of Gaussian, Inc. and that
 it will not use this program in any manner prohibited above.
 ---------------------------------------------------------------
  

 Cite this work as:
 Gaussian 16, Revision B.01,
 M. J. Frisch, G. W. Trucks, H. B. Schlegel, G. E. Scuseria, 
 M. A. Robb, J. R. Cheeseman, G. Scalmani, V. Barone, 
 G. A. Petersson, H. Nakatsuji, X. Li, M. Caricato, A. V. Marenich, 
 J. Bloino, B. G. Janesko, R. Gomperts, B. Mennucci, H. P. Hratchian, 
 J. V. Ortiz, A. F. Izmaylov, J. L. Sonnenberg, D. Williams-Young, 
 F. Ding, F. Lipparini, F. Egidi, J. Goings, B. Peng, A. Petrone, 
 T. Henderson, D. Ranasinghe, V. G. Zakrzewski, J. Gao, N. Rega, 
 G. Zheng, W. Liang, M. Hada, M. Ehara, K. Toyota, R. Fukuda, 
 J. Hasegawa, M. Ishida, T. Nakajima, Y. Honda, O. Kitao, H. Nakai, 
 T. Vreven, K. Throssell, J. A. Montgomery, Jr., J. E. Peralta, 
 F. Ogliaro, M. J. Bearpark, J. J. Heyd, E. N. Brothers, K. N. Kudin, 
 V. N. Staroverov, T. A. Keith, R. Kobayashi, J. Normand, 
 K. Raghavachari, A. P. Rendell, J. C. Burant, S. S. Iyengar, 
 J. Tomasi, M. Cossi, J. M. Millam, M. Klene, C. Adamo, R. Cammi, 
 J. W. Ochterski, R. L. Martin, K. Morokuma, O. Farkas, 
 J. B. Foresman, and D. J. Fox, Gaussian, Inc., Wallingford CT, 2016.
 
 ******************************************
 Gaussian 16:  ES64L-G16RevB.01 20-Dec-2017
                20-Dec-2021 
 ******************************************
 %mem=12GB
 %NProcShared=8
 Will use up to    8 processors via shared memory.
 %chk=eto-buoh-ts-set1-M0009-copt-TS-opt-TS-wb97-opt-restart
 ----------------------------------------------------------------------
 # UWB97XD aug-cc-pVTZ Opt(CalcAll,TS,NoEigenTest) scf=qc Integral(Grid
 =SuperFineGrid) Guess(mix,always) MaxDisk=32GB
 ----------------------------------------------------------------------
 1/5=1,10=4,11=1,18=20,26=5,38=1/1,3;
 2/9=110,12=2,17=6,18=5,40=1/2;
 3/5=16,6=1,7=10,11=2,25=1,30=1,71=2,74=-58,75=-7,116=2,140=1/1,2,3;
 4/13=-1/1;
 5/5=2,8=3,38=5/8;
 8/6=4,10=90,11=11/1;
 11/6=1,8=1,9=11,15=111,16=1/1,2,10;
 10/6=1/2;
 6/7=2,8=2,9=2,10=2,18=1,28=1/1;
 7/10=1,25=1/1,2,3,16;
 1/5=1,10=4,11=1,18=20,26=5/3(3);
 2/9=110/2;
 7/8=1,9=1,25=1,44=-1/16;
 99//99;
 2/9=110/2;
 3/5=16,6=1,7=10,11=2,25=1,30=1,71=2,74=-58,75=-7,116=2,140=1/1,2,3;
 4/13=-1/1;
 5/5=2,8=3,38=5/8;
 8/6=4,10=90,11=11/1;
 11/6=1,8=1,9=11,15=111,16=1/1,2,10;
 10/6=1/2;
 7/10=1,25=1/1,2,3,16;
 1/5=1,10=4,11=1,18=20,26=5/3(-8);
 2/9=110/2;
 6/7=2,8=2,9=2,10=2,18=1,19=2,28=1/1;
 7/8=1,9=1,25=1,44=-1/16;
 99//99;
 -----
 Title
 -----
 Symbolic Z-matrix:
 Charge =  0 Multiplicity = 3
 H                    -2.81669  -1.28461   1.18345 
 C                    -3.29215  -0.97506   0.25571 
 H                    -3.31019  -1.82031  -0.42842 
 H                    -4.30699  -0.63818   0.45943 
 C                    -2.46852   0.14665  -0.39689 
 H                    -2.92848   0.45254  -1.35146 
 O                    -2.36886   1.20171   0.40502 
 H                     3.29661  -0.6946   -0.71127 
 C                     2.73976  -1.49079  -0.21649 
 H                     2.2326   -2.07838  -0.98136 
 H                     3.46514  -2.13537   0.2797 
 C                     1.74915  -0.93122   0.79653 
 H                     2.26882  -0.30929   1.5259 
 H                     1.27219  -1.74733   1.34107 
 C                     0.62707  -0.07994   0.18282 
 H                     0.004     0.26726   1.02164 
 C                     1.12576   1.15175  -0.56504 
 H                     0.25296   1.70694  -0.92557 
 H                     1.70767   0.83309  -1.43626 
 O                     1.90273   1.93948   0.31789 
 H                     2.15187   2.7503   -0.12272 
 O                    -0.13089  -0.87931  -0.66472 
 H                    -1.39972  -0.32543  -0.65941 
 
 Add virtual bond connecting atoms H23        and O22        Dist= 2.62D+00.

 GradGradGradGradGradGradGradGradGradGradGradGradGradGradGradGradGradGrad
 Berny optimization.
 Initialization pass.
                           ----------------------------
                           !    Initial Parameters    !
                           ! (Angstroms and Degrees)  !
 --------------------------                            --------------------------
 ! Name  Definition              Value          Derivative Info.                !
 --------------------------------------------------------------------------------
 ! R1    R(1,2)                  1.0875         calculate D2E/DX2 analytically  !
 ! R2    R(2,3)                  1.0876         calculate D2E/DX2 analytically  !
 ! R3    R(2,4)                  1.0885         calculate D2E/DX2 analytically  !
 ! R4    R(2,5)                  1.537          calculate D2E/DX2 analytically  !
 ! R5    R(5,6)                  1.1029         calculate D2E/DX2 analytically  !
 ! R6    R(5,7)                  1.329          calculate D2E/DX2 analytically  !
 ! R7    R(5,23)                 1.1975         calculate D2E/DX2 analytically  !
 ! R8    R(8,9)                  1.0903         calculate D2E/DX2 analytically  !
 ! R9    R(9,10)                 1.0897         calculate D2E/DX2 analytically  !
 ! R10   R(9,11)                 1.0899         calculate D2E/DX2 analytically  !
 ! R11   R(9,12)                 1.5234         calculate D2E/DX2 analytically  !
 ! R12   R(12,13)                1.0903         calculate D2E/DX2 analytically  !
 ! R13   R(12,14)                1.0909         calculate D2E/DX2 analytically  !
 ! R14   R(12,15)                1.5364         calculate D2E/DX2 analytically  !
 ! R15   R(15,16)                1.1011         calculate D2E/DX2 analytically  !
 ! R16   R(15,17)                1.5248         calculate D2E/DX2 analytically  !
 ! R17   R(15,22)                1.3899         calculate D2E/DX2 analytically  !
 ! R18   R(17,18)                1.0954         calculate D2E/DX2 analytically  !
 ! R19   R(17,19)                1.0951         calculate D2E/DX2 analytically  !
 ! R20   R(17,20)                1.4155         calculate D2E/DX2 analytically  !
 ! R21   R(20,21)                0.9558         calculate D2E/DX2 analytically  !
 ! R22   R(22,23)                1.3845         calculate D2E/DX2 analytically  !
 ! A1    A(1,2,3)              108.8247         calculate D2E/DX2 analytically  !
 ! A2    A(1,2,4)              109.6366         calculate D2E/DX2 analytically  !
 ! A3    A(1,2,5)              109.6133         calculate D2E/DX2 analytically  !
 ! A4    A(3,2,4)              110.0469         calculate D2E/DX2 analytically  !
 ! A5    A(3,2,5)              107.9984         calculate D2E/DX2 analytically  !
 ! A6    A(4,2,5)              110.6823         calculate D2E/DX2 analytically  !
 ! A7    A(2,5,6)              110.2684         calculate D2E/DX2 analytically  !
 ! A8    A(2,5,7)              111.3068         calculate D2E/DX2 analytically  !
 ! A9    A(2,5,23)             106.4773         calculate D2E/DX2 analytically  !
 ! A10   A(6,5,7)              109.4723         calculate D2E/DX2 analytically  !
 ! A11   A(6,5,23)             106.9668         calculate D2E/DX2 analytically  !
 ! A12   A(7,5,23)             112.2289         calculate D2E/DX2 analytically  !
 ! A13   A(8,9,10)             108.2356         calculate D2E/DX2 analytically  !
 ! A14   A(8,9,11)             107.3709         calculate D2E/DX2 analytically  !
 ! A15   A(8,9,12)             111.4472         calculate D2E/DX2 analytically  !
 ! A16   A(10,9,11)            108.0833         calculate D2E/DX2 analytically  !
 ! A17   A(10,9,12)            111.2339         calculate D2E/DX2 analytically  !
 ! A18   A(11,9,12)            110.3216         calculate D2E/DX2 analytically  !
 ! A19   A(9,12,13)            110.1469         calculate D2E/DX2 analytically  !
 ! A20   A(9,12,14)            109.9656         calculate D2E/DX2 analytically  !
 ! A21   A(9,12,15)            114.3826         calculate D2E/DX2 analytically  !
 ! A22   A(13,12,14)           107.5294         calculate D2E/DX2 analytically  !
 ! A23   A(13,12,15)           107.4129         calculate D2E/DX2 analytically  !
 ! A24   A(14,12,15)           107.1332         calculate D2E/DX2 analytically  !
 ! A25   A(12,15,16)           106.4806         calculate D2E/DX2 analytically  !
 ! A26   A(12,15,17)           113.8681         calculate D2E/DX2 analytically  !
 ! A27   A(12,15,22)           108.8564         calculate D2E/DX2 analytically  !
 ! A28   A(16,15,17)           107.6979         calculate D2E/DX2 analytically  !
 ! A29   A(16,15,22)           109.7129         calculate D2E/DX2 analytically  !
 ! A30   A(17,15,22)           110.1113         calculate D2E/DX2 analytically  !
 ! A31   A(15,17,18)           108.0731         calculate D2E/DX2 analytically  !
 ! A32   A(15,17,19)           109.2043         calculate D2E/DX2 analytically  !
 ! A33   A(15,17,20)           108.8507         calculate D2E/DX2 analytically  !
 ! A34   A(18,17,19)           108.0006         calculate D2E/DX2 analytically  !
 ! A35   A(18,17,20)           111.1354         calculate D2E/DX2 analytically  !
 ! A36   A(19,17,20)           111.4998         calculate D2E/DX2 analytically  !
 ! A37   A(17,20,21)           109.1231         calculate D2E/DX2 analytically  !
 ! A38   A(15,22,23)           105.5071         calculate D2E/DX2 analytically  !
 ! A39   L(5,23,22,18,-1)      180.6695         calculate D2E/DX2 analytically  !
 ! A40   L(5,23,22,18,-2)      167.0816         calculate D2E/DX2 analytically  !
 ! D1    D(1,2,5,6)            178.6604         calculate D2E/DX2 analytically  !
 ! D2    D(1,2,5,7)            -59.6407         calculate D2E/DX2 analytically  !
 ! D3    D(1,2,5,23)            62.9623         calculate D2E/DX2 analytically  !
 ! D4    D(3,2,5,6)             60.2394         calculate D2E/DX2 analytically  !
 ! D5    D(3,2,5,7)           -178.0617         calculate D2E/DX2 analytically  !
 ! D6    D(3,2,5,23)           -55.4587         calculate D2E/DX2 analytically  !
 ! D7    D(4,2,5,6)            -60.2851         calculate D2E/DX2 analytically  !
 ! D8    D(4,2,5,7)             61.4138         calculate D2E/DX2 analytically  !
 ! D9    D(4,2,5,23)          -175.9832         calculate D2E/DX2 analytically  !
 ! D10   D(2,5,22,15)         -115.1671         calculate D2E/DX2 analytically  !
 ! D11   D(6,5,22,15)          124.9794         calculate D2E/DX2 analytically  !
 ! D12   D(7,5,22,15)            3.22           calculate D2E/DX2 analytically  !
 ! D13   D(8,9,12,13)          -56.4972         calculate D2E/DX2 analytically  !
 ! D14   D(8,9,12,14)         -174.832          calculate D2E/DX2 analytically  !
 ! D15   D(8,9,12,15)           64.5848         calculate D2E/DX2 analytically  !
 ! D16   D(10,9,12,13)        -177.3834         calculate D2E/DX2 analytically  !
 ! D17   D(10,9,12,14)          64.2817         calculate D2E/DX2 analytically  !
 ! D18   D(10,9,12,15)         -56.3015         calculate D2E/DX2 analytically  !
 ! D19   D(11,9,12,13)          62.6822         calculate D2E/DX2 analytically  !
 ! D20   D(11,9,12,14)         -55.6527         calculate D2E/DX2 analytically  !
 ! D21   D(11,9,12,15)        -176.2359         calculate D2E/DX2 analytically  !
 ! D22   D(9,12,15,16)        -179.1054         calculate D2E/DX2 analytically  !
 ! D23   D(9,12,15,17)         -60.5783         calculate D2E/DX2 analytically  !
 ! D24   D(9,12,15,22)          62.6818         calculate D2E/DX2 analytically  !
 ! D25   D(13,12,15,16)        -56.5257         calculate D2E/DX2 analytically  !
 ! D26   D(13,12,15,17)         62.0015         calculate D2E/DX2 analytically  !
 ! D27   D(13,12,15,22)       -174.7384         calculate D2E/DX2 analytically  !
 ! D28   D(14,12,15,16)         58.7519         calculate D2E/DX2 analytically  !
 ! D29   D(14,12,15,17)        177.279          calculate D2E/DX2 analytically  !
 ! D30   D(14,12,15,22)        -59.4609         calculate D2E/DX2 analytically  !
 ! D31   D(12,15,17,18)       -177.7246         calculate D2E/DX2 analytically  !
 ! D32   D(12,15,17,19)         65.0244         calculate D2E/DX2 analytically  !
 ! D33   D(12,15,17,20)        -56.9143         calculate D2E/DX2 analytically  !
 ! D34   D(16,15,17,18)        -59.8961         calculate D2E/DX2 analytically  !
 ! D35   D(16,15,17,19)       -177.1471         calculate D2E/DX2 analytically  !
 ! D36   D(16,15,17,20)         60.9142         calculate D2E/DX2 analytically  !
 ! D37   D(22,15,17,18)         59.7011         calculate D2E/DX2 analytically  !
 ! D38   D(22,15,17,19)        -57.5498         calculate D2E/DX2 analytically  !
 ! D39   D(22,15,17,20)       -179.4886         calculate D2E/DX2 analytically  !
 ! D40   D(12,15,22,23)        151.7256         calculate D2E/DX2 analytically  !
 ! D41   D(16,15,22,23)         35.5698         calculate D2E/DX2 analytically  !
 ! D42   D(17,15,22,23)        -82.7956         calculate D2E/DX2 analytically  !
 ! D43   D(15,17,20,21)       -174.966          calculate D2E/DX2 analytically  !
 ! D44   D(18,17,20,21)        -56.0558         calculate D2E/DX2 analytically  !
 ! D45   D(19,17,20,21)         64.4993         calculate D2E/DX2 analytically  !
 --------------------------------------------------------------------------------
 Trust Radius=3.00D-01 FncErr=1.00D-07 GrdErr=1.00D-07 EigMax=2.50D+02 EigMin=1.00D-04
 Number of steps in this run=    117 maximum allowed number of steps=    138.
 Search for a saddle point of order  1.
 GradGradGradGradGradGradGradGradGradGradGradGradGradGradGradGradGradGrad

                          Input orientation:                          
 ---------------------------------------------------------------------
 Center     Atomic      Atomic             Coordinates (Angstroms)
 Number     Number       Type             X           Y           Z
 ---------------------------------------------------------------------
      1          1           0       -2.816690   -1.284610    1.183450
      2          6           0       -3.292150   -0.975060    0.255710
      3          1           0       -3.310190   -1.820310   -0.428420
      4          1           0       -4.306990   -0.638180    0.459430
      5          6           0       -2.468520    0.146650   -0.396890
      6          1           0       -2.928480    0.452540   -1.351460
      7          8           0       -2.368860    1.201710    0.405020
      8          1           0        3.296610   -0.694600   -0.711270
      9          6           0        2.739760   -1.490790   -0.216490
     10          1           0        2.232600   -2.078380   -0.981360
     11          1           0        3.465140   -2.135370    0.279700
     12          6           0        1.749150   -0.931220    0.796530
     13          1           0        2.268820   -0.309290    1.525900
     14          1           0        1.272190   -1.747330    1.341070
     15          6           0        0.627070   -0.079940    0.182820
     16          1           0        0.004000    0.267260    1.021640
     17          6           0        1.125760    1.151750   -0.565040
     18          1           0        0.252960    1.706940   -0.925570
     19          1           0        1.707670    0.833090   -1.436260
     20          8           0        1.902730    1.939480    0.317890
     21          1           0        2.151870    2.750300   -0.122720
     22          8           0       -0.130890   -0.879310   -0.664720
     23          1           0       -1.399720   -0.325430   -0.659410
 ---------------------------------------------------------------------
                    Distance matrix (angstroms):
                    1          2          3          4          5
     1  H    0.000000
     2  C    1.087467   0.000000
     3  H    1.768797   1.087569   0.000000
     4  H    1.778502   1.088527   1.783065   0.000000
     5  C    2.160371   1.537038   2.139704   2.174676   0.000000
     6  H    3.075054   2.180205   2.482650   2.523744   1.102876
     7  O    2.643538   2.369195   3.273122   2.672920   1.328963
     8  H    6.427325   6.665243   6.707983   7.693403   5.834660
     9  C    5.733801   6.072305   6.062623   7.130252   5.462594
    10  H    5.550838   5.768060   5.576277   6.849547   5.233822
    11  H    6.403276   6.856228   6.819516   7.917063   6.393255
    12  C    4.595812   5.070416   5.280900   6.072589   4.513845
    13  H    5.189502   5.742910   6.101467   6.669843   5.132971
    14  H    4.117996   4.754746   4.912701   5.756279   4.538786
    15  C    3.783117   4.020801   4.347933   4.973238   3.157544
    16  H    3.223473   3.604804   4.176659   4.440781   2.853091
    17  C    4.953381   4.971406   5.341297   5.811038   3.735954
    18  H    4.777038   4.599603   5.038322   5.311399   3.181267
    19  H    5.640689   5.579460   5.764997   6.475678   4.357987
    20  O    5.780733   5.956945   6.470513   6.724953   4.778386
    21  H    6.532470   6.607486   7.128676   7.316937   5.310571
    22  O    3.285350   3.293922   3.324044   4.331474   2.566874
    23  H    2.514749   2.200172   2.436784   3.130788   1.197543
                    6          7          8          9         10
     6  H    0.000000
     7  O    1.989887   0.000000
     8  H    6.362195   6.077799   0.000000
     9  C    6.098658   5.808083   1.090325   0.000000
    10  H    5.760146   5.818460   1.766328   1.089724   0.000000
    11  H    7.087760   6.722155   1.756770   1.089892   1.764277
    12  C    5.329998   4.654103   2.173495   1.523363   2.170390
    13  H    5.989283   5.004755   2.491936   2.157232   3.068769
    14  H    5.452960   4.778103   3.068976   2.155358   2.534889
    15  C    3.908898   3.266129   2.881605   2.571654   2.815458
    16  H    3.776953   2.623715   3.843102   3.479668   3.805351
    17  C    4.188581   3.627104   2.853591   3.116007   3.439790
    18  H    3.446224   2.983231   3.882927   4.112474   4.272088
    19  H    4.652515   4.488239   2.320383   2.820189   2.993183
    20  O    5.323374   4.335710   3.152848   3.571125   4.235571
    21  H    5.709594   4.807665   3.677520   4.282669   4.905092
    22  O    3.173633   3.237823   3.432789   2.969082   2.669104
    23  H    1.849670   2.098666   4.711103   4.323140   4.046015
                   11         12         13         14         15
    11  H    0.000000
    12  C    2.159100   0.000000
    13  H    2.513715   1.090337   0.000000
    14  H    2.467004   1.090894   1.759373   0.000000
    15  C    3.505541   1.536353   2.133497   2.130238   0.000000
    16  H    4.278153   2.128985   2.390836   2.401856   1.101083
    17  C    4.122068   2.565395   2.795220   3.472659   1.524810
    18  H    5.151128   3.487707   3.760130   4.255405   2.135750
    19  H    3.852918   2.846026   3.224021   3.815989   2.150056
    20  O    4.364285   2.914378   2.578813   3.877763   2.392407
    21  H    5.075075   3.815861   3.477458   4.810945   3.229339
    22  O    3.924417   2.381700   3.298840   2.597169   1.389899
    23  H    5.274910   3.521665   4.270132   3.628060   2.208505
                   16         17         18         19         20
    16  H    0.000000
    17  C    2.134999   0.000000
    18  H    2.434397   1.095444   0.000000
    19  H    3.043670   1.095074   1.772174   0.000000
    20  O    2.626168   1.415545   2.078944   2.083072   0.000000
    21  H    3.476837   1.950362   2.310634   2.366093   0.955844
    22  O    2.043680   2.390462   2.627560   2.628287   3.612023
    23  H    2.268841   2.927288   2.633006   3.406103   4.122027
                   21         22         23
    21  H    0.000000
    22  O    4.321901   0.000000
    23  H    4.728842   1.384464   0.000000
 Stoichiometry    C6H14O3(3)
 Framework group  C1[X(C6H14O3)]
 Deg. of freedom    63
 Full point group                 C1      NOp   1
 Largest Abelian subgroup         C1      NOp   1
 Largest concise Abelian subgroup C1      NOp   1
                         Standard orientation:                         
 ---------------------------------------------------------------------
 Center     Atomic      Atomic             Coordinates (Angstroms)
 Number     Number       Type             X           Y           Z
 ---------------------------------------------------------------------
      1          1           0       -2.816690   -1.284612    1.183449
      2          6           0       -3.292150   -0.975063    0.255709
      3          1           0       -3.310189   -1.820313   -0.428421
      4          1           0       -4.306990   -0.638184    0.459429
      5          6           0       -2.468521    0.146648   -0.396891
      6          1           0       -2.928481    0.452537   -1.351461
      7          8           0       -2.368862    1.201708    0.405019
      8          1           0        3.296610   -0.694597   -0.711271
      9          6           0        2.739761   -1.490788   -0.216491
     10          1           0        2.232601   -2.078378   -0.981361
     11          1           0        3.465141   -2.135367    0.279699
     12          6           0        1.749150   -0.931219    0.796529
     13          1           0        2.268820   -0.309288    1.525899
     14          1           0        1.272191   -1.747329    1.341069
     15          6           0        0.627069   -0.079940    0.182819
     16          1           0        0.003999    0.267260    1.021639
     17          6           0        1.125758    1.151751   -0.565041
     18          1           0        0.252958    1.706940   -0.925571
     19          1           0        1.707669    0.833091   -1.436261
     20          8           0        1.902728    1.939481    0.317889
     21          1           0        2.151867    2.750302   -0.122721
     22          8           0       -0.130890   -0.879310   -0.664721
     23          1           0       -1.399720   -0.325431   -0.659411
 ---------------------------------------------------------------------
 Rotational constants (GHZ):           2.1968894           0.8037610           0.6489612
 Standard basis: Aug-CC-pVTZ (5D, 7F)
 There are   845 symmetry adapted cartesian basis functions of A   symmetry.
 There are   736 symmetry adapted basis functions of A   symmetry.
   736 basis functions,  1026 primitive gaussians,   845 cartesian basis functions
    38 alpha electrons       36 beta electrons
       nuclear repulsion energy       482.9119956194 Hartrees.
 NAtoms=   23 NActive=   23 NUniq=   23 SFac= 1.00D+00 NAtFMM=   60 NAOKFM=F Big=F
 Integral buffers will be    131072 words long.
 Raffenetti 2 integral format.
 Two-electron integral symmetry is turned on.
 Nuclear repulsion after empirical dispersion term =      482.8985383367 Hartrees.
 One-electron integrals computed using PRISM.
 NBasis=   736 RedAO= T EigKep=  2.87D-06  NBF=   736
 NBsUse=   736 1.00D-06 EigRej= -1.00D+00 NBFU=   736
 ExpMin= 2.53D-02 ExpMax= 1.53D+04 ExpMxC= 5.22D+02 IAcc=3 IRadAn=         7 AccDes= 0.00D+00
 Harris functional with IExCor= 4639 and IRadAn=       7 diagonalized for initial guess.
 HarFok:  IExCor= 4639 AccDes= 0.00D+00 IRadAn=         7 IDoV= 1 UseB2=F ITyADJ=14
 ICtDFT=  3500011 ScaDFX=  1.000000  1.000000  1.000000  1.000000
 FoFCou: FMM=F IPFlag=           0 FMFlag=      100000 FMFlg1=           0
         NFxFlg=           0 DoJE=T BraDBF=F KetDBF=T FulRan=T
         wScrn=  0.000000 ICntrl=       500 IOpCl=  0 I1Cent=   200000004 NGrid=           0
         NMat0=    1 NMatS0=      1 NMatT0=    0 NMatD0=    1 NMtDS0=    0 NMtDT0=    0
 Petite list used in FoFCou.
 Mixing orbitals, IMix= 1 IMixAn=  0 NRI=1 NE=   38 Coef=  7.07106781D-01  7.07106781D-01
 Mixing orbitals, IMix= 1 IMixAn=  0 NRI=1 NE=   36 Coef= -7.07106781D-01  7.07106781D-01
 Initial guess <Sx>= 0.0000 <Sy>= 0.0000 <Sz>= 1.0000 <S**2>= 2.0000 S= 1.0000
 Gradient too large for Newton-Raphson -- use scaled steepest descent instead.
     Minimum is close to point  3 DX= -1.00D-02 DF= -1.90D-04 DXR=  2.57D-02 DFR=  5.39D-04 which will be used.
 Gradient too large for Newton-Raphson -- use scaled steepest descent instead.
     Minimum is close to point  3 DX= -2.05D-02 DF= -6.81D-05 DXR=  4.27D-02 DFR=  1.79D-03 which will be used.
 Gradient too large for Newton-Raphson -- use scaled steepest descent instead.
     Accept linear search using points  1 and  2.
 Gradient too large for Newton-Raphson -- use scaled steepest descent instead.
     Accept linear search using points  3 and  4.
 Gradient too large for Newton-Raphson -- use scaled steepest descent instead.
 Gradient too large for Newton-Raphson -- use scaled steepest descent instead.
     Accept linear search using points  1 and  2.
 Gradient too large for Newton-Raphson -- use scaled steepest descent instead.
     Accept linear search using points  2 and  3.
 Restarting incremental Fock formation.
 Gradient too large for Newton-Raphson -- use scaled steepest descent instead.
     Accept linear search using points  1 and  2.
 Gradient too large for Newton-Raphson -- use scaled steepest descent instead.
     Minimum is close to point  3 DX=  5.08D-02 DF= -5.28D-06 DXR=  4.41D-02 DFR=  1.77D-03 which will be used.
 Gradient too large for Newton-Raphson -- use scaled steepest descent instead.
     Accept linear search using points  1 and  2.
 Gradient too large for Newton-Raphson -- use scaled steepest descent instead.
 Gradient too large for Newton-Raphson -- use scaled steepest descent instead.
     Accept linear search using points  1 and  2.
 LinEq1:  Iter=  0 NonCon=     1 RMS=8.68D-05 Max=1.60D-02 NDo=     1
 AX will form     1 AO Fock derivatives at one time.
 LinEq1:  Iter=  1 NonCon=     1 RMS=4.39D-05 Max=4.43D-03 NDo=     1
 LinEq1:  Iter=  2 NonCon=     1 RMS=7.63D-06 Max=5.66D-04 NDo=     1
 LinEq1:  Iter=  3 NonCon=     1 RMS=2.38D-06 Max=1.81D-04 NDo=     1
 LinEq1:  Iter=  4 NonCon=     1 RMS=1.48D-06 Max=9.09D-05 NDo=     1
 LinEq1:  Iter=  5 NonCon=     1 RMS=4.51D-07 Max=4.18D-05 NDo=     1
 LinEq1:  Iter=  6 NonCon=     1 RMS=2.80D-07 Max=2.18D-05 NDo=     1
 LinEq1:  Iter=  7 NonCon=     1 RMS=1.82D-07 Max=1.06D-05 NDo=     1
 LinEq1:  Iter=  8 NonCon=     1 RMS=9.51D-08 Max=4.88D-06 NDo=     1
 LinEq1:  Iter=  9 NonCon=     1 RMS=3.61D-08 Max=1.87D-06 NDo=     1
 LinEq1:  Iter= 10 NonCon=     1 RMS=1.42D-08 Max=8.55D-07 NDo=     1
 LinEq1:  Iter= 11 NonCon=     1 RMS=5.18D-09 Max=3.41D-07 NDo=     1
 LinEq1:  Iter= 12 NonCon=     1 RMS=2.96D-09 Max=3.07D-07 NDo=     1
 LinEq1:  Iter= 13 NonCon=     1 RMS=1.93D-09 Max=2.33D-07 NDo=     1
 LinEq1:  Iter= 14 NonCon=     0 RMS=1.04D-09 Max=1.08D-07 NDo=     1
 Linear equations converged to 2.274D-08 2.274D-07 after    14 iterations.
     Accept linear search using points  1 and  2.
     Minimum is close to point  2 DX= -3.22D-02 DF= -3.59D-07 DXR=  3.33D-02 DFR=  1.13D-03 which will be used.
 LinEq1:  Iter=  0 NonCon=     1 RMS=7.17D-06 Max=8.60D-04 NDo=     1
 LinEq1:  Iter=  1 NonCon=     1 RMS=4.64D-06 Max=6.35D-04 NDo=     1
 LinEq1:  Iter=  2 NonCon=     1 RMS=1.75D-06 Max=8.52D-05 NDo=     1
 LinEq1:  Iter=  3 NonCon=     1 RMS=7.68D-07 Max=1.97D-05 NDo=     1
 LinEq1:  Iter=  4 NonCon=     1 RMS=3.43D-07 Max=2.07D-05 NDo=     1
 LinEq1:  Iter=  5 NonCon=     1 RMS=2.08D-07 Max=1.34D-05 NDo=     1
 LinEq1:  Iter=  6 NonCon=     1 RMS=1.11D-07 Max=9.57D-06 NDo=     1
 LinEq1:  Iter=  7 NonCon=     1 RMS=6.34D-08 Max=6.62D-06 NDo=     1
 LinEq1:  Iter=  8 NonCon=     1 RMS=3.21D-08 Max=3.07D-06 NDo=     1
 LinEq1:  Iter=  9 NonCon=     1 RMS=1.52D-08 Max=9.68D-07 NDo=     1
 LinEq1:  Iter= 10 NonCon=     1 RMS=5.89D-09 Max=2.53D-07 NDo=     1
 LinEq1:  Iter= 11 NonCon=     1 RMS=2.73D-09 Max=1.12D-07 NDo=     1
 LinEq1:  Iter= 12 NonCon=     1 RMS=1.55D-09 Max=1.11D-07 NDo=     1
 LinEq1:  Iter= 13 NonCon=     0 RMS=1.03D-09 Max=8.73D-08 NDo=     1
 Linear equations converged to 9.288D-09 9.288D-08 after    13 iterations.
     Minimum is close to point  2 DX=  2.23D-03 DF= -4.43D-12 DXR=  2.22D-03 DFR=  4.97D-06 which will be used.
 SCF Done:  E(UwB97XD) =  -462.611521652     a.u. after   15 cycles
            Convg  =    0.1624D-05                    64 Fock formations.
              S**2 =  2.0125                  -V/T =  2.0059
 <Sx>= 0.0000 <Sy>= 0.0000 <Sz>= 1.0000 <S**2>= 2.0125 S= 1.0042
 <L.S>=  0.00000000000    
 Annihilation of the first spin contaminant:
 S**2 before annihilation     2.0125,   after     2.0001
 DoSCS=F DFT=T ScalE2(SS,OS)=  1.000000  1.000000
 Range of M.O.s used for correlation:     1   736
 NBasis=   736 NAE=    38 NBE=    36 NFC=     0 NFV=     0
 NROrb=    736 NOA=    38 NOB=    36 NVA=   698 NVB=   700

 **** Warning!!: The largest alpha MO coefficient is  0.95730290D+02


 **** Warning!!: The largest beta MO coefficient is  0.95694041D+02

 Symmetrizing basis deriv contribution to polar:
 IMax=3 JMax=2 DiffMx= 0.00D+00
 G2DrvN: will do    24 centers at a time, making    1 passes.
 Calling FoFCou, ICntrl=  3107 FMM=F I1Cent=   0 AccDes= 0.00D+00.
 End of G2Drv F.D. properties file   721 does not exist.
 End of G2Drv F.D. properties file   722 does not exist.
 End of G2Drv F.D. properties file   788 does not exist.
          IDoAtm=11111111111111111111111
          Differentiating once with respect to electric field.
                with respect to dipole field.
          Differentiating once with respect to nuclear coordinates.
 CalDSu exits because no D1Ps are significant.
          There are    72 degrees of freedom in the 1st order CPHF.  IDoFFX=6 NUNeed=     3.
     69 vectors produced by pass  0 Test12= 7.18D-14 1.39D-09 XBig12= 1.03D+02 4.69D+00.
 AX will form    69 AO Fock derivatives at one time.
     69 vectors produced by pass  1 Test12= 7.18D-14 1.39D-09 XBig12= 9.92D+00 4.68D-01.
     69 vectors produced by pass  2 Test12= 7.18D-14 1.39D-09 XBig12= 4.84D-01 1.08D-01.
     69 vectors produced by pass  3 Test12= 7.18D-14 1.39D-09 XBig12= 6.39D-03 1.00D-02.
     69 vectors produced by pass  4 Test12= 7.18D-14 1.39D-09 XBig12= 7.43D-05 7.62D-04.
     69 vectors produced by pass  5 Test12= 7.18D-14 1.39D-09 XBig12= 8.96D-07 8.31D-05.
     69 vectors produced by pass  6 Test12= 7.18D-14 1.39D-09 XBig12= 8.43D-09 6.60D-06.
     51 vectors produced by pass  7 Test12= 7.18D-14 1.39D-09 XBig12= 8.79D-11 5.47D-07.
      4 vectors produced by pass  8 Test12= 7.18D-14 1.39D-09 XBig12= 7.29D-13 6.18D-08.
      3 vectors produced by pass  9 Test12= 7.18D-14 1.39D-09 XBig12= 6.70D-15 5.68D-09.
 InvSVY:  IOpt=1 It=  1 EMax= 1.24D-14
 Solved reduced A of dimension   541 with    72 vectors.
 Isotropic polarizability for W=    0.000000      107.93 Bohr**3.
 End of Minotr F.D. properties file   721 does not exist.
 End of Minotr F.D. properties file   722 does not exist.
 End of Minotr F.D. properties file   788 does not exist.

 **********************************************************************

            Population analysis using the SCF Density.

 **********************************************************************

 Orbital symmetries:
 Alpha Orbitals:
       Occupied  (A) (A) (A) (A) (A) (A) (A) (A) (A) (A) (A) (A)
                 (A) (A) (A) (A) (A) (A) (A) (A) (A) (A) (A) (A)
                 (A) (A) (A) (A) (A) (A) (A) (A) (A) (A) (A) (A)
                 (A) (A)
       Virtual   (A) (A) (A) (A) (A) (A) (A) (A) (A) (A) (A) (A)
                 (A) (A) (A) (A) (A) (A) (A) (A) (A) (A) (A) (A)
                 (A) (A) (A) (A) (A) (A) (A) (A) (A) (A) (A) (A)
                 (A) (A) (A) (A) (A) (A) (A) (A) (A) (A) (A) (A)
                 (A) (A) (A) (A) (A) (A) (A) (A) (A) (A) (A) (A)
                 (A) (A) (A) (A) (A) (A) (A) (A) (A) (A) (A) (A)
                 (A) (A) (A) (A) (A) (A) (A) (A) (A) (A) (A) (A)
                 (A) (A) (A) (A) (A) (A) (A) (A) (A) (A) (A) (A)
                 (A) (A) (A) (A) (A) (A) (A) (A) (A) (A) (A) (A)
                 (A) (A) (A) (A) (A) (A) (A) (A) (A) (A) (A) (A)
                 (A) (A) (A) (A) (A) (A) (A) (A) (A) (A) (A) (A)
                 (A) (A) (A) (A) (A) (A) (A) (A) (A) (A) (A) (A)
                 (A) (A) (A) (A) (A) (A) (A) (A) (A) (A) (A) (A)
                 (A) (A) (A) (A) (A) (A) (A) (A) (A) (A) (A) (A)
                 (A) (A) (A) (A) (A) (A) (A) (A) (A) (A) (A) (A)
                 (A) (A) (A) (A) (A) (A) (A) (A) (A) (A) (A) (A)
                 (A) (A) (A) (A) (A) (A) (A) (A) (A) (A) (A) (A)
                 (A) (A) (A) (A) (A) (A) (A) (A) (A) (A) (A) (A)
                 (A) (A) (A) (A) (A) (A) (A) (A) (A) (A) (A) (A)
                 (A) (A) (A) (A) (A) (A) (A) (A) (A) (A) (A) (A)
                 (A) (A) (A) (A) (A) (A) (A) (A) (A) (A) (A) (A)
                 (A) (A) (A) (A) (A) (A) (A) (A) (A) (A) (A) (A)
                 (A) (A) (A) (A) (A) (A) (A) (A) (A) (A) (A) (A)
                 (A) (A) (A) (A) (A) (A) (A) (A) (A) (A) (A) (A)
                 (A) (A) (A) (A) (A) (A) (A) (A) (A) (A) (A) (A)
                 (A) (A) (A) (A) (A) (A) (A) (A) (A) (A) (A) (A)
                 (A) (A) (A) (A) (A) (A) (A) (A) (A) (A) (A) (A)
                 (A) (A) (A) (A) (A) (A) (A) (A) (A) (A) (A) (A)
                 (A) (A) (A) (A) (A) (A) (A) (A) (A) (A) (A) (A)
                 (A) (A) (A) (A) (A) (A) (A) (A) (A) (A) (A) (A)
                 (A) (A) (A) (A) (A) (A) (A) (A) (A) (A) (A) (A)
                 (A) (A) (A) (A) (A) (A) (A) (A) (A) (A) (A) (A)
                 (A) (A) (A) (A) (A) (A) (A) (A) (A) (A) (A) (A)
                 (A) (A) (A) (A) (A) (A) (A) (A) (A) (A) (A) (A)
                 (A) (A) (A) (A) (A) (A) (A) (A) (A) (A) (A) (A)
                 (A) (A) (A) (A) (A) (A) (A) (A) (A) (A) (A) (A)
                 (A) (A) (A) (A) (A) (A) (A) (A) (A) (A) (A) (A)
                 (A) (A) (A) (A) (A) (A) (A) (A) (A) (A) (A) (A)
                 (A) (A) (A) (A) (A) (A) (A) (A) (A) (A) (A) (A)
                 (A) (A) (A) (A) (A) (A) (A) (A) (A) (A) (A) (A)
                 (A) (A) (A) (A) (A) (A) (A) (A) (A) (A) (A) (A)
                 (A) (A) (A) (A) (A) (A) (A) (A) (A) (A) (A) (A)
                 (A) (A) (A) (A) (A) (A) (A) (A) (A) (A) (A) (A)
                 (A) (A) (A) (A) (A) (A) (A) (A) (A) (A) (A) (A)
                 (A) (A) (A) (A) (A) (A) (A) (A) (A) (A) (A) (A)
                 (A) (A) (A) (A) (A) (A) (A) (A) (A) (A) (A) (A)
                 (A) (A) (A) (A) (A) (A) (A) (A) (A) (A) (A) (A)
                 (A) (A) (A) (A) (A) (A) (A) (A) (A) (A) (A) (A)
                 (A) (A) (A) (A) (A) (A) (A) (A) (A) (A) (A) (A)
                 (A) (A) (A) (A) (A) (A) (A) (A) (A) (A) (A) (A)
                 (A) (A) (A) (A) (A) (A) (A) (A) (A) (A) (A) (A)
                 (A) (A) (A) (A) (A) (A) (A) (A) (A) (A) (A) (A)
                 (A) (A) (A) (A) (A) (A) (A) (A) (A) (A) (A) (A)
                 (A) (A) (A) (A) (A) (A) (A) (A) (A) (A) (A) (A)
                 (A) (A) (A) (A) (A) (A) (A) (A) (A) (A) (A) (A)
                 (A) (A) (A) (A) (A) (A) (A) (A) (A) (A) (A) (A)
                 (A) (A) (A) (A) (A) (A) (A) (A) (A) (A) (A) (A)
                 (A) (A) (A) (A) (A) (A) (A) (A) (A) (A) (A) (A)
                 (A) (A)
 Beta  Orbitals:
       Occupied  (A) (A) (A) (A) (A) (A) (A) (A) (A) (A) (A) (A)
                 (A) (A) (A) (A) (A) (A) (A) (A) (A) (A) (A) (A)
                 (A) (A) (A) (A) (A) (A) (A) (A) (A) (A) (A) (A)
       Virtual   (A) (A) (A) (A) (A) (A) (A) (A) (A) (A) (A) (A)
                 (A) (A) (A) (A) (A) (A) (A) (A) (A) (A) (A) (A)
                 (A) (A) (A) (A) (A) (A) (A) (A) (A) (A) (A) (A)
                 (A) (A) (A) (A) (A) (A) (A) (A) (A) (A) (A) (A)
                 (A) (A) (A) (A) (A) (A) (A) (A) (A) (A) (A) (A)
                 (A) (A) (A) (A) (A) (A) (A) (A) (A) (A) (A) (A)
                 (A) (A) (A) (A) (A) (A) (A) (A) (A) (A) (A) (A)
                 (A) (A) (A) (A) (A) (A) (A) (A) (A) (A) (A) (A)
                 (A) (A) (A) (A) (A) (A) (A) (A) (A) (A) (A) (A)
                 (A) (A) (A) (A) (A) (A) (A) (A) (A) (A) (A) (A)
                 (A) (A) (A) (A) (A) (A) (A) (A) (A) (A) (A) (A)
                 (A) (A) (A) (A) (A) (A) (A) (A) (A) (A) (A) (A)
                 (A) (A) (A) (A) (A) (A) (A) (A) (A) (A) (A) (A)
                 (A) (A) (A) (A) (A) (A) (A) (A) (A) (A) (A) (A)
                 (A) (A) (A) (A) (A) (A) (A) (A) (A) (A) (A) (A)
                 (A) (A) (A) (A) (A) (A) (A) (A) (A) (A) (A) (A)
                 (A) (A) (A) (A) (A) (A) (A) (A) (A) (A) (A) (A)
                 (A) (A) (A) (A) (A) (A) (A) (A) (A) (A) (A) (A)
                 (A) (A) (A) (A) (A) (A) (A) (A) (A) (A) (A) (A)
                 (A) (A) (A) (A) (A) (A) (A) (A) (A) (A) (A) (A)
                 (A) (A) (A) (A) (A) (A) (A) (A) (A) (A) (A) (A)
                 (A) (A) (A) (A) (A) (A) (A) (A) (A) (A) (A) (A)
                 (A) (A) (A) (A) (A) (A) (A) (A) (A) (A) (A) (A)
                 (A) (A) (A) (A) (A) (A) (A) (A) (A) (A) (A) (A)
                 (A) (A) (A) (A) (A) (A) (A) (A) (A) (A) (A) (A)
                 (A) (A) (A) (A) (A) (A) (A) (A) (A) (A) (A) (A)
                 (A) (A) (A) (A) (A) (A) (A) (A) (A) (A) (A) (A)
                 (A) (A) (A) (A) (A) (A) (A) (A) (A) (A) (A) (A)
                 (A) (A) (A) (A) (A) (A) (A) (A) (A) (A) (A) (A)
                 (A) (A) (A) (A) (A) (A) (A) (A) (A) (A) (A) (A)
                 (A) (A) (A) (A) (A) (A) (A) (A) (A) (A) (A) (A)
                 (A) (A) (A) (A) (A) (A) (A) (A) (A) (A) (A) (A)
                 (A) (A) (A) (A) (A) (A) (A) (A) (A) (A) (A) (A)
                 (A) (A) (A) (A) (A) (A) (A) (A) (A) (A) (A) (A)
                 (A) (A) (A) (A) (A) (A) (A) (A) (A) (A) (A) (A)
                 (A) (A) (A) (A) (A) (A) (A) (A) (A) (A) (A) (A)
                 (A) (A) (A) (A) (A) (A) (A) (A) (A) (A) (A) (A)
                 (A) (A) (A) (A) (A) (A) (A) (A) (A) (A) (A) (A)
                 (A) (A) (A) (A) (A) (A) (A) (A) (A) (A) (A) (A)
                 (A) (A) (A) (A) (A) (A) (A) (A) (A) (A) (A) (A)
                 (A) (A) (A) (A) (A) (A) (A) (A) (A) (A) (A) (A)
                 (A) (A) (A) (A) (A) (A) (A) (A) (A) (A) (A) (A)
                 (A) (A) (A) (A) (A) (A) (A) (A) (A) (A) (A) (A)
                 (A) (A) (A) (A) (A) (A) (A) (A) (A) (A) (A) (A)
                 (A) (A) (A) (A) (A) (A) (A) (A) (A) (A) (A) (A)
                 (A) (A) (A) (A) (A) (A) (A) (A) (A) (A) (A) (A)
                 (A) (A) (A) (A) (A) (A) (A) (A) (A) (A) (A) (A)
                 (A) (A) (A) (A) (A) (A) (A) (A) (A) (A) (A) (A)
                 (A) (A) (A) (A) (A) (A) (A) (A) (A) (A) (A) (A)
                 (A) (A) (A) (A) (A) (A) (A) (A) (A) (A) (A) (A)
                 (A) (A) (A) (A) (A) (A) (A) (A) (A) (A) (A) (A)
                 (A) (A) (A) (A) (A) (A) (A) (A) (A) (A) (A) (A)
                 (A) (A) (A) (A) (A) (A) (A) (A) (A) (A) (A) (A)
                 (A) (A) (A) (A) (A) (A) (A) (A) (A) (A) (A) (A)
                 (A) (A) (A) (A) (A) (A) (A) (A) (A) (A) (A) (A)
                 (A) (A) (A) (A) (A) (A) (A) (A) (A) (A) (A) (A)
                 (A) (A) (A) (A) (A) (A) (A) (A) (A) (A) (A) (A)
                 (A) (A) (A) (A) (A) (A) (A) (A) (A) (A) (A) (A)
                 (A) (A) (A) (A)
 The electronic state is 3-A.
 Alpha  occ. eigenvalues --  -19.33391 -19.26076 -19.25245 -10.36313 -10.32484
 Alpha  occ. eigenvalues --  -10.32126 -10.31008 -10.27480 -10.26203  -1.18033
 Alpha  occ. eigenvalues --   -1.12806  -1.10646  -0.87496  -0.86623  -0.80468
 Alpha  occ. eigenvalues --   -0.73644  -0.72659  -0.64100  -0.62819  -0.60440
 Alpha  occ. eigenvalues --   -0.59852  -0.56309  -0.55366  -0.54176  -0.51426
 Alpha  occ. eigenvalues --   -0.49785  -0.49579  -0.49500  -0.48102  -0.45628
 Alpha  occ. eigenvalues --   -0.44368  -0.43222  -0.42354  -0.41227  -0.40367
 Alpha  occ. eigenvalues --   -0.36048  -0.34946  -0.32842
 Alpha virt. eigenvalues --    0.02751   0.03371   0.03752   0.04227   0.04888
 Alpha virt. eigenvalues --    0.05059   0.05636   0.06240   0.06680   0.07279
 Alpha virt. eigenvalues --    0.07364   0.08068   0.08653   0.09104   0.10417
 Alpha virt. eigenvalues --    0.10863   0.11319   0.11623   0.11952   0.12523
 Alpha virt. eigenvalues --    0.12760   0.12982   0.13701   0.13972   0.14387
 Alpha virt. eigenvalues --    0.14972   0.15142   0.15424   0.15674   0.16494
 Alpha virt. eigenvalues --    0.16854   0.17295   0.17852   0.18443   0.18847
 Alpha virt. eigenvalues --    0.19385   0.19780   0.20343   0.21326   0.22012
 Alpha virt. eigenvalues --    0.22026   0.22868   0.23214   0.23571   0.24040
 Alpha virt. eigenvalues --    0.24550   0.24812   0.25384   0.25598   0.25997
 Alpha virt. eigenvalues --    0.26475   0.26720   0.27050   0.27943   0.28289
 Alpha virt. eigenvalues --    0.28447   0.28733   0.30227   0.30441   0.30562
 Alpha virt. eigenvalues --    0.31158   0.31667   0.32096   0.32433   0.32994
 Alpha virt. eigenvalues --    0.33164   0.34242   0.34520   0.35218   0.35576
 Alpha virt. eigenvalues --    0.35780   0.36392   0.36674   0.36896   0.37168
 Alpha virt. eigenvalues --    0.37278   0.37587   0.37789   0.38340   0.38787
 Alpha virt. eigenvalues --    0.39226   0.39806   0.40257   0.40608   0.40940
 Alpha virt. eigenvalues --    0.41101   0.41523   0.41769   0.42601   0.42690
 Alpha virt. eigenvalues --    0.42894   0.43113   0.43928   0.44177   0.44947
 Alpha virt. eigenvalues --    0.45203   0.45678   0.46474   0.46799   0.47154
 Alpha virt. eigenvalues --    0.47502   0.47805   0.48764   0.49094   0.49428
 Alpha virt. eigenvalues --    0.50231   0.50642   0.51019   0.51323   0.51737
 Alpha virt. eigenvalues --    0.51942   0.52597   0.52909   0.53179   0.54001
 Alpha virt. eigenvalues --    0.54374   0.55037   0.55138   0.55719   0.56270
 Alpha virt. eigenvalues --    0.56770   0.57091   0.57614   0.57940   0.58656
 Alpha virt. eigenvalues --    0.58689   0.60464   0.60747   0.61110   0.61306
 Alpha virt. eigenvalues --    0.62192   0.62321   0.62728   0.63720   0.64521
 Alpha virt. eigenvalues --    0.65738   0.66294   0.66860   0.67388   0.67926
 Alpha virt. eigenvalues --    0.68935   0.69586   0.70283   0.70759   0.71586
 Alpha virt. eigenvalues --    0.71765   0.72689   0.72974   0.74512   0.74902
 Alpha virt. eigenvalues --    0.74964   0.75489   0.76094   0.77190   0.77475
 Alpha virt. eigenvalues --    0.78096   0.78389   0.78800   0.79433   0.79734
 Alpha virt. eigenvalues --    0.80665   0.81500   0.81844   0.82668   0.83128
 Alpha virt. eigenvalues --    0.83637   0.84259   0.85118   0.85460   0.86231
 Alpha virt. eigenvalues --    0.86647   0.87508   0.88027   0.88563   0.89299
 Alpha virt. eigenvalues --    0.89636   0.90283   0.90781   0.91294   0.91732
 Alpha virt. eigenvalues --    0.92159   0.92490   0.92958   0.93302   0.93859
 Alpha virt. eigenvalues --    0.94133   0.94599   0.95431   0.96137   0.97057
 Alpha virt. eigenvalues --    0.97359   0.97983   0.98442   0.98599   0.99439
 Alpha virt. eigenvalues --    0.99885   1.00799   1.01015   1.01367   1.02425
 Alpha virt. eigenvalues --    1.03217   1.04067   1.04543   1.04934   1.05230
 Alpha virt. eigenvalues --    1.05685   1.05940   1.06651   1.07387   1.07805
 Alpha virt. eigenvalues --    1.08877   1.09494   1.10547   1.10772   1.11500
 Alpha virt. eigenvalues --    1.11786   1.12335   1.12906   1.13248   1.13805
 Alpha virt. eigenvalues --    1.15025   1.15286   1.15686   1.15783   1.17070
 Alpha virt. eigenvalues --    1.17689   1.18051   1.18732   1.19211   1.19921
 Alpha virt. eigenvalues --    1.20671   1.22217   1.22648   1.22865   1.23634
 Alpha virt. eigenvalues --    1.23965   1.24703   1.25322   1.25526   1.26115
 Alpha virt. eigenvalues --    1.26658   1.27471   1.28013   1.28937   1.29254
 Alpha virt. eigenvalues --    1.30257   1.30844   1.31644   1.33098   1.33322
 Alpha virt. eigenvalues --    1.33839   1.34780   1.36029   1.36228   1.37136
 Alpha virt. eigenvalues --    1.38037   1.38277   1.38864   1.39432   1.39768
 Alpha virt. eigenvalues --    1.41169   1.41961   1.42952   1.43607   1.43962
 Alpha virt. eigenvalues --    1.44382   1.45349   1.46194   1.46659   1.47625
 Alpha virt. eigenvalues --    1.48217   1.49186   1.49981   1.50815   1.51324
 Alpha virt. eigenvalues --    1.51679   1.52139   1.53859   1.54340   1.54849
 Alpha virt. eigenvalues --    1.55314   1.55528   1.56545   1.56930   1.57222
 Alpha virt. eigenvalues --    1.57608   1.58417   1.58714   1.59321   1.59874
 Alpha virt. eigenvalues --    1.60280   1.61086   1.61432   1.62547   1.63246
 Alpha virt. eigenvalues --    1.64372   1.65115   1.65530   1.66183   1.67109
 Alpha virt. eigenvalues --    1.67618   1.68313   1.68663   1.69524   1.69785
 Alpha virt. eigenvalues --    1.70890   1.70963   1.71694   1.72937   1.73019
 Alpha virt. eigenvalues --    1.73306   1.74255   1.74954   1.75114   1.76917
 Alpha virt. eigenvalues --    1.77138   1.77842   1.78882   1.79823   1.79993
 Alpha virt. eigenvalues --    1.80478   1.81278   1.82677   1.82914   1.84140
 Alpha virt. eigenvalues --    1.84872   1.85517   1.86860   1.87085   1.88643
 Alpha virt. eigenvalues --    1.90041   1.90279   1.91363   1.92371   1.93021
 Alpha virt. eigenvalues --    1.93230   1.93721   1.94834   1.96202   1.97741
 Alpha virt. eigenvalues --    1.97989   1.98731   1.99880   2.00947   2.01655
 Alpha virt. eigenvalues --    2.02508   2.03592   2.06209   2.06631   2.07647
 Alpha virt. eigenvalues --    2.08325   2.08798   2.09252   2.10765   2.11732
 Alpha virt. eigenvalues --    2.12288   2.13233   2.13314   2.14810   2.15332
 Alpha virt. eigenvalues --    2.16837   2.18051   2.18935   2.19403   2.20095
 Alpha virt. eigenvalues --    2.20640   2.22535   2.24235   2.25504   2.26087
 Alpha virt. eigenvalues --    2.27239   2.28723   2.30148   2.30446   2.31488
 Alpha virt. eigenvalues --    2.32626   2.34052   2.34266   2.36390   2.37296
 Alpha virt. eigenvalues --    2.38232   2.40023   2.42048   2.42461   2.44396
 Alpha virt. eigenvalues --    2.45160   2.46630   2.48863   2.48973   2.50054
 Alpha virt. eigenvalues --    2.52559   2.54237   2.55401   2.56849   2.59087
 Alpha virt. eigenvalues --    2.59812   2.62226   2.63409   2.66799   2.67198
 Alpha virt. eigenvalues --    2.68778   2.69685   2.71156   2.72938   2.74911
 Alpha virt. eigenvalues --    2.75866   2.77514   2.78934   2.80741   2.81421
 Alpha virt. eigenvalues --    2.82643   2.84570   2.84993   2.86526   2.89653
 Alpha virt. eigenvalues --    2.90392   2.92351   2.93491   2.94756   2.97072
 Alpha virt. eigenvalues --    2.98205   3.00550   3.01864   3.06734   3.08221
 Alpha virt. eigenvalues --    3.10153   3.12257   3.13181   3.13725   3.15550
 Alpha virt. eigenvalues --    3.19479   3.21547   3.22588   3.23926   3.26068
 Alpha virt. eigenvalues --    3.28640   3.29276   3.32133   3.32364   3.33693
 Alpha virt. eigenvalues --    3.34573   3.36383   3.37556   3.39154   3.39685
 Alpha virt. eigenvalues --    3.40950   3.42333   3.43751   3.44865   3.45671
 Alpha virt. eigenvalues --    3.46383   3.46413   3.47053   3.49504   3.50665
 Alpha virt. eigenvalues --    3.51296   3.52972   3.54897   3.55727   3.57041
 Alpha virt. eigenvalues --    3.57603   3.58131   3.58639   3.60155   3.61543
 Alpha virt. eigenvalues --    3.63245   3.63953   3.66507   3.67277   3.68409
 Alpha virt. eigenvalues --    3.69302   3.70569   3.71382   3.71470   3.72211
 Alpha virt. eigenvalues --    3.74006   3.74627   3.75850   3.76396   3.77185
 Alpha virt. eigenvalues --    3.78252   3.79081   3.80411   3.81250   3.82723
 Alpha virt. eigenvalues --    3.83581   3.83879   3.84999   3.87413   3.87779
 Alpha virt. eigenvalues --    3.88585   3.89855   3.90990   3.91547   3.92174
 Alpha virt. eigenvalues --    3.92466   3.94268   3.96183   3.96913   3.97459
 Alpha virt. eigenvalues --    3.98693   3.99229   3.99982   4.01542   4.03484
 Alpha virt. eigenvalues --    4.03713   4.05164   4.05535   4.07145   4.07938
 Alpha virt. eigenvalues --    4.08057   4.08865   4.10970   4.12159   4.13764
 Alpha virt. eigenvalues --    4.14585   4.15850   4.18145   4.18822   4.20853
 Alpha virt. eigenvalues --    4.22810   4.23299   4.24094   4.25376   4.25999
 Alpha virt. eigenvalues --    4.28126   4.29802   4.30467   4.32294   4.33704
 Alpha virt. eigenvalues --    4.34353   4.36246   4.37838   4.39181   4.39877
 Alpha virt. eigenvalues --    4.39958   4.41960   4.43946   4.44442   4.45616
 Alpha virt. eigenvalues --    4.47167   4.49369   4.49729   4.51099   4.52820
 Alpha virt. eigenvalues --    4.53652   4.56009   4.56475   4.59415   4.59488
 Alpha virt. eigenvalues --    4.60281   4.61884   4.62155   4.63905   4.64890
 Alpha virt. eigenvalues --    4.66841   4.68355   4.69997   4.70959   4.72761
 Alpha virt. eigenvalues --    4.73265   4.74504   4.76090   4.78085   4.80538
 Alpha virt. eigenvalues --    4.82092   4.83415   4.85967   4.86500   4.87127
 Alpha virt. eigenvalues --    4.88582   4.88914   4.91248   4.91956   4.93980
 Alpha virt. eigenvalues --    4.95020   4.95601   4.97179   4.98496   5.00848
 Alpha virt. eigenvalues --    5.02295   5.03571   5.04886   5.05196   5.06727
 Alpha virt. eigenvalues --    5.07189   5.08270   5.10452   5.11933   5.13086
 Alpha virt. eigenvalues --    5.14875   5.15112   5.16595   5.18099   5.19889
 Alpha virt. eigenvalues --    5.21310   5.22219   5.23180   5.25990   5.26654
 Alpha virt. eigenvalues --    5.27572   5.28245   5.30193   5.32006   5.33248
 Alpha virt. eigenvalues --    5.34652   5.36983   5.37576   5.38647   5.41911
 Alpha virt. eigenvalues --    5.43925   5.46550   5.47196   5.49119   5.49394
 Alpha virt. eigenvalues --    5.50449   5.54418   5.54749   5.56792   5.57636
 Alpha virt. eigenvalues --    5.61979   5.62523   5.67894   5.69793   5.71463
 Alpha virt. eigenvalues --    5.74241   5.76710   5.77953   5.82369   5.85432
 Alpha virt. eigenvalues --    5.88675   5.89545   5.90230   5.91993   5.94129
 Alpha virt. eigenvalues --    5.97032   5.99119   6.00573   6.03131   6.03775
 Alpha virt. eigenvalues --    6.12084   6.19030   6.20116   6.30131   6.32677
 Alpha virt. eigenvalues --    6.37776   6.38433   6.44522   6.46757   6.49727
 Alpha virt. eigenvalues --    6.51550   6.54171   6.55318   6.58459   6.59910
 Alpha virt. eigenvalues --    6.61225   6.64085   6.65475   6.69328   6.71197
 Alpha virt. eigenvalues --    6.74409   6.76802   6.78801   6.84092   6.86547
 Alpha virt. eigenvalues --    6.89111   6.91257   6.95963   6.98979   7.01704
 Alpha virt. eigenvalues --    7.06440   7.09671   7.15130   7.16912   7.18728
 Alpha virt. eigenvalues --    7.22098   7.24877   7.27295   7.35078   7.39359
 Alpha virt. eigenvalues --    7.44090   7.45187   7.52360   7.54918   7.60226
 Alpha virt. eigenvalues --    7.72312   7.86930   8.10400   8.25504  14.56396
 Alpha virt. eigenvalues --   15.53170  15.87741  17.26602  17.33117  17.80639
 Alpha virt. eigenvalues --   17.98665  17.98787  18.67880
  Beta  occ. eigenvalues --  -19.31124 -19.25246 -19.24606 -10.35920 -10.32520
  Beta  occ. eigenvalues --  -10.32129 -10.30816 -10.27393 -10.26204  -1.12695
  Beta  occ. eigenvalues --   -1.11953  -1.07052  -0.86663  -0.84992  -0.80215
  Beta  occ. eigenvalues --   -0.73188  -0.70175  -0.63562  -0.60799  -0.59471
  Beta  occ. eigenvalues --   -0.56290  -0.55487  -0.53377  -0.50913  -0.50755
  Beta  occ. eigenvalues --   -0.49206  -0.48769  -0.48148  -0.46819  -0.44255
  Beta  occ. eigenvalues --   -0.42183  -0.41938  -0.40923  -0.36250  -0.35682
  Beta  occ. eigenvalues --   -0.33614
  Beta virt. eigenvalues --   -0.09166  -0.05579   0.02980   0.03472   0.03853
  Beta virt. eigenvalues --    0.04315   0.05016   0.05146   0.05706   0.06326
  Beta virt. eigenvalues --    0.06731   0.07363   0.07463   0.08153   0.08757
  Beta virt. eigenvalues --    0.09222   0.10490   0.10983   0.11509   0.11771
  Beta virt. eigenvalues --    0.12057   0.12573   0.12899   0.13055   0.13780
  Beta virt. eigenvalues --    0.14116   0.14454   0.15060   0.15179   0.15503
  Beta virt. eigenvalues --    0.15853   0.16641   0.16957   0.17427   0.18003
  Beta virt. eigenvalues --    0.18588   0.18953   0.19531   0.19908   0.20459
  Beta virt. eigenvalues --    0.21490   0.22094   0.22272   0.23096   0.23441
  Beta virt. eigenvalues --    0.23751   0.24094   0.24679   0.25076   0.25684
  Beta virt. eigenvalues --    0.25819   0.26153   0.26569   0.26975   0.27156
  Beta virt. eigenvalues --    0.28218   0.28511   0.28736   0.28903   0.30429
  Beta virt. eigenvalues --    0.30557   0.30813   0.31343   0.31828   0.32339
  Beta virt. eigenvalues --    0.32583   0.33050   0.33298   0.34531   0.34659
  Beta virt. eigenvalues --    0.35357   0.35715   0.35991   0.36466   0.36818
  Beta virt. eigenvalues --    0.36962   0.37406   0.37563   0.37724   0.37994
  Beta virt. eigenvalues --    0.38535   0.39132   0.39416   0.39997   0.40473
  Beta virt. eigenvalues --    0.40798   0.41198   0.41255   0.41721   0.41882
  Beta virt. eigenvalues --    0.42715   0.42952   0.43130   0.43642   0.44110
  Beta virt. eigenvalues --    0.44279   0.45180   0.45286   0.45806   0.46636
  Beta virt. eigenvalues --    0.47231   0.47383   0.47764   0.47962   0.48855
  Beta virt. eigenvalues --    0.49242   0.49594   0.50484   0.51059   0.51131
  Beta virt. eigenvalues --    0.51522   0.51899   0.52021   0.52780   0.53017
  Beta virt. eigenvalues --    0.53461   0.54200   0.54702   0.55168   0.55329
  Beta virt. eigenvalues --    0.55864   0.56435   0.56908   0.57403   0.57820
  Beta virt. eigenvalues --    0.58252   0.58799   0.58973   0.60565   0.60956
  Beta virt. eigenvalues --    0.61199   0.61409   0.62369   0.62549   0.62926
  Beta virt. eigenvalues --    0.63875   0.64640   0.65864   0.66443   0.66981
  Beta virt. eigenvalues --    0.67569   0.68092   0.69184   0.69781   0.70625
  Beta virt. eigenvalues --    0.70896   0.71673   0.71936   0.72870   0.73232
  Beta virt. eigenvalues --    0.74666   0.75058   0.75166   0.75682   0.76213
  Beta virt. eigenvalues --    0.77357   0.77688   0.78281   0.78548   0.78933
  Beta virt. eigenvalues --    0.79566   0.79904   0.80798   0.81656   0.82053
  Beta virt. eigenvalues --    0.82768   0.83311   0.83776   0.84308   0.85200
  Beta virt. eigenvalues --    0.85684   0.86354   0.86776   0.87606   0.88209
  Beta virt. eigenvalues --    0.88717   0.89402   0.89772   0.90408   0.90883
  Beta virt. eigenvalues --    0.91432   0.91898   0.92346   0.92628   0.93121
  Beta virt. eigenvalues --    0.93447   0.94042   0.94318   0.94815   0.95521
  Beta virt. eigenvalues --    0.96268   0.97198   0.97470   0.98187   0.98556
  Beta virt. eigenvalues --    0.98845   0.99524   1.00113   1.00898   1.01117
  Beta virt. eigenvalues --    1.01560   1.02538   1.03362   1.04163   1.04665
  Beta virt. eigenvalues --    1.05168   1.05382   1.05807   1.06087   1.06849
  Beta virt. eigenvalues --    1.07489   1.08021   1.08955   1.09574   1.10641
  Beta virt. eigenvalues --    1.10830   1.11553   1.11891   1.12396   1.13151
  Beta virt. eigenvalues --    1.13449   1.13933   1.15219   1.15454   1.15814
  Beta virt. eigenvalues --    1.15905   1.17292   1.17873   1.18383   1.18961
  Beta virt. eigenvalues --    1.19294   1.20099   1.20882   1.22314   1.22782
  Beta virt. eigenvalues --    1.23054   1.23773   1.24080   1.24811   1.25422
  Beta virt. eigenvalues --    1.25651   1.26293   1.26731   1.27693   1.28117
  Beta virt. eigenvalues --    1.29266   1.29399   1.30447   1.30964   1.31809
  Beta virt. eigenvalues --    1.33186   1.33495   1.34161   1.34885   1.36162
  Beta virt. eigenvalues --    1.36371   1.37496   1.38398   1.38494   1.39054
  Beta virt. eigenvalues --    1.39566   1.39979   1.41503   1.42146   1.43068
  Beta virt. eigenvalues --    1.43790   1.44076   1.44507   1.45606   1.46343
  Beta virt. eigenvalues --    1.46883   1.47995   1.48336   1.49304   1.50176
  Beta virt. eigenvalues --    1.51001   1.51470   1.51823   1.52347   1.54025
  Beta virt. eigenvalues --    1.54515   1.54966   1.55558   1.55700   1.56672
  Beta virt. eigenvalues --    1.57170   1.57380   1.57788   1.58529   1.58890
  Beta virt. eigenvalues --    1.59486   1.60062   1.60360   1.61184   1.61553
  Beta virt. eigenvalues --    1.62731   1.63489   1.64468   1.65259   1.65708
  Beta virt. eigenvalues --    1.66344   1.67385   1.67862   1.68472   1.68793
  Beta virt. eigenvalues --    1.69800   1.70000   1.71018   1.71209   1.71806
  Beta virt. eigenvalues --    1.73083   1.73262   1.73551   1.74507   1.75168
  Beta virt. eigenvalues --    1.75263   1.77154   1.77434   1.78095   1.79042
  Beta virt. eigenvalues --    1.80139   1.80293   1.80608   1.81625   1.82881
  Beta virt. eigenvalues --    1.83237   1.84340   1.85062   1.85624   1.87008
  Beta virt. eigenvalues --    1.87250   1.88868   1.90173   1.90478   1.91589
  Beta virt. eigenvalues --    1.92500   1.93115   1.93579   1.93914   1.95004
  Beta virt. eigenvalues --    1.96560   1.98037   1.98283   1.99052   2.00207
  Beta virt. eigenvalues --    2.01157   2.02049   2.02958   2.03862   2.06395
  Beta virt. eigenvalues --    2.06861   2.08037   2.08536   2.09003   2.09670
  Beta virt. eigenvalues --    2.11034   2.11884   2.12607   2.13544   2.13703
  Beta virt. eigenvalues --    2.14958   2.15614   2.17187   2.18573   2.19131
  Beta virt. eigenvalues --    2.19638   2.20279   2.20843   2.22847   2.24541
  Beta virt. eigenvalues --    2.25810   2.26578   2.27540   2.29116   2.30599
  Beta virt. eigenvalues --    2.30868   2.32182   2.32984   2.34283   2.34619
  Beta virt. eigenvalues --    2.37267   2.37797   2.38561   2.40930   2.42389
  Beta virt. eigenvalues --    2.43042   2.44785   2.45948   2.47072   2.49212
  Beta virt. eigenvalues --    2.49798   2.50960   2.53003   2.54593   2.56054
  Beta virt. eigenvalues --    2.57434   2.59657   2.60845   2.62981   2.64377
  Beta virt. eigenvalues --    2.67322   2.67769   2.69451   2.70213   2.71718
  Beta virt. eigenvalues --    2.73671   2.75636   2.76696   2.78311   2.79679
  Beta virt. eigenvalues --    2.81139   2.81788   2.83520   2.85226   2.85594
  Beta virt. eigenvalues --    2.87127   2.90390   2.90746   2.93657   2.94082
  Beta virt. eigenvalues --    2.95798   2.97879   2.98745   3.01172   3.02293
  Beta virt. eigenvalues --    3.07144   3.08875   3.10532   3.12585   3.13657
  Beta virt. eigenvalues --    3.14036   3.16086   3.20025   3.21860   3.22829
  Beta virt. eigenvalues --    3.24243   3.26307   3.28988   3.29687   3.32401
  Beta virt. eigenvalues --    3.33121   3.33996   3.34880   3.37126   3.37786
  Beta virt. eigenvalues --    3.39419   3.39933   3.41124   3.42539   3.44132
  Beta virt. eigenvalues --    3.45167   3.46138   3.46659   3.46858   3.47347
  Beta virt. eigenvalues --    3.49691   3.50908   3.51496   3.53420   3.55152
  Beta virt. eigenvalues --    3.56172   3.57358   3.58004   3.58344   3.58919
  Beta virt. eigenvalues --    3.60342   3.61982   3.63723   3.64192   3.67078
  Beta virt. eigenvalues --    3.67588   3.68645   3.69628   3.70744   3.71593
  Beta virt. eigenvalues --    3.71958   3.72440   3.74271   3.75257   3.76103
  Beta virt. eigenvalues --    3.76681   3.77402   3.78377   3.79501   3.80667
  Beta virt. eigenvalues --    3.81400   3.83071   3.83785   3.84224   3.85208
  Beta virt. eigenvalues --    3.87596   3.88340   3.88890   3.90230   3.91071
  Beta virt. eigenvalues --    3.92031   3.92516   3.93132   3.94921   3.96383
  Beta virt. eigenvalues --    3.97236   3.97864   3.98861   3.99409   4.00264
  Beta virt. eigenvalues --    4.01921   4.04016   4.04205   4.05609   4.05905
  Beta virt. eigenvalues --    4.07391   4.08294   4.08534   4.09047   4.11246
  Beta virt. eigenvalues --    4.12389   4.14162   4.15203   4.16228   4.18511
  Beta virt. eigenvalues --    4.19095   4.21051   4.23270   4.24299   4.24411
  Beta virt. eigenvalues --    4.25623   4.26209   4.28306   4.30070   4.31445
  Beta virt. eigenvalues --    4.32567   4.34000   4.34732   4.36453   4.38221
  Beta virt. eigenvalues --    4.39458   4.40047   4.40323   4.42199   4.44093
  Beta virt. eigenvalues --    4.44635   4.45910   4.47301   4.49697   4.50164
  Beta virt. eigenvalues --    4.51287   4.53102   4.54075   4.56189   4.56744
  Beta virt. eigenvalues --    4.59698   4.60048   4.60715   4.62180   4.62631
  Beta virt. eigenvalues --    4.64297   4.65387   4.67266   4.68742   4.70392
  Beta virt. eigenvalues --    4.71466   4.73310   4.73870   4.75174   4.76558
  Beta virt. eigenvalues --    4.78320   4.80838   4.82309   4.83741   4.86248
  Beta virt. eigenvalues --    4.86959   4.87608   4.89056   4.89798   4.91450
  Beta virt. eigenvalues --    4.93123   4.94381   4.95291   4.96533   4.97910
  Beta virt. eigenvalues --    4.98884   5.01045   5.02611   5.04268   5.05090
  Beta virt. eigenvalues --    5.05478   5.06946   5.07625   5.08422   5.10699
  Beta virt. eigenvalues --    5.12068   5.13581   5.15281   5.15719   5.16970
  Beta virt. eigenvalues --    5.18438   5.20077   5.21706   5.22821   5.23564
  Beta virt. eigenvalues --    5.26154   5.26844   5.28148   5.28728   5.30463
  Beta virt. eigenvalues --    5.32327   5.33723   5.34846   5.37248   5.37814
  Beta virt. eigenvalues --    5.38824   5.42339   5.44319   5.46602   5.47405
  Beta virt. eigenvalues --    5.49604   5.49849   5.50873   5.54721   5.55167
  Beta virt. eigenvalues --    5.56977   5.57946   5.62259   5.62856   5.68209
  Beta virt. eigenvalues --    5.70371   5.72105   5.74576   5.77255   5.78225
  Beta virt. eigenvalues --    5.82770   5.85835   5.88927   5.90139   5.90505
  Beta virt. eigenvalues --    5.92174   5.95076   5.97831   5.99259   6.00810
  Beta virt. eigenvalues --    6.03599   6.04136   6.12817   6.20335   6.20961
  Beta virt. eigenvalues --    6.31370   6.36727   6.39657   6.43595   6.45511
  Beta virt. eigenvalues --    6.48097   6.51051   6.52270   6.55044   6.55802
  Beta virt. eigenvalues --    6.58928   6.60022   6.63169   6.66645   6.68499
  Beta virt. eigenvalues --    6.70348   6.72828   6.76784   6.78709   6.82187
  Beta virt. eigenvalues --    6.86076   6.88488   6.93942   6.96497   6.97564
  Beta virt. eigenvalues --    7.03624   7.06794   7.07679   7.11526   7.15442
  Beta virt. eigenvalues --    7.17548   7.21030   7.24326   7.26777   7.30821
  Beta virt. eigenvalues --    7.38189   7.44843   7.46001   7.48044   7.53792
  Beta virt. eigenvalues --    7.58864   7.60883   7.74891   7.86976   8.15342
  Beta virt. eigenvalues --    8.25632  14.60226  15.53176  15.89461  17.26738
  Beta virt. eigenvalues --   17.33365  17.80787  17.98770  17.99283  18.67925
          Condensed to atoms (all electrons):
               1          2          3          4          5          6
     1  H    0.369108   0.353635  -0.008732  -0.002483  -0.004857   0.000669
     2  C    0.353635   5.654068   0.389930   0.428444  -0.070173  -0.051106
     3  H   -0.008732   0.389930   0.340582   0.003322   0.018617  -0.003924
     4  H   -0.002483   0.428444   0.003322   0.378823  -0.048694  -0.014522
     5  C   -0.004857  -0.070173   0.018617  -0.048694   5.673075   0.538157
     6  H    0.000669  -0.051106  -0.003924  -0.014522   0.538157   0.482702
     7  O    0.020022   0.080309  -0.010474   0.008957  -0.207140  -0.081466
     8  H   -0.000013  -0.000232  -0.000028  -0.000022  -0.000443   0.000162
     9  C    0.000856  -0.001260  -0.000257  -0.000003  -0.003069  -0.000378
    10  H    0.000151  -0.000240  -0.000031  -0.000001   0.000565  -0.000006
    11  H   -0.000044  -0.000068   0.000003   0.000006  -0.000099  -0.000064
    12  C    0.001658  -0.000890   0.000005   0.000352  -0.003465   0.001104
    13  H    0.000505   0.000431  -0.000081   0.000049   0.000816  -0.000183
    14  H   -0.000914   0.000507   0.000705  -0.000104  -0.004539   0.000284
    15  C    0.010366   0.013780  -0.004458   0.001882  -0.008249   0.003757
    16  H    0.002621  -0.011427  -0.000095  -0.001352   0.020429   0.001504
    17  C   -0.001040   0.000879   0.001232   0.000340  -0.032124  -0.004003
    18  H    0.000471   0.000957   0.000143  -0.000040  -0.009709   0.000030
    19  H   -0.000130   0.000563   0.000006   0.000128   0.001825  -0.000086
    20  O    0.000036  -0.000312  -0.000145   0.000008   0.002003  -0.000321
    21  H   -0.000010   0.000053   0.000050  -0.000004  -0.000499  -0.000081
    22  O   -0.005491   0.009866   0.007373   0.001519  -0.210672  -0.063817
    23  H   -0.020085  -0.007406   0.004418   0.003718   0.143217  -0.094635
               7          8          9         10         11         12
     1  H    0.020022  -0.000013   0.000856   0.000151  -0.000044   0.001658
     2  C    0.080309  -0.000232  -0.001260  -0.000240  -0.000068  -0.000890
     3  H   -0.010474  -0.000028  -0.000257  -0.000031   0.000003   0.000005
     4  H    0.008957  -0.000022  -0.000003  -0.000001   0.000006   0.000352
     5  C   -0.207140  -0.000443  -0.003069   0.000565  -0.000099  -0.003465
     6  H   -0.081466   0.000162  -0.000378  -0.000006  -0.000064   0.001104
     7  O    8.797428  -0.000014  -0.000552  -0.000234   0.000106   0.002903
     8  H   -0.000014   0.352402   0.354456   0.005629  -0.002271   0.015925
     9  C   -0.000552   0.354456   5.997656   0.372087   0.449581   0.004612
    10  H   -0.000234   0.005629   0.372087   0.339293  -0.005988   0.019432
    11  H    0.000106  -0.002271   0.449581  -0.005988   0.372851  -0.048704
    12  C    0.002903   0.015925   0.004612   0.019432  -0.048704   5.969867
    13  H   -0.000918  -0.013000  -0.072573  -0.000102  -0.008642   0.404369
    14  H    0.002173   0.004761  -0.025194  -0.003465  -0.004516   0.493550
    15  C    0.000946   0.000012   0.010898  -0.015106   0.004999  -0.181555
    16  H   -0.029624   0.005267   0.021130   0.006608  -0.001522  -0.165445
    17  C    0.017882  -0.020145  -0.075825  -0.004821   0.000841   0.042013
    18  H    0.017884  -0.001114   0.000282  -0.000114  -0.000464   0.024603
    19  H   -0.001805  -0.010042  -0.017146   0.002268  -0.000170  -0.076878
    20  O    0.000537   0.016507   0.005318  -0.002226   0.000914   0.009361
    21  H    0.000450  -0.001238   0.003330   0.000249   0.000318  -0.001340
    22  O    0.036082  -0.005109   0.001467   0.003775   0.002317   0.045906
    23  H   -0.027610  -0.001196  -0.007648  -0.004155   0.000070   0.002375
              13         14         15         16         17         18
     1  H    0.000505  -0.000914   0.010366   0.002621  -0.001040   0.000471
     2  C    0.000431   0.000507   0.013780  -0.011427   0.000879   0.000957
     3  H   -0.000081   0.000705  -0.004458  -0.000095   0.001232   0.000143
     4  H    0.000049  -0.000104   0.001882  -0.001352   0.000340  -0.000040
     5  C    0.000816  -0.004539  -0.008249   0.020429  -0.032124  -0.009709
     6  H   -0.000183   0.000284   0.003757   0.001504  -0.004003   0.000030
     7  O   -0.000918   0.002173   0.000946  -0.029624   0.017882   0.017884
     8  H   -0.013000   0.004761   0.000012   0.005267  -0.020145  -0.001114
     9  C   -0.072573  -0.025194   0.010898   0.021130  -0.075825   0.000282
    10  H   -0.000102  -0.003465  -0.015106   0.006608  -0.004821  -0.000114
    11  H   -0.008642  -0.004516   0.004999  -0.001522   0.000841  -0.000464
    12  C    0.404369   0.493550  -0.181555  -0.165445   0.042013   0.024603
    13  H    0.443971  -0.033683   0.012019  -0.016788   0.021996   0.002481
    14  H   -0.033683   0.495383  -0.094779  -0.060382   0.017829   0.000985
    15  C    0.012019  -0.094779   5.426656   0.487434  -0.233407  -0.051638
    16  H   -0.016788  -0.060382   0.487434   0.767040  -0.172253  -0.029943
    17  C    0.021996   0.017829  -0.233407  -0.172253   6.022057   0.410695
    18  H    0.002481   0.000985  -0.051638  -0.029943   0.410695   0.389209
    19  H    0.008735  -0.002647  -0.017011   0.002547   0.394772  -0.049565
    20  O   -0.012901  -0.001744  -0.031250   0.029767  -0.056080  -0.025763
    21  H   -0.002150   0.001140   0.003312  -0.003539   0.014306   0.019084
    22  O   -0.010526  -0.004101  -0.285120  -0.058416   0.087071  -0.005077
    23  H    0.004763   0.000042  -0.036648  -0.083448   0.028609  -0.004811
              19         20         21         22         23
     1  H   -0.000130   0.000036  -0.000010  -0.005491  -0.020085
     2  C    0.000563  -0.000312   0.000053   0.009866  -0.007406
     3  H    0.000006  -0.000145   0.000050   0.007373   0.004418
     4  H    0.000128   0.000008  -0.000004   0.001519   0.003718
     5  C    0.001825   0.002003  -0.000499  -0.210672   0.143217
     6  H   -0.000086  -0.000321  -0.000081  -0.063817  -0.094635
     7  O   -0.001805   0.000537   0.000450   0.036082  -0.027610
     8  H   -0.010042   0.016507  -0.001238  -0.005109  -0.001196
     9  C   -0.017146   0.005318   0.003330   0.001467  -0.007648
    10  H    0.002268  -0.002226   0.000249   0.003775  -0.004155
    11  H   -0.000170   0.000914   0.000318   0.002317   0.000070
    12  C   -0.076878   0.009361  -0.001340   0.045906   0.002375
    13  H    0.008735  -0.012901  -0.002150  -0.010526   0.004763
    14  H   -0.002647  -0.001744   0.001140  -0.004101   0.000042
    15  C   -0.017011  -0.031250   0.003312  -0.285120  -0.036648
    16  H    0.002547   0.029767  -0.003539  -0.058416  -0.083448
    17  C    0.394772  -0.056080   0.014306   0.087071   0.028609
    18  H   -0.049565  -0.025763   0.019084  -0.005077  -0.004811
    19  H    0.504306  -0.010264  -0.016004   0.053159   0.003918
    20  O   -0.010264   8.417397   0.178025   0.007734   0.004108
    21  H   -0.016004   0.178025   0.744661  -0.003661  -0.002092
    22  O    0.053159   0.007734  -0.003661   9.265778   0.013373
    23  H    0.003918   0.004108  -0.002092   0.013373   0.685428
          Atomic-Atomic Spin Densities.
               1          2          3          4          5          6
     1  H    0.005650   0.006078  -0.001549   0.003213  -0.015947  -0.002029
     2  C    0.006078   0.107066  -0.003364   0.008100  -0.014555  -0.000076
     3  H   -0.001549  -0.003364   0.005477  -0.007332   0.007060  -0.000237
     4  H    0.003213   0.008100  -0.007332   0.016491  -0.014948  -0.001703
     5  C   -0.015947  -0.014555   0.007060  -0.014948   0.472560   0.052905
     6  H   -0.002029  -0.000076  -0.000237  -0.001703   0.052905   0.045280
     7  O    0.007186   0.008778  -0.005389   0.012105  -0.195030  -0.012976
     8  H    0.000009   0.000041  -0.000007   0.000003  -0.000142  -0.000016
     9  C    0.000235   0.000445  -0.000047   0.000034  -0.001994  -0.000241
    10  H   -0.000025  -0.000045  -0.000027   0.000013   0.000693   0.000040
    11  H    0.000009   0.000004  -0.000004   0.000002   0.000011   0.000002
    12  C    0.000502   0.001089   0.000122  -0.000019  -0.009596  -0.000502
    13  H    0.000022   0.000090   0.000051  -0.000031  -0.001532  -0.000105
    14  H    0.000170   0.000155  -0.000012  -0.000041  -0.000651   0.000001
    15  C    0.001474  -0.000622  -0.001834   0.001474   0.025859   0.001341
    16  H   -0.001867  -0.004039   0.000169  -0.000173   0.027064   0.002018
    17  C    0.000745   0.002615  -0.000070   0.000170  -0.019393  -0.002487
    18  H    0.000133   0.000653   0.000035  -0.000090  -0.003817  -0.000869
    19  H   -0.000021  -0.000191  -0.000034   0.000060   0.002126   0.000254
    20  O   -0.000001  -0.000009  -0.000003  -0.000002  -0.000146   0.000051
    21  H   -0.000005  -0.000027   0.000001  -0.000005   0.000108   0.000059
    22  O    0.002254   0.007749   0.001155  -0.000163  -0.104832  -0.007397
    23  H    0.001228   0.003517   0.005345  -0.003679  -0.008485   0.010172
               7          8          9         10         11         12
     1  H    0.007186   0.000009   0.000235  -0.000025   0.000009   0.000502
     2  C    0.008778   0.000041   0.000445  -0.000045   0.000004   0.001089
     3  H   -0.005389  -0.000007  -0.000047  -0.000027  -0.000004   0.000122
     4  H    0.012105   0.000003   0.000034   0.000013   0.000002  -0.000019
     5  C   -0.195030  -0.000142  -0.001994   0.000693   0.000011  -0.009596
     6  H   -0.012976  -0.000016  -0.000241   0.000040   0.000002  -0.000502
     7  O    1.169470   0.000025   0.000557  -0.000081   0.000016   0.003170
     8  H    0.000025   0.003482  -0.002589  -0.000783   0.000102  -0.002193
     9  C    0.000557  -0.002589   0.007777  -0.002472   0.000943  -0.006087
    10  H   -0.000081  -0.000783  -0.002472  -0.001458   0.000196  -0.001075
    11  H    0.000016   0.000102   0.000943   0.000196   0.000928   0.000052
    12  C    0.003170  -0.002193  -0.006087  -0.001075   0.000052   0.103957
    13  H    0.000603  -0.000878   0.002664   0.000410  -0.001012   0.012558
    14  H   -0.000304  -0.000260   0.004044   0.000179  -0.000570   0.005946
    15  C   -0.006762   0.002321   0.002954   0.002798  -0.000765  -0.022870
    16  H   -0.012489  -0.000223  -0.004259   0.000075   0.000110  -0.034228
    17  C    0.003578  -0.000611   0.000932  -0.000410  -0.000089   0.022848
    18  H   -0.003162   0.000196   0.000982  -0.000009   0.000047   0.001506
    19  H   -0.000230   0.000105  -0.000242   0.000605  -0.000143  -0.004779
    20  O    0.000506   0.000129   0.000189   0.000042  -0.000080  -0.000028
    21  H   -0.000058  -0.000042  -0.000113   0.000003   0.000005  -0.000103
    22  O    0.015545   0.001477   0.002052   0.001620   0.000753  -0.020378
    23  H    0.015093  -0.000134  -0.000837  -0.000256  -0.000003   0.000760
              13         14         15         16         17         18
     1  H    0.000022   0.000170   0.001474  -0.001867   0.000745   0.000133
     2  C    0.000090   0.000155  -0.000622  -0.004039   0.002615   0.000653
     3  H    0.000051  -0.000012  -0.001834   0.000169  -0.000070   0.000035
     4  H   -0.000031  -0.000041   0.001474  -0.000173   0.000170  -0.000090
     5  C   -0.001532  -0.000651   0.025859   0.027064  -0.019393  -0.003817
     6  H   -0.000105   0.000001   0.001341   0.002018  -0.002487  -0.000869
     7  O    0.000603  -0.000304  -0.006762  -0.012489   0.003578  -0.003162
     8  H   -0.000878  -0.000260   0.002321  -0.000223  -0.000611   0.000196
     9  C    0.002664   0.004044   0.002954  -0.004259   0.000932   0.000982
    10  H    0.000410   0.000179   0.002798   0.000075  -0.000410  -0.000009
    11  H   -0.001012  -0.000570  -0.000765   0.000110  -0.000089   0.000047
    12  C    0.012558   0.005946  -0.022870  -0.034228   0.022848   0.001506
    13  H    0.002243   0.002492  -0.013762  -0.004422   0.004606   0.000610
    14  H    0.002492  -0.002367  -0.004350  -0.001887   0.000162  -0.000150
    15  C   -0.013762  -0.004350  -0.021708   0.049904  -0.038352  -0.008349
    16  H   -0.004422  -0.001887   0.049904   0.067756  -0.018195  -0.005384
    17  C    0.004606   0.000162  -0.038352  -0.018195   0.042550   0.008935
    18  H    0.000610  -0.000150  -0.008349  -0.005384   0.008935   0.008634
    19  H   -0.001813  -0.000403   0.006769   0.006270  -0.014671  -0.006556
    20  O   -0.000401   0.000146  -0.000014   0.001322  -0.001830  -0.000923
    21  H    0.000052  -0.000048   0.001532  -0.000075  -0.001660  -0.000796
    22  O   -0.000193  -0.005091  -0.026368  -0.024595   0.006484   0.002478
    23  H   -0.000091   0.000312  -0.011672   0.002806   0.003521   0.000583
              19         20         21         22         23
     1  H   -0.000021  -0.000001  -0.000005   0.002254   0.001228
     2  C   -0.000191  -0.000009  -0.000027   0.007749   0.003517
     3  H   -0.000034  -0.000003   0.000001   0.001155   0.005345
     4  H    0.000060  -0.000002  -0.000005  -0.000163  -0.003679
     5  C    0.002126  -0.000146   0.000108  -0.104832  -0.008485
     6  H    0.000254   0.000051   0.000059  -0.007397   0.010172
     7  O   -0.000230   0.000506  -0.000058   0.015545   0.015093
     8  H    0.000105   0.000129  -0.000042   0.001477  -0.000134
     9  C   -0.000242   0.000189  -0.000113   0.002052  -0.000837
    10  H    0.000605   0.000042   0.000003   0.001620  -0.000256
    11  H   -0.000143  -0.000080   0.000005   0.000753  -0.000003
    12  C   -0.004779  -0.000028  -0.000103  -0.020378   0.000760
    13  H   -0.001813  -0.000401   0.000052  -0.000193  -0.000091
    14  H   -0.000403   0.000146  -0.000048  -0.005091   0.000312
    15  C    0.006769  -0.000014   0.001532  -0.026368  -0.011672
    16  H    0.006270   0.001322  -0.000075  -0.024595   0.002806
    17  C   -0.014671  -0.001830  -0.001660   0.006484   0.003521
    18  H   -0.006556  -0.000923  -0.000796   0.002478   0.000583
    19  H    0.012521   0.000527   0.000410   0.001793   0.000380
    20  O    0.000527   0.000360  -0.000021   0.000228  -0.000070
    21  H    0.000410  -0.000021   0.000498  -0.000130   0.000095
    22  O    0.001793   0.000228  -0.000130   0.796998  -0.007013
    23  H    0.000380  -0.000070   0.000095  -0.007013  -0.117755
 Mulliken charges and spin densities:
               1          2
     1  H    0.283701   0.007467
     2  C   -0.790309   0.123452
     3  H    0.261839  -0.000494
     4  H    0.239678   0.013481
     5  C    0.205030   0.197319
     6  H    0.286222   0.083487
     7  O   -0.625840   1.000152
     8  H    0.299747   0.000012
     9  C   -1.017768   0.004927
    10  H    0.286434   0.000034
    11  H    0.240546   0.000514
    12  C   -0.559756   0.050653
    13  H    0.271413   0.002163
    14  H    0.218708  -0.002525
    15  C    0.983159  -0.061004
    16  H    0.289888   0.045661
    17  C   -0.460824  -0.000620
    18  H    0.311414  -0.005313
    19  H    0.229521   0.002739
    20  O   -0.530707  -0.000029
    21  H    0.065642  -0.000321
    22  O   -0.883431   0.644430
    23  H    0.395694  -0.106184
 Sum of Mulliken charges =   0.00000   2.00000
 Mulliken charges and spin densities with hydrogens summed into heavy atoms:
               1          2
     2  C   -0.005092   0.143905
     5  C    0.886946   0.174622
     7  O   -0.625840   1.000152
     9  C   -0.191041   0.005488
    12  C   -0.069635   0.050291
    15  C    1.273047  -0.015343
    17  C    0.080112  -0.003194
    20  O   -0.465065  -0.000350
    22  O   -0.883431   0.644430
 APT charges:
               1
     1  H    0.010167
     2  C    0.059958
     3  H    0.008596
     4  H   -0.007322
     5  C    0.585625
     6  H   -0.016427
     7  O   -0.283308
     8  H   -0.014641
     9  C    0.039182
    10  H    0.006588
    11  H   -0.029607
    12  C    0.141806
    13  H   -0.036270
    14  H   -0.032623
    15  C    0.301756
    16  H   -0.033092
    17  C    0.412604
    18  H   -0.058251
    19  H   -0.049382
    20  O   -0.609266
    21  H    0.241781
    22  O   -0.102978
    23  H   -0.534896
 Sum of APT charges =   0.00000
 APT charges with hydrogens summed into heavy atoms:
               1
     2  C    0.071399
     5  C    0.034302
     7  O   -0.283308
     9  C    0.001522
    12  C    0.072913
    15  C    0.268664
    17  C    0.304971
    20  O   -0.367485
    22  O   -0.102978
 Electronic spatial extent (au):  <R**2>=           1819.5658
 Charge=              0.0000 electrons
 Dipole moment (field-independent basis, Debye):
    X=             -1.7521    Y=              0.2246    Z=             -1.0448  Tot=              2.0523
 Quadrupole moment (field-independent basis, Debye-Ang):
   XX=            -49.7302   YY=            -55.5554   ZZ=            -57.2310
   XY=              4.9362   XZ=              0.4345   YZ=             -5.8294
 Traceless Quadrupole moment (field-independent basis, Debye-Ang):
   XX=              4.4420   YY=             -1.3832   ZZ=             -3.0588
   XY=              4.9362   XZ=              0.4345   YZ=             -5.8294
 Octapole moment (field-independent basis, Debye-Ang**2):
  XXX=            -30.9892  YYY=             25.4090  ZZZ=              0.9852  XYY=             10.9836
  XXY=             -4.2049  XXZ=            -11.4974  XZZ=             -5.2035  YZZ=              2.6863
  YYZ=             -7.0984  XYZ=             -2.9866
 Hexadecapole moment (field-independent basis, Debye-Ang**3):
 XXXX=          -1567.0605 YYYY=           -483.0611 ZZZZ=           -183.3926 XXXY=             50.3437
 XXXZ=             11.6882 YYYX=             60.2467 YYYZ=            -13.9173 ZZZX=              1.8966
 ZZZY=              1.6779 XXYY=           -343.6993 XXZZ=           -295.2133 YYZZ=           -122.4624
 XXYZ=            -20.8848 YYXZ=             -4.5807 ZZXY=              2.7536
 N-N= 4.828985383367D+02 E-N=-2.047855007331D+03  KE= 4.598864265655D+02
  Exact polarizability: 145.032  -9.931  96.284  -0.007   0.564  82.478
 Approx polarizability: 115.739  -7.837 102.648   0.379   4.847  94.816
                          Isotropic Fermi Contact Couplings
        Atom                 a.u.       MegaHertz       Gauss      10(-4) cm-1
     1  H(1)              -0.00018      -0.40560      -0.14473      -0.13529
     2  C(13)              0.06001      33.73066      12.03594      11.25134
     3  H(1)               0.00274       6.11309       2.18130       2.03911
     4  H(1)               0.00404       9.02659       3.22091       3.01094
     5  C(13)              0.05120      28.77785      10.26865       9.59926
     6  H(1)               0.04359      97.42956      34.76529      32.49900
     7  O(17)              0.04259     -12.90759      -4.60575      -4.30551
     8  H(1)               0.00011       0.25510       0.09103       0.08509
     9  C(13)             -0.00152      -0.85401      -0.30473      -0.28487
    10  H(1)              -0.00002      -0.05009      -0.01787      -0.01671
    11  H(1)               0.00011       0.24987       0.08916       0.08335
    12  C(13)              0.03058      17.18983       6.13376       5.73391
    13  H(1)               0.00144       3.20724       1.14442       1.06982
    14  H(1)              -0.00068      -1.52230      -0.54320      -0.50779
    15  C(13)             -0.01954     -10.98397      -3.91935      -3.66386
    16  H(1)               0.01584      35.40706      12.63412      11.81053
    17  C(13)             -0.00336      -1.88851      -0.67387      -0.62994
    18  H(1)              -0.00001      -0.02322      -0.00828      -0.00774
    19  H(1)              -0.00004      -0.08705      -0.03106      -0.02904
    20  O(17)             -0.00212       0.64261       0.22930       0.21435
    21  H(1)              -0.00009      -0.19051      -0.06798      -0.06355
    22  O(17)              0.05558     -16.84717      -6.01149      -5.61961
    23  H(1)              -0.00525     -11.72573      -4.18403      -3.91128
 --------------------------------------------------------
       Center         ----  Spin Dipole Couplings  ----
                      3XX-RR        3YY-RR        3ZZ-RR
 --------------------------------------------------------
     1   Atom       -0.011918      0.008645      0.003273
     2   Atom       -0.008333      0.075783     -0.067450
     3   Atom       -0.006455      0.013079     -0.006624
     4   Atom        0.018299     -0.002987     -0.015312
     5   Atom        0.266389     -0.106809     -0.159581
     6   Atom       -0.007870     -0.028105      0.035975
     7   Atom       -1.094731     -0.092320      1.187051
     8   Atom        0.006190     -0.003462     -0.002729
     9   Atom        0.005960     -0.002165     -0.003796
    10   Atom        0.008540     -0.002751     -0.005789
    11   Atom        0.003439     -0.001502     -0.001937
    12   Atom        0.029343     -0.020106     -0.009237
    13   Atom        0.002842     -0.002557     -0.000286
    14   Atom       -0.001422     -0.000811      0.002233
    15   Atom        0.027918     -0.012144     -0.015774
    16   Atom        0.004133     -0.008986      0.004854
    17   Atom        0.006243      0.002900     -0.009143
    18   Atom        0.004854      0.003223     -0.008077
    19   Atom        0.004694     -0.000179     -0.004514
    20   Atom        0.003286     -0.000358     -0.002928
    21   Atom        0.002224      0.000505     -0.002729
    22   Atom        1.478797     -0.280712     -1.198085
    23   Atom        0.141244     -0.048406     -0.092838
 --------------------------------------------------------
                        XY            XZ            YZ
 --------------------------------------------------------
     1   Atom        0.005887     -0.001455     -0.017732
     2   Atom        0.109201     -0.041571     -0.057383
     3   Atom        0.010533     -0.001933      0.008909
     4   Atom        0.010042     -0.008614     -0.001832
     5   Atom       -0.161962     -0.082769      0.022111
     6   Atom       -0.008458      0.025596     -0.002907
     7   Atom        0.239903     -0.617395     -2.467917
     8   Atom       -0.000062     -0.001217      0.000033
     9   Atom       -0.003291      0.001751      0.002941
    10   Atom       -0.007825     -0.001788      0.001868
    11   Atom       -0.002793      0.001153     -0.000055
    12   Atom       -0.032427      0.042896     -0.020695
    13   Atom        0.000436      0.006881      0.003317
    14   Atom       -0.003761      0.006302     -0.008265
    15   Atom       -0.002536      0.013667      0.016669
    16   Atom       -0.004970      0.006125      0.009916
    17   Atom        0.008192     -0.001941      0.000516
    18   Atom        0.006080     -0.006723     -0.003226
    19   Atom        0.006013     -0.004761     -0.003071
    20   Atom        0.001154     -0.002282      0.000755
    21   Atom        0.003024     -0.000222      0.000088
    22   Atom       -1.653512     -0.456838      0.268717
    23   Atom       -0.113886     -0.032311      0.021387
 --------------------------------------------------------


 ---------------------------------------------------------------------------------
              Anisotropic Spin Dipole Couplings in Principal Axis System
 ---------------------------------------------------------------------------------

       Atom             a.u.   MegaHertz   Gauss  10(-4) cm-1        Axes

              Baa    -0.0151    -8.046    -2.871    -2.684  0.7463 -0.5073 -0.4310
     1 H(1)   Bbb    -0.0096    -5.132    -1.831    -1.712  0.6492  0.4117  0.6396
              Bcc     0.0247    13.177     4.702     4.395  0.1470  0.7571 -0.6366
 
              Baa    -0.0890   -11.937    -4.259    -3.982  0.3936  0.0586  0.9174
     2 C(13)  Bbb    -0.0828   -11.107    -3.963    -3.705  0.7408 -0.6111 -0.2788
              Bcc     0.1717    23.044     8.223     7.687  0.5443  0.7894 -0.2840
 
              Baa    -0.0152    -8.100    -2.890    -2.702  0.6635 -0.4384  0.6063
     3 H(1)   Bbb    -0.0046    -2.473    -0.883    -0.825 -0.6666  0.0216  0.7451
              Bcc     0.0198    10.574     3.773     3.527  0.3398  0.8985  0.2779
 
              Baa    -0.0174    -9.294    -3.316    -3.100  0.2472 -0.0492  0.9677
     4 H(1)   Bbb    -0.0068    -3.618    -1.291    -1.207 -0.3292  0.9351  0.1316
              Bcc     0.0242    12.912     4.607     4.307  0.9113  0.3511 -0.2150
 
              Baa    -0.1795   -24.088    -8.595    -8.035  0.3234  0.4708  0.8209
     5 C(13)  Bbb    -0.1619   -21.724    -7.752    -7.246  0.2020  0.8131 -0.5459
              Bcc     0.3414    45.812    16.347    15.281  0.9245 -0.3423 -0.1678
 
              Baa    -0.0320   -17.061    -6.088    -5.691  0.4497  0.8834 -0.1316
     6 H(1)   Bbb    -0.0163    -8.686    -3.099    -2.897  0.7863 -0.4614 -0.4108
              Bcc     0.0483    25.748     9.187     8.588  0.4237 -0.0813  0.9022
 
              Baa    -2.0428   147.816    52.744    49.306  0.2114  0.7567  0.6186
     7 O(17)  Bbb    -1.1483    83.090    29.649    27.716  0.9663 -0.2569 -0.0160
              Bcc     3.1911  -230.906   -82.393   -77.022 -0.1468 -0.6012  0.7855
 
              Baa    -0.0035    -1.848    -0.659    -0.616  0.0011  0.9991 -0.0424
     8 H(1)   Bbb    -0.0029    -1.542    -0.550    -0.514  0.1330  0.0418  0.9902
              Bcc     0.0064     3.390     1.210     1.131  0.9911 -0.0067 -0.1328
 
              Baa    -0.0069    -0.932    -0.333    -0.311 -0.2599 -0.6294  0.7323
     9 C(13)  Bbb    -0.0002    -0.030    -0.011    -0.010  0.1866  0.7113  0.6776
              Bcc     0.0072     0.962     0.343     0.321  0.9474 -0.3128  0.0674
 
              Baa    -0.0073    -3.913    -1.396    -1.305  0.3140  0.7652 -0.5620
    10 H(1)   Bbb    -0.0055    -2.951    -1.053    -0.984  0.3561  0.4538  0.8169
              Bcc     0.0129     6.864     2.449     2.289  0.8801 -0.4566 -0.1301
 
              Baa    -0.0030    -1.582    -0.565    -0.528  0.4247  0.7946 -0.4339
    11 H(1)   Bbb    -0.0019    -1.015    -0.362    -0.339  0.0483  0.4587  0.8873
              Bcc     0.0049     2.597     0.927     0.866  0.9040 -0.3978  0.1564
 
              Baa    -0.0370    -4.969    -1.773    -1.657 -0.5970 -0.1910  0.7792
    12 C(13)  Bbb    -0.0360    -4.825    -1.722    -1.609  0.2018  0.9042  0.3763
              Bcc     0.0730     9.794     3.495     3.267  0.7765 -0.3819  0.5012
 
              Baa    -0.0071    -3.777    -1.348    -1.260 -0.4832 -0.4872  0.7275
    13 H(1)   Bbb    -0.0018    -0.951    -0.339    -0.317 -0.4646  0.8469  0.2586
              Bcc     0.0089     4.728     1.687     1.577  0.7421  0.2130  0.6356
 
              Baa    -0.0081    -4.299    -1.534    -1.434 -0.3018  0.6445  0.7025
    14 H(1)   Bbb    -0.0048    -2.542    -0.907    -0.848  0.8378  0.5310 -0.1273
              Bcc     0.0128     6.841     2.441     2.282  0.4551 -0.5501  0.7002
 
              Baa    -0.0331    -4.441    -1.585    -1.481 -0.1953 -0.6250  0.7558
    15 C(13)  Bbb     0.0011     0.152     0.054     0.051 -0.2251  0.7786  0.5857
              Bcc     0.0320     4.289     1.530     1.431  0.9546  0.0558  0.2928
 
              Baa    -0.0167    -8.919    -3.183    -2.975  0.3330  0.8173 -0.4703
    16 H(1)   Bbb     0.0049     2.639     0.941     0.880  0.8101 -0.5032 -0.3009
              Bcc     0.0118     6.281     2.241     2.095  0.4825  0.2808  0.8297
 
              Baa    -0.0097    -1.296    -0.462    -0.432  0.2077 -0.1751  0.9624
    17 C(13)  Bbb    -0.0033    -0.448    -0.160    -0.149 -0.5946  0.7586  0.2663
              Bcc     0.0130     1.744     0.622     0.582  0.7767  0.6276 -0.0535
 
              Baa    -0.0110    -5.852    -2.088    -1.952  0.3741  0.0502  0.9260
    18 H(1)   Bbb    -0.0017    -0.919    -0.328    -0.307 -0.5603  0.8079  0.1825
              Bcc     0.0127     6.771     2.416     2.259  0.7390  0.5871 -0.3304
 
              Baa    -0.0066    -3.526    -1.258    -1.176  0.3117  0.1562  0.9373
    19 H(1)   Bbb    -0.0042    -2.255    -0.805    -0.752 -0.5434  0.8385  0.0410
              Bcc     0.0108     5.781     2.063     1.928  0.7795  0.5220 -0.3462
 
              Baa    -0.0040     0.290     0.103     0.097  0.3275 -0.2899  0.8993
    20 O(17)  Bbb    -0.0002     0.014     0.005     0.005 -0.0908  0.9377  0.3354
              Bcc     0.0042    -0.304    -0.108    -0.101  0.9405  0.1915 -0.2808
 
              Baa    -0.0028    -1.479    -0.528    -0.493  0.1347 -0.1507  0.9794
    21 H(1)   Bbb    -0.0017    -0.927    -0.331    -0.309 -0.5872  0.7840  0.2014
              Bcc     0.0045     2.406     0.859     0.803  0.7981  0.6022 -0.0172
 
              Baa    -1.2784    92.502    33.007    30.855  0.4608  0.5837  0.6686
    22 O(17)  Bbb    -1.2687    91.799    32.756    30.621 -0.2590 -0.6321  0.7303
              Bcc     2.5470  -184.301   -65.763   -61.476  0.8489 -0.5097 -0.1401
 
              Baa    -0.1058   -56.428   -20.135   -18.822  0.2796  0.7694 -0.5743
    23 H(1)   Bbb    -0.0939   -50.091   -17.874   -16.708  0.3429  0.4786  0.8083
              Bcc     0.1996   106.518    38.008    35.531  0.8968 -0.4229 -0.1300
 

 ---------------------------------------------------------------------------------

 Calling FoFJK, ICntrl=    100127 FMM=F ISym2X=0 I1Cent= 0 IOpClX= 1 NMat=1 NMatS=1 NMatT=0.
 ***** Axes restored to original set *****
 -------------------------------------------------------------------
 Center     Atomic                   Forces (Hartrees/Bohr)
 Number     Number              X              Y              Z
 -------------------------------------------------------------------
      1        1           0.000002335   -0.000001990    0.000002840
      2        6          -0.000001143   -0.000001047   -0.000007166
      3        1          -0.000000577    0.000002586    0.000001756
      4        1           0.000004474   -0.000000417    0.000000664
      5        6          -0.000012458    0.000005611   -0.000002815
      6        1           0.000001557   -0.000001557    0.000003538
      7        8          -0.000001569   -0.000001073   -0.000000866
      8        1           0.000001448    0.000000947   -0.000000674
      9        6          -0.000006787   -0.000003559    0.000000801
     10        1           0.000001749    0.000002991    0.000002463
     11        1           0.000001591    0.000000774   -0.000000625
     12        6           0.000005788    0.000000513   -0.000005017
     13        1          -0.000000584   -0.000000098    0.000000552
     14        1          -0.000000686   -0.000001202    0.000001014
     15        6          -0.000000080   -0.000002193    0.000002756
     16        1           0.000003829    0.000002646    0.000003323
     17        6          -0.000004150    0.000000139   -0.000003251
     18        1           0.000004306   -0.000001367    0.000001917
     19        1          -0.000000008   -0.000000013    0.000000619
     20        8           0.000004626    0.000010750   -0.000004472
     21        1          -0.000002839   -0.000008580    0.000005610
     22        8          -0.000002026    0.000002975   -0.000004074
     23        1           0.000001202   -0.000006835    0.000001107
 -------------------------------------------------------------------
 Cartesian Forces:  Max     0.000012458 RMS     0.000003635
 FormGI is forming the generalized inverse of G from B-inverse, IUseBI=4.

 GradGradGradGradGradGradGradGradGradGradGradGradGradGradGradGradGradGrad
 Berny optimization.
 Internal  Forces:  Max     0.000025921 RMS     0.000003559
 Search for a saddle point.
 Step number   1 out of a maximum of  117
 All quantities printed in internal units (Hartrees-Bohrs-Radians)
 Swapping is turned off.
 Second derivative matrix not updated -- analytic derivatives used.
 ITU=  0
     Eigenvalues ---   -0.03924   0.00024   0.00144   0.00190   0.00195
     Eigenvalues ---    0.00249   0.00279   0.00411   0.01575   0.03104
     Eigenvalues ---    0.03449   0.03722   0.03911   0.04013   0.04287
     Eigenvalues ---    0.04469   0.04538   0.04578   0.04591   0.04937
     Eigenvalues ---    0.05342   0.05979   0.06826   0.07034   0.07366
     Eigenvalues ---    0.10048   0.10531   0.10707   0.11670   0.12162
     Eigenvalues ---    0.12258   0.13153   0.14136   0.14664   0.14861
     Eigenvalues ---    0.15154   0.15755   0.15824   0.16349   0.19337
     Eigenvalues ---    0.21220   0.21654   0.23964   0.26787   0.27665
     Eigenvalues ---    0.29180   0.30407   0.30674   0.31563   0.32277
     Eigenvalues ---    0.32441   0.33617   0.33935   0.33975   0.34330
     Eigenvalues ---    0.34438   0.34692   0.34741   0.35159   0.37166
     Eigenvalues ---    0.39908   0.41876   0.55374
 Eigenvectors required to have negative eigenvalues:
                          R22       R7        A40       R6        A9
   1                   -0.87487   0.40237   0.11968  -0.08954  -0.06982
                          A39       A7        A8        R17       A11
   1                    0.06886   0.06636   0.06340   0.05919  -0.05693
 RFO step:  Lambda0=1.960346122D-10 Lambda=-1.77640697D-08.
 Linear search not attempted -- option 19 set.
 Iteration  1 RMS(Cart)=  0.00123538 RMS(Int)=  0.00000054
 Iteration  2 RMS(Cart)=  0.00000079 RMS(Int)=  0.00000001
 Variable       Old X    -DE/DX   Delta X   Delta X   Delta X     New X
                                 (Linear)    (Quad)   (Total)
    R1        2.05502   0.00000   0.00000   0.00001   0.00001   2.05502
    R2        2.05521   0.00000   0.00000  -0.00001  -0.00001   2.05520
    R3        2.05702   0.00000   0.00000  -0.00001  -0.00001   2.05701
    R4        2.90458   0.00000   0.00000  -0.00002  -0.00002   2.90456
    R5        2.08413   0.00000   0.00000   0.00000   0.00000   2.08413
    R6        2.51138   0.00000   0.00000   0.00000   0.00000   2.51138
    R7        2.26303   0.00001   0.00000  -0.00001  -0.00001   2.26301
    R8        2.06041   0.00000   0.00000   0.00001   0.00001   2.06042
    R9        2.05928   0.00000   0.00000  -0.00001  -0.00001   2.05927
   R10        2.05960   0.00000   0.00000   0.00000   0.00000   2.05960
   R11        2.87874   0.00000   0.00000  -0.00002  -0.00002   2.87872
   R12        2.06044   0.00000   0.00000   0.00000   0.00000   2.06044
   R13        2.06149   0.00000   0.00000   0.00001   0.00001   2.06150
   R14        2.90329   0.00000   0.00000   0.00000   0.00000   2.90329
   R15        2.08074   0.00000   0.00000   0.00001   0.00001   2.08075
   R16        2.88147   0.00000   0.00000   0.00001   0.00001   2.88148
   R17        2.62653   0.00001   0.00000   0.00000   0.00000   2.62653
   R18        2.07009  -0.00001   0.00000  -0.00001  -0.00001   2.07008
   R19        2.06939   0.00000   0.00000   0.00000   0.00000   2.06939
   R20        2.67499   0.00000   0.00000   0.00001   0.00001   2.67500
   R21        1.80628  -0.00001   0.00000  -0.00002  -0.00002   1.80626
   R22        2.61626   0.00000   0.00000   0.00008   0.00008   2.61634
    A1        1.89935   0.00000   0.00000   0.00000   0.00000   1.89935
    A2        1.91352   0.00000   0.00000   0.00000   0.00000   1.91352
    A3        1.91311   0.00000   0.00000   0.00000   0.00000   1.91311
    A4        1.92068   0.00000   0.00000  -0.00001  -0.00001   1.92067
    A5        1.88493   0.00000   0.00000   0.00002   0.00002   1.88495
    A6        1.93177   0.00000   0.00000   0.00000   0.00000   1.93177
    A7        1.92455   0.00000   0.00000   0.00000   0.00000   1.92454
    A8        1.94267   0.00000   0.00000   0.00009   0.00009   1.94276
    A9        1.85838  -0.00001   0.00000  -0.00002  -0.00002   1.85836
   A10        1.91065   0.00000   0.00000  -0.00007  -0.00007   1.91058
   A11        1.86692   0.00000   0.00000   0.00002   0.00002   1.86694
   A12        1.95876   0.00000   0.00000   0.00000   0.00000   1.95876
   A13        1.88907   0.00000   0.00000   0.00000   0.00000   1.88906
   A14        1.87398   0.00000   0.00000  -0.00002  -0.00002   1.87396
   A15        1.94512   0.00000   0.00000   0.00000   0.00000   1.94512
   A16        1.88641   0.00000   0.00000   0.00001   0.00001   1.88642
   A17        1.94140   0.00000   0.00000   0.00000   0.00000   1.94139
   A18        1.92548   0.00000   0.00000   0.00002   0.00002   1.92549
   A19        1.92243   0.00000   0.00000   0.00001   0.00001   1.92244
   A20        1.91926   0.00000   0.00000   0.00000   0.00000   1.91926
   A21        1.99635   0.00000   0.00000   0.00000   0.00000   1.99635
   A22        1.87674   0.00000   0.00000  -0.00001  -0.00001   1.87673
   A23        1.87471   0.00000   0.00000   0.00001   0.00001   1.87472
   A24        1.86983   0.00000   0.00000  -0.00001  -0.00001   1.86982
   A25        1.85844   0.00000   0.00000  -0.00001  -0.00001   1.85842
   A26        1.98737   0.00000   0.00000   0.00001   0.00001   1.98738
   A27        1.89990   0.00000   0.00000   0.00007   0.00007   1.89997
   A28        1.87968   0.00000   0.00000  -0.00001  -0.00001   1.87967
   A29        1.91485   0.00000   0.00000  -0.00001  -0.00001   1.91485
   A30        1.92180   0.00000   0.00000  -0.00004  -0.00004   1.92176
   A31        1.88623   0.00000   0.00000   0.00001   0.00001   1.88624
   A32        1.90597   0.00000   0.00000  -0.00001  -0.00001   1.90597
   A33        1.89980   0.00000   0.00000   0.00002   0.00002   1.89982
   A34        1.88497   0.00000   0.00000  -0.00002  -0.00002   1.88495
   A35        1.93968   0.00000   0.00000   0.00000   0.00000   1.93968
   A36        1.94604   0.00000   0.00000  -0.00001  -0.00001   1.94603
   A37        1.90456   0.00000   0.00000   0.00001   0.00001   1.90456
   A38        1.84145   0.00003   0.00000   0.00017   0.00017   1.84162
   A39        3.15328   0.00001   0.00000   0.00016   0.00016   3.15343
   A40        2.91612   0.00000   0.00000   0.00018   0.00018   2.91631
    D1        3.11821   0.00000   0.00000  -0.00034  -0.00034   3.11788
    D2       -1.04093   0.00000   0.00000  -0.00038  -0.00038  -1.04130
    D3        1.09890   0.00000   0.00000  -0.00034  -0.00034   1.09856
    D4        1.05138   0.00000   0.00000  -0.00034  -0.00034   1.05104
    D5       -3.10776   0.00000   0.00000  -0.00038  -0.00038  -3.10814
    D6       -0.96794   0.00000   0.00000  -0.00035  -0.00035  -0.96829
    D7       -1.05217   0.00000   0.00000  -0.00034  -0.00034  -1.05252
    D8        1.07187   0.00000   0.00000  -0.00038  -0.00038   1.07149
    D9       -3.07149   0.00000   0.00000  -0.00035  -0.00035  -3.07184
   D10       -2.01005   0.00000   0.00000  -0.00146  -0.00146  -2.01151
   D11        2.18130   0.00000   0.00000  -0.00149  -0.00149   2.17981
   D12        0.05620   0.00000   0.00000  -0.00131  -0.00131   0.05489
   D13       -0.98606   0.00000   0.00000  -0.00003  -0.00003  -0.98609
   D14       -3.05139   0.00000   0.00000  -0.00002  -0.00002  -3.05142
   D15        1.12722   0.00000   0.00000  -0.00001  -0.00001   1.12721
   D16       -3.09593   0.00000   0.00000  -0.00003  -0.00003  -3.09595
   D17        1.12193   0.00000   0.00000  -0.00002  -0.00002   1.12191
   D18       -0.98265   0.00000   0.00000   0.00000   0.00000  -0.98265
   D19        1.09401   0.00000   0.00000  -0.00004  -0.00004   1.09397
   D20       -0.97132   0.00000   0.00000  -0.00003  -0.00003  -0.97136
   D21       -3.07590   0.00000   0.00000  -0.00002  -0.00002  -3.07591
   D22       -3.12598   0.00000   0.00000  -0.00006  -0.00006  -3.12604
   D23       -1.05729   0.00000   0.00000  -0.00008  -0.00008  -1.05737
   D24        1.09400   0.00000   0.00000  -0.00008  -0.00008   1.09393
   D25       -0.98656   0.00000   0.00000  -0.00003  -0.00003  -0.98659
   D26        1.08213   0.00000   0.00000  -0.00006  -0.00006   1.08207
   D27       -3.04976   0.00000   0.00000  -0.00005  -0.00005  -3.04982
   D28        1.02541   0.00000   0.00000  -0.00004  -0.00004   1.02537
   D29        3.09410   0.00000   0.00000  -0.00007  -0.00007   3.09404
   D30       -1.03779   0.00000   0.00000  -0.00006  -0.00006  -1.03785
   D31       -3.10188   0.00000   0.00000   0.00003   0.00003  -3.10185
   D32        1.13489   0.00000   0.00000   0.00004   0.00004   1.13493
   D33       -0.99334   0.00000   0.00000   0.00005   0.00005  -0.99329
   D34       -1.04538   0.00000   0.00000   0.00001   0.00001  -1.04538
   D35       -3.09180   0.00000   0.00000   0.00002   0.00002  -3.09178
   D36        1.06315   0.00000   0.00000   0.00003   0.00003   1.06318
   D37        1.04198   0.00000   0.00000  -0.00003  -0.00003   1.04195
   D38       -1.00443   0.00000   0.00000  -0.00001  -0.00001  -1.00445
   D39       -3.13267   0.00000   0.00000  -0.00001  -0.00001  -3.13268
   D40        2.64811   0.00000   0.00000  -0.00093  -0.00093   2.64718
   D41        0.62081   0.00000   0.00000  -0.00095  -0.00095   0.61986
   D42       -1.44506   0.00000   0.00000  -0.00090  -0.00090  -1.44596
   D43       -3.05373   0.00000   0.00000  -0.00030  -0.00030  -3.05403
   D44       -0.97836   0.00000   0.00000  -0.00028  -0.00028  -0.97863
   D45        1.12573   0.00000   0.00000  -0.00030  -0.00030   1.12543
         Item               Value     Threshold  Converged?
 Maximum Force            0.000026     0.000450     YES
 RMS     Force            0.000004     0.000300     YES
 Maximum Displacement     0.004774     0.001800     NO 
 RMS     Displacement     0.001235     0.001200     NO 
 Predicted change in Energy=-8.784018D-09
 GradGradGradGradGradGradGradGradGradGradGradGradGradGradGradGradGradGrad

                          Input orientation:                          
 ---------------------------------------------------------------------
 Center     Atomic      Atomic             Coordinates (Angstroms)
 Number     Number       Type             X           Y           Z
 ---------------------------------------------------------------------
      1          1           0       -2.817249   -1.287104    1.182294
      2          6           0       -3.292641   -0.976070    0.255010
      3          1           0       -3.310699   -1.820246   -0.430437
      4          1           0       -4.307468   -0.639454    0.459202
      5          6           0       -2.468916    0.146613   -0.395767
      6          1           0       -2.928612    0.453789   -1.350049
      7          8           0       -2.369575    1.200636    0.407546
      8          1           0        3.296578   -0.695254   -0.711261
      9          6           0        2.739446   -1.491030   -0.216124
     10          1           0        2.232022   -2.078731   -0.980725
     11          1           0        3.464621   -2.135677    0.280281
     12          6           0        1.749106   -0.930673    0.796711
     13          1           0        2.269043   -0.308666    1.525826
     14          1           0        1.271847   -1.746386    1.341593
     15          6           0        0.627323   -0.079212    0.182708
     16          1           0        0.004398    0.268510    1.021424
     17          6           0        1.126437    1.152048   -0.565587
     18          1           0        0.253837    1.707436   -0.926282
     19          1           0        1.708191    0.832878   -1.436723
     20          8           0        1.903745    1.939802    0.317032
     21          1           0        2.153384    2.750252   -0.123955
     22          8           0       -0.130974   -0.878539   -0.664569
     23          1           0       -1.400005   -0.325023   -0.658598
 ---------------------------------------------------------------------
                    Distance matrix (angstroms):
                    1          2          3          4          5
     1  H    0.000000
     2  C    1.087472   0.000000
     3  H    1.768795   1.087565   0.000000
     4  H    1.778502   1.088522   1.783053   0.000000
     5  C    2.160361   1.537027   2.139704   2.174660   0.000000
     6  H    3.075040   2.180189   2.482521   2.523848   1.102874
     7  O    2.643765   2.369254   3.273172   2.672831   1.328964
     8  H    6.427653   6.665609   6.708247   7.693804   5.835169
     9  C    5.733587   6.072333   6.062885   7.130235   5.462709
    10  H    5.549817   5.767565   5.575965   6.849076   5.233847
    11  H    6.402781   6.856086   6.819793   7.916822   6.393181
    12  C    4.596446   5.070967   5.281937   6.072957   4.513785
    13  H    5.190927   5.743930   6.102897   6.670653   5.133035
    14  H    4.117891   4.754850   4.913784   5.756099   4.538191
    15  C    3.784607   4.021902   4.349156   4.974182   3.157899
    16  H    3.226067   3.606499   4.178597   4.442149   2.853169
    17  C    4.955523   4.972978   5.342375   5.812658   3.737152
    18  H    4.779638   4.601539   5.039476   5.313470   3.182923
    19  H    5.642090   5.580553   5.765495   6.476917   4.359217
    20  O    5.783545   5.958908   6.472024   6.726957   4.779516
    21  H    6.535574   6.609711   7.130188   7.319344   5.312107
    22  O    3.285407   3.294127   3.324496   4.331642   2.566937
    23  H    2.514570   2.200139   2.436904   3.130764   1.197535
                    6          7          8          9         10
     6  H    0.000000
     7  O    1.989835   0.000000
     8  H    6.362495   6.078768   0.000000
     9  C    6.098769   5.808281   1.090328   0.000000
    10  H    5.760400   5.818612   1.766324   1.089719   0.000000
    11  H    7.087788   6.721981   1.756762   1.089893   1.764278
    12  C    5.329761   4.653758   2.173493   1.523355   2.170374
    13  H    5.988957   5.004530   2.491954   2.157232   3.068761
    14  H    5.452482   4.776750   3.068977   2.155350   2.534866
    15  C    3.908722   3.266491   2.881599   2.571646   2.815442
    16  H    3.776342   2.623252   3.843109   3.479655   3.805319
    17  C    4.188839   3.629249   2.853640   3.116053   3.439854
    18  H    3.446620   2.986342   3.882966   4.112513   4.272148
    19  H    4.653081   4.490518   2.320442   2.820265   2.993292
    20  O    5.323445   4.337722   3.152918   3.571170   4.235628
    21  H    5.709968   4.810506   3.677408   4.282574   4.905030
    22  O    3.173603   3.237859   3.432767   2.969102   2.669114
    23  H    1.849673   2.098657   4.711447   4.323241   4.046095
                   11         12         13         14         15
    11  H    0.000000
    12  C    2.159104   0.000000
    13  H    2.513715   1.090337   0.000000
    14  H    2.467020   1.090898   1.759369   0.000000
    15  C    3.505543   1.536354   2.133508   2.130233   0.000000
    16  H    4.278149   2.128977   2.390851   2.401821   1.101086
    17  C    4.122103   2.565405   2.795217   3.472665   1.524816
    18  H    5.151160   3.487715   3.760127   4.255407   2.135758
    19  H    3.852981   2.846052   3.224030   3.816023   2.150056
    20  O    4.364312   2.914384   2.578805   3.877758   2.392429
    21  H    5.074944   3.815793   3.477374   4.810893   3.229361
    22  O    3.924468   2.381756   3.298889   2.597259   1.389898
    23  H    5.274898   3.521596   4.270115   3.627648   2.208682
                   16         17         18         19         20
    16  H    0.000000
    17  C    2.134997   0.000000
    18  H    2.434396   1.095439   0.000000
    19  H    3.043666   1.095073   1.772159   0.000000
    20  O    2.626196   1.415549   2.078947   2.083069   0.000000
    21  H    3.476935   1.950363   2.310730   2.365984   0.955834
    22  O    2.043678   2.390433   2.627517   2.628250   3.612018
    23  H    2.268723   2.928020   2.633959   3.406919   4.122627
                   21         22         23
    21  H    0.000000
    22  O    4.321885   0.000000
    23  H    4.729665   1.384505   0.000000
 Stoichiometry    C6H14O3(3)
 Framework group  C1[X(C6H14O3)]
 Deg. of freedom    63
 Full point group                 C1      NOp   1
 Largest Abelian subgroup         C1      NOp   1
 Largest concise Abelian subgroup C1      NOp   1
                         Standard orientation:                         
 ---------------------------------------------------------------------
 Center     Atomic      Atomic             Coordinates (Angstroms)
 Number     Number       Type             X           Y           Z
 ---------------------------------------------------------------------
      1          1           0       -2.817744   -1.286041    1.182100
      2          6           0       -3.293016   -0.974824    0.254816
      3          1           0       -3.311399   -1.818993   -0.430631
      4          1           0       -4.307714   -0.637818    0.459007
      5          6           0       -2.468859    0.147542   -0.395961
      6          1           0       -2.928437    0.454894   -1.350243
      7          8           0       -2.369113    1.201526    0.407352
      8          1           0        3.296311   -0.696543   -0.711455
      9          6           0        2.738873   -1.492105   -0.216318
     10          1           0        2.231223   -2.079611   -0.980919
     11          1           0        3.463800   -2.137031    0.280086
     12          6           0        1.748748   -0.931367    0.796517
     13          1           0        2.268924   -0.309560    1.525631
     14          1           0        1.271176   -1.746896    1.341398
     15          6           0        0.627293   -0.079475    0.182514
     16          1           0        0.004502    0.268488    1.021230
     17          6           0        1.126880    1.151594   -0.565781
     18          1           0        0.254494    1.707317   -0.926476
     19          1           0        1.708512    0.832199   -1.436917
     20          8           0        1.904492    1.939048    0.316838
     21          1           0        2.154442    2.749402   -0.124149
     22          8           0       -0.131312   -0.878510   -0.664763
     23          1           0       -1.400130   -0.324505   -0.658792
 ---------------------------------------------------------------------
 Rotational constants (GHZ):           2.1968289           0.8035022           0.6488056
 Standard basis: Aug-CC-pVTZ (5D, 7F)
 There are   845 symmetry adapted cartesian basis functions of A   symmetry.
 There are   736 symmetry adapted basis functions of A   symmetry.
   736 basis functions,  1026 primitive gaussians,   845 cartesian basis functions
    38 alpha electrons       36 beta electrons
       nuclear repulsion energy       482.8865538241 Hartrees.
 NAtoms=   23 NActive=   23 NUniq=   23 SFac= 1.00D+00 NAtFMM=   60 NAOKFM=F Big=F
 Integral buffers will be    131072 words long.
 Raffenetti 2 integral format.
 Two-electron integral symmetry is turned on.
 Nuclear repulsion after empirical dispersion term =      482.8730994314 Hartrees.
 One-electron integrals computed using PRISM.
 NBasis=   736 RedAO= T EigKep=  2.87D-06  NBF=   736
 NBsUse=   736 1.00D-06 EigRej= -1.00D+00 NBFU=   736
 ExpMin= 2.53D-02 ExpMax= 1.53D+04 ExpMxC= 5.22D+02 IAcc=3 IRadAn=         7 AccDes= 0.00D+00
 Harris functional with IExCor= 4639 and IRadAn=       7 diagonalized for initial guess.
 HarFok:  IExCor= 4639 AccDes= 0.00D+00 IRadAn=         7 IDoV= 1 UseB2=F ITyADJ=14
 ICtDFT=  3500011 ScaDFX=  1.000000  1.000000  1.000000  1.000000
 FoFCou: FMM=F IPFlag=           0 FMFlag=      100000 FMFlg1=           0
         NFxFlg=           0 DoJE=T BraDBF=F KetDBF=T FulRan=T
         wScrn=  0.000000 ICntrl=       500 IOpCl=  0 I1Cent=   200000004 NGrid=           0
         NMat0=    1 NMatS0=      1 NMatT0=    0 NMatD0=    1 NMtDS0=    0 NMtDT0=    0
 Petite list used in FoFCou.
 Mixing orbitals, IMix= 1 IMixAn=  0 NRI=1 NE=   38 Coef=  7.07106781D-01  7.07106781D-01
 Mixing orbitals, IMix= 1 IMixAn=  0 NRI=1 NE=   36 Coef= -7.07106781D-01  7.07106781D-01
 Initial guess <Sx>= 0.0000 <Sy>= 0.0000 <Sz>= 1.0000 <S**2>= 2.0000 S= 1.0000
 Gradient too large for Newton-Raphson -- use scaled steepest descent instead.
     Minimum is close to point  3 DX= -1.00D-02 DF= -1.90D-04 DXR=  2.57D-02 DFR=  5.37D-04 which will be used.
 Gradient too large for Newton-Raphson -- use scaled steepest descent instead.
     Minimum is close to point  3 DX= -2.03D-02 DF= -6.71D-05 DXR=  4.24D-02 DFR=  1.76D-03 which will be used.
 Gradient too large for Newton-Raphson -- use scaled steepest descent instead.
     Accept linear search using points  1 and  2.
 Gradient too large for Newton-Raphson -- use scaled steepest descent instead.
     Accept linear search using points  3 and  4.
 Gradient too large for Newton-Raphson -- use scaled steepest descent instead.
 Gradient too large for Newton-Raphson -- use scaled steepest descent instead.
     Accept linear search using points  1 and  2.
 Gradient too large for Newton-Raphson -- use scaled steepest descent instead.
     Accept linear search using points  2 and  3.
 Restarting incremental Fock formation.
 Gradient too large for Newton-Raphson -- use scaled steepest descent instead.
     Accept linear search using points  1 and  2.
 Gradient too large for Newton-Raphson -- use scaled steepest descent instead.
     Minimum is close to point  3 DX=  4.67D-02 DF= -4.49D-06 DXR=  4.08D-02 DFR=  1.51D-03 which will be used.
 Gradient too large for Newton-Raphson -- use scaled steepest descent instead.
     Accept linear search using points  1 and  2.
 Gradient too large for Newton-Raphson -- use scaled steepest descent instead.
 Gradient too large for Newton-Raphson -- use scaled steepest descent instead.
     Accept linear search using points  1 and  2.
 LinEq1:  Iter=  0 NonCon=     1 RMS=8.65D-05 Max=1.60D-02 NDo=     1
 AX will form     1 AO Fock derivatives at one time.
 LinEq1:  Iter=  1 NonCon=     1 RMS=4.37D-05 Max=4.41D-03 NDo=     1
 LinEq1:  Iter=  2 NonCon=     1 RMS=7.61D-06 Max=5.64D-04 NDo=     1
 LinEq1:  Iter=  3 NonCon=     1 RMS=2.36D-06 Max=1.79D-04 NDo=     1
 LinEq1:  Iter=  4 NonCon=     1 RMS=1.47D-06 Max=9.01D-05 NDo=     1
 LinEq1:  Iter=  5 NonCon=     1 RMS=4.43D-07 Max=4.06D-05 NDo=     1
 LinEq1:  Iter=  6 NonCon=     1 RMS=2.75D-07 Max=2.17D-05 NDo=     1
 LinEq1:  Iter=  7 NonCon=     1 RMS=1.80D-07 Max=1.08D-05 NDo=     1
 LinEq1:  Iter=  8 NonCon=     1 RMS=9.42D-08 Max=4.85D-06 NDo=     1
 LinEq1:  Iter=  9 NonCon=     1 RMS=3.58D-08 Max=1.85D-06 NDo=     1
 LinEq1:  Iter= 10 NonCon=     1 RMS=1.40D-08 Max=8.32D-07 NDo=     1
 LinEq1:  Iter= 11 NonCon=     1 RMS=4.86D-09 Max=3.08D-07 NDo=     1
 LinEq1:  Iter= 12 NonCon=     0 RMS=2.45D-09 Max=2.17D-07 NDo=     1
 Linear equations converged to 2.274D-08 2.274D-07 after    12 iterations.
     Accept linear search using points  1 and  2.
     Minimum is close to point  2 DX= -3.20D-02 DF= -3.54D-07 DXR=  3.31D-02 DFR=  1.12D-03 which will be used.
 LinEq1:  Iter=  0 NonCon=     1 RMS=7.11D-06 Max=8.54D-04 NDo=     1
 LinEq1:  Iter=  1 NonCon=     1 RMS=4.61D-06 Max=6.30D-04 NDo=     1
 LinEq1:  Iter=  2 NonCon=     1 RMS=1.73D-06 Max=8.47D-05 NDo=     1
 LinEq1:  Iter=  3 NonCon=     1 RMS=7.60D-07 Max=1.95D-05 NDo=     1
 LinEq1:  Iter=  4 NonCon=     1 RMS=3.38D-07 Max=2.06D-05 NDo=     1
 LinEq1:  Iter=  5 NonCon=     1 RMS=2.04D-07 Max=1.26D-05 NDo=     1
 LinEq1:  Iter=  6 NonCon=     1 RMS=1.08D-07 Max=9.17D-06 NDo=     1
 LinEq1:  Iter=  7 NonCon=     1 RMS=6.11D-08 Max=6.58D-06 NDo=     1
 LinEq1:  Iter=  8 NonCon=     1 RMS=3.10D-08 Max=3.23D-06 NDo=     1
 LinEq1:  Iter=  9 NonCon=     1 RMS=1.48D-08 Max=1.06D-06 NDo=     1
 LinEq1:  Iter= 10 NonCon=     1 RMS=5.72D-09 Max=2.52D-07 NDo=     1
 LinEq1:  Iter= 11 NonCon=     0 RMS=2.58D-09 Max=8.61D-08 NDo=     1
 Linear equations converged to 9.207D-09 9.207D-08 after    11 iterations.
     Minimum is close to point  2 DX=  2.22D-03 DF= -4.26D-12 DXR=  2.22D-03 DFR=  4.86D-06 which will be used.
 LinEq1:  Iter=  0 NonCon=     1 RMS=2.12D-08 Max=4.49D-06 NDo=     1
 LinEq1:  Iter=  1 NonCon=     1 RMS=7.94D-09 Max=4.02D-07 NDo=     1
 LinEq1:  Iter=  2 NonCon=     1 RMS=3.27D-09 Max=1.51D-07 NDo=     1
 LinEq1:  Iter=  3 NonCon=     1 RMS=2.20D-09 Max=1.45D-07 NDo=     1
 LinEq1:  Iter=  4 NonCon=     1 RMS=1.41D-09 Max=1.19D-07 NDo=     1
 LinEq1:  Iter=  5 NonCon=     1 RMS=1.01D-09 Max=7.34D-08 NDo=     1
 LinEq1:  Iter=  6 NonCon=     1 RMS=5.83D-10 Max=3.16D-08 NDo=     1
 LinEq1:  Iter=  7 NonCon=     1 RMS=2.49D-10 Max=1.66D-08 NDo=     1
 LinEq1:  Iter=  8 NonCon=     1 RMS=1.11D-10 Max=1.00D-08 NDo=     1
 LinEq1:  Iter=  9 NonCon=     1 RMS=6.03D-11 Max=6.24D-09 NDo=     1
 LinEq1:  Iter= 10 NonCon=     1 RMS=3.25D-11 Max=3.36D-09 NDo=     1
 LinEq1:  Iter= 11 NonCon=     1 RMS=1.57D-11 Max=1.06D-09 NDo=     1
 LinEq1:  Iter= 12 NonCon=     1 RMS=1.01D-11 Max=7.20D-10 NDo=     1
 LinEq1:  Iter= 13 NonCon=     0 RMS=6.40D-12 Max=1.70D-10 NDo=     1
 Linear equations converged to 2.501D-11 2.501D-10 after    13 iterations.
 SCF Done:  E(UwB97XD) =  -462.611521654     a.u. after   16 cycles
            Convg  =    0.7628D-07                    74 Fock formations.
              S**2 =  2.0125                  -V/T =  2.0059
 <Sx>= 0.0000 <Sy>= 0.0000 <Sz>= 1.0000 <S**2>= 2.0125 S= 1.0042
 <L.S>=  0.00000000000    
 Annihilation of the first spin contaminant:
 S**2 before annihilation     2.0125,   after     2.0001
 DoSCS=F DFT=T ScalE2(SS,OS)=  1.000000  1.000000
 Range of M.O.s used for correlation:     1   736
 NBasis=   736 NAE=    38 NBE=    36 NFC=     0 NFV=     0
 NROrb=    736 NOA=    38 NOB=    36 NVA=   698 NVB=   700

 **** Warning!!: The largest alpha MO coefficient is  0.95757094D+02


 **** Warning!!: The largest beta MO coefficient is  0.95718599D+02

 Symmetrizing basis deriv contribution to polar:
 IMax=3 JMax=2 DiffMx= 0.00D+00
 G2DrvN: will do    24 centers at a time, making    1 passes.
 Calling FoFCou, ICntrl=  3107 FMM=F I1Cent=   0 AccDes= 0.00D+00.
 End of G2Drv F.D. properties file   721 does not exist.
 End of G2Drv F.D. properties file   722 does not exist.
 End of G2Drv F.D. properties file   788 does not exist.
          IDoAtm=11111111111111111111111
          Differentiating once with respect to electric field.
                with respect to dipole field.
          Differentiating once with respect to nuclear coordinates.
 CalDSu exits because no D1Ps are significant.
          There are    72 degrees of freedom in the 1st order CPHF.  IDoFFX=6 NUNeed=     3.
     69 vectors produced by pass  0 Test12= 7.18D-14 1.39D-09 XBig12= 1.03D+02 4.69D+00.
 AX will form    69 AO Fock derivatives at one time.
     69 vectors produced by pass  1 Test12= 7.18D-14 1.39D-09 XBig12= 9.91D+00 4.68D-01.
     69 vectors produced by pass  2 Test12= 7.18D-14 1.39D-09 XBig12= 4.83D-01 1.07D-01.
     69 vectors produced by pass  3 Test12= 7.18D-14 1.39D-09 XBig12= 6.38D-03 1.00D-02.
     69 vectors produced by pass  4 Test12= 7.18D-14 1.39D-09 XBig12= 7.42D-05 7.63D-04.
     69 vectors produced by pass  5 Test12= 7.18D-14 1.39D-09 XBig12= 8.95D-07 8.30D-05.
     69 vectors produced by pass  6 Test12= 7.18D-14 1.39D-09 XBig12= 8.42D-09 6.59D-06.
     51 vectors produced by pass  7 Test12= 7.18D-14 1.39D-09 XBig12= 8.79D-11 5.46D-07.
      4 vectors produced by pass  8 Test12= 7.18D-14 1.39D-09 XBig12= 7.26D-13 6.19D-08.
      3 vectors produced by pass  9 Test12= 7.18D-14 1.39D-09 XBig12= 6.68D-15 5.67D-09.
 InvSVY:  IOpt=1 It=  1 EMax= 1.60D-14
 Solved reduced A of dimension   541 with    72 vectors.
 Isotropic polarizability for W=    0.000000      107.94 Bohr**3.
 End of Minotr F.D. properties file   721 does not exist.
 End of Minotr F.D. properties file   722 does not exist.
 End of Minotr F.D. properties file   788 does not exist.
 Calling FoFJK, ICntrl=    100127 FMM=F ISym2X=0 I1Cent= 0 IOpClX= 1 NMat=1 NMatS=1 NMatT=0.
 ***** Axes restored to original set *****
 -------------------------------------------------------------------
 Center     Atomic                   Forces (Hartrees/Bohr)
 Number     Number              X              Y              Z
 -------------------------------------------------------------------
      1        1           0.000000141   -0.000000259    0.000000070
      2        6          -0.000000005   -0.000000183    0.000000165
      3        1           0.000000078   -0.000000108    0.000000025
      4        1           0.000000037   -0.000000298    0.000000203
      5        6          -0.000000048    0.000000015    0.000000030
      6        1          -0.000000124   -0.000000095    0.000000171
      7        8          -0.000000096   -0.000000230    0.000000406
      8        1           0.000000051    0.000000210   -0.000000214
      9        6           0.000000051    0.000000155   -0.000000296
     10        1           0.000000037    0.000000243   -0.000000352
     11        1           0.000000120    0.000000153   -0.000000450
     12        6           0.000000113   -0.000000027   -0.000000158
     13        1           0.000000082   -0.000000088   -0.000000153
     14        1           0.000000144   -0.000000100   -0.000000270
     15        6           0.000000009    0.000000066    0.000000009
     16        1           0.000000073   -0.000000148    0.000000048
     17        6          -0.000000086    0.000000102    0.000000030
     18        1          -0.000000171    0.000000106    0.000000240
     19        1          -0.000000212    0.000000303    0.000000060
     20        8          -0.000000102    0.000000045    0.000000164
     21        1          -0.000000144    0.000000127    0.000000247
     22        8           0.000000054    0.000000042   -0.000000081
     23        1          -0.000000004   -0.000000031    0.000000106
 -------------------------------------------------------------------
 Cartesian Forces:  Max     0.000000450 RMS     0.000000164
 FormGI is forming the generalized inverse of G from B-inverse, IUseBI=4.

 GradGradGradGradGradGradGradGradGradGradGradGradGradGradGradGradGradGrad
 Berny optimization.
 Internal  Forces:  Max     0.000000327 RMS     0.000000066
 Search for a saddle point.
 Step number   2 out of a maximum of  117
 All quantities printed in internal units (Hartrees-Bohrs-Radians)
 Swapping is turned off.
 Second derivative matrix not updated -- analytic derivatives used.
 ITU=  0  0
     Eigenvalues ---   -0.03923   0.00024   0.00145   0.00190   0.00195
     Eigenvalues ---    0.00252   0.00279   0.00411   0.01581   0.03112
     Eigenvalues ---    0.03448   0.03721   0.03911   0.04012   0.04287
     Eigenvalues ---    0.04469   0.04538   0.04578   0.04591   0.04937
     Eigenvalues ---    0.05342   0.05980   0.06826   0.07034   0.07366
     Eigenvalues ---    0.10049   0.10532   0.10707   0.11671   0.12162
     Eigenvalues ---    0.12261   0.13154   0.14136   0.14681   0.14863
     Eigenvalues ---    0.15155   0.15755   0.15828   0.16346   0.19334
     Eigenvalues ---    0.21228   0.21650   0.23963   0.26789   0.27664
     Eigenvalues ---    0.29177   0.30407   0.30674   0.31554   0.32277
     Eigenvalues ---    0.32440   0.33617   0.33934   0.33974   0.34330
     Eigenvalues ---    0.34438   0.34692   0.34741   0.35159   0.37166
     Eigenvalues ---    0.39907   0.41877   0.55378
 Eigenvectors required to have negative eigenvalues:
                          R22       R7        A40       R6        A9
   1                   -0.87488   0.40232   0.11982  -0.08954  -0.06986
                          A39       A7        A8        R17       A11
   1                    0.06873   0.06636   0.06334   0.05919  -0.05690
 RFO step:  Lambda0=3.341077415D-15 Lambda= 0.00000000D+00.
 Linear search not attempted -- option 19 set.
 Iteration  1 RMS(Cart)=  0.00023298 RMS(Int)=  0.00000002
 Iteration  2 RMS(Cart)=  0.00000003 RMS(Int)=  0.00000000
 Variable       Old X    -DE/DX   Delta X   Delta X   Delta X     New X
                                 (Linear)    (Quad)   (Total)
    R1        2.05502   0.00000   0.00000   0.00000   0.00000   2.05503
    R2        2.05520   0.00000   0.00000   0.00000   0.00000   2.05520
    R3        2.05701   0.00000   0.00000   0.00000   0.00000   2.05701
    R4        2.90456   0.00000   0.00000   0.00000   0.00000   2.90456
    R5        2.08413   0.00000   0.00000   0.00000   0.00000   2.08413
    R6        2.51138   0.00000   0.00000   0.00000   0.00000   2.51138
    R7        2.26301   0.00000   0.00000   0.00000   0.00000   2.26301
    R8        2.06042   0.00000   0.00000   0.00000   0.00000   2.06042
    R9        2.05927   0.00000   0.00000   0.00000   0.00000   2.05927
   R10        2.05960   0.00000   0.00000   0.00000   0.00000   2.05960
   R11        2.87872   0.00000   0.00000   0.00000   0.00000   2.87872
   R12        2.06044   0.00000   0.00000   0.00000   0.00000   2.06044
   R13        2.06150   0.00000   0.00000   0.00000   0.00000   2.06150
   R14        2.90329   0.00000   0.00000   0.00000   0.00000   2.90329
   R15        2.08075   0.00000   0.00000   0.00000   0.00000   2.08075
   R16        2.88148   0.00000   0.00000   0.00000   0.00000   2.88148
   R17        2.62653   0.00000   0.00000   0.00000   0.00000   2.62653
   R18        2.07008   0.00000   0.00000   0.00000   0.00000   2.07008
   R19        2.06939   0.00000   0.00000   0.00000   0.00000   2.06939
   R20        2.67500   0.00000   0.00000   0.00000   0.00000   2.67500
   R21        1.80626   0.00000   0.00000   0.00000   0.00000   1.80626
   R22        2.61634   0.00000   0.00000   0.00000   0.00000   2.61634
    A1        1.89935   0.00000   0.00000   0.00000   0.00000   1.89935
    A2        1.91352   0.00000   0.00000   0.00000   0.00000   1.91352
    A3        1.91311   0.00000   0.00000   0.00000   0.00000   1.91311
    A4        1.92067   0.00000   0.00000   0.00000   0.00000   1.92068
    A5        1.88495   0.00000   0.00000   0.00000   0.00000   1.88494
    A6        1.93177   0.00000   0.00000   0.00000   0.00000   1.93177
    A7        1.92454   0.00000   0.00000   0.00000   0.00000   1.92455
    A8        1.94276   0.00000   0.00000  -0.00002  -0.00002   1.94273
    A9        1.85836   0.00000   0.00000  -0.00001  -0.00001   1.85835
   A10        1.91058   0.00000   0.00000   0.00002   0.00002   1.91060
   A11        1.86694   0.00000   0.00000   0.00001   0.00001   1.86695
   A12        1.95876   0.00000   0.00000   0.00000   0.00000   1.95876
   A13        1.88906   0.00000   0.00000   0.00000   0.00000   1.88906
   A14        1.87396   0.00000   0.00000   0.00000   0.00000   1.87396
   A15        1.94512   0.00000   0.00000   0.00000   0.00000   1.94512
   A16        1.88642   0.00000   0.00000   0.00000   0.00000   1.88642
   A17        1.94139   0.00000   0.00000   0.00000   0.00000   1.94139
   A18        1.92549   0.00000   0.00000   0.00000   0.00000   1.92549
   A19        1.92244   0.00000   0.00000   0.00000   0.00000   1.92244
   A20        1.91926   0.00000   0.00000   0.00000   0.00000   1.91926
   A21        1.99635   0.00000   0.00000   0.00000   0.00000   1.99635
   A22        1.87673   0.00000   0.00000   0.00000   0.00000   1.87673
   A23        1.87472   0.00000   0.00000   0.00000   0.00000   1.87472
   A24        1.86982   0.00000   0.00000   0.00000   0.00000   1.86982
   A25        1.85842   0.00000   0.00000   0.00000   0.00000   1.85842
   A26        1.98738   0.00000   0.00000   0.00000   0.00000   1.98738
   A27        1.89997   0.00000   0.00000   0.00000   0.00000   1.89996
   A28        1.87967   0.00000   0.00000   0.00000   0.00000   1.87967
   A29        1.91485   0.00000   0.00000   0.00000   0.00000   1.91485
   A30        1.92176   0.00000   0.00000   0.00000   0.00000   1.92177
   A31        1.88624   0.00000   0.00000   0.00000   0.00000   1.88624
   A32        1.90597   0.00000   0.00000   0.00000   0.00000   1.90597
   A33        1.89982   0.00000   0.00000   0.00000   0.00000   1.89982
   A34        1.88495   0.00000   0.00000   0.00000   0.00000   1.88495
   A35        1.93968   0.00000   0.00000   0.00000   0.00000   1.93968
   A36        1.94603   0.00000   0.00000   0.00000   0.00000   1.94603
   A37        1.90456   0.00000   0.00000   0.00000   0.00000   1.90456
   A38        1.84162   0.00000   0.00000   0.00000   0.00000   1.84162
   A39        3.15343   0.00000   0.00000  -0.00001  -0.00001   3.15343
   A40        2.91631   0.00000   0.00000  -0.00005  -0.00005   2.91626
    D1        3.11788   0.00000   0.00000   0.00000   0.00000   3.11787
    D2       -1.04130   0.00000   0.00000   0.00001   0.00001  -1.04129
    D3        1.09856   0.00000   0.00000  -0.00001  -0.00001   1.09855
    D4        1.05104   0.00000   0.00000   0.00000   0.00000   1.05103
    D5       -3.10814   0.00000   0.00000   0.00001   0.00001  -3.10813
    D6       -0.96829   0.00000   0.00000   0.00000   0.00000  -0.96829
    D7       -1.05252   0.00000   0.00000   0.00000   0.00000  -1.05252
    D8        1.07149   0.00000   0.00000   0.00001   0.00001   1.07150
    D9       -3.07184   0.00000   0.00000  -0.00001  -0.00001  -3.07184
   D10       -2.01151   0.00000   0.00000   0.00040   0.00040  -2.01111
   D11        2.17981   0.00000   0.00000   0.00041   0.00041   2.18023
   D12        0.05489   0.00000   0.00000   0.00035   0.00035   0.05524
   D13       -0.98609   0.00000   0.00000   0.00001   0.00001  -0.98608
   D14       -3.05142   0.00000   0.00000   0.00001   0.00001  -3.05141
   D15        1.12721   0.00000   0.00000   0.00001   0.00001   1.12722
   D16       -3.09595   0.00000   0.00000   0.00001   0.00001  -3.09594
   D17        1.12191   0.00000   0.00000   0.00001   0.00001   1.12192
   D18       -0.98265   0.00000   0.00000   0.00001   0.00001  -0.98264
   D19        1.09397   0.00000   0.00000   0.00001   0.00001   1.09398
   D20       -0.97136   0.00000   0.00000   0.00001   0.00001  -0.97135
   D21       -3.07591   0.00000   0.00000   0.00001   0.00001  -3.07590
   D22       -3.12604   0.00000   0.00000   0.00001   0.00001  -3.12603
   D23       -1.05737   0.00000   0.00000   0.00001   0.00001  -1.05736
   D24        1.09393   0.00000   0.00000   0.00001   0.00001   1.09394
   D25       -0.98659   0.00000   0.00000   0.00001   0.00001  -0.98658
   D26        1.08207   0.00000   0.00000   0.00001   0.00001   1.08208
   D27       -3.04982   0.00000   0.00000   0.00001   0.00001  -3.04981
   D28        1.02537   0.00000   0.00000   0.00001   0.00001   1.02538
   D29        3.09404   0.00000   0.00000   0.00001   0.00001   3.09404
   D30       -1.03785   0.00000   0.00000   0.00001   0.00001  -1.03784
   D31       -3.10185   0.00000   0.00000   0.00001   0.00001  -3.10184
   D32        1.13493   0.00000   0.00000   0.00000   0.00000   1.13494
   D33       -0.99329   0.00000   0.00000   0.00001   0.00001  -0.99329
   D34       -1.04538   0.00000   0.00000   0.00001   0.00001  -1.04537
   D35       -3.09178   0.00000   0.00000   0.00000   0.00000  -3.09177
   D36        1.06318   0.00000   0.00000   0.00001   0.00001   1.06318
   D37        1.04195   0.00000   0.00000   0.00001   0.00001   1.04196
   D38       -1.00445   0.00000   0.00000   0.00001   0.00001  -1.00444
   D39       -3.13268   0.00000   0.00000   0.00001   0.00001  -3.13267
   D40        2.64718   0.00000   0.00000   0.00004   0.00004   2.64722
   D41        0.61986   0.00000   0.00000   0.00004   0.00004   0.61990
   D42       -1.44596   0.00000   0.00000   0.00004   0.00004  -1.44593
   D43       -3.05403   0.00000   0.00000   0.00005   0.00005  -3.05398
   D44       -0.97863   0.00000   0.00000   0.00005   0.00005  -0.97858
   D45        1.12543   0.00000   0.00000   0.00006   0.00006   1.12548
         Item               Value     Threshold  Converged?
 Maximum Force            0.000000     0.000450     YES
 RMS     Force            0.000000     0.000300     YES
 Maximum Displacement     0.000947     0.001800     YES
 RMS     Displacement     0.000233     0.001200     YES
 Predicted change in Energy=-6.438493D-11
 Optimization completed.
    -- Stationary point found.
                           ----------------------------
                           !   Optimized Parameters   !
                           ! (Angstroms and Degrees)  !
 --------------------------                            --------------------------
 ! Name  Definition              Value          Derivative Info.                !
 --------------------------------------------------------------------------------
 ! R1    R(1,2)                  1.0875         -DE/DX =    0.0                 !
 ! R2    R(2,3)                  1.0876         -DE/DX =    0.0                 !
 ! R3    R(2,4)                  1.0885         -DE/DX =    0.0                 !
 ! R4    R(2,5)                  1.537          -DE/DX =    0.0                 !
 ! R5    R(5,6)                  1.1029         -DE/DX =    0.0                 !
 ! R6    R(5,7)                  1.329          -DE/DX =    0.0                 !
 ! R7    R(5,23)                 1.1975         -DE/DX =    0.0                 !
 ! R8    R(8,9)                  1.0903         -DE/DX =    0.0                 !
 ! R9    R(9,10)                 1.0897         -DE/DX =    0.0                 !
 ! R10   R(9,11)                 1.0899         -DE/DX =    0.0                 !
 ! R11   R(9,12)                 1.5234         -DE/DX =    0.0                 !
 ! R12   R(12,13)                1.0903         -DE/DX =    0.0                 !
 ! R13   R(12,14)                1.0909         -DE/DX =    0.0                 !
 ! R14   R(12,15)                1.5364         -DE/DX =    0.0                 !
 ! R15   R(15,16)                1.1011         -DE/DX =    0.0                 !
 ! R16   R(15,17)                1.5248         -DE/DX =    0.0                 !
 ! R17   R(15,22)                1.3899         -DE/DX =    0.0                 !
 ! R18   R(17,18)                1.0954         -DE/DX =    0.0                 !
 ! R19   R(17,19)                1.0951         -DE/DX =    0.0                 !
 ! R20   R(17,20)                1.4155         -DE/DX =    0.0                 !
 ! R21   R(20,21)                0.9558         -DE/DX =    0.0                 !
 ! R22   R(22,23)                1.3845         -DE/DX =    0.0                 !
 ! A1    A(1,2,3)              108.8245         -DE/DX =    0.0                 !
 ! A2    A(1,2,4)              109.6365         -DE/DX =    0.0                 !
 ! A3    A(1,2,5)              109.613          -DE/DX =    0.0                 !
 ! A4    A(3,2,4)              110.0466         -DE/DX =    0.0                 !
 ! A5    A(3,2,5)              107.9995         -DE/DX =    0.0                 !
 ! A6    A(4,2,5)              110.6822         -DE/DX =    0.0                 !
 ! A7    A(2,5,6)              110.2681         -DE/DX =    0.0                 !
 ! A8    A(2,5,7)              111.3117         -DE/DX =    0.0                 !
 ! A9    A(2,5,23)             106.4761         -DE/DX =    0.0                 !
 ! A10   A(6,5,7)              109.4681         -DE/DX =    0.0                 !
 ! A11   A(6,5,23)             106.9678         -DE/DX =    0.0                 !
 ! A12   A(7,5,23)             112.2287         -DE/DX =    0.0                 !
 ! A13   A(8,9,10)             108.2354         -DE/DX =    0.0                 !
 ! A14   A(8,9,11)             107.3698         -DE/DX =    0.0                 !
 ! A15   A(8,9,12)             111.4474         -DE/DX =    0.0                 !
 ! A16   A(10,9,11)            108.0837         -DE/DX =    0.0                 !
 ! A17   A(10,9,12)            111.2336         -DE/DX =    0.0                 !
 ! A18   A(11,9,12)            110.3225         -DE/DX =    0.0                 !
 ! A19   A(9,12,13)            110.1476         -DE/DX =    0.0                 !
 ! A20   A(9,12,14)            109.9654         -DE/DX =    0.0                 !
 ! A21   A(9,12,15)            114.3825         -DE/DX =    0.0                 !
 ! A22   A(13,12,14)           107.5288         -DE/DX =    0.0                 !
 ! A23   A(13,12,15)           107.4138         -DE/DX =    0.0                 !
 ! A24   A(14,12,15)           107.1327         -DE/DX =    0.0                 !
 ! A25   A(12,15,16)           106.4798         -DE/DX =    0.0                 !
 ! A26   A(12,15,17)           113.8685         -DE/DX =    0.0                 !
 ! A27   A(12,15,22)           108.8601         -DE/DX =    0.0                 !
 ! A28   A(16,15,17)           107.6972         -DE/DX =    0.0                 !
 ! A29   A(16,15,22)           109.7126         -DE/DX =    0.0                 !
 ! A30   A(17,15,22)           110.109          -DE/DX =    0.0                 !
 ! A31   A(15,17,18)           108.0737         -DE/DX =    0.0                 !
 ! A32   A(15,17,19)           109.204          -DE/DX =    0.0                 !
 ! A33   A(15,17,20)           108.8517         -DE/DX =    0.0                 !
 ! A34   A(18,17,19)           107.9997         -DE/DX =    0.0                 !
 ! A35   A(18,17,20)           111.1356         -DE/DX =    0.0                 !
 ! A36   A(19,17,20)           111.4993         -DE/DX =    0.0                 !
 ! A37   A(17,20,21)           109.1234         -DE/DX =    0.0                 !
 ! A38   A(15,22,23)           105.517          -DE/DX =    0.0                 !
 ! A39   L(5,23,22,18,-1)      180.6785         -DE/DX =    0.0                 !
 ! A40   L(5,23,22,18,-2)      167.092          -DE/DX =    0.0                 !
 ! D1    D(1,2,5,6)            178.6411         -DE/DX =    0.0                 !
 ! D2    D(1,2,5,7)            -59.6623         -DE/DX =    0.0                 !
 ! D3    D(1,2,5,23)            62.9426         -DE/DX =    0.0                 !
 ! D4    D(3,2,5,6)             60.2199         -DE/DX =    0.0                 !
 ! D5    D(3,2,5,7)           -178.0835         -DE/DX =    0.0                 !
 ! D6    D(3,2,5,23)           -55.4787         -DE/DX =    0.0                 !
 ! D7    D(4,2,5,6)            -60.3048         -DE/DX =    0.0                 !
 ! D8    D(4,2,5,7)             61.3918         -DE/DX =    0.0                 !
 ! D9    D(4,2,5,23)          -176.0033         -DE/DX =    0.0                 !
 ! D10   D(2,5,22,15)         -115.251          -DE/DX =    0.0                 !
 ! D11   D(6,5,22,15)          124.8942         -DE/DX =    0.0                 !
 ! D12   D(7,5,22,15)            3.1451         -DE/DX =    0.0                 !
 ! D13   D(8,9,12,13)          -56.499          -DE/DX =    0.0                 !
 ! D14   D(8,9,12,14)         -174.8333         -DE/DX =    0.0                 !
 ! D15   D(8,9,12,15)           64.5845         -DE/DX =    0.0                 !
 ! D16   D(10,9,12,13)        -177.3849         -DE/DX =    0.0                 !
 ! D17   D(10,9,12,14)          64.2807         -DE/DX =    0.0                 !
 ! D18   D(10,9,12,15)         -56.3015         -DE/DX =    0.0                 !
 ! D19   D(11,9,12,13)          62.6798         -DE/DX =    0.0                 !
 ! D20   D(11,9,12,14)         -55.6546         -DE/DX =    0.0                 !
 ! D21   D(11,9,12,15)        -176.2368         -DE/DX =    0.0                 !
 ! D22   D(9,12,15,16)        -179.1088         -DE/DX =    0.0                 !
 ! D23   D(9,12,15,17)         -60.5829         -DE/DX =    0.0                 !
 ! D24   D(9,12,15,22)          62.6773         -DE/DX =    0.0                 !
 ! D25   D(13,12,15,16)        -56.5276         -DE/DX =    0.0                 !
 ! D26   D(13,12,15,17)         61.9983         -DE/DX =    0.0                 !
 ! D27   D(13,12,15,22)       -174.7415         -DE/DX =    0.0                 !
 ! D28   D(14,12,15,16)         58.7493         -DE/DX =    0.0                 !
 ! D29   D(14,12,15,17)        177.2752         -DE/DX =    0.0                 !
 ! D30   D(14,12,15,22)        -59.4646         -DE/DX =    0.0                 !
 ! D31   D(12,15,17,18)       -177.723          -DE/DX =    0.0                 !
 ! D32   D(12,15,17,19)         65.027          -DE/DX =    0.0                 !
 ! D33   D(12,15,17,20)        -56.9115         -DE/DX =    0.0                 !
 ! D34   D(16,15,17,18)        -59.8958         -DE/DX =    0.0                 !
 ! D35   D(16,15,17,19)       -177.1458         -DE/DX =    0.0                 !
 ! D36   D(16,15,17,20)         60.9157         -DE/DX =    0.0                 !
 ! D37   D(22,15,17,18)         59.6994         -DE/DX =    0.0                 !
 ! D38   D(22,15,17,19)        -57.5507         -DE/DX =    0.0                 !
 ! D39   D(22,15,17,20)       -179.4892         -DE/DX =    0.0                 !
 ! D40   D(12,15,22,23)        151.6723         -DE/DX =    0.0                 !
 ! D41   D(16,15,22,23)         35.5156         -DE/DX =    0.0                 !
 ! D42   D(17,15,22,23)        -82.8475         -DE/DX =    0.0                 !
 ! D43   D(15,17,20,21)       -174.9832         -DE/DX =    0.0                 !
 ! D44   D(18,17,20,21)        -56.0716         -DE/DX =    0.0                 !
 ! D45   D(19,17,20,21)         64.4822         -DE/DX =    0.0                 !
 --------------------------------------------------------------------------------
 GradGradGradGradGradGradGradGradGradGradGradGradGradGradGradGradGradGrad

                          Input orientation:                          
 ---------------------------------------------------------------------
 Center     Atomic      Atomic             Coordinates (Angstroms)
 Number     Number       Type             X           Y           Z
 ---------------------------------------------------------------------
      1          1           0       -2.817249   -1.287104    1.182294
      2          6           0       -3.292641   -0.976070    0.255010
      3          1           0       -3.310699   -1.820246   -0.430437
      4          1           0       -4.307468   -0.639454    0.459202
      5          6           0       -2.468916    0.146613   -0.395767
      6          1           0       -2.928612    0.453789   -1.350049
      7          8           0       -2.369575    1.200636    0.407546
      8          1           0        3.296578   -0.695254   -0.711261
      9          6           0        2.739446   -1.491030   -0.216124
     10          1           0        2.232022   -2.078731   -0.980725
     11          1           0        3.464621   -2.135677    0.280281
     12          6           0        1.749106   -0.930673    0.796711
     13          1           0        2.269043   -0.308666    1.525826
     14          1           0        1.271847   -1.746386    1.341593
     15          6           0        0.627323   -0.079212    0.182708
     16          1           0        0.004398    0.268510    1.021424
     17          6           0        1.126437    1.152048   -0.565587
     18          1           0        0.253837    1.707436   -0.926282
     19          1           0        1.708191    0.832878   -1.436723
     20          8           0        1.903745    1.939802    0.317032
     21          1           0        2.153384    2.750252   -0.123955
     22          8           0       -0.130974   -0.878539   -0.664569
     23          1           0       -1.400005   -0.325023   -0.658598
 ---------------------------------------------------------------------
                    Distance matrix (angstroms):
                    1          2          3          4          5
     1  H    0.000000
     2  C    1.087472   0.000000
     3  H    1.768795   1.087565   0.000000
     4  H    1.778502   1.088522   1.783053   0.000000
     5  C    2.160361   1.537027   2.139704   2.174660   0.000000
     6  H    3.075040   2.180189   2.482521   2.523848   1.102874
     7  O    2.643765   2.369254   3.273172   2.672831   1.328964
     8  H    6.427653   6.665609   6.708247   7.693804   5.835169
     9  C    5.733587   6.072333   6.062885   7.130235   5.462709
    10  H    5.549817   5.767565   5.575965   6.849076   5.233847
    11  H    6.402781   6.856086   6.819793   7.916822   6.393181
    12  C    4.596446   5.070967   5.281937   6.072957   4.513785
    13  H    5.190927   5.743930   6.102897   6.670653   5.133035
    14  H    4.117891   4.754850   4.913784   5.756099   4.538191
    15  C    3.784607   4.021902   4.349156   4.974182   3.157899
    16  H    3.226067   3.606499   4.178597   4.442149   2.853169
    17  C    4.955523   4.972978   5.342375   5.812658   3.737152
    18  H    4.779638   4.601539   5.039476   5.313470   3.182923
    19  H    5.642090   5.580553   5.765495   6.476917   4.359217
    20  O    5.783545   5.958908   6.472024   6.726957   4.779516
    21  H    6.535574   6.609711   7.130188   7.319344   5.312107
    22  O    3.285407   3.294127   3.324496   4.331642   2.566937
    23  H    2.514570   2.200139   2.436904   3.130764   1.197535
                    6          7          8          9         10
     6  H    0.000000
     7  O    1.989835   0.000000
     8  H    6.362495   6.078768   0.000000
     9  C    6.098769   5.808281   1.090328   0.000000
    10  H    5.760400   5.818612   1.766324   1.089719   0.000000
    11  H    7.087788   6.721981   1.756762   1.089893   1.764278
    12  C    5.329761   4.653758   2.173493   1.523355   2.170374
    13  H    5.988957   5.004530   2.491954   2.157232   3.068761
    14  H    5.452482   4.776750   3.068977   2.155350   2.534866
    15  C    3.908722   3.266491   2.881599   2.571646   2.815442
    16  H    3.776342   2.623252   3.843109   3.479655   3.805319
    17  C    4.188839   3.629249   2.853640   3.116053   3.439854
    18  H    3.446620   2.986342   3.882966   4.112513   4.272148
    19  H    4.653081   4.490518   2.320442   2.820265   2.993292
    20  O    5.323445   4.337722   3.152918   3.571170   4.235628
    21  H    5.709968   4.810506   3.677408   4.282574   4.905030
    22  O    3.173603   3.237859   3.432767   2.969102   2.669114
    23  H    1.849673   2.098657   4.711447   4.323241   4.046095
                   11         12         13         14         15
    11  H    0.000000
    12  C    2.159104   0.000000
    13  H    2.513715   1.090337   0.000000
    14  H    2.467020   1.090898   1.759369   0.000000
    15  C    3.505543   1.536354   2.133508   2.130233   0.000000
    16  H    4.278149   2.128977   2.390851   2.401821   1.101086
    17  C    4.122103   2.565405   2.795217   3.472665   1.524816
    18  H    5.151160   3.487715   3.760127   4.255407   2.135758
    19  H    3.852981   2.846052   3.224030   3.816023   2.150056
    20  O    4.364312   2.914384   2.578805   3.877758   2.392429
    21  H    5.074944   3.815793   3.477374   4.810893   3.229361
    22  O    3.924468   2.381756   3.298889   2.597259   1.389898
    23  H    5.274898   3.521596   4.270115   3.627648   2.208682
                   16         17         18         19         20
    16  H    0.000000
    17  C    2.134997   0.000000
    18  H    2.434396   1.095439   0.000000
    19  H    3.043666   1.095073   1.772159   0.000000
    20  O    2.626196   1.415549   2.078947   2.083069   0.000000
    21  H    3.476935   1.950363   2.310730   2.365984   0.955834
    22  O    2.043678   2.390433   2.627517   2.628250   3.612018
    23  H    2.268723   2.928020   2.633959   3.406919   4.122627
                   21         22         23
    21  H    0.000000
    22  O    4.321885   0.000000
    23  H    4.729665   1.384505   0.000000
 Stoichiometry    C6H14O3(3)
 Framework group  C1[X(C6H14O3)]
 Deg. of freedom    63
 Full point group                 C1      NOp   1
 Largest Abelian subgroup         C1      NOp   1
 Largest concise Abelian subgroup C1      NOp   1
                         Standard orientation:                         
 ---------------------------------------------------------------------
 Center     Atomic      Atomic             Coordinates (Angstroms)
 Number     Number       Type             X           Y           Z
 ---------------------------------------------------------------------
      1          1           0       -2.817744   -1.286041    1.182100
      2          6           0       -3.293016   -0.974824    0.254816
      3          1           0       -3.311399   -1.818993   -0.430631
      4          1           0       -4.307714   -0.637818    0.459007
      5          6           0       -2.468859    0.147542   -0.395961
      6          1           0       -2.928437    0.454894   -1.350243
      7          8           0       -2.369113    1.201526    0.407352
      8          1           0        3.296311   -0.696543   -0.711455
      9          6           0        2.738873   -1.492105   -0.216318
     10          1           0        2.231223   -2.079611   -0.980919
     11          1           0        3.463800   -2.137031    0.280086
     12          6           0        1.748748   -0.931367    0.796517
     13          1           0        2.268924   -0.309560    1.525631
     14          1           0        1.271176   -1.746896    1.341398
     15          6           0        0.627293   -0.079475    0.182514
     16          1           0        0.004502    0.268488    1.021230
     17          6           0        1.126880    1.151594   -0.565781
     18          1           0        0.254494    1.707317   -0.926476
     19          1           0        1.708512    0.832199   -1.436917
     20          8           0        1.904492    1.939048    0.316838
     21          1           0        2.154442    2.749402   -0.124149
     22          8           0       -0.131312   -0.878510   -0.664763
     23          1           0       -1.400130   -0.324505   -0.658792
 ---------------------------------------------------------------------
 Rotational constants (GHZ):           2.1968289           0.8035022           0.6488056

 **********************************************************************

            Population analysis using the SCF Density.

 **********************************************************************

 Orbital symmetries:
 Alpha Orbitals:
       Occupied  (A) (A) (A) (A) (A) (A) (A) (A) (A) (A) (A) (A)
                 (A) (A) (A) (A) (A) (A) (A) (A) (A) (A) (A) (A)
                 (A) (A) (A) (A) (A) (A) (A) (A) (A) (A) (A) (A)
                 (A) (A)
       Virtual   (A) (A) (A) (A) (A) (A) (A) (A) (A) (A) (A) (A)
                 (A) (A) (A) (A) (A) (A) (A) (A) (A) (A) (A) (A)
                 (A) (A) (A) (A) (A) (A) (A) (A) (A) (A) (A) (A)
                 (A) (A) (A) (A) (A) (A) (A) (A) (A) (A) (A) (A)
                 (A) (A) (A) (A) (A) (A) (A) (A) (A) (A) (A) (A)
                 (A) (A) (A) (A) (A) (A) (A) (A) (A) (A) (A) (A)
                 (A) (A) (A) (A) (A) (A) (A) (A) (A) (A) (A) (A)
                 (A) (A) (A) (A) (A) (A) (A) (A) (A) (A) (A) (A)
                 (A) (A) (A) (A) (A) (A) (A) (A) (A) (A) (A) (A)
                 (A) (A) (A) (A) (A) (A) (A) (A) (A) (A) (A) (A)
                 (A) (A) (A) (A) (A) (A) (A) (A) (A) (A) (A) (A)
                 (A) (A) (A) (A) (A) (A) (A) (A) (A) (A) (A) (A)
                 (A) (A) (A) (A) (A) (A) (A) (A) (A) (A) (A) (A)
                 (A) (A) (A) (A) (A) (A) (A) (A) (A) (A) (A) (A)
                 (A) (A) (A) (A) (A) (A) (A) (A) (A) (A) (A) (A)
                 (A) (A) (A) (A) (A) (A) (A) (A) (A) (A) (A) (A)
                 (A) (A) (A) (A) (A) (A) (A) (A) (A) (A) (A) (A)
                 (A) (A) (A) (A) (A) (A) (A) (A) (A) (A) (A) (A)
                 (A) (A) (A) (A) (A) (A) (A) (A) (A) (A) (A) (A)
                 (A) (A) (A) (A) (A) (A) (A) (A) (A) (A) (A) (A)
                 (A) (A) (A) (A) (A) (A) (A) (A) (A) (A) (A) (A)
                 (A) (A) (A) (A) (A) (A) (A) (A) (A) (A) (A) (A)
                 (A) (A) (A) (A) (A) (A) (A) (A) (A) (A) (A) (A)
                 (A) (A) (A) (A) (A) (A) (A) (A) (A) (A) (A) (A)
                 (A) (A) (A) (A) (A) (A) (A) (A) (A) (A) (A) (A)
                 (A) (A) (A) (A) (A) (A) (A) (A) (A) (A) (A) (A)
                 (A) (A) (A) (A) (A) (A) (A) (A) (A) (A) (A) (A)
                 (A) (A) (A) (A) (A) (A) (A) (A) (A) (A) (A) (A)
                 (A) (A) (A) (A) (A) (A) (A) (A) (A) (A) (A) (A)
                 (A) (A) (A) (A) (A) (A) (A) (A) (A) (A) (A) (A)
                 (A) (A) (A) (A) (A) (A) (A) (A) (A) (A) (A) (A)
                 (A) (A) (A) (A) (A) (A) (A) (A) (A) (A) (A) (A)
                 (A) (A) (A) (A) (A) (A) (A) (A) (A) (A) (A) (A)
                 (A) (A) (A) (A) (A) (A) (A) (A) (A) (A) (A) (A)
                 (A) (A) (A) (A) (A) (A) (A) (A) (A) (A) (A) (A)
                 (A) (A) (A) (A) (A) (A) (A) (A) (A) (A) (A) (A)
                 (A) (A) (A) (A) (A) (A) (A) (A) (A) (A) (A) (A)
                 (A) (A) (A) (A) (A) (A) (A) (A) (A) (A) (A) (A)
                 (A) (A) (A) (A) (A) (A) (A) (A) (A) (A) (A) (A)
                 (A) (A) (A) (A) (A) (A) (A) (A) (A) (A) (A) (A)
                 (A) (A) (A) (A) (A) (A) (A) (A) (A) (A) (A) (A)
                 (A) (A) (A) (A) (A) (A) (A) (A) (A) (A) (A) (A)
                 (A) (A) (A) (A) (A) (A) (A) (A) (A) (A) (A) (A)
                 (A) (A) (A) (A) (A) (A) (A) (A) (A) (A) (A) (A)
                 (A) (A) (A) (A) (A) (A) (A) (A) (A) (A) (A) (A)
                 (A) (A) (A) (A) (A) (A) (A) (A) (A) (A) (A) (A)
                 (A) (A) (A) (A) (A) (A) (A) (A) (A) (A) (A) (A)
                 (A) (A) (A) (A) (A) (A) (A) (A) (A) (A) (A) (A)
                 (A) (A) (A) (A) (A) (A) (A) (A) (A) (A) (A) (A)
                 (A) (A) (A) (A) (A) (A) (A) (A) (A) (A) (A) (A)
                 (A) (A) (A) (A) (A) (A) (A) (A) (A) (A) (A) (A)
                 (A) (A) (A) (A) (A) (A) (A) (A) (A) (A) (A) (A)
                 (A) (A) (A) (A) (A) (A) (A) (A) (A) (A) (A) (A)
                 (A) (A) (A) (A) (A) (A) (A) (A) (A) (A) (A) (A)
                 (A) (A) (A) (A) (A) (A) (A) (A) (A) (A) (A) (A)
                 (A) (A) (A) (A) (A) (A) (A) (A) (A) (A) (A) (A)
                 (A) (A) (A) (A) (A) (A) (A) (A) (A) (A) (A) (A)
                 (A) (A) (A) (A) (A) (A) (A) (A) (A) (A) (A) (A)
                 (A) (A)
 Beta  Orbitals:
       Occupied  (A) (A) (A) (A) (A) (A) (A) (A) (A) (A) (A) (A)
                 (A) (A) (A) (A) (A) (A) (A) (A) (A) (A) (A) (A)
                 (A) (A) (A) (A) (A) (A) (A) (A) (A) (A) (A) (A)
       Virtual   (A) (A) (A) (A) (A) (A) (A) (A) (A) (A) (A) (A)
                 (A) (A) (A) (A) (A) (A) (A) (A) (A) (A) (A) (A)
                 (A) (A) (A) (A) (A) (A) (A) (A) (A) (A) (A) (A)
                 (A) (A) (A) (A) (A) (A) (A) (A) (A) (A) (A) (A)
                 (A) (A) (A) (A) (A) (A) (A) (A) (A) (A) (A) (A)
                 (A) (A) (A) (A) (A) (A) (A) (A) (A) (A) (A) (A)
                 (A) (A) (A) (A) (A) (A) (A) (A) (A) (A) (A) (A)
                 (A) (A) (A) (A) (A) (A) (A) (A) (A) (A) (A) (A)
                 (A) (A) (A) (A) (A) (A) (A) (A) (A) (A) (A) (A)
                 (A) (A) (A) (A) (A) (A) (A) (A) (A) (A) (A) (A)
                 (A) (A) (A) (A) (A) (A) (A) (A) (A) (A) (A) (A)
                 (A) (A) (A) (A) (A) (A) (A) (A) (A) (A) (A) (A)
                 (A) (A) (A) (A) (A) (A) (A) (A) (A) (A) (A) (A)
                 (A) (A) (A) (A) (A) (A) (A) (A) (A) (A) (A) (A)
                 (A) (A) (A) (A) (A) (A) (A) (A) (A) (A) (A) (A)
                 (A) (A) (A) (A) (A) (A) (A) (A) (A) (A) (A) (A)
                 (A) (A) (A) (A) (A) (A) (A) (A) (A) (A) (A) (A)
                 (A) (A) (A) (A) (A) (A) (A) (A) (A) (A) (A) (A)
                 (A) (A) (A) (A) (A) (A) (A) (A) (A) (A) (A) (A)
                 (A) (A) (A) (A) (A) (A) (A) (A) (A) (A) (A) (A)
                 (A) (A) (A) (A) (A) (A) (A) (A) (A) (A) (A) (A)
                 (A) (A) (A) (A) (A) (A) (A) (A) (A) (A) (A) (A)
                 (A) (A) (A) (A) (A) (A) (A) (A) (A) (A) (A) (A)
                 (A) (A) (A) (A) (A) (A) (A) (A) (A) (A) (A) (A)
                 (A) (A) (A) (A) (A) (A) (A) (A) (A) (A) (A) (A)
                 (A) (A) (A) (A) (A) (A) (A) (A) (A) (A) (A) (A)
                 (A) (A) (A) (A) (A) (A) (A) (A) (A) (A) (A) (A)
                 (A) (A) (A) (A) (A) (A) (A) (A) (A) (A) (A) (A)
                 (A) (A) (A) (A) (A) (A) (A) (A) (A) (A) (A) (A)
                 (A) (A) (A) (A) (A) (A) (A) (A) (A) (A) (A) (A)
                 (A) (A) (A) (A) (A) (A) (A) (A) (A) (A) (A) (A)
                 (A) (A) (A) (A) (A) (A) (A) (A) (A) (A) (A) (A)
                 (A) (A) (A) (A) (A) (A) (A) (A) (A) (A) (A) (A)
                 (A) (A) (A) (A) (A) (A) (A) (A) (A) (A) (A) (A)
                 (A) (A) (A) (A) (A) (A) (A) (A) (A) (A) (A) (A)
                 (A) (A) (A) (A) (A) (A) (A) (A) (A) (A) (A) (A)
                 (A) (A) (A) (A) (A) (A) (A) (A) (A) (A) (A) (A)
                 (A) (A) (A) (A) (A) (A) (A) (A) (A) (A) (A) (A)
                 (A) (A) (A) (A) (A) (A) (A) (A) (A) (A) (A) (A)
                 (A) (A) (A) (A) (A) (A) (A) (A) (A) (A) (A) (A)
                 (A) (A) (A) (A) (A) (A) (A) (A) (A) (A) (A) (A)
                 (A) (A) (A) (A) (A) (A) (A) (A) (A) (A) (A) (A)
                 (A) (A) (A) (A) (A) (A) (A) (A) (A) (A) (A) (A)
                 (A) (A) (A) (A) (A) (A) (A) (A) (A) (A) (A) (A)
                 (A) (A) (A) (A) (A) (A) (A) (A) (A) (A) (A) (A)
                 (A) (A) (A) (A) (A) (A) (A) (A) (A) (A) (A) (A)
                 (A) (A) (A) (A) (A) (A) (A) (A) (A) (A) (A) (A)
                 (A) (A) (A) (A) (A) (A) (A) (A) (A) (A) (A) (A)
                 (A) (A) (A) (A) (A) (A) (A) (A) (A) (A) (A) (A)
                 (A) (A) (A) (A) (A) (A) (A) (A) (A) (A) (A) (A)
                 (A) (A) (A) (A) (A) (A) (A) (A) (A) (A) (A) (A)
                 (A) (A) (A) (A) (A) (A) (A) (A) (A) (A) (A) (A)
                 (A) (A) (A) (A) (A) (A) (A) (A) (A) (A) (A) (A)
                 (A) (A) (A) (A) (A) (A) (A) (A) (A) (A) (A) (A)
                 (A) (A) (A) (A) (A) (A) (A) (A) (A) (A) (A) (A)
                 (A) (A) (A) (A) (A) (A) (A) (A) (A) (A) (A) (A)
                 (A) (A) (A) (A) (A) (A) (A) (A) (A) (A) (A) (A)
                 (A) (A) (A) (A) (A) (A) (A) (A) (A) (A) (A) (A)
                 (A) (A) (A) (A)
 The electronic state is 3-A.
 Alpha  occ. eigenvalues --  -19.33391 -19.26076 -19.25245 -10.36313 -10.32484
 Alpha  occ. eigenvalues --  -10.32127 -10.31007 -10.27479 -10.26203  -1.18033
 Alpha  occ. eigenvalues --   -1.12806  -1.10645  -0.87496  -0.86622  -0.80468
 Alpha  occ. eigenvalues --   -0.73643  -0.72660  -0.64100  -0.62819  -0.60439
 Alpha  occ. eigenvalues --   -0.59851  -0.56310  -0.55366  -0.54175  -0.51427
 Alpha  occ. eigenvalues --   -0.49785  -0.49578  -0.49499  -0.48102  -0.45628
 Alpha  occ. eigenvalues --   -0.44368  -0.43222  -0.42354  -0.41226  -0.40368
 Alpha  occ. eigenvalues --   -0.36048  -0.34946  -0.32842
 Alpha virt. eigenvalues --    0.02751   0.03371   0.03752   0.04228   0.04887
 Alpha virt. eigenvalues --    0.05059   0.05636   0.06241   0.06680   0.07279
 Alpha virt. eigenvalues --    0.07364   0.08067   0.08653   0.09105   0.10416
 Alpha virt. eigenvalues --    0.10862   0.11320   0.11625   0.11951   0.12524
 Alpha virt. eigenvalues --    0.12759   0.12983   0.13702   0.13972   0.14386
 Alpha virt. eigenvalues --    0.14971   0.15142   0.15425   0.15673   0.16494
 Alpha virt. eigenvalues --    0.16853   0.17295   0.17852   0.18440   0.18847
 Alpha virt. eigenvalues --    0.19387   0.19778   0.20342   0.21325   0.22012
 Alpha virt. eigenvalues --    0.22027   0.22868   0.23216   0.23572   0.24039
 Alpha virt. eigenvalues --    0.24553   0.24814   0.25380   0.25593   0.25997
 Alpha virt. eigenvalues --    0.26475   0.26721   0.27049   0.27941   0.28288
 Alpha virt. eigenvalues --    0.28447   0.28733   0.30229   0.30442   0.30559
 Alpha virt. eigenvalues --    0.31160   0.31667   0.32096   0.32430   0.32993
 Alpha virt. eigenvalues --    0.33165   0.34240   0.34522   0.35215   0.35576
 Alpha virt. eigenvalues --    0.35780   0.36392   0.36674   0.36895   0.37166
 Alpha virt. eigenvalues --    0.37280   0.37585   0.37788   0.38340   0.38786
 Alpha virt. eigenvalues --    0.39227   0.39805   0.40255   0.40605   0.40939
 Alpha virt. eigenvalues --    0.41101   0.41516   0.41767   0.42600   0.42691
 Alpha virt. eigenvalues --    0.42894   0.43110   0.43925   0.44177   0.44946
 Alpha virt. eigenvalues --    0.45205   0.45678   0.46473   0.46795   0.47155
 Alpha virt. eigenvalues --    0.47499   0.47809   0.48762   0.49093   0.49425
 Alpha virt. eigenvalues --    0.50226   0.50638   0.51013   0.51324   0.51737
 Alpha virt. eigenvalues --    0.51944   0.52598   0.52909   0.53181   0.53999
 Alpha virt. eigenvalues --    0.54368   0.55037   0.55133   0.55716   0.56267
 Alpha virt. eigenvalues --    0.56766   0.57091   0.57612   0.57944   0.58657
 Alpha virt. eigenvalues --    0.58689   0.60464   0.60742   0.61107   0.61304
 Alpha virt. eigenvalues --    0.62188   0.62318   0.62726   0.63721   0.64520
 Alpha virt. eigenvalues --    0.65736   0.66286   0.66857   0.67386   0.67922
 Alpha virt. eigenvalues --    0.68931   0.69584   0.70279   0.70756   0.71583
 Alpha virt. eigenvalues --    0.71768   0.72690   0.72978   0.74513   0.74911
 Alpha virt. eigenvalues --    0.74967   0.75491   0.76086   0.77190   0.77469
 Alpha virt. eigenvalues --    0.78092   0.78388   0.78799   0.79437   0.79739
 Alpha virt. eigenvalues --    0.80670   0.81502   0.81847   0.82670   0.83120
 Alpha virt. eigenvalues --    0.83636   0.84259   0.85120   0.85462   0.86228
 Alpha virt. eigenvalues --    0.86639   0.87508   0.88029   0.88562   0.89300
 Alpha virt. eigenvalues --    0.89633   0.90278   0.90787   0.91293   0.91736
 Alpha virt. eigenvalues --    0.92157   0.92488   0.92954   0.93302   0.93859
 Alpha virt. eigenvalues --    0.94128   0.94590   0.95434   0.96131   0.97055
 Alpha virt. eigenvalues --    0.97356   0.97972   0.98443   0.98602   0.99439
 Alpha virt. eigenvalues --    0.99887   1.00797   1.01010   1.01365   1.02431
 Alpha virt. eigenvalues --    1.03218   1.04065   1.04541   1.04937   1.05226
 Alpha virt. eigenvalues --    1.05684   1.05939   1.06649   1.07386   1.07798
 Alpha virt. eigenvalues --    1.08874   1.09489   1.10548   1.10772   1.11497
 Alpha virt. eigenvalues --    1.11786   1.12328   1.12908   1.13243   1.13799
 Alpha virt. eigenvalues --    1.15025   1.15281   1.15678   1.15782   1.17061
 Alpha virt. eigenvalues --    1.17685   1.18051   1.18730   1.19208   1.19922
 Alpha virt. eigenvalues --    1.20672   1.22216   1.22643   1.22861   1.23638
 Alpha virt. eigenvalues --    1.23965   1.24699   1.25321   1.25522   1.26111
 Alpha virt. eigenvalues --    1.26650   1.27472   1.28004   1.28935   1.29247
 Alpha virt. eigenvalues --    1.30245   1.30838   1.31643   1.33091   1.33324
 Alpha virt. eigenvalues --    1.33840   1.34791   1.36029   1.36225   1.37136
 Alpha virt. eigenvalues --    1.38033   1.38268   1.38876   1.39423   1.39765
 Alpha virt. eigenvalues --    1.41165   1.41951   1.42946   1.43602   1.43958
 Alpha virt. eigenvalues --    1.44379   1.45339   1.46193   1.46663   1.47628
 Alpha virt. eigenvalues --    1.48203   1.49181   1.49988   1.50818   1.51326
 Alpha virt. eigenvalues --    1.51658   1.52153   1.53857   1.54336   1.54850
 Alpha virt. eigenvalues --    1.55311   1.55527   1.56548   1.56926   1.57225
 Alpha virt. eigenvalues --    1.57612   1.58413   1.58714   1.59317   1.59882
 Alpha virt. eigenvalues --    1.60280   1.61078   1.61429   1.62547   1.63243
 Alpha virt. eigenvalues --    1.64360   1.65108   1.65530   1.66183   1.67101
 Alpha virt. eigenvalues --    1.67616   1.68309   1.68664   1.69514   1.69790
 Alpha virt. eigenvalues --    1.70880   1.70965   1.71694   1.72922   1.73017
 Alpha virt. eigenvalues --    1.73307   1.74246   1.74952   1.75113   1.76903
 Alpha virt. eigenvalues --    1.77127   1.77836   1.78880   1.79808   1.79986
 Alpha virt. eigenvalues --    1.80474   1.81275   1.82675   1.82905   1.84136
 Alpha virt. eigenvalues --    1.84873   1.85512   1.86861   1.87090   1.88641
 Alpha virt. eigenvalues --    1.90039   1.90270   1.91362   1.92371   1.93022
 Alpha virt. eigenvalues --    1.93218   1.93724   1.94834   1.96207   1.97732
 Alpha virt. eigenvalues --    1.97979   1.98723   1.99886   2.00944   2.01646
 Alpha virt. eigenvalues --    2.02502   2.03590   2.06199   2.06622   2.07653
 Alpha virt. eigenvalues --    2.08319   2.08803   2.09248   2.10765   2.11718
 Alpha virt. eigenvalues --    2.12296   2.13237   2.13304   2.14811   2.15324
 Alpha virt. eigenvalues --    2.16832   2.18039   2.18924   2.19396   2.20085
 Alpha virt. eigenvalues --    2.20634   2.22546   2.24231   2.25507   2.26083
 Alpha virt. eigenvalues --    2.27235   2.28721   2.30143   2.30444   2.31485
 Alpha virt. eigenvalues --    2.32634   2.34055   2.34252   2.36388   2.37301
 Alpha virt. eigenvalues --    2.38239   2.40011   2.42040   2.42463   2.44401
 Alpha virt. eigenvalues --    2.45158   2.46625   2.48852   2.48972   2.50036
 Alpha virt. eigenvalues --    2.52539   2.54229   2.55380   2.56846   2.59084
 Alpha virt. eigenvalues --    2.59814   2.62204   2.63401   2.66799   2.67200
 Alpha virt. eigenvalues --    2.68777   2.69680   2.71154   2.72925   2.74906
 Alpha virt. eigenvalues --    2.75863   2.77502   2.78941   2.80724   2.81418
 Alpha virt. eigenvalues --    2.82643   2.84573   2.84990   2.86523   2.89645
 Alpha virt. eigenvalues --    2.90387   2.92356   2.93481   2.94750   2.97058
 Alpha virt. eigenvalues --    2.98202   3.00550   3.01863   3.06725   3.08219
 Alpha virt. eigenvalues --    3.10153   3.12259   3.13177   3.13728   3.15545
 Alpha virt. eigenvalues --    3.19487   3.21541   3.22580   3.23928   3.26063
 Alpha virt. eigenvalues --    3.28634   3.29269   3.32127   3.32359   3.33687
 Alpha virt. eigenvalues --    3.34577   3.36383   3.37557   3.39146   3.39682
 Alpha virt. eigenvalues --    3.40947   3.42329   3.43745   3.44861   3.45655
 Alpha virt. eigenvalues --    3.46381   3.46415   3.47041   3.49500   3.50664
 Alpha virt. eigenvalues --    3.51295   3.52986   3.54894   3.55724   3.57041
 Alpha virt. eigenvalues --    3.57594   3.58131   3.58629   3.60151   3.61540
 Alpha virt. eigenvalues --    3.63240   3.63935   3.66505   3.67256   3.68403
 Alpha virt. eigenvalues --    3.69303   3.70573   3.71379   3.71474   3.72210
 Alpha virt. eigenvalues --    3.74005   3.74625   3.75849   3.76395   3.77179
 Alpha virt. eigenvalues --    3.78250   3.79076   3.80409   3.81245   3.82709
 Alpha virt. eigenvalues --    3.83577   3.83873   3.85000   3.87414   3.87780
 Alpha virt. eigenvalues --    3.88583   3.89852   3.90994   3.91534   3.92164
 Alpha virt. eigenvalues --    3.92470   3.94260   3.96173   3.96916   3.97457
 Alpha virt. eigenvalues --    3.98694   3.99227   3.99976   4.01542   4.03476
 Alpha virt. eigenvalues --    4.03700   4.05162   4.05531   4.07148   4.07940
 Alpha virt. eigenvalues --    4.08056   4.08862   4.10965   4.12160   4.13759
 Alpha virt. eigenvalues --    4.14585   4.15851   4.18140   4.18820   4.20854
 Alpha virt. eigenvalues --    4.22811   4.23294   4.24092   4.25372   4.25999
 Alpha virt. eigenvalues --    4.28119   4.29795   4.30468   4.32296   4.33704
 Alpha virt. eigenvalues --    4.34345   4.36245   4.37835   4.39184   4.39875
 Alpha virt. eigenvalues --    4.39964   4.41955   4.43949   4.44443   4.45605
 Alpha virt. eigenvalues --    4.47171   4.49364   4.49716   4.51104   4.52810
 Alpha virt. eigenvalues --    4.53663   4.56008   4.56473   4.59413   4.59485
 Alpha virt. eigenvalues --    4.60284   4.61875   4.62143   4.63902   4.64889
 Alpha virt. eigenvalues --    4.66836   4.68353   4.69998   4.70957   4.72758
 Alpha virt. eigenvalues --    4.73266   4.74517   4.76079   4.78076   4.80536
 Alpha virt. eigenvalues --    4.82088   4.83412   4.85966   4.86497   4.87125
 Alpha virt. eigenvalues --    4.88580   4.88893   4.91246   4.91943   4.93978
 Alpha virt. eigenvalues --    4.95018   4.95595   4.97177   4.98486   5.00850
 Alpha virt. eigenvalues --    5.02296   5.03574   5.04891   5.05198   5.06721
 Alpha virt. eigenvalues --    5.07192   5.08264   5.10450   5.11932   5.13074
 Alpha virt. eigenvalues --    5.14877   5.15115   5.16594   5.18090   5.19888
 Alpha virt. eigenvalues --    5.21312   5.22217   5.23176   5.25987   5.26651
 Alpha virt. eigenvalues --    5.27569   5.28246   5.30196   5.31994   5.33248
 Alpha virt. eigenvalues --    5.34645   5.36989   5.37569   5.38640   5.41908
 Alpha virt. eigenvalues --    5.43915   5.46549   5.47192   5.49109   5.49385
 Alpha virt. eigenvalues --    5.50444   5.54415   5.54747   5.56789   5.57633
 Alpha virt. eigenvalues --    5.61984   5.62527   5.67893   5.69788   5.71462
 Alpha virt. eigenvalues --    5.74242   5.76709   5.77953   5.82355   5.85433
 Alpha virt. eigenvalues --    5.88672   5.89541   5.90230   5.91996   5.94125
 Alpha virt. eigenvalues --    5.97031   5.99117   6.00572   6.03125   6.03774
 Alpha virt. eigenvalues --    6.12087   6.19015   6.20115   6.30126   6.32689
 Alpha virt. eigenvalues --    6.37758   6.38417   6.44518   6.46757   6.49719
 Alpha virt. eigenvalues --    6.51547   6.54163   6.55312   6.58456   6.59908
 Alpha virt. eigenvalues --    6.61221   6.64085   6.65467   6.69319   6.71189
 Alpha virt. eigenvalues --    6.74408   6.76799   6.78791   6.84094   6.86543
 Alpha virt. eigenvalues --    6.89109   6.91251   6.95952   6.98975   7.01703
 Alpha virt. eigenvalues --    7.06443   7.09657   7.15130   7.16911   7.18726
 Alpha virt. eigenvalues --    7.22083   7.24871   7.27288   7.35073   7.39355
 Alpha virt. eigenvalues --    7.44083   7.45181   7.52361   7.54913   7.60223
 Alpha virt. eigenvalues --    7.72307   7.86929   8.10384   8.25503  14.56346
 Alpha virt. eigenvalues --   15.53158  15.87688  17.26592  17.33116  17.80648
 Alpha virt. eigenvalues --   17.98633  17.98802  18.67875
  Beta  occ. eigenvalues --  -19.31124 -19.25246 -19.24606 -10.35920 -10.32519
  Beta  occ. eigenvalues --  -10.32130 -10.30815 -10.27392 -10.26203  -1.12696
  Beta  occ. eigenvalues --   -1.11953  -1.07051  -0.86663  -0.84992  -0.80215
  Beta  occ. eigenvalues --   -0.73188  -0.70175  -0.63562  -0.60800  -0.59470
  Beta  occ. eigenvalues --   -0.56290  -0.55487  -0.53377  -0.50913  -0.50756
  Beta  occ. eigenvalues --   -0.49205  -0.48769  -0.48147  -0.46819  -0.44255
  Beta  occ. eigenvalues --   -0.42182  -0.41938  -0.40923  -0.36249  -0.35683
  Beta  occ. eigenvalues --   -0.33614
  Beta virt. eigenvalues --   -0.09165  -0.05579   0.02980   0.03472   0.03853
  Beta virt. eigenvalues --    0.04316   0.05015   0.05146   0.05706   0.06326
  Beta virt. eigenvalues --    0.06731   0.07363   0.07463   0.08152   0.08757
  Beta virt. eigenvalues --    0.09223   0.10490   0.10982   0.11510   0.11772
  Beta virt. eigenvalues --    0.12056   0.12574   0.12898   0.13056   0.13781
  Beta virt. eigenvalues --    0.14116   0.14453   0.15059   0.15179   0.15504
  Beta virt. eigenvalues --    0.15851   0.16642   0.16956   0.17427   0.18003
  Beta virt. eigenvalues --    0.18586   0.18953   0.19533   0.19905   0.20458
  Beta virt. eigenvalues --    0.21489   0.22094   0.22272   0.23096   0.23442
  Beta virt. eigenvalues --    0.23752   0.24093   0.24680   0.25078   0.25681
  Beta virt. eigenvalues --    0.25815   0.26152   0.26569   0.26975   0.27156
  Beta virt. eigenvalues --    0.28217   0.28510   0.28735   0.28904   0.30431
  Beta virt. eigenvalues --    0.30555   0.30813   0.31345   0.31828   0.32338
  Beta virt. eigenvalues --    0.32581   0.33049   0.33299   0.34529   0.34662
  Beta virt. eigenvalues --    0.35355   0.35715   0.35991   0.36466   0.36819
  Beta virt. eigenvalues --    0.36961   0.37404   0.37563   0.37722   0.37994
  Beta virt. eigenvalues --    0.38535   0.39132   0.39415   0.39995   0.40471
  Beta virt. eigenvalues --    0.40796   0.41199   0.41255   0.41714   0.41881
  Beta virt. eigenvalues --    0.42714   0.42952   0.43129   0.43641   0.44107
  Beta virt. eigenvalues --    0.44278   0.45178   0.45288   0.45806   0.46635
  Beta virt. eigenvalues --    0.47232   0.47381   0.47758   0.47966   0.48854
  Beta virt. eigenvalues --    0.49242   0.49591   0.50478   0.51052   0.51127
  Beta virt. eigenvalues --    0.51523   0.51899   0.52023   0.52781   0.53016
  Beta virt. eigenvalues --    0.53465   0.54197   0.54697   0.55167   0.55325
  Beta virt. eigenvalues --    0.55860   0.56433   0.56902   0.57403   0.57816
  Beta virt. eigenvalues --    0.58259   0.58798   0.58975   0.60565   0.60952
  Beta virt. eigenvalues --    0.61197   0.61407   0.62365   0.62545   0.62923
  Beta virt. eigenvalues --    0.63876   0.64640   0.65862   0.66436   0.66978
  Beta virt. eigenvalues --    0.67567   0.68089   0.69181   0.69779   0.70621
  Beta virt. eigenvalues --    0.70892   0.71668   0.71940   0.72872   0.73236
  Beta virt. eigenvalues --    0.74667   0.75067   0.75170   0.75684   0.76206
  Beta virt. eigenvalues --    0.77357   0.77682   0.78277   0.78546   0.78931
  Beta virt. eigenvalues --    0.79570   0.79907   0.80804   0.81658   0.82056
  Beta virt. eigenvalues --    0.82771   0.83303   0.83773   0.84307   0.85202
  Beta virt. eigenvalues --    0.85686   0.86351   0.86769   0.87606   0.88211
  Beta virt. eigenvalues --    0.88715   0.89402   0.89770   0.90402   0.90889
  Beta virt. eigenvalues --    0.91432   0.91901   0.92345   0.92626   0.93118
  Beta virt. eigenvalues --    0.93447   0.94041   0.94313   0.94803   0.95524
  Beta virt. eigenvalues --    0.96262   0.97197   0.97468   0.98175   0.98558
  Beta virt. eigenvalues --    0.98845   0.99523   1.00116   1.00897   1.01111
  Beta virt. eigenvalues --    1.01559   1.02543   1.03363   1.04162   1.04664
  Beta virt. eigenvalues --    1.05172   1.05379   1.05805   1.06085   1.06846
  Beta virt. eigenvalues --    1.07487   1.08015   1.08953   1.09568   1.10642
  Beta virt. eigenvalues --    1.10830   1.11551   1.11889   1.12388   1.13155
  Beta virt. eigenvalues --    1.13445   1.13928   1.15217   1.15452   1.15805
  Beta virt. eigenvalues --    1.15904   1.17285   1.17868   1.18382   1.18958
  Beta virt. eigenvalues --    1.19290   1.20101   1.20881   1.22314   1.22777
  Beta virt. eigenvalues --    1.23049   1.23777   1.24078   1.24807   1.25420
  Beta virt. eigenvalues --    1.25648   1.26288   1.26723   1.27693   1.28109
  Beta virt. eigenvalues --    1.29257   1.29397   1.30438   1.30958   1.31809
  Beta virt. eigenvalues --    1.33180   1.33497   1.34161   1.34895   1.36161
  Beta virt. eigenvalues --    1.36369   1.37496   1.38394   1.38487   1.39066
  Beta virt. eigenvalues --    1.39559   1.39976   1.41499   1.42135   1.43061
  Beta virt. eigenvalues --    1.43787   1.44072   1.44503   1.45597   1.46343
  Beta virt. eigenvalues --    1.46886   1.47999   1.48324   1.49299   1.50185
  Beta virt. eigenvalues --    1.51004   1.51468   1.51803   1.52361   1.54023
  Beta virt. eigenvalues --    1.54513   1.54966   1.55556   1.55698   1.56673
  Beta virt. eigenvalues --    1.57166   1.57377   1.57799   1.58525   1.58889
  Beta virt. eigenvalues --    1.59482   1.60070   1.60360   1.61177   1.61548
  Beta virt. eigenvalues --    1.62731   1.63486   1.64457   1.65251   1.65708
  Beta virt. eigenvalues --    1.66344   1.67375   1.67859   1.68468   1.68795
  Beta virt. eigenvalues --    1.69790   1.70004   1.71009   1.71209   1.71806
  Beta virt. eigenvalues --    1.73083   1.73246   1.73551   1.74499   1.75165
  Beta virt. eigenvalues --    1.75262   1.77142   1.77422   1.78089   1.79040
  Beta virt. eigenvalues --    1.80124   1.80286   1.80605   1.81621   1.82879
  Beta virt. eigenvalues --    1.83228   1.84335   1.85064   1.85619   1.87008
  Beta virt. eigenvalues --    1.87256   1.88868   1.90171   1.90469   1.91587
  Beta virt. eigenvalues --    1.92500   1.93115   1.93567   1.93920   1.95004
  Beta virt. eigenvalues --    1.96565   1.98029   1.98270   1.99046   2.00212
  Beta virt. eigenvalues --    2.01153   2.02045   2.02949   2.03861   2.06382
  Beta virt. eigenvalues --    2.06854   2.08042   2.08528   2.09008   2.09667
  Beta virt. eigenvalues --    2.11033   2.11870   2.12614   2.13538   2.13704
  Beta virt. eigenvalues --    2.14959   2.15607   2.17183   2.18559   2.19120
  Beta virt. eigenvalues --    2.19629   2.20268   2.20836   2.22859   2.24539
  Beta virt. eigenvalues --    2.25806   2.26579   2.27536   2.29114   2.30595
  Beta virt. eigenvalues --    2.30864   2.32182   2.32992   2.34287   2.34604
  Beta virt. eigenvalues --    2.37266   2.37800   2.38570   2.40919   2.42383
  Beta virt. eigenvalues --    2.43042   2.44790   2.45949   2.47067   2.49210
  Beta virt. eigenvalues --    2.49787   2.50943   2.52983   2.54583   2.56034
  Beta virt. eigenvalues --    2.57425   2.59657   2.60843   2.62961   2.64372
  Beta virt. eigenvalues --    2.67314   2.67777   2.69453   2.70206   2.71716
  Beta virt. eigenvalues --    2.73658   2.75632   2.76692   2.78299   2.79688
  Beta virt. eigenvalues --    2.81125   2.81781   2.83522   2.85229   2.85589
  Beta virt. eigenvalues --    2.87124   2.90386   2.90737   2.93661   2.94072
  Beta virt. eigenvalues --    2.95793   2.97866   2.98740   3.01172   3.02292
  Beta virt. eigenvalues --    3.07136   3.08873   3.10532   3.12588   3.13652
  Beta virt. eigenvalues --    3.14038   3.16081   3.20033   3.21855   3.22821
  Beta virt. eigenvalues --    3.24245   3.26302   3.28982   3.29679   3.32396
  Beta virt. eigenvalues --    3.33116   3.33991   3.34886   3.37125   3.37787
  Beta virt. eigenvalues --    3.39411   3.39931   3.41121   3.42535   3.44126
  Beta virt. eigenvalues --    3.45163   3.46122   3.46658   3.46860   3.47334
  Beta virt. eigenvalues --    3.49687   3.50910   3.51493   3.53433   3.55149
  Beta virt. eigenvalues --    3.56169   3.57358   3.57997   3.58340   3.58911
  Beta virt. eigenvalues --    3.60339   3.61977   3.63719   3.64174   3.67077
  Beta virt. eigenvalues --    3.67566   3.68640   3.69628   3.70749   3.71588
  Beta virt. eigenvalues --    3.71964   3.72437   3.74270   3.75255   3.76102
  Beta virt. eigenvalues --    3.76682   3.77394   3.78376   3.79496   3.80667
  Beta virt. eigenvalues --    3.81396   3.83056   3.83783   3.84218   3.85208
  Beta virt. eigenvalues --    3.87597   3.88338   3.88889   3.90225   3.91075
  Beta virt. eigenvalues --    3.92018   3.92507   3.93134   3.94913   3.96372
  Beta virt. eigenvalues --    3.97237   3.97866   3.98862   3.99407   4.00258
  Beta virt. eigenvalues --    4.01921   4.04009   4.04193   4.05603   4.05903
  Beta virt. eigenvalues --    4.07393   4.08298   4.08534   4.09040   4.11240
  Beta virt. eigenvalues --    4.12390   4.14153   4.15205   4.16229   4.18506
  Beta virt. eigenvalues --    4.19092   4.21053   4.23269   4.24293   4.24412
  Beta virt. eigenvalues --    4.25619   4.26210   4.28298   4.30063   4.31445
  Beta virt. eigenvalues --    4.32570   4.34002   4.34724   4.36451   4.38219
  Beta virt. eigenvalues --    4.39459   4.40046   4.40330   4.42193   4.44097
  Beta virt. eigenvalues --    4.44637   4.45898   4.47306   4.49691   4.50151
  Beta virt. eigenvalues --    4.51292   4.53093   4.54085   4.56188   4.56743
  Beta virt. eigenvalues --    4.59691   4.60045   4.60722   4.62172   4.62620
  Beta virt. eigenvalues --    4.64296   4.65387   4.67259   4.68740   4.70392
  Beta virt. eigenvalues --    4.71463   4.73309   4.73873   4.75185   4.76550
  Beta virt. eigenvalues --    4.78309   4.80836   4.82305   4.83735   4.86249
  Beta virt. eigenvalues --    4.86959   4.87604   4.89052   4.89781   4.91446
  Beta virt. eigenvalues --    4.93111   4.94377   4.95290   4.96531   4.97906
  Beta virt. eigenvalues --    4.98873   5.01047   5.02612   5.04271   5.05095
  Beta virt. eigenvalues --    5.05480   5.06940   5.07627   5.08417   5.10699
  Beta virt. eigenvalues --    5.12066   5.13571   5.15286   5.15719   5.16970
  Beta virt. eigenvalues --    5.18427   5.20075   5.21706   5.22823   5.23557
  Beta virt. eigenvalues --    5.26151   5.26841   5.28145   5.28731   5.30467
  Beta virt. eigenvalues --    5.32316   5.33722   5.34839   5.37254   5.37807
  Beta virt. eigenvalues --    5.38818   5.42339   5.44307   5.46601   5.47401
  Beta virt. eigenvalues --    5.49596   5.49840   5.50866   5.54719   5.55163
  Beta virt. eigenvalues --    5.56974   5.57943   5.62265   5.62860   5.68209
  Beta virt. eigenvalues --    5.70365   5.72103   5.74576   5.77254   5.78226
  Beta virt. eigenvalues --    5.82756   5.85836   5.88925   5.90137   5.90503
  Beta virt. eigenvalues --    5.92177   5.95074   5.97829   5.99256   6.00809
  Beta virt. eigenvalues --    6.03594   6.04132   6.12821   6.20326   6.20954
  Beta virt. eigenvalues --    6.31362   6.36747   6.39642   6.43584   6.45508
  Beta virt. eigenvalues --    6.48095   6.51041   6.52262   6.55043   6.55789
  Beta virt. eigenvalues --    6.58925   6.60020   6.63163   6.66642   6.68497
  Beta virt. eigenvalues --    6.70336   6.72821   6.76781   6.78699   6.82184
  Beta virt. eigenvalues --    6.86079   6.88491   6.93945   6.96479   6.97556
  Beta virt. eigenvalues --    7.03624   7.06790   7.07682   7.11511   7.15443
  Beta virt. eigenvalues --    7.17548   7.21027   7.24317   7.26762   7.30815
  Beta virt. eigenvalues --    7.38184   7.44840   7.45996   7.48033   7.53792
  Beta virt. eigenvalues --    7.58858   7.60881   7.74887   7.86975   8.15327
  Beta virt. eigenvalues --    8.25631  14.60176  15.53164  15.89408  17.26729
  Beta virt. eigenvalues --   17.33364  17.80796  17.98750  17.99286  18.67920
          Condensed to atoms (all electrons):
               1          2          3          4          5          6
     1  H    0.369109   0.353791  -0.008747  -0.002458  -0.004900   0.000656
     2  C    0.353791   5.654100   0.389898   0.428398  -0.070256  -0.050912
     3  H   -0.008747   0.389898   0.340616   0.003283   0.018705  -0.003894
     4  H   -0.002458   0.428398   0.003283   0.378811  -0.048695  -0.014479
     5  C   -0.004900  -0.070256   0.018705  -0.048695   5.673706   0.538022
     6  H    0.000656  -0.050912  -0.003894  -0.014479   0.538022   0.482150
     7  O    0.020027   0.080249  -0.010493   0.008938  -0.207104  -0.081296
     8  H   -0.000012  -0.000232  -0.000028  -0.000023  -0.000442   0.000161
     9  C    0.000858  -0.001262  -0.000259  -0.000004  -0.003060  -0.000375
    10  H    0.000151  -0.000240  -0.000032  -0.000001   0.000565  -0.000006
    11  H   -0.000044  -0.000068   0.000003   0.000006  -0.000099  -0.000064
    12  C    0.001653  -0.000900   0.000007   0.000351  -0.003494   0.001093
    13  H    0.000503   0.000434  -0.000080   0.000050   0.000806  -0.000184
    14  H   -0.000915   0.000500   0.000705  -0.000105  -0.004527   0.000284
    15  C    0.010334   0.013795  -0.004460   0.001893  -0.008297   0.003764
    16  H    0.002621  -0.011403  -0.000104  -0.001349   0.020491   0.001526
    17  C   -0.001039   0.000866   0.001236   0.000340  -0.032163  -0.004023
    18  H    0.000466   0.000955   0.000147  -0.000041  -0.009738   0.000001
    19  H   -0.000129   0.000566   0.000006   0.000129   0.001816  -0.000081
    20  O    0.000036  -0.000306  -0.000144   0.000008   0.001994  -0.000324
    21  H   -0.000010   0.000052   0.000050  -0.000004  -0.000495  -0.000080
    22  O   -0.005454   0.009808   0.007343   0.001505  -0.210485  -0.063703
    23  H   -0.020020  -0.007505   0.004382   0.003712   0.143053  -0.094435
               7          8          9         10         11         12
     1  H    0.020027  -0.000012   0.000858   0.000151  -0.000044   0.001653
     2  C    0.080249  -0.000232  -0.001262  -0.000240  -0.000068  -0.000900
     3  H   -0.010493  -0.000028  -0.000259  -0.000032   0.000003   0.000007
     4  H    0.008938  -0.000023  -0.000004  -0.000001   0.000006   0.000351
     5  C   -0.207104  -0.000442  -0.003060   0.000565  -0.000099  -0.003494
     6  H   -0.081296   0.000161  -0.000375  -0.000006  -0.000064   0.001093
     7  O    8.797433  -0.000013  -0.000554  -0.000233   0.000106   0.002921
     8  H   -0.000013   0.352401   0.354462   0.005636  -0.002271   0.015911
     9  C   -0.000554   0.354462   5.997576   0.372102   0.449567   0.004664
    10  H   -0.000233   0.005636   0.372102   0.339287  -0.005987   0.019415
    11  H    0.000106  -0.002271   0.449567  -0.005987   0.372819  -0.048691
    12  C    0.002921   0.015911   0.004664   0.019415  -0.048691   5.969810
    13  H   -0.000918  -0.012990  -0.072525  -0.000102  -0.008649   0.404382
    14  H    0.002175   0.004738  -0.025236  -0.003465  -0.004492   0.493512
    15  C    0.001035   0.000027   0.010851  -0.015113   0.004984  -0.181496
    16  H   -0.029615   0.005279   0.021149   0.006605  -0.001524  -0.165307
    17  C    0.017871  -0.020147  -0.075831  -0.004811   0.000835   0.041993
    18  H    0.017939  -0.001121   0.000268  -0.000114  -0.000463   0.024625
    19  H   -0.001811  -0.010032  -0.017112   0.002263  -0.000175  -0.076909
    20  O    0.000534   0.016497   0.005350  -0.002227   0.000917   0.009395
    21  H    0.000446  -0.001237   0.003325   0.000249   0.000318  -0.001344
    22  O    0.036040  -0.005107   0.001504   0.003787   0.002322   0.046010
    23  H   -0.027848  -0.001193  -0.007643  -0.004148   0.000071   0.002387
              13         14         15         16         17         18
     1  H    0.000503  -0.000915   0.010334   0.002621  -0.001039   0.000466
     2  C    0.000434   0.000500   0.013795  -0.011403   0.000866   0.000955
     3  H   -0.000080   0.000705  -0.004460  -0.000104   0.001236   0.000147
     4  H    0.000050  -0.000105   0.001893  -0.001349   0.000340  -0.000041
     5  C    0.000806  -0.004527  -0.008297   0.020491  -0.032163  -0.009738
     6  H   -0.000184   0.000284   0.003764   0.001526  -0.004023   0.000001
     7  O   -0.000918   0.002175   0.001035  -0.029615   0.017871   0.017939
     8  H   -0.012990   0.004738   0.000027   0.005279  -0.020147  -0.001121
     9  C   -0.072525  -0.025236   0.010851   0.021149  -0.075831   0.000268
    10  H   -0.000102  -0.003465  -0.015113   0.006605  -0.004811  -0.000114
    11  H   -0.008649  -0.004492   0.004984  -0.001524   0.000835  -0.000463
    12  C    0.404382   0.493512  -0.181496  -0.165307   0.041993   0.024625
    13  H    0.443925  -0.033653   0.011921  -0.016787   0.022000   0.002482
    14  H   -0.033653   0.495127  -0.094599  -0.060220   0.017807   0.000992
    15  C    0.011921  -0.094599   5.426386   0.487396  -0.233170  -0.051668
    16  H   -0.016787  -0.060220   0.487396   0.766283  -0.172075  -0.029924
    17  C    0.022000   0.017807  -0.233170  -0.172075   6.021803   0.410804
    18  H    0.002482   0.000992  -0.051668  -0.029924   0.410804   0.389199
    19  H    0.008731  -0.002642  -0.017001   0.002526   0.394674  -0.049529
    20  O   -0.012909  -0.001748  -0.031308   0.029658  -0.055852  -0.025726
    21  H   -0.002155   0.001141   0.003332  -0.003532   0.014270   0.019065
    22  O   -0.010516  -0.004113  -0.285216  -0.058457   0.087145  -0.005052
    23  H    0.004757   0.000025  -0.036570  -0.083359   0.028501  -0.004803
              19         20         21         22         23
     1  H   -0.000129   0.000036  -0.000010  -0.005454  -0.020020
     2  C    0.000566  -0.000306   0.000052   0.009808  -0.007505
     3  H    0.000006  -0.000144   0.000050   0.007343   0.004382
     4  H    0.000129   0.000008  -0.000004   0.001505   0.003712
     5  C    0.001816   0.001994  -0.000495  -0.210485   0.143053
     6  H   -0.000081  -0.000324  -0.000080  -0.063703  -0.094435
     7  O   -0.001811   0.000534   0.000446   0.036040  -0.027848
     8  H   -0.010032   0.016497  -0.001237  -0.005107  -0.001193
     9  C   -0.017112   0.005350   0.003325   0.001504  -0.007643
    10  H    0.002263  -0.002227   0.000249   0.003787  -0.004148
    11  H   -0.000175   0.000917   0.000318   0.002322   0.000071
    12  C   -0.076909   0.009395  -0.001344   0.046010   0.002387
    13  H    0.008731  -0.012909  -0.002155  -0.010516   0.004757
    14  H   -0.002642  -0.001748   0.001141  -0.004113   0.000025
    15  C   -0.017001  -0.031308   0.003332  -0.285216  -0.036570
    16  H    0.002526   0.029658  -0.003532  -0.058457  -0.083359
    17  C    0.394674  -0.055852   0.014270   0.087145   0.028501
    18  H   -0.049529  -0.025726   0.019065  -0.005052  -0.004803
    19  H    0.504293  -0.010296  -0.015977   0.053156   0.003903
    20  O   -0.010296   8.417168   0.178090   0.007738   0.004103
    21  H   -0.015977   0.178090   0.744595  -0.003666  -0.002092
    22  O    0.053156   0.007738  -0.003666   9.265370   0.013294
    23  H    0.003903   0.004103  -0.002092   0.013294   0.685198
          Atomic-Atomic Spin Densities.
               1          2          3          4          5          6
     1  H    0.005627   0.006093  -0.001551   0.003220  -0.015947  -0.002028
     2  C    0.006093   0.107098  -0.003382   0.008100  -0.014624  -0.000070
     3  H   -0.001551  -0.003382   0.005491  -0.007345   0.007088  -0.000228
     4  H    0.003220   0.008100  -0.007345   0.016492  -0.014969  -0.001706
     5  C   -0.015947  -0.014624   0.007088  -0.014969   0.472582   0.052889
     6  H   -0.002028  -0.000070  -0.000228  -0.001706   0.052889   0.045286
     7  O    0.007165   0.008803  -0.005394   0.012111  -0.195042  -0.012978
     8  H    0.000009   0.000041  -0.000007   0.000003  -0.000143  -0.000016
     9  C    0.000234   0.000445  -0.000047   0.000034  -0.001999  -0.000241
    10  H   -0.000025  -0.000045  -0.000027   0.000013   0.000693   0.000040
    11  H    0.000009   0.000004  -0.000004   0.000002   0.000011   0.000002
    12  C    0.000497   0.001085   0.000125  -0.000020  -0.009598  -0.000500
    13  H    0.000022   0.000091   0.000051  -0.000031  -0.001533  -0.000105
    14  H    0.000168   0.000152  -0.000010  -0.000042  -0.000648   0.000002
    15  C    0.001475  -0.000616  -0.001843   0.001479   0.025888   0.001344
    16  H   -0.001855  -0.004030   0.000164  -0.000171   0.027079   0.002012
    17  C    0.000742   0.002615  -0.000067   0.000169  -0.019424  -0.002488
    18  H    0.000131   0.000651   0.000036  -0.000091  -0.003868  -0.000865
    19  H   -0.000021  -0.000190  -0.000035   0.000060   0.002134   0.000254
    20  O    0.000000  -0.000009  -0.000003  -0.000002  -0.000146   0.000051
    21  H   -0.000005  -0.000027   0.000001  -0.000005   0.000108   0.000059
    22  O    0.002255   0.007768   0.001154  -0.000160  -0.104899  -0.007393
    23  H    0.001244   0.003507   0.005322  -0.003659  -0.008402   0.010176
               7          8          9         10         11         12
     1  H    0.007165   0.000009   0.000234  -0.000025   0.000009   0.000497
     2  C    0.008803   0.000041   0.000445  -0.000045   0.000004   0.001085
     3  H   -0.005394  -0.000007  -0.000047  -0.000027  -0.000004   0.000125
     4  H    0.012111   0.000003   0.000034   0.000013   0.000002  -0.000020
     5  C   -0.195042  -0.000143  -0.001999   0.000693   0.000011  -0.009598
     6  H   -0.012978  -0.000016  -0.000241   0.000040   0.000002  -0.000500
     7  O    1.169485   0.000025   0.000557  -0.000081   0.000016   0.003162
     8  H    0.000025   0.003474  -0.002594  -0.000784   0.000105  -0.002189
     9  C    0.000557  -0.002594   0.007791  -0.002468   0.000942  -0.006113
    10  H   -0.000081  -0.000784  -0.002468  -0.001459   0.000196  -0.001079
    11  H    0.000016   0.000105   0.000942   0.000196   0.000925   0.000051
    12  C    0.003162  -0.002189  -0.006113  -0.001079   0.000051   0.103923
    13  H    0.000603  -0.000876   0.002665   0.000411  -0.001013   0.012559
    14  H   -0.000307  -0.000265   0.004022   0.000178  -0.000565   0.005939
    15  C   -0.006844   0.002326   0.002976   0.002806  -0.000767  -0.022903
    16  H   -0.012451  -0.000220  -0.004240   0.000077   0.000110  -0.034179
    17  C    0.003577  -0.000611   0.000926  -0.000411  -0.000088   0.022836
    18  H   -0.003116   0.000193   0.000976  -0.000010   0.000047   0.001506
    19  H   -0.000233   0.000106  -0.000237   0.000605  -0.000143  -0.004781
    20  O    0.000505   0.000130   0.000191   0.000042  -0.000080  -0.000030
    21  H   -0.000057  -0.000042  -0.000114   0.000003   0.000005  -0.000102
    22  O    0.015550   0.001473   0.002057   0.001614   0.000754  -0.020352
    23  H    0.015123  -0.000133  -0.000837  -0.000256  -0.000003   0.000771
              13         14         15         16         17         18
     1  H    0.000022   0.000168   0.001475  -0.001855   0.000742   0.000131
     2  C    0.000091   0.000152  -0.000616  -0.004030   0.002615   0.000651
     3  H    0.000051  -0.000010  -0.001843   0.000164  -0.000067   0.000036
     4  H   -0.000031  -0.000042   0.001479  -0.000171   0.000169  -0.000091
     5  C   -0.001533  -0.000648   0.025888   0.027079  -0.019424  -0.003868
     6  H   -0.000105   0.000002   0.001344   0.002012  -0.002488  -0.000865
     7  O    0.000603  -0.000307  -0.006844  -0.012451   0.003577  -0.003116
     8  H   -0.000876  -0.000265   0.002326  -0.000220  -0.000611   0.000193
     9  C    0.002665   0.004022   0.002976  -0.004240   0.000926   0.000976
    10  H    0.000411   0.000178   0.002806   0.000077  -0.000411  -0.000010
    11  H   -0.001013  -0.000565  -0.000767   0.000110  -0.000088   0.000047
    12  C    0.012559   0.005939  -0.022903  -0.034179   0.022836   0.001506
    13  H    0.002248   0.002489  -0.013768  -0.004423   0.004605   0.000612
    14  H    0.002489  -0.002404  -0.004313  -0.001869   0.000161  -0.000152
    15  C   -0.013768  -0.004313  -0.021753   0.049930  -0.038385  -0.008334
    16  H   -0.004423  -0.001869   0.049930   0.067667  -0.018160  -0.005333
    17  C    0.004605   0.000161  -0.038385  -0.018160   0.042598   0.008932
    18  H    0.000612  -0.000152  -0.008334  -0.005333   0.008932   0.008515
    19  H   -0.001815  -0.000400   0.006765   0.006257  -0.014681  -0.006525
    20  O   -0.000402   0.000145  -0.000018   0.001319  -0.001826  -0.000915
    21  H    0.000053  -0.000047   0.001529  -0.000078  -0.001661  -0.000791
    22  O   -0.000191  -0.005094  -0.026384  -0.024583   0.006487   0.002481
    23  H   -0.000091   0.000330  -0.011623   0.002711   0.003550   0.000629
              19         20         21         22         23
     1  H   -0.000021   0.000000  -0.000005   0.002255   0.001244
     2  C   -0.000190  -0.000009  -0.000027   0.007768   0.003507
     3  H   -0.000035  -0.000003   0.000001   0.001154   0.005322
     4  H    0.000060  -0.000002  -0.000005  -0.000160  -0.003659
     5  C    0.002134  -0.000146   0.000108  -0.104899  -0.008402
     6  H    0.000254   0.000051   0.000059  -0.007393   0.010176
     7  O   -0.000233   0.000505  -0.000057   0.015550   0.015123
     8  H    0.000106   0.000130  -0.000042   0.001473  -0.000133
     9  C   -0.000237   0.000191  -0.000114   0.002057  -0.000837
    10  H    0.000605   0.000042   0.000003   0.001614  -0.000256
    11  H   -0.000143  -0.000080   0.000005   0.000754  -0.000003
    12  C   -0.004781  -0.000030  -0.000102  -0.020352   0.000771
    13  H   -0.001815  -0.000402   0.000053  -0.000191  -0.000091
    14  H   -0.000400   0.000145  -0.000047  -0.005094   0.000330
    15  C    0.006765  -0.000018   0.001529  -0.026384  -0.011623
    16  H    0.006257   0.001319  -0.000078  -0.024583   0.002711
    17  C   -0.014681  -0.001826  -0.001661   0.006487   0.003550
    18  H   -0.006525  -0.000915  -0.000791   0.002481   0.000629
    19  H    0.012518   0.000525   0.000410   0.001802   0.000370
    20  O    0.000525   0.000359  -0.000021   0.000229  -0.000073
    21  H    0.000410  -0.000021   0.000497  -0.000129   0.000094
    22  O    0.001802   0.000229  -0.000129   0.797012  -0.007033
    23  H    0.000370  -0.000073   0.000094  -0.007033  -0.117846
 Mulliken charges and spin densities:
               1          2
     1  H    0.283522   0.007461
     2  C   -0.790327   0.123459
     3  H    0.261861  -0.000511
     4  H    0.239733   0.013482
     5  C    0.204598   0.197231
     6  H    0.286198   0.083496
     7  O   -0.625828   1.000179
     8  H    0.299737   0.000008
     9  C   -1.017814   0.004926
    10  H    0.286421   0.000032
    11  H    0.240580   0.000515
    12  C   -0.559987   0.050609
    13  H    0.271477   0.002158
    14  H    0.218708  -0.002532
    15  C    0.983182  -0.061033
    16  H    0.290120   0.045734
    17  C   -0.461035  -0.000606
    18  H    0.311236  -0.005290
    19  H    0.229631   0.002744
    20  O   -0.530650  -0.000029
    21  H    0.065658  -0.000321
    22  O   -0.883251   0.644416
    23  H    0.396229  -0.106127
 Sum of Mulliken charges =   0.00000   2.00000
 Mulliken charges and spin densities with hydrogens summed into heavy atoms:
               1          2
     2  C   -0.005210   0.143890
     5  C    0.887025   0.174600
     7  O   -0.625828   1.000179
     9  C   -0.191076   0.005480
    12  C   -0.069802   0.050235
    15  C    1.273302  -0.015299
    17  C    0.079832  -0.003152
    20  O   -0.464991  -0.000351
    22  O   -0.883251   0.644416
 APT charges:
               1
     1  H    0.010157
     2  C    0.059950
     3  H    0.008583
     4  H   -0.007348
     5  C    0.585748
     6  H   -0.016429
     7  O   -0.283356
     8  H   -0.014629
     9  C    0.039187
    10  H    0.006580
    11  H   -0.029609
    12  C    0.141668
    13  H   -0.036255
    14  H   -0.032632
    15  C    0.301947
    16  H   -0.033007
    17  C    0.412671
    18  H   -0.058348
    19  H   -0.049378
    20  O   -0.609327
    21  H    0.241786
    22  O   -0.102972
    23  H   -0.534986
 Sum of APT charges =   0.00000
 APT charges with hydrogens summed into heavy atoms:
               1
     2  C    0.071342
     5  C    0.034333
     7  O   -0.283356
     9  C    0.001529
    12  C    0.072781
    15  C    0.268940
    17  C    0.304945
    20  O   -0.367541
    22  O   -0.102972
 Electronic spatial extent (au):  <R**2>=           1819.9564
 Charge=              0.0000 electrons
 Dipole moment (field-independent basis, Debye):
    X=             -1.7513    Y=              0.2253    Z=             -1.0468  Tot=              2.0527
 Quadrupole moment (field-independent basis, Debye-Ang):
   XX=            -49.7248   YY=            -55.5555   ZZ=            -57.2330
   XY=              4.9343   XZ=              0.4343   YZ=             -5.8338
 Traceless Quadrupole moment (field-independent basis, Debye-Ang):
   XX=              4.4463   YY=             -1.3844   ZZ=             -3.0619
   XY=              4.9343   XZ=              0.4343   YZ=             -5.8338
 Octapole moment (field-independent basis, Debye-Ang**2):
  XXX=            -30.9835  YYY=             25.3885  ZZZ=              0.9910  XYY=             10.9849
  XXY=             -4.1730  XXZ=            -11.5214  XZZ=             -5.1834  YZZ=              2.6874
  YYZ=             -7.1095  XYZ=             -2.9852
 Hexadecapole moment (field-independent basis, Debye-Ang**3):
 XXXX=          -1567.4014 YYYY=           -483.2213 ZZZZ=           -183.4134 XXXY=             50.4092
 XXXZ=             11.7865 YYYX=             60.2482 YYYZ=            -13.9467 ZZZX=              2.0046
 ZZZY=              1.6855 XXYY=           -343.7091 XXZZ=           -295.3050 YYZZ=           -122.4532
 XXYZ=            -20.9422 YYXZ=             -4.5546 ZZXY=              2.7828
 N-N= 4.828730994314D+02 E-N=-2.047804224584D+03  KE= 4.598864270835D+02
  Exact polarizability: 145.043  -9.931  96.284  -0.026   0.572  82.482
 Approx polarizability: 115.739  -7.833 102.635   0.368   4.856  94.825
                          Isotropic Fermi Contact Couplings
        Atom                 a.u.       MegaHertz       Gauss      10(-4) cm-1
     1  H(1)              -0.00018      -0.40121      -0.14316      -0.13383
     2  C(13)              0.05999      33.72188      12.03281      11.24841
     3  H(1)               0.00273       6.10445       2.17822       2.03623
     4  H(1)               0.00404       9.02630       3.22081       3.01085
     5  C(13)              0.05118      28.76589      10.26439       9.59527
     6  H(1)               0.04361      97.46422      34.77766      32.51056
     7  O(17)              0.04259     -12.90994      -4.60659      -4.30629
     8  H(1)               0.00011       0.25483       0.09093       0.08500
     9  C(13)             -0.00152      -0.85438      -0.30486      -0.28499
    10  H(1)              -0.00002      -0.04967      -0.01772      -0.01657
    11  H(1)               0.00011       0.24920       0.08892       0.08312
    12  C(13)              0.03056      17.17838       6.12967       5.73009
    13  H(1)               0.00143       3.20014       1.14189       1.06745
    14  H(1)              -0.00068      -1.52163      -0.54296      -0.50756
    15  C(13)             -0.01954     -10.98537      -3.91985      -3.66433
    16  H(1)               0.01586      35.45648      12.65175      11.82701
    17  C(13)             -0.00336      -1.88788      -0.67364      -0.62973
    18  H(1)              -0.00001      -0.02503      -0.00893      -0.00835
    19  H(1)              -0.00004      -0.08848      -0.03157      -0.02951
    20  O(17)             -0.00212       0.64280       0.22937       0.21441
    21  H(1)              -0.00009      -0.19048      -0.06797      -0.06354
    22  O(17)              0.05559     -16.84907      -6.01217      -5.62024
    23  H(1)              -0.00524     -11.72020      -4.18206      -3.90944
 --------------------------------------------------------
       Center         ----  Spin Dipole Couplings  ----
                      3XX-RR        3YY-RR        3ZZ-RR
 --------------------------------------------------------
     1   Atom       -0.011908      0.008694      0.003215
     2   Atom       -0.008249      0.075856     -0.067607
     3   Atom       -0.006448      0.013044     -0.006597
     4   Atom        0.018304     -0.002987     -0.015317
     5   Atom        0.266287     -0.106762     -0.159526
     6   Atom       -0.007890     -0.028088      0.035978
     7   Atom       -1.094523     -0.086104      1.180627
     8   Atom        0.006190     -0.003462     -0.002728
     9   Atom        0.005953     -0.002158     -0.003795
    10   Atom        0.008528     -0.002738     -0.005790
    11   Atom        0.003435     -0.001498     -0.001937
    12   Atom        0.029278     -0.020057     -0.009220
    13   Atom        0.002847     -0.002558     -0.000290
    14   Atom       -0.001421     -0.000815      0.002236
    15   Atom        0.027943     -0.012154     -0.015789
    16   Atom        0.004154     -0.008989      0.004835
    17   Atom        0.006230      0.002903     -0.009133
    18   Atom        0.004824      0.003232     -0.008056
    19   Atom        0.004696     -0.000187     -0.004509
    20   Atom        0.003270     -0.000347     -0.002923
    21   Atom        0.002223      0.000503     -0.002726
    22   Atom        1.477474     -0.279916     -1.197557
    23   Atom        0.141205     -0.048414     -0.092791
 --------------------------------------------------------
                        XY            XZ            YZ
 --------------------------------------------------------
     1   Atom        0.005897     -0.001453     -0.017719
     2   Atom        0.109273     -0.041423     -0.057143
     3   Atom        0.010543     -0.001911      0.008938
     4   Atom        0.010048     -0.008597     -0.001810
     5   Atom       -0.161935     -0.082842      0.022156
     6   Atom       -0.008498      0.025572     -0.003005
     7   Atom        0.240985     -0.617515     -2.469485
     8   Atom       -0.000069     -0.001217      0.000034
     9   Atom       -0.003297      0.001754      0.002942
    10   Atom       -0.007835     -0.001783      0.001868
    11   Atom       -0.002796      0.001154     -0.000056
    12   Atom       -0.032437      0.042866     -0.020715
    13   Atom        0.000435      0.006881      0.003312
    14   Atom       -0.003761      0.006295     -0.008265
    15   Atom       -0.002537      0.013649      0.016668
    16   Atom       -0.004961      0.006116      0.009930
    17   Atom        0.008197     -0.001942      0.000511
    18   Atom        0.006080     -0.006717     -0.003229
    19   Atom        0.006012     -0.004765     -0.003071
    20   Atom        0.001153     -0.002285      0.000761
    21   Atom        0.003022     -0.000225      0.000086
    22   Atom       -1.653774     -0.458369      0.269816
    23   Atom       -0.113861     -0.032415      0.021435
 --------------------------------------------------------


 ---------------------------------------------------------------------------------
              Anisotropic Spin Dipole Couplings in Principal Axis System
 ---------------------------------------------------------------------------------

       Atom             a.u.   MegaHertz   Gauss  10(-4) cm-1        Axes

              Baa    -0.0151    -8.044    -2.870    -2.683  0.7459 -0.5071 -0.4320
     1 H(1)   Bbb    -0.0096    -5.130    -1.831    -1.711  0.6496  0.4102  0.6401
              Bcc     0.0247    13.174     4.701     4.394  0.1474  0.7580 -0.6354
 
              Baa    -0.0889   -11.935    -4.259    -3.981  0.3937  0.0571  0.9175
     2 C(13)  Bbb    -0.0828   -11.105    -3.963    -3.704  0.7405 -0.6110 -0.2798
              Bcc     0.1717    23.039     8.221     7.685  0.5446  0.7896 -0.2828
 
              Baa    -0.0152    -8.099    -2.890    -2.701  0.6634 -0.4396  0.6055
     3 H(1)   Bbb    -0.0046    -2.475    -0.883    -0.826 -0.6665  0.0207  0.7452
              Bcc     0.0198    10.574     3.773     3.527  0.3401  0.8980  0.2792
 
              Baa    -0.0174    -9.293    -3.316    -3.100  0.2472 -0.0507  0.9676
     4 H(1)   Bbb    -0.0068    -3.617    -1.291    -1.207 -0.3289  0.9349  0.1330
              Bcc     0.0242    12.911     4.607     4.307  0.9114  0.3512 -0.2144
 
              Baa    -0.1795   -24.082    -8.593    -8.033  0.3234  0.4700  0.8213
     5 C(13)  Bbb    -0.1619   -21.720    -7.750    -7.245  0.2022  0.8136 -0.5452
              Bcc     0.3413    45.802    16.343    15.278  0.9244 -0.3424 -0.1680
 
              Baa    -0.0320   -17.060    -6.087    -5.691  0.4501  0.8834 -0.1303
     6 H(1)   Bbb    -0.0163    -8.687    -3.100    -2.898  0.7862 -0.4612 -0.4112
              Bcc     0.0483    25.746     9.187     8.588  0.4234 -0.0826  0.9022
 
              Baa    -2.0429   147.819    52.746    49.307  0.2114  0.7559  0.6196
     7 O(17)  Bbb    -1.1482    83.086    29.647    27.714  0.9663 -0.2569 -0.0162
              Bcc     3.1911  -230.905   -82.393   -77.022 -0.1469 -0.6021  0.7848
 
              Baa    -0.0035    -1.848    -0.659    -0.616  0.0017  0.9991 -0.0432
     8 H(1)   Bbb    -0.0029    -1.542    -0.550    -0.514  0.1331  0.0426  0.9902
              Bcc     0.0064     3.390     1.210     1.131  0.9911 -0.0074 -0.1329
 
              Baa    -0.0069    -0.932    -0.333    -0.311 -0.2604 -0.6292  0.7323
     9 C(13)  Bbb    -0.0002    -0.030    -0.011    -0.010  0.1871  0.7112  0.6776
              Bcc     0.0072     0.962     0.343     0.321  0.9472 -0.3135  0.0674
 
              Baa    -0.0073    -3.913    -1.396    -1.305  0.3146  0.7648 -0.5623
    10 H(1)   Bbb    -0.0055    -2.951    -1.053    -0.984  0.3565  0.4538  0.8167
              Bcc     0.0129     6.864     2.449     2.289  0.8798 -0.4573 -0.1299
 
              Baa    -0.0030    -1.582    -0.564    -0.528  0.4252  0.7942 -0.4340
    11 H(1)   Bbb    -0.0019    -1.015    -0.362    -0.339  0.0486  0.4588  0.8872
              Bcc     0.0049     2.597     0.927     0.866  0.9038 -0.3984  0.1565
 
              Baa    -0.0370    -4.966    -1.772    -1.656 -0.5971 -0.1904  0.7793
    12 C(13)  Bbb    -0.0359    -4.823    -1.721    -1.609  0.2025  0.9042  0.3761
              Bcc     0.0729     9.788     3.493     3.265  0.7762 -0.3824  0.5013
 
              Baa    -0.0071    -3.775    -1.347    -1.259 -0.4832 -0.4869  0.7276
    13 H(1)   Bbb    -0.0018    -0.952    -0.340    -0.318 -0.4639  0.8472  0.2588
              Bcc     0.0089     4.727     1.687     1.577  0.7424  0.2125  0.6353
 
              Baa    -0.0081    -4.298    -1.533    -1.434 -0.3004  0.6455  0.7022
    14 H(1)   Bbb    -0.0048    -2.541    -0.907    -0.848  0.8383  0.5298 -0.1284
              Bcc     0.0128     6.838     2.440     2.281  0.4549 -0.5501  0.7003
 
              Baa    -0.0331    -4.441    -1.585    -1.481 -0.1950 -0.6251  0.7558
    15 C(13)  Bbb     0.0011     0.151     0.054     0.050 -0.2246  0.7785  0.5860
              Bcc     0.0320     4.290     1.531     1.431  0.9547  0.0555  0.2922
 
              Baa    -0.0167    -8.923    -3.184    -2.976  0.3321  0.8174 -0.4707
    16 H(1)   Bbb     0.0050     2.645     0.944     0.882  0.8102 -0.5027 -0.3013
              Bcc     0.0118     6.277     2.240     2.094  0.4830  0.2813  0.8292
 
              Baa    -0.0096    -1.294    -0.462    -0.432  0.2081 -0.1751  0.9623
    17 C(13)  Bbb    -0.0033    -0.449    -0.160    -0.150 -0.5949  0.7583  0.2667
              Bcc     0.0130     1.744     0.622     0.582  0.7764  0.6280 -0.0536
 
              Baa    -0.0110    -5.843    -2.085    -1.949  0.3749  0.0500  0.9257
    18 H(1)   Bbb    -0.0017    -0.921    -0.329    -0.307 -0.5610  0.8072  0.1836
              Bcc     0.0127     6.764     2.414     2.256  0.7381  0.5881 -0.3307
 
              Baa    -0.0066    -3.525    -1.258    -1.176  0.3120  0.1560  0.9372
    19 H(1)   Bbb    -0.0042    -2.257    -0.805    -0.753 -0.5430  0.8387  0.0411
              Bcc     0.0108     5.782     2.063     1.929  0.7796  0.5217 -0.3464
 
              Baa    -0.0040     0.290     0.103     0.097  0.3283 -0.2906  0.8988
    20 O(17)  Bbb    -0.0002     0.013     0.005     0.004 -0.0905  0.9374  0.3362
              Bcc     0.0042    -0.303    -0.108    -0.101  0.9402  0.1917 -0.2815
 
              Baa    -0.0028    -1.478    -0.527    -0.493  0.1356 -0.1510  0.9792
    21 H(1)   Bbb    -0.0017    -0.927    -0.331    -0.309 -0.5868  0.7841  0.2022
              Bcc     0.0045     2.405     0.858     0.802  0.7983  0.6020 -0.0176
 
              Baa    -1.2784    92.502    33.007    30.855  0.4611  0.5828  0.6691
    22 O(17)  Bbb    -1.2687    91.800    32.757    30.621 -0.2592 -0.6327  0.7297
              Bcc     2.5470  -184.302   -65.764   -61.477  0.8487 -0.5099 -0.1406
 
              Baa    -0.1057   -56.423   -20.133   -18.821  0.2796  0.7697 -0.5739
    23 H(1)   Bbb    -0.0939   -50.084   -17.871   -16.706  0.3431  0.4782  0.8085
              Bcc     0.1996   106.507    38.004    35.527  0.8967 -0.4229 -0.1304
 

 ---------------------------------------------------------------------------------

 Rotating derivatives to standard orientation.
 Full mass-weighted force constant matrix:
 Low frequencies --- -903.5595   -4.8339   -2.8379   -2.1102    0.0012    0.0012
 Low frequencies ---    0.0014   10.9685   28.4543
 ******    1 imaginary frequencies (negative Signs) ****** 
 Diagonal vibrational polarizability:
      184.8418278      99.5828658     485.4360364
 Harmonic frequencies (cm**-1), IR intensities (KM/Mole), Raman scattering
 activities (A**4/AMU), depolarization ratios for plane and unpolarized
 incident light, reduced masses (AMU), force constants (mDyne/A),
 and normal coordinates:
                      1                      2                      3
                      A                      A                      A
 Frequencies --   -903.5595                10.9221                28.4408
 Red. masses --      1.3930                 3.8484                 3.7105
 Frc consts  --      0.6701                 0.0003                 0.0018
 IR Inten    --   2270.8630                 2.3065                 0.6650
  Atom  AN      X      Y      Z        X      Y      Z        X      Y      Z
     1   1    -0.01  -0.01   0.00    -0.30  -0.23  -0.25    -0.25   0.13   0.00
     2   6     0.02  -0.01   0.00    -0.16  -0.02  -0.26    -0.12   0.13  -0.07
     3   1     0.03   0.01  -0.02    -0.13   0.10  -0.41    -0.13   0.10  -0.03
     4   1     0.02   0.02  -0.04    -0.16   0.01  -0.33    -0.11   0.23  -0.19
     5   6     0.04   0.01   0.05     0.00   0.04   0.06     0.05   0.02  -0.03
     6   1     0.32  -0.04  -0.10     0.14   0.25   0.06     0.17   0.02  -0.09
     7   8     0.01  -0.03  -0.04    -0.02  -0.11   0.25     0.06   0.06  -0.07
     8   1     0.00   0.00   0.00     0.00  -0.06  -0.01    -0.01   0.14  -0.17
     9   6     0.00   0.00   0.00     0.00  -0.02   0.05     0.10   0.08  -0.14
    10   1    -0.01   0.01   0.00    -0.03  -0.06   0.10     0.07   0.06  -0.11
    11   1     0.00  -0.01  -0.01     0.00   0.00   0.07     0.20   0.13  -0.22
    12   6    -0.01   0.01  -0.01     0.03   0.06   0.04     0.15  -0.02  -0.03
    13   1     0.01  -0.02   0.00     0.06   0.10  -0.01     0.17   0.00  -0.07
    14   1     0.00   0.00  -0.01     0.03   0.10   0.10     0.27  -0.07   0.00
    15   6     0.00   0.00   0.02     0.03   0.04   0.02     0.02  -0.09   0.10
    16   1     0.07   0.08   0.04     0.06   0.10   0.01     0.09  -0.15   0.17
    17   6     0.00  -0.01   0.00     0.04  -0.01  -0.07    -0.13  -0.05   0.07
    18   1     0.00   0.00   0.00     0.04  -0.02  -0.09    -0.21  -0.10   0.16
    19   1     0.00  -0.01   0.00     0.01  -0.08  -0.07    -0.20   0.00   0.01
    20   8     0.00   0.00   0.00     0.07   0.03  -0.14    -0.10   0.00   0.00
    21   1     0.02  -0.01  -0.01     0.10  -0.02  -0.21    -0.24   0.04   0.00
    22   8    -0.13   0.05  -0.01     0.00   0.00   0.08     0.01  -0.15   0.17
    23   1     0.82  -0.38   0.15     0.00   0.01   0.09     0.03  -0.08   0.09
                      4                      5                      6
                      A                      A                      A
 Frequencies --     66.5822                70.9699               109.3822
 Red. masses --      5.9769                 2.6024                 3.0203
 Frc consts  --      0.0156                 0.0077                 0.0213
 IR Inten    --      0.6417                 1.9049                 1.6512
  Atom  AN      X      Y      Z        X      Y      Z        X      Y      Z
     1   1     0.11  -0.09  -0.10    -0.03  -0.01   0.00     0.49  -0.13  -0.22
     2   6     0.03   0.09   0.00    -0.05   0.04   0.03     0.28  -0.06  -0.09
     3   1    -0.19   0.17  -0.09    -0.14   0.06   0.01     0.29   0.04  -0.22
     4   1     0.11   0.22   0.18    -0.02   0.09   0.08     0.27  -0.23   0.12
     5   6     0.11   0.04   0.02    -0.02   0.01   0.01     0.04   0.14  -0.07
     6   1     0.06   0.20   0.10    -0.04   0.05   0.04    -0.11   0.18   0.02
     7   8     0.35  -0.06   0.12     0.07  -0.02   0.03     0.01   0.05   0.06
     8   1    -0.01  -0.13   0.04     0.19   0.36   0.36    -0.09   0.05  -0.01
     9   6    -0.03  -0.08   0.10     0.14   0.23   0.08    -0.05   0.03  -0.01
    10   1     0.00  -0.16   0.14     0.32   0.36  -0.14    -0.05   0.02   0.00
    11   1    -0.04  -0.02   0.19     0.07   0.16   0.09    -0.02   0.05  -0.03
    12   6    -0.07   0.01   0.01    -0.08  -0.03   0.01    -0.04   0.00   0.03
    13   1    -0.10   0.07  -0.01    -0.25  -0.10   0.19    -0.04   0.00   0.02
    14   1    -0.09   0.05   0.06    -0.10  -0.16  -0.19    -0.01  -0.02   0.03
    15   6    -0.04  -0.04  -0.10    -0.06  -0.04  -0.03    -0.07  -0.02   0.06
    16   1    -0.10  -0.03  -0.15    -0.09  -0.04  -0.06    -0.05  -0.03   0.08
    17   6    -0.05  -0.02  -0.07    -0.03  -0.04  -0.02    -0.11  -0.03   0.01
    18   1    -0.05  -0.16  -0.27    -0.01   0.02   0.04    -0.13  -0.01   0.09
    19   1     0.16   0.01   0.05    -0.10  -0.06  -0.06    -0.20  -0.06  -0.04
    20   8    -0.32   0.12   0.04     0.07  -0.12  -0.04     0.00  -0.05  -0.07
    21   1    -0.28   0.10   0.03     0.09  -0.12  -0.03    -0.08  -0.03  -0.08
    22   8     0.03  -0.06  -0.13    -0.05  -0.02  -0.07    -0.07  -0.05   0.09
    23   1     0.04  -0.08  -0.12    -0.04  -0.04  -0.03     0.04   0.23  -0.18
                      7                      8                      9
                      A                      A                      A
 Frequencies --    133.7575               190.7109               205.5530
 Red. masses --      2.8514                 1.3872                 1.2175
 Frc consts  --      0.0301                 0.0297                 0.0303
 IR Inten    --     12.7030                 9.1764                 0.6274
  Atom  AN      X      Y      Z        X      Y      Z        X      Y      Z
     1   1     0.02  -0.09  -0.05     0.17  -0.23  -0.17     0.25  -0.33  -0.24
     2   6    -0.05  -0.01   0.01    -0.02  -0.02   0.00    -0.02   0.00   0.00
     3   1    -0.23   0.02  -0.01    -0.33   0.09  -0.12    -0.43   0.18  -0.21
     4   1     0.02   0.12   0.13     0.09   0.11   0.31     0.12   0.14   0.44
     5   6     0.02  -0.08  -0.04    -0.01  -0.04  -0.03    -0.03   0.01   0.01
     6   1    -0.01  -0.05  -0.02    -0.04  -0.03  -0.01    -0.02   0.00   0.00
     7   8     0.16  -0.09  -0.05     0.04  -0.03  -0.04    -0.06   0.03  -0.02
     8   1    -0.30  -0.03  -0.27     0.17   0.02   0.22    -0.09  -0.02  -0.16
     9   6    -0.13   0.01  -0.02    -0.06   0.02  -0.05     0.07  -0.02   0.02
    10   1    -0.20  -0.19   0.19    -0.15   0.36  -0.26     0.13  -0.25   0.17
    11   1     0.03   0.19  -0.01    -0.26  -0.30  -0.18     0.21   0.21   0.11
    12   6    -0.02   0.11   0.03    -0.01  -0.02   0.02     0.04   0.00  -0.02
    13   1     0.04   0.19  -0.08     0.02  -0.09   0.05     0.02   0.04  -0.04
    14   1     0.03   0.16   0.15    -0.04  -0.04  -0.04     0.06   0.01   0.01
    15   6    -0.07   0.04   0.03     0.01   0.03   0.05     0.02  -0.01  -0.02
    16   1    -0.12  -0.03   0.02     0.02   0.06   0.04     0.04  -0.01   0.00
    17   6    -0.11   0.09   0.07     0.04   0.00   0.01     0.02  -0.01  -0.01
    18   1    -0.13   0.22   0.32     0.06  -0.03  -0.07     0.02  -0.01  -0.02
    19   1    -0.32   0.13  -0.08     0.09  -0.06   0.06     0.04   0.01   0.00
    20   8     0.15  -0.07  -0.01     0.00   0.05  -0.01    -0.01  -0.02   0.02
    21   1    -0.03   0.04   0.09     0.20  -0.07  -0.12    -0.02   0.00   0.05
    22   8     0.03   0.01  -0.02     0.01   0.01   0.07    -0.03   0.01   0.00
    23   1    -0.02  -0.14  -0.08    -0.03  -0.04  -0.03     0.00   0.01   0.02
                     10                     11                     12
                      A                      A                      A
 Frequencies --    219.7871               254.8643               284.6269
 Red. masses --      1.0845                 2.8853                 1.8065
 Frc consts  --      0.0309                 0.1104                 0.0862
 IR Inten    --     95.5493                 8.9803                 1.6647
  Atom  AN      X      Y      Z        X      Y      Z        X      Y      Z
     1   1    -0.02   0.05   0.03     0.01  -0.05  -0.02     0.02  -0.07  -0.04
     2   6     0.01   0.00   0.00    -0.01   0.01   0.00     0.01   0.01  -0.01
     3   1     0.06  -0.02   0.03    -0.07   0.03  -0.02    -0.04   0.05  -0.06
     4   1    -0.01  -0.02  -0.05     0.01   0.05   0.05     0.03   0.03   0.04
     5   6     0.00   0.00  -0.01     0.02  -0.01   0.01     0.03   0.01   0.05
     6   1    -0.01   0.01   0.00     0.04  -0.02  -0.01     0.10  -0.01   0.01
     7   8     0.01  -0.01   0.00    -0.02   0.01  -0.01    -0.06   0.05   0.01
     8   1    -0.12   0.03  -0.14     0.09  -0.08   0.12     0.39  -0.17   0.26
     9   6    -0.01   0.03  -0.02     0.07  -0.11   0.06     0.03  -0.06   0.04
    10   1     0.00  -0.10   0.08     0.14  -0.10   0.00    -0.06   0.24  -0.13
    11   1     0.10   0.15   0.00     0.05  -0.11   0.10    -0.28  -0.40   0.05
    12   6     0.01   0.02   0.00    -0.01  -0.16   0.01     0.07   0.12  -0.01
    13   1     0.01   0.05  -0.03    -0.04  -0.26   0.12     0.10   0.26  -0.15
    14   1     0.03   0.02   0.02    -0.09  -0.20  -0.12     0.13   0.21   0.16
    15   6    -0.01   0.00   0.00     0.03  -0.05   0.07     0.00  -0.01  -0.06
    16   1    -0.02  -0.01   0.00    -0.01  -0.21   0.11    -0.02  -0.07  -0.05
    17   6     0.00   0.00   0.00    -0.15   0.06   0.12    -0.10   0.04  -0.01
    18   1     0.01   0.00  -0.04    -0.29   0.00   0.34    -0.12   0.09   0.12
    19   1     0.03  -0.02   0.03    -0.36   0.11  -0.04    -0.17   0.11  -0.09
    20   8    -0.05   0.00   0.04     0.02   0.15  -0.12    -0.02  -0.09   0.03
    21   1     0.79  -0.43  -0.28     0.22  -0.06  -0.39     0.17  -0.14   0.04
    22   8     0.00  -0.01   0.00     0.06   0.08  -0.09     0.02  -0.05  -0.06
    23   1    -0.01   0.00  -0.02     0.03   0.01   0.03     0.05  -0.01   0.08
                     13                     14                     15
                      A                      A                      A
 Frequencies --    318.9658               355.7875               403.6161
 Red. masses --      3.5157                 3.8750                 2.7984
 Frc consts  --      0.2107                 0.2890                 0.2686
 IR Inten    --      1.7945                 4.0248                14.0303
  Atom  AN      X      Y      Z        X      Y      Z        X      Y      Z
     1   1    -0.06  -0.23  -0.06    -0.19  -0.40  -0.06    -0.01  -0.02  -0.01
     2   6     0.01  -0.02  -0.02    -0.05  -0.22  -0.08    -0.03  -0.06  -0.01
     3   1    -0.10   0.10  -0.16     0.18  -0.07  -0.27     0.08  -0.05  -0.02
     4   1     0.04   0.08   0.01    -0.14  -0.42  -0.20    -0.08  -0.19  -0.01
     5   6     0.14  -0.02   0.16    -0.05  -0.05   0.23    -0.13   0.03   0.00
     6   1     0.32  -0.10   0.04    -0.10   0.02   0.26    -0.26   0.10   0.08
     7   8    -0.10   0.13   0.00     0.17   0.22  -0.11     0.08   0.03  -0.03
     8   1    -0.35   0.21  -0.11     0.03  -0.03   0.02     0.08  -0.02  -0.01
     9   6    -0.17   0.12  -0.04     0.02  -0.03   0.01     0.03   0.02  -0.01
    10   1    -0.27   0.13   0.02     0.09  -0.08   0.00    -0.08   0.10  -0.01
    11   1     0.01   0.17  -0.25     0.01   0.02   0.09     0.00  -0.08  -0.09
    12   6    -0.05  -0.01   0.12    -0.04  -0.03  -0.05     0.12   0.06   0.07
    13   1    -0.04  -0.01   0.11    -0.06  -0.10   0.03     0.16   0.30  -0.16
    14   1    -0.01  -0.04   0.10    -0.13  -0.04  -0.14     0.36   0.10   0.34
    15   6     0.00  -0.06   0.03     0.00   0.05  -0.03    -0.03  -0.09   0.10
    16   1    -0.15  -0.09  -0.08     0.06   0.08   0.00    -0.07  -0.16   0.09
    17   6     0.03  -0.09   0.02    -0.02   0.06  -0.03     0.03  -0.15   0.09
    18   1     0.03  -0.14  -0.06    -0.02   0.09   0.02     0.06  -0.21  -0.05
    19   1     0.05  -0.14   0.05    -0.03   0.10  -0.05     0.07  -0.30   0.17
    20   8    -0.01   0.00  -0.04     0.00   0.00   0.02     0.00   0.01  -0.03
    21   1    -0.08  -0.01  -0.08     0.09  -0.02   0.04    -0.14  -0.01  -0.14
    22   8     0.17  -0.06  -0.14    -0.04   0.00   0.07    -0.06   0.14  -0.12
    23   1     0.14  -0.04   0.25    -0.15  -0.01   0.11    -0.11   0.05  -0.12
                     16                     17                     18
                      A                      A                      A
 Frequencies --    494.1369               570.4726               751.4027
 Red. masses --      6.0068                 2.5282                 1.5821
 Frc consts  --      0.8641                 0.4848                 0.5263
 IR Inten    --      9.6654                16.5615               199.0328
  Atom  AN      X      Y      Z        X      Y      Z        X      Y      Z
     1   1    -0.02   0.01   0.01     0.07   0.04  -0.02    -0.21  -0.09   0.08
     2   6     0.00   0.00   0.00    -0.02  -0.01   0.01     0.05   0.01  -0.02
     3   1    -0.04  -0.02   0.02     0.05  -0.01   0.00    -0.13   0.00  -0.01
     4   1     0.01   0.04  -0.01    -0.04  -0.12   0.06     0.11   0.31  -0.19
     5   6     0.02  -0.03  -0.02    -0.10   0.04  -0.03     0.13  -0.08   0.03
     6   1     0.01  -0.04  -0.02    -0.09   0.07  -0.02    -0.16  -0.14   0.14
     7   8     0.02  -0.02  -0.01     0.02  -0.01   0.00    -0.02   0.00  -0.01
     8   1    -0.10   0.02  -0.05    -0.25   0.17   0.04    -0.12   0.20   0.22
     9   6    -0.01  -0.01   0.01    -0.05   0.03   0.04    -0.02  -0.01   0.00
    10   1    -0.08   0.00   0.05    -0.26   0.20   0.05     0.20   0.03  -0.17
    11   1     0.07   0.00  -0.10     0.12  -0.05  -0.31     0.08   0.08  -0.03
    12   6     0.06  -0.05   0.08     0.08  -0.08   0.17    -0.04  -0.08   0.00
    13   1     0.08  -0.29   0.26     0.04  -0.02   0.16     0.08   0.24  -0.35
    14   1    -0.16  -0.08  -0.16     0.03  -0.04   0.18     0.11   0.12   0.41
    15   6     0.14   0.15   0.08     0.17  -0.10  -0.12    -0.01  -0.04  -0.03
    16   1     0.23   0.25   0.11     0.18   0.03  -0.16     0.04   0.00   0.00
    17   6    -0.12  -0.06  -0.15     0.02   0.08  -0.07     0.02   0.01  -0.01
    18   1    -0.22  -0.13  -0.04    -0.17   0.01   0.26    -0.03  -0.02   0.07
    19   1    -0.20  -0.05  -0.21    -0.09   0.44  -0.27    -0.01   0.09  -0.06
    20   8    -0.20  -0.29  -0.04     0.00   0.02   0.02     0.00   0.01   0.00
    21   1    -0.05  -0.19   0.23     0.08   0.02   0.07     0.02   0.00   0.00
    22   8     0.13   0.33   0.05    -0.08  -0.04  -0.02    -0.07   0.07   0.04
    23   1     0.01   0.08   0.03     0.02  -0.02  -0.01    -0.11   0.23  -0.16
                     19                     20                     21
                      A                      A                      A
 Frequencies --    791.7600               812.2197               904.6930
 Red. masses --      1.6390                 1.8794                 1.7525
 Frc consts  --      0.6053                 0.7305                 0.8451
 IR Inten    --     21.5242                12.6279               341.0880
  Atom  AN      X      Y      Z        X      Y      Z        X      Y      Z
     1   1    -0.18  -0.09   0.07    -0.14  -0.07   0.06    -0.25  -0.27   0.12
     2   6     0.04   0.01  -0.01     0.02   0.00   0.00    -0.05  -0.06   0.09
     3   1    -0.10   0.02  -0.03    -0.09   0.01  -0.01     0.00   0.15  -0.17
     4   1     0.08   0.25  -0.17     0.06   0.19  -0.12    -0.06   0.05  -0.15
     5   6     0.08  -0.04   0.03     0.04  -0.02   0.01     0.01   0.17  -0.02
     6   1    -0.24  -0.08   0.16    -0.23  -0.06   0.12    -0.54  -0.01   0.17
     7   8    -0.02   0.00  -0.01    -0.01  -0.01  -0.01    -0.02  -0.04  -0.03
     8   1     0.06  -0.16  -0.25     0.12  -0.18  -0.16    -0.03   0.08   0.11
     9   6     0.07  -0.01  -0.01    -0.06   0.07   0.04    -0.02  -0.01  -0.01
    10   1    -0.28   0.04   0.17    -0.21  -0.02   0.21     0.14  -0.03  -0.10
    11   1     0.06  -0.17  -0.20    -0.24  -0.01   0.20     0.01   0.08   0.07
    12   6     0.09   0.01   0.10    -0.01   0.10  -0.10    -0.01   0.00  -0.01
    13   1    -0.08  -0.17   0.36    -0.21  -0.02   0.14     0.16  -0.09  -0.05
    14   1     0.03  -0.17  -0.22    -0.09  -0.03  -0.37    -0.05   0.06   0.05
    15   6    -0.09   0.03   0.01     0.13  -0.07  -0.06     0.04   0.04   0.07
    16   1    -0.15  -0.03  -0.01     0.19  -0.06   0.00     0.03   0.11   0.03
    17   6    -0.02   0.05  -0.03     0.03  -0.10   0.08     0.00   0.01  -0.01
    18   1     0.10   0.14  -0.19    -0.13  -0.21   0.29    -0.01   0.01  -0.01
    19   1     0.06  -0.09   0.07    -0.06   0.10  -0.06    -0.02  -0.01  -0.02
    20   8     0.01   0.00   0.00     0.00   0.01   0.01    -0.01  -0.01   0.00
    21   1     0.03   0.03   0.05    -0.08  -0.06  -0.17     0.02   0.01   0.05
    22   8    -0.08  -0.01  -0.03    -0.04   0.03   0.03     0.05  -0.07  -0.04
    23   1    -0.04   0.15  -0.21     0.00   0.17  -0.14     0.39   0.06  -0.33
                     22                     23                     24
                      A                      A                      A
 Frequencies --    921.7464               955.9413               978.8705
 Red. masses --      1.9540                 1.7517                 1.9924
 Frc consts  --      0.9782                 0.9431                 1.1248
 IR Inten    --      7.1003               104.6620                24.5840
  Atom  AN      X      Y      Z        X      Y      Z        X      Y      Z
     1   1     0.00  -0.18  -0.10     0.10   0.34  -0.02     0.01   0.03   0.00
     2   6     0.09   0.20  -0.01     0.06   0.04  -0.11     0.00   0.00  -0.01
     3   1     0.40   0.52  -0.42    -0.20  -0.25   0.26    -0.01  -0.02   0.02
     4   1    -0.05  -0.13  -0.16     0.17   0.29   0.02     0.01   0.02   0.00
     5   6    -0.11  -0.07   0.11    -0.11  -0.09   0.10    -0.01   0.00   0.01
     6   1    -0.21  -0.33   0.08    -0.18   0.47   0.29    -0.03   0.07   0.04
     7   8     0.00  -0.08  -0.04    -0.01   0.00  -0.02     0.00   0.00   0.00
     8   1     0.00   0.01   0.02    -0.01   0.05   0.10    -0.02   0.01  -0.11
     9   6     0.00   0.00   0.00    -0.03   0.00   0.00     0.13  -0.09  -0.09
    10   1     0.03  -0.01  -0.02     0.12  -0.04  -0.07     0.06   0.03  -0.14
    11   1     0.00   0.02   0.02    -0.03   0.08   0.11     0.28  -0.12  -0.34
    12   6     0.00   0.00   0.00     0.02   0.01  -0.01    -0.11   0.08   0.09
    13   1     0.03  -0.02  -0.01     0.19  -0.13  -0.01    -0.16   0.10   0.11
    14   1    -0.01   0.01   0.00    -0.03   0.03  -0.01    -0.29   0.19   0.09
    15   6     0.01   0.01   0.00     0.05   0.05   0.07    -0.01   0.09  -0.06
    16   1     0.00   0.01  -0.01     0.05   0.11   0.03    -0.11   0.35  -0.24
    17   6     0.00   0.00   0.00     0.00   0.00  -0.01     0.04  -0.10   0.07
    18   1     0.00  -0.01   0.00    -0.02  -0.02   0.01    -0.11  -0.14   0.35
    19   1     0.00   0.00   0.00    -0.02  -0.01  -0.02    -0.11   0.11  -0.10
    20   8     0.00   0.00   0.00     0.00   0.00   0.00    -0.01   0.01   0.01
    21   1     0.00   0.00   0.00     0.02   0.01   0.04    -0.14  -0.10  -0.25
    22   8     0.01   0.00   0.00     0.01  -0.06  -0.05     0.01  -0.01   0.01
    23   1    -0.10  -0.16   0.12     0.14  -0.04  -0.19     0.03  -0.03  -0.04
                     25                     26                     27
                      A                      A                      A
 Frequencies --   1007.0342              1041.7362              1082.0059
 Red. masses --      1.4028                 1.7299                 1.8962
 Frc consts  --      0.8382                 1.1061                 1.3079
 IR Inten    --     11.8769               144.7579                58.7847
  Atom  AN      X      Y      Z        X      Y      Z        X      Y      Z
     1   1     0.00  -0.02   0.00    -0.11  -0.13   0.04     0.29   0.14  -0.16
     2   6     0.00   0.00   0.01     0.03  -0.01   0.01    -0.10   0.04   0.00
     3   1     0.02   0.01  -0.01    -0.05   0.02  -0.03     0.26   0.02   0.01
     4   1    -0.01  -0.03   0.00     0.03   0.04  -0.09    -0.18  -0.37   0.26
     5   6     0.01  -0.01  -0.01     0.00  -0.05  -0.08     0.16   0.01   0.07
     6   1     0.04  -0.04  -0.03     0.16  -0.37  -0.23    -0.03   0.34   0.23
     7   8     0.00   0.01   0.01     0.02   0.06   0.06    -0.03  -0.06  -0.07
     8   1     0.31  -0.22  -0.15    -0.02   0.10   0.21     0.02   0.02   0.10
     9   6     0.01   0.05  -0.08    -0.06  -0.02  -0.02    -0.05   0.01   0.00
    10   1     0.11  -0.19   0.03     0.25  -0.09  -0.16     0.08  -0.05  -0.03
    11   1    -0.26   0.03   0.31    -0.03   0.17   0.19    -0.07   0.08   0.14
    12   6    -0.03  -0.02   0.06     0.08   0.04   0.03     0.08  -0.02   0.02
    13   1     0.04  -0.03   0.01     0.42  -0.33   0.11     0.24  -0.17   0.03
    14   1     0.32  -0.22   0.07    -0.15   0.08  -0.10     0.06  -0.06  -0.06
    15   6    -0.04  -0.02   0.09     0.05   0.09   0.00    -0.03   0.05  -0.08
    16   1    -0.20   0.26  -0.14    -0.08   0.11  -0.12    -0.08   0.08  -0.13
    17   6     0.08  -0.01  -0.08    -0.01  -0.03   0.05     0.00  -0.02   0.05
    18   1    -0.12  -0.08   0.30     0.00  -0.02   0.03     0.04   0.04   0.06
    19   1    -0.10   0.27  -0.29    -0.01  -0.05   0.06     0.01   0.02   0.04
    20   8    -0.01   0.01   0.00     0.00   0.00   0.01    -0.01  -0.01   0.00
    21   1     0.08   0.04   0.12    -0.09  -0.06  -0.15    -0.13  -0.09  -0.22
    22   8    -0.01   0.00  -0.02    -0.09  -0.04  -0.06    -0.04   0.02   0.01
    23   1    -0.04   0.00   0.01    -0.20   0.05   0.13    -0.12   0.05  -0.18
                     28                     29                     30
                      A                      A                      A
 Frequencies --   1099.3637              1120.0536              1125.5846
 Red. masses --      6.3642                 2.1430                 2.3078
 Frc consts  --      4.5319                 1.5840                 1.7227
 IR Inten    --     88.3548                55.1346               224.1081
  Atom  AN      X      Y      Z        X      Y      Z        X      Y      Z
     1   1    -0.04  -0.02   0.02     0.11   0.07  -0.06     0.16   0.01  -0.12
     2   6     0.01   0.00   0.00    -0.03   0.01  -0.01    -0.06   0.04   0.00
     3   1    -0.03   0.00   0.00     0.07  -0.02   0.02     0.17   0.03   0.00
     4   1     0.02   0.04  -0.03    -0.05  -0.11   0.09    -0.14  -0.30   0.15
     5   6    -0.03  -0.01  -0.01     0.05  -0.01   0.01     0.11  -0.07  -0.02
     6   1     0.00  -0.04  -0.02    -0.05   0.00   0.06     0.02  -0.09   0.01
     7   8     0.00   0.01   0.01     0.00  -0.01  -0.01    -0.01   0.02   0.02
     8   1     0.07  -0.08  -0.12     0.20  -0.08  -0.02    -0.21   0.10   0.00
     9   6     0.02   0.03  -0.01     0.01  -0.02  -0.14     0.03  -0.03   0.07
    10   1    -0.06   0.00   0.06     0.31  -0.19  -0.20    -0.17   0.17   0.04
    11   1    -0.05  -0.05   0.01    -0.06   0.11   0.16     0.18  -0.10  -0.26
    12   6    -0.05  -0.03   0.00    -0.10   0.10   0.12    -0.02   0.04  -0.10
    13   1    -0.07   0.08  -0.06    -0.13   0.04   0.19    -0.12   0.06  -0.05
    14   1     0.14  -0.05   0.13    -0.30   0.16   0.05    -0.13   0.13  -0.05
    15   6     0.04   0.03   0.01     0.14  -0.11   0.03     0.05   0.05   0.20
    16   1    -0.05  -0.13   0.01     0.01  -0.33   0.03     0.12  -0.01   0.25
    17   6     0.27   0.29   0.32    -0.06   0.07  -0.01     0.07  -0.01  -0.05
    18   1     0.27   0.25   0.19    -0.02  -0.08  -0.31    -0.09  -0.11   0.20
    19   1     0.27   0.31   0.28     0.14  -0.12   0.20    -0.13   0.00  -0.19
    20   8    -0.21  -0.20  -0.27     0.02  -0.01  -0.02    -0.02   0.01  -0.01
    21   1    -0.09  -0.13  -0.03     0.16   0.10   0.26     0.19   0.11   0.30
    22   8    -0.03  -0.05  -0.01    -0.04   0.01   0.00    -0.08  -0.06  -0.08
    23   1     0.05  -0.02   0.00    -0.05   0.12  -0.01    -0.20   0.10  -0.15
                     31                     32                     33
                      A                      A                      A
 Frequencies --   1175.5678              1191.9288              1245.5736
 Red. masses --      1.9276                 1.2213                 1.1499
 Frc consts  --      1.5695                 1.0223                 1.0511
 IR Inten    --     10.4596                23.9253                16.1725
  Atom  AN      X      Y      Z        X      Y      Z        X      Y      Z
     1   1    -0.05  -0.02   0.04    -0.22  -0.37   0.09     0.00  -0.03  -0.02
     2   6     0.02  -0.01   0.01     0.04   0.02   0.09    -0.01   0.02   0.00
     3   1    -0.03   0.01  -0.02     0.03   0.18  -0.12     0.01   0.00   0.01
     4   1     0.04   0.08  -0.05    -0.04  -0.06  -0.17    -0.04  -0.08   0.02
     5   6    -0.02   0.02   0.02    -0.02  -0.07  -0.05     0.00  -0.03  -0.02
     6   1     0.09   0.14   0.00     0.39   0.71   0.00    -0.02  -0.03   0.00
     7   8     0.00  -0.02  -0.02    -0.02   0.00  -0.01     0.00   0.02   0.02
     8   1    -0.18   0.18   0.26     0.02  -0.02  -0.02     0.09  -0.05  -0.03
     9   6    -0.04  -0.08   0.00     0.00   0.01  -0.01     0.00   0.02  -0.03
    10   1     0.19   0.02  -0.23     0.00  -0.01   0.01     0.04  -0.06   0.01
    11   1     0.16   0.12  -0.03    -0.02   0.00   0.01    -0.06   0.01   0.06
    12   6     0.07   0.12  -0.01    -0.01   0.00   0.01    -0.01  -0.01   0.03
    13   1     0.05  -0.15   0.23    -0.01   0.02  -0.01    -0.09   0.07   0.03
    14   1    -0.18   0.06  -0.30    -0.01   0.01   0.02    -0.11   0.07   0.08
    15   6    -0.12  -0.12   0.01     0.02   0.01   0.00     0.01  -0.01   0.03
    16   1    -0.21  -0.37   0.05     0.03   0.01   0.01     0.28  -0.16   0.28
    17   6     0.11  -0.01  -0.04    -0.01   0.00   0.00     0.02   0.00  -0.06
    18   1     0.08   0.15   0.27    -0.02  -0.04  -0.03     0.30   0.53   0.10
    19   1    -0.14   0.11  -0.26     0.02  -0.02   0.03    -0.13  -0.05  -0.15
    20   8    -0.04   0.01  -0.02     0.00   0.00   0.00    -0.02   0.00   0.04
    21   1     0.09   0.05   0.14     0.02   0.01   0.03    -0.27  -0.17  -0.42
    22   8     0.03   0.05   0.04    -0.01   0.00   0.00     0.00  -0.01  -0.02
    23   1     0.00   0.02   0.04    -0.08   0.01  -0.16     0.09   0.05  -0.10
                     34                     35                     36
                      A                      A                      A
 Frequencies --   1254.4576              1275.8803              1307.6180
 Red. masses --      1.2836                 1.8112                 1.2284
 Frc consts  --      1.1902                 1.7371                 1.2375
 IR Inten    --     38.6350                55.6204                32.7733
  Atom  AN      X      Y      Z        X      Y      Z        X      Y      Z
     1   1     0.01  -0.04  -0.03     0.01  -0.13  -0.09     0.00   0.02   0.02
     2   6    -0.01   0.02   0.00    -0.02   0.07  -0.01     0.01  -0.01   0.00
     3   1     0.02   0.00   0.02     0.02  -0.02   0.08    -0.01   0.00  -0.02
     4   1    -0.05  -0.10   0.02    -0.14  -0.30   0.06     0.03   0.06  -0.03
     5   6     0.00  -0.05  -0.03     0.00  -0.13  -0.09     0.03   0.02  -0.01
     6   1    -0.07  -0.03   0.02    -0.33  -0.07   0.11    -0.10   0.05   0.06
     7   8     0.00   0.03   0.03    -0.01   0.11   0.09    -0.01   0.00   0.00
     8   1    -0.09   0.07   0.08     0.00   0.01   0.05     0.03   0.03   0.15
     9   6    -0.01  -0.04   0.01    -0.02  -0.01  -0.01    -0.05  -0.03  -0.03
    10   1     0.03   0.04  -0.08     0.04  -0.02  -0.04     0.14  -0.08  -0.11
    11   1     0.07   0.02  -0.03     0.01   0.04   0.02     0.01   0.11   0.07
    12   6     0.00   0.05  -0.02     0.02   0.00   0.01     0.06   0.00   0.04
    13   1    -0.08   0.00   0.07    -0.04   0.03   0.03    -0.41   0.25   0.16
    14   1     0.10  -0.07  -0.11     0.08  -0.08  -0.05     0.12  -0.12  -0.08
    15   6    -0.03  -0.06   0.07    -0.02  -0.02  -0.08    -0.05   0.05  -0.03
    16   1     0.00   0.16   0.00    -0.06   0.02  -0.13     0.50   0.13   0.35
    17   6    -0.04   0.03  -0.02     0.01  -0.01   0.03     0.01  -0.01   0.02
    18   1    -0.09  -0.15  -0.20     0.00  -0.01   0.05    -0.09  -0.15   0.04
    19   1     0.45   0.61   0.10    -0.17  -0.26   0.01     0.02   0.01   0.03
    20   8     0.03  -0.03   0.01    -0.01   0.01  -0.02     0.00   0.00  -0.01
    21   1    -0.19  -0.14  -0.33     0.16   0.11   0.26     0.07   0.04   0.10
    22   8     0.02   0.01   0.00     0.04   0.01   0.04    -0.01  -0.02  -0.03
    23   1     0.11  -0.02  -0.13     0.48  -0.24  -0.35    -0.19  -0.32   0.16
                     37                     38                     39
                      A                      A                      A
 Frequencies --   1309.3213              1322.8092              1375.2033
 Red. masses --      1.1297                 1.2656                 1.2884
 Frc consts  --      1.1411                 1.3048                 1.4356
 IR Inten    --     31.2313                18.4219                 5.9848
  Atom  AN      X      Y      Z        X      Y      Z        X      Y      Z
     1   1     0.02   0.02  -0.02     0.00   0.01   0.01     0.04   0.03  -0.01
     2   6    -0.02   0.01   0.00     0.01  -0.01   0.00     0.00  -0.01   0.01
     3   1     0.02   0.00   0.01     0.00   0.01  -0.02     0.03   0.02  -0.04
     4   1    -0.02  -0.03   0.04     0.02   0.05  -0.03     0.01   0.05  -0.03
     5   6    -0.05  -0.01   0.06     0.02   0.01  -0.01     0.02   0.00  -0.01
     6   1     0.32  -0.17  -0.19    -0.08   0.09   0.06    -0.03   0.03   0.03
     7   8     0.02  -0.02  -0.01     0.00   0.00   0.00     0.00   0.00   0.00
     8   1    -0.03   0.03   0.08    -0.12   0.08   0.11    -0.03   0.05   0.00
     9   6    -0.02  -0.03  -0.01    -0.02  -0.06   0.01     0.02   0.01  -0.01
    10   1     0.06  -0.01  -0.08     0.04   0.05  -0.11    -0.09   0.01   0.07
    11   1     0.04   0.05   0.01     0.10   0.05  -0.03    -0.07  -0.01   0.08
    12   6     0.01   0.01   0.01    -0.02   0.04  -0.03     0.03  -0.01  -0.02
    13   1    -0.18   0.10   0.07    -0.27   0.15   0.06     0.05  -0.02  -0.03
    14   1     0.20  -0.15  -0.07     0.44  -0.29  -0.12    -0.31   0.20  -0.01
    15   6    -0.01   0.00  -0.02     0.11  -0.02   0.05    -0.02  -0.13   0.03
    16   1     0.16   0.25   0.01    -0.28   0.16  -0.32     0.19   0.70  -0.14
    17   6    -0.01   0.00   0.02    -0.02   0.03  -0.01    -0.04  -0.02   0.04
    18   1     0.02   0.03   0.00     0.15   0.27  -0.02     0.23   0.35  -0.02
    19   1    -0.05  -0.10   0.04    -0.14  -0.28   0.01     0.02   0.01   0.06
    20   8     0.00   0.00  -0.01    -0.01   0.00   0.02    -0.01   0.01  -0.03
    21   1     0.05   0.03   0.08    -0.09  -0.05  -0.13     0.11   0.08   0.18
    22   8     0.01  -0.02  -0.01    -0.02   0.00   0.00     0.01   0.01  -0.01
    23   1     0.19   0.67  -0.28    -0.12  -0.16   0.16    -0.13  -0.07   0.07
                     40                     41                     42
                      A                      A                      A
 Frequencies --   1381.0306              1395.5542              1419.7794
 Red. masses --      1.3489                 1.2483                 1.2768
 Frc consts  --      1.5158                 1.4324                 1.5163
 IR Inten    --      0.7391                 4.8009                 7.6949
  Atom  AN      X      Y      Z        X      Y      Z        X      Y      Z
     1   1     0.02   0.00  -0.01     0.43   0.32  -0.08    -0.01   0.00   0.00
     2   6     0.00   0.00   0.00    -0.08  -0.08   0.05     0.00   0.00   0.00
     3   1     0.01   0.01  -0.01     0.37   0.26  -0.36     0.00   0.00   0.00
     4   1     0.00   0.01  -0.02     0.09   0.51  -0.20     0.00   0.00   0.01
     5   6     0.01  -0.01  -0.01    -0.01  -0.06  -0.02     0.00   0.00   0.00
     6   1    -0.03   0.02   0.02     0.03   0.04  -0.01     0.00   0.00   0.00
     7   8     0.00   0.00   0.00     0.00   0.04   0.02     0.00   0.00   0.00
     8   1     0.00  -0.13  -0.17     0.01   0.00   0.00     0.28  -0.39  -0.24
     9   6     0.00   0.00   0.05     0.00   0.00   0.00    -0.10   0.06   0.08
    10   1     0.15   0.07  -0.11     0.01  -0.01   0.00     0.51  -0.14  -0.18
    11   1     0.13  -0.08  -0.23     0.00   0.00   0.00     0.19  -0.08  -0.48
    12   6    -0.12   0.09   0.02     0.00   0.00   0.00     0.05  -0.03  -0.01
    13   1     0.46  -0.37  -0.01    -0.01   0.00   0.00    -0.12   0.13  -0.04
    14   1     0.38  -0.23  -0.01     0.00   0.00   0.01    -0.17   0.07  -0.05
    15   6    -0.02  -0.04  -0.04     0.00   0.01  -0.01     0.00   0.00   0.02
    16   1     0.41   0.09   0.23    -0.03  -0.07   0.01    -0.11   0.07  -0.10
    17   6     0.00   0.00   0.01     0.00   0.00   0.00    -0.01   0.00   0.00
    18   1     0.03   0.06   0.01    -0.02  -0.03   0.00     0.01   0.05   0.04
    19   1    -0.02  -0.08   0.02     0.00  -0.01   0.00     0.04   0.02   0.02
    20   8     0.00   0.00   0.00     0.00   0.00   0.00     0.00   0.00   0.00
    21   1     0.02   0.02   0.04    -0.01  -0.01  -0.01     0.00   0.00   0.01
    22   8     0.00   0.00  -0.01     0.00   0.00   0.00     0.00   0.00   0.00
    23   1    -0.08  -0.04   0.06     0.07  -0.01  -0.13     0.01   0.00   0.00
                     43                     44                     45
                      A                      A                      A
 Frequencies --   1457.7604              1477.7473              1483.0888
 Red. masses --      1.5232                 1.0436                 1.0743
 Frc consts  --      1.9072                 1.3427                 1.3923
 IR Inten    --      2.1369                 4.3110                10.9656
  Atom  AN      X      Y      Z        X      Y      Z        X      Y      Z
     1   1     0.01  -0.01  -0.01    -0.26  -0.33  -0.02     0.23  -0.30  -0.22
     2   6     0.00   0.00   0.00    -0.03   0.01  -0.04    -0.02   0.03   0.02
     3   1    -0.01   0.00   0.01     0.60  -0.18   0.18     0.10  -0.15   0.22
     4   1    -0.01  -0.01  -0.02     0.19   0.35   0.44    -0.04   0.10  -0.24
     5   6     0.00   0.00   0.00    -0.01   0.01   0.00     0.00  -0.02  -0.03
     6   1     0.00   0.00   0.00     0.05  -0.02  -0.05    -0.16   0.10   0.09
     7   8     0.00   0.00   0.00     0.00   0.00   0.00     0.01  -0.01  -0.01
     8   1     0.02  -0.01   0.00     0.00   0.00  -0.01    -0.03   0.00  -0.05
     9   6     0.00   0.01   0.00     0.00   0.00   0.00     0.00   0.00   0.00
    10   1     0.00  -0.01   0.02     0.00   0.01  -0.01     0.05   0.00  -0.03
    11   1     0.00   0.00  -0.01     0.00   0.00   0.00    -0.04  -0.03   0.01
    12   6     0.02   0.00  -0.02     0.00   0.00   0.00     0.01   0.00  -0.04
    13   1    -0.02  -0.10   0.09    -0.01  -0.02   0.03    -0.16  -0.21   0.27
    14   1    -0.12   0.16   0.09     0.01   0.01   0.03     0.12   0.16   0.31
    15   6    -0.04  -0.09   0.01     0.00   0.00   0.00    -0.01   0.01  -0.01
    16   1     0.09   0.27  -0.02     0.00   0.01  -0.01    -0.02  -0.01   0.00
    17   6     0.07   0.16  -0.03     0.00   0.00   0.00     0.00  -0.02   0.01
    18   1    -0.33  -0.45  -0.04     0.00   0.00   0.00     0.03   0.01  -0.03
    19   1    -0.25  -0.52  -0.01     0.00  -0.01   0.00    -0.01   0.06  -0.03
    20   8     0.01  -0.02   0.05     0.00   0.00   0.00     0.00   0.00   0.00
    21   1    -0.21  -0.14  -0.32     0.00   0.00   0.00     0.02   0.01   0.03
    22   8     0.01   0.00   0.00     0.00   0.00   0.00     0.00  -0.01  -0.01
    23   1    -0.01   0.01   0.01    -0.06  -0.11  -0.12     0.15   0.29   0.46
                     46                     47                     48
                      A                      A                      A
 Frequencies --   1483.2940              1503.1518              1504.7466
 Red. masses --      1.0807                 1.0643                 1.0653
 Frc consts  --      1.4009                 1.4169                 1.4212
 IR Inten    --      3.1491                 3.1137                13.1024
  Atom  AN      X      Y      Z        X      Y      Z        X      Y      Z
     1   1    -0.13   0.21   0.14     0.24  -0.21  -0.19    -0.22   0.19   0.17
     2   6     0.02  -0.02  -0.01     0.00   0.02   0.02     0.00  -0.01  -0.01
     3   1    -0.10   0.10  -0.15    -0.06  -0.15   0.20     0.05   0.14  -0.19
     4   1     0.01  -0.08   0.12    -0.05   0.05  -0.31     0.04  -0.05   0.29
     5   6     0.00   0.01   0.02    -0.01   0.04   0.04     0.01  -0.04  -0.04
     6   1     0.10  -0.07  -0.06     0.11  -0.11  -0.08    -0.12   0.12   0.08
     7   8    -0.01   0.00   0.00    -0.01   0.00   0.00     0.01   0.00   0.00
     8   1    -0.03  -0.03  -0.08     0.25  -0.20  -0.01     0.25  -0.20   0.00
     9   6    -0.01   0.00   0.00    -0.02  -0.03   0.00    -0.02  -0.03   0.00
    10   1     0.06   0.03  -0.06    -0.22   0.27  -0.09    -0.22   0.28  -0.08
    11   1    -0.03   0.00   0.02     0.26   0.37   0.10     0.27   0.37   0.10
    12   6     0.01   0.00  -0.07    -0.01  -0.01   0.00     0.00  -0.01  -0.01
    13   1    -0.23  -0.34   0.41     0.02  -0.02  -0.01     0.00  -0.03   0.00
    14   1     0.19   0.24   0.48    -0.02   0.02   0.04    -0.02   0.03   0.06
    15   6     0.01   0.00  -0.01     0.01  -0.01   0.00    -0.01   0.00   0.00
    16   1    -0.02  -0.02  -0.03    -0.01  -0.01  -0.01     0.00   0.01   0.01
    17   6    -0.01  -0.02   0.01    -0.01   0.00  -0.02     0.00   0.00  -0.02
    18   1     0.05   0.05  -0.03    -0.04   0.05   0.16    -0.05   0.03   0.15
    19   1     0.00   0.05  -0.02     0.12  -0.06   0.10     0.12  -0.05   0.09
    20   8     0.00   0.00   0.00     0.00   0.00   0.00     0.00   0.00   0.00
    21   1     0.03   0.02   0.04     0.00   0.00   0.00     0.00   0.00   0.01
    22   8     0.00   0.01   0.01     0.00   0.01   0.01     0.00   0.00   0.00
    23   1    -0.10  -0.19  -0.30    -0.13  -0.21  -0.30     0.15   0.23   0.33
                     49                     50                     51
                      A                      A                      A
 Frequencies --   1508.3996              1527.7363              2945.5872
 Red. masses --      1.0532                 1.0728                 1.0738
 Frc consts  --      1.4119                 1.4752                 5.4893
 IR Inten    --      7.6332                13.2757                 3.0316
  Atom  AN      X      Y      Z        X      Y      Z        X      Y      Z
     1   1     0.00   0.00   0.00     0.00   0.00   0.00    -0.01   0.01  -0.02
     2   6     0.00   0.00   0.00     0.00   0.00   0.00     0.00   0.00   0.00
     3   1     0.00   0.00   0.00     0.00   0.00   0.00     0.00  -0.02  -0.01
     4   1     0.00   0.00   0.00     0.00   0.00   0.00    -0.02   0.01   0.01
     5   6     0.00   0.00   0.00     0.00   0.00   0.00    -0.03   0.03  -0.07
     6   1     0.00   0.00   0.00     0.00   0.00   0.00     0.41  -0.26   0.87
     7   8     0.00   0.00   0.00     0.00   0.00   0.00     0.00   0.00   0.00
     8   1     0.31   0.12   0.51    -0.26   0.09  -0.16     0.00   0.00   0.00
     9   6    -0.02   0.02  -0.04     0.02   0.01   0.01     0.00   0.00   0.00
    10   1    -0.14  -0.43   0.41     0.13   0.01  -0.08     0.00   0.00   0.00
    11   1     0.16  -0.03  -0.33    -0.21  -0.18   0.08     0.00   0.00   0.00
    12   6    -0.02   0.02  -0.02     0.01   0.00   0.00     0.00   0.00   0.00
    13   1     0.02  -0.11   0.05    -0.02   0.01   0.02     0.00   0.00   0.00
    14   1     0.08   0.02   0.07    -0.01   0.01   0.00     0.00   0.00   0.00
    15   6     0.00   0.00   0.00     0.00   0.00  -0.01     0.00   0.00   0.00
    16   1     0.00   0.00   0.00    -0.01  -0.02   0.00    -0.01   0.01   0.02
    17   6    -0.01   0.00  -0.02    -0.02   0.01  -0.07     0.00   0.00   0.00
    18   1    -0.05   0.06   0.19    -0.18   0.12   0.58    -0.01   0.01   0.00
    19   1     0.16  -0.06   0.12     0.45  -0.25   0.37     0.00   0.00   0.00
    20   8     0.00   0.00   0.00     0.00   0.00  -0.01     0.00   0.00   0.00
    21   1     0.01   0.01   0.01     0.00   0.00   0.00     0.00   0.00   0.00
    22   8     0.00   0.00   0.00     0.00   0.00   0.00     0.00   0.00   0.00
    23   1    -0.01   0.00   0.00     0.02   0.01   0.01     0.00   0.01  -0.02
                     52                     53                     54
                      A                      A                      A
 Frequencies --   2958.0198              3010.5888              3049.4362
 Red. masses --      1.0794                 1.0559                 1.0655
 Frc consts  --      5.5644                 5.6387                 5.8375
 IR Inten    --      8.3446                47.9317                 1.4287
  Atom  AN      X      Y      Z        X      Y      Z        X      Y      Z
     1   1     0.00   0.00   0.00     0.00   0.00   0.00     0.00   0.00   0.00
     2   6     0.00   0.00   0.00     0.00   0.00   0.00     0.00   0.00   0.00
     3   1     0.00   0.00   0.00     0.00   0.00   0.00     0.00   0.00   0.00
     4   1     0.00   0.00   0.00     0.00   0.00   0.00     0.00   0.00   0.00
     5   6     0.00   0.00   0.00     0.00   0.00   0.00     0.00   0.00   0.00
     6   1    -0.01   0.01  -0.02     0.01   0.00   0.01     0.00   0.00   0.00
     7   8     0.00   0.00   0.00     0.00   0.00   0.00     0.00   0.00   0.00
     8   1     0.00   0.00   0.00     0.02   0.03  -0.02     0.24   0.36  -0.21
     9   6     0.00   0.00   0.00     0.00   0.00   0.00    -0.03   0.01   0.03
    10   1     0.00   0.00   0.00    -0.01  -0.01  -0.01    -0.20  -0.22  -0.29
    11   1     0.00   0.00   0.00     0.01  -0.01   0.01     0.27  -0.25   0.20
    12   6     0.00   0.00   0.00     0.00   0.00   0.00     0.00   0.00   0.00
    13   1    -0.02  -0.03  -0.03     0.00   0.00   0.00    -0.02  -0.02  -0.02
    14   1     0.02   0.04  -0.02    -0.01  -0.01   0.01     0.02   0.03  -0.02
    15   6     0.05  -0.02  -0.06     0.00   0.00   0.00     0.00   0.00   0.00
    16   1    -0.57   0.30   0.76     0.00   0.00   0.00    -0.03   0.01   0.04
    17   6    -0.01   0.00   0.00    -0.02   0.02  -0.06     0.05  -0.03  -0.02
    18   1     0.04  -0.03   0.02     0.61  -0.40   0.23    -0.33   0.22  -0.14
    19   1     0.03  -0.02  -0.05    -0.36   0.19   0.49    -0.26   0.13   0.37
    20   8     0.00   0.00   0.00     0.00   0.00   0.00     0.00   0.00   0.00
    21   1     0.00   0.00   0.00     0.00   0.00  -0.01     0.00   0.00   0.00
    22   8     0.00   0.00   0.00     0.00   0.00   0.00     0.00   0.00   0.00
    23   1     0.00   0.00   0.00     0.00   0.00   0.00     0.00   0.00   0.00
                     55                     56                     57
                      A                      A                      A
 Frequencies --   3052.4883              3064.3343              3065.8404
 Red. masses --      1.0750                 1.0616                 1.0321
 Frc consts  --      5.9016                 5.8733                 5.7155
 IR Inten    --     74.2302                21.5699                17.6798
  Atom  AN      X      Y      Z        X      Y      Z        X      Y      Z
     1   1     0.00   0.00   0.01     0.02  -0.01   0.04    -0.24   0.15  -0.46
     2   6     0.00   0.00   0.00     0.00   0.00   0.00    -0.03  -0.03   0.02
     3   1     0.00   0.00   0.00     0.00  -0.04  -0.03     0.00   0.41   0.34
     4   1    -0.01   0.00   0.00    -0.06   0.02   0.01     0.60  -0.21  -0.11
     5   6     0.00   0.00   0.00     0.00   0.00   0.00     0.00   0.00   0.00
     6   1     0.00   0.00   0.00     0.00   0.00   0.00     0.01   0.00   0.01
     7   8     0.00   0.00   0.00     0.00   0.00   0.00     0.00   0.00   0.00
     8   1    -0.19  -0.28   0.17    -0.05  -0.07   0.04    -0.01  -0.01   0.01
     9   6     0.02  -0.01  -0.02     0.00   0.01  -0.01     0.00   0.00   0.00
    10   1     0.19   0.21   0.27     0.02   0.02   0.02     0.00   0.00   0.01
    11   1    -0.26   0.23  -0.19     0.06  -0.05   0.04     0.00   0.00   0.00
    12   6     0.00   0.00   0.00    -0.01  -0.02   0.06     0.00   0.00   0.01
    13   1    -0.01  -0.01  -0.01    -0.28  -0.34  -0.38    -0.03  -0.03  -0.04
    14   1     0.01   0.01  -0.01     0.35   0.60  -0.38     0.03   0.06  -0.04
    15   6     0.00   0.00   0.00     0.00   0.00   0.00     0.00   0.00   0.00
    16   1    -0.03   0.02   0.05     0.04  -0.02  -0.05     0.00   0.00   0.00
    17   6     0.06  -0.03  -0.03     0.00   0.00   0.00     0.00   0.00   0.00
    18   1    -0.35   0.23  -0.15     0.03  -0.02   0.01     0.00   0.00   0.00
    19   1    -0.32   0.16   0.46     0.01  -0.01  -0.02     0.00   0.00   0.00
    20   8     0.00   0.00   0.00     0.00   0.00   0.00     0.00   0.00   0.00
    21   1     0.00   0.00   0.00     0.00   0.00   0.00     0.00   0.00   0.00
    22   8     0.00   0.00   0.00     0.00   0.00   0.00     0.00   0.00   0.00
    23   1     0.00   0.00   0.00     0.00   0.00   0.00     0.00   0.00   0.00
                     58                     59                     60
                      A                      A                      A
 Frequencies --   3105.5216              3120.8231              3130.6774
 Red. masses --      1.1019                 1.1016                 1.1032
 Frc consts  --      6.2612                 6.3215                 6.3707
 IR Inten    --      1.8996                36.4861                32.4312
  Atom  AN      X      Y      Z        X      Y      Z        X      Y      Z
     1   1     0.00   0.00   0.00     0.00   0.00   0.00     0.00   0.00   0.00
     2   6     0.00   0.00   0.00     0.00   0.00   0.00     0.00   0.00   0.00
     3   1     0.00   0.00   0.00     0.00   0.00   0.00     0.00   0.00   0.00
     4   1     0.00   0.00   0.00     0.00   0.00   0.00     0.00   0.00   0.00
     5   6     0.00   0.00   0.00     0.00   0.00   0.00     0.00   0.00   0.00
     6   1     0.00   0.00   0.00     0.00   0.00   0.00     0.00   0.00   0.00
     7   8     0.00   0.00   0.00     0.00   0.00   0.00     0.00   0.00   0.00
     8   1    -0.18  -0.27   0.17    -0.28  -0.39   0.23     0.22   0.32  -0.21
     9   6     0.02   0.04   0.00    -0.03   0.06  -0.06    -0.06  -0.05  -0.03
    10   1    -0.16  -0.17  -0.23     0.09   0.12   0.13     0.34   0.39   0.51
    11   1     0.06  -0.04   0.04     0.51  -0.45   0.35     0.16  -0.16   0.11
    12   6    -0.05  -0.06  -0.02     0.01   0.02   0.00    -0.02  -0.03  -0.01
    13   1     0.34   0.40   0.48    -0.05  -0.06  -0.07     0.17   0.21   0.25
    14   1     0.21   0.36  -0.25    -0.10  -0.18   0.12     0.11   0.19  -0.13
    15   6     0.00   0.00   0.00     0.00   0.00   0.00     0.00   0.00   0.00
    16   1     0.00   0.00   0.00    -0.01   0.00   0.01     0.00   0.00   0.00
    17   6     0.00   0.00   0.00     0.00   0.00   0.00     0.00   0.00   0.00
    18   1     0.00   0.00   0.00    -0.01   0.01   0.00     0.01   0.00   0.00
    19   1    -0.02   0.01   0.02    -0.02   0.01   0.02     0.01   0.00  -0.01
    20   8     0.00   0.00   0.00     0.00   0.00   0.00     0.00   0.00   0.00
    21   1     0.00   0.00   0.00     0.00   0.00   0.00     0.00   0.00   0.00
    22   8     0.00   0.00   0.00     0.00   0.00   0.00     0.00   0.00   0.00
    23   1     0.00   0.00   0.00     0.00   0.00   0.00     0.00   0.00   0.00
                     61                     62                     63
                      A                      A                      A
 Frequencies --   3155.4229              3162.9685              3923.4240
 Red. masses --      1.1048                 1.1039                 1.0668
 Frc consts  --      6.4811                 6.5069                 9.6749
 IR Inten    --      8.5200                 5.3108                42.0141
  Atom  AN      X      Y      Z        X      Y      Z        X      Y      Z
     1   1     0.24  -0.15   0.49     0.28  -0.18   0.52     0.00   0.00   0.00
     2   6    -0.08   0.05  -0.01    -0.01  -0.04  -0.08     0.00   0.00   0.00
     3   1    -0.02  -0.25  -0.22     0.01   0.60   0.48     0.00   0.00   0.00
     4   1     0.70  -0.23  -0.14    -0.12   0.03   0.01     0.00   0.00   0.00
     5   6     0.00   0.00   0.00     0.00   0.00   0.00     0.00   0.00   0.00
     6   1     0.01  -0.01   0.02     0.01  -0.01   0.02     0.00   0.00   0.00
     7   8     0.00   0.00   0.00     0.00   0.00   0.00     0.00   0.00   0.00
     8   1     0.00   0.00   0.00     0.00   0.00   0.00     0.00   0.00   0.00
     9   6     0.00   0.00   0.00     0.00   0.00   0.00     0.00   0.00   0.00
    10   1     0.00   0.00   0.00     0.00   0.00   0.00     0.00   0.00   0.00
    11   1     0.00   0.00   0.00     0.00   0.00   0.00     0.00   0.00   0.00
    12   6     0.00   0.00   0.00     0.00   0.00   0.00     0.00   0.00   0.00
    13   1     0.00   0.00   0.00     0.00   0.00   0.00     0.00   0.00   0.00
    14   1     0.00   0.00   0.00     0.00   0.00   0.00     0.00   0.00   0.00
    15   6     0.00   0.00   0.00     0.00   0.00   0.00     0.00   0.00   0.00
    16   1     0.00   0.00   0.00     0.00   0.00   0.00     0.00   0.00   0.00
    17   6     0.00   0.00   0.00     0.00   0.00   0.00     0.00   0.00   0.00
    18   1     0.00   0.00   0.00     0.00   0.00   0.00     0.00   0.00   0.00
    19   1     0.00   0.00   0.00     0.00   0.00   0.00     0.00   0.00   0.00
    20   8     0.00   0.00   0.00     0.00   0.00   0.00    -0.02  -0.05   0.03
    21   1     0.00   0.00   0.00     0.00   0.00   0.00     0.27   0.85  -0.45
    22   8     0.00   0.00   0.00     0.00   0.00   0.00     0.00   0.00   0.00
    23   1     0.01   0.00   0.00     0.00   0.00   0.00     0.00   0.00   0.00

 -------------------
 - Thermochemistry -
 -------------------
 Temperature   298.150 Kelvin.  Pressure   1.00000 Atm.
 Atom     1 has atomic number  1 and mass   1.00783
 Atom     2 has atomic number  6 and mass  12.00000
 Atom     3 has atomic number  1 and mass   1.00783
 Atom     4 has atomic number  1 and mass   1.00783
 Atom     5 has atomic number  6 and mass  12.00000
 Atom     6 has atomic number  1 and mass   1.00783
 Atom     7 has atomic number  8 and mass  15.99491
 Atom     8 has atomic number  1 and mass   1.00783
 Atom     9 has atomic number  6 and mass  12.00000
 Atom    10 has atomic number  1 and mass   1.00783
 Atom    11 has atomic number  1 and mass   1.00783
 Atom    12 has atomic number  6 and mass  12.00000
 Atom    13 has atomic number  1 and mass   1.00783
 Atom    14 has atomic number  1 and mass   1.00783
 Atom    15 has atomic number  6 and mass  12.00000
 Atom    16 has atomic number  1 and mass   1.00783
 Atom    17 has atomic number  6 and mass  12.00000
 Atom    18 has atomic number  1 and mass   1.00783
 Atom    19 has atomic number  1 and mass   1.00783
 Atom    20 has atomic number  8 and mass  15.99491
 Atom    21 has atomic number  1 and mass   1.00783
 Atom    22 has atomic number  8 and mass  15.99491
 Atom    23 has atomic number  1 and mass   1.00783
 Molecular mass:   134.09429 amu.
 Principal axes and moments of inertia in atomic units:
                           1         2         3
     Eigenvalues --   821.521052246.093592781.63645
           X            0.99999   0.00488  -0.00058
           Y           -0.00490   0.99942  -0.03383
           Z            0.00042   0.03383   0.99943
 This molecule is an asymmetric top.
 Rotational symmetry number  1.
 Warning -- assumption of classical behavior for rotation
           may cause significant error
 Rotational temperatures (Kelvin)      0.10543     0.03856     0.03114
 Rotational constants (GHZ):           2.19683     0.80350     0.64881
    1 imaginary frequencies ignored.
 Zero-point vibrational energy     506359.9 (Joules/Mol)
                                  121.02293 (Kcal/Mol)
 Warning -- explicit consideration of  16 degrees of freedom as
           vibrations may cause significant error
 Vibrational temperatures:     15.71    40.92    95.80   102.11   157.38
          (Kelvin)            192.45   274.39   295.74   316.22   366.69
                              409.51   458.92   511.90   580.71   710.95
                              820.78  1081.10  1139.17  1168.60  1301.65
                             1326.19  1375.39  1408.38  1448.90  1498.83
                             1556.77  1581.74  1611.51  1619.47  1691.38
                             1714.92  1792.10  1804.88  1835.71  1881.37
                             1883.82  1903.23  1978.61  1987.00  2007.89
                             2042.75  2097.39  2126.15  2133.83  2134.13
                             2162.70  2164.99  2170.25  2198.07  4238.04
                             4255.93  4331.57  4387.46  4391.85  4408.89
                             4411.06  4468.15  4490.17  4504.35  4539.95
                             4550.81  5644.93
 
 Zero-point correction=                           0.192862 (Hartree/Particle)
 Thermal correction to Energy=                    0.205296
 Thermal correction to Enthalpy=                  0.206240
 Thermal correction to Gibbs Free Energy=         0.150577
 Sum of electronic and zero-point Energies=           -462.418659
 Sum of electronic and thermal Energies=              -462.406226
 Sum of electronic and thermal Enthalpies=            -462.405282
 Sum of electronic and thermal Free Energies=         -462.460945
 
                     E (Thermal)             CV                S
                      KCal/Mol        Cal/Mol-Kelvin    Cal/Mol-Kelvin
 Total                  128.825             41.747            117.153
 Electronic               0.000              0.000              2.183
 Translational            0.889              2.981             40.592
 Rotational               0.889              2.981             30.019
 Vibrational            127.048             35.786             44.358
 Vibration     1          0.593              1.987              7.836
 Vibration     2          0.593              1.984              5.935
 Vibration     3          0.598              1.970              4.252
 Vibration     4          0.598              1.968              4.126
 Vibration     5          0.606              1.942              3.280
 Vibration     6          0.613              1.920              2.891
 Vibration     7          0.634              1.853              2.221
 Vibration     8          0.640              1.832              2.083
 Vibration     9          0.647              1.811              1.961
 Vibration    10          0.665              1.755              1.697
 Vibration    11          0.683              1.702              1.506
 Vibration    12          0.705              1.637              1.315
 Vibration    13          0.731              1.563              1.140
 Vibration    14          0.769              1.462              0.949
 Vibration    15          0.850              1.263              0.673
 Vibration    16          0.927              1.095              0.503
                       Q            Log10(Q)             Ln(Q)
 Total Bot       0.548789D-69        -69.260594       -159.478412
 Total V=0       0.281729D+20         19.449832         44.784893
 Vib (Bot)       0.369569D-83        -83.432304       -192.109980
 Vib (Bot)    1  0.189708D+02          1.278086          2.942902
 Vib (Bot)    2  0.728046D+01          0.862159          1.985194
 Vib (Bot)    3  0.309896D+01          0.491216          1.131068
 Vib (Bot)    4  0.290567D+01          0.463247          1.066665
 Vib (Bot)    5  0.187268D+01          0.272464          0.627373
 Vib (Bot)    6  0.152268D+01          0.182610          0.420475
 Vib (Bot)    7  0.104917D+01          0.020846          0.048000
 Vib (Bot)    8  0.967958D+00         -0.014144         -0.032567
 Vib (Bot)    9  0.900058D+00         -0.045729         -0.105296
 Vib (Bot)   10  0.764007D+00         -0.116903         -0.269179
 Vib (Bot)   11  0.673827D+00         -0.171452         -0.394782
 Vib (Bot)   12  0.589713D+00         -0.229359         -0.528119
 Vib (Bot)   13  0.516607D+00         -0.286839         -0.660472
 Vib (Bot)   14  0.440426D+00         -0.356127         -0.820013
 Vib (Bot)   15  0.334333D+00         -0.475821         -1.095619
 Vib (Bot)   16  0.269659D+00         -0.569185         -1.310596
 Vib (V=0)       0.189724D+06          5.278122         12.153326
 Vib (V=0)    1  0.194774D+02          1.289531          2.969255
 Vib (V=0)    2  0.779761D+01          0.891961          2.053817
 Vib (V=0)    3  0.363904D+01          0.560987          1.291720
 Vib (V=0)    4  0.344838D+01          0.537615          1.237904
 Vib (V=0)    5  0.243828D+01          0.387084          0.891295
 Vib (V=0)    6  0.210268D+01          0.322772          0.743211
 Vib (V=0)    7  0.166222D+01          0.220689          0.508155
 Vib (V=0)    8  0.158947D+01          0.201252          0.463400
 Vib (V=0)    9  0.152961D+01          0.184582          0.425015
 Vib (V=0)   10  0.141308D+01          0.150165          0.345768
 Vib (V=0)   11  0.133907D+01          0.126804          0.291977
 Vib (V=0)   12  0.127315D+01          0.104880          0.241494
 Vib (V=0)   13  0.121895D+01          0.085984          0.197986
 Vib (V=0)   14  0.116631D+01          0.066816          0.153849
 Vib (V=0)   15  0.110148D+01          0.041977          0.096655
 Vib (V=0)   16  0.106808D+01          0.028604          0.065864
 Electronic      0.300000D+01          0.477121          1.098612
 Translational   0.610336D+08          7.785569         17.926936
 Rotational      0.810997D+06          5.909019         13.606019
 ***** Axes restored to original set *****
 -------------------------------------------------------------------
 Center     Atomic                   Forces (Hartrees/Bohr)
 Number     Number              X              Y              Z
 -------------------------------------------------------------------
      1        1           0.000000141   -0.000000259    0.000000070
      2        6          -0.000000005   -0.000000183    0.000000165
      3        1           0.000000078   -0.000000108    0.000000025
      4        1           0.000000037   -0.000000298    0.000000203
      5        6          -0.000000048    0.000000015    0.000000030
      6        1          -0.000000124   -0.000000095    0.000000171
      7        8          -0.000000096   -0.000000230    0.000000406
      8        1           0.000000051    0.000000210   -0.000000214
      9        6           0.000000051    0.000000155   -0.000000296
     10        1           0.000000037    0.000000243   -0.000000352
     11        1           0.000000120    0.000000153   -0.000000450
     12        6           0.000000113   -0.000000027   -0.000000158
     13        1           0.000000082   -0.000000088   -0.000000153
     14        1           0.000000144   -0.000000100   -0.000000270
     15        6           0.000000009    0.000000066    0.000000009
     16        1           0.000000073   -0.000000148    0.000000048
     17        6          -0.000000086    0.000000102    0.000000030
     18        1          -0.000000171    0.000000106    0.000000240
     19        1          -0.000000212    0.000000303    0.000000060
     20        8          -0.000000102    0.000000045    0.000000164
     21        1          -0.000000144    0.000000127    0.000000247
     22        8           0.000000054    0.000000042   -0.000000081
     23        1          -0.000000004   -0.000000031    0.000000106
 -------------------------------------------------------------------
 Cartesian Forces:  Max     0.000000450 RMS     0.000000164

 ----------------------------------------------------------------------

 Electric dipole moment (input orientation):
 (Debye = 10**-18 statcoulomb cm , SI units = C m)
                  (au)            (Debye)         (10**-30 SI)
   Tot        0.807600D+00      0.205271D+01      0.684712D+01
   x         -0.689048D+00     -0.175138D+01     -0.584199D+01
   y          0.883865D-01      0.224656D+00      0.749372D+00
   z         -0.411847D+00     -0.104681D+01     -0.349179D+01

 Dipole polarizability, Alpha (input orientation).
 (esu units = cm**3 , SI units = C**2 m**2 J**-1)
 Alpha(0;0):
               (au)            (10**-24 esu)      (10**-40 SI)
   iso        0.107936D+03      0.159945D+02      0.177963D+02
   aniso      0.594787D+02      0.881384D+01      0.980671D+01
   xx         0.145050D+03      0.214942D+02      0.239155D+02
   yx        -0.991241D+01     -0.146887D+01     -0.163434D+01
   yy         0.962763D+02      0.142667D+02      0.158738D+02
   zx        -0.257940D-01     -0.382227D-02     -0.425285D-02
   zy         0.572455D+00      0.848291D-01      0.943851D-01
   zz         0.824821D+02      0.122226D+02      0.135995D+02

 ----------------------------------------------------------------------

 Dipole orientation:
     1         -4.81385039          2.49769051          3.13675022
     6         -3.74767872          2.16191872          4.86118081
     1         -2.75884222          3.88839882          5.37626591
     1         -5.03075904          1.60721665          6.37025092
     6         -1.76105011          0.09551469          4.39241122
     1         -0.63643950         -0.22927440          6.11675355
     8         -2.83585194         -2.05824793          3.67608489
     1          4.29184110          1.06527272         -4.77350269
     6          2.85526789          2.51984658         -4.51696782
     1          3.52276402          3.83906371         -3.08354263
     1          2.68928580          3.54097886         -6.29789056
     6          0.31850464          1.37558716         -3.78038912
     1         -0.27551990         -0.00206742         -5.19269620
     1         -1.12243131          2.84791560         -3.70469733
     6          0.31010927          0.03740407         -1.20390438
     1         -1.61118237         -0.71514903         -0.93589780
     6          2.14896511         -2.17445095         -1.03286377
     1          1.94142757         -3.03908407          0.83651318
     1          4.08557225         -1.46390870         -1.19734197
     8          1.57869714         -3.92466075         -2.97378774
     1          2.62873912         -5.38200975         -2.78369444
     8          0.84064923          1.79978020          0.66991624
     1         -0.34627274          0.90914925          2.82472640

 Electric dipole moment (dipole orientation):
 (Debye = 10**-18 statcoulomb cm , SI units = C m)
                  (au)            (Debye)         (10**-30 SI)
   Tot        0.807600D+00      0.205271D+01      0.684712D+01
   x          0.000000D+00      0.000000D+00      0.000000D+00
   y          0.000000D+00      0.000000D+00      0.000000D+00
   z          0.807600D+00      0.205271D+01      0.684712D+01

 Dipole polarizability, Alpha (dipole orientation).
 (esu units = cm**3 , SI units = C**2 m**2 J**-1)
 Alpha(0;0):
               (au)            (10**-24 esu)      (10**-40 SI)
   iso        0.107936D+03      0.159945D+02      0.177963D+02
   aniso      0.594787D+02      0.881384D+01      0.980671D+01
   xx         0.986442D+02      0.146176D+02      0.162642D+02
   yx         0.276141D+01      0.409199D+00      0.455296D+00
   yy         0.952053D+02      0.141080D+02      0.156972D+02
   zx        -0.276760D+02     -0.410116D+01     -0.456316D+01
   zy        -0.624003D+01     -0.924677D+00     -0.102884D+01
   zz         0.129959D+03      0.192580D+02      0.214274D+02

 ----------------------------------------------------------------------
 1\1\GINC-R07C32\Freq\UwB97XD\Aug-CC-pVTZ\C6H14O3(3)\HASANGAL\22-Dec-20
 21\0\\# UWB97XD aug-cc-pVTZ Opt(CalcAll,TS,NoEigenTest) scf=qc Integra
 l(Grid=SuperFineGrid) Guess(mix,always) MaxDisk=32GB\\Title\\0,3\H,-2.
 8172489846,-1.287103891,1.1822941628\C,-3.2926408847,-0.9760699888,0.2
 550099176\H,-3.3106988028,-1.820246006,-0.4304370155\H,-4.3074683878,-
 0.6394536114,0.4592015246\C,-2.4689161618,0.1466130288,-0.3957672312\H
 ,-2.9286118718,0.4537885305,-1.350048692\O,-2.369575402,1.200635524,0.
 4075460908\H,3.2965780819,-0.6952538401,-0.7112609377\C,2.7394464638,-
 1.4910296683,-0.2161237234\H,2.2320224947,-2.078731151,-0.9807247835\H
 ,3.4646214756,-2.1356769735,0.2802805428\C,1.7491056836,-0.9306731217,
 0.7967113057\H,2.2690428286,-0.3086657791,1.5258256357\H,1.2718474086,
 -1.7463860336,1.3415926428\C,0.6273228882,-0.0792121761,0.1827081416\H
 ,0.004398022,0.2685104429,1.0214239134\C,1.1264369111,1.1520483748,-0.
 5655865793\H,0.2538371651,1.7074362883,-0.9262820962\H,1.7081912365,0.
 8328776276,-1.4367225254\O,1.9037452251,1.9398021724,0.317031698\H,2.1
 533841118,2.7502521818,-0.1239551327\O,-0.1309744763,-0.8785394271,-0.
 6645690671\H,-1.4000050249,-0.3250225034,-0.6585977919\\Version=ES64L-
 G16RevB.01\State=3-A\HF=-462.6115217\S2=2.012525\S2-1=0.\S2A=2.000084\
 RMSD=3.354e-10\RMSF=1.638e-07\ZeroPoint=0.1928623\Thermal=0.2052959\Di
 pole=-0.6890479,0.0883865,-0.4118473\DipoleDeriv=0.0372854,0.0012207,-
 0.076176,-0.022297,0.0235025,0.0194608,-0.018903,0.0529857,-0.0303157,
 -0.0048865,0.1074529,0.0213543,0.2671388,0.1059424,0.014105,-0.1081496
 ,-0.0629834,0.0787944,0.0490525,-0.0118887,0.0234456,-0.0505248,-0.029
 0363,-0.0432222,0.017374,-0.0412686,0.0057317,-0.1315315,0.0103819,0.0
 394056,-0.0181113,0.0382486,-0.0053146,0.0887139,0.0096216,0.0712386,1
 .3698244,-0.4761303,-0.085542,-1.3452948,0.2381626,0.0387206,-1.033215
 1,0.2481464,0.1492574,-0.1512439,0.1195309,-0.0246611,-0.0044692,0.104
 7512,0.0384121,0.0754476,0.0252538,-0.0027948,-0.3348312,0.0458275,0.0
 385701,0.9260114,-0.328339,-0.0366466,0.78807,-0.149574,-0.1868981,0.0
 049026,-0.057171,0.0583528,-0.109004,-0.0455595,0.0739116,0.0745375,0.
 0439792,-0.0032288,0.0283984,0.0423843,0.0323281,0.0643184,0.0659841,-
 0.01952,-0.0263543,-0.0084176,0.0231792,0.0449668,-0.0715238,-0.063283
 5,-0.0412881,0.0144962,-0.0673995,-0.0190247,-0.0816372,-0.0397241,-0.
 0836047,0.112374,-0.0411018,0.1350502,-0.0274827,0.0448201,-0.0559053,
 0.0663027,0.0222593,0.1699852,-0.0465497,-0.0223558,-0.2780513,0.14427
 27,-0.001619,0.0473458,0.0238326,0.1107447,-0.0924389,0.0080401,-0.053
 7653,0.0244846,0.0152877,-0.0941191,-0.0722016,-0.0664573,-0.0316142,-
 0.0017069,-0.0454436,0.0785317,-0.0205528,-0.0856097,0.0999855,0.06833
 39,0.0618314,-0.0105789,0.4229066,0.1202798,-0.0337429,0.4123926,0.320
 9834,-0.0150307,-0.1081472,0.0222041,0.1619511,-0.0839459,0.0414443,0.
 0956732,-0.1454428,0.0283186,-0.033963,0.0372463,0.0106494,-0.043394,0
 .4662621,0.1764708,0.1333134,0.2057493,0.4072298,0.2231454,0.1110436,0
 .342293,0.3645216,-0.1165526,0.0618012,-0.1043511,0.076216,-0.0551788,
 0.0469294,-0.0737106,-0.0189999,-0.0033134,-0.0442928,-0.0216131,0.095
 2353,0.0039999,0.0016726,-0.0836558,0.0534863,-0.0839167,-0.1055136,-0
 .6971013,-0.2073975,-0.1190443,-0.3176696,-0.6724668,-0.2216085,-0.160
 175,-0.2815977,-0.4584124,0.2894981,-0.0102091,-0.0093197,-0.0198687,0
 .2316761,0.0577956,-0.0106007,0.0821105,0.2041834,0.4358133,-0.334312,
 -0.0275235,-0.3517234,-0.3982494,-0.0102367,0.2270739,-0.144001,-0.346
 4803,-1.5767594,0.4350305,0.0446568,0.6089368,-0.0986061,-0.0249506,0.
 0977143,-0.0503568,0.0704068\Polar=145.0501554,-9.9124134,96.2762628,-
 0.025794,0.5724554,82.4821378\PG=C01 [X(C6H14O3)]\NImag=1\\0.10698435,
 -0.03494339,0.07248816,0.11236257,-0.07322420,0.26543255,-0.10229192,0
 .03595344,-0.10478566,0.52987656,0.03658059,-0.06671267,0.06386731,-0.
 06534718,0.49061529,-0.10568311,0.06397749,-0.24724240,0.03584454,0.04
 843396,0.54429427,-0.00069897,-0.01157535,-0.00847952,-0.04594262,-0.0
 0125475,-0.00438316,0.04608600,0.00003139,0.00890234,0.00668663,-0.001
 81232,-0.21049836,-0.13832121,0.00536223,0.22809196,0.00087283,-0.0215
 5224,-0.01531286,-0.00430339,-0.13788200,-0.15638987,0.00181380,0.1467
 8338,0.16808854,-0.01108685,0.00384695,0.00334576,-0.28252007,0.082881
 06,0.04429332,0.00306606,-0.00082565,-0.00111558,0.30506776,0.00710592
 ,-0.00302597,-0.00283395,0.08240407,-0.07303571,-0.01640272,0.02307303
 ,-0.00580378,-0.00243434,-0.08695333,0.07754770,-0.02599542,0.00836389
 ,0.00718902,0.04493087,-0.01704018,-0.05683789,0.01901090,-0.00449533,
 -0.00317507,-0.05166324,0.01553319,0.05698565,0.00599582,0.00704332,-0
 .00355161,-0.08019597,-0.02777165,0.02229896,-0.00196153,-0.00005820,0
 .00190355,-0.01654174,-0.02360473,0.01330904,0.34020294,-0.00862860,-0
 .01354008,0.00638758,-0.01340389,-0.08704208,0.00995526,-0.01824817,-0
 .02390144,0.01794329,0.00143151,0.00306843,-0.00280012,-0.02187982,0.3
 8588235,0.01415497,0.01755687,-0.00902895,0.03634736,0.05513066,-0.071
 32986,-0.00807574,-0.01161115,0.00489062,0.00395293,0.00370092,-0.0044
 6611,0.04849051,0.02551790,0.43931114,-0.00087804,-0.00180217,0.001147
 47,0.00291936,-0.01064169,0.01421225,-0.00000980,0.00035489,-0.0002653
 7,0.00101112,0.00060730,0.00003835,-0.07465337,0.04387222,-0.08423224,
 0.08404583,-0.00331228,-0.00266904,0.00182920,0.00578118,-0.00595527,0
 .02700605,0.00157013,0.00218167,-0.00175398,-0.00004721,0.00059417,-0.
 00052833,0.03709313,-0.05013300,0.04623859,-0.02938971,0.06399360,0.00
 159922,0.00187518,-0.00011162,-0.00604728,0.00582909,-0.00882103,0.000
 05675,0.00041752,0.00039389,-0.00010983,-0.00078805,0.00025304,-0.0843
 8053,0.06891949,-0.20983618,0.09814979,-0.06049631,0.24456300,0.000730
 56,0.00103115,-0.00013045,-0.00361055,-0.02029362,-0.00973061,-0.00072
 291,-0.00297665,0.00140601,0.00134567,0.00029851,-0.00119061,-0.051192
 67,-0.00325927,-0.00846269,0.00064272,-0.01385253,-0.01218580,0.047324
 16,0.00272247,0.00413074,-0.00243503,-0.02789950,-0.04969996,-0.000528
 26,0.00055939,0.00015455,-0.00069095,0.00170094,0.00232253,-0.00072656
 ,0.00038313,-0.17736221,-0.13532940,-0.01154344,-0.00618261,-0.0150327
 2,0.01816746,0.25417576,0.00276412,0.00368626,-0.00108775,-0.01384569,
 -0.01655519,0.00035811,0.00049293,0.00114809,0.00094517,0.00004407,0.0
 0174691,0.00017385,-0.00549098,-0.12231869,-0.11583620,-0.01203410,-0.
 02105565,-0.02948329,0.01323232,0.17356996,0.15785975,0.00001600,-0.00
 000130,-0.00001590,-0.00000429,-0.00001560,-0.00001257,0.00000333,-0.0
 0000763,0.00000695,-0.00000163,0.00000870,-0.00000577,0.00017885,-0.00
 016642,-0.00010945,-0.00006946,0.00001761,0.00002283,-0.00001084,0.000
 18257,0.00004846,0.12353280,0.00000477,-0.00000344,-0.00000239,-0.0000
 2805,0.00004299,-0.00002160,0.00000500,-0.00000550,0.00000534,-0.00001
 253,-0.00000954,0.00001253,0.00027339,-0.00024163,-0.00022171,-0.00006
 711,-0.00000069,0.00002496,-0.00004347,0.00018573,0.00014473,0.1066791
 0,0.20762370,-0.00001679,-0.00000103,0.00001135,-0.00000173,0.00000200
 ,-0.00001414,0.00000039,0.00000118,0.00000016,0.00000746,-0.00000311,0
 .00000536,-0.00006021,0.00006261,0.00006055,0.00003073,-0.00000711,-0.
 00000986,0.00000580,-0.00006112,-0.00002207,-0.06818611,-0.09562514,0.
 10773662,0.00001133,0.00000325,0.00000223,0.00000015,0.00001652,0.0000
 6452,-0.00000366,0.00001089,-0.00000859,-0.00001231,-0.00001803,0.0000
 0693,-0.00018818,0.00022513,0.00004293,-0.00000344,0.00002209,-0.00000
 997,0.00005617,-0.00033612,-0.00018893,-0.11487429,-0.09979759,0.05888
 554,0.53412104,0.00001404,-0.00001219,-0.00002950,0.00016454,-0.000168
 31,0.00002136,-0.00000751,-0.00001269,0.00001314,0.00003853,0.00006680
 ,-0.00006148,-0.00075657,0.00065112,0.00054189,0.00016731,0.00003860,-
 0.00003957,0.00005922,-0.00030711,-0.00033371,-0.09862725,-0.19248810,
 0.08592505,0.02361800,0.55952340,0.00001718,0.00000290,0.00002116,-0.0
 0003614,0.00016476,-0.00006264,-0.00002834,-0.00001624,-0.00000255,-0.
 00003886,-0.00006049,0.00004667,0.00063634,-0.00056040,-0.00087078,-0.
 00028622,0.00004592,0.00012079,-0.00006138,0.00035435,0.00030627,0.058
 99944,0.08720935,-0.09981960,0.04465908,-0.02358931,0.53339016,-0.0000
 1076,0.00000516,0.00000092,0.00002406,-0.00008680,0.00008123,0.0000018
 1,0.00001821,-0.00001080,0.00001916,0.00001520,-0.00001929,-0.00050972
 ,0.00048515,0.00043259,0.00012299,-0.00001402,-0.00006153,0.00011431,-
 0.00043579,-0.00029084,-0.00794574,-0.00676570,-0.01116458,-0.10853029
 ,-0.06979914,-0.08960816,0.11576243,-0.00000212,0.00000142,0.00000831,
 -0.00008348,0.00010180,-0.00002698,-0.00000010,0.00000076,-0.00000364,
 -0.00002214,-0.00002939,0.00002262,0.00046193,-0.00046464,-0.00028413,
 -0.00005803,-0.00003144,0.00001789,-0.00008721,0.00033312,0.00028987,-
 0.01087805,-0.01242511,-0.01741097,-0.06850056,-0.12549428,-0.09858648
 ,0.07381873,0.13269163,-0.00000042,-0.00000871,-0.00000925,-0.00004260
 ,0.00001863,-0.00000556,0.00001409,-0.00000098,0.00000900,-0.00000537,
 0.00000043,0.00000326,0.00016716,-0.00015590,-0.00005422,-0.00001290,-
 0.00001822,-0.00000366,-0.00004545,0.00014263,0.00010805,0.00761720,0.
 00815101,0.01181978,-0.08779503,-0.09902328,-0.17676889,0.09462387,0.1
 1128851,0.19189703,0.00001564,0.00000824,0.00000505,-0.00005255,0.0001
 1756,-0.00004676,-0.00000623,-0.00000891,-0.00000166,-0.00003340,-0.00
 003361,0.00002894,0.00054810,-0.00050590,-0.00042007,-0.00012952,0.000
 00284,0.00005188,-0.00010859,0.00034854,0.00026005,0.01208727,-0.00991
 751,0.00811423,-0.16237711,0.10324680,-0.08243072,-0.01010904,0.009280
 57,-0.00628137,0.17625605,-0.00001142,0.00000073,-0.00000099,0.0000257
 4,-0.00006595,0.00001486,0.00000279,0.00000522,-0.00000073,0.00002072,
 0.00001909,-0.00001580,-0.00031416,0.00025152,0.00026310,0.00007268,-0
 .00000875,-0.00003191,0.00003750,-0.00014118,-0.00013369,0.01648837,-0
 .01414397,0.01096891,0.10373729,-0.13992189,0.07304464,-0.01219922,0.0
 1185721,-0.00808740,-0.11540510,0.14884547,-0.00000534,0.00000070,-0.0
 0000456,0.00000144,-0.00001035,0.00000820,0.00000554,0.00000235,-0.000
 00043,0.00000248,0.00000930,-0.00000809,-0.00011574,0.00006001,0.00021
 905,0.00008983,-0.00002628,-0.00003574,-0.00003864,-0.00001815,-0.0000
 1267,-0.00961373,0.00721088,-0.00732153,-0.08363874,0.07405201,-0.1049
 3417,-0.01323573,0.01441734,-0.01035366,0.08761766,-0.07954357,0.11258
 353,-0.00002524,0.00003454,-0.00000032,0.00016247,-0.00017546,-0.00006
 288,-0.00000142,-0.00001367,0.00000514,0.00006947,0.00005446,-0.000037
 50,-0.00087989,0.00083413,0.00131150,0.00031409,-0.00002915,-0.0000343
 8,-0.00023391,-0.00034437,-0.00064668,-0.01117924,0.00690520,0.0112674
 4,-0.12726587,0.02520315,0.05123424,0.01220452,-0.00530053,-0.01087026
 ,-0.01470375,0.00666161,0.01684810,0.49709790,0.00000538,-0.00003259,0
 .00014625,-0.00048834,0.00097390,-0.00082432,-0.00010219,-0.00013417,0
 .00003108,-0.00015701,-0.00029267,0.00029302,0.00588435,-0.00578299,-0
 .00614798,-0.00173560,0.00018831,0.00080425,-0.00029328,0.00437216,0.0
 0336288,-0.01670016,0.01139032,0.01758490,0.02477880,-0.09630618,-0.02
 912997,0.01389776,-0.00718538,-0.01205136,0.01237426,-0.00711137,-0.01
 473091,0.07935020,0.55065345,0.00000400,-0.00004210,-0.00008855,0.0007
 3112,-0.00049987,-0.00041690,-0.00002450,-0.00012247,0.00009754,0.0001
 5411,0.00026677,-0.00018510,-0.00249755,0.00168695,0.00224006,0.000702
 52,0.00011306,-0.00009934,-0.00042672,0.00002714,-0.00086284,0.0096511
 4,-0.00630804,-0.01124143,0.05219974,-0.02939813,-0.13812598,0.0176446
 6,-0.00839285,-0.01569172,-0.01082045,0.00597600,0.01109542,-0.0001339
 1,0.00854832,0.53003868,0.00003364,-0.00003062,0.00000444,-0.00006254,
 0.00024286,-0.00024277,-0.00001535,-0.00004797,0.00002973,-0.00004965,
 -0.00005071,0.00005419,0.00153469,-0.00143434,-0.00154326,-0.00043301,
 0.00006061,0.00021984,-0.00020338,0.00129442,0.00093840,0.00092096,-0.
 00054955,-0.00055087,0.01135265,0.01418087,0.01709942,-0.00280720,0.00
 203570,0.00378606,0.00085989,-0.00027938,-0.00079466,-0.10972943,-0.07
 346787,-0.08615711,0.12241291,-0.00000166,-0.00000258,-0.00002129,0.00
 000053,-0.00010398,0.00016823,0.00002707,0.00003323,-0.00000766,0.0000
 1351,0.00002744,-0.00003231,-0.00070345,0.00075368,0.00080393,0.000253
 50,-0.00005940,-0.00013060,0.00010862,-0.00070853,-0.00040930,0.000241
 14,0.00079564,0.00037205,-0.00501034,-0.00619948,-0.00733649,0.0018982
 6,0.00022007,-0.00117243,-0.00004754,-0.00031883,0.00015324,-0.0747493
 4,-0.13384496,-0.10038083,0.07705784,0.14468054,0.00000313,-0.00000284
 ,0.00001945,-0.00005854,0.00014262,-0.00013758,-0.00001411,-0.00002388
 ,0.00000696,-0.00002209,-0.00003786,0.00003720,0.00086664,-0.00084640,
 -0.00080912,-0.00023212,0.00001038,0.00011327,-0.00011462,0.00075002,0
 .00052562,-0.00050856,0.00055855,0.00034484,-0.00999441,-0.01308262,-0
 .01570726,0.00362898,-0.00167790,-0.00207767,0.00008172,0.00015395,0.0
 0087338,-0.08427143,-0.09878348,-0.16448756,0.09132473,0.11100213,0.17
 812088,-0.00002435,-0.00000518,0.00003479,0.00004738,-0.00002426,-0.00
 000247,0.00000161,0.00000580,-0.00000203,0.00001981,0.00000251,0.00000
 519,-0.00041410,0.00036836,0.00034385,0.00012250,-0.00002096,-0.000049
 89,0.00002365,-0.00030610,-0.00019178,-0.00213480,0.00242813,0.0031840
 9,-0.01095488,-0.01592741,0.01118747,0.00080019,0.00033657,-0.00034422
 ,0.00010856,-0.00018432,-0.00055953,-0.09703111,-0.08857704,0.05742502
 ,-0.00676134,-0.01127474,0.00834967,0.10869873,0.00005577,0.00001389,-
 0.00004499,0.00002709,-0.00011929,0.00008510,0.00000525,0.00000373,-0.
 00000561,0.00000386,0.00003863,-0.00004393,-0.00021151,0.00014926,0.00
 026050,0.00000923,0.00003099,-0.00001879,0.00005544,-0.00006274,-0.000
 19227,0.00226645,-0.00005975,-0.00243364,0.00715282,0.01064975,-0.0076
 6318,-0.00050513,0.00050167,0.00051067,-0.00066691,0.00077698,0.000476
 00,-0.08689808,-0.19598697,0.09703525,-0.00653237,-0.01316222,0.008957
 86,0.09036834,0.21402785,-0.00003935,0.00002041,0.00004731,0.00002870,
 0.00001081,-0.00000252,-0.00002775,0.00000487,-0.00002272,0.00001241,-
 0.00002291,0.00001315,-0.00023295,0.00019905,0.00015144,0.00006705,-0.
 00000901,-0.00002244,0.00003376,-0.00021745,-0.00011826,0.00299744,-0.
 00212858,-0.00252504,0.01099336,0.01688553,-0.01154348,-0.00077636,0.0
 0039783,0.00013499,-0.00037415,-0.00015272,0.00108278,0.05672972,0.095
 18070,-0.11110764,-0.00858243,-0.01644762,0.01196548,-0.06403440,-0.10
 575537,0.11958613,-0.00012261,-0.00020665,0.00019167,0.00065564,-0.000
 72243,-0.00040082,-0.00001935,-0.00002644,0.00006985,0.00037992,0.0001
 6876,-0.00001805,-0.00328845,0.00272802,-0.00256834,-0.00025592,0.0005
 4073,0.00068501,0.00094213,-0.00226133,-0.00184425,-0.00001410,-0.0001
 6289,-0.00051191,-0.02033712,0.01482785,-0.00752553,0.00148710,-0.0006
 0247,-0.00043311,-0.00158332,0.00094522,0.00344183,-0.11476660,0.03062
 037,-0.01848451,-0.01318762,0.01100927,-0.00709113,0.00791350,-0.00780
 366,0.00454638,0.48204053,-0.00013212,0.00012100,0.00015693,-0.0003270
 0,-0.00101762,0.00200529,0.00011975,0.00047730,-0.00025673,0.00010438,
 0.00000886,-0.00007030,-0.00324639,0.00642579,0.00492241,0.00164086,-0
 .00048916,-0.00113673,0.00248670,-0.00746748,-0.00278728,-0.00141479,0
 .00040145,0.00030610,0.01124773,-0.00759450,0.00274985,-0.00026711,-0.
 00041583,-0.00000289,0.00051364,-0.00024493,-0.00148471,0.03877469,-0.
 10744825,0.03050581,-0.01384363,0.00915599,-0.00783090,0.02102781,-0.0
 1716809,0.01256476,-0.00253975,0.48346520,0.00010642,0.00005740,0.0003
 0248,-0.00081437,-0.00002041,0.00134257,-0.00011213,0.00026230,-0.0002
 9305,-0.00007496,-0.00042961,0.00023895,0.00629618,-0.00179981,-0.0070
 8805,-0.00237073,0.00010842,0.00068811,0.00267660,-0.00153854,0.001445
 86,0.00051859,0.00031236,0.00031130,0.01367971,-0.01117511,0.01146714,
 -0.00052625,-0.00077726,0.00044494,0.00403581,-0.00198733,-0.00293421,
 -0.01304545,0.01865701,-0.07628597,-0.01398128,0.01139813,-0.00978152,
 -0.01406499,0.00989778,-0.00939100,-0.05979898,0.01115830,0.50952274,0
 .00008967,-0.00004105,0.00018336,-0.00092416,0.00018801,0.00086690,0.0
 0015717,0.00027707,-0.00015282,-0.00003210,-0.00020657,0.00018494,0.00
 259470,-0.00122060,-0.00407025,-0.00067868,-0.00037600,0.00026663,0.00
 013797,-0.00042859,0.00137069,0.00026457,-0.00027992,-0.00013679,-0.00
 213622,0.00287707,-0.00363843,0.00012292,-0.00010343,-0.00012628,-0.00
 106496,0.00061609,0.00088468,-0.01714012,0.01101341,0.01893325,0.00045
 529,-0.00097081,0.00044174,0.00124293,-0.00004472,-0.00011301,-0.12611
 964,0.03479028,0.10612897,0.14098484,-0.00012411,-0.00013236,0.0001929
 1,-0.00030055,0.00083879,-0.00049046,-0.00002324,-0.00007300,0.0000426
 6,-0.00007787,-0.00019246,0.00020932,0.00323695,-0.00309039,-0.0029514
 4,-0.00051682,-0.00030658,0.00012196,-0.00046729,0.00226050,0.00249238
 ,0.00013003,0.00002103,0.00003981,0.00192189,-0.00104326,0.00222493,-0
 .00027408,0.00008358,0.00014444,0.00064817,-0.00025541,-0.00056938,0.0
 1386873,-0.00727794,-0.01185601,-0.00062251,0.00105537,0.00004468,-0.0
 0028488,-0.00004191,-0.00064305,0.03841087,-0.06764691,-0.05159069,-0.
 04249525,0.08131115,-0.00011962,-0.00001226,-0.00006048,-0.00048190,0.
 00036983,-0.00022465,0.00001851,-0.00004033,0.00002087,-0.00004304,-0.
 00007236,0.00000232,0.00126024,-0.00265472,-0.00052050,0.00016735,-0.0
 0019054,-0.00007381,0.00014749,0.00196870,0.00136269,-0.00018973,-0.00
 003876,0.00000317,-0.00153144,0.00135013,-0.00048867,0.00005775,0.0000
 1737,-0.00010516,-0.00053174,0.00018800,0.00020464,-0.00919384,0.00639
 279,0.00809934,0.00048617,-0.00019850,0.00069817,0.00023742,-0.0004886
 1,0.00067200,0.11155018,-0.04606842,-0.17112135,-0.11021660,0.06023570
 ,0.20503349,0.00006466,0.00013867,-0.00009638,-0.00040755,-0.00035251,
 0.00006461,0.00004162,0.00005453,-0.00002074,0.00005781,0.00005542,-0.
 00002856,0.00021327,-0.00106877,0.00089394,-0.00040853,-0.00000058,-0.
 00009617,0.00034847,0.00059109,-0.00037899,-0.00063313,0.00071336,0.00
 041471,0.00037491,0.00087854,-0.00121391,-0.00005113,-0.00017108,0.000
 12804,-0.00013074,-0.00000802,0.00023212,0.01182580,0.02089670,-0.0112
 7339,0.00020763,-0.00058207,-0.00072786,-0.00453123,0.00359161,-0.0033
 1938,-0.08484028,-0.01557502,0.02963733,-0.00635008,-0.01679503,0.0131
 5739,0.56071862,-0.00012308,-0.00008929,0.00004977,0.00057306,-0.00029
 783,0.00013620,0.00001600,0.00001479,0.00001176,0.00013832,0.00013774,
 -0.00011012,-0.00313710,0.00307775,0.00112687,0.00077098,-0.00008964,-
 0.00014709,0.00028801,-0.00194635,-0.00078763,0.00074999,-0.00071666,0
 .00036803,-0.00042521,0.00016643,-0.00047693,0.00002679,-0.00027945,-0
 .00007658,-0.00054933,0.00052664,0.00013516,-0.00220818,-0.01764015,0.
 01395379,-0.00038928,0.00066230,-0.00070128,0.00137274,-0.00085454,0.0
 0048259,-0.01569542,-0.13687120,0.06514333,0.00443352,0.00576112,-0.00
 368274,-0.05307455,0.51471112,-0.00000441,-0.00001349,-0.00003899,-0.0
 0041141,0.00009304,-0.00040038,0.00003707,-0.00007116,0.00006737,-0.00
 001487,-0.00003206,0.00008266,0.00225030,-0.00242028,-0.00088594,-0.00
 078177,0.00026796,0.00018754,-0.00013747,0.00183892,0.00020246,0.00071
 562,0.00086131,0.00074683,-0.00160247,-0.00121195,0.00072033,-0.000094
 29,-0.00055043,0.00003931,0.00048276,0.00019083,-0.00079053,0.00395916
 ,0.01313458,-0.00684533,-0.00052516,0.00021281,-0.00121548,-0.00237736
 ,0.00031357,-0.00046495,0.02529963,0.05552096,-0.12168697,0.01013923,0
 .02274646,-0.01599343,-0.01905392,-0.00499116,0.55215157,-0.00000750,-
 0.00001214,0.00002223,0.00006668,0.00002898,0.00008225,0.00000442,0.00
 002518,-0.00001541,-0.00000513,0.00000268,-0.00001210,-0.00064903,0.00
 018705,-0.00005018,0.00016600,-0.00008123,-0.00000395,0.00005908,-0.00
 024131,0.00021460,0.00031157,0.00005097,-0.00016454,-0.00024088,-0.000
 21762,0.00012542,0.00001721,0.00001785,0.00001327,0.00010387,0.0001114
 0,-0.00014799,-0.00076718,-0.00211428,0.00080304,-0.00002973,0.0000302
 3,0.00006220,0.00047014,-0.00032001,0.00028109,0.00715070,-0.00723208,
 0.00396022,0.00078844,0.00049256,-0.00038134,-0.20304105,0.10702338,-0
 .05489865,0.22567985,0.00003915,0.00002920,-0.00004387,-0.00006003,-0.
 00015643,-0.00011613,0.00000083,-0.00002399,0.00001685,0.00002714,0.00
 003994,-0.00001855,0.00037610,-0.00075863,-0.00019986,-0.00039098,0.00
 012362,0.00008709,0.00007415,0.00074987,0.00000600,-0.00018114,0.00009
 575,-0.00008440,-0.00038201,0.00032906,0.00028943,0.00002282,-0.000045
 68,-0.00006703,0.00004363,-0.00006070,0.00000944,-0.00351827,-0.003876
 92,0.00198270,-0.00013573,0.00023581,-0.00002753,0.00122651,-0.0009900
 3,0.00087828,0.02249375,-0.01508550,0.00787494,-0.00012693,0.00106809,
 -0.00018161,0.10774727,-0.12399600,0.04164913,-0.10894911,0.13131139,-
 0.00002013,-0.00001083,0.00001924,0.00009570,0.00014682,0.00004745,-0.
 00000798,-0.00000285,-0.00000220,-0.00001473,-0.00002658,0.00000720,-0
 .00052715,0.00082343,0.00030590,0.00023223,-0.00013719,-0.00010709,-0.
 00021004,-0.00077109,0.00005216,-0.00034181,-0.00017319,0.00009705,0.0
 0056517,-0.00001567,0.00000154,-0.00005074,0.00009648,0.00003812,-0.00
 014446,-0.00014624,0.00018171,0.00210397,0.00219687,-0.00116528,0.0001
 1595,-0.00029355,0.00018948,-0.00067843,0.00062026,-0.00038408,-0.0147
 5652,0.01229416,-0.00608174,-0.00055400,-0.00028394,0.00029660,-0.0526
 3034,0.03787308,-0.07145599,0.07044409,-0.04145716,0.08171477,0.000010
 44,0.00000231,0.00000347,0.00011173,0.00008952,0.00004857,-0.00001189,
 -0.00000469,-0.00000272,-0.00001468,-0.00001224,-0.00000089,-0.0001946
 9,0.00045647,-0.00006334,0.00006826,-0.00005205,-0.00001159,-0.0000705
 1,-0.00040227,0.00010152,-0.00045918,0.00104978,-0.00042548,-0.0002171
 9,0.00056629,-0.00033238,-0.00004895,-0.00021382,0.00006990,0.00010227
 ,-0.00004587,-0.00022975,-0.00002586,0.00020543,-0.00053891,0.00000086
 ,-0.00005284,-0.00001937,-0.00000799,-0.00004507,0.00004067,-0.0058411
 2,0.00323304,0.00879241,-0.00017600,-0.00233287,0.00069232,-0.13396803
 ,0.04086118,0.11263867,-0.01353514,0.00682515,0.01968829,0.13982484,0.
 00003872,0.00003364,-0.00002190,0.00005858,-0.00013128,-0.00006480,-0.
 00001881,-0.00001690,0.00000413,0.00000796,0.00002743,-0.00001859,0.00
 003476,-0.00009264,0.00028084,-0.00009187,0.00010881,0.00001936,0.0000
 7952,0.00015805,-0.00036462,0.00095494,-0.00085350,0.00032273,0.000806
 55,-0.00042492,0.00025350,-0.00001775,-0.00011030,-0.00012428,-0.00007
 636,0.00007907,-0.00005170,0.00002015,0.00105013,-0.00035057,0.0000783
 6,-0.00014677,0.00012192,0.00001582,0.00016698,-0.00030846,-0.01711456
 ,0.00749473,0.02186682,-0.00207335,-0.00427498,0.00273167,0.04087981,-
 0.06998033,-0.04988303,0.01226183,-0.00309827,-0.01299695,-0.04026777,
 0.07807403,-0.00001168,-0.00002158,0.00000617,-0.00002153,0.00005322,0
 .00001055,0.00001506,0.00001096,-0.00000054,-0.00000091,-0.00000783,-0
 .00000091,-0.00008368,0.00007443,-0.00009079,0.00007371,-0.00004242,-0
 .00002027,-0.00001943,-0.00003755,0.00016586,-0.00099625,-0.00002746,0
 .00019575,0.00060262,0.00038642,0.00006544,-0.00002225,0.00011023,-0.0
 0003330,-0.00023947,-0.00035583,0.00039233,0.00069464,-0.00078889,-0.0
 0016150,0.00007885,-0.00005164,0.00013564,-0.00016829,0.00005953,0.000
 20795,0.01183307,-0.00501613,-0.01478019,0.00074008,0.00251644,-0.0014
 5645,0.10901816,-0.04889071,-0.19641256,-0.00468777,0.00332833,0.00850
 520,-0.11519755,0.06336450,0.22301709,0.00000261,-0.00003968,0.0000301
 3,-0.00004331,0.00047671,-0.00007882,0.00000126,-0.00002657,0.00001155
 ,-0.00013012,-0.00010646,0.00008984,0.00098772,-0.00080998,-0.00073721
 ,0.00012688,-0.00006123,0.00003955,-0.00029363,0.00034929,0.00069205,0
 .00015695,-0.00021595,-0.00064310,-0.00002522,-0.00044407,0.00077777,0
 .00004440,0.00041264,-0.00009127,0.00022287,-0.00008175,-0.00007571,-0
 .00065332,0.00025679,-0.00047015,0.00015249,-0.00009244,0.00064241,0.0
 0039541,0.00008801,0.00025009,-0.00802501,-0.00994109,-0.01350363,0.00
 042868,0.00166549,-0.00045178,-0.11550501,-0.04435656,-0.06889591,-0.0
 1894783,-0.02451645,-0.02545390,0.01235828,0.00164637,0.00014142,0.174
 65824,0.00009768,-0.00000790,-0.00004028,-0.00049196,0.00058225,-0.000
 16964,0.00004938,-0.00000492,0.00001875,-0.00019694,-0.00015370,0.0001
 3193,0.00331944,-0.00311482,-0.00207932,-0.00060896,-0.00004057,0.0002
 1393,-0.00042875,0.00231406,0.00166359,-0.00026073,0.00027240,-0.00012
 807,-0.00014695,-0.00024581,0.00010735,0.00001104,0.00016834,-0.000028
 67,0.00012677,-0.00017323,0.00012453,0.00083766,0.00031287,0.00009057,
 -0.00022796,-0.00192621,-0.00010467,-0.00055106,0.00013644,-0.00033553
 ,-0.01867820,-0.01706800,-0.02831324,-0.00002207,0.00129474,0.00018579
 ,-0.06009790,-0.12937700,-0.06150099,-0.00242307,0.01004650,0.00339028
 ,-0.01128553,-0.01027478,-0.01543906,0.21056685,0.54718171,0.00000496,
 -0.00003604,0.00002239,-0.00005856,0.00022318,0.00005856,0.00001011,0.
 00002425,-0.00001226,-0.00006963,-0.00006081,0.00003117,0.00042936,-0.
 00022298,-0.00036917,0.00019870,-0.00006257,0.00000982,-0.00010625,0.0
 0008336,0.00041005,-0.00044726,-0.00009686,-0.00028076,0.00065474,0.00
 008041,-0.00003385,0.00000071,0.00035137,0.00008851,-0.00001692,-0.000
 20353,0.00021864,-0.00110784,-0.00020878,-0.00058654,0.00056086,0.0008
 6491,0.00063343,0.00053264,0.00011705,0.00053314,0.00553659,0.00296351
 ,0.01154381,-0.00092455,-0.00094878,0.00163780,-0.05072727,-0.02631710
 ,-0.15574459,-0.01554912,-0.01391150,-0.01274900,-0.02463535,-0.023436
 48,-0.02163264,0.04563681,-0.13157325,0.32738505,0.00001743,0.00000990
 ,-0.00001631,-0.00008088,-0.00003770,-0.00004264,0.00000615,0.00000193
 ,0.00000504,0.00000218,0.00000132,0.00000066,0.00049257,-0.00044920,-0
 .00020607,-0.00018549,0.00002592,0.00004139,0.00001294,0.00046515,0.00
 008345,-0.00001110,-0.00004141,0.00005702,0.00015902,0.00004499,-0.000
 14995,-0.00003945,-0.00002395,0.00004973,-0.00003364,0.00002652,0.0000
 0872,0.00021650,0.00037976,-0.00045815,0.00015339,-0.00000030,0.000270
 32,-0.00003755,0.00016775,0.00010219,-0.00204423,-0.00041315,-0.004262
 58,0.00010486,0.00029312,-0.00008232,-0.00860886,-0.02221106,0.0121140
 9,0.00009004,0.00004191,0.00104049,0.00108136,0.00064004,-0.00036220,-
 0.04439649,-0.11061295,0.03724969,0.05403918,-0.00000744,0.00000070,-0
 .00000084,0.00001062,-0.00004019,0.00000456,0.00000302,0.00000230,0.00
 000087,0.00001787,0.00001405,-0.00000837,-0.00020025,0.00014569,0.0001
 1692,0.00000626,0.00000768,-0.00000786,0.00004962,-0.00009402,-0.00007
 249,0.00015404,-0.00002776,-0.00006761,-0.00022424,-0.00009095,0.00014
 597,0.00001616,0.00003020,-0.00002230,0.00002803,0.00006249,-0.0000701
 2,0.00023103,0.00052907,0.00012319,-0.00008690,-0.00026082,-0.00010934
 ,-0.00005568,0.00007362,-0.00012532,-0.00112411,-0.00018046,-0.0043201
 6,0.00011703,0.00032771,-0.00004449,-0.00392579,-0.01938475,0.01406257
 ,0.00028568,0.00212815,0.00063854,0.00104833,0.00021997,0.00067043,-0.
 12914213,-0.38928110,0.18707577,0.13371339,0.40709926,-0.00000367,0.00
 000320,-0.00000207,-0.00001501,0.00002148,-0.00000183,0.00000343,-0.00
 000158,0.00000091,-0.00000218,-0.00000332,0.00000638,-0.00002586,-0.00
 001759,0.00004240,0.00000448,-0.00001272,-0.00001015,-0.00000142,-0.00
 002218,0.00000611,0.00004395,0.00001607,0.00000244,0.00003435,-0.00000
 741,0.00009573,-0.00005654,0.00003368,0.00005070,0.00002353,0.00002825
 ,-0.00003593,-0.00016948,0.00022798,-0.00031178,0.00032037,-0.00016558
 ,0.00033089,0.00005543,0.00008622,0.00009824,-0.00119399,-0.00052756,-
 0.00351355,-0.00021206,0.00001014,0.00010294,-0.01154507,-0.02989797,0
 .00955237,-0.00092914,0.00006345,0.00014963,0.00009388,-0.00105665,-0.
 00021362,0.06065279,0.23120486,-0.15259581,-0.04571062,-0.19816559,0.1
 4622571,0.00030176,-0.00001917,-0.00051914,0.00560515,-0.00345227,0.00
 010068,0.00040429,0.00007412,0.00019382,0.00003306,0.00125971,-0.00095
 489,-0.08561318,0.05231696,0.03781973,0.00563081,0.00078356,-0.0040427
 5,0.00043780,-0.01637640,-0.01558094,0.00012172,0.00013729,-0.00015980
 ,0.00090831,-0.00116666,0.00178192,-0.00129424,0.00021558,-0.00026305,
 0.00068777,-0.00065776,-0.00100597,-0.03020438,-0.00588733,-0.03221804
 ,-0.00281953,0.00165548,-0.00141878,0.00147224,-0.00107993,0.00125460,
 -0.10797702,-0.06199187,-0.03161459,0.01296353,0.00901901,-0.00305669,
 -0.01410197,-0.01779000,-0.01578171,0.00170690,0.00059685,0.00016355,0
 .00066987,0.00210197,-0.00154857,-0.00117594,-0.00597640,0.00279083,-0
 .00045556,-0.00114554,-0.00147243,0.13434868,0.00028539,0.00009644,-0.
 00048436,-0.00103425,0.00082359,-0.00097506,0.00035144,-0.00007478,0.0
 0013968,0.00027219,0.00019824,-0.00015101,0.03017487,-0.01523908,-0.00
 986021,-0.00127790,-0.00029543,0.00134453,-0.00137041,0.00595608,0.003
 02059,0.00028183,-0.00000495,-0.00013031,0.00131006,-0.00072718,0.0003
 3795,0.00046339,0.00027259,0.00048428,0.00019761,0.00018511,-0.0000271
 9,0.00177107,0.01020167,-0.00086631,0.00199704,-0.00053458,0.00110715,
 0.00021711,0.00203723,-0.00043537,-0.04997645,-0.13090650,-0.05162187,
 -0.00731214,-0.01173236,-0.01939329,-0.02247375,-0.02243583,-0.0304886
 3,0.00114802,0.00216175,-0.00163313,0.00032390,0.00200447,0.00017407,-
 0.00620327,-0.01161495,0.00495554,-0.00216964,-0.00110224,-0.00172949,
 0.07644424,0.17681660,-0.00026305,-0.00000923,0.00006147,0.00081390,-0
 .00140134,-0.00048171,0.00021402,0.00007204,0.00004243,0.00020272,0.00
 044227,-0.00010668,-0.00762136,0.00530934,0.01093328,0.00319915,-0.000
 23641,-0.00036773,-0.00041699,-0.00366846,-0.00486218,-0.00020522,0.00
 010235,-0.00009331,0.00220224,-0.00096573,0.00207394,-0.00056296,0.000
 52357,0.00036151,0.00050093,-0.00016449,-0.00044789,-0.02337578,-0.002
 73124,-0.02176742,-0.00215379,0.00138789,0.00043328,0.00104768,-0.0017
 4104,0.00104547,-0.03858237,-0.07435687,-0.11553312,-0.02008243,-0.021
 89451,-0.02756266,-0.00315891,-0.00251769,0.00799996,0.00096663,-0.000
 28993,0.00021856,-0.00084244,-0.00031191,0.00215510,0.00150984,0.00227
 133,0.00157382,0.00022545,0.00018011,0.00000445,0.06946835,0.11084823,
 0.15655796,0.00087232,0.00059976,0.00026120,-0.02333277,0.00955413,0.0
 0272878,-0.00037999,-0.00040754,-0.00041917,-0.00064434,-0.00407190,0.
 00226647,-0.03646612,-0.03183003,-0.03325149,-0.01746530,0.00133914,0.
 00590078,0.00427135,0.03381077,0.03025052,-0.00025624,-0.00036532,0.00
 005450,0.00018308,0.00105902,-0.00116825,0.00062542,-0.00053259,-0.000
 15798,-0.00065947,0.00044104,0.00032915,0.00271656,-0.01014011,0.00525
 480,-0.00198563,0.00119009,-0.00119851,0.00058071,0.00031580,0.0001623
 3,-0.01214712,0.00298513,-0.02166229,-0.00571362,-0.00537233,-0.001494
 81,-0.00127517,0.00370580,-0.00305712,0.00060856,-0.00125459,0.0009407
 6,0.00034331,0.00003510,0.00016196,-0.00033991,-0.00299938,0.00003676,
 -0.00048238,0.00023100,0.00010527,0.07834994,-0.02342034,0.01691439,0.
 01259680,0.00030496,0.00040984,-0.00014128,-0.01372231,0.00106633,0.00
 613282,0.00008481,0.00068167,-0.00042303,-0.00221227,-0.00156782,0.001
 55447,-0.00639754,-0.01964197,0.01222378,0.01036904,-0.00100587,-0.001
 84561,0.02033660,-0.03314097,-0.02612072,0.00009828,0.00015161,-0.0000
 0087,-0.00000998,-0.00038832,0.00048857,-0.00031392,0.00021912,0.00009
 944,0.00027450,-0.00016332,-0.00011859,-0.00130957,0.00324866,-0.00209
 237,0.00075114,-0.00035170,0.00037945,-0.00015808,-0.00016148,-0.00004
 344,-0.00483047,0.00205411,0.00683723,0.00138897,0.00204547,-0.0003733
 6,-0.00142191,-0.00109886,0.00027104,-0.00007496,-0.00022697,-0.000131
 55,0.00005362,-0.00001265,-0.00006947,0.00057549,0.00097366,0.00033936
 ,0.00014768,-0.00017861,-0.00008767,-0.02906143,-0.00608588,-0.0108483
 0,0.02512735,0.05317397,0.00027358,-0.00060977,-0.00014511,0.01213019,
 -0.00109806,-0.00375075,-0.00053938,-0.00070638,0.00064811,0.00116002,
 0.00151624,-0.00029604,0.00667935,-0.00314244,-0.03696855,-0.01809817,
 0.00895718,0.00267276,0.01577662,-0.01765762,-0.01163674,0.00001075,0.
 00003431,-0.00000747,0.00017640,-0.00032247,0.00004870,0.00000961,0.00
 013559,0.00010793,0.00010522,-0.00000430,0.00001973,-0.00120415,-0.001
 16371,-0.00214014,-0.00048769,0.00028448,-0.00021179,0.00007011,-0.000
 03237,0.00004407,-0.00994469,0.00439045,0.00118282,0.00008675,0.000206
 44,-0.00052684,0.00072460,-0.00068358,0.00018475,-0.00013484,0.0002119
 2,0.00012077,0.00013005,0.00002447,-0.00005430,-0.00007276,0.00030978,
 -0.00014156,0.00004260,-0.00000447,0.00001584,-0.00393613,-0.00461581,
 -0.01223853,-0.00295805,0.01397009,0.06307236\\-0.00000014,0.00000026,
 -0.00000007,0.,0.00000018,-0.00000017,-0.00000008,0.00000011,-0.000000
 03,-0.00000004,0.00000030,-0.00000020,0.00000005,-0.00000001,-0.000000
 03,0.00000012,0.00000010,-0.00000017,0.00000010,0.00000023,-0.00000041
 ,-0.00000005,-0.00000021,0.00000021,-0.00000005,-0.00000016,0.00000030
 ,-0.00000004,-0.00000024,0.00000035,-0.00000012,-0.00000015,0.00000045
 ,-0.00000011,0.00000003,0.00000016,-0.00000008,0.00000009,0.00000015,-
 0.00000014,0.00000010,0.00000027,0.,-0.00000007,0.,-0.00000007,0.00000
 015,-0.00000005,0.00000009,-0.00000010,-0.00000003,0.00000017,-0.00000
 011,-0.00000024,0.00000021,-0.00000030,-0.00000006,0.00000010,-0.00000
 004,-0.00000016,0.00000014,-0.00000013,-0.00000025,-0.00000005,-0.0000
 0004,0.00000008,0.,0.00000003,-0.00000011\\\@


 GOORD'S AXIOM:  A MEETING IS AN EVENT AT WHICH
 THE MINUTES ARE KEPT AND THE HOURS ARE LOST.
 Job cpu time:      17 days  6 hours 27 minutes 13.6 seconds.
 Elapsed time:       2 days  4 hours  8 minutes  8.4 seconds.
 File lengths (MBytes):  RWF=   1472 Int=      0 D2E=      0 Chk=     60 Scr=      1
 Normal termination of Gaussian 16 at Wed Dec 22 22:06:57 2021.
