# Supplementary material for: Computational Investigation of Substituent Effects on the Alcohol + Carbonyl Channel of Peroxy Radical Self- and Cross-Reactions
Source: J Phys Chem A. 2023 Feb 8;127(7):1686–96. doi: 10.1021/acs.jpca.2c08927 (PMC9969516; doi:10.1021/acs.jpca.2c08927)
Supplement: Supplementary file 2 — jp2c08927_si_002.zip [file jp2c08927_si_002.zip › EtO--OBuOH/Reverse-IRC-wb-TS1-opt.log]

 Entering Gaussian System, Link 0=/appl/soft/chem/gaussian/G16RevB.01/g16/g16
 Initial command:
 /appl/soft/chem/gaussian/G16RevB.01/g16/l1.exe "/scratch/kurten/scratch_galib/third-paper/eto-buoh/ts-calc/eto-buoh-set1/eto-buoh-ts-set1/wb-ts/irc-cal/eto-buoh-ts-set1-M0004-copt-TS-opt-IRC/Reverse-b3lyp-opt/Reverse-wb-opt/10731182.GAUSS_SCRDIR/Gau-202112.inp" -scrdir="/scratch/kurten/scratch_galib/third-paper/eto-buoh/ts-calc/eto-buoh-set1/eto-buoh-ts-set1/wb-ts/irc-cal/eto-buoh-ts-set1-M0004-copt-TS-opt-IRC/Reverse-b3lyp-opt/Reverse-wb-opt/10731182.GAUSS_SCRDIR/"
 Entering Link 1 = /appl/soft/chem/gaussian/G16RevB.01/g16/l1.exe PID=    202116.
  
 Copyright (c) 1988-2017, Gaussian, Inc.  All Rights Reserved.
  
 This is part of the Gaussian(R) 16 program.  It is based on
 the Gaussian(R) 09 system (copyright 2009, Gaussian, Inc.),
 the Gaussian(R) 03 system (copyright 2003, Gaussian, Inc.),
 the Gaussian(R) 98 system (copyright 1998, Gaussian, Inc.),
 the Gaussian(R) 94 system (copyright 1995, Gaussian, Inc.),
 the Gaussian 92(TM) system (copyright 1992, Gaussian, Inc.),
 the Gaussian 90(TM) system (copyright 1990, Gaussian, Inc.),
 the Gaussian 88(TM) system (copyright 1988, Gaussian, Inc.),
 the Gaussian 86(TM) system (copyright 1986, Carnegie Mellon
 University), and the Gaussian 82(TM) system (copyright 1983,
 Carnegie Mellon University). Gaussian is a federally registered
 trademark of Gaussian, Inc.
  
 This software contains proprietary and confidential information,
 including trade secrets, belonging to Gaussian, Inc.
  
 This software is provided under written license and may be
 used, copied, transmitted, or stored only in accord with that
 written license.
  
 The following legend is applicable only to US Government
 contracts under FAR:
  
                    RESTRICTED RIGHTS LEGEND
  
 Use, reproduction and disclosure by the US Government is
 subject to restrictions as set forth in subparagraphs (a)
 and (c) of the Commercial Computer Software - Restricted
 Rights clause in FAR 52.227-19.
  
 Gaussian, Inc.
 340 Quinnipiac St., Bldg. 40, Wallingford CT 06492
  
  
 ---------------------------------------------------------------
 Warning -- This program may not be used in any manner that
 competes with the business of Gaussian, Inc. or will provide
 assistance to any competitor of Gaussian, Inc.  The licensee
 of this program is prohibited from giving any competitor of
 Gaussian, Inc. access to this program.  By using this program,
 the user acknowledges that Gaussian, Inc. is engaged in the
 business of creating and licensing software in the field of
 computational chemistry and represents and warrants to the
 licensee that it is not a competitor of Gaussian, Inc. and that
 it will not use this program in any manner prohibited above.
 ---------------------------------------------------------------
  

 Cite this work as:
 Gaussian 16, Revision B.01,
 M. J. Frisch, G. W. Trucks, H. B. Schlegel, G. E. Scuseria, 
 M. A. Robb, J. R. Cheeseman, G. Scalmani, V. Barone, 
 G. A. Petersson, H. Nakatsuji, X. Li, M. Caricato, A. V. Marenich, 
 J. Bloino, B. G. Janesko, R. Gomperts, B. Mennucci, H. P. Hratchian, 
 J. V. Ortiz, A. F. Izmaylov, J. L. Sonnenberg, D. Williams-Young, 
 F. Ding, F. Lipparini, F. Egidi, J. Goings, B. Peng, A. Petrone, 
 T. Henderson, D. Ranasinghe, V. G. Zakrzewski, J. Gao, N. Rega, 
 G. Zheng, W. Liang, M. Hada, M. Ehara, K. Toyota, R. Fukuda, 
 J. Hasegawa, M. Ishida, T. Nakajima, Y. Honda, O. Kitao, H. Nakai, 
 T. Vreven, K. Throssell, J. A. Montgomery, Jr., J. E. Peralta, 
 F. Ogliaro, M. J. Bearpark, J. J. Heyd, E. N. Brothers, K. N. Kudin, 
 V. N. Staroverov, T. A. Keith, R. Kobayashi, J. Normand, 
 K. Raghavachari, A. P. Rendell, J. C. Burant, S. S. Iyengar, 
 J. Tomasi, M. Cossi, J. M. Millam, M. Klene, C. Adamo, R. Cammi, 
 J. W. Ochterski, R. L. Martin, K. Morokuma, O. Farkas, 
 J. B. Foresman, and D. J. Fox, Gaussian, Inc., Wallingford CT, 2016.
 
 ******************************************
 Gaussian 16:  ES64L-G16RevB.01 20-Dec-2017
                22-Feb-2022 
 ******************************************
 %mem=12GB
 %NprocShared=16
 Will use up to   16 processors via shared memory.
 %chk=Reverse-wb-opt
 ----------------------------------------------------------------------
 #wB97XD Aug-cc-pVTZ Opt Integral(Grid=SuperFineGrid) Freq MaxDisk=32GB
 ----------------------------------------------------------------------
 1/18=20,19=15,26=5,38=1/1,3;
 2/9=110,12=2,17=6,18=5,40=1/2;
 3/5=16,6=1,7=10,11=2,25=1,30=1,71=1,74=-58,75=-7/1,2,3;
 4//1;
 5/5=2,38=5/2;
 6/7=2,8=2,9=2,10=2,28=1/1;
 7//1,2,3,16;
 1/18=20,19=15,26=5/3(2);
 2/9=110/2;
 99//99;
 2/9=110/2;
 3/5=16,6=1,7=10,11=2,25=1,30=1,71=1,74=-58,75=-7/1,2,3;
 4/5=5,16=3,69=1/1;
 5/5=2,38=5/2;
 7//1,2,3,16;
 1/18=20,19=15,26=5/3(-5);
 2/9=110/2;
 6/7=2,8=2,9=2,10=2,19=2,28=1/1;
 99/9=1/99;
 --------------
 Reverse-wb-opt
 --------------
 Symbolic Z-matrix:
 Charge =  0 Multiplicity = 3
 H                     4.38664   1.54901  -0.06474 
 C                     3.99704   0.54107   0.11746 
 H                     4.66026  -0.17881  -0.37768 
 H                     4.02237   0.35258   1.19615 
 C                     2.5726    0.40954  -0.41729 
 H                     2.16627  -0.61901  -0.25753 
 O                     1.64201   1.22208   0.17241 
 H                    -3.36879   1.3244   -1.10341 
 C                    -2.97396   1.6779   -0.14521 
 H                    -2.20292   2.43015  -0.35287 
 H                    -3.78768   2.17291   0.39703 
 C                    -2.40439   0.51513   0.67232 
 H                    -3.20387  -0.19237   0.93134 
 H                    -1.98843   0.88529   1.61937 
 C                    -1.29514  -0.26209  -0.06121 
 H                    -0.50919   0.46627  -0.38356 
 C                    -0.55643  -1.30164   0.82021 
 H                    -1.29655  -1.97413   1.28161 
 H                    -0.00113  -0.79931   1.61737 
 O                     0.38132  -2.04101   0.05344 
 H                    -0.06481  -2.25613  -0.78643 
 O                    -1.69468  -0.82715  -1.24033 
 H                     2.52038   0.52831  -1.51852 
 
 Add virtual bond connecting atoms H16        and O7         Dist= 4.44D+00.
 Add virtual bond connecting atoms O20        and H6         Dist= 4.35D+00.

 GradGradGradGradGradGradGradGradGradGradGradGradGradGradGradGradGradGrad
 Berny optimization.
 Initialization pass.
                           ----------------------------
                           !    Initial Parameters    !
                           ! (Angstroms and Degrees)  !
 --------------------------                            --------------------------
 ! Name  Definition              Value          Derivative Info.                !
 --------------------------------------------------------------------------------
 ! R1    R(1,2)                  1.0959         estimate D2E/DX2                !
 ! R2    R(2,3)                  1.0969         estimate D2E/DX2                !
 ! R3    R(2,4)                  1.0953         estimate D2E/DX2                !
 ! R4    R(2,5)                  1.5272         estimate D2E/DX2                !
 ! R5    R(5,6)                  1.1174         estimate D2E/DX2                !
 ! R6    R(5,7)                  1.3689         estimate D2E/DX2                !
 ! R7    R(5,23)                 1.1088         estimate D2E/DX2                !
 ! R8    R(6,20)                 2.3032         estimate D2E/DX2                !
 ! R9    R(7,16)                 2.3469         estimate D2E/DX2                !
 ! R10   R(8,9)                  1.095          estimate D2E/DX2                !
 ! R11   R(9,10)                 1.097          estimate D2E/DX2                !
 ! R12   R(9,11)                 1.096          estimate D2E/DX2                !
 ! R13   R(9,12)                 1.5313         estimate D2E/DX2                !
 ! R14   R(12,13)                1.0986         estimate D2E/DX2                !
 ! R15   R(12,14)                1.0986         estimate D2E/DX2                !
 ! R16   R(12,15)                1.5403         estimate D2E/DX2                !
 ! R17   R(15,16)                1.119          estimate D2E/DX2                !
 ! R18   R(15,17)                1.5502         estimate D2E/DX2                !
 ! R19   R(15,22)                1.3672         estimate D2E/DX2                !
 ! R20   R(17,18)                1.1013         estimate D2E/DX2                !
 ! R21   R(17,19)                1.0937         estimate D2E/DX2                !
 ! R22   R(17,20)                1.4191         estimate D2E/DX2                !
 ! R23   R(20,21)                0.975          estimate D2E/DX2                !
 ! A1    A(1,2,3)              108.2771         estimate D2E/DX2                !
 ! A2    A(1,2,4)              108.2879         estimate D2E/DX2                !
 ! A3    A(1,2,5)              110.6463         estimate D2E/DX2                !
 ! A4    A(3,2,4)              108.5188         estimate D2E/DX2                !
 ! A5    A(3,2,5)              110.4483         estimate D2E/DX2                !
 ! A6    A(4,2,5)              110.5843         estimate D2E/DX2                !
 ! A7    A(2,5,6)              111.6167         estimate D2E/DX2                !
 ! A8    A(2,5,7)              115.601          estimate D2E/DX2                !
 ! A9    A(2,5,23)             112.4855         estimate D2E/DX2                !
 ! A10   A(6,5,7)              103.7436         estimate D2E/DX2                !
 ! A11   A(6,5,23)             102.9127         estimate D2E/DX2                !
 ! A12   A(7,5,23)             109.4039         estimate D2E/DX2                !
 ! A13   A(5,6,20)             150.3929         estimate D2E/DX2                !
 ! A14   A(5,7,16)             109.263          estimate D2E/DX2                !
 ! A15   A(8,9,10)             108.0082         estimate D2E/DX2                !
 ! A16   A(8,9,11)             108.1219         estimate D2E/DX2                !
 ! A17   A(8,9,12)             110.8652         estimate D2E/DX2                !
 ! A18   A(10,9,11)            107.8044         estimate D2E/DX2                !
 ! A19   A(10,9,12)            111.1202         estimate D2E/DX2                !
 ! A20   A(11,9,12)            110.7924         estimate D2E/DX2                !
 ! A21   A(9,12,13)            110.1347         estimate D2E/DX2                !
 ! A22   A(9,12,14)            110.195          estimate D2E/DX2                !
 ! A23   A(9,12,15)            113.3764         estimate D2E/DX2                !
 ! A24   A(13,12,14)           106.8153         estimate D2E/DX2                !
 ! A25   A(13,12,15)           108.1441         estimate D2E/DX2                !
 ! A26   A(14,12,15)           107.931          estimate D2E/DX2                !
 ! A27   A(12,15,16)           108.3342         estimate D2E/DX2                !
 ! A28   A(12,15,17)           114.2522         estimate D2E/DX2                !
 ! A29   A(12,15,22)           114.1296         estimate D2E/DX2                !
 ! A30   A(16,15,17)           105.4014         estimate D2E/DX2                !
 ! A31   A(16,15,22)           103.0518         estimate D2E/DX2                !
 ! A32   A(17,15,22)           110.6378         estimate D2E/DX2                !
 ! A33   A(7,16,15)            141.7374         estimate D2E/DX2                !
 ! A34   A(15,17,18)           109.1133         estimate D2E/DX2                !
 ! A35   A(15,17,19)           110.3871         estimate D2E/DX2                !
 ! A36   A(15,17,20)           110.9184         estimate D2E/DX2                !
 ! A37   A(18,17,19)           108.4396         estimate D2E/DX2                !
 ! A38   A(18,17,20)           110.6278         estimate D2E/DX2                !
 ! A39   A(19,17,20)           107.3138         estimate D2E/DX2                !
 ! A40   A(6,20,17)            105.2709         estimate D2E/DX2                !
 ! A41   A(6,20,21)            111.9941         estimate D2E/DX2                !
 ! A42   A(17,20,21)           106.1413         estimate D2E/DX2                !
 ! D1    D(1,2,5,6)            178.8978         estimate D2E/DX2                !
 ! D2    D(1,2,5,7)            -62.8576         estimate D2E/DX2                !
 ! D3    D(1,2,5,23)            63.7998         estimate D2E/DX2                !
 ! D4    D(3,2,5,6)             59.0191         estimate D2E/DX2                !
 ! D5    D(3,2,5,7)            177.2636         estimate D2E/DX2                !
 ! D6    D(3,2,5,23)           -56.079          estimate D2E/DX2                !
 ! D7    D(4,2,5,6)            -61.1215         estimate D2E/DX2                !
 ! D8    D(4,2,5,7)             57.1231         estimate D2E/DX2                !
 ! D9    D(4,2,5,23)          -176.2196         estimate D2E/DX2                !
 ! D10   D(2,5,6,20)           152.7819         estimate D2E/DX2                !
 ! D11   D(7,5,6,20)            27.6536         estimate D2E/DX2                !
 ! D12   D(23,5,6,20)          -86.3606         estimate D2E/DX2                !
 ! D13   D(2,5,7,16)          -165.1958         estimate D2E/DX2                !
 ! D14   D(6,5,7,16)           -42.6667         estimate D2E/DX2                !
 ! D15   D(23,5,7,16)           66.6054         estimate D2E/DX2                !
 ! D16   D(5,6,20,17)          -34.8705         estimate D2E/DX2                !
 ! D17   D(5,6,20,21)           80.0321         estimate D2E/DX2                !
 ! D18   D(5,7,16,15)           85.701          estimate D2E/DX2                !
 ! D19   D(8,9,12,13)          -63.8534         estimate D2E/DX2                !
 ! D20   D(8,9,12,14)          178.5553         estimate D2E/DX2                !
 ! D21   D(8,9,12,15)           57.4665         estimate D2E/DX2                !
 ! D22   D(10,9,12,13)         176.0202         estimate D2E/DX2                !
 ! D23   D(10,9,12,14)          58.429          estimate D2E/DX2                !
 ! D24   D(10,9,12,15)         -62.6599         estimate D2E/DX2                !
 ! D25   D(11,9,12,13)          56.1991         estimate D2E/DX2                !
 ! D26   D(11,9,12,14)         -61.3922         estimate D2E/DX2                !
 ! D27   D(11,9,12,15)         177.519          estimate D2E/DX2                !
 ! D28   D(9,12,15,16)          54.0432         estimate D2E/DX2                !
 ! D29   D(9,12,15,17)         171.1825         estimate D2E/DX2                !
 ! D30   D(9,12,15,22)         -60.1067         estimate D2E/DX2                !
 ! D31   D(13,12,15,16)        176.4742         estimate D2E/DX2                !
 ! D32   D(13,12,15,17)        -66.3865         estimate D2E/DX2                !
 ! D33   D(13,12,15,22)         62.3243         estimate D2E/DX2                !
 ! D34   D(14,12,15,16)        -68.3114         estimate D2E/DX2                !
 ! D35   D(14,12,15,17)         48.8279         estimate D2E/DX2                !
 ! D36   D(14,12,15,22)        177.5387         estimate D2E/DX2                !
 ! D37   D(12,15,16,7)         103.5567         estimate D2E/DX2                !
 ! D38   D(17,15,16,7)         -19.1354         estimate D2E/DX2                !
 ! D39   D(22,15,16,7)        -135.1846         estimate D2E/DX2                !
 ! D40   D(12,15,17,18)         53.7126         estimate D2E/DX2                !
 ! D41   D(12,15,17,19)        -65.36           estimate D2E/DX2                !
 ! D42   D(12,15,17,20)        175.8274         estimate D2E/DX2                !
 ! D43   D(16,15,17,18)        172.5263         estimate D2E/DX2                !
 ! D44   D(16,15,17,19)         53.4536         estimate D2E/DX2                !
 ! D45   D(16,15,17,20)        -65.359          estimate D2E/DX2                !
 ! D46   D(22,15,17,18)        -76.7381         estimate D2E/DX2                !
 ! D47   D(22,15,17,19)        164.1892         estimate D2E/DX2                !
 ! D48   D(22,15,17,20)         45.3766         estimate D2E/DX2                !
 ! D49   D(15,17,20,6)          76.1621         estimate D2E/DX2                !
 ! D50   D(15,17,20,21)        -42.7304         estimate D2E/DX2                !
 ! D51   D(18,17,20,6)        -162.6105         estimate D2E/DX2                !
 ! D52   D(18,17,20,21)         78.4971         estimate D2E/DX2                !
 ! D53   D(19,17,20,6)         -44.488          estimate D2E/DX2                !
 ! D54   D(19,17,20,21)       -163.3805         estimate D2E/DX2                !
 --------------------------------------------------------------------------------
 Trust Radius=3.00D-01 FncErr=1.00D-07 GrdErr=1.00D-07 EigMax=2.50D+02 EigMin=1.00D-04
 Number of steps in this run=    129 maximum allowed number of steps=    138.
 GradGradGradGradGradGradGradGradGradGradGradGradGradGradGradGradGradGrad

                          Input orientation:                          
 ---------------------------------------------------------------------
 Center     Atomic      Atomic             Coordinates (Angstroms)
 Number     Number       Type             X           Y           Z
 ---------------------------------------------------------------------
      1          1           0        4.386640    1.549010   -0.064740
      2          6           0        3.997040    0.541070    0.117460
      3          1           0        4.660260   -0.178810   -0.377680
      4          1           0        4.022370    0.352580    1.196150
      5          6           0        2.572600    0.409540   -0.417290
      6          1           0        2.166270   -0.619010   -0.257530
      7          8           0        1.642010    1.222080    0.172410
      8          1           0       -3.368790    1.324400   -1.103410
      9          6           0       -2.973960    1.677900   -0.145210
     10          1           0       -2.202920    2.430150   -0.352870
     11          1           0       -3.787680    2.172910    0.397030
     12          6           0       -2.404390    0.515130    0.672320
     13          1           0       -3.203870   -0.192370    0.931340
     14          1           0       -1.988430    0.885290    1.619370
     15          6           0       -1.295140   -0.262090   -0.061210
     16          1           0       -0.509190    0.466270   -0.383560
     17          6           0       -0.556430   -1.301640    0.820210
     18          1           0       -1.296550   -1.974130    1.281610
     19          1           0       -0.001130   -0.799310    1.617370
     20          8           0        0.381320   -2.041010    0.053440
     21          1           0       -0.064810   -2.256130   -0.786430
     22          8           0       -1.694680   -0.827150   -1.240330
     23          1           0        2.520380    0.528310   -1.518520
 ---------------------------------------------------------------------
                    Distance matrix (angstroms):
                    1          2          3          4          5
     1  H    0.000000
     2  C    1.095869   0.000000
     3  H    1.777122   1.096928   0.000000
     4  H    1.775945   1.095327   1.779387   0.000000
     5  C    2.171042   1.527183   2.169343   2.169854   0.000000
     6  H    3.109264   2.199573   2.535389   2.549957   1.117382
     7  O    2.774188   2.452134   3.372673   2.733164   1.368928
     8  H    7.827898   7.507302   8.200730   7.801388   6.050442
     9  C    7.362168   7.067971   7.860199   7.245989   5.696235
    10  H    6.654452   6.498410   7.342379   6.743144   5.185808
    11  H    8.211089   7.958827   8.803321   8.059099   6.650245
    12  C    6.908709   6.425484   7.175885   6.450121   5.095962
    13  H    7.851141   7.283779   7.972343   7.251596   5.962273
    14  H    6.627086   6.180621   7.023218   6.049183   5.017700
    15  C    5.963449   5.355759   5.964384   5.498608   3.941737
    16  H    5.024254   4.534614   5.209547   4.800359   3.082497
    17  C    5.774364   4.962210   5.468962   4.882948   3.774966
    18  H    6.820837   5.975247   6.438944   5.806186   4.851646
    19  H    5.253249   4.475680   5.108209   4.206284   3.496462
    20  O    5.380037   4.443497   4.686468   4.504698   3.320917
    21  H    5.900452   5.013978   5.177704   5.238419   3.768022
    22  O    6.634049   6.009268   6.445911   6.325572   4.518459
    23  H    2.576477   2.203887   2.525989   3.107457   1.108847
                    6          7          8          9         10
     6  H    0.000000
     7  O    1.961966   0.000000
     8  H    5.926993   5.171683   0.000000
     9  C    5.631197   4.649283   1.094989   0.000000
    10  H    5.328817   4.064337   1.773484   1.097044   0.000000
    11  H    6.608539   5.516889   1.773910   1.095992   1.772001
    12  C    4.800190   4.138000   2.176741   1.531274   2.181492
    13  H    5.516687   5.104821   2.543226   2.170191   3.086860
    14  H    4.800750   3.922654   3.084111   2.171000   2.514424
    15  C    3.485297   3.299119   2.811255   2.566915   2.856096
    16  H    2.889949   2.346916   3.071137   2.756801   2.593547
    17  C    3.006759   3.409098   4.301833   3.956532   4.244208
    18  H    4.024478   4.481207   4.567581   4.264603   4.784424
    19  H    2.871477   2.978898   4.822232   4.252173   4.377115
    20  O    2.303222   3.500178   5.169875   5.012749   5.180218
    21  H    2.817377   3.991310   4.882310   4.934664   5.169208
    22  O    3.989505   4.162773   2.729571   3.018463   3.414073
    23  H    1.741216   2.027830   5.957214   5.778867   5.223533
                   11         12         13         14         15
    11  H    0.000000
    12  C    2.176582   0.000000
    13  H    2.494167   1.098552   0.000000
    14  H    2.527722   1.098610   1.764095   0.000000
    15  C    3.514536   1.540316   2.152502   2.149763   0.000000
    16  H    3.777623   2.170035   3.069865   2.524967   1.118988
    17  C    4.763670   2.595666   2.872589   2.733486   1.550244
    18  H    4.917942   2.791945   2.633482   2.961260   2.175833
    19  H    4.966013   2.897677   3.331149   2.605234   2.186481
    20  O    5.937654   3.831063   4.128167   4.078123   2.447084
    21  H    5.905653   3.909152   4.130803   4.399626   2.452723
    22  O    4.007737   2.442055   2.719697   3.346136   1.367205
    23  H    6.794532   5.390113   6.268033   5.504830   4.160130
                   16         17         18         19         20
    16  H    0.000000
    17  C    2.139346   0.000000
    18  H    3.057496   1.101322   0.000000
    19  H    2.421474   1.093690   1.780744   0.000000
    20  O    2.696374   1.419147   2.080414   2.033215   0.000000
    21  H    2.787694   1.932365   2.423530   2.811518   0.975033
    22  O    1.952531   2.401370   2.798973   3.321948   2.730764
    23  H    3.235781   4.276112   5.354614   4.237263   3.694326
                   21         22         23
    21  H    0.000000
    22  O    2.214607   0.000000
    23  H    3.869402   4.436372   0.000000
 Stoichiometry    C6H14O3(3)
 Framework group  C1[X(C6H14O3)]
 Deg. of freedom    63
 Full point group                 C1      NOp   1
 Largest Abelian subgroup         C1      NOp   1
 Largest concise Abelian subgroup C1      NOp   1
                         Standard orientation:                         
 ---------------------------------------------------------------------
 Center     Atomic      Atomic             Coordinates (Angstroms)
 Number     Number       Type             X           Y           Z
 ---------------------------------------------------------------------
      1          1           0        4.386638   -1.549012    0.064740
      2          6           0        3.997039   -0.541072   -0.117460
      3          1           0        4.660259    0.178808    0.377680
      4          1           0        4.022369   -0.352582   -1.196150
      5          6           0        2.572599   -0.409541    0.417290
      6          1           0        2.166269    0.619009    0.257530
      7          8           0        1.642009   -1.222081   -0.172410
      8          1           0       -3.368791   -1.324399    1.103410
      9          6           0       -2.973962   -1.677899    0.145210
     10          1           0       -2.202922   -2.430149    0.352870
     11          1           0       -3.787682   -2.172909   -0.397030
     12          6           0       -2.404391   -0.515129   -0.672320
     13          1           0       -3.203871    0.192371   -0.931340
     14          1           0       -1.988431   -0.885290   -1.619370
     15          6           0       -1.295141    0.262090    0.061210
     16          1           0       -0.509191   -0.466270    0.383560
     17          6           0       -0.556430    1.301640   -0.820210
     18          1           0       -1.296550    1.974130   -1.281610
     19          1           0       -0.001131    0.799310   -1.617370
     20          8           0        0.381320    2.041010   -0.053440
     21          1           0       -0.064810    2.256130    0.786430
     22          8           0       -1.694681    0.827150    1.240330
     23          1           0        2.520379   -0.528311    1.518520
 ---------------------------------------------------------------------
 Rotational constants (GHZ):           2.0505558           0.6894657           0.5814007
 Standard basis: Aug-CC-pVTZ (5D, 7F)
 There are   845 symmetry adapted cartesian basis functions of A   symmetry.
 There are   736 symmetry adapted basis functions of A   symmetry.
   736 basis functions,  1026 primitive gaussians,   845 cartesian basis functions
    38 alpha electrons       36 beta electrons
       nuclear repulsion energy       466.0873498978 Hartrees.
 NAtoms=   23 NActive=   23 NUniq=   23 SFac= 1.00D+00 NAtFMM=   60 NAOKFM=F Big=F
 Integral buffers will be    131072 words long.
 Raffenetti 2 integral format.
 Two-electron integral symmetry is turned on.
 Nuclear repulsion after empirical dispersion term =      466.0752684943 Hartrees.
 One-electron integrals computed using PRISM.
 NBasis=   736 RedAO= T EigKep=  3.96D-06  NBF=   736
 NBsUse=   736 1.00D-06 EigRej= -1.00D+00 NBFU=   736
 ExpMin= 2.53D-02 ExpMax= 1.53D+04 ExpMxC= 5.22D+02 IAcc=3 IRadAn=         7 AccDes= 0.00D+00
 Harris functional with IExCor= 4639 and IRadAn=       7 diagonalized for initial guess.
 HarFok:  IExCor= 4639 AccDes= 0.00D+00 IRadAn=         7 IDoV= 1 UseB2=F ITyADJ=14
 ICtDFT=  3500011 ScaDFX=  1.000000  1.000000  1.000000  1.000000
 FoFCou: FMM=F IPFlag=           0 FMFlag=      100000 FMFlg1=           0
         NFxFlg=           0 DoJE=T BraDBF=F KetDBF=T FulRan=T
         wScrn=  0.000000 ICntrl=       500 IOpCl=  0 I1Cent=   200000004 NGrid=           0
         NMat0=    1 NMatS0=      1 NMatT0=    0 NMatD0=    1 NMtDS0=    0 NMtDT0=    0
 Petite list used in FoFCou.
 Initial guess <Sx>= 0.0000 <Sy>= 0.0000 <Sz>= 1.0000 <S**2>= 2.0000 S= 1.0000
 Requested convergence on RMS density matrix=1.00D-08 within 128 cycles.
 Requested convergence on MAX density matrix=1.00D-06.
 Requested convergence on             energy=1.00D-06.
 No special actions if energy rises.
 Restarting incremental Fock formation.
 SCF Done:  E(UwB97XD) =  -462.627111158     A.U. after   25 cycles
            NFock= 25  Conv=0.67D-08     -V/T= 2.0066
 <Sx>= 0.0000 <Sy>= 0.0000 <Sz>= 1.0000 <S**2>= 2.0095 S= 1.0031
 <L.S>=  0.00000000000    
 Annihilation of the first spin contaminant:
 S**2 before annihilation     2.0095,   after     2.0001

 **********************************************************************

            Population analysis using the SCF Density.

 **********************************************************************

 Orbital symmetries:
 Alpha Orbitals:
       Occupied  (A) (A) (A) (A) (A) (A) (A) (A) (A) (A) (A) (A)
                 (A) (A) (A) (A) (A) (A) (A) (A) (A) (A) (A) (A)
                 (A) (A) (A) (A) (A) (A) (A) (A) (A) (A) (A) (A)
                 (A) (A)
       Virtual   (A) (A) (A) (A) (A) (A) (A) (A) (A) (A) (A) (A)
                 (A) (A) (A) (A) (A) (A) (A) (A) (A) (A) (A) (A)
                 (A) (A) (A) (A) (A) (A) (A) (A) (A) (A) (A) (A)
                 (A) (A) (A) (A) (A) (A) (A) (A) (A) (A) (A) (A)
                 (A) (A) (A) (A) (A) (A) (A) (A) (A) (A) (A) (A)
                 (A) (A) (A) (A) (A) (A) (A) (A) (A) (A) (A) (A)
                 (A) (A) (A) (A) (A) (A) (A) (A) (A) (A) (A) (A)
                 (A) (A) (A) (A) (A) (A) (A) (A) (A) (A) (A) (A)
                 (A) (A) (A) (A) (A) (A) (A) (A) (A) (A) (A) (A)
                 (A) (A) (A) (A) (A) (A) (A) (A) (A) (A) (A) (A)
                 (A) (A) (A) (A) (A) (A) (A) (A) (A) (A) (A) (A)
                 (A) (A) (A) (A) (A) (A) (A) (A) (A) (A) (A) (A)
                 (A) (A) (A) (A) (A) (A) (A) (A) (A) (A) (A) (A)
                 (A) (A) (A) (A) (A) (A) (A) (A) (A) (A) (A) (A)
                 (A) (A) (A) (A) (A) (A) (A) (A) (A) (A) (A) (A)
                 (A) (A) (A) (A) (A) (A) (A) (A) (A) (A) (A) (A)
                 (A) (A) (A) (A) (A) (A) (A) (A) (A) (A) (A) (A)
                 (A) (A) (A) (A) (A) (A) (A) (A) (A) (A) (A) (A)
                 (A) (A) (A) (A) (A) (A) (A) (A) (A) (A) (A) (A)
                 (A) (A) (A) (A) (A) (A) (A) (A) (A) (A) (A) (A)
                 (A) (A) (A) (A) (A) (A) (A) (A) (A) (A) (A) (A)
                 (A) (A) (A) (A) (A) (A) (A) (A) (A) (A) (A) (A)
                 (A) (A) (A) (A) (A) (A) (A) (A) (A) (A) (A) (A)
                 (A) (A) (A) (A) (A) (A) (A) (A) (A) (A) (A) (A)
                 (A) (A) (A) (A) (A) (A) (A) (A) (A) (A) (A) (A)
                 (A) (A) (A) (A) (A) (A) (A) (A) (A) (A) (A) (A)
                 (A) (A) (A) (A) (A) (A) (A) (A) (A) (A) (A) (A)
                 (A) (A) (A) (A) (A) (A) (A) (A) (A) (A) (A) (A)
                 (A) (A) (A) (A) (A) (A) (A) (A) (A) (A) (A) (A)
                 (A) (A) (A) (A) (A) (A) (A) (A) (A) (A) (A) (A)
                 (A) (A) (A) (A) (A) (A) (A) (A) (A) (A) (A) (A)
                 (A) (A) (A) (A) (A) (A) (A) (A) (A) (A) (A) (A)
                 (A) (A) (A) (A) (A) (A) (A) (A) (A) (A) (A) (A)
                 (A) (A) (A) (A) (A) (A) (A) (A) (A) (A) (A) (A)
                 (A) (A) (A) (A) (A) (A) (A) (A) (A) (A) (A) (A)
                 (A) (A) (A) (A) (A) (A) (A) (A) (A) (A) (A) (A)
                 (A) (A) (A) (A) (A) (A) (A) (A) (A) (A) (A) (A)
                 (A) (A) (A) (A) (A) (A) (A) (A) (A) (A) (A) (A)
                 (A) (A) (A) (A) (A) (A) (A) (A) (A) (A) (A) (A)
                 (A) (A) (A) (A) (A) (A) (A) (A) (A) (A) (A) (A)
                 (A) (A) (A) (A) (A) (A) (A) (A) (A) (A) (A) (A)
                 (A) (A) (A) (A) (A) (A) (A) (A) (A) (A) (A) (A)
                 (A) (A) (A) (A) (A) (A) (A) (A) (A) (A) (A) (A)
                 (A) (A) (A) (A) (A) (A) (A) (A) (A) (A) (A) (A)
                 (A) (A) (A) (A) (A) (A) (A) (A) (A) (A) (A) (A)
                 (A) (A) (A) (A) (A) (A) (A) (A) (A) (A) (A) (A)
                 (A) (A) (A) (A) (A) (A) (A) (A) (A) (A) (A) (A)
                 (A) (A) (A) (A) (A) (A) (A) (A) (A) (A) (A) (A)
                 (A) (A) (A) (A) (A) (A) (A) (A) (A) (A) (A) (A)
                 (A) (A) (A) (A) (A) (A) (A) (A) (A) (A) (A) (A)
                 (A) (A) (A) (A) (A) (A) (A) (A) (A) (A) (A) (A)
                 (A) (A) (A) (A) (A) (A) (A) (A) (A) (A) (A) (A)
                 (A) (A) (A) (A) (A) (A) (A) (A) (A) (A) (A) (A)
                 (A) (A) (A) (A) (A) (A) (A) (A) (A) (A) (A) (A)
                 (A) (A) (A) (A) (A) (A) (A) (A) (A) (A) (A) (A)
                 (A) (A) (A) (A) (A) (A) (A) (A) (A) (A) (A) (A)
                 (A) (A) (A) (A) (A) (A) (A) (A) (A) (A) (A) (A)
                 (A) (A) (A) (A) (A) (A) (A) (A) (A) (A) (A) (A)
                 (A) (A)
 Beta  Orbitals:
       Occupied  (A) (A) (A) (A) (A) (A) (A) (A) (A) (A) (A) (A)
                 (A) (A) (A) (A) (A) (A) (A) (A) (A) (A) (A) (A)
                 (A) (A) (A) (A) (A) (A) (A) (A) (A) (A) (A) (A)
       Virtual   (A) (A) (A) (A) (A) (A) (A) (A) (A) (A) (A) (A)
                 (A) (A) (A) (A) (A) (A) (A) (A) (A) (A) (A) (A)
                 (A) (A) (A) (A) (A) (A) (A) (A) (A) (A) (A) (A)
                 (A) (A) (A) (A) (A) (A) (A) (A) (A) (A) (A) (A)
                 (A) (A) (A) (A) (A) (A) (A) (A) (A) (A) (A) (A)
                 (A) (A) (A) (A) (A) (A) (A) (A) (A) (A) (A) (A)
                 (A) (A) (A) (A) (A) (A) (A) (A) (A) (A) (A) (A)
                 (A) (A) (A) (A) (A) (A) (A) (A) (A) (A) (A) (A)
                 (A) (A) (A) (A) (A) (A) (A) (A) (A) (A) (A) (A)
                 (A) (A) (A) (A) (A) (A) (A) (A) (A) (A) (A) (A)
                 (A) (A) (A) (A) (A) (A) (A) (A) (A) (A) (A) (A)
                 (A) (A) (A) (A) (A) (A) (A) (A) (A) (A) (A) (A)
                 (A) (A) (A) (A) (A) (A) (A) (A) (A) (A) (A) (A)
                 (A) (A) (A) (A) (A) (A) (A) (A) (A) (A) (A) (A)
                 (A) (A) (A) (A) (A) (A) (A) (A) (A) (A) (A) (A)
                 (A) (A) (A) (A) (A) (A) (A) (A) (A) (A) (A) (A)
                 (A) (A) (A) (A) (A) (A) (A) (A) (A) (A) (A) (A)
                 (A) (A) (A) (A) (A) (A) (A) (A) (A) (A) (A) (A)
                 (A) (A) (A) (A) (A) (A) (A) (A) (A) (A) (A) (A)
                 (A) (A) (A) (A) (A) (A) (A) (A) (A) (A) (A) (A)
                 (A) (A) (A) (A) (A) (A) (A) (A) (A) (A) (A) (A)
                 (A) (A) (A) (A) (A) (A) (A) (A) (A) (A) (A) (A)
                 (A) (A) (A) (A) (A) (A) (A) (A) (A) (A) (A) (A)
                 (A) (A) (A) (A) (A) (A) (A) (A) (A) (A) (A) (A)
                 (A) (A) (A) (A) (A) (A) (A) (A) (A) (A) (A) (A)
                 (A) (A) (A) (A) (A) (A) (A) (A) (A) (A) (A) (A)
                 (A) (A) (A) (A) (A) (A) (A) (A) (A) (A) (A) (A)
                 (A) (A) (A) (A) (A) (A) (A) (A) (A) (A) (A) (A)
                 (A) (A) (A) (A) (A) (A) (A) (A) (A) (A) (A) (A)
                 (A) (A) (A) (A) (A) (A) (A) (A) (A) (A) (A) (A)
                 (A) (A) (A) (A) (A) (A) (A) (A) (A) (A) (A) (A)
                 (A) (A) (A) (A) (A) (A) (A) (A) (A) (A) (A) (A)
                 (A) (A) (A) (A) (A) (A) (A) (A) (A) (A) (A) (A)
                 (A) (A) (A) (A) (A) (A) (A) (A) (A) (A) (A) (A)
                 (A) (A) (A) (A) (A) (A) (A) (A) (A) (A) (A) (A)
                 (A) (A) (A) (A) (A) (A) (A) (A) (A) (A) (A) (A)
                 (A) (A) (A) (A) (A) (A) (A) (A) (A) (A) (A) (A)
                 (A) (A) (A) (A) (A) (A) (A) (A) (A) (A) (A) (A)
                 (A) (A) (A) (A) (A) (A) (A) (A) (A) (A) (A) (A)
                 (A) (A) (A) (A) (A) (A) (A) (A) (A) (A) (A) (A)
                 (A) (A) (A) (A) (A) (A) (A) (A) (A) (A) (A) (A)
                 (A) (A) (A) (A) (A) (A) (A) (A) (A) (A) (A) (A)
                 (A) (A) (A) (A) (A) (A) (A) (A) (A) (A) (A) (A)
                 (A) (A) (A) (A) (A) (A) (A) (A) (A) (A) (A) (A)
                 (A) (A) (A) (A) (A) (A) (A) (A) (A) (A) (A) (A)
                 (A) (A) (A) (A) (A) (A) (A) (A) (A) (A) (A) (A)
                 (A) (A) (A) (A) (A) (A) (A) (A) (A) (A) (A) (A)
                 (A) (A) (A) (A) (A) (A) (A) (A) (A) (A) (A) (A)
                 (A) (A) (A) (A) (A) (A) (A) (A) (A) (A) (A) (A)
                 (A) (A) (A) (A) (A) (A) (A) (A) (A) (A) (A) (A)
                 (A) (A) (A) (A) (A) (A) (A) (A) (A) (A) (A) (A)
                 (A) (A) (A) (A) (A) (A) (A) (A) (A) (A) (A) (A)
                 (A) (A) (A) (A) (A) (A) (A) (A) (A) (A) (A) (A)
                 (A) (A) (A) (A) (A) (A) (A) (A) (A) (A) (A) (A)
                 (A) (A) (A) (A) (A) (A) (A) (A) (A) (A) (A) (A)
                 (A) (A) (A) (A) (A) (A) (A) (A) (A) (A) (A) (A)
                 (A) (A) (A) (A) (A) (A) (A) (A) (A) (A) (A) (A)
                 (A) (A) (A) (A) (A) (A) (A) (A) (A) (A) (A) (A)
                 (A) (A) (A) (A)
 The electronic state is 3-A.
 Alpha  occ. eigenvalues --  -19.30082 -19.29923 -19.26164 -10.34871 -10.34339
 Alpha  occ. eigenvalues --  -10.34104 -10.29578 -10.28287 -10.27796  -1.15150
 Alpha  occ. eigenvalues --   -1.13507  -1.11964  -0.88634  -0.84513  -0.81819
 Alpha  occ. eigenvalues --   -0.73268  -0.71157  -0.68185  -0.61773  -0.58632
 Alpha  occ. eigenvalues --   -0.57906  -0.55642  -0.55339  -0.53055  -0.52187
 Alpha  occ. eigenvalues --   -0.51414  -0.50465  -0.47972  -0.47171  -0.46938
 Alpha  occ. eigenvalues --   -0.45604  -0.43672  -0.43141  -0.41485  -0.39728
 Alpha  occ. eigenvalues --   -0.38312  -0.37260  -0.35801
 Alpha virt. eigenvalues --    0.03075   0.03492   0.03866   0.04074   0.04980
 Alpha virt. eigenvalues --    0.05121   0.05315   0.06089   0.06343   0.07124
 Alpha virt. eigenvalues --    0.07207   0.08063   0.09009   0.09561   0.10151
 Alpha virt. eigenvalues --    0.10951   0.11383   0.11840   0.12077   0.12296
 Alpha virt. eigenvalues --    0.12512   0.12593   0.13318   0.13746   0.13901
 Alpha virt. eigenvalues --    0.14510   0.14932   0.15200   0.15708   0.16434
 Alpha virt. eigenvalues --    0.16484   0.16555   0.17678   0.18225   0.18363
 Alpha virt. eigenvalues --    0.18770   0.20024   0.20094   0.20396   0.20632
 Alpha virt. eigenvalues --    0.21959   0.22055   0.22191   0.23153   0.23291
 Alpha virt. eigenvalues --    0.23843   0.23939   0.24143   0.24526   0.25256
 Alpha virt. eigenvalues --    0.25555   0.26134   0.26413   0.26947   0.27280
 Alpha virt. eigenvalues --    0.27582   0.28276   0.29074   0.29258   0.30262
 Alpha virt. eigenvalues --    0.30507   0.31310   0.31927   0.32601   0.32977
 Alpha virt. eigenvalues --    0.33347   0.33430   0.33566   0.34084   0.34519
 Alpha virt. eigenvalues --    0.34679   0.35180   0.35262   0.35817   0.36437
 Alpha virt. eigenvalues --    0.36592   0.36920   0.37358   0.37995   0.38122
 Alpha virt. eigenvalues --    0.38518   0.38714   0.39025   0.39290   0.39526
 Alpha virt. eigenvalues --    0.40053   0.40454   0.41174   0.41191   0.41455
 Alpha virt. eigenvalues --    0.41638   0.42162   0.43039   0.43254   0.43574
 Alpha virt. eigenvalues --    0.43672   0.43903   0.44663   0.45403   0.45657
 Alpha virt. eigenvalues --    0.45964   0.46649   0.46901   0.47585   0.47858
 Alpha virt. eigenvalues --    0.48479   0.48732   0.49139   0.49798   0.49936
 Alpha virt. eigenvalues --    0.50580   0.50938   0.51486   0.52035   0.52621
 Alpha virt. eigenvalues --    0.52872   0.53149   0.53636   0.54213   0.54690
 Alpha virt. eigenvalues --    0.55615   0.56048   0.56233   0.56455   0.57296
 Alpha virt. eigenvalues --    0.57484   0.58254   0.58649   0.59260   0.59696
 Alpha virt. eigenvalues --    0.60690   0.61275   0.61349   0.62100   0.62446
 Alpha virt. eigenvalues --    0.63337   0.64374   0.65541   0.66207   0.66515
 Alpha virt. eigenvalues --    0.67709   0.68341   0.68920   0.69847   0.70401
 Alpha virt. eigenvalues --    0.71005   0.71395   0.72504   0.72856   0.73911
 Alpha virt. eigenvalues --    0.74147   0.75497   0.75772   0.76057   0.76465
 Alpha virt. eigenvalues --    0.76757   0.76876   0.78079   0.78488   0.78610
 Alpha virt. eigenvalues --    0.79787   0.80287   0.80919   0.81355   0.81796
 Alpha virt. eigenvalues --    0.82606   0.83018   0.83063   0.83420   0.84293
 Alpha virt. eigenvalues --    0.84605   0.85376   0.85714   0.86259   0.86563
 Alpha virt. eigenvalues --    0.87434   0.88159   0.88635   0.89182   0.89620
 Alpha virt. eigenvalues --    0.90025   0.90460   0.91408   0.92219   0.92323
 Alpha virt. eigenvalues --    0.92795   0.93587   0.94243   0.94794   0.95259
 Alpha virt. eigenvalues --    0.95493   0.96166   0.96604   0.96772   0.97575
 Alpha virt. eigenvalues --    0.98697   0.99169   0.99911   1.00112   1.00587
 Alpha virt. eigenvalues --    1.01442   1.01703   1.02523   1.02843   1.03223
 Alpha virt. eigenvalues --    1.03830   1.04700   1.04974   1.05838   1.06170
 Alpha virt. eigenvalues --    1.06829   1.08159   1.08879   1.08956   1.09353
 Alpha virt. eigenvalues --    1.09681   1.09924   1.10334   1.10468   1.11517
 Alpha virt. eigenvalues --    1.11892   1.12226   1.13095   1.13840   1.14199
 Alpha virt. eigenvalues --    1.14604   1.15797   1.15900   1.16470   1.16584
 Alpha virt. eigenvalues --    1.17584   1.18339   1.18810   1.19705   1.19946
 Alpha virt. eigenvalues --    1.20885   1.21024   1.21518   1.22271   1.23040
 Alpha virt. eigenvalues --    1.23524   1.24469   1.24831   1.25280   1.26458
 Alpha virt. eigenvalues --    1.27032   1.27783   1.28147   1.28818   1.29791
 Alpha virt. eigenvalues --    1.30475   1.31828   1.32212   1.32685   1.33799
 Alpha virt. eigenvalues --    1.34375   1.35053   1.35901   1.37009   1.37068
 Alpha virt. eigenvalues --    1.37738   1.38423   1.39459   1.40410   1.40926
 Alpha virt. eigenvalues --    1.41496   1.42285   1.42829   1.43311   1.43985
 Alpha virt. eigenvalues --    1.44790   1.46023   1.46576   1.46705   1.48134
 Alpha virt. eigenvalues --    1.48630   1.49555   1.50242   1.50620   1.51138
 Alpha virt. eigenvalues --    1.52427   1.53002   1.53337   1.53961   1.55557
 Alpha virt. eigenvalues --    1.55814   1.56431   1.56674   1.57219   1.57584
 Alpha virt. eigenvalues --    1.58221   1.58408   1.58705   1.59112   1.60120
 Alpha virt. eigenvalues --    1.61266   1.61516   1.62523   1.62886   1.63843
 Alpha virt. eigenvalues --    1.64358   1.65120   1.65276   1.65961   1.66303
 Alpha virt. eigenvalues --    1.67282   1.68383   1.68524   1.69177   1.69799
 Alpha virt. eigenvalues --    1.70731   1.71065   1.71862   1.72591   1.73336
 Alpha virt. eigenvalues --    1.74237   1.74364   1.74745   1.75236   1.76120
 Alpha virt. eigenvalues --    1.76866   1.77247   1.78731   1.79788   1.80213
 Alpha virt. eigenvalues --    1.81447   1.81843   1.82359   1.82767   1.83899
 Alpha virt. eigenvalues --    1.85053   1.85352   1.85794   1.86360   1.87983
 Alpha virt. eigenvalues --    1.88798   1.89656   1.90354   1.91498   1.92079
 Alpha virt. eigenvalues --    1.92811   1.93740   1.94574   1.95238   1.95496
 Alpha virt. eigenvalues --    1.97422   1.98891   1.99782   1.99936   2.03010
 Alpha virt. eigenvalues --    2.03925   2.04422   2.04557   2.06313   2.07473
 Alpha virt. eigenvalues --    2.08996   2.09546   2.10477   2.11531   2.12331
 Alpha virt. eigenvalues --    2.13009   2.13483   2.14237   2.14904   2.15729
 Alpha virt. eigenvalues --    2.17248   2.19252   2.19820   2.20588   2.21146
 Alpha virt. eigenvalues --    2.21666   2.24005   2.25291   2.25644   2.26975
 Alpha virt. eigenvalues --    2.28236   2.30448   2.31269   2.32623   2.34078
 Alpha virt. eigenvalues --    2.35712   2.36726   2.37967   2.39003   2.40552
 Alpha virt. eigenvalues --    2.40921   2.42750   2.43762   2.45439   2.46259
 Alpha virt. eigenvalues --    2.47684   2.49262   2.50124   2.52801   2.53691
 Alpha virt. eigenvalues --    2.55657   2.56398   2.59504   2.62039   2.62770
 Alpha virt. eigenvalues --    2.63259   2.64948   2.65764   2.67146   2.69015
 Alpha virt. eigenvalues --    2.71146   2.75144   2.76379   2.78060   2.78857
 Alpha virt. eigenvalues --    2.80426   2.81607   2.84170   2.84709   2.86800
 Alpha virt. eigenvalues --    2.87637   2.88794   2.89923   2.90930   2.93562
 Alpha virt. eigenvalues --    2.94810   2.95671   2.97699   3.00020   3.01456
 Alpha virt. eigenvalues --    3.03096   3.04669   3.07337   3.08677   3.10760
 Alpha virt. eigenvalues --    3.12369   3.16870   3.18565   3.21600   3.22645
 Alpha virt. eigenvalues --    3.23103   3.23522   3.24857   3.28256   3.28696
 Alpha virt. eigenvalues --    3.30316   3.30933   3.34127   3.34799   3.36337
 Alpha virt. eigenvalues --    3.37446   3.39232   3.40494   3.41371   3.42552
 Alpha virt. eigenvalues --    3.43181   3.44153   3.45026   3.45264   3.46594
 Alpha virt. eigenvalues --    3.47484   3.49030   3.50453   3.52105   3.52598
 Alpha virt. eigenvalues --    3.53438   3.54242   3.54717   3.57213   3.57550
 Alpha virt. eigenvalues --    3.58032   3.58846   3.59948   3.60861   3.61311
 Alpha virt. eigenvalues --    3.63445   3.64111   3.65278   3.66580   3.67353
 Alpha virt. eigenvalues --    3.67644   3.68872   3.69838   3.70969   3.72070
 Alpha virt. eigenvalues --    3.72434   3.73140   3.73810   3.75117   3.76882
 Alpha virt. eigenvalues --    3.77371   3.77561   3.78336   3.79018   3.81758
 Alpha virt. eigenvalues --    3.83012   3.85011   3.85433   3.86792   3.87570
 Alpha virt. eigenvalues --    3.89689   3.90177   3.91848   3.92752   3.93085
 Alpha virt. eigenvalues --    3.93867   3.94942   3.95610   3.96347   3.96811
 Alpha virt. eigenvalues --    3.99914   4.00704   4.01228   4.02127   4.02983
 Alpha virt. eigenvalues --    4.03167   4.04266   4.05878   4.07056   4.08506
 Alpha virt. eigenvalues --    4.09487   4.10779   4.13206   4.15014   4.16259
 Alpha virt. eigenvalues --    4.17290   4.19113   4.19906   4.21056   4.22174
 Alpha virt. eigenvalues --    4.23036   4.23613   4.25286   4.28491   4.28882
 Alpha virt. eigenvalues --    4.30361   4.31062   4.32831   4.34586   4.35713
 Alpha virt. eigenvalues --    4.37236   4.38874   4.39390   4.39978   4.43311
 Alpha virt. eigenvalues --    4.44084   4.44206   4.47450   4.48786   4.50001
 Alpha virt. eigenvalues --    4.50646   4.51204   4.52894   4.54037   4.55169
 Alpha virt. eigenvalues --    4.57145   4.58036   4.58576   4.59439   4.60363
 Alpha virt. eigenvalues --    4.61445   4.62643   4.64365   4.64685   4.65295
 Alpha virt. eigenvalues --    4.69227   4.70195   4.71536   4.72937   4.74465
 Alpha virt. eigenvalues --    4.75800   4.77124   4.79207   4.80609   4.80924
 Alpha virt. eigenvalues --    4.83003   4.84246   4.85533   4.88169   4.89014
 Alpha virt. eigenvalues --    4.89957   4.92126   4.92797   4.93286   4.94436
 Alpha virt. eigenvalues --    4.94887   4.96122   4.99654   5.00484   5.00980
 Alpha virt. eigenvalues --    5.01911   5.03461   5.04724   5.06667   5.07395
 Alpha virt. eigenvalues --    5.08941   5.09590   5.10426   5.12909   5.15089
 Alpha virt. eigenvalues --    5.15919   5.16749   5.17813   5.19155   5.19313
 Alpha virt. eigenvalues --    5.19899   5.22680   5.24636   5.25820   5.27710
 Alpha virt. eigenvalues --    5.29269   5.31018   5.32776   5.33617   5.35769
 Alpha virt. eigenvalues --    5.39282   5.40567   5.41186   5.42256   5.44008
 Alpha virt. eigenvalues --    5.46917   5.47696   5.49232   5.52362   5.53404
 Alpha virt. eigenvalues --    5.54110   5.60246   5.64922   5.65362   5.67677
 Alpha virt. eigenvalues --    5.70723   5.71131   5.72719   5.75251   5.81158
 Alpha virt. eigenvalues --    5.82376   5.85609   5.86524   5.89655   5.91005
 Alpha virt. eigenvalues --    5.94079   5.95471   5.96599   5.96972   6.00475
 Alpha virt. eigenvalues --    6.03862   6.05873   6.10134   6.21257   6.32310
 Alpha virt. eigenvalues --    6.35455   6.37317   6.38905   6.44107   6.46527
 Alpha virt. eigenvalues --    6.47465   6.48082   6.49625   6.52410   6.55615
 Alpha virt. eigenvalues --    6.58075   6.61489   6.62394   6.63840   6.65691
 Alpha virt. eigenvalues --    6.68446   6.72058   6.75390   6.77485   6.78152
 Alpha virt. eigenvalues --    6.81143   6.84839   6.86490   6.92248   6.95601
 Alpha virt. eigenvalues --    6.96817   6.98868   7.04040   7.05370   7.05809
 Alpha virt. eigenvalues --    7.10968   7.13653   7.15702   7.31028   7.37042
 Alpha virt. eigenvalues --    7.41863   7.42570   7.47081   7.48823   7.51897
 Alpha virt. eigenvalues --    7.53638   7.61993   7.85209   8.22301  13.86438
 Alpha virt. eigenvalues --   14.59415  15.69995  16.77119  16.98781  17.29579
 Alpha virt. eigenvalues --   17.31843  17.71033  18.47182
  Beta  occ. eigenvalues --  -19.28163 -19.27955 -19.26143 -10.34893 -10.34363
  Beta  occ. eigenvalues --  -10.34056 -10.29538 -10.28288 -10.27797  -1.13591
  Beta  occ. eigenvalues --   -1.08305  -1.08109  -0.87900  -0.83626  -0.81351
  Beta  occ. eigenvalues --   -0.73002  -0.69702  -0.66744  -0.60884  -0.56806
  Beta  occ. eigenvalues --   -0.55290  -0.55192  -0.53977  -0.52504  -0.50244
  Beta  occ. eigenvalues --   -0.49775  -0.49127  -0.46665  -0.46274  -0.45100
  Beta  occ. eigenvalues --   -0.44074  -0.42932  -0.42655  -0.37995  -0.35548
  Beta  occ. eigenvalues --   -0.35019
  Beta virt. eigenvalues --   -0.07254  -0.06167   0.03143   0.03555   0.03938
  Beta virt. eigenvalues --    0.04123   0.05033   0.05179   0.05351   0.06144
  Beta virt. eigenvalues --    0.06346   0.07163   0.07277   0.08137   0.09087
  Beta virt. eigenvalues --    0.09649   0.10303   0.11053   0.11437   0.11875
  Beta virt. eigenvalues --    0.12144   0.12385   0.12592   0.12646   0.13370
  Beta virt. eigenvalues --    0.13797   0.14021   0.14549   0.15011   0.15236
  Beta virt. eigenvalues --    0.15798   0.16495   0.16647   0.16678   0.17737
  Beta virt. eigenvalues --    0.18312   0.18447   0.18922   0.20162   0.20259
  Beta virt. eigenvalues --    0.20645   0.20735   0.22079   0.22233   0.22320
  Beta virt. eigenvalues --    0.23251   0.23609   0.23950   0.24101   0.24320
  Beta virt. eigenvalues --    0.24650   0.25408   0.25703   0.26335   0.26673
  Beta virt. eigenvalues --    0.27032   0.27353   0.27673   0.28485   0.29221
  Beta virt. eigenvalues --    0.29502   0.30460   0.30693   0.31423   0.32097
  Beta virt. eigenvalues --    0.32770   0.33108   0.33430   0.33548   0.33673
  Beta virt. eigenvalues --    0.34191   0.34728   0.34786   0.35272   0.35488
  Beta virt. eigenvalues --    0.35882   0.36512   0.36766   0.36981   0.37598
  Beta virt. eigenvalues --    0.38104   0.38186   0.38613   0.38810   0.39129
  Beta virt. eigenvalues --    0.39495   0.39643   0.40116   0.40552   0.41338
  Beta virt. eigenvalues --    0.41422   0.41520   0.41696   0.42351   0.43169
  Beta virt. eigenvalues --    0.43431   0.43666   0.43795   0.44089   0.44786
  Beta virt. eigenvalues --    0.45479   0.45802   0.46120   0.46754   0.47016
  Beta virt. eigenvalues --    0.47632   0.47941   0.48604   0.48786   0.49258
  Beta virt. eigenvalues --    0.49883   0.49988   0.50614   0.51004   0.51533
  Beta virt. eigenvalues --    0.52145   0.52698   0.53097   0.53289   0.53710
  Beta virt. eigenvalues --    0.54379   0.54938   0.55754   0.56161   0.56342
  Beta virt. eigenvalues --    0.56519   0.57371   0.57796   0.58452   0.58763
  Beta virt. eigenvalues --    0.59334   0.59758   0.60810   0.61443   0.61458
  Beta virt. eigenvalues --    0.62186   0.62618   0.63400   0.64509   0.65852
  Beta virt. eigenvalues --    0.66411   0.66761   0.67910   0.68418   0.69104
  Beta virt. eigenvalues --    0.70208   0.70517   0.71194   0.71617   0.72632
  Beta virt. eigenvalues --    0.72926   0.73979   0.74233   0.75560   0.75923
  Beta virt. eigenvalues --    0.76159   0.76630   0.76850   0.76924   0.78190
  Beta virt. eigenvalues --    0.78601   0.78725   0.79861   0.80430   0.81045
  Beta virt. eigenvalues --    0.81525   0.81912   0.82736   0.83098   0.83240
  Beta virt. eigenvalues --    0.83653   0.84368   0.84652   0.85448   0.85737
  Beta virt. eigenvalues --    0.86321   0.86824   0.87557   0.88267   0.88747
  Beta virt. eigenvalues --    0.89279   0.89734   0.90136   0.90587   0.91562
  Beta virt. eigenvalues --    0.92297   0.92454   0.92902   0.93644   0.94363
  Beta virt. eigenvalues --    0.94926   0.95370   0.95558   0.96354   0.96822
  Beta virt. eigenvalues --    0.96905   0.97606   0.98834   0.99308   0.99994
  Beta virt. eigenvalues --    1.00442   1.00662   1.01510   1.01762   1.02600
  Beta virt. eigenvalues --    1.02909   1.03371   1.03873   1.04791   1.05129
  Beta virt. eigenvalues --    1.05907   1.06491   1.06889   1.08174   1.09006
  Beta virt. eigenvalues --    1.09019   1.09490   1.09834   1.10285   1.10450
  Beta virt. eigenvalues --    1.10618   1.11641   1.11980   1.12459   1.13327
  Beta virt. eigenvalues --    1.14199   1.14322   1.14832   1.15937   1.16054
  Beta virt. eigenvalues --    1.16558   1.16743   1.17735   1.18466   1.18902
  Beta virt. eigenvalues --    1.19828   1.20027   1.21079   1.21295   1.21574
  Beta virt. eigenvalues --    1.22352   1.23248   1.23730   1.24615   1.24910
  Beta virt. eigenvalues --    1.25421   1.26577   1.27136   1.27866   1.28341
  Beta virt. eigenvalues --    1.28944   1.29903   1.30545   1.31996   1.32392
  Beta virt. eigenvalues --    1.32730   1.33886   1.34523   1.35118   1.36045
  Beta virt. eigenvalues --    1.37124   1.37365   1.37791   1.38649   1.39598
  Beta virt. eigenvalues --    1.40484   1.41110   1.41656   1.42488   1.43045
  Beta virt. eigenvalues --    1.43421   1.44179   1.44880   1.46073   1.46738
  Beta virt. eigenvalues --    1.47092   1.48274   1.48790   1.49659   1.50289
  Beta virt. eigenvalues --    1.50942   1.51267   1.52556   1.53097   1.53470
  Beta virt. eigenvalues --    1.54032   1.55657   1.55866   1.56497   1.56780
  Beta virt. eigenvalues --    1.57315   1.57645   1.58330   1.58498   1.58851
  Beta virt. eigenvalues --    1.59209   1.60272   1.61351   1.61608   1.62719
  Beta virt. eigenvalues --    1.63052   1.63994   1.64472   1.65304   1.65474
  Beta virt. eigenvalues --    1.66085   1.66495   1.67373   1.68655   1.68706
  Beta virt. eigenvalues --    1.69420   1.70043   1.70864   1.71298   1.72039
  Beta virt. eigenvalues --    1.72801   1.73516   1.74366   1.74466   1.74891
  Beta virt. eigenvalues --    1.75389   1.76594   1.77174   1.77433   1.78923
  Beta virt. eigenvalues --    1.79946   1.80360   1.81608   1.82036   1.82765
  Beta virt. eigenvalues --    1.83143   1.84216   1.85206   1.85628   1.85889
  Beta virt. eigenvalues --    1.86527   1.88204   1.88954   1.89882   1.90622
  Beta virt. eigenvalues --    1.91831   1.92268   1.93054   1.94041   1.94845
  Beta virt. eigenvalues --    1.95438   1.95778   1.97784   1.99334   1.99958
  Beta virt. eigenvalues --    2.00203   2.03247   2.04240   2.04573   2.04730
  Beta virt. eigenvalues --    2.06476   2.07750   2.09076   2.09718   2.10580
  Beta virt. eigenvalues --    2.11670   2.12498   2.13342   2.13572   2.14348
  Beta virt. eigenvalues --    2.15021   2.15817   2.17601   2.19933   2.19940
  Beta virt. eigenvalues --    2.20752   2.21529   2.21967   2.24272   2.25564
  Beta virt. eigenvalues --    2.26121   2.27428   2.28855   2.30996   2.31894
  Beta virt. eigenvalues --    2.33028   2.34614   2.36188   2.37232   2.39027
  Beta virt. eigenvalues --    2.40146   2.40970   2.41912   2.43607   2.44409
  Beta virt. eigenvalues --    2.46242   2.47079   2.48381   2.49866   2.50902
  Beta virt. eigenvalues --    2.53439   2.54900   2.56686   2.57149   2.60616
  Beta virt. eigenvalues --    2.62738   2.62991   2.64015   2.65611   2.66328
  Beta virt. eigenvalues --    2.67580   2.69708   2.71917   2.75463   2.76886
  Beta virt. eigenvalues --    2.78410   2.79381   2.81020   2.82463   2.84846
  Beta virt. eigenvalues --    2.85888   2.87149   2.88248   2.89555   2.90487
  Beta virt. eigenvalues --    2.91318   2.94426   2.95134   2.96478   2.98168
  Beta virt. eigenvalues --    3.00437   3.01983   3.03266   3.04943   3.07857
  Beta virt. eigenvalues --    3.09377   3.11150   3.13012   3.17019   3.18652
  Beta virt. eigenvalues --    3.21798   3.22963   3.23172   3.23648   3.25058
  Beta virt. eigenvalues --    3.28458   3.28792   3.30443   3.31105   3.34325
  Beta virt. eigenvalues --    3.34963   3.36491   3.37582   3.39389   3.40627
  Beta virt. eigenvalues --    3.41582   3.42765   3.43282   3.44320   3.45163
  Beta virt. eigenvalues --    3.45356   3.46715   3.47639   3.49240   3.50783
  Beta virt. eigenvalues --    3.52327   3.52791   3.53593   3.54356   3.54965
  Beta virt. eigenvalues --    3.57376   3.57704   3.58297   3.58993   3.60208
  Beta virt. eigenvalues --    3.61025   3.61604   3.63602   3.64260   3.65391
  Beta virt. eigenvalues --    3.66764   3.67551   3.67804   3.69034   3.69925
  Beta virt. eigenvalues --    3.71171   3.72365   3.72543   3.73307   3.73958
  Beta virt. eigenvalues --    3.75240   3.77039   3.77563   3.77773   3.78704
  Beta virt. eigenvalues --    3.79160   3.82156   3.83190   3.85458   3.85581
  Beta virt. eigenvalues --    3.87041   3.87744   3.89957   3.90302   3.92263
  Beta virt. eigenvalues --    3.92920   3.93278   3.94149   3.95067   3.95787
  Beta virt. eigenvalues --    3.96817   3.97113   4.00147   4.01026   4.01496
  Beta virt. eigenvalues --    4.02622   4.03103   4.03544   4.04371   4.06167
  Beta virt. eigenvalues --    4.07532   4.08782   4.09751   4.11369   4.13668
  Beta virt. eigenvalues --    4.15435   4.16733   4.17544   4.19424   4.20177
  Beta virt. eigenvalues --    4.21316   4.22367   4.23608   4.24602   4.25829
  Beta virt. eigenvalues --    4.29104   4.29376   4.30612   4.31893   4.33588
  Beta virt. eigenvalues --    4.35087   4.36132   4.37715   4.39311   4.39687
  Beta virt. eigenvalues --    4.40400   4.43433   4.44336   4.44429   4.47940
  Beta virt. eigenvalues --    4.49246   4.50265   4.51320   4.51667   4.53658
  Beta virt. eigenvalues --    4.54328   4.56151   4.57258   4.58326   4.58771
  Beta virt. eigenvalues --    4.59631   4.60706   4.61635   4.63004   4.64762
  Beta virt. eigenvalues --    4.65222   4.66033   4.69863   4.70592   4.71794
  Beta virt. eigenvalues --    4.73800   4.74968   4.76432   4.78026   4.79456
  Beta virt. eigenvalues --    4.80931   4.81461   4.83452   4.84568   4.86213
  Beta virt. eigenvalues --    4.88614   4.89390   4.90506   4.92590   4.93178
  Beta virt. eigenvalues --    4.93663   4.94794   4.95493   4.96605   5.00174
  Beta virt. eigenvalues --    5.01062   5.01573   5.02388   5.03698   5.05597
  Beta virt. eigenvalues --    5.07010   5.07880   5.09439   5.10159   5.11434
  Beta virt. eigenvalues --    5.13370   5.15313   5.16245   5.16919   5.18250
  Beta virt. eigenvalues --    5.19591   5.19666   5.20152   5.23179   5.25049
  Beta virt. eigenvalues --    5.26333   5.28198   5.29669   5.31748   5.33089
  Beta virt. eigenvalues --    5.34107   5.36130   5.39394   5.40805   5.41293
  Beta virt. eigenvalues --    5.42449   5.44294   5.47103   5.48159   5.49468
  Beta virt. eigenvalues --    5.52771   5.53775   5.54301   5.60597   5.65542
  Beta virt. eigenvalues --    5.66162   5.68181   5.71104   5.71357   5.73296
  Beta virt. eigenvalues --    5.75613   5.81503   5.82762   5.85770   5.86629
  Beta virt. eigenvalues --    5.89811   5.91143   5.94327   5.95591   5.97362
  Beta virt. eigenvalues --    5.98623   6.01643   6.04372   6.07193   6.10628
  Beta virt. eigenvalues --    6.21694   6.33698   6.38443   6.41300   6.42438
  Beta virt. eigenvalues --    6.45499   6.46823   6.48241   6.51654   6.53197
  Beta virt. eigenvalues --    6.55051   6.56442   6.59578   6.63214   6.64827
  Beta virt. eigenvalues --    6.65403   6.68760   6.70992   6.75379   6.77206
  Beta virt. eigenvalues --    6.80955   6.82330   6.85430   6.85885   6.87135
  Beta virt. eigenvalues --    6.95546   6.98449   6.99735   7.03646   7.07388
  Beta virt. eigenvalues --    7.09250   7.11127   7.13084   7.15832   7.17112
  Beta virt. eigenvalues --    7.31228   7.41954   7.43547   7.45307   7.51307
  Beta virt. eigenvalues --    7.52299   7.54185   7.56034   7.62446   7.85312
  Beta virt. eigenvalues --    8.22343  13.89900  14.62652  15.70036  16.77156
  Beta virt. eigenvalues --   16.98841  17.29612  17.31927  17.71096  18.47248
          Condensed to atoms (all electrons):
               1          2          3          4          5          6
     1  H    0.365172   0.420316   0.004595  -0.005812  -0.042924   0.009417
     2  C    0.420316   5.733121   0.397023   0.385692  -0.006669  -0.025163
     3  H    0.004595   0.397023   0.333874   0.003254  -0.004864  -0.004019
     4  H   -0.005812   0.385692   0.003254   0.357055   0.008442  -0.017763
     5  C   -0.042924  -0.006669  -0.004864   0.008442   5.440481   0.265509
     6  H    0.009417  -0.025163  -0.004019  -0.017763   0.265509   0.422148
     7  O    0.012727   0.022316  -0.007058   0.001081  -0.023416   0.010266
     8  H    0.000015  -0.000028  -0.000014   0.000001  -0.000185  -0.000001
     9  C    0.000117   0.000021  -0.000034  -0.000059  -0.002416   0.000810
    10  H    0.000074   0.000194  -0.000006  -0.000025   0.000445   0.000307
    11  H    0.000003   0.000009   0.000002  -0.000001  -0.000149   0.000034
    12  C   -0.000170  -0.001767   0.000186  -0.000372  -0.001548   0.004616
    13  H    0.000017  -0.000138  -0.000002  -0.000046  -0.000885   0.000145
    14  H   -0.000101   0.000284   0.000079   0.000057   0.002180  -0.000470
    15  C    0.000533  -0.004305  -0.001121   0.001024  -0.022520   0.000364
    16  H   -0.000730   0.000397   0.000429  -0.000066   0.009427  -0.012468
    17  C   -0.000194   0.004433   0.000304   0.001029   0.005340  -0.008461
    18  H    0.000044   0.000725  -0.000036   0.000226   0.000964   0.005639
    19  H    0.000195   0.000431   0.000098  -0.000249  -0.003251   0.000029
    20  O   -0.000312  -0.006351  -0.000241  -0.000798  -0.002369  -0.002629
    21  H   -0.000083  -0.000871  -0.000143  -0.000022   0.004821  -0.007913
    22  O   -0.000030   0.001903   0.000272   0.000056   0.006184  -0.002415
    23  H   -0.016260  -0.024499   0.001503   0.003940   0.418524  -0.040513
               7          8          9         10         11         12
     1  H    0.012727   0.000015   0.000117   0.000074   0.000003  -0.000170
     2  C    0.022316  -0.000028   0.000021   0.000194   0.000009  -0.001767
     3  H   -0.007058  -0.000014  -0.000034  -0.000006   0.000002   0.000186
     4  H    0.001081   0.000001  -0.000059  -0.000025  -0.000001  -0.000372
     5  C   -0.023416  -0.000185  -0.002416   0.000445  -0.000149  -0.001548
     6  H    0.010266  -0.000001   0.000810   0.000307   0.000034   0.004616
     7  O    8.637435  -0.000138  -0.003451  -0.000517   0.000103   0.028824
     8  H   -0.000138   0.336363   0.380365   0.012400   0.002267   0.009915
     9  C   -0.003451   0.380365   5.849038   0.375169   0.427180   0.046937
    10  H   -0.000517   0.012400   0.375169   0.364098  -0.007838   0.007371
    11  H    0.000103   0.002267   0.427180  -0.007838   0.355053  -0.023257
    12  C    0.028824   0.009915   0.046937   0.007371  -0.023257   5.775816
    13  H   -0.001889  -0.008849  -0.011150  -0.000065   0.001130   0.431170
    14  H    0.009927   0.002754  -0.049080  -0.009141  -0.005417   0.389678
    15  C   -0.075632  -0.005175   0.010679  -0.002564  -0.007678  -0.160672
    16  H   -0.018802  -0.010908  -0.031006  -0.020344   0.002093  -0.095471
    17  C   -0.019764   0.004637  -0.017428   0.014129  -0.003018   0.064349
    18  H    0.003421  -0.000538  -0.001660   0.000812  -0.000060   0.028255
    19  H    0.010884   0.001164   0.003801   0.001181  -0.000235   0.002048
    20  O   -0.001754  -0.000340  -0.000944  -0.000660  -0.000011  -0.003534
    21  H   -0.001124  -0.000070  -0.001603   0.000307  -0.000279   0.000479
    22  O    0.013823   0.007462   0.025313  -0.004037   0.002969   0.050638
    23  H   -0.015976  -0.000049  -0.000820  -0.000166  -0.000003   0.000356
              13         14         15         16         17         18
     1  H    0.000017  -0.000101   0.000533  -0.000730  -0.000194   0.000044
     2  C   -0.000138   0.000284  -0.004305   0.000397   0.004433   0.000725
     3  H   -0.000002   0.000079  -0.001121   0.000429   0.000304  -0.000036
     4  H   -0.000046   0.000057   0.001024  -0.000066   0.001029   0.000226
     5  C   -0.000885   0.002180  -0.022520   0.009427   0.005340   0.000964
     6  H    0.000145  -0.000470   0.000364  -0.012468  -0.008461   0.005639
     7  O   -0.001889   0.009927  -0.075632  -0.018802  -0.019764   0.003421
     8  H   -0.008849   0.002754  -0.005175  -0.010908   0.004637  -0.000538
     9  C   -0.011150  -0.049080   0.010679  -0.031006  -0.017428  -0.001660
    10  H   -0.000065  -0.009141  -0.002564  -0.020344   0.014129   0.000812
    11  H    0.001130  -0.005417  -0.007678   0.002093  -0.003018  -0.000060
    12  C    0.431170   0.389678  -0.160672  -0.095471   0.064349   0.028255
    13  H    0.484497  -0.060575  -0.028410   0.012946  -0.054380  -0.016851
    14  H   -0.060575   0.471650  -0.040015   0.008354   0.015837   0.005850
    15  C   -0.028410  -0.040015   5.930827   0.179866  -0.335478  -0.093875
    16  H    0.012946   0.008354   0.179866   0.787674  -0.171230  -0.002492
    17  C   -0.054380   0.015837  -0.335478  -0.171230   6.101619   0.450784
    18  H   -0.016851   0.005850  -0.093875  -0.002492   0.450784   0.428473
    19  H   -0.003394  -0.004012   0.012701  -0.031151   0.364023  -0.032332
    20  O    0.004306   0.001922   0.079068  -0.011022  -0.116235  -0.034617
    21  H   -0.000432   0.001381  -0.055134  -0.002353   0.092557   0.011954
    22  O    0.005595  -0.007971  -0.569292   0.119532   0.086950   0.025054
    23  H   -0.000290   0.000571  -0.002339   0.001586  -0.000130  -0.000137
              19         20         21         22         23
     1  H    0.000195  -0.000312  -0.000083  -0.000030  -0.016260
     2  C    0.000431  -0.006351  -0.000871   0.001903  -0.024499
     3  H    0.000098  -0.000241  -0.000143   0.000272   0.001503
     4  H   -0.000249  -0.000798  -0.000022   0.000056   0.003940
     5  C   -0.003251  -0.002369   0.004821   0.006184   0.418524
     6  H    0.000029  -0.002629  -0.007913  -0.002415  -0.040513
     7  O    0.010884  -0.001754  -0.001124   0.013823  -0.015976
     8  H    0.001164  -0.000340  -0.000070   0.007462  -0.000049
     9  C    0.003801  -0.000944  -0.001603   0.025313  -0.000820
    10  H    0.001181  -0.000660   0.000307  -0.004037  -0.000166
    11  H   -0.000235  -0.000011  -0.000279   0.002969  -0.000003
    12  C    0.002048  -0.003534   0.000479   0.050638   0.000356
    13  H   -0.003394   0.004306  -0.000432   0.005595  -0.000290
    14  H   -0.004012   0.001922   0.001381  -0.007971   0.000571
    15  C    0.012701   0.079068  -0.055134  -0.569292  -0.002339
    16  H   -0.031151  -0.011022  -0.002353   0.119532   0.001586
    17  C    0.364023  -0.116235   0.092557   0.086950  -0.000130
    18  H   -0.032332  -0.034617   0.011954   0.025054  -0.000137
    19  H    0.364162  -0.006154  -0.014296  -0.006166  -0.000435
    20  O   -0.006154   8.432158   0.227782  -0.018683  -0.002822
    21  H   -0.014296   0.227782   0.596966   0.025733  -0.000139
    22  O   -0.006166  -0.018683   0.025733   9.088923   0.000312
    23  H   -0.000435  -0.002822  -0.000139   0.000312   0.389787
          Atomic-Atomic Spin Densities.
               1          2          3          4          5          6
     1  H    0.004123  -0.002673   0.000262  -0.005330   0.006164   0.004303
     2  C   -0.002673   0.000282  -0.002017   0.000960   0.013991  -0.003272
     3  H    0.000262  -0.002017   0.002265  -0.001346  -0.001263   0.000601
     4  H   -0.005330   0.000960  -0.001346   0.010228  -0.000217  -0.006831
     5  C    0.006164   0.013991  -0.001263  -0.000217  -0.037380   0.033244
     6  H    0.004303  -0.003272   0.000601  -0.006831   0.033244   0.081640
     7  O   -0.005971   0.011207   0.000796  -0.000572  -0.115299   0.011365
     8  H   -0.000004  -0.000009  -0.000001   0.000004  -0.000011  -0.000006
     9  C    0.000015   0.000083   0.000000  -0.000017  -0.000335   0.000366
    10  H    0.000010  -0.000051  -0.000005  -0.000015  -0.000310   0.000131
    11  H    0.000002   0.000015   0.000001  -0.000002   0.000055   0.000003
    12  C    0.000113  -0.000227  -0.000001  -0.000134  -0.002537   0.001461
    13  H    0.000005  -0.000020   0.000001  -0.000007  -0.000023   0.000008
    14  H   -0.000006   0.000082   0.000012   0.000005   0.000109   0.000080
    15  C   -0.000407  -0.002083  -0.000016   0.000287  -0.002245  -0.002117
    16  H    0.000046   0.001095   0.000084   0.000031   0.006022  -0.002463
    17  C   -0.000287  -0.000936  -0.000189   0.000640   0.006521  -0.002340
    18  H   -0.000017   0.000082  -0.000024   0.000030  -0.001817   0.000847
    19  H    0.000086  -0.000189   0.000039  -0.000216  -0.001160   0.000302
    20  O    0.000071  -0.000490   0.000217  -0.000321  -0.004195   0.001066
    21  H   -0.000050  -0.000315  -0.000055   0.000093   0.001111  -0.000811
    22  O    0.000028   0.000377   0.000049  -0.000050   0.001020   0.000912
    23  H   -0.001773   0.000070  -0.000521   0.002468   0.024444  -0.004630
               7          8          9         10         11         12
     1  H   -0.005971  -0.000004   0.000015   0.000010   0.000002   0.000113
     2  C    0.011207  -0.000009   0.000083  -0.000051   0.000015  -0.000227
     3  H    0.000796  -0.000001   0.000000  -0.000005   0.000001  -0.000001
     4  H   -0.000572   0.000004  -0.000017  -0.000015  -0.000002  -0.000134
     5  C   -0.115299  -0.000011  -0.000335  -0.000310   0.000055  -0.002537
     6  H    0.011365  -0.000006   0.000366   0.000131   0.000003   0.001461
     7  O    1.015420  -0.000111   0.000038  -0.000601   0.000115  -0.002344
     8  H   -0.000111   0.003160   0.001157   0.001255  -0.001122   0.001548
     9  C    0.000038   0.001157   0.005611   0.002725  -0.001149   0.008422
    10  H   -0.000601   0.001255   0.002725   0.008046  -0.002637   0.004099
    11  H    0.000115  -0.001122  -0.001149  -0.002637   0.002579  -0.002566
    12  C   -0.002344   0.001548   0.008422   0.004099  -0.002566   0.054993
    13  H   -0.000059  -0.000374  -0.000526   0.000935  -0.001735   0.006280
    14  H    0.001102   0.000142  -0.002441  -0.003479   0.001535  -0.008962
    15  C   -0.012914  -0.000488  -0.007238  -0.001579   0.003729  -0.004963
    16  H    0.001048  -0.002752  -0.012235  -0.007561   0.001120  -0.042139
    17  C   -0.010185   0.000728   0.003038   0.001113  -0.000124   0.015801
    18  H    0.000414   0.000019   0.000432   0.000038   0.000072   0.003570
    19  H    0.002175   0.000060   0.000087   0.000180  -0.000083   0.002238
    20  O    0.005286  -0.000051   0.000119  -0.000011   0.000019  -0.001518
    21  H   -0.001214   0.000117  -0.000050  -0.000013  -0.000010   0.002747
    22  O    0.003822  -0.002242  -0.004046  -0.000591  -0.000792   0.023417
    23  H   -0.006384   0.000010  -0.000195  -0.000027  -0.000005  -0.000585
              13         14         15         16         17         18
     1  H    0.000005  -0.000006  -0.000407   0.000046  -0.000287  -0.000017
     2  C   -0.000020   0.000082  -0.002083   0.001095  -0.000936   0.000082
     3  H    0.000001   0.000012  -0.000016   0.000084  -0.000189  -0.000024
     4  H   -0.000007   0.000005   0.000287   0.000031   0.000640   0.000030
     5  C   -0.000023   0.000109  -0.002245   0.006022   0.006521  -0.001817
     6  H    0.000008   0.000080  -0.002117  -0.002463  -0.002340   0.000847
     7  O   -0.000059   0.001102  -0.012914   0.001048  -0.010185   0.000414
     8  H   -0.000374   0.000142  -0.000488  -0.002752   0.000728   0.000019
     9  C   -0.000526  -0.002441  -0.007238  -0.012235   0.003038   0.000432
    10  H    0.000935  -0.003479  -0.001579  -0.007561   0.001113   0.000038
    11  H   -0.001735   0.001535   0.003729   0.001120  -0.000124   0.000072
    12  C    0.006280  -0.008962  -0.004963  -0.042139   0.015801   0.003570
    13  H    0.002713  -0.000020  -0.007667  -0.001077   0.001652  -0.000218
    14  H   -0.000020   0.004590  -0.000027   0.010286  -0.003238  -0.000536
    15  C   -0.007667  -0.000027   0.237064  -0.067468   0.001042  -0.010905
    16  H   -0.001077   0.010286  -0.067468   0.198571  -0.032233  -0.004341
    17  C    0.001652  -0.003238   0.001042  -0.032233   0.052155   0.007172
    18  H   -0.000218  -0.000536  -0.010905  -0.004341   0.007172   0.002621
    19  H    0.000240  -0.001547   0.002511  -0.004456   0.001623   0.000167
    20  O   -0.000310   0.000467   0.005079   0.001940  -0.011085   0.000012
    21  H    0.000254  -0.000216   0.000798  -0.008054   0.008312  -0.000371
    22  O    0.000475  -0.000166  -0.236924   0.063962   0.015536   0.001857
    23  H    0.000005  -0.000051   0.002469   0.000279   0.001561  -0.000152
              19         20         21         22         23
     1  H    0.000086   0.000071  -0.000050   0.000028  -0.001773
     2  C   -0.000189  -0.000490  -0.000315   0.000377   0.000070
     3  H    0.000039   0.000217  -0.000055   0.000049  -0.000521
     4  H   -0.000216  -0.000321   0.000093  -0.000050   0.002468
     5  C   -0.001160  -0.004195   0.001111   0.001020   0.024444
     6  H    0.000302   0.001066  -0.000811   0.000912  -0.004630
     7  O    0.002175   0.005286  -0.001214   0.003822  -0.006384
     8  H    0.000060  -0.000051   0.000117  -0.002242   0.000010
     9  C    0.000087   0.000119  -0.000050  -0.004046  -0.000195
    10  H    0.000180  -0.000011  -0.000013  -0.000591  -0.000027
    11  H   -0.000083   0.000019  -0.000010  -0.000792  -0.000005
    12  C    0.002238  -0.001518   0.002747   0.023417  -0.000585
    13  H    0.000240  -0.000310   0.000254   0.000475   0.000005
    14  H   -0.001547   0.000467  -0.000216  -0.000166  -0.000051
    15  C    0.002511   0.005079   0.000798  -0.236924   0.002469
    16  H   -0.004456   0.001940  -0.008054   0.063962   0.000279
    17  C    0.001623  -0.011085   0.008312   0.015536   0.001561
    18  H    0.000167   0.000012  -0.000371   0.001857  -0.000152
    19  H    0.000688  -0.001003   0.000695  -0.000684  -0.000330
    20  O   -0.001003   0.015203  -0.004046   0.000210  -0.001296
    21  H    0.000695  -0.004046   0.005733  -0.005503   0.000606
    22  O   -0.000684   0.000210  -0.005503   1.031458  -0.000821
    23  H   -0.000330  -0.001296   0.000606  -0.000821   0.033473
 Mulliken charges and spin densities:
               1          2
     1  H    0.253391  -0.001289
     2  C   -0.897072   0.015963
     3  H    0.275919  -0.001108
     4  H    0.263357  -0.000311
     5  C   -0.051122  -0.074112
     6  H    0.402532   0.113858
     7  O   -0.581286   0.897134
     8  H    0.268954   0.001027
     9  C   -0.999778  -0.006141
    10  H    0.268875   0.001651
    11  H    0.257104  -0.000980
    12  C   -0.553848   0.058713
    13  H    0.247550   0.000533
    14  H    0.266260  -0.002275
    15  C    1.189146  -0.104062
    16  H    0.285739   0.099705
    17  C   -0.479674   0.056278
    18  H    0.220396  -0.001048
    19  H    0.340960   0.001426
    20  O   -0.535760   0.005364
    21  H    0.122484  -0.000243
    22  O   -0.852123   0.891302
    23  H    0.287997   0.048616
 Sum of Mulliken charges =   0.00000   2.00000
 Mulliken charges and spin densities with hydrogens summed into heavy atoms:
               1          2
     2  C   -0.104405   0.013255
     5  C    0.639407   0.088362
     7  O   -0.581286   0.897134
     9  C   -0.204846  -0.004443
    12  C   -0.040039   0.056970
    15  C    1.474885  -0.004357
    17  C    0.081682   0.056655
    20  O   -0.413275   0.005121
    22  O   -0.852123   0.891302
 Electronic spatial extent (au):  <R**2>=           2051.4209
 Charge=              0.0000 electrons
 Dipole moment (field-independent basis, Debye):
    X=              0.4403    Y=             -0.1953    Z=             -0.4261  Tot=              0.6431
 Quadrupole moment (field-independent basis, Debye-Ang):
   XX=            -52.0569   YY=            -60.2284   ZZ=            -56.8691
   XY=              0.2201   XZ=              5.6386   YZ=             -0.7293
 Traceless Quadrupole moment (field-independent basis, Debye-Ang):
   XX=              4.3279   YY=             -3.8436   ZZ=             -0.4843
   XY=              0.2201   XZ=              5.6386   YZ=             -0.7293
 Octapole moment (field-independent basis, Debye-Ang**2):
  XXX=             18.9009  YYY=              4.8514  ZZZ=              0.6495  XYY=             -6.4505
  XXY=             -0.9519  XXZ=             -1.1660  XZZ=              6.8240  YZZ=              3.1124
  YYZ=              7.0063  XYZ=              0.8053
 Hexadecapole moment (field-independent basis, Debye-Ang**3):
 XXXX=          -1897.2390 YYYY=           -556.5606 ZZZZ=           -211.7245 XXXY=             -8.4202
 XXXZ=             22.0560 YYYX=            -26.4372 YYYZ=             16.8359 ZZZX=             -1.2497
 ZZZY=              2.2030 XXYY=           -416.0611 XXZZ=           -366.0184 YYZZ=           -122.2584
 XXYZ=             -5.2150 YYXZ=              9.2637 ZZXY=              1.4302
 N-N= 4.660752684943D+02 E-N=-2.013763073633D+03  KE= 4.596116426007D+02
                          Isotropic Fermi Contact Couplings
        Atom                 a.u.       MegaHertz       Gauss      10(-4) cm-1
     1  H(1)               0.00098       2.18394       0.77928       0.72848
     2  C(13)             -0.00188      -1.05815      -0.37757      -0.35296
     3  H(1)              -0.00050      -1.11886      -0.39924      -0.37321
     4  H(1)               0.00043       0.95456       0.34061       0.31841
     5  C(13)             -0.03065     -17.22775      -6.14729      -5.74656
     6  H(1)               0.05250     117.33620      41.86848      39.13914
     7  O(17)              0.04146     -12.56637      -4.48399      -4.19169
     8  H(1)               0.00029       0.64374       0.22970       0.21473
     9  C(13)             -0.00008      -0.04777      -0.01705      -0.01594
    10  H(1)               0.00002       0.03441       0.01228       0.01148
    11  H(1)               0.00013       0.29151       0.10402       0.09724
    12  C(13)              0.01318       7.40720       2.64307       2.47078
    13  H(1)               0.00033       0.73650       0.26280       0.24567
    14  H(1)               0.00021       0.46512       0.16597       0.15515
    15  C(13)             -0.03070     -17.25554      -6.15721      -5.75583
    16  H(1)               0.05866     131.11153      46.78385      43.73410
    17  C(13)              0.01371       7.70369       2.74887       2.56967
    18  H(1)               0.00206       4.60514       1.64323       1.53611
    19  H(1)              -0.00036      -0.80291      -0.28650      -0.26782
    20  O(17)              0.00788      -2.38875      -0.85236      -0.79680
    21  H(1)               0.00025       0.56319       0.20096       0.18786
    22  O(17)              0.03419     -10.36417      -3.69820      -3.45712
    23  H(1)               0.02703      60.41412      21.55726      20.15198
 --------------------------------------------------------
       Center         ----  Spin Dipole Couplings  ----
                      3XX-RR        3YY-RR        3ZZ-RR
 --------------------------------------------------------
     1   Atom        0.012460     -0.005746     -0.006714
     2   Atom        0.019324     -0.009306     -0.010017
     3   Atom        0.008172     -0.003250     -0.004922
     4   Atom        0.008868     -0.005501     -0.003367
     5   Atom       -0.012654      0.034814     -0.022160
     6   Atom       -0.003261      0.024893     -0.021632
     7   Atom       -1.232923      1.489822     -0.256899
     8   Atom        0.003329      0.003404     -0.006734
     9   Atom        0.001937      0.002437     -0.004374
    10   Atom        0.000627      0.004676     -0.005303
    11   Atom        0.001745      0.000669     -0.002414
    12   Atom        0.002716     -0.006918      0.004202
    13   Atom        0.002947     -0.005808      0.002861
    14   Atom        0.000345     -0.004142      0.003797
    15   Atom       -0.009169     -0.007573      0.016742
    16   Atom        0.019238     -0.003796     -0.015442
    17   Atom       -0.009228      0.007720      0.001508
    18   Atom       -0.003655     -0.001827      0.005482
    19   Atom       -0.001126     -0.002829      0.003954
    20   Atom       -0.000167      0.013191     -0.013024
    21   Atom        0.005511      0.005503     -0.011015
    22   Atom        0.480046      0.100583     -0.580630
    23   Atom       -0.003686     -0.015097      0.018782
 --------------------------------------------------------
                        XY            XZ            YZ
 --------------------------------------------------------
     1   Atom       -0.002608      0.000038      0.000141
     2   Atom        0.002856     -0.003166      0.001492
     3   Atom        0.003312      0.000563      0.000286
     4   Atom        0.003519     -0.007806     -0.001488
     5   Atom        0.000143      0.036942     -0.029362
     6   Atom       -0.002153      0.001609      0.005967
     7   Atom       -1.233677      0.807972     -2.178026
     8   Atom        0.008520     -0.000651      0.000040
     9   Atom        0.006041      0.001309      0.003390
    10   Atom        0.004532     -0.000189      0.001598
    11   Atom        0.003337      0.001374      0.001679
    12   Atom        0.018998      0.023917      0.023201
    13   Atom        0.000902      0.009704      0.004133
    14   Atom        0.000523      0.003877      0.006087
    15   Atom       -0.054190      0.018846     -0.012276
    16   Atom       -0.029548     -0.008164      0.005721
    17   Atom        0.015737     -0.023368     -0.027839
    18   Atom       -0.002379     -0.001245     -0.008754
    19   Atom       -0.006364     -0.002414     -0.005758
    20   Atom       -0.020034      0.006509     -0.024478
    21   Atom        0.010453     -0.004974     -0.001490
    22   Atom       -1.976009      1.558964     -1.415660
    23   Atom        0.002333      0.007521      0.011397
 --------------------------------------------------------


 ---------------------------------------------------------------------------------
              Anisotropic Spin Dipole Couplings in Principal Axis System
 ---------------------------------------------------------------------------------

       Atom             a.u.   MegaHertz   Gauss  10(-4) cm-1        Axes

              Baa    -0.0067    -3.600    -1.285    -1.201 -0.0318 -0.2200  0.9750
     1 H(1)   Bbb    -0.0061    -3.244    -1.157    -1.082  0.1354  0.9655  0.2223
              Bcc     0.0128     6.844     2.442     2.283  0.9903 -0.1390  0.0009
 
              Baa    -0.0118    -1.580    -0.564    -0.527  0.1356 -0.6222  0.7711
     2 C(13)  Bbb    -0.0081    -1.091    -0.389    -0.364 -0.0084  0.7775  0.6288
              Bcc     0.0199     2.672     0.953     0.891  0.9907  0.0917 -0.1002
 
              Baa    -0.0050    -2.652    -0.946    -0.885 -0.0018 -0.1605  0.9870
     3 H(1)   Bbb    -0.0041    -2.198    -0.784    -0.733 -0.2636  0.9522  0.1543
              Bcc     0.0091     4.850     1.731     1.618  0.9646  0.2599  0.0440
 
              Baa    -0.0072    -3.846    -1.372    -1.283  0.4633 -0.2031  0.8626
     4 H(1)   Bbb    -0.0062    -3.323    -1.186    -1.108 -0.0836  0.9590  0.2706
              Bcc     0.0134     7.169     2.558     2.391  0.8823  0.1975 -0.4273
 
              Baa    -0.0601    -8.063    -2.877    -2.690 -0.5973  0.2379  0.7660
     5 C(13)  Bbb     0.0088     1.183     0.422     0.394  0.7550  0.4891  0.4368
              Bcc     0.0513     6.880     2.455     2.295 -0.2707  0.8392 -0.4717
 
              Baa    -0.0226   -12.040    -4.296    -4.016 -0.0966 -0.1285  0.9870
     6 H(1)   Bbb    -0.0032    -1.713    -0.611    -0.571  0.9931  0.0540  0.1042
              Bcc     0.0258    13.753     4.907     4.587 -0.0666  0.9902  0.1224
 
              Baa    -1.7407   125.957    44.945    42.015  0.4301  0.6118  0.6638
     7 O(17)  Bbb    -1.6887   122.194    43.602    40.759  0.8509 -0.0291 -0.5245
              Bcc     3.4294  -248.151   -88.546   -82.774 -0.3016  0.7905 -0.5331
 
              Baa    -0.0069    -3.672    -1.310    -1.225  0.2087 -0.1767  0.9619
     8 H(1)   Bbb    -0.0050    -2.676    -0.955    -0.893 -0.6769  0.6838  0.2725
              Bcc     0.0119     6.348     2.265     2.117  0.7058  0.7080 -0.0231
 
              Baa    -0.0061    -0.813    -0.290    -0.271  0.2465 -0.5054  0.8269
     9 C(13)  Bbb    -0.0030    -0.406    -0.145    -0.135  0.7170 -0.4789 -0.5064
              Bcc     0.0091     1.218     0.435     0.406  0.6520  0.7178  0.2443
 
              Baa    -0.0057    -3.056    -1.090    -1.019  0.1929 -0.2305  0.9538
    10 H(1)   Bbb    -0.0020    -1.071    -0.382    -0.357  0.8235 -0.4904 -0.2851
              Bcc     0.0077     4.126     1.472     1.376  0.5335  0.8404  0.0953
 
              Baa    -0.0032    -1.684    -0.601    -0.562  0.0410 -0.4315  0.9012
    11 H(1)   Bbb    -0.0020    -1.084    -0.387    -0.362  0.6892 -0.6408 -0.3382
              Bcc     0.0052     2.768     0.988     0.923  0.7234  0.6349  0.2711
 
              Baa    -0.0252    -3.384    -1.207    -1.129 -0.0127  0.7901 -0.6128
    12 C(13)  Bbb    -0.0195    -2.616    -0.934    -0.873  0.8086 -0.3524 -0.4711
              Bcc     0.0447     6.000     2.141     2.001  0.5882  0.5015  0.6345
 
              Baa    -0.0089    -4.748    -1.694    -1.584  0.4385  0.6711 -0.5977
    13 H(1)   Bbb    -0.0044    -2.337    -0.834    -0.780 -0.5862  0.7177  0.3759
              Bcc     0.0133     7.085     2.528     2.363  0.6813  0.1855  0.7081
 
              Baa    -0.0077    -4.113    -1.468    -1.372  0.1902  0.8399 -0.5084
    14 H(1)   Bbb    -0.0010    -0.537    -0.192    -0.179  0.8943 -0.3618 -0.2632
              Bcc     0.0087     4.650     1.659     1.551  0.4050  0.4046  0.8199
 
              Baa    -0.0629    -8.437    -3.011    -2.814  0.7198  0.6912 -0.0638
    15 C(13)  Bbb     0.0052     0.698     0.249     0.233 -0.2889  0.3819  0.8779
              Bcc     0.0577     7.739     2.762     2.582  0.6312 -0.6135  0.4746
 
              Baa    -0.0240   -12.802    -4.568    -4.270  0.5620  0.8269 -0.0167
    16 H(1)   Bbb    -0.0172    -9.174    -3.273    -3.060  0.1526 -0.0839  0.9847
              Bcc     0.0412    21.976     7.842     7.331  0.8129 -0.5560 -0.1734
 
              Baa    -0.0293    -3.937    -1.405    -1.313  0.6258  0.2809  0.7277
    17 C(13)  Bbb    -0.0169    -2.268    -0.809    -0.757 -0.6401  0.7181  0.2733
              Bcc     0.0462     6.205     2.214     2.070  0.4457  0.6368 -0.6291
 
              Baa    -0.0090    -4.800    -1.713    -1.601  0.4475  0.7477  0.4906
    18 H(1)   Bbb    -0.0023    -1.240    -0.442    -0.414  0.8941 -0.3622 -0.2636
              Bcc     0.0113     6.039     2.155     2.015  0.0194 -0.5566  0.8306
 
              Baa    -0.0108    -5.770    -2.059    -1.925  0.5722  0.7281  0.3774
    19 H(1)   Bbb     0.0034     1.790     0.639     0.597  0.7961 -0.3826 -0.4689
              Bcc     0.0075     3.980     1.420     1.328  0.1970 -0.5688  0.7986
 
              Baa    -0.0287     2.079     0.742     0.694  0.2170  0.5675  0.7943
    20 O(17)  Bbb    -0.0100     0.726     0.259     0.242  0.8560  0.2806 -0.4343
              Bcc     0.0388    -2.805    -1.001    -0.936 -0.4693  0.7741 -0.4248
 
              Baa    -0.0125    -6.694    -2.388    -2.233  0.3221 -0.1089  0.9404
    21 H(1)   Bbb    -0.0042    -2.228    -0.795    -0.743 -0.6254  0.7213  0.2977
              Bcc     0.0167     8.922     3.184     2.976  0.7107  0.6841 -0.1642
 
              Baa    -1.6971   122.799    43.818    40.961 -0.4855  0.1453  0.8621
    22 O(17)  Bbb    -1.6947   122.625    43.756    40.903  0.5802  0.7912  0.1934
              Bcc     3.3917  -245.424   -87.573   -81.865  0.6540 -0.5941  0.4684
 
              Baa    -0.0186    -9.910    -3.536    -3.306 -0.0028  0.9566 -0.2913
    23 H(1)   Bbb    -0.0059    -3.142    -1.121    -1.048  0.9630 -0.0759 -0.2585
              Bcc     0.0245    13.052     4.657     4.354  0.2694  0.2812  0.9210
 

 ---------------------------------------------------------------------------------

 Calling FoFJK, ICntrl=      2127 FMM=F ISym2X=0 I1Cent= 0 IOpClX= 1 NMat=1 NMatS=1 NMatT=0.
 ***** Axes restored to original set *****
 -------------------------------------------------------------------
 Center     Atomic                   Forces (Hartrees/Bohr)
 Number     Number              X              Y              Z
 -------------------------------------------------------------------
      1        1          -0.001678698   -0.003648452    0.000455873
      2        6          -0.000403125    0.000302297   -0.000023320
      3        1          -0.002891797    0.002658555    0.001741071
      4        1          -0.000462621    0.000516099   -0.003970246
      5        6          -0.003514792    0.002055489    0.002060234
      6        1           0.001162837    0.003662420   -0.000432045
      7        8           0.006547535   -0.005318273   -0.003654327
      8        1           0.001565158    0.000887048    0.003402888
      9        6           0.000541489   -0.000535567    0.000367537
     10        1          -0.002409417   -0.003150560    0.000897320
     11        1           0.003182169   -0.002176459   -0.001909261
     12        6           0.000650783   -0.000575623   -0.000323701
     13        1           0.002970179    0.002392956   -0.001043355
     14        1          -0.001223084   -0.001482655   -0.003676951
     15        6          -0.000163377   -0.002082948   -0.003049969
     16        1          -0.002564419   -0.002394542    0.000266515
     17        6           0.001699482   -0.001880370   -0.004043776
     18        1           0.002011711    0.002401550   -0.001424657
     19        1          -0.001913436   -0.000469011   -0.002442905
     20        8          -0.010911570    0.001464469   -0.005888997
     21        1           0.005248627    0.003416372    0.010524868
     22        8           0.002351542    0.004243953    0.008029831
     23        1           0.000204821   -0.000286750    0.004137373
 -------------------------------------------------------------------
 Cartesian Forces:  Max     0.010911570 RMS     0.003269371

 GradGradGradGradGradGradGradGradGradGradGradGradGradGradGradGradGradGrad
 Berny optimization.
 FormGI is forming the generalized inverse of G from B-inverse, IUseBI=4.
 Internal  Forces:  Max     0.012220849 RMS     0.002606769
 Search for a local minimum.
 Step number   1 out of a maximum of  129
 All quantities printed in internal units (Hartrees-Bohrs-Radians)
 Mixed Optimization -- RFO/linear search
 Second derivative matrix not updated -- first step.
 ITU=  0
     Eigenvalues ---    0.00233   0.00238   0.00326   0.00352   0.00406
     Eigenvalues ---    0.01468   0.01698   0.02605   0.02958   0.03422
     Eigenvalues ---    0.03811   0.04032   0.04359   0.04766   0.04864
     Eigenvalues ---    0.05067   0.05488   0.05514   0.05541   0.05624
     Eigenvalues ---    0.05638   0.06024   0.08413   0.08413   0.09385
     Eigenvalues ---    0.10415   0.10497   0.11659   0.12263   0.12810
     Eigenvalues ---    0.15617   0.16000   0.16000   0.16000   0.16000
     Eigenvalues ---    0.16000   0.16000   0.16483   0.17878   0.19198
     Eigenvalues ---    0.19786   0.21933   0.26982   0.28491   0.29306
     Eigenvalues ---    0.29685   0.30577   0.31691   0.32722   0.33536
     Eigenvalues ---    0.33836   0.33843   0.34011   0.34024   0.34129
     Eigenvalues ---    0.34143   0.34204   0.34242   0.34390   0.41558
     Eigenvalues ---    0.50124   0.51518   0.52362
 RFO step:  Lambda=-2.19212296D-03 EMin= 2.32646833D-03
 Linear search not attempted -- first point.
 Iteration  1 RMS(Cart)=  0.02533423 RMS(Int)=  0.00005500
 Iteration  2 RMS(Cart)=  0.00006219 RMS(Int)=  0.00001131
 Iteration  3 RMS(Cart)=  0.00000001 RMS(Int)=  0.00001131
 Variable       Old X    -DE/DX   Delta X   Delta X   Delta X     New X
                                 (Linear)    (Quad)   (Total)
    R1        2.07089  -0.00403   0.00000  -0.01172  -0.01172   2.05917
    R2        2.07289  -0.00428   0.00000  -0.01250  -0.01250   2.06040
    R3        2.06987  -0.00401   0.00000  -0.01165  -0.01165   2.05822
    R4        2.88596  -0.00571   0.00000  -0.01911  -0.01911   2.86685
    R5        2.11155  -0.00420   0.00000  -0.01249  -0.01249   2.09906
    R6        2.58690  -0.00980   0.00000  -0.01895  -0.01895   2.56795
    R7        2.09542  -0.00415   0.00000  -0.01260  -0.01260   2.08282
    R8        4.35246  -0.00044   0.00000  -0.00939  -0.00939   4.34307
    R9        4.43503  -0.00050   0.00000  -0.02210  -0.02210   4.41293
   R10        2.06923  -0.00383   0.00000  -0.01111  -0.01111   2.05812
   R11        2.07311  -0.00402   0.00000  -0.01175  -0.01175   2.06136
   R12        2.07113  -0.00429   0.00000  -0.01249  -0.01249   2.05864
   R13        2.89369  -0.00632   0.00000  -0.02141  -0.02141   2.87228
   R14        2.07596  -0.00395   0.00000  -0.01159  -0.01159   2.06437
   R15        2.07607  -0.00413   0.00000  -0.01213  -0.01213   2.06394
   R16        2.91078  -0.00723   0.00000  -0.02518  -0.02518   2.88559
   R17        2.11458  -0.00386   0.00000  -0.01263  -0.01263   2.10195
   R18        2.92954  -0.00699   0.00000  -0.02551  -0.02551   2.90403
   R19        2.58364  -0.00937   0.00000  -0.01810  -0.01810   2.56554
   R20        2.08120  -0.00342   0.00000  -0.01012  -0.01012   2.07108
   R21        2.06677  -0.00297   0.00000  -0.00858  -0.00858   2.05820
   R22        2.68180  -0.00899   0.00000  -0.02113  -0.02112   2.66068
   R23        1.84255  -0.01222   0.00000  -0.02324  -0.02324   1.81930
    A1        1.88979   0.00035   0.00000   0.00208   0.00207   1.89187
    A2        1.88998   0.00042   0.00000   0.00326   0.00326   1.89324
    A3        1.93114  -0.00026   0.00000  -0.00132  -0.00132   1.92982
    A4        1.89401   0.00037   0.00000   0.00169   0.00169   1.89570
    A5        1.92769  -0.00043   0.00000  -0.00300  -0.00300   1.92468
    A6        1.93006  -0.00040   0.00000  -0.00244  -0.00244   1.92762
    A7        1.94808   0.00012   0.00000   0.00057   0.00058   1.94866
    A8        2.01762  -0.00054   0.00000  -0.00332  -0.00332   2.01430
    A9        1.96324   0.00012   0.00000   0.00037   0.00037   1.96361
   A10        1.81067   0.00023   0.00000   0.00222   0.00221   1.81288
   A11        1.79616  -0.00001   0.00000   0.00129   0.00129   1.79746
   A12        1.90946   0.00015   0.00000  -0.00047  -0.00048   1.90898
   A13        2.62485  -0.00001   0.00000   0.00066   0.00065   2.62550
   A14        1.90700  -0.00085   0.00000  -0.00728  -0.00729   1.89971
   A15        1.88510   0.00043   0.00000   0.00149   0.00148   1.88658
   A16        1.88708   0.00036   0.00000   0.00279   0.00279   1.88988
   A17        1.93496  -0.00038   0.00000  -0.00268  -0.00269   1.93228
   A18        1.88154   0.00052   0.00000   0.00379   0.00379   1.88533
   A19        1.93941  -0.00067   0.00000  -0.00443  -0.00444   1.93498
   A20        1.93369  -0.00019   0.00000  -0.00056  -0.00056   1.93314
   A21        1.92221   0.00062   0.00000   0.00402   0.00401   1.92623
   A22        1.92327   0.00062   0.00000   0.00250   0.00247   1.92574
   A23        1.97879  -0.00175   0.00000  -0.00912  -0.00913   1.96966
   A24        1.86428  -0.00018   0.00000   0.00325   0.00324   1.86752
   A25        1.88747   0.00046   0.00000   0.00138   0.00139   1.88886
   A26        1.88375   0.00030   0.00000  -0.00144  -0.00144   1.88231
   A27        1.89079  -0.00001   0.00000   0.00041   0.00044   1.89123
   A28        1.99408  -0.00155   0.00000  -0.00853  -0.00852   1.98556
   A29        1.99194   0.00022   0.00000  -0.00108  -0.00108   1.99086
   A30        1.83960   0.00105   0.00000   0.00528   0.00525   1.84486
   A31        1.79859  -0.00028   0.00000   0.00098   0.00097   1.79956
   A32        1.93099   0.00076   0.00000   0.00442   0.00440   1.93539
   A33        2.47378  -0.00043   0.00000  -0.00392  -0.00396   2.46982
   A34        1.90439  -0.00011   0.00000  -0.00145  -0.00144   1.90295
   A35        1.92662  -0.00060   0.00000  -0.00726  -0.00726   1.91936
   A36        1.93589  -0.00051   0.00000  -0.00328  -0.00329   1.93260
   A37        1.89263   0.00013   0.00000   0.00215   0.00212   1.89475
   A38        1.93082   0.00036   0.00000   0.00524   0.00523   1.93605
   A39        1.87298   0.00074   0.00000   0.00475   0.00473   1.87771
   A40        1.83732  -0.00012   0.00000  -0.00466  -0.00469   1.83264
   A41        1.95467   0.00011   0.00000  -0.00222  -0.00227   1.95239
   A42        1.85251  -0.00073   0.00000  -0.00764  -0.00766   1.84485
    D1        3.12236   0.00001   0.00000  -0.00006  -0.00005   3.12230
    D2       -1.09707   0.00002   0.00000   0.00094   0.00094  -1.09613
    D3        1.11352  -0.00013   0.00000  -0.00228  -0.00228   1.11124
    D4        1.03008   0.00002   0.00000   0.00015   0.00015   1.03023
    D5        3.09383   0.00003   0.00000   0.00115   0.00115   3.09498
    D6       -0.97876  -0.00012   0.00000  -0.00207  -0.00207  -0.98084
    D7       -1.06677   0.00010   0.00000   0.00157   0.00157  -1.06520
    D8        0.99699   0.00012   0.00000   0.00257   0.00257   0.99955
    D9       -3.07561  -0.00004   0.00000  -0.00066  -0.00066  -3.07627
   D10        2.66655  -0.00015   0.00000  -0.00217  -0.00217   2.66438
   D11        0.48265   0.00029   0.00000   0.00010   0.00010   0.48275
   D12       -1.50728   0.00005   0.00000  -0.00066  -0.00066  -1.50794
   D13       -2.88321   0.00003   0.00000   0.00082   0.00083  -2.88238
   D14       -0.74467   0.00003   0.00000   0.00117   0.00118  -0.74350
   D15        1.16248   0.00017   0.00000   0.00347   0.00347   1.16595
   D16       -0.60860   0.00050   0.00000  -0.00126  -0.00127  -0.60987
   D17        1.39682  -0.00038   0.00000  -0.01405  -0.01405   1.38277
   D18        1.49576   0.00017   0.00000   0.01563   0.01561   1.51137
   D19       -1.11445   0.00016   0.00000   0.00246   0.00247  -1.11198
   D20        3.11638  -0.00038   0.00000  -0.00549  -0.00549   3.11089
   D21        1.00298  -0.00001   0.00000   0.00085   0.00085   1.00383
   D22        3.07213   0.00032   0.00000   0.00531   0.00531   3.07745
   D23        1.01978  -0.00021   0.00000  -0.00263  -0.00264   1.01714
   D24       -1.09362   0.00016   0.00000   0.00370   0.00370  -1.08992
   D25        0.98086   0.00023   0.00000   0.00384   0.00384   0.98470
   D26       -1.07150  -0.00030   0.00000  -0.00411  -0.00411  -1.07561
   D27        3.09829   0.00007   0.00000   0.00223   0.00223   3.10052
   D28        0.94323  -0.00026   0.00000  -0.00599  -0.00598   0.93725
   D29        2.98770   0.00012   0.00000  -0.00425  -0.00425   2.98345
   D30       -1.04906  -0.00003   0.00000  -0.00685  -0.00684  -1.05590
   D31        3.08006  -0.00029   0.00000  -0.00592  -0.00591   3.07414
   D32       -1.15866   0.00008   0.00000  -0.00417  -0.00418  -1.16285
   D33        1.08776  -0.00007   0.00000  -0.00678  -0.00677   1.08099
   D34       -1.19226  -0.00011   0.00000  -0.00215  -0.00215  -1.19441
   D35        0.85221   0.00027   0.00000  -0.00040  -0.00042   0.85179
   D36        3.09863   0.00012   0.00000  -0.00301  -0.00301   3.09562
   D37        1.80740  -0.00068   0.00000  -0.02390  -0.02390   1.78350
   D38       -0.33398   0.00056   0.00000  -0.01704  -0.01705  -0.35103
   D39       -2.35942  -0.00057   0.00000  -0.02443  -0.02443  -2.38385
   D40        0.93746  -0.00022   0.00000   0.00072   0.00073   0.93819
   D41       -1.14075   0.00004   0.00000   0.00336   0.00337  -1.13738
   D42        3.06877  -0.00017   0.00000   0.00418   0.00418   3.07295
   D43        3.01115  -0.00040   0.00000  -0.00004  -0.00005   3.01110
   D44        0.93294  -0.00014   0.00000   0.00260   0.00259   0.93553
   D45       -1.14073  -0.00035   0.00000   0.00342   0.00340  -1.13733
   D46       -1.33933   0.00014   0.00000   0.00570   0.00571  -1.33363
   D47        2.86564   0.00040   0.00000   0.00834   0.00835   2.87399
   D48        0.79197   0.00019   0.00000   0.00916   0.00916   0.80113
   D49        1.32928  -0.00011   0.00000  -0.00007  -0.00007   1.32921
   D50       -0.74579   0.00016   0.00000   0.00831   0.00829  -0.73749
   D51       -2.83809  -0.00035   0.00000  -0.00057  -0.00058  -2.83866
   D52        1.37003  -0.00008   0.00000   0.00781   0.00779   1.37782
   D53       -0.77646   0.00045   0.00000   0.00774   0.00776  -0.76870
   D54       -2.85153   0.00073   0.00000   0.01612   0.01613  -2.83540
         Item               Value     Threshold  Converged?
 Maximum Force            0.012221     0.000450     NO 
 RMS     Force            0.002607     0.000300     NO 
 Maximum Displacement     0.095230     0.001800     NO 
 RMS     Displacement     0.025331     0.001200     NO 
 Predicted change in Energy=-1.106672D-03
 GradGradGradGradGradGradGradGradGradGradGradGradGradGradGradGradGradGrad

                          Input orientation:                          
 ---------------------------------------------------------------------
 Center     Atomic      Atomic             Coordinates (Angstroms)
 Number     Number       Type             X           Y           Z
 ---------------------------------------------------------------------
      1          1           0        4.347955    1.549733   -0.060996
      2          6           0        3.963213    0.546540    0.120517
      3          1           0        4.622790   -0.169098   -0.371019
      4          1           0        3.983244    0.358033    1.193057
      5          6           0        2.550028    0.412692   -0.414740
      6          1           0        2.147085   -0.610263   -0.256575
      7          8           0        1.626387    1.220520    0.169138
      8          1           0       -3.330443    1.311037   -1.093623
      9          6           0       -2.934486    1.664470   -0.142591
     10          1           0       -2.157203    2.400638   -0.351838
     11          1           0       -3.737287    2.165986    0.396620
     12          6           0       -2.379202    0.507459    0.671787
     13          1           0       -3.177168   -0.191772    0.931981
     14          1           0       -1.955878    0.872442    1.610117
     15          6           0       -1.287753   -0.266043   -0.064506
     16          1           0       -0.507354    0.455569   -0.392335
     17          6           0       -0.559423   -1.296141    0.813002
     18          1           0       -1.299806   -1.958713    1.275580
     19          1           0       -0.007459   -0.788162    1.602651
     20          8           0        0.368186   -2.032423    0.051551
     21          1           0       -0.077273   -2.234276   -0.777713
     22          8           0       -1.697627   -0.827189   -1.230810
     23          1           0        2.500396    0.531952   -1.509325
 ---------------------------------------------------------------------
                    Distance matrix (angstroms):
                    1          2          3          4          5
     1  H    0.000000
     2  C    1.089665   0.000000
     3  H    1.768058   1.090315   0.000000
     4  H    1.767997   1.089164   1.770091   0.000000
     5  C    2.156511   1.517071   2.153307   2.154555   0.000000
     6  H    3.089930   2.186027   2.517308   2.531899   1.110773
     7  O    2.751050   2.432565   3.346826   2.710548   1.358902
     8  H    7.751199   7.433438   8.121999   7.721861   5.987307
     9  C    7.283802   6.992657   7.779883   7.165593   5.632133
    10  H    6.567017   6.412510   7.250670   6.653121   5.110178
    11  H    8.121596   7.873788   8.713941   7.969291   6.577437
    12  C    6.846748   6.366447   7.111474   6.385512   5.048449
    13  H    7.787575   7.224169   7.908076   7.186233   5.914374
    14  H    6.556650   6.112345   6.948998   5.975929   4.961312
    15  C    5.921002   5.316688   5.919279   5.454754   3.913044
    16  H    4.988087   4.500807   5.168079   4.763239   3.057765
    17  C    5.739793   4.932468   5.433917   4.849387   3.754483
    18  H    6.781801   5.942207   6.402433   5.769292   4.827210
    19  H    5.215660   4.443466   5.071274   4.172198   3.471694
    20  O    5.355658   4.424933   4.663925   4.481736   3.310053
    21  H    5.866435   4.986510   5.149850   5.204978   3.747119
    22  O    6.600552   5.979826   6.412487   6.289052   4.499539
    23  H    2.558712   2.190075   2.508339   3.087386   1.102181
                    6          7          8          9         10
     6  H    0.000000
     7  O    1.950417   0.000000
     8  H    5.864755   5.115947   0.000000
     9  C    5.568642   4.593020   1.089110   0.000000
    10  H    5.253712   3.997455   1.764644   1.090824   0.000000
    11  H    6.539117   5.451114   1.765584   1.089383   1.764062
    12  C    4.753781   4.099494   2.160387   1.519943   2.163612
    13  H    5.471332   5.064646   2.526856   2.158526   3.067427
    14  H    4.745235   3.876880   3.064638   2.158001   2.495031
    15  C    3.457382   3.279737   2.778281   2.538643   2.819520
    16  H    2.863647   2.335220   3.032072   2.723010   2.550869
    17  C    2.989917   3.394982   4.255719   3.913988   4.192365
    18  H    4.005854   4.460307   4.519720   4.220289   4.731549
    19  H    2.851391   2.959597   4.766419   4.198662   4.313916
    20  O    2.298252   3.489776   5.115662   4.961084   5.117845
    21  H    2.802993   3.966687   4.822049   4.875169   5.098030
    22  O    3.972153   4.147533   2.693867   2.987040   3.376784
    23  H    1.731724   2.013767   5.897327   5.717387   5.150242
                   11         12         13         14         15
    11  H    0.000000
    12  C    2.161209   0.000000
    13  H    2.481807   1.092417   0.000000
    14  H    2.513811   1.092189   1.756123   0.000000
    15  C    3.482473   1.526989   2.137379   2.132346   0.000000
    16  H    3.739043   2.153802   3.049716   2.506356   1.112303
    17  C    4.717893   2.566030   2.843656   2.699672   1.536745
    18  H    4.871039   2.758925   2.600890   2.925369   2.158959
    19  H    4.908474   2.858375   3.294319   2.560078   2.165912
    20  O    5.882229   3.792603   4.090561   4.033440   2.423985
    21  H    5.842694   3.862259   4.087080   4.345410   2.418236
    22  O    3.970874   2.421922   2.696379   3.320588   1.357625
    23  H    6.723941   5.344935   6.222418   5.450251   4.132115
                   16         17         18         19         20
    16  H    0.000000
    17  C    2.126978   0.000000
    18  H    3.039519   1.095968   0.000000
    19  H    2.403483   1.089152   1.774070   0.000000
    20  O    2.674642   1.407969   2.070235   2.023662   0.000000
    21  H    2.751137   1.908649   2.405521   2.786082   0.962734
    22  O    1.940427   2.385915   2.778596   3.299499   2.713783
    23  H    3.209371   4.254130   5.329225   4.209090   3.682211
                   21         22         23
    21  H    0.000000
    22  O    2.193339   0.000000
    23  H    3.851189   4.421338   0.000000
 Stoichiometry    C6H14O3(3)
 Framework group  C1[X(C6H14O3)]
 Deg. of freedom    63
 Full point group                 C1      NOp   1
 Largest Abelian subgroup         C1      NOp   1
 Largest concise Abelian subgroup C1      NOp   1
                         Standard orientation:                         
 ---------------------------------------------------------------------
 Center     Atomic      Atomic             Coordinates (Angstroms)
 Number     Number       Type             X           Y           Z
 ---------------------------------------------------------------------
      1          1           0        4.358037   -1.527214    0.064413
      2          6           0        3.968173   -0.526224   -0.118331
      3          1           0        4.623866    0.193355    0.372647
      4          1           0        3.987603   -0.338789   -1.191070
      5          6           0        2.554128   -0.399104    0.416293
      6          1           0        2.145952    0.621578    0.256868
      7          8           0        1.634882   -1.212340   -0.167018
      8          1           0       -3.321854   -1.327121    1.094136
      9          6           0       -2.923742   -1.679541    0.143627
     10          1           0       -2.142733   -2.411448    0.353948
     11          1           0       -3.723748   -2.185794   -0.395310
     12          6           0       -2.374166   -0.520564   -0.671827
     13          1           0       -3.175649    0.174244   -0.933060
     14          1           0       -1.948632   -0.884377   -1.609610
     15          6           0       -1.286992    0.259380    0.063994
     16          1           0       -0.502984   -0.457825    0.392882
     17          6           0       -0.563694    1.292272   -0.814391
     18          1           0       -1.307333    1.950498   -1.277949
     19          1           0       -0.008833    0.786293   -1.603294
     20          8           0        0.359827    2.034177   -0.053428
     21          1           0       -0.086961    2.234629    0.775461
     22          8           0       -1.700171    0.819673    1.229541
     23          1           0        2.504730   -0.517423    1.510990
 ---------------------------------------------------------------------
 Rotational constants (GHZ):           2.0721185           0.7017441           0.5908579
 Standard basis: Aug-CC-pVTZ (5D, 7F)
 There are   845 symmetry adapted cartesian basis functions of A   symmetry.
 There are   736 symmetry adapted basis functions of A   symmetry.
   736 basis functions,  1026 primitive gaussians,   845 cartesian basis functions
    38 alpha electrons       36 beta electrons
       nuclear repulsion energy       469.6482721368 Hartrees.
 NAtoms=   23 NActive=   23 NUniq=   23 SFac= 1.00D+00 NAtFMM=   60 NAOKFM=F Big=F
 Integral buffers will be    131072 words long.
 Raffenetti 2 integral format.
 Two-electron integral symmetry is turned on.
 Nuclear repulsion after empirical dispersion term =      469.6360806842 Hartrees.
 One-electron integrals computed using PRISM.
 NBasis=   736 RedAO= T EigKep=  3.76D-06  NBF=   736
 NBsUse=   736 1.00D-06 EigRej= -1.00D+00 NBFU=   736
 Initial guess from the checkpoint file:  "Reverse-wb-opt.chk"
 B after Tr=     0.000000    0.000000    0.000000
         Rot=    0.999997    0.000465    0.000318   -0.002469 Ang=   0.29 deg.
 Initial guess <Sx>= 0.0000 <Sy>= 0.0000 <Sz>= 1.0000 <S**2>= 2.0094 S= 1.0031
 ExpMin= 2.53D-02 ExpMax= 1.53D+04 ExpMxC= 5.22D+02 IAcc=3 IRadAn=         7 AccDes= 0.00D+00
 Harris functional with IExCor= 4639 and IRadAn=       7 diagonalized for initial guess.
 HarFok:  IExCor= 4639 AccDes= 0.00D+00 IRadAn=         7 IDoV= 1 UseB2=F ITyADJ=14
 ICtDFT=  3500011 ScaDFX=  1.000000  1.000000  1.000000  1.000000
 FoFCou: FMM=F IPFlag=           0 FMFlag=      100000 FMFlg1=           0
         NFxFlg=           0 DoJE=T BraDBF=F KetDBF=T FulRan=T
         wScrn=  0.000000 ICntrl=       500 IOpCl=  0 I1Cent=   200000004 NGrid=           0
         NMat0=    1 NMatS0=      1 NMatT0=    0 NMatD0=    1 NMtDS0=    0 NMtDT0=    0
 Petite list used in FoFCou.
 Requested convergence on RMS density matrix=1.00D-08 within 128 cycles.
 Requested convergence on MAX density matrix=1.00D-06.
 Requested convergence on             energy=1.00D-06.
 No special actions if energy rises.
 SCF Done:  E(UwB97XD) =  -462.628200666     A.U. after   18 cycles
            NFock= 18  Conv=0.62D-08     -V/T= 2.0059
 <Sx>= 0.0000 <Sy>= 0.0000 <Sz>= 1.0000 <S**2>= 2.0094 S= 1.0031
 <L.S>=  0.00000000000    
 Annihilation of the first spin contaminant:
 S**2 before annihilation     2.0094,   after     2.0001
 Calling FoFJK, ICntrl=      2127 FMM=F ISym2X=0 I1Cent= 0 IOpClX= 1 NMat=1 NMatS=1 NMatT=0.
 ***** Axes restored to original set *****
 -------------------------------------------------------------------
 Center     Atomic                   Forces (Hartrees/Bohr)
 Number     Number              X              Y              Z
 -------------------------------------------------------------------
      1        1           0.000008942   -0.000045574    0.000002211
      2        6           0.000436467   -0.000354569   -0.000155406
      3        1           0.000244731    0.000032350    0.000110305
      4        1           0.000054459   -0.000017088   -0.000003394
      5        6          -0.001850489    0.001965577    0.001424820
      6        1          -0.000301820   -0.000334375   -0.000240746
      7        8           0.000582240   -0.000860684   -0.000427051
      8        1          -0.000033257    0.000100920   -0.000040985
      9        6          -0.000526663    0.000351556    0.000396716
     10        1          -0.000008634    0.000057132   -0.000049369
     11        1          -0.000069901    0.000255820   -0.000319418
     12        6           0.000140482    0.000608207    0.000187363
     13        1           0.000067740   -0.000045167    0.000114186
     14        1          -0.000169141   -0.000031166    0.000155619
     15        6          -0.001293069   -0.001866728   -0.000694857
     16        1           0.000635069    0.000300049   -0.000690130
     17        6           0.002638168   -0.000453836   -0.001110204
     18        1          -0.000194692    0.000088965    0.000396224
     19        1          -0.000335081    0.000367038    0.000433333
     20        8          -0.001703005   -0.000303210    0.000357499
     21        1           0.001024261   -0.000221820   -0.000333028
     22        8           0.000700066    0.000805227    0.000888956
     23        1          -0.000046873   -0.000398625   -0.000402645
 -------------------------------------------------------------------
 Cartesian Forces:  Max     0.002638168 RMS     0.000709499

 GradGradGradGradGradGradGradGradGradGradGradGradGradGradGradGradGradGrad
 Berny optimization.
 Using GEDIIS/GDIIS optimizer.
 FormGI is forming the generalized inverse of G from B-inverse, IUseBI=4.
 Internal  Forces:  Max     0.001480015 RMS     0.000368188
 Search for a local minimum.
 Step number   2 out of a maximum of  129
 All quantities printed in internal units (Hartrees-Bohrs-Radians)
 Mixed Optimization -- En-DIIS/RFO-DIIS
 Update second derivatives using D2CorX and points    1    2
 DE= -1.09D-03 DEPred=-1.11D-03 R= 9.84D-01
 TightC=F SS=  1.41D+00  RLast= 9.86D-02 DXNew= 5.0454D-01 2.9576D-01
 Trust test= 9.84D-01 RLast= 9.86D-02 DXMaxT set to 3.00D-01
 ITU=  1  0
 Use linear search instead of GDIIS.
     Eigenvalues ---    0.00233   0.00237   0.00329   0.00352   0.00406
     Eigenvalues ---    0.01468   0.01698   0.02582   0.02963   0.03476
     Eigenvalues ---    0.03849   0.04086   0.04380   0.04792   0.04890
     Eigenvalues ---    0.05070   0.05511   0.05551   0.05556   0.05643
     Eigenvalues ---    0.05667   0.06059   0.08323   0.08413   0.09284
     Eigenvalues ---    0.10375   0.10454   0.11587   0.12196   0.12792
     Eigenvalues ---    0.15624   0.15970   0.16000   0.16000   0.16000
     Eigenvalues ---    0.16000   0.16061   0.16413   0.17849   0.19127
     Eigenvalues ---    0.19875   0.22014   0.27234   0.28834   0.29514
     Eigenvalues ---    0.30423   0.30604   0.32026   0.32898   0.33580
     Eigenvalues ---    0.33839   0.33893   0.34016   0.34075   0.34135
     Eigenvalues ---    0.34171   0.34217   0.34254   0.35045   0.41241
     Eigenvalues ---    0.47890   0.51049   0.52601
 RFO step:  Lambda=-1.21412148D-04 EMin= 2.32568557D-03
 Quartic linear search produced a step of -0.01542.
 Iteration  1 RMS(Cart)=  0.01345414 RMS(Int)=  0.00005067
 Iteration  2 RMS(Cart)=  0.00012571 RMS(Int)=  0.00001530
 Iteration  3 RMS(Cart)=  0.00000001 RMS(Int)=  0.00001530
 Variable       Old X    -DE/DX   Delta X   Delta X   Delta X     New X
                                 (Linear)    (Quad)   (Total)
    R1        2.05917  -0.00004   0.00018  -0.00091  -0.00073   2.05843
    R2        2.06040   0.00008   0.00019  -0.00063  -0.00044   2.05996
    R3        2.05822   0.00000   0.00018  -0.00079  -0.00061   2.05761
    R4        2.86685   0.00064   0.00029   0.00083   0.00112   2.86797
    R5        2.09906   0.00022   0.00019   0.00013   0.00035   2.09940
    R6        2.56795  -0.00148   0.00029  -0.00409  -0.00380   2.56416
    R7        2.08282   0.00036   0.00019   0.00022   0.00041   2.08323
    R8        4.34307  -0.00033   0.00014  -0.00959  -0.00943   4.33364
    R9        4.41293  -0.00039   0.00034  -0.01846  -0.01814   4.39479
   R10        2.05812   0.00001   0.00017  -0.00072  -0.00055   2.05757
   R11        2.06136   0.00004   0.00018  -0.00068  -0.00050   2.06086
   R12        2.05864   0.00001   0.00019  -0.00082  -0.00063   2.05801
   R13        2.87228   0.00082   0.00033   0.00130   0.00163   2.87390
   R14        2.06437   0.00001   0.00018  -0.00077  -0.00059   2.06377
   R15        2.06394   0.00006   0.00019  -0.00066  -0.00047   2.06346
   R16        2.88559   0.00130   0.00039   0.00277   0.00316   2.88875
   R17        2.10195   0.00045   0.00019   0.00027   0.00044   2.10239
   R18        2.90403   0.00076   0.00039   0.00073   0.00112   2.90515
   R19        2.56554  -0.00131   0.00028  -0.00373  -0.00345   2.56208
   R20        2.07108   0.00024   0.00016   0.00003   0.00018   2.07126
   R21        2.05820   0.00032   0.00013   0.00032   0.00045   2.05865
   R22        2.66068  -0.00052   0.00033  -0.00268  -0.00236   2.65832
   R23        1.81930  -0.00014   0.00036  -0.00185  -0.00149   1.81781
    A1        1.89187  -0.00015  -0.00003  -0.00061  -0.00064   1.89123
    A2        1.89324  -0.00002  -0.00005  -0.00024  -0.00029   1.89294
    A3        1.92982  -0.00004   0.00002  -0.00046  -0.00044   1.92938
    A4        1.89570  -0.00017  -0.00003  -0.00076  -0.00078   1.89491
    A5        1.92468   0.00037   0.00005   0.00223   0.00228   1.92696
    A6        1.92762   0.00001   0.00004  -0.00022  -0.00018   1.92744
    A7        1.94866  -0.00034  -0.00001  -0.00245  -0.00245   1.94620
    A8        2.01430   0.00016   0.00005   0.00288   0.00293   2.01723
    A9        1.96361  -0.00002  -0.00001  -0.00068  -0.00069   1.96292
   A10        1.81288   0.00025  -0.00003   0.00272   0.00269   1.81557
   A11        1.79746  -0.00014  -0.00002  -0.00429  -0.00432   1.79313
   A12        1.90898   0.00007   0.00001   0.00123   0.00124   1.91022
   A13        2.62550   0.00045  -0.00001   0.00094   0.00093   2.62643
   A14        1.89971  -0.00001   0.00011  -0.00489  -0.00482   1.89489
   A15        1.88658  -0.00008  -0.00002  -0.00115  -0.00117   1.88541
   A16        1.88988  -0.00028  -0.00004  -0.00118  -0.00123   1.88865
   A17        1.93228   0.00004   0.00004  -0.00013  -0.00009   1.93219
   A18        1.88533  -0.00024  -0.00006  -0.00084  -0.00090   1.88443
   A19        1.93498  -0.00004   0.00007  -0.00075  -0.00068   1.93429
   A20        1.93314   0.00058   0.00001   0.00391   0.00391   1.93705
   A21        1.92623  -0.00008  -0.00006   0.00023   0.00017   1.92640
   A22        1.92574  -0.00023  -0.00004  -0.00058  -0.00062   1.92512
   A23        1.96966   0.00061   0.00014   0.00278   0.00292   1.97258
   A24        1.86752   0.00001  -0.00005  -0.00200  -0.00205   1.86548
   A25        1.88886  -0.00027  -0.00002  -0.00127  -0.00130   1.88756
   A26        1.88231  -0.00007   0.00002   0.00058   0.00060   1.88291
   A27        1.89123  -0.00036  -0.00001  -0.00338  -0.00336   1.88787
   A28        1.98556   0.00026   0.00013   0.00203   0.00215   1.98771
   A29        1.99086   0.00017   0.00002   0.00345   0.00343   1.99429
   A30        1.84486   0.00003  -0.00008  -0.00396  -0.00409   1.84077
   A31        1.79956  -0.00007  -0.00001  -0.00305  -0.00305   1.79650
   A32        1.93539  -0.00009  -0.00007   0.00343   0.00335   1.93875
   A33        2.46982  -0.00049   0.00006  -0.00351  -0.00355   2.46627
   A34        1.90295  -0.00033   0.00002  -0.00228  -0.00226   1.90069
   A35        1.91936  -0.00041   0.00011  -0.00416  -0.00407   1.91529
   A36        1.93260   0.00076   0.00005   0.00527   0.00530   1.93790
   A37        1.89475  -0.00006  -0.00003  -0.00386  -0.00391   1.89084
   A38        1.93605  -0.00019  -0.00008   0.00151   0.00144   1.93749
   A39        1.87771   0.00021  -0.00007   0.00334   0.00327   1.88098
   A40        1.83264  -0.00101   0.00007  -0.00843  -0.00836   1.82428
   A41        1.95239  -0.00024   0.00004  -0.00271  -0.00266   1.94974
   A42        1.84485   0.00115   0.00012   0.01002   0.01014   1.85500
    D1        3.12230  -0.00017   0.00000  -0.00305  -0.00305   3.11925
    D2       -1.09613   0.00001  -0.00001   0.00071   0.00070  -1.09543
    D3        1.11124   0.00023   0.00004   0.00433   0.00437   1.11560
    D4        1.03023  -0.00019   0.00000  -0.00344  -0.00344   1.02679
    D5        3.09498  -0.00001  -0.00002   0.00033   0.00031   3.09529
    D6       -0.98084   0.00021   0.00003   0.00395   0.00398  -0.97686
    D7       -1.06520  -0.00022  -0.00002  -0.00380  -0.00382  -1.06903
    D8        0.99955  -0.00004  -0.00004  -0.00003  -0.00007   0.99948
    D9       -3.07627   0.00019   0.00001   0.00359   0.00360  -3.07267
   D10        2.66438   0.00036   0.00003   0.00212   0.00215   2.66653
   D11        0.48275   0.00020   0.00000  -0.00177  -0.00177   0.48098
   D12       -1.50794   0.00008   0.00001  -0.00250  -0.00248  -1.51041
   D13       -2.88238   0.00004  -0.00001  -0.00172  -0.00173  -2.88411
   D14       -0.74350  -0.00011  -0.00002  -0.00112  -0.00111  -0.74461
   D15        1.16595  -0.00013  -0.00005  -0.00423  -0.00427   1.16168
   D16       -0.60987  -0.00001   0.00002   0.00215   0.00216  -0.60771
   D17        1.38277   0.00067   0.00022   0.00794   0.00817   1.39093
   D18        1.51137  -0.00017  -0.00024   0.02308   0.02284   1.53421
   D19       -1.11198  -0.00012  -0.00004  -0.00269  -0.00273  -1.11472
   D20        3.11089   0.00006   0.00008  -0.00002   0.00007   3.11096
   D21        1.00383  -0.00010  -0.00001  -0.00225  -0.00226   1.00157
   D22        3.07745  -0.00002  -0.00008  -0.00067  -0.00075   3.07669
   D23        1.01714   0.00016   0.00004   0.00200   0.00205   1.01918
   D24       -1.08992   0.00000  -0.00006  -0.00023  -0.00028  -1.09020
   D25        0.98470  -0.00007  -0.00006  -0.00170  -0.00176   0.98294
   D26       -1.07561   0.00011   0.00006   0.00098   0.00104  -1.07457
   D27        3.10052  -0.00005  -0.00003  -0.00125  -0.00129   3.09923
   D28        0.93725  -0.00010   0.00009  -0.00712  -0.00701   0.93024
   D29        2.98345  -0.00014   0.00007  -0.01309  -0.01304   2.97041
   D30       -1.05590   0.00013   0.00011  -0.00314  -0.00303  -1.05893
   D31        3.07414   0.00001   0.00009  -0.00590  -0.00579   3.06835
   D32       -1.16285  -0.00003   0.00006  -0.01187  -0.01182  -1.17467
   D33        1.08099   0.00024   0.00010  -0.00192  -0.00181   1.07918
   D34       -1.19441  -0.00015   0.00003  -0.00859  -0.00854  -1.20295
   D35        0.85179  -0.00020   0.00001  -0.01456  -0.01457   0.83722
   D36        3.09562   0.00007   0.00005  -0.00461  -0.00456   3.09106
   D37        1.78350  -0.00025   0.00037  -0.02910  -0.02871   1.75479
   D38       -0.35103  -0.00039   0.00026  -0.02741  -0.02714  -0.37817
   D39       -2.38385  -0.00027   0.00038  -0.02833  -0.02794  -2.41179
   D40        0.93819  -0.00003  -0.00001   0.00744   0.00744   0.94563
   D41       -1.13738   0.00049  -0.00005   0.01600   0.01594  -1.12144
   D42        3.07295   0.00002  -0.00006   0.01122   0.01117   3.08412
   D43        3.01110  -0.00030   0.00000   0.00183   0.00184   3.01294
   D44        0.93553   0.00022  -0.00004   0.01039   0.01035   0.94588
   D45       -1.13733  -0.00025  -0.00005   0.00560   0.00558  -1.13175
   D46       -1.33363  -0.00041  -0.00009  -0.00223  -0.00232  -1.33595
   D47        2.87399   0.00011  -0.00013   0.00633   0.00618   2.88017
   D48        0.80113  -0.00036  -0.00014   0.00155   0.00141   0.80255
   D49        1.32921   0.00002   0.00000   0.00177   0.00175   1.33096
   D50       -0.73749   0.00023  -0.00013   0.00419   0.00407  -0.73343
   D51       -2.83866  -0.00001   0.00001   0.00347   0.00346  -2.83520
   D52        1.37782   0.00021  -0.00012   0.00589   0.00578   1.38360
   D53       -0.76870  -0.00006  -0.00012   0.00168   0.00154  -0.76716
   D54       -2.83540   0.00016  -0.00025   0.00410   0.00386  -2.83155
         Item               Value     Threshold  Converged?
 Maximum Force            0.001480     0.000450     NO 
 RMS     Force            0.000368     0.000300     NO 
 Maximum Displacement     0.040378     0.001800     NO 
 RMS     Displacement     0.013509     0.001200     NO 
 Predicted change in Energy=-6.089484D-05
 GradGradGradGradGradGradGradGradGradGradGradGradGradGradGradGradGradGrad

                          Input orientation:                          
 ---------------------------------------------------------------------
 Center     Atomic      Atomic             Coordinates (Angstroms)
 Number     Number       Type             X           Y           Z
 ---------------------------------------------------------------------
      1          1           0        4.329528    1.557393   -0.059100
      2          6           0        3.948059    0.553669    0.124044
      3          1           0        4.611670   -0.160218   -0.364081
      4          1           0        3.967590    0.367863    1.196735
      5          6           0        2.535062    0.414839   -0.412117
      6          1           0        2.138336   -0.610754   -0.254033
      7          8           0        1.607479    1.218948    0.165949
      8          1           0       -3.322138    1.325171   -1.089250
      9          6           0       -2.919804    1.673105   -0.139197
     10          1           0       -2.136486    2.401714   -0.350997
     11          1           0       -3.715920    2.183189    0.401214
     12          6           0       -2.370757    0.508988    0.670878
     13          1           0       -3.173614   -0.182688    0.934874
     14          1           0       -1.941199    0.868817    1.608071
     15          6           0       -1.289185   -0.277331   -0.069867
     16          1           0       -0.507773    0.439740   -0.405938
     17          6           0       -0.554012   -1.303237    0.807882
     18          1           0       -1.292741   -1.962718    1.277691
     19          1           0       -0.005105   -0.787692    1.595081
     20          8           0        0.373249   -2.042631    0.051343
     21          1           0       -0.062946   -2.252168   -0.780021
     22          8           0       -1.705549   -0.838825   -1.231568
     23          1           0        2.487175    0.527817   -1.507665
 ---------------------------------------------------------------------
                    Distance matrix (angstroms):
                    1          2          3          4          5
     1  H    0.000000
     2  C    1.089276   0.000000
     3  H    1.767146   1.090083   0.000000
     4  H    1.767230   1.088839   1.769140   0.000000
     5  C    2.156423   1.517664   2.155296   2.154703   0.000000
     6  H    3.088719   2.184930   2.516441   2.531519   1.110956
     7  O    2.752225   2.433653   3.347865   2.712377   1.356894
     8  H    7.724192   7.411010   8.104169   7.699499   5.966071
     9  C    7.250698   6.963474   7.754660   7.136145   5.604755
    10  H    6.527437   6.376725   7.218122   6.617535   5.076886
    11  H    8.082867   7.840200   8.684814   7.935022   6.547010
    12  C    6.820986   6.342591   7.090365   6.361688   5.024819
    13  H    7.766145   7.205407   7.892936   7.167179   5.895795
    14  H    6.525000   6.081531   6.920145   5.944236   4.931954
    15  C    5.910692   5.306307   5.909347   5.445571   3.901423
    16  H    4.976840   4.488686   5.154649   4.754219   3.042943
    17  C    5.725717   4.917761   5.418880   4.836183   3.739326
    18  H    6.766692   5.926980   6.387997   5.754063   4.812516
    19  H    5.198537   4.426139   5.054370   4.156476   3.453603
    20  O    5.350188   4.418747   4.656208   4.476794   3.305660
    21  H    5.858866   4.977772   5.138219   5.197821   3.741380
    22  O    6.598386   5.978295   6.412511   6.287865   4.497327
    23  H    2.559811   2.190280   2.508915   3.087230   1.102399
                    6          7          8          9         10
     6  H    0.000000
     7  O    1.950898   0.000000
     8  H    5.853389   5.088018   0.000000
     9  C    5.551034   4.560226   1.088821   0.000000
    10  H    5.230533   3.960233   1.763443   1.090558   0.000000
    11  H    6.519799   5.415135   1.764296   1.089050   1.763005
    12  C    4.737215   4.072513   2.160863   1.520803   2.163683
    13  H    5.460178   5.041297   2.528394   2.159170   3.067285
    14  H    4.722200   3.846483   3.064440   2.158123   2.495167
    15  C    3.448622   3.268811   2.782094   2.543211   2.823869
    16  H    2.851053   2.325621   3.028457   2.722174   2.550504
    17  C    2.975892   3.383126   4.262647   3.918232   4.192122
    18  H    3.993279   4.446375   4.531123   4.227779   4.734216
    19  H    2.836348   2.944393   4.761568   4.190312   4.301432
    20  O    2.293263   3.489177   5.128248   4.968621   5.119849
    21  H    2.795808   3.966588   4.849258   4.896943   5.112949
    22  O    3.972788   4.142902   2.704902   2.996245   3.385588
    23  H    1.729053   2.013084   5.878687   5.693839   5.121290
                   11         12         13         14         15
    11  H    0.000000
    12  C    2.164516   0.000000
    13  H    2.485209   1.092103   0.000000
    14  H    2.516686   1.091938   1.754338   0.000000
    15  C    3.487852   1.528659   2.137646   2.134070   0.000000
    16  H    3.739427   2.152914   3.048262   2.508994   1.112537
    17  C    4.724215   2.569726   2.852029   2.698595   1.537337
    18  H    4.881450   2.763995   2.612223   2.923567   2.157882
    19  H    4.901183   2.851638   3.292620   2.548069   2.163650
    20  O    5.890778   3.797914   4.101250   4.031948   2.427893
    21  H    5.866167   3.880088   4.110944   4.355613   2.430630
    22  O    3.979967   2.424542   2.698000   3.321916   1.355796
    23  H    6.697944   5.324088   6.206073   5.425366   4.120246
                   16         17         18         19         20
    16  H    0.000000
    17  C    2.124491   0.000000
    18  H    3.036871   1.096065   0.000000
    19  H    2.400696   1.089389   1.771844   0.000000
    20  O    2.673475   1.406722   2.070227   2.025129   0.000000
    21  H    2.753938   1.913909   2.414613   2.790903   0.961945
    22  O    1.936765   2.387692   2.780275   3.299101   2.723309
    23  H    3.192377   4.238317   5.314955   4.191546   3.675104
                   21         22         23
    21  H    0.000000
    22  O    2.213499   0.000000
    23  H    3.841991   4.418469   0.000000
 Stoichiometry    C6H14O3(3)
 Framework group  C1[X(C6H14O3)]
 Deg. of freedom    63
 Full point group                 C1      NOp   1
 Largest Abelian subgroup         C1      NOp   1
 Largest concise Abelian subgroup C1      NOp   1
                         Standard orientation:                         
 ---------------------------------------------------------------------
 Center     Atomic      Atomic             Coordinates (Angstroms)
 Number     Number       Type             X           Y           Z
 ---------------------------------------------------------------------
      1          1           0        4.342528   -1.535073    0.069596
      2          6           0        3.955661   -0.534180   -0.117678
      3          1           0        4.614683    0.185199    0.368599
      4          1           0        3.975427   -0.352201   -1.191020
      5          6           0        2.541272   -0.401309    0.416318
      6          1           0        2.138996    0.621459    0.254005
      7          8           0        1.618895   -1.212717   -0.159875
      8          1           0       -3.311539   -1.341967    1.089941
      9          6           0       -2.906133   -1.691120    0.141643
     10          1           0       -2.118999   -2.414547    0.357033
     11          1           0       -3.698736   -2.207636   -0.397822
     12          6           0       -2.362651   -0.526921   -0.672058
     13          1           0       -3.169054    0.159272   -0.939530
     14          1           0       -1.929971   -0.887769   -1.607421
     15          6           0       -1.286382    0.268157    0.067059
     16          1           0       -0.501367   -0.443286    0.406673
     17          6           0       -0.555922    1.294944   -0.813591
     18          1           0       -1.297775    1.948548   -1.286682
     19          1           0       -0.003201    0.779602   -1.598250
     20          8           0        0.366282    2.042291   -0.058689
     21          1           0       -0.072068    2.252425    0.771390
     22          8           0       -1.707265    0.831563    1.226203
     23          1           0        2.492715   -0.510537    1.512216
 ---------------------------------------------------------------------
 Rotational constants (GHZ):           2.0575955           0.7070730           0.5932031
 Standard basis: Aug-CC-pVTZ (5D, 7F)
 There are   845 symmetry adapted cartesian basis functions of A   symmetry.
 There are   736 symmetry adapted basis functions of A   symmetry.
   736 basis functions,  1026 primitive gaussians,   845 cartesian basis functions
    38 alpha electrons       36 beta electrons
       nuclear repulsion energy       469.9070750392 Hartrees.
 NAtoms=   23 NActive=   23 NUniq=   23 SFac= 1.00D+00 NAtFMM=   60 NAOKFM=F Big=F
 Integral buffers will be    131072 words long.
 Raffenetti 2 integral format.
 Two-electron integral symmetry is turned on.
 Nuclear repulsion after empirical dispersion term =      469.8948411608 Hartrees.
 One-electron integrals computed using PRISM.
 NBasis=   736 RedAO= T EigKep=  3.78D-06  NBF=   736
 NBsUse=   736 1.00D-06 EigRej= -1.00D+00 NBFU=   736
 Initial guess from the checkpoint file:  "Reverse-wb-opt.chk"
 B after Tr=     0.000000    0.000000    0.000000
         Rot=    0.999999    0.001309    0.000450    0.000149 Ang=   0.16 deg.
 Initial guess <Sx>= 0.0000 <Sy>= 0.0000 <Sz>= 1.0000 <S**2>= 2.0094 S= 1.0031
 ExpMin= 2.53D-02 ExpMax= 1.53D+04 ExpMxC= 5.22D+02 IAcc=3 IRadAn=         7 AccDes= 0.00D+00
 Harris functional with IExCor= 4639 and IRadAn=       7 diagonalized for initial guess.
 HarFok:  IExCor= 4639 AccDes= 0.00D+00 IRadAn=         7 IDoV= 1 UseB2=F ITyADJ=14
 ICtDFT=  3500011 ScaDFX=  1.000000  1.000000  1.000000  1.000000
 FoFCou: FMM=F IPFlag=           0 FMFlag=      100000 FMFlg1=           0
         NFxFlg=           0 DoJE=T BraDBF=F KetDBF=T FulRan=T
         wScrn=  0.000000 ICntrl=       500 IOpCl=  0 I1Cent=   200000004 NGrid=           0
         NMat0=    1 NMatS0=      1 NMatT0=    0 NMatD0=    1 NMtDS0=    0 NMtDT0=    0
 Petite list used in FoFCou.
 Requested convergence on RMS density matrix=1.00D-08 within 128 cycles.
 Requested convergence on MAX density matrix=1.00D-06.
 Requested convergence on             energy=1.00D-06.
 No special actions if energy rises.
 Restarting incremental Fock formation.
 SCF Done:  E(UwB97XD) =  -462.628282257     A.U. after   21 cycles
            NFock= 21  Conv=0.39D-08     -V/T= 2.0059
 <Sx>= 0.0000 <Sy>= 0.0000 <Sz>= 1.0000 <S**2>= 2.0094 S= 1.0031
 <L.S>=  0.00000000000    
 Annihilation of the first spin contaminant:
 S**2 before annihilation     2.0094,   after     2.0001
 Calling FoFJK, ICntrl=      2127 FMM=F ISym2X=0 I1Cent= 0 IOpClX= 1 NMat=1 NMatS=1 NMatT=0.
 ***** Axes restored to original set *****
 -------------------------------------------------------------------
 Center     Atomic                   Forces (Hartrees/Bohr)
 Number     Number              X              Y              Z
 -------------------------------------------------------------------
      1        1           0.000113287    0.000223742   -0.000015796
      2        6           0.000116811   -0.000081982   -0.000079765
      3        1           0.000115476   -0.000127934   -0.000078123
      4        1           0.000029186   -0.000030932    0.000240383
      5        6          -0.000785086    0.000910174    0.000711172
      6        1          -0.000506672   -0.000322596   -0.000081079
      7        8           0.000223044   -0.000333607    0.000030273
      8        1          -0.000115540   -0.000066672   -0.000254091
      9        6           0.000122269   -0.000162269    0.000062527
     10        1           0.000169917    0.000175632   -0.000054037
     11        1          -0.000143928    0.000058918    0.000094799
     12        6           0.000079852    0.000137424    0.000246683
     13        1          -0.000192887   -0.000167813    0.000073681
     14        1           0.000066808    0.000076073    0.000198837
     15        6          -0.000689427   -0.000748808   -0.000695332
     16        1           0.000733136    0.000518958   -0.000683083
     17        6           0.000895891   -0.000052016   -0.000456372
     18        1          -0.000135992   -0.000173461    0.000227550
     19        1           0.000123009    0.000114711    0.000136793
     20        8          -0.000438746   -0.000136175    0.000692022
     21        1          -0.000051401    0.000049729   -0.000420369
     22        8           0.000329135    0.000341031    0.000524505
     23        1          -0.000058142   -0.000202125   -0.000421180
 -------------------------------------------------------------------
 Cartesian Forces:  Max     0.000910174 RMS     0.000353906

 GradGradGradGradGradGradGradGradGradGradGradGradGradGradGradGradGradGrad
 Berny optimization.
 Using GEDIIS/GDIIS optimizer.
 FormGI is forming the generalized inverse of G from B-inverse, IUseBI=4.
 Internal  Forces:  Max     0.000739729 RMS     0.000207384
 Search for a local minimum.
 Step number   3 out of a maximum of  129
 All quantities printed in internal units (Hartrees-Bohrs-Radians)
 Mixed Optimization -- En-DIIS/RFO-DIIS
 Swapping is turned off.
 Update second derivatives using D2CorX and points    1    2    3
 DE= -8.16D-05 DEPred=-6.09D-05 R= 1.34D+00
 TightC=F SS=  1.41D+00  RLast= 7.35D-02 DXNew= 5.0454D-01 2.2059D-01
 Trust test= 1.34D+00 RLast= 7.35D-02 DXMaxT set to 3.00D-01
 ITU=  1  1  0
     Eigenvalues ---    0.00233   0.00239   0.00314   0.00352   0.00406
     Eigenvalues ---    0.01152   0.01667   0.02292   0.02960   0.03455
     Eigenvalues ---    0.03848   0.04129   0.04304   0.04781   0.04810
     Eigenvalues ---    0.04980   0.05529   0.05551   0.05624   0.05651
     Eigenvalues ---    0.05661   0.05964   0.08354   0.08486   0.09383
     Eigenvalues ---    0.10052   0.10474   0.11793   0.12231   0.12892
     Eigenvalues ---    0.15654   0.15746   0.16000   0.16000   0.16000
     Eigenvalues ---    0.16004   0.16009   0.16572   0.17837   0.18721
     Eigenvalues ---    0.20340   0.22875   0.27168   0.28842   0.29676
     Eigenvalues ---    0.30121   0.31074   0.31985   0.32754   0.33541
     Eigenvalues ---    0.33843   0.33902   0.34022   0.34067   0.34142
     Eigenvalues ---    0.34178   0.34225   0.34404   0.35929   0.40799
     Eigenvalues ---    0.46627   0.51037   0.53218
 En-DIIS/RFO-DIIS/Sim-DIIS IScMMF=       -3 using points:     3    2
 RFO step:  Lambda=-7.72381312D-05.
 DidBck=F Rises=F RFO-DIIS coefs:    1.92608   -0.92608
 Iteration  1 RMS(Cart)=  0.01409432 RMS(Int)=  0.00007040
 Iteration  2 RMS(Cart)=  0.00011411 RMS(Int)=  0.00003708
 Iteration  3 RMS(Cart)=  0.00000001 RMS(Int)=  0.00003708
 Variable       Old X    -DE/DX   Delta X   Delta X   Delta X     New X
                                 (Linear)    (Quad)   (Total)
    R1        2.05843   0.00025  -0.00068   0.00093   0.00025   2.05869
    R2        2.05996   0.00019  -0.00041   0.00050   0.00009   2.06005
    R3        2.05761   0.00024  -0.00057   0.00086   0.00029   2.05789
    R4        2.86797   0.00037   0.00104   0.00055   0.00159   2.86956
    R5        2.09940   0.00034   0.00032   0.00166   0.00203   2.10143
    R6        2.56416  -0.00074  -0.00352  -0.00109  -0.00461   2.55955
    R7        2.08323   0.00040   0.00038   0.00112   0.00150   2.08474
    R8        4.33364  -0.00027  -0.00873  -0.00380  -0.01248   4.32116
    R9        4.39479  -0.00030  -0.01680  -0.01734  -0.03418   4.36061
   R10        2.05757   0.00029  -0.00051   0.00104   0.00053   2.05810
   R11        2.06086   0.00025  -0.00046   0.00084   0.00037   2.06123
   R12        2.05801   0.00018  -0.00058   0.00055  -0.00004   2.05797
   R13        2.87390   0.00007   0.00151  -0.00131   0.00019   2.87410
   R14        2.06377   0.00027  -0.00055   0.00096   0.00041   2.06419
   R15        2.06346   0.00022  -0.00044   0.00069   0.00025   2.06371
   R16        2.88875   0.00021   0.00292  -0.00142   0.00151   2.89025
   R17        2.10239   0.00071   0.00041   0.00207   0.00243   2.10482
   R18        2.90515   0.00028   0.00104  -0.00030   0.00072   2.90586
   R19        2.56208  -0.00069  -0.00320  -0.00125  -0.00445   2.55764
   R20        2.07126   0.00029   0.00017   0.00081   0.00098   2.07224
   R21        2.05865   0.00021   0.00041   0.00037   0.00078   2.05943
   R22        2.65832  -0.00068  -0.00218  -0.00251  -0.00468   2.65364
   R23        1.81781   0.00038  -0.00138   0.00076  -0.00062   1.81720
    A1        1.89123  -0.00001  -0.00059   0.00032  -0.00027   1.89095
    A2        1.89294  -0.00004  -0.00027  -0.00007  -0.00034   1.89260
    A3        1.92938   0.00005  -0.00041   0.00063   0.00022   1.92959
    A4        1.89491  -0.00001  -0.00073   0.00022  -0.00050   1.89441
    A5        1.92696  -0.00001   0.00211  -0.00128   0.00083   1.92780
    A6        1.92744   0.00003  -0.00017   0.00020   0.00003   1.92747
    A7        1.94620  -0.00009  -0.00227   0.00023  -0.00203   1.94418
    A8        2.01723   0.00003   0.00271  -0.00016   0.00256   2.01978
    A9        1.96292   0.00002  -0.00064   0.00001  -0.00065   1.96227
   A10        1.81557   0.00011   0.00249   0.00108   0.00355   1.81912
   A11        1.79313  -0.00011  -0.00401  -0.00159  -0.00562   1.78751
   A12        1.91022   0.00002   0.00115   0.00034   0.00149   1.91171
   A13        2.62643   0.00042   0.00086   0.00185   0.00268   2.62911
   A14        1.89489  -0.00038  -0.00446  -0.00599  -0.01060   1.88429
   A15        1.88541  -0.00002  -0.00109   0.00057  -0.00052   1.88489
   A16        1.88865  -0.00001  -0.00114   0.00044  -0.00070   1.88795
   A17        1.93219   0.00004  -0.00008   0.00030   0.00021   1.93240
   A18        1.88443   0.00001  -0.00083   0.00066  -0.00017   1.88426
   A19        1.93429   0.00002  -0.00063   0.00041  -0.00022   1.93408
   A20        1.93705  -0.00004   0.00362  -0.00230   0.00133   1.93837
   A21        1.92640   0.00005   0.00016   0.00010   0.00026   1.92666
   A22        1.92512   0.00006  -0.00057   0.00103   0.00046   1.92558
   A23        1.97258  -0.00021   0.00270  -0.00333  -0.00063   1.97195
   A24        1.86548  -0.00004  -0.00190   0.00118  -0.00071   1.86476
   A25        1.88756   0.00006  -0.00120   0.00069  -0.00052   1.88704
   A26        1.88291   0.00009   0.00056   0.00057   0.00113   1.88404
   A27        1.88787  -0.00021  -0.00311   0.00142  -0.00162   1.88625
   A28        1.98771  -0.00021   0.00199  -0.00288  -0.00087   1.98684
   A29        1.99429   0.00019   0.00318   0.00051   0.00364   1.99793
   A30        1.84077   0.00029  -0.00378   0.00063  -0.00328   1.83749
   A31        1.79650  -0.00002  -0.00283   0.00089  -0.00191   1.79459
   A32        1.93875  -0.00003   0.00311  -0.00005   0.00305   1.94180
   A33        2.46627  -0.00046  -0.00329  -0.00359  -0.00712   2.45915
   A34        1.90069   0.00004  -0.00209   0.00177  -0.00031   1.90038
   A35        1.91529   0.00000  -0.00377   0.00170  -0.00209   1.91320
   A36        1.93790   0.00000   0.00491  -0.00312   0.00176   1.93966
   A37        1.89084  -0.00003  -0.00362   0.00138  -0.00226   1.88857
   A38        1.93749  -0.00013   0.00133  -0.00011   0.00124   1.93874
   A39        1.88098   0.00011   0.00303  -0.00152   0.00152   1.88249
   A40        1.82428  -0.00052  -0.00774  -0.00689  -0.01464   1.80964
   A41        1.94974   0.00002  -0.00246  -0.00006  -0.00251   1.94723
   A42        1.85500   0.00014   0.00939  -0.00450   0.00488   1.85988
    D1        3.11925  -0.00009  -0.00283  -0.00152  -0.00434   3.11490
    D2       -1.09543   0.00001   0.00065  -0.00004   0.00060  -1.09482
    D3        1.11560   0.00009   0.00404   0.00031   0.00436   1.11996
    D4        1.02679  -0.00010  -0.00319  -0.00150  -0.00468   1.02210
    D5        3.09529   0.00000   0.00029  -0.00002   0.00026   3.09556
    D6       -0.97686   0.00008   0.00368   0.00034   0.00402  -0.97284
    D7       -1.06903  -0.00009  -0.00354  -0.00108  -0.00461  -1.07364
    D8        0.99948   0.00001  -0.00006   0.00040   0.00033   0.99982
    D9       -3.07267   0.00009   0.00333   0.00076   0.00409  -3.06858
   D10        2.66653   0.00006   0.00199  -0.00625  -0.00427   2.66226
   D11        0.48098   0.00000  -0.00164  -0.00690  -0.00856   0.47242
   D12       -1.51041  -0.00002  -0.00229  -0.00707  -0.00934  -1.51976
   D13       -2.88411  -0.00007  -0.00160  -0.00384  -0.00543  -2.88954
   D14       -0.74461  -0.00008  -0.00103  -0.00286  -0.00385  -0.74846
   D15        1.16168  -0.00014  -0.00396  -0.00403  -0.00798   1.15369
   D16       -0.60771   0.00009   0.00200   0.01050   0.01244  -0.59527
   D17        1.39093  -0.00002   0.00756   0.00137   0.00895   1.39989
   D18        1.53421   0.00005   0.02115   0.01089   0.03197   1.56618
   D19       -1.11472   0.00002  -0.00253   0.00040  -0.00213  -1.11685
   D20        3.11096   0.00000   0.00006  -0.00176  -0.00170   3.10925
   D21        1.00157  -0.00001  -0.00209  -0.00095  -0.00305   0.99852
   D22        3.07669   0.00001  -0.00070  -0.00078  -0.00148   3.07521
   D23        1.01918  -0.00001   0.00189  -0.00294  -0.00105   1.01813
   D24       -1.09020  -0.00002  -0.00026  -0.00213  -0.00239  -1.09260
   D25        0.98294   0.00001  -0.00163  -0.00037  -0.00200   0.98094
   D26       -1.07457  -0.00001   0.00096  -0.00253  -0.00157  -1.07614
   D27        3.09923  -0.00002  -0.00119  -0.00172  -0.00291   3.09632
   D28        0.93024  -0.00003  -0.00649   0.00945   0.00300   0.93324
   D29        2.97041   0.00007  -0.01208   0.00946  -0.00266   2.96774
   D30       -1.05893   0.00001  -0.00281   0.00716   0.00436  -1.05457
   D31        3.06835  -0.00006  -0.00536   0.00787   0.00255   3.07090
   D32       -1.17467   0.00004  -0.01095   0.00789  -0.00311  -1.17778
   D33        1.07918  -0.00001  -0.00168   0.00558   0.00391   1.08308
   D34       -1.20295  -0.00003  -0.00791   0.00990   0.00203  -1.20091
   D35        0.83722   0.00007  -0.01350   0.00992  -0.00363   0.83359
   D36        3.09106   0.00001  -0.00422   0.00761   0.00339   3.09445
   D37        1.75479  -0.00031  -0.02659  -0.00571  -0.03227   1.72251
   D38       -0.37817  -0.00012  -0.02513  -0.00342  -0.02855  -0.40672
   D39       -2.41179  -0.00020  -0.02588  -0.00399  -0.02983  -2.44163
   D40        0.94563   0.00001   0.00689  -0.00709  -0.00019   0.94544
   D41       -1.12144   0.00002   0.01476  -0.01081   0.00395  -1.11749
   D42        3.08412  -0.00012   0.01035  -0.00806   0.00231   3.08643
   D43        3.01294  -0.00016   0.00171  -0.00654  -0.00479   3.00815
   D44        0.94588  -0.00016   0.00958  -0.01025  -0.00065   0.94522
   D45       -1.13175  -0.00030   0.00516  -0.00751  -0.00229  -1.13404
   D46       -1.33595  -0.00004  -0.00215  -0.00520  -0.00736  -1.34331
   D47        2.88017  -0.00004   0.00573  -0.00892  -0.00323   2.87694
   D48        0.80255  -0.00018   0.00131  -0.00618  -0.00486   0.79768
   D49        1.33096  -0.00001   0.00162   0.00074   0.00229   1.33325
   D50       -0.73343   0.00015   0.00377   0.00608   0.00983  -0.72360
   D51       -2.83520  -0.00005   0.00321   0.00078   0.00396  -2.83124
   D52        1.38360   0.00011   0.00536   0.00613   0.01150   1.39510
   D53       -0.76716  -0.00009   0.00142   0.00147   0.00286  -0.76431
   D54       -2.83155   0.00007   0.00357   0.00681   0.01039  -2.82115
         Item               Value     Threshold  Converged?
 Maximum Force            0.000740     0.000450     NO 
 RMS     Force            0.000207     0.000300     YES
 Maximum Displacement     0.041949     0.001800     NO 
 RMS     Displacement     0.014161     0.001200     NO 
 Predicted change in Energy=-3.864506D-05
 GradGradGradGradGradGradGradGradGradGradGradGradGradGradGradGradGradGrad

                          Input orientation:                          
 ---------------------------------------------------------------------
 Center     Atomic      Atomic             Coordinates (Angstroms)
 Number     Number       Type             X           Y           Z
 ---------------------------------------------------------------------
      1          1           0        4.309377    1.561585   -0.050343
      2          6           0        3.929106    0.556446    0.128281
      3          1           0        4.592971   -0.154120   -0.364436
      4          1           0        3.951301    0.365228    1.200122
      5          6           0        2.514231    0.418920   -0.405638
      6          1           0        2.122114   -0.610714   -0.254961
      7          8           0        1.586529    1.216754    0.175202
      8          1           0       -3.313982    1.325319   -1.087511
      9          6           0       -2.905348    1.675073   -0.140498
     10          1           0       -2.119998    2.399670   -0.359433
     11          1           0       -3.696848    2.191056    0.401054
     12          6           0       -2.356428    0.511792    0.671054
     13          1           0       -3.160785   -0.175117    0.943695
     14          1           0       -1.919039    0.873169    1.604174
     15          6           0       -1.284130   -0.283605   -0.075108
     16          1           0       -0.500179    0.429790   -0.417290
     17          6           0       -0.545335   -1.306781    0.803450
     18          1           0       -1.283215   -1.960113    1.284261
     19          1           0        0.008613   -0.786188    1.584345
     20          8           0        0.373620   -2.052873    0.047957
     21          1           0       -0.060875   -2.261365   -0.784184
     22          8           0       -1.705757   -0.844397   -1.232498
     23          1           0        2.464976    0.533461   -1.501764
 ---------------------------------------------------------------------
                    Distance matrix (angstroms):
                    1          2          3          4          5
     1  H    0.000000
     2  C    1.089411   0.000000
     3  H    1.767123   1.090133   0.000000
     4  H    1.767244   1.088991   1.768985   0.000000
     5  C    2.157422   1.518504   2.156672   2.155579   0.000000
     6  H    3.089478   2.185031   2.515075   2.532914   1.112028
     7  O    2.753848   2.434312   3.348014   2.714351   1.354454
     8  H    7.697217   7.384554   8.076601   7.677198   5.937556
     9  C    7.216181   6.930609   7.721456   7.108206   5.569565
    10  H    6.491131   6.342476   7.182327   6.590283   5.039998
    11  H    8.043608   7.803944   8.649100   7.903565   6.509126
    12  C    6.786416   6.309084   7.057608   6.331574   4.989109
    13  H    7.733535   7.174025   7.863357   7.137190   5.863393
    14  H    6.481089   6.039816   6.880191   5.906112   4.888719
    15  C    5.890048   5.284400   5.885643   5.427424   3.876898
    16  H    4.954537   4.464556   5.126785   4.736651   3.014452
    17  C    5.703044   4.893679   5.393957   4.813802   3.714954
    18  H    6.742449   5.902343   6.364698   5.728390   4.789171
    19  H    5.165348   4.392386   5.021315   4.125309   3.419129
    20  O    5.344544   4.410950   4.645240   4.469284   3.301170
    21  H    5.852569   4.969165   5.125910   5.189799   3.736093
    22  O    6.585445   5.963704   6.395623   6.275599   4.481960
    23  H    2.562319   2.191176   2.508913   3.088309   1.103194
                    6          7          8          9         10
     6  H    0.000000
     7  O    1.952315   0.000000
     8  H    5.830309   5.061743   0.000000
     9  C    5.523884   4.526222   1.089102   0.000000
    10  H    5.202772   3.927272   1.763498   1.090755   0.000000
    11  H    6.491578   5.377206   1.764061   1.089031   1.763042
    12  C    4.709019   4.036056   2.161316   1.520906   2.163767
    13  H    5.434661   5.006483   2.529935   2.159612   3.067720
    14  H    4.689265   3.801187   3.065203   2.158642   2.495264
    15  C    3.426637   3.248756   2.780989   2.543432   2.824797
    16  H    2.825848   2.307533   3.027979   2.722532   2.550997
    17  C    2.952968   3.362703   4.262522   3.918183   4.191615
    18  H    3.973204   4.422435   4.532481   4.227982   4.733883
    19  H    2.807263   2.913294   4.757826   4.186174   4.296387
    20  O    2.286659   3.489671   5.128341   4.968373   5.119495
    21  H    2.787501   3.966317   4.851703   4.899072   5.113281
    22  O    3.957623   4.131479   2.704640   2.996534   3.384938
    23  H    1.726618   2.012654   5.847649   5.656563   5.080319
                   11         12         13         14         15
    11  H    0.000000
    12  C    2.165538   0.000000
    13  H    2.486081   1.092321   0.000000
    14  H    2.518914   1.092069   1.754157   0.000000
    15  C    3.488823   1.529456   2.138121   2.135702   0.000000
    16  H    3.740379   2.153341   3.049101   2.509196   1.113823
    17  C    4.725339   2.569980   2.853229   2.698223   1.537716
    18  H    4.882406   2.763716   2.612942   2.921319   2.158371
    19  H    4.898428   2.848204   3.290733   2.543560   2.162766
    20  O    5.891038   3.797225   4.101260   4.029866   2.427671
    21  H    5.869339   3.882999   4.116726   4.356871   2.431188
    22  O    3.980818   2.426135   2.702010   3.322985   1.353444
    23  H    6.658559   5.288435   6.175074   5.383479   4.093745
                   16         17         18         19         20
    16  H    0.000000
    17  C    2.123187   0.000000
    18  H    3.036455   1.096581   0.000000
    19  H    2.396667   1.089804   1.771150   0.000000
    20  O    2.672750   1.404244   2.069337   2.024404   0.000000
    21  H    2.751348   1.914813   2.421432   2.791219   0.961619
    22  O    1.934305   2.388611   2.785218   3.298038   2.724663
    23  H    3.158952   4.214555   5.294223   4.159239   3.669405
                   21         22         23
    21  H    0.000000
    22  O    2.216849   0.000000
    23  H    3.834827   4.400684   0.000000
 Stoichiometry    C6H14O3(3)
 Framework group  C1[X(C6H14O3)]
 Deg. of freedom    63
 Full point group                 C1      NOp   1
 Largest Abelian subgroup         C1      NOp   1
 Largest concise Abelian subgroup C1      NOp   1
                         Standard orientation:                         
 ---------------------------------------------------------------------
 Center     Atomic      Atomic             Coordinates (Angstroms)
 Number     Number       Type             X           Y           Z
 ---------------------------------------------------------------------
      1          1           0        4.323994   -1.540972    0.074613
      2          6           0        3.938708   -0.539256   -0.112298
      3          1           0        4.597124    0.178468    0.377346
      4          1           0        3.963107   -0.355529   -1.185401
      5          6           0        2.521473   -0.405813    0.416374
      6          1           0        2.124120    0.620530    0.257199
      7          8           0        1.599977   -1.212894   -0.161562
      8          1           0       -3.303680   -1.339740    1.087155
      9          6           0       -2.890233   -1.693928    0.143887
     10          1           0       -2.101553   -2.412575    0.370330
     11          1           0       -3.677211   -2.218133   -0.396358
     12          6           0       -2.345295   -0.533401   -0.674265
     13          1           0       -3.152610    0.147073   -0.954201
     14          1           0       -1.903073   -0.898953   -1.603472
     15          6           0       -1.279696    0.273220    0.069440
     16          1           0       -0.492852   -0.433359    0.419042
     17          6           0       -0.543907    1.294228   -0.814148
     18          1           0       -1.283927    1.940019   -1.301810
     19          1           0        0.015291    0.771194   -1.589653
     20          8           0        0.368597    2.050760   -0.061223
     21          1           0       -0.069578    2.262732    0.768104
     22          8           0       -1.707945    0.839858    1.221539
     23          1           0        2.469516   -0.512846    1.513134
 ---------------------------------------------------------------------
 Rotational constants (GHZ):           2.0487427           0.7144732           0.5975221
 Standard basis: Aug-CC-pVTZ (5D, 7F)
 There are   845 symmetry adapted cartesian basis functions of A   symmetry.
 There are   736 symmetry adapted basis functions of A   symmetry.
   736 basis functions,  1026 primitive gaussians,   845 cartesian basis functions
    38 alpha electrons       36 beta electrons
       nuclear repulsion energy       470.6354377895 Hartrees.
 NAtoms=   23 NActive=   23 NUniq=   23 SFac= 1.00D+00 NAtFMM=   60 NAOKFM=F Big=F
 Integral buffers will be    131072 words long.
 Raffenetti 2 integral format.
 Two-electron integral symmetry is turned on.
 Nuclear repulsion after empirical dispersion term =      470.6231323694 Hartrees.
 One-electron integrals computed using PRISM.
 NBasis=   736 RedAO= T EigKep=  3.77D-06  NBF=   736
 NBsUse=   736 1.00D-06 EigRej= -1.00D+00 NBFU=   736
 Initial guess from the checkpoint file:  "Reverse-wb-opt.chk"
 B after Tr=     0.000000    0.000000    0.000000
         Rot=    0.999999    0.001185    0.000623    0.000326 Ang=   0.16 deg.
 Initial guess <Sx>= 0.0000 <Sy>= 0.0000 <Sz>= 1.0000 <S**2>= 2.0094 S= 1.0031
 ExpMin= 2.53D-02 ExpMax= 1.53D+04 ExpMxC= 5.22D+02 IAcc=3 IRadAn=         7 AccDes= 0.00D+00
 Harris functional with IExCor= 4639 and IRadAn=       7 diagonalized for initial guess.
 HarFok:  IExCor= 4639 AccDes= 0.00D+00 IRadAn=         7 IDoV= 1 UseB2=F ITyADJ=14
 ICtDFT=  3500011 ScaDFX=  1.000000  1.000000  1.000000  1.000000
 FoFCou: FMM=F IPFlag=           0 FMFlag=      100000 FMFlg1=           0
         NFxFlg=           0 DoJE=T BraDBF=F KetDBF=T FulRan=T
         wScrn=  0.000000 ICntrl=       500 IOpCl=  0 I1Cent=   200000004 NGrid=           0
         NMat0=    1 NMatS0=      1 NMatT0=    0 NMatD0=    1 NMtDS0=    0 NMtDT0=    0
 Petite list used in FoFCou.
 Requested convergence on RMS density matrix=1.00D-08 within 128 cycles.
 Requested convergence on MAX density matrix=1.00D-06.
 Requested convergence on             energy=1.00D-06.
 No special actions if energy rises.
 Restarting incremental Fock formation.
 SCF Done:  E(UwB97XD) =  -462.628337083     A.U. after   22 cycles
            NFock= 22  Conv=0.32D-08     -V/T= 2.0059
 <Sx>= 0.0000 <Sy>= 0.0000 <Sz>= 1.0000 <S**2>= 2.0095 S= 1.0032
 <L.S>=  0.00000000000    
 Annihilation of the first spin contaminant:
 S**2 before annihilation     2.0095,   after     2.0001
 Calling FoFJK, ICntrl=      2127 FMM=F ISym2X=0 I1Cent= 0 IOpClX= 1 NMat=1 NMatS=1 NMatT=0.
 ***** Axes restored to original set *****
 -------------------------------------------------------------------
 Center     Atomic                   Forces (Hartrees/Bohr)
 Number     Number              X              Y              Z
 -------------------------------------------------------------------
      1        1           0.000049631    0.000167177   -0.000012285
      2        6          -0.000101712    0.000105335    0.000000882
      3        1          -0.000013791   -0.000126269   -0.000119280
      4        1          -0.000014181   -0.000008674    0.000162239
      5        6           0.000411856   -0.000412855   -0.000201101
      6        1          -0.000536506    0.000088510    0.000097214
      7        8          -0.000315541    0.000274261    0.000511713
      8        1          -0.000039262   -0.000073074   -0.000097993
      9        6           0.000177142   -0.000114344   -0.000173863
     10        1           0.000096688    0.000094082   -0.000012280
     11        1          -0.000116318    0.000014587    0.000197389
     12        6          -0.000035443   -0.000132307    0.000048664
     13        1          -0.000144998   -0.000086606   -0.000008972
     14        1           0.000146229    0.000050043    0.000021016
     15        6           0.000031171    0.000239226    0.000111942
     16        1           0.000357047    0.000387779   -0.000470735
     17        6          -0.000376403    0.000501455    0.000522316
     18        1          -0.000022891   -0.000107501   -0.000001901
     19        1           0.000142947   -0.000010104   -0.000037778
     20        8           0.000971570   -0.000762839    0.000211431
     21        1          -0.000530233    0.000102835   -0.000506564
     22        8          -0.000094693   -0.000192094   -0.000096804
     23        1          -0.000042307    0.000001377   -0.000145248
 -------------------------------------------------------------------
 Cartesian Forces:  Max     0.000971570 RMS     0.000267428

 GradGradGradGradGradGradGradGradGradGradGradGradGradGradGradGradGradGrad
 Berny optimization.
 Using GEDIIS/GDIIS optimizer.
 FormGI is forming the generalized inverse of G from B-inverse, IUseBI=4.
 Internal  Forces:  Max     0.000655626 RMS     0.000160650
 Search for a local minimum.
 Step number   4 out of a maximum of  129
 All quantities printed in internal units (Hartrees-Bohrs-Radians)
 Mixed Optimization -- En-DIIS/RFO-DIIS
 Swapping is turned off.
 Update second derivatives using D2CorX and points    1    2    3    4
 DE= -5.48D-05 DEPred=-3.86D-05 R= 1.42D+00
 TightC=F SS=  1.41D+00  RLast= 8.36D-02 DXNew= 5.0454D-01 2.5078D-01
 Trust test= 1.42D+00 RLast= 8.36D-02 DXMaxT set to 3.00D-01
 ITU=  1  1  1  0
     Eigenvalues ---    0.00231   0.00239   0.00285   0.00352   0.00406
     Eigenvalues ---    0.00742   0.01661   0.02209   0.02964   0.03463
     Eigenvalues ---    0.03846   0.04156   0.04244   0.04783   0.04828
     Eigenvalues ---    0.05213   0.05520   0.05553   0.05635   0.05647
     Eigenvalues ---    0.05694   0.06003   0.08338   0.08370   0.09395
     Eigenvalues ---    0.10271   0.10505   0.12029   0.12359   0.13015
     Eigenvalues ---    0.15415   0.15740   0.16000   0.16000   0.16002
     Eigenvalues ---    0.16003   0.16015   0.16875   0.17901   0.18632
     Eigenvalues ---    0.20479   0.22990   0.27103   0.28977   0.29690
     Eigenvalues ---    0.30020   0.31729   0.32216   0.32774   0.33579
     Eigenvalues ---    0.33849   0.33899   0.34024   0.34066   0.34144
     Eigenvalues ---    0.34183   0.34235   0.34485   0.35339   0.43073
     Eigenvalues ---    0.50126   0.51076   0.55408
 En-DIIS/RFO-DIIS/Sim-DIIS IScMMF=       -3 using points:     4    3    2
 RFO step:  Lambda=-5.03325119D-05.
 DidBck=F Rises=F RFO-DIIS coefs:    2.27703   -1.51627    0.23924
 Iteration  1 RMS(Cart)=  0.01691727 RMS(Int)=  0.00011416
 Iteration  2 RMS(Cart)=  0.00016348 RMS(Int)=  0.00005981
 Iteration  3 RMS(Cart)=  0.00000002 RMS(Int)=  0.00005981
 Variable       Old X    -DE/DX   Delta X   Delta X   Delta X     New X
                                 (Linear)    (Quad)   (Total)
    R1        2.05869   0.00017   0.00050  -0.00019   0.00031   2.05900
    R2        2.06005   0.00013   0.00023  -0.00006   0.00017   2.06022
    R3        2.05789   0.00016   0.00051  -0.00019   0.00032   2.05821
    R4        2.86956  -0.00005   0.00176  -0.00134   0.00042   2.86998
    R5        2.10143   0.00006   0.00250  -0.00074   0.00183   2.10326
    R6        2.55955   0.00031  -0.00498   0.00202  -0.00298   2.55656
    R7        2.08474   0.00015   0.00182  -0.00057   0.00125   2.08598
    R8        4.32116  -0.00021  -0.01368  -0.00056  -0.01417   4.30699
    R9        4.36061  -0.00015  -0.03931  -0.00278  -0.04214   4.31846
   R10        2.05810   0.00012   0.00081  -0.00055   0.00026   2.05836
   R11        2.06123   0.00013   0.00060  -0.00032   0.00028   2.06151
   R12        2.05797   0.00019   0.00010   0.00023   0.00033   2.05830
   R13        2.87410  -0.00006  -0.00014   0.00029   0.00015   2.87424
   R14        2.06419   0.00016   0.00067  -0.00030   0.00037   2.06456
   R15        2.06371   0.00009   0.00043  -0.00040   0.00003   2.06374
   R16        2.89025  -0.00020   0.00117  -0.00071   0.00046   2.89071
   R17        2.10482   0.00042   0.00300  -0.00067   0.00225   2.10707
   R18        2.90586   0.00022   0.00065   0.00088   0.00149   2.90736
   R19        2.55764   0.00019  -0.00485   0.00164  -0.00321   2.55443
   R20        2.07224   0.00008   0.00120  -0.00058   0.00062   2.07286
   R21        2.05943   0.00004   0.00090  -0.00036   0.00053   2.05996
   R22        2.65364   0.00053  -0.00542   0.00410  -0.00128   2.65235
   R23        1.81720   0.00066  -0.00043   0.00108   0.00065   1.81784
    A1        1.89095   0.00007  -0.00019   0.00053   0.00034   1.89129
    A2        1.89260  -0.00001  -0.00037   0.00028  -0.00008   1.89251
    A3        1.92959   0.00003   0.00038  -0.00024   0.00015   1.92974
    A4        1.89441   0.00007  -0.00045   0.00058   0.00012   1.89454
    A5        1.92780  -0.00017   0.00052  -0.00098  -0.00047   1.92733
    A6        1.92747   0.00001   0.00008  -0.00012  -0.00004   1.92743
    A7        1.94418   0.00005  -0.00200   0.00089  -0.00109   1.94309
    A8        2.01978  -0.00007   0.00257  -0.00118   0.00145   2.02123
    A9        1.96227   0.00003  -0.00066   0.00022  -0.00047   1.96181
   A10        1.81912   0.00003   0.00389  -0.00083   0.00298   1.82210
   A11        1.78751  -0.00002  -0.00615   0.00189  -0.00426   1.78325
   A12        1.91171   0.00000   0.00161  -0.00068   0.00091   1.91262
   A13        2.62911   0.00046   0.00320   0.00184   0.00495   2.63406
   A14        1.88429  -0.00041  -0.01239  -0.00240  -0.01509   1.86920
   A15        1.88489   0.00002  -0.00038   0.00033  -0.00005   1.88484
   A16        1.88795   0.00009  -0.00060   0.00048  -0.00012   1.88783
   A17        1.93240  -0.00001   0.00029  -0.00035  -0.00006   1.93233
   A18        1.88426   0.00006   0.00000  -0.00005  -0.00004   1.88422
   A19        1.93408   0.00003  -0.00011   0.00007  -0.00004   1.93403
   A20        1.93837  -0.00019   0.00076  -0.00045   0.00031   1.93868
   A21        1.92666   0.00000   0.00029  -0.00001   0.00028   1.92694
   A22        1.92558   0.00006   0.00073  -0.00060   0.00014   1.92571
   A23        1.97195  -0.00012  -0.00150   0.00130  -0.00021   1.97175
   A24        1.86476   0.00003  -0.00042   0.00083   0.00041   1.86518
   A25        1.88704   0.00007  -0.00035   0.00033  -0.00002   1.88702
   A26        1.88404  -0.00003   0.00130  -0.00188  -0.00059   1.88345
   A27        1.88625  -0.00021  -0.00126  -0.00036  -0.00153   1.88472
   A28        1.98684  -0.00009  -0.00163   0.00099  -0.00057   1.98626
   A29        1.99793   0.00007   0.00383  -0.00114   0.00265   2.00058
   A30        1.83749   0.00028  -0.00322   0.00050  -0.00292   1.83457
   A31        1.79459   0.00010  -0.00171   0.00203   0.00034   1.79494
   A32        1.94180  -0.00011   0.00309  -0.00169   0.00142   1.94322
   A33        2.45915  -0.00041  -0.00824  -0.00183  -0.01039   2.44876
   A34        1.90038   0.00009   0.00015  -0.00065  -0.00046   1.89993
   A35        1.91320   0.00009  -0.00170   0.00057  -0.00115   1.91205
   A36        1.93966  -0.00017   0.00098  -0.00063   0.00031   1.93997
   A37        1.88857   0.00001  -0.00195   0.00081  -0.00115   1.88742
   A38        1.93874  -0.00009   0.00124  -0.00059   0.00068   1.93942
   A39        1.88249   0.00007   0.00115   0.00056   0.00171   1.88421
   A40        1.80964  -0.00045  -0.01670  -0.00306  -0.01985   1.78979
   A41        1.94723   0.00016  -0.00257   0.00019  -0.00251   1.94472
   A42        1.85988  -0.00024   0.00381  -0.00328   0.00047   1.86035
    D1        3.11490  -0.00001  -0.00482   0.00101  -0.00379   3.11112
    D2       -1.09482   0.00001   0.00060  -0.00024   0.00034  -1.09448
    D3        1.11996  -0.00003   0.00452  -0.00204   0.00248   1.12244
    D4        1.02210   0.00000  -0.00516   0.00113  -0.00400   1.01810
    D5        3.09556   0.00002   0.00026  -0.00012   0.00013   3.09569
    D6       -0.97284  -0.00003   0.00418  -0.00191   0.00227  -0.97057
    D7       -1.07364   0.00001  -0.00498   0.00113  -0.00383  -1.07747
    D8        0.99982   0.00003   0.00044  -0.00012   0.00030   1.00012
    D9       -3.06858  -0.00001   0.00436  -0.00192   0.00244  -3.06614
   D10        2.66226  -0.00008  -0.00597  -0.00092  -0.00693   2.65533
   D11        0.47242  -0.00003  -0.01051   0.00054  -0.01004   0.46238
   D12       -1.51976  -0.00003  -0.01134   0.00087  -0.01047  -1.53023
   D13       -2.88954  -0.00011  -0.00653  -0.00303  -0.00957  -2.89911
   D14       -0.74846  -0.00008  -0.00465  -0.00323  -0.00786  -0.75632
   D15        1.15369  -0.00009  -0.00917  -0.00175  -0.01095   1.14275
   D16       -0.59527   0.00016   0.01537   0.00342   0.01866  -0.57661
   D17        1.39989  -0.00030   0.00948  -0.00198   0.00751   1.40740
   D18        1.56618   0.00021   0.03536   0.00369   0.03888   1.60505
   D19       -1.11685   0.00004  -0.00207   0.00105  -0.00102  -1.11787
   D20        3.10925  -0.00003  -0.00219   0.00040  -0.00179   3.10747
   D21        0.99852   0.00005  -0.00335   0.00236  -0.00099   0.99753
   D22        3.07521   0.00000  -0.00171   0.00082  -0.00089   3.07433
   D23        1.01813  -0.00007  -0.00183   0.00017  -0.00165   1.01648
   D24       -1.09260   0.00001  -0.00299   0.00213  -0.00086  -1.09345
   D25        0.98094   0.00002  -0.00214   0.00113  -0.00101   0.97993
   D26       -1.07614  -0.00005  -0.00225   0.00048  -0.00177  -1.07791
   D27        3.09632   0.00003  -0.00341   0.00244  -0.00098   3.09534
   D28        0.93324  -0.00003   0.00551  -0.00200   0.00358   0.93682
   D29        2.96774   0.00012  -0.00028  -0.00103  -0.00137   2.96637
   D30       -1.05457  -0.00006   0.00629  -0.00363   0.00266  -1.05192
   D31        3.07090  -0.00006   0.00464  -0.00092   0.00379   3.07469
   D32       -1.17778   0.00009  -0.00115   0.00004  -0.00117  -1.17895
   D33        1.08308  -0.00009   0.00542  -0.00255   0.00287   1.08595
   D34       -1.20091  -0.00001   0.00464  -0.00075   0.00396  -1.19696
   D35        0.83359   0.00014  -0.00115   0.00021  -0.00100   0.83259
   D36        3.09445  -0.00004   0.00542  -0.00238   0.00304   3.09749
   D37        1.72251  -0.00013  -0.03434   0.00261  -0.03172   1.69080
   D38       -0.40672  -0.00006  -0.02997   0.00135  -0.02863  -0.43535
   D39       -2.44163  -0.00009  -0.03142   0.00218  -0.02921  -2.47083
   D40        0.94544   0.00002  -0.00202  -0.00229  -0.00432   0.94111
   D41       -1.11749  -0.00010   0.00123  -0.00321  -0.00200  -1.11949
   D42        3.08643  -0.00014   0.00028  -0.00389  -0.00358   3.08285
   D43        3.00815  -0.00011  -0.00656  -0.00186  -0.00838   2.99977
   D44        0.94522  -0.00022  -0.00331  -0.00278  -0.00606   0.93917
   D45       -1.13404  -0.00027  -0.00426  -0.00346  -0.00763  -1.14167
   D46       -1.34331   0.00010  -0.00885   0.00000  -0.00888  -1.35219
   D47        2.87694  -0.00002  -0.00560  -0.00092  -0.00656   2.87039
   D48        0.79768  -0.00006  -0.00655  -0.00159  -0.00813   0.78955
   D49        1.33325  -0.00003   0.00251  -0.00056   0.00189   1.33514
   D50       -0.72360   0.00011   0.01158   0.00207   0.01358  -0.71002
   D51       -2.83124  -0.00010   0.00423  -0.00223   0.00199  -2.82925
   D52        1.39510   0.00004   0.01330   0.00040   0.01368   1.40878
   D53       -0.76431  -0.00009   0.00328  -0.00125   0.00203  -0.76228
   D54       -2.82115   0.00005   0.01235   0.00139   0.01372  -2.80743
         Item               Value     Threshold  Converged?
 Maximum Force            0.000656     0.000450     NO 
 RMS     Force            0.000161     0.000300     YES
 Maximum Displacement     0.056292     0.001800     NO 
 RMS     Displacement     0.017013     0.001200     NO 
 Predicted change in Energy=-2.430944D-05
 GradGradGradGradGradGradGradGradGradGradGradGradGradGradGradGradGradGrad

                          Input orientation:                          
 ---------------------------------------------------------------------
 Center     Atomic      Atomic             Coordinates (Angstroms)
 Number     Number       Type             X           Y           Z
 ---------------------------------------------------------------------
      1          1           0        4.285130    1.565417   -0.039237
      2          6           0        3.907066    0.557884    0.131393
      3          1           0        4.569037   -0.147169   -0.371872
      4          1           0        3.935024    0.356162    1.201344
      5          6           0        2.489446    0.423453   -0.396641
      6          1           0        2.101735   -0.610442   -0.256982
      7          8           0        1.563358    1.212758    0.194653
      8          1           0       -3.303984    1.323466   -1.087977
      9          6           0       -2.889242    1.676195   -0.144573
     10          1           0       -2.102394    2.397091   -0.370951
     11          1           0       -3.676324    2.197648    0.398531
     12          6           0       -2.340095    0.514651    0.669453
     13          1           0       -3.145477   -0.168004    0.950417
     14          1           0       -1.895010    0.878772    1.597871
     15          6           0       -1.275237   -0.288562   -0.079483
     16          1           0       -0.488728    0.421690   -0.426188
     17          6           0       -0.533896   -1.309384    0.801051
     18          1           0       -1.271654   -1.954393    1.293886
     19          1           0        0.028092   -0.784586    1.573736
     20          8           0        0.374083   -2.066156    0.044174
     21          1           0       -0.063860   -2.268704   -0.788021
     22          8           0       -1.701339   -0.851157   -1.232365
     23          1           0        2.435188    0.546360   -1.492290
 ---------------------------------------------------------------------
                    Distance matrix (angstroms):
                    1          2          3          4          5
     1  H    0.000000
     2  C    1.089574   0.000000
     3  H    1.767541   1.090221   0.000000
     4  H    1.767460   1.089160   1.769272   0.000000
     5  C    2.157847   1.518729   2.156600   2.155872   0.000000
     6  H    3.090144   2.185186   2.513047   2.534164   1.112998
     7  O    2.754472   2.434302   3.347307   2.715140   1.352875
     8  H    7.665054   7.353381   8.041147   7.653752   5.903541
     9  C    7.176001   6.893226   7.681292   7.079872   5.528398
    10  H    6.449975   6.304652   7.140116   6.564139   4.998089
    11  H    7.998507   7.763246   8.606839   7.871989   6.465044
    12  C    6.745366   6.270438   7.018438   6.299615   4.946649
    13  H    7.694029   7.136951   7.827044   7.104310   5.823808
    14  H    6.430065   5.993130   6.834936   5.866827   4.838269
    15  C    5.861446   5.255207   5.853292   5.403981   3.844528
    16  H    4.924182   4.433108   5.089945   4.714100   2.978321
    17  C    5.673939   4.863874   5.363434   4.785972   3.684805
    18  H    6.711492   5.872142   6.336756   5.697080   4.760032
    19  H    5.123141   4.350749   4.981152   4.087065   3.376390
    20  O    5.337750   4.401722   4.631765   4.459481   3.296548
    21  H    5.845928   4.960158   5.112517   5.180595   3.730986
    22  O    6.565151   5.941333   6.368176   6.256928   4.459343
    23  H    2.563616   2.191553   2.507914   3.088908   1.103855
                    6          7          8          9         10
     6  H    0.000000
     7  O    1.953941   0.000000
     8  H    5.801065   5.034721   0.000000
     9  C    5.491010   4.489487   1.089238   0.000000
    10  H    5.170391   3.893621   1.763694   1.090902   0.000000
    11  H    6.457634   5.335339   1.764239   1.089208   1.763275
    12  C    4.674823   3.993711   2.161441   1.520982   2.163914
    13  H    5.402481   4.964958   2.530743   2.160030   3.068183
    14  H    4.651044   3.747116   3.065411   2.158818   2.494906
    15  C    3.396918   3.222846   2.780559   2.543525   2.825221
    16  H    2.793641   2.285233   3.029328   2.723152   2.551308
    17  C    2.924809   3.335775   4.263064   3.918615   4.191864
    18  H    3.948562   4.390495   4.532990   4.226928   4.732570
    19  H    2.771615   2.871985   4.757240   4.185555   4.294630
    20  O    2.279162   3.491174   5.128302   4.968914   5.121117
    21  H    2.778783   3.966619   4.846861   4.894797   5.108738
    22  O    3.933534   4.117569   2.705236   2.996983   3.384374
    23  H    1.724926   2.012449   5.805640   5.607354   5.027152
                   11         12         13         14         15
    11  H    0.000000
    12  C    2.165961   0.000000
    13  H    2.486501   1.092520   0.000000
    14  H    2.520105   1.092083   1.754596   0.000000
    15  C    3.489263   1.529699   2.138463   2.135487   0.000000
    16  H    3.740983   2.153284   3.049770   2.506665   1.115016
    17  C    4.726113   2.570364   2.854017   2.697329   1.538506
    18  H    4.880937   2.761821   2.611584   2.916814   2.158968
    19  H    4.898727   2.848518   3.292452   2.542768   2.162832
    20  O    5.891638   3.797144   4.100191   4.029313   2.428042
    21  H    5.865671   3.879760   4.114787   4.353412   2.427019
    22  O    3.981909   2.427005   2.704952   3.322710   1.351744
    23  H    6.607007   5.241895   6.133592   5.330123   4.057139
                   16         17         18         19         20
    16  H    0.000000
    17  C    2.122445   0.000000
    18  H    3.036017   1.096909   0.000000
    19  H    2.392051   1.090086   1.770905   0.000000
    20  O    2.674895   1.403565   2.069474   2.025264   0.000000
    21  H    2.747664   1.914779   2.427322   2.790871   0.961961
    22  O    1.934034   2.389074   2.789928   3.296903   2.722711
    23  H    3.114707   4.185530   5.268512   4.118986   3.665258
                   21         22         23
    21  H    0.000000
    22  O    2.210932   0.000000
    23  H    3.829597   4.373954   0.000000
 Stoichiometry    C6H14O3(3)
 Framework group  C1[X(C6H14O3)]
 Deg. of freedom    63
 Full point group                 C1      NOp   1
 Largest Abelian subgroup         C1      NOp   1
 Largest concise Abelian subgroup C1      NOp   1
                         Standard orientation:                         
 ---------------------------------------------------------------------
 Center     Atomic      Atomic             Coordinates (Angstroms)
 Number     Number       Type             X           Y           Z
 ---------------------------------------------------------------------
      1          1           0        4.300272   -1.548738    0.081439
      2          6           0        3.918046   -0.545078   -0.102247
      3          1           0        4.573651    0.168806    0.396885
      4          1           0        3.950873   -0.354888   -1.174170
      5          6           0        2.496877   -0.412179    0.416552
      6          1           0        2.104700    0.618129    0.263492
      7          8           0        1.578075   -1.212625   -0.171123
      8          1           0       -3.295632   -1.334330    1.086089
      9          6           0       -2.873917   -1.695187    0.148871
     10          1           0       -2.084680   -2.409524    0.387397
     11          1           0       -3.655341   -2.226560   -0.392786
     12          6           0       -2.326195   -0.539779   -0.674793
     13          1           0       -3.133471    0.135630   -0.967585
     14          1           0       -1.874163   -0.911708   -1.596737
     15          6           0       -1.269567    0.277004    0.071115
     16          1           0       -0.481386   -0.425382    0.429843
     17          6           0       -0.528577    1.291960   -0.816465
     18          1           0       -1.266872    1.927764   -1.320332
     19          1           0        0.040314    0.761664   -1.580296
     20          8           0        0.371371    2.061587   -0.062964
     21          1           0       -0.072171    2.270941    0.764569
     22          8           0       -1.704860    0.849934    1.215442
     23          1           0        2.437210   -0.523415    1.513166
 ---------------------------------------------------------------------
 Rotational constants (GHZ):           2.0395176           0.7234978           0.6028649
 Standard basis: Aug-CC-pVTZ (5D, 7F)
 There are   845 symmetry adapted cartesian basis functions of A   symmetry.
 There are   736 symmetry adapted basis functions of A   symmetry.
   736 basis functions,  1026 primitive gaussians,   845 cartesian basis functions
    38 alpha electrons       36 beta electrons
       nuclear repulsion energy       471.5240314720 Hartrees.
 NAtoms=   23 NActive=   23 NUniq=   23 SFac= 1.00D+00 NAtFMM=   60 NAOKFM=F Big=F
 Integral buffers will be    131072 words long.
 Raffenetti 2 integral format.
 Two-electron integral symmetry is turned on.
 Nuclear repulsion after empirical dispersion term =      471.5116375057 Hartrees.
 One-electron integrals computed using PRISM.
 NBasis=   736 RedAO= T EigKep=  3.74D-06  NBF=   736
 NBsUse=   736 1.00D-06 EigRej= -1.00D+00 NBFU=   736
 Initial guess from the checkpoint file:  "Reverse-wb-opt.chk"
 B after Tr=     0.000000    0.000000    0.000000
         Rot=    0.999999    0.001243    0.000707    0.000561 Ang=   0.18 deg.
 Initial guess <Sx>= 0.0000 <Sy>= 0.0000 <Sz>= 1.0000 <S**2>= 2.0095 S= 1.0032
 ExpMin= 2.53D-02 ExpMax= 1.53D+04 ExpMxC= 5.22D+02 IAcc=3 IRadAn=         7 AccDes= 0.00D+00
 Harris functional with IExCor= 4639 and IRadAn=       7 diagonalized for initial guess.
 HarFok:  IExCor= 4639 AccDes= 0.00D+00 IRadAn=         7 IDoV= 1 UseB2=F ITyADJ=14
 ICtDFT=  3500011 ScaDFX=  1.000000  1.000000  1.000000  1.000000
 FoFCou: FMM=F IPFlag=           0 FMFlag=      100000 FMFlg1=           0
         NFxFlg=           0 DoJE=T BraDBF=F KetDBF=T FulRan=T
         wScrn=  0.000000 ICntrl=       500 IOpCl=  0 I1Cent=   200000004 NGrid=           0
         NMat0=    1 NMatS0=      1 NMatT0=    0 NMatD0=    1 NMtDS0=    0 NMtDT0=    0
 Petite list used in FoFCou.
 Requested convergence on RMS density matrix=1.00D-08 within 128 cycles.
 Requested convergence on MAX density matrix=1.00D-06.
 Requested convergence on             energy=1.00D-06.
 No special actions if energy rises.
 SCF Done:  E(UwB97XD) =  -462.628377550     A.U. after   17 cycles
            NFock= 17  Conv=0.36D-08     -V/T= 2.0059
 <Sx>= 0.0000 <Sy>= 0.0000 <Sz>= 1.0000 <S**2>= 2.0096 S= 1.0032
 <L.S>=  0.00000000000    
 Annihilation of the first spin contaminant:
 S**2 before annihilation     2.0096,   after     2.0001
 Calling FoFJK, ICntrl=      2127 FMM=F ISym2X=0 I1Cent= 0 IOpClX= 1 NMat=1 NMatS=1 NMatT=0.
 ***** Axes restored to original set *****
 -------------------------------------------------------------------
 Center     Atomic                   Forces (Hartrees/Bohr)
 Number     Number              X              Y              Z
 -------------------------------------------------------------------
      1        1           0.000010836    0.000063428   -0.000008239
      2        6          -0.000154262    0.000160507    0.000063395
      3        1          -0.000036177   -0.000061952   -0.000071376
      4        1          -0.000012259    0.000000816    0.000055140
      5        6           0.001066846   -0.001244447   -0.000914977
      6        1          -0.000519862    0.000445318    0.000250712
      7        8          -0.000618639    0.000662858    0.000810985
      8        1          -0.000012232   -0.000049293   -0.000025523
      9        6           0.000134676   -0.000068343   -0.000205086
     10        1           0.000036462    0.000023243    0.000015018
     11        1          -0.000023265   -0.000049788    0.000160299
     12        6          -0.000050806   -0.000232851   -0.000062294
     13        1          -0.000060860    0.000000602   -0.000045228
     14        1           0.000111608    0.000042789    0.000007335
     15        6           0.000694831    0.000644285    0.000626938
     16        1          -0.000114365    0.000169052   -0.000364018
     17        6          -0.001002952    0.000714412    0.000869720
     18        1           0.000106853   -0.000093146   -0.000165055
     19        1           0.000174467   -0.000113122   -0.000160138
     20        8           0.001171160   -0.000847430   -0.000149379
     21        1          -0.000521796    0.000138996   -0.000245992
     22        8          -0.000346629   -0.000441980   -0.000534591
     23        1          -0.000033634    0.000136045    0.000092356
 -------------------------------------------------------------------
 Cartesian Forces:  Max     0.001244447 RMS     0.000429590

 GradGradGradGradGradGradGradGradGradGradGradGradGradGradGradGradGradGrad
 Berny optimization.
 Using GEDIIS/GDIIS optimizer.
 FormGI is forming the generalized inverse of G from B-inverse, IUseBI=4.
 Internal  Forces:  Max     0.000990090 RMS     0.000191756
 Search for a local minimum.
 Step number   5 out of a maximum of  129
 All quantities printed in internal units (Hartrees-Bohrs-Radians)
 Mixed Optimization -- En-DIIS/RFO-DIIS
 Swapping is turned off.
 Update second derivatives using D2CorX and points    1    2    3    4    5
 DE= -4.05D-05 DEPred=-2.43D-05 R= 1.66D+00
 TightC=F SS=  1.41D+00  RLast= 9.52D-02 DXNew= 5.0454D-01 2.8566D-01
 Trust test= 1.66D+00 RLast= 9.52D-02 DXMaxT set to 3.00D-01
 ITU=  1  1  1  1  0
     Eigenvalues ---    0.00224   0.00238   0.00257   0.00352   0.00406
     Eigenvalues ---    0.00543   0.01664   0.02247   0.02950   0.03466
     Eigenvalues ---    0.03854   0.04086   0.04232   0.04799   0.04839
     Eigenvalues ---    0.05342   0.05519   0.05557   0.05637   0.05650
     Eigenvalues ---    0.05701   0.06110   0.08184   0.08353   0.09423
     Eigenvalues ---    0.10219   0.10495   0.12039   0.12404   0.12826
     Eigenvalues ---    0.15087   0.15787   0.16000   0.16000   0.16000
     Eigenvalues ---    0.16005   0.16024   0.16616   0.17877   0.18606
     Eigenvalues ---    0.20455   0.22888   0.27045   0.29000   0.29694
     Eigenvalues ---    0.30001   0.31930   0.32464   0.33202   0.33807
     Eigenvalues ---    0.33865   0.33911   0.34024   0.34099   0.34134
     Eigenvalues ---    0.34170   0.34219   0.34600   0.35109   0.43050
     Eigenvalues ---    0.50988   0.52327   0.58760
 En-DIIS/RFO-DIIS/Sim-DIIS IScMMF=       -3 using points:     5    4    3    2
 RFO step:  Lambda=-3.74367320D-05.
 DidBck=F Rises=F RFO-DIIS coefs:    2.03381   -1.15759    0.09199    0.03179
 Iteration  1 RMS(Cart)=  0.01647918 RMS(Int)=  0.00013245
 Iteration  2 RMS(Cart)=  0.00018043 RMS(Int)=  0.00007145
 Iteration  3 RMS(Cart)=  0.00000003 RMS(Int)=  0.00007145
 Variable       Old X    -DE/DX   Delta X   Delta X   Delta X     New X
                                 (Linear)    (Quad)   (Total)
    R1        2.05900   0.00006   0.00031  -0.00010   0.00021   2.05921
    R2        2.06022   0.00005   0.00017   0.00001   0.00018   2.06040
    R3        2.05821   0.00005   0.00031  -0.00009   0.00022   2.05844
    R4        2.86998  -0.00015   0.00021  -0.00004   0.00017   2.87015
    R5        2.10326  -0.00021   0.00163  -0.00063   0.00107   2.10433
    R6        2.55656   0.00099  -0.00239   0.00192  -0.00051   2.55606
    R7        2.08598  -0.00007   0.00109  -0.00045   0.00065   2.08663
    R8        4.30699  -0.00014  -0.01280   0.00051  -0.01221   4.29478
    R9        4.31846   0.00005  -0.03876   0.00187  -0.03695   4.28152
   R10        2.05836   0.00004   0.00022   0.00000   0.00022   2.05858
   R11        2.06151   0.00004   0.00026  -0.00006   0.00020   2.06170
   R12        2.05830   0.00007   0.00037  -0.00011   0.00026   2.05856
   R13        2.87424  -0.00013   0.00007   0.00003   0.00011   2.87435
   R14        2.06456   0.00003   0.00035  -0.00017   0.00018   2.06474
   R15        2.06374   0.00007   0.00001   0.00020   0.00021   2.06395
   R16        2.89071  -0.00035   0.00019  -0.00031  -0.00012   2.89059
   R17        2.10707   0.00008   0.00202  -0.00068   0.00125   2.10832
   R18        2.90736   0.00003   0.00142  -0.00009   0.00129   2.90865
   R19        2.55443   0.00075  -0.00266   0.00144  -0.00122   2.55321
   R20        2.07286  -0.00009   0.00051  -0.00041   0.00011   2.07296
   R21        2.05996  -0.00008   0.00044  -0.00023   0.00021   2.06018
   R22        2.65235   0.00078  -0.00067   0.00125   0.00061   2.65297
   R23        1.81784   0.00042   0.00079   0.00012   0.00091   1.81875
    A1        1.89129   0.00005   0.00040  -0.00014   0.00026   1.89155
    A2        1.89251   0.00000  -0.00003   0.00001  -0.00003   1.89249
    A3        1.92974   0.00001   0.00014  -0.00009   0.00005   1.92979
    A4        1.89454   0.00006   0.00022  -0.00009   0.00012   1.89466
    A5        1.92733  -0.00012  -0.00066   0.00023  -0.00043   1.92690
    A6        1.92743   0.00001  -0.00004   0.00008   0.00004   1.92746
    A7        1.94309   0.00013  -0.00079   0.00055  -0.00020   1.94289
    A8        2.02123  -0.00007   0.00109  -0.00063   0.00053   2.02176
    A9        1.96181   0.00002  -0.00038   0.00046   0.00007   1.96187
   A10        1.82210  -0.00010   0.00255  -0.00132   0.00114   1.82323
   A11        1.78325   0.00005  -0.00357   0.00169  -0.00188   1.78137
   A12        1.91262  -0.00003   0.00072  -0.00058   0.00011   1.91273
   A13        2.63406   0.00048   0.00476   0.00235   0.00700   2.64106
   A14        1.86920  -0.00041  -0.01413  -0.00260  -0.01710   1.85210
   A15        1.88484   0.00003   0.00005   0.00021   0.00025   1.88509
   A16        1.88783   0.00010   0.00000   0.00015   0.00015   1.88798
   A17        1.93233  -0.00001  -0.00009   0.00020   0.00011   1.93245
   A18        1.88422   0.00008   0.00000   0.00002   0.00002   1.88424
   A19        1.93403   0.00002   0.00000  -0.00003  -0.00002   1.93401
   A20        1.93868  -0.00022   0.00003  -0.00053  -0.00049   1.93819
   A21        1.92694  -0.00001   0.00025  -0.00029  -0.00004   1.92690
   A22        1.92571   0.00005   0.00010  -0.00001   0.00009   1.92580
   A23        1.97175  -0.00011  -0.00023   0.00003  -0.00019   1.97156
   A24        1.86518   0.00002   0.00058   0.00005   0.00063   1.86580
   A25        1.88702   0.00007   0.00008   0.00006   0.00014   1.88716
   A26        1.88345  -0.00002  -0.00077   0.00017  -0.00059   1.88286
   A27        1.88472  -0.00020  -0.00127  -0.00035  -0.00150   1.88323
   A28        1.98626  -0.00006  -0.00055  -0.00002  -0.00050   1.98576
   A29        2.00058   0.00001   0.00218  -0.00078   0.00135   2.00193
   A30        1.83457   0.00029  -0.00248   0.00138  -0.00133   1.83323
   A31        1.79494   0.00011   0.00069   0.00062   0.00134   1.79627
   A32        1.94322  -0.00010   0.00098  -0.00056   0.00045   1.94367
   A33        2.44876  -0.00037  -0.00975  -0.00189  -0.01198   2.43678
   A34        1.89993   0.00015  -0.00036   0.00077   0.00046   1.90038
   A35        1.91205   0.00015  -0.00080   0.00117   0.00034   1.91239
   A36        1.93997  -0.00024  -0.00007  -0.00104  -0.00115   1.93882
   A37        1.88742   0.00004  -0.00079   0.00130   0.00051   1.88793
   A38        1.93942  -0.00010   0.00050  -0.00122  -0.00068   1.93874
   A39        1.88421   0.00001   0.00148  -0.00089   0.00057   1.88478
   A40        1.78979  -0.00031  -0.01844  -0.00195  -0.02052   1.76927
   A41        1.94472   0.00017  -0.00220   0.00011  -0.00230   1.94242
   A42        1.86035  -0.00035  -0.00044  -0.00163  -0.00216   1.85819
    D1        3.11112   0.00007  -0.00328   0.00140  -0.00186   3.10926
    D2       -1.09448  -0.00001   0.00026  -0.00036  -0.00013  -1.09461
    D3        1.12244  -0.00009   0.00188  -0.00132   0.00056   1.12300
    D4        1.01810   0.00008  -0.00345   0.00149  -0.00194   1.01616
    D5        3.09569   0.00000   0.00009  -0.00028  -0.00021   3.09548
    D6       -0.97057  -0.00008   0.00172  -0.00124   0.00048  -0.97009
    D7       -1.07747   0.00009  -0.00326   0.00140  -0.00184  -1.07930
    D8        1.00012   0.00001   0.00027  -0.00036  -0.00011   1.00001
    D9       -3.06614  -0.00008   0.00190  -0.00132   0.00058  -3.06556
   D10        2.65533  -0.00012  -0.00670   0.00191  -0.00482   2.65051
   D11        0.46238  -0.00004  -0.00926   0.00323  -0.00612   0.45626
   D12       -1.53023   0.00000  -0.00959   0.00369  -0.00593  -1.53615
   D13       -2.89911  -0.00009  -0.00916  -0.00149  -0.01066  -2.90977
   D14       -0.75632  -0.00004  -0.00761  -0.00215  -0.00974  -0.76606
   D15        1.14275  -0.00003  -0.01019  -0.00108  -0.01130   1.13145
   D16       -0.57661   0.00015   0.01768  -0.00107   0.01646  -0.56015
   D17        1.40740  -0.00035   0.00639  -0.00393   0.00247   1.40986
   D18        1.60505   0.00022   0.03551   0.00269   0.03799   1.64305
   D19       -1.11787   0.00004  -0.00071   0.00068  -0.00002  -1.11790
   D20        3.10747  -0.00002  -0.00164   0.00081  -0.00083   3.10664
   D21        0.99753   0.00005  -0.00057   0.00057   0.00000   0.99753
   D22        3.07433  -0.00001  -0.00071   0.00031  -0.00040   3.07393
   D23        1.01648  -0.00006  -0.00164   0.00044  -0.00121   1.01528
   D24       -1.09345   0.00000  -0.00058   0.00020  -0.00038  -1.09383
   D25        0.97993   0.00002  -0.00074   0.00065  -0.00009   0.97985
   D26       -1.07791  -0.00003  -0.00167   0.00078  -0.00089  -1.07880
   D27        3.09534   0.00003  -0.00061   0.00054  -0.00007   3.09528
   D28        0.93682  -0.00005   0.00355  -0.00074   0.00289   0.93971
   D29        2.96637   0.00014  -0.00067   0.00073  -0.00002   2.96635
   D30       -1.05192  -0.00006   0.00231  -0.00085   0.00145  -1.05046
   D31        3.07469  -0.00009   0.00378  -0.00104   0.00282   3.07751
   D32       -1.17895   0.00011  -0.00044   0.00043  -0.00009  -1.17904
   D33        1.08595  -0.00009   0.00254  -0.00115   0.00138   1.08733
   D34       -1.19696  -0.00003   0.00411  -0.00087   0.00332  -1.19364
   D35        0.83259   0.00016  -0.00012   0.00060   0.00041   0.83300
   D36        3.09749  -0.00004   0.00286  -0.00098   0.00188   3.09937
   D37        1.69080  -0.00003  -0.02788   0.00045  -0.02741   1.66338
   D38       -0.43535  -0.00002  -0.02520  -0.00010  -0.02532  -0.46067
   D39       -2.47083  -0.00006  -0.02561  -0.00029  -0.02586  -2.49669
   D40        0.94111   0.00005  -0.00468  -0.00011  -0.00480   0.93632
   D41       -1.11949  -0.00017  -0.00306  -0.00280  -0.00588  -1.12537
   D42        3.08285  -0.00013  -0.00434  -0.00180  -0.00609   3.07676
   D43        2.99977  -0.00003  -0.00813   0.00034  -0.00774   2.99203
   D44        0.93917  -0.00026  -0.00651  -0.00235  -0.00882   0.93034
   D45       -1.14167  -0.00022  -0.00779  -0.00134  -0.00904  -1.15071
   D46       -1.35219   0.00019  -0.00819   0.00154  -0.00669  -1.35888
   D47        2.87039  -0.00003  -0.00657  -0.00116  -0.00777   2.86262
   D48        0.78955   0.00001  -0.00785  -0.00015  -0.00798   0.78157
   D49        1.33514  -0.00004   0.00161  -0.00029   0.00128   1.33642
   D50       -0.71002   0.00005   0.01269   0.00112   0.01370  -0.69631
   D51       -2.82925  -0.00009   0.00145  -0.00086   0.00061  -2.82864
   D52        1.40878   0.00001   0.01253   0.00055   0.01303   1.42181
   D53       -0.76228  -0.00009   0.00170  -0.00053   0.00119  -0.76109
   D54       -2.80743   0.00000   0.01278   0.00088   0.01361  -2.79382
         Item               Value     Threshold  Converged?
 Maximum Force            0.000990     0.000450     NO 
 RMS     Force            0.000192     0.000300     YES
 Maximum Displacement     0.058338     0.001800     NO 
 RMS     Displacement     0.016587     0.001200     NO 
 Predicted change in Energy=-1.821024D-05
 GradGradGradGradGradGradGradGradGradGradGradGradGradGradGradGradGradGrad

                          Input orientation:                          
 ---------------------------------------------------------------------
 Center     Atomic      Atomic             Coordinates (Angstroms)
 Number     Number       Type             X           Y           Z
 ---------------------------------------------------------------------
      1          1           0        4.262832    1.568128   -0.029057
      2          6           0        3.886887    0.558262    0.132961
      3          1           0        4.545979   -0.140744   -0.382579
      4          1           0        3.922119    0.344806    1.200539
      5          6           0        2.465898    0.428009   -0.387263
      6          1           0        2.080892   -0.608858   -0.258015
      7          8           0        1.542509    1.209184    0.218264
      8          1           0       -3.293841    1.320546   -1.090141
      9          6           0       -2.874078    1.676484   -0.150037
     10          1           0       -2.086170    2.394337   -0.382808
     11          1           0       -3.657495    2.202389    0.394345
     12          6           0       -2.324728    0.517218    0.667200
     13          1           0       -3.130920   -0.161865    0.954794
     14          1           0       -1.873911    0.884490    1.591734
     15          6           0       -1.265349   -0.292297   -0.082588
     16          1           0       -0.477248    0.415482   -0.432841
     17          6           0       -0.523055   -1.311308    0.800433
     18          1           0       -1.260495   -1.948869    1.303456
     19          1           0        0.048423   -0.784314    1.564777
     20          8           0        0.373804   -2.079132    0.040831
     21          1           0       -0.069838   -2.273315   -0.790897
     22          8           0       -1.695612   -0.857983   -1.231649
     23          1           0        2.404317    0.562340   -1.481527
 ---------------------------------------------------------------------
                    Distance matrix (angstroms):
                    1          2          3          4          5
     1  H    0.000000
     2  C    1.089685   0.000000
     3  H    1.767878   1.090318   0.000000
     4  H    1.767628   1.089278   1.769526   0.000000
     5  C    2.158044   1.518818   2.156441   2.156065   0.000000
     6  H    3.090721   2.185555   2.512231   2.535148   1.113566
     7  O    2.755026   2.434561   3.347260   2.715614   1.352607
     8  H    7.634822   7.323927   8.006172   7.633437   5.870712
     9  C    7.138758   6.858656   7.642882   7.055899   5.489109
    10  H    6.412299   6.270135   7.100143   6.542713   4.958607
    11  H    7.956956   7.725877   8.566848   7.845452   6.423028
    12  C    6.707096   6.234682   6.981517   6.271944   4.906114
    13  H    7.656919   7.102366   7.792547   7.075483   5.785624
    14  H    6.383882   5.951575   6.794410   5.834232   4.791529
    15  C    5.833081   5.226419   5.821040   5.381649   3.812332
    16  H    4.894894   4.402975   5.054179   4.693331   2.943525
    17  C    5.646585   4.836156   5.335246   4.760502   3.656458
    18  H    6.682215   5.843912   6.310878   5.668424   4.732239
    19  H    5.082867   4.311196   4.943115   4.051309   3.335322
    20  O    5.332160   4.393870   4.619921   4.450948   3.293308
    21  H    5.840301   4.952476   5.101015   5.172629   3.726933
    22  O    6.544868   5.918801   6.339780   6.238681   4.436770
    23  H    2.564246   2.191940   2.507734   3.089421   1.104197
                    6          7          8          9         10
     6  H    0.000000
     7  O    1.954987   0.000000
     8  H    5.770857   5.011447   0.000000
     9  C    5.457671   4.456485   1.089353   0.000000
    10  H    5.138011   3.864348   1.764034   1.091006   0.000000
    11  H    6.423221   5.296933   1.764537   1.089344   1.763484
    12  C    4.640427   3.954224   2.161657   1.521039   2.164024
    13  H    5.369701   4.925768   2.530977   2.160126   3.068363
    14  H    4.614339   3.696454   3.065746   2.159017   2.494696
    15  C    3.365756   3.198284   2.780504   2.543355   2.825222
    16  H    2.761144   2.265682   3.030575   2.723032   2.550882
    17  C    2.897290   3.310341   4.263587   3.918878   4.192277
    18  H    3.924116   4.359790   4.533528   4.226048   4.731666
    19  H    2.735741   2.831858   4.759176   4.187735   4.295741
    20  O    2.272699   3.494334   5.127234   4.968885   5.122779
    21  H    2.771284   3.968106   4.837311   4.886244   5.100892
    22  O    3.907942   4.106197   2.705614   2.997031   3.383881
    23  H    1.724323   2.012562   5.761689   5.556585   4.972712
                   11         12         13         14         15
    11  H    0.000000
    12  C    2.165760   0.000000
    13  H    2.486178   1.092616   0.000000
    14  H    2.520272   1.092194   1.755170   0.000000
    15  C    3.489023   1.529634   2.138581   2.135071   0.000000
    16  H    3.740488   2.152586   3.049727   2.503905   1.115676
    17  C    4.726065   2.570464   2.854121   2.696757   1.539191
    18  H    4.879041   2.760254   2.610257   2.913299   2.159948
    19  H    4.901442   2.851575   3.296626   2.545781   2.163767
    20  O    5.891330   3.796768   4.098089   4.029960   2.427928
    21  H    5.857304   3.872680   4.108027   4.347797   2.419790
    22  O    3.982301   2.427467   2.706515   3.322574   1.351099
    23  H    6.553947   5.194510   6.090893   5.277494   4.019189
                   16         17         18         19         20
    16  H    0.000000
    17  C    2.122467   0.000000
    18  H    3.036175   1.096965   0.000000
    19  H    2.388790   1.090198   1.771368   0.000000
    20  O    2.678013   1.403889   2.069329   2.026039   0.000000
    21  H    2.742957   1.913947   2.430893   2.789320   0.962443
    22  O    1.934999   2.389508   2.793943   3.296526   2.718987
    23  H    3.069971   4.157813   5.243390   4.079666   3.663049
                   21         22         23
    21  H    0.000000
    22  O    2.200129   0.000000
    23  H    3.826140   4.346167   0.000000
 Stoichiometry    C6H14O3(3)
 Framework group  C1[X(C6H14O3)]
 Deg. of freedom    63
 Full point group                 C1      NOp   1
 Largest Abelian subgroup         C1      NOp   1
 Largest concise Abelian subgroup C1      NOp   1
                         Standard orientation:                         
 ---------------------------------------------------------------------
 Center     Atomic      Atomic             Coordinates (Angstroms)
 Number     Number       Type             X           Y           Z
 ---------------------------------------------------------------------
      1          1           0        4.278211   -1.555023    0.089294
      2          6           0        3.898867   -0.549390   -0.090189
      3          1           0        4.550523    0.160068    0.420503
      4          1           0        3.941680   -0.351069   -1.160406
      5          6           0        2.473150   -0.418506    0.416772
      6          1           0        2.084356    0.614550    0.269595
      7          8           0        1.558316   -1.212678   -0.184821
      8          1           0       -3.287820   -1.328445    1.086468
      9          6           0       -2.858857   -1.695789    0.154942
     10          1           0       -2.069501   -2.406458    0.404262
     11          1           0       -3.635410   -2.233174   -0.388062
     12          6           0       -2.308379   -0.545723   -0.674442
     13          1           0       -3.115396    0.125309   -0.978166
     14          1           0       -1.848436   -0.924027   -1.589989
     15          6           0       -1.258852    0.279501    0.072070
     16          1           0       -0.470293   -0.419413    0.438712
     17          6           0       -0.514254    1.289310   -0.819539
     18          1           0       -1.250597    1.916071   -1.337520
     19          1           0        0.065804    0.754172   -1.571664
     20          8           0        0.372876    2.072210   -0.063912
     21          1           0       -0.078337    2.276152    0.761383
     22          8           0       -1.700972    0.859509    1.209431
     23          1           0        2.403405   -0.537456    1.512326
 ---------------------------------------------------------------------
 Rotational constants (GHZ):           2.0309563           0.7321532           0.6079783
 Standard basis: Aug-CC-pVTZ (5D, 7F)
 There are   845 symmetry adapted cartesian basis functions of A   symmetry.
 There are   736 symmetry adapted basis functions of A   symmetry.
   736 basis functions,  1026 primitive gaussians,   845 cartesian basis functions
    38 alpha electrons       36 beta electrons
       nuclear repulsion energy       472.3540813456 Hartrees.
 NAtoms=   23 NActive=   23 NUniq=   23 SFac= 1.00D+00 NAtFMM=   60 NAOKFM=F Big=F
 Integral buffers will be    131072 words long.
 Raffenetti 2 integral format.
 Two-electron integral symmetry is turned on.
 Nuclear repulsion after empirical dispersion term =      472.3416027900 Hartrees.
 One-electron integrals computed using PRISM.
 NBasis=   736 RedAO= T EigKep=  3.71D-06  NBF=   736
 NBsUse=   736 1.00D-06 EigRej= -1.00D+00 NBFU=   736
 Initial guess from the checkpoint file:  "Reverse-wb-opt.chk"
 B after Tr=     0.000000    0.000000    0.000000
         Rot=    0.999999    0.001073    0.000682    0.000498 Ang=   0.16 deg.
 Initial guess <Sx>= 0.0000 <Sy>= 0.0000 <Sz>= 1.0000 <S**2>= 2.0096 S= 1.0032
 ExpMin= 2.53D-02 ExpMax= 1.53D+04 ExpMxC= 5.22D+02 IAcc=3 IRadAn=         7 AccDes= 0.00D+00
 Harris functional with IExCor= 4639 and IRadAn=       7 diagonalized for initial guess.
 HarFok:  IExCor= 4639 AccDes= 0.00D+00 IRadAn=         7 IDoV= 1 UseB2=F ITyADJ=14
 ICtDFT=  3500011 ScaDFX=  1.000000  1.000000  1.000000  1.000000
 FoFCou: FMM=F IPFlag=           0 FMFlag=      100000 FMFlg1=           0
         NFxFlg=           0 DoJE=T BraDBF=F KetDBF=T FulRan=T
         wScrn=  0.000000 ICntrl=       500 IOpCl=  0 I1Cent=   200000004 NGrid=           0
         NMat0=    1 NMatS0=      1 NMatT0=    0 NMatD0=    1 NMtDS0=    0 NMtDT0=    0
 Petite list used in FoFCou.
 Requested convergence on RMS density matrix=1.00D-08 within 128 cycles.
 Requested convergence on MAX density matrix=1.00D-06.
 Requested convergence on             energy=1.00D-06.
 No special actions if energy rises.
 Restarting incremental Fock formation.
 SCF Done:  E(UwB97XD) =  -462.628406121     A.U. after   21 cycles
            NFock= 21  Conv=0.72D-08     -V/T= 2.0059
 <Sx>= 0.0000 <Sy>= 0.0000 <Sz>= 1.0000 <S**2>= 2.0096 S= 1.0032
 <L.S>=  0.00000000000    
 Annihilation of the first spin contaminant:
 S**2 before annihilation     2.0096,   after     2.0001
 Calling FoFJK, ICntrl=      2127 FMM=F ISym2X=0 I1Cent= 0 IOpClX= 1 NMat=1 NMatS=1 NMatT=0.
 ***** Axes restored to original set *****
 -------------------------------------------------------------------
 Center     Atomic                   Forces (Hartrees/Bohr)
 Number     Number              X              Y              Z
 -------------------------------------------------------------------
      1        1          -0.000016625   -0.000013902   -0.000008472
      2        6          -0.000190497    0.000148345    0.000083000
      3        1          -0.000061136    0.000001602   -0.000021210
      4        1          -0.000016253    0.000004929   -0.000027116
      5        6           0.001162046   -0.001426261   -0.001187780
      6        1          -0.000436096    0.000611666    0.000324647
      7        8          -0.000479015    0.000723353    0.000842439
      8        1           0.000019029   -0.000019123    0.000044662
      9        6           0.000083039   -0.000024744   -0.000143941
     10        1          -0.000014307   -0.000028301    0.000022456
     11        1           0.000030502   -0.000063554    0.000082570
     12        6          -0.000069035   -0.000202880   -0.000127627
     13        1           0.000002165    0.000039621   -0.000038443
     14        1           0.000048747    0.000007204   -0.000050102
     15        6           0.000948818    0.000622859    0.000914326
     16        1          -0.000432711   -0.000016882   -0.000333040
     17        6          -0.001004774    0.000594766    0.000666403
     18        1           0.000121643   -0.000015347   -0.000181151
     19        1           0.000077240   -0.000113831   -0.000156807
     20        8           0.000887993   -0.000670452   -0.000373638
     21        1          -0.000293196    0.000079557    0.000006974
     22        8          -0.000375877   -0.000418186   -0.000579386
     23        1           0.000008300    0.000179562    0.000241234
 -------------------------------------------------------------------
 Cartesian Forces:  Max     0.001426261 RMS     0.000444722

 GradGradGradGradGradGradGradGradGradGradGradGradGradGradGradGradGradGrad
 Berny optimization.
 Using GEDIIS/GDIIS optimizer.
 FormGI is forming the generalized inverse of G from B-inverse, IUseBI=4.
 Internal  Forces:  Max     0.001058356 RMS     0.000181289
 Search for a local minimum.
 Step number   6 out of a maximum of  129
 All quantities printed in internal units (Hartrees-Bohrs-Radians)
 Mixed Optimization -- En-DIIS/RFO-DIIS
 Swapping is turned off.
 Update second derivatives using D2CorX and points    1    2    3    4    5
                                                      6
 DE= -2.86D-05 DEPred=-1.82D-05 R= 1.57D+00
 TightC=F SS=  1.41D+00  RLast= 8.80D-02 DXNew= 5.0454D-01 2.6408D-01
 Trust test= 1.57D+00 RLast= 8.80D-02 DXMaxT set to 3.00D-01
 ITU=  1  1  1  1  1  0
     Eigenvalues ---    0.00218   0.00237   0.00265   0.00353   0.00406
     Eigenvalues ---    0.00492   0.01669   0.02347   0.02934   0.03469
     Eigenvalues ---    0.03876   0.03993   0.04233   0.04794   0.04843
     Eigenvalues ---    0.05305   0.05522   0.05559   0.05634   0.05649
     Eigenvalues ---    0.05664   0.06087   0.07899   0.08347   0.09373
     Eigenvalues ---    0.10093   0.10494   0.11028   0.12227   0.12707
     Eigenvalues ---    0.14814   0.15796   0.15999   0.16000   0.16000
     Eigenvalues ---    0.16010   0.16025   0.16275   0.17740   0.18514
     Eigenvalues ---    0.20301   0.22754   0.27129   0.28939   0.29700
     Eigenvalues ---    0.29942   0.31850   0.32279   0.33133   0.33627
     Eigenvalues ---    0.33856   0.33912   0.34024   0.34088   0.34153
     Eigenvalues ---    0.34181   0.34228   0.34386   0.36936   0.42559
     Eigenvalues ---    0.49490   0.51039   0.55410
 En-DIIS/RFO-DIIS/Sim-DIIS IScMMF=       -3 using points:     6    5    4    3    2
 RFO step:  Lambda=-2.34889368D-05.
 DidBck=F Rises=F RFO-DIIS coefs:    2.04600   -2.00000    1.09267   -0.09156   -0.04711
 Iteration  1 RMS(Cart)=  0.00956376 RMS(Int)=  0.00006204
 Iteration  2 RMS(Cart)=  0.00009350 RMS(Int)=  0.00003105
 Iteration  3 RMS(Cart)=  0.00000001 RMS(Int)=  0.00003105
 Variable       Old X    -DE/DX   Delta X   Delta X   Delta X     New X
                                 (Linear)    (Quad)   (Total)
    R1        2.05921  -0.00002  -0.00007   0.00021   0.00013   2.05934
    R2        2.06040  -0.00003   0.00003   0.00007   0.00009   2.06050
    R3        2.05844  -0.00003  -0.00006   0.00017   0.00011   2.05854
    R4        2.87015  -0.00024   0.00004  -0.00069  -0.00064   2.86951
    R5        2.10433  -0.00036  -0.00033   0.00006  -0.00029   2.10404
    R6        2.55606   0.00106   0.00150   0.00080   0.00232   2.55837
    R7        2.08663  -0.00022  -0.00029  -0.00011  -0.00040   2.08623
    R8        4.29478  -0.00008  -0.00143  -0.00356  -0.00502   4.28975
    R9        4.28152   0.00024  -0.00404  -0.00715  -0.01118   4.27034
   R10        2.05858  -0.00004   0.00003   0.00002   0.00005   2.05863
   R11        2.06170  -0.00003  -0.00003   0.00013   0.00010   2.06180
   R12        2.05856  -0.00001  -0.00009   0.00027   0.00018   2.05874
   R13        2.87435  -0.00015   0.00008  -0.00016  -0.00009   2.87426
   R14        2.06474  -0.00004  -0.00014   0.00023   0.00009   2.06483
   R15        2.06395  -0.00002   0.00021  -0.00010   0.00011   2.06406
   R16        2.89059  -0.00033  -0.00021  -0.00047  -0.00068   2.88991
   R17        2.10832  -0.00009  -0.00049   0.00048   0.00003   2.10835
   R18        2.90865  -0.00017   0.00008  -0.00011  -0.00001   2.90864
   R19        2.55321   0.00079   0.00101   0.00020   0.00121   2.55442
   R20        2.07296  -0.00016  -0.00033  -0.00003  -0.00036   2.07260
   R21        2.06018  -0.00012  -0.00016  -0.00002  -0.00017   2.06000
   R22        2.65297   0.00071   0.00110   0.00138   0.00246   2.65543
   R23        1.81875   0.00011   0.00018   0.00060   0.00078   1.81954
    A1        1.89155   0.00004  -0.00011   0.00028   0.00017   1.89172
    A2        1.89249   0.00001  -0.00001   0.00020   0.00019   1.89268
    A3        1.92979   0.00000  -0.00008   0.00008   0.00000   1.92979
    A4        1.89466   0.00004  -0.00009   0.00029   0.00019   1.89485
    A5        1.92690  -0.00008   0.00022  -0.00080  -0.00058   1.92632
    A6        1.92746   0.00000   0.00007  -0.00003   0.00005   1.92751
    A7        1.94289   0.00016   0.00043   0.00021   0.00063   1.94353
    A8        2.02176  -0.00009  -0.00033  -0.00100  -0.00138   2.02038
    A9        1.96187   0.00000   0.00039   0.00020   0.00059   1.96247
   A10        1.82323  -0.00015  -0.00103  -0.00034  -0.00133   1.82191
   A11        1.78137   0.00009   0.00112   0.00094   0.00205   1.78341
   A12        1.91273   0.00001  -0.00049   0.00020  -0.00027   1.91247
   A13        2.64106   0.00045   0.00302   0.00504   0.00810   2.64916
   A14        1.85210  -0.00034  -0.00519  -0.00886  -0.01389   1.83820
   A15        1.88509   0.00003   0.00019   0.00023   0.00042   1.88551
   A16        1.88798   0.00008   0.00012   0.00023   0.00035   1.88833
   A17        1.93245  -0.00001   0.00020  -0.00016   0.00004   1.93248
   A18        1.88424   0.00006   0.00000   0.00013   0.00013   1.88438
   A19        1.93401   0.00001  -0.00005   0.00014   0.00009   1.93410
   A20        1.93819  -0.00015  -0.00045  -0.00054  -0.00098   1.93721
   A21        1.92690  -0.00001  -0.00026   0.00029   0.00003   1.92693
   A22        1.92580   0.00003   0.00000  -0.00016  -0.00016   1.92564
   A23        1.97156  -0.00007   0.00004  -0.00022  -0.00017   1.97138
   A24        1.86580   0.00001   0.00007   0.00054   0.00061   1.86641
   A25        1.88716   0.00005   0.00003   0.00048   0.00051   1.88767
   A26        1.88286  -0.00002   0.00012  -0.00090  -0.00077   1.88209
   A27        1.88323  -0.00015  -0.00049  -0.00025  -0.00078   1.88244
   A28        1.98576  -0.00002   0.00000  -0.00025  -0.00029   1.98547
   A29        2.00193  -0.00004  -0.00044  -0.00047  -0.00090   2.00103
   A30        1.83323   0.00025   0.00075   0.00123   0.00207   1.83531
   A31        1.79627   0.00007   0.00066   0.00063   0.00128   1.79755
   A32        1.94367  -0.00008  -0.00030  -0.00060  -0.00090   1.94277
   A33        2.43678  -0.00030  -0.00378  -0.00587  -0.00952   2.42726
   A34        1.90038   0.00011   0.00076  -0.00007   0.00066   1.90105
   A35        1.91239   0.00008   0.00097  -0.00017   0.00081   1.91320
   A36        1.93882  -0.00015  -0.00100  -0.00025  -0.00123   1.93758
   A37        1.88793   0.00004   0.00113   0.00009   0.00122   1.88916
   A38        1.93874  -0.00006  -0.00112   0.00001  -0.00112   1.93762
   A39        1.88478  -0.00001  -0.00067   0.00040  -0.00027   1.88451
   A40        1.76927  -0.00021  -0.00495  -0.00844  -0.01335   1.75592
   A41        1.94242   0.00012  -0.00049  -0.00054  -0.00095   1.94147
   A42        1.85819  -0.00024  -0.00155  -0.00120  -0.00273   1.85546
    D1        3.10926   0.00011   0.00093   0.00045   0.00136   3.11062
    D2       -1.09461  -0.00003  -0.00034  -0.00056  -0.00089  -1.09550
    D3        1.12300  -0.00010  -0.00097  -0.00098  -0.00194   1.12106
    D4        1.01616   0.00012   0.00098   0.00056   0.00153   1.01769
    D5        3.09548  -0.00002  -0.00029  -0.00045  -0.00073   3.09475
    D6       -0.97009  -0.00009  -0.00092  -0.00086  -0.00178  -0.97187
    D7       -1.07930   0.00013   0.00091   0.00073   0.00163  -1.07767
    D8        1.00001  -0.00002  -0.00036  -0.00027  -0.00062   0.99939
    D9       -3.06556  -0.00009  -0.00099  -0.00069  -0.00167  -3.06723
   D10        2.65051  -0.00010   0.00107   0.00120   0.00230   2.65281
   D11        0.45626   0.00002   0.00191   0.00253   0.00450   0.46077
   D12       -1.53615   0.00003   0.00238   0.00208   0.00448  -1.53167
   D13       -2.90977  -0.00004  -0.00286  -0.00453  -0.00737  -2.91714
   D14       -0.76606   0.00000  -0.00328  -0.00513  -0.00840  -0.77446
   D15        1.13145   0.00004  -0.00268  -0.00414  -0.00680   1.12465
   D16       -0.56015   0.00011   0.00125   0.00372   0.00507  -0.55508
   D17        1.40986  -0.00022  -0.00296  -0.00214  -0.00509   1.40477
   D18        1.64305   0.00015   0.00816   0.01412   0.02238   1.66543
   D19       -1.11790   0.00002   0.00053   0.00046   0.00099  -1.11691
   D20        3.10664  -0.00001   0.00060  -0.00028   0.00032   3.10696
   D21        0.99753   0.00004   0.00041   0.00113   0.00155   0.99908
   D22        3.07393  -0.00001   0.00019   0.00019   0.00038   3.07430
   D23        1.01528  -0.00004   0.00027  -0.00056  -0.00029   1.01499
   D24       -1.09383   0.00001   0.00008   0.00086   0.00094  -1.09289
   D25        0.97985   0.00001   0.00051   0.00029   0.00080   0.98065
   D26       -1.07880  -0.00002   0.00059  -0.00046   0.00013  -1.07867
   D27        3.09528   0.00003   0.00040   0.00096   0.00136   3.09663
   D28        0.93971  -0.00008  -0.00031   0.00009  -0.00024   0.93947
   D29        2.96635   0.00012   0.00031   0.00130   0.00164   2.96799
   D30       -1.05046  -0.00004  -0.00056  -0.00026  -0.00081  -1.05128
   D31        3.07751  -0.00009  -0.00058   0.00066   0.00004   3.07755
   D32       -1.17904   0.00011   0.00003   0.00186   0.00192  -1.17711
   D33        1.08733  -0.00006  -0.00083   0.00030  -0.00053   1.08680
   D34       -1.19364  -0.00006  -0.00042   0.00107   0.00061  -1.19303
   D35        0.83300   0.00014   0.00019   0.00228   0.00250   0.83550
   D36        3.09937  -0.00002  -0.00067   0.00072   0.00004   3.09941
   D37        1.66338   0.00003  -0.00424  -0.00873  -0.01297   1.65041
   D38       -0.46067  -0.00001  -0.00441  -0.00897  -0.01336  -0.47403
   D39       -2.49669  -0.00005  -0.00464  -0.00906  -0.01371  -2.51040
   D40        0.93632   0.00002  -0.00057  -0.00311  -0.00368   0.93264
   D41       -1.12537  -0.00014  -0.00294  -0.00308  -0.00602  -1.13139
   D42        3.07676  -0.00009  -0.00211  -0.00331  -0.00544   3.07132
   D43        2.99203  -0.00001  -0.00068  -0.00277  -0.00346   2.98857
   D44        0.93034  -0.00017  -0.00305  -0.00274  -0.00580   0.92454
   D45       -1.15071  -0.00012  -0.00222  -0.00297  -0.00522  -1.15593
   D46       -1.35888   0.00016   0.00034  -0.00166  -0.00130  -1.36017
   D47        2.86262   0.00000  -0.00203  -0.00162  -0.00364   2.85899
   D48        0.78157   0.00005  -0.00120  -0.00185  -0.00306   0.77851
   D49        1.33642  -0.00006  -0.00006  -0.00069  -0.00072   1.33571
   D50       -0.69631  -0.00001   0.00293   0.00399   0.00697  -0.68934
   D51       -2.82864  -0.00007  -0.00055  -0.00094  -0.00149  -2.83013
   D52        1.42181  -0.00002   0.00245   0.00374   0.00620   1.42801
   D53       -0.76109  -0.00007  -0.00023  -0.00058  -0.00081  -0.76189
   D54       -2.79382  -0.00002   0.00277   0.00410   0.00688  -2.78694
         Item               Value     Threshold  Converged?
 Maximum Force            0.001058     0.000450     NO 
 RMS     Force            0.000181     0.000300     YES
 Maximum Displacement     0.035908     0.001800     NO 
 RMS     Displacement     0.009626     0.001200     NO 
 Predicted change in Energy=-9.400082D-06
 GradGradGradGradGradGradGradGradGradGradGradGradGradGradGradGradGradGrad

                          Input orientation:                          
 ---------------------------------------------------------------------
 Center     Atomic      Atomic             Coordinates (Angstroms)
 Number     Number       Type             X           Y           Z
 ---------------------------------------------------------------------
      1          1           0        4.252724    1.568176   -0.024814
      2          6           0        3.877004    0.557355    0.132165
      3          1           0        4.532496   -0.138537   -0.392206
      4          1           0        3.917861    0.336171    1.198025
      5          6           0        2.453518    0.431575   -0.381294
      6          1           0        2.067517   -0.605272   -0.256262
      7          8           0        1.534135    1.209639    0.236941
      8          1           0       -3.288126    1.317529   -1.092589
      9          6           0       -2.865984    1.675722   -0.154375
     10          1           0       -2.077701    2.392166   -0.390439
     11          1           0       -3.647673    2.203633    0.390742
     12          6           0       -2.316636    0.518227    0.665285
     13          1           0       -3.123068   -0.159432    0.955728
     14          1           0       -1.863781    0.887847    1.587953
     15          6           0       -1.258587   -0.293398   -0.083363
     16          1           0       -0.471012    0.413868   -0.435876
     17          6           0       -0.517824   -1.312147    0.801237
     18          1           0       -1.255653   -1.945779    1.308215
     19          1           0        0.059346   -0.785432    1.561355
     20          8           0        0.373320   -2.086917    0.039555
     21          1           0       -0.074520   -2.275187   -0.791763
     22          8           0       -1.691749   -0.862210   -1.230545
     23          1           0        2.385315    0.575391   -1.473745
 ---------------------------------------------------------------------
                    Distance matrix (angstroms):
                    1          2          3          4          5
     1  H    0.000000
     2  C    1.089755   0.000000
     3  H    1.768083   1.090367   0.000000
     4  H    1.767853   1.089334   1.769734   0.000000
     5  C    2.157796   1.518478   2.155759   2.155842   0.000000
     6  H    3.090724   2.185594   2.512457   2.534766   1.113410
     7  O    2.754594   2.434232   3.347174   2.714549   1.353833
     8  H    7.620196   7.308691   7.985786   7.624711   5.852976
     9  C    7.120700   6.841107   7.621391   7.045846   5.467769
    10  H    6.394289   6.252852   7.078076   6.534302   4.937200
    11  H    7.936798   7.707000   8.544819   7.834311   6.400059
    12  C    6.688432   6.216665   6.961338   6.259865   4.884384
    13  H    7.638613   7.084705   7.773353   7.062507   5.765000
    14  H    6.362036   5.931708   6.773984   5.820977   4.767095
    15  C    5.817511   5.210041   5.801380   5.369723   3.793952
    16  H    4.880069   4.387311   5.034098   4.683788   2.925092
    17  C    5.633537   4.822572   5.320469   4.748651   3.642501
    18  H    6.668363   5.830347   6.297637   5.655501   4.718496
    19  H    5.063579   4.291873   4.923814   4.034618   3.314673
    20  O    5.330443   4.390507   4.613171   4.447154   3.293499
    21  H    5.838210   4.948887   5.094067   5.168903   3.726395
    22  O    6.534319   5.906197   6.322005   6.229109   4.424743
    23  H    2.563638   2.191896   2.507948   3.089382   1.103986
                    6          7          8          9         10
     6  H    0.000000
     7  O    1.954904   0.000000
     8  H    5.751480   5.003348   0.000000
     9  C    5.436244   4.442006   1.089381   0.000000
    10  H    5.117175   3.851927   1.764366   1.091059   0.000000
    11  H    6.400934   5.278524   1.764859   1.089441   1.763689
    12  C    4.618690   3.935730   2.161665   1.520993   2.164091
    13  H    5.348820   4.907194   2.530664   2.160141   3.068486
    14  H    4.591910   3.670779   3.065728   2.158904   2.494549
    15  C    3.345165   3.187634   2.780764   2.542872   2.824446
    16  H    2.741357   2.259767   3.030513   2.721656   2.548956
    17  C    2.881312   3.299753   4.263372   3.918470   4.192284
    18  H    3.909988   4.345942   4.532547   4.224643   4.730640
    19  H    2.714580   2.812363   4.761453   4.190294   4.298093
    20  O    2.270040   3.500533   5.126225   4.968717   5.123923
    21  H    2.768339   3.973666   4.829634   4.879366   5.094897
    22  O    3.891957   4.105168   2.705312   2.996342   3.383150
    23  H    1.725464   2.013263   5.734455   5.525180   4.938901
                   11         12         13         14         15
    11  H    0.000000
    12  C    2.165093   0.000000
    13  H    2.485657   1.092663   0.000000
    14  H    2.519301   1.092251   1.755649   0.000000
    15  C    3.488219   1.529273   2.138679   2.134221   0.000000
    16  H    3.738681   2.151691   3.049367   2.502069   1.115691
    17  C    4.724952   2.569918   2.853054   2.696386   1.539187
    18  H    4.876591   2.758690   2.608165   2.911616   2.160292
    19  H    4.903757   2.854428   3.299457   2.549311   2.164288
    20  O    5.890716   3.796600   4.096255   4.031300   2.427950
    21  H    5.850262   3.866941   4.101681   4.343879   2.414815
    22  O    3.981658   2.426986   2.705986   3.322082   1.351740
    23  H    6.521076   5.165952   6.065030   5.246565   3.995745
                   16         17         18         19         20
    16  H    0.000000
    17  C    2.124092   0.000000
    18  H    3.037343   1.096773   0.000000
    19  H    2.389254   1.090107   1.771922   0.000000
    20  O    2.681950   1.405192   2.069534   2.026898   0.000000
    21  H    2.741328   1.913534   2.431767   2.788271   0.962858
    22  O    1.936511   2.389285   2.794566   3.296503   2.716168
    23  H    3.043331   4.143254   5.229938   4.058794   3.664162
                   21         22         23
    21  H    0.000000
    22  O    2.191908   0.000000
    23  H    3.826445   4.329931   0.000000
 Stoichiometry    C6H14O3(3)
 Framework group  C1[X(C6H14O3)]
 Deg. of freedom    63
 Full point group                 C1      NOp   1
 Largest Abelian subgroup         C1      NOp   1
 Largest concise Abelian subgroup C1      NOp   1
                         Standard orientation:                         
 ---------------------------------------------------------------------
 Center     Atomic      Atomic             Coordinates (Angstroms)
 Number     Number       Type             X           Y           Z
 ---------------------------------------------------------------------
      1          1           0        4.268263   -1.555466    0.095994
      2          6           0        3.889239   -0.549164   -0.080820
      3          1           0        4.536344    0.158290    0.438473
      4          1           0        3.939250   -0.344938   -1.149670
      5          6           0        2.460314   -0.422169    0.416994
      6          1           0        2.070580    0.610618    0.271604
      7          8           0        1.550625   -1.214593   -0.197330
      8          1           0       -3.283583   -1.324881    1.087878
      9          6           0       -2.850765   -1.696019    0.159613
     10          1           0       -2.061366   -2.404681    0.414674
     11          1           0       -3.624663   -2.236471   -0.384330
     12          6           0       -2.299124   -0.549152   -0.673339
     13          1           0       -3.105965    0.119766   -0.982317
     14          1           0       -1.835689   -0.931314   -1.585584
     15          6           0       -1.252187    0.279607    0.072153
     16          1           0       -0.464655   -0.418010    0.443488
     17          6           0       -0.507857    1.287649   -0.821672
     18          1           0       -1.243815    1.909406   -1.345785
     19          1           0        0.079078    0.751639   -1.567683
     20          8           0        0.372235    2.078945   -0.064142
     21          1           0       -0.084445    2.278340    0.759740
     22          8           0       -1.699034    0.864640    1.205849
     23          1           0        2.382335   -0.548745    1.510924
 ---------------------------------------------------------------------
 Rotational constants (GHZ):           2.0256066           0.7366287           0.6105247
 Standard basis: Aug-CC-pVTZ (5D, 7F)
 There are   845 symmetry adapted cartesian basis functions of A   symmetry.
 There are   736 symmetry adapted basis functions of A   symmetry.
   736 basis functions,  1026 primitive gaussians,   845 cartesian basis functions
    38 alpha electrons       36 beta electrons
       nuclear repulsion energy       472.7327092666 Hartrees.
 NAtoms=   23 NActive=   23 NUniq=   23 SFac= 1.00D+00 NAtFMM=   60 NAOKFM=F Big=F
 Integral buffers will be    131072 words long.
 Raffenetti 2 integral format.
 Two-electron integral symmetry is turned on.
 Nuclear repulsion after empirical dispersion term =      472.7201853426 Hartrees.
 One-electron integrals computed using PRISM.
 NBasis=   736 RedAO= T EigKep=  3.69D-06  NBF=   736
 NBsUse=   736 1.00D-06 EigRej= -1.00D+00 NBFU=   736
 Initial guess from the checkpoint file:  "Reverse-wb-opt.chk"
 B after Tr=     0.000000    0.000000    0.000000
         Rot=    1.000000    0.000509    0.000377    0.000111 Ang=   0.07 deg.
 Initial guess <Sx>= 0.0000 <Sy>= 0.0000 <Sz>= 1.0000 <S**2>= 2.0096 S= 1.0032
 ExpMin= 2.53D-02 ExpMax= 1.53D+04 ExpMxC= 5.22D+02 IAcc=3 IRadAn=         7 AccDes= 0.00D+00
 Harris functional with IExCor= 4639 and IRadAn=       7 diagonalized for initial guess.
 HarFok:  IExCor= 4639 AccDes= 0.00D+00 IRadAn=         7 IDoV= 1 UseB2=F ITyADJ=14
 ICtDFT=  3500011 ScaDFX=  1.000000  1.000000  1.000000  1.000000
 FoFCou: FMM=F IPFlag=           0 FMFlag=      100000 FMFlg1=           0
         NFxFlg=           0 DoJE=T BraDBF=F KetDBF=T FulRan=T
         wScrn=  0.000000 ICntrl=       500 IOpCl=  0 I1Cent=   200000004 NGrid=           0
         NMat0=    1 NMatS0=      1 NMatT0=    0 NMatD0=    1 NMtDS0=    0 NMtDT0=    0
 Petite list used in FoFCou.
 Requested convergence on RMS density matrix=1.00D-08 within 128 cycles.
 Requested convergence on MAX density matrix=1.00D-06.
 Requested convergence on             energy=1.00D-06.
 No special actions if energy rises.
 SCF Done:  E(UwB97XD) =  -462.628428623     A.U. after   20 cycles
            NFock= 20  Conv=0.82D-08     -V/T= 2.0059
 <Sx>= 0.0000 <Sy>= 0.0000 <Sz>= 1.0000 <S**2>= 2.0096 S= 1.0032
 <L.S>=  0.00000000000    
 Annihilation of the first spin contaminant:
 S**2 before annihilation     2.0096,   after     2.0001
 Calling FoFJK, ICntrl=      2127 FMM=F ISym2X=0 I1Cent= 0 IOpClX= 1 NMat=1 NMatS=1 NMatT=0.
 ***** Axes restored to original set *****
 -------------------------------------------------------------------
 Center     Atomic                   Forces (Hartrees/Bohr)
 Number     Number              X              Y              Z
 -------------------------------------------------------------------
      1        1          -0.000031957   -0.000071640   -0.000001772
      2        6          -0.000055359    0.000043188    0.000051039
      3        1          -0.000025015    0.000041852    0.000025486
      4        1          -0.000011389    0.000011995   -0.000079032
      5        6           0.000607287   -0.000795658   -0.000768662
      6        1          -0.000343363    0.000488929    0.000251484
      7        8          -0.000058246    0.000418969    0.000525406
      8        1           0.000028725    0.000016865    0.000064817
      9        6          -0.000006087    0.000011466   -0.000032229
     10        1          -0.000047639   -0.000057691    0.000023223
     11        1           0.000054706   -0.000041824   -0.000018588
     12        6          -0.000038654   -0.000044555   -0.000064334
     13        1           0.000062464    0.000055842   -0.000033384
     14        1          -0.000019609   -0.000014178   -0.000042587
     15        6           0.000680086    0.000219680    0.000690782
     16        1          -0.000508149   -0.000176544   -0.000297936
     17        6          -0.000393262    0.000235661    0.000090570
     18        1           0.000069205    0.000028564   -0.000107670
     19        1           0.000007320   -0.000084817   -0.000058483
     20        8           0.000232300   -0.000225863   -0.000272874
     21        1          -0.000029753    0.000016320    0.000220270
     22        8          -0.000202902   -0.000182689   -0.000374767
     23        1           0.000029291    0.000106129    0.000209241
 -------------------------------------------------------------------
 Cartesian Forces:  Max     0.000795658 RMS     0.000259302

 GradGradGradGradGradGradGradGradGradGradGradGradGradGradGradGradGradGrad
 Berny optimization.
 Using GEDIIS/GDIIS optimizer.
 FormGI is forming the generalized inverse of G from B-inverse, IUseBI=4.
 Internal  Forces:  Max     0.000511007 RMS     0.000107917
 Search for a local minimum.
 Step number   7 out of a maximum of  129
 All quantities printed in internal units (Hartrees-Bohrs-Radians)
 Mixed Optimization -- En-DIIS/RFO-DIIS
 Swapping is turned off.
 Update second derivatives using D2CorX and points    1    2    3    4    5
                                                      6    7
 DE= -2.25D-05 DEPred=-9.40D-06 R= 2.39D+00
 TightC=F SS=  1.41D+00  RLast= 4.88D-02 DXNew= 5.0454D-01 1.4648D-01
 Trust test= 2.39D+00 RLast= 4.88D-02 DXMaxT set to 3.00D-01
 ITU=  1  1  1  1  1  1  0
     Eigenvalues ---    0.00208   0.00237   0.00291   0.00352   0.00406
     Eigenvalues ---    0.00487   0.01628   0.02356   0.02944   0.03442
     Eigenvalues ---    0.03553   0.03959   0.04231   0.04462   0.04810
     Eigenvalues ---    0.04949   0.05529   0.05554   0.05641   0.05656
     Eigenvalues ---    0.05765   0.06031   0.06481   0.08343   0.09385
     Eigenvalues ---    0.09904   0.10352   0.10556   0.12237   0.12706
     Eigenvalues ---    0.14453   0.15850   0.15995   0.16000   0.16000
     Eigenvalues ---    0.16010   0.16027   0.16297   0.17475   0.18549
     Eigenvalues ---    0.20351   0.22872   0.27234   0.28922   0.29628
     Eigenvalues ---    0.29780   0.31227   0.32126   0.32713   0.33535
     Eigenvalues ---    0.33860   0.33907   0.34025   0.34082   0.34148
     Eigenvalues ---    0.34183   0.34237   0.34419   0.37409   0.41087
     Eigenvalues ---    0.45011   0.51098   0.54582
 En-DIIS/RFO-DIIS/Sim-DIIS IScMMF=       -3 using points:     7    6    5    4    3    2
 RFO step:  Lambda=-2.26320898D-05.
 DidBck=F Rises=F RFO-DIIS coefs:    2.81635   -2.00000   -0.74499    1.44957   -0.38861
                  RFO-DIIS coefs:   -0.13232
 Iteration  1 RMS(Cart)=  0.00822148 RMS(Int)=  0.00008185
 Iteration  2 RMS(Cart)=  0.00013151 RMS(Int)=  0.00004513
 Iteration  3 RMS(Cart)=  0.00000002 RMS(Int)=  0.00004513
 Variable       Old X    -DE/DX   Delta X   Delta X   Delta X     New X
                                 (Linear)    (Quad)   (Total)
    R1        2.05934  -0.00008  -0.00005  -0.00010  -0.00015   2.05919
    R2        2.06050  -0.00005  -0.00003  -0.00003  -0.00005   2.06044
    R3        2.05854  -0.00008  -0.00008  -0.00011  -0.00019   2.05835
    R4        2.86951  -0.00012  -0.00062  -0.00013  -0.00075   2.86876
    R5        2.10404  -0.00030  -0.00133   0.00020  -0.00113   2.10291
    R6        2.55837   0.00051   0.00417  -0.00079   0.00341   2.56178
    R7        2.08623  -0.00020  -0.00117  -0.00006  -0.00123   2.08500
    R8        4.28975  -0.00006  -0.00148  -0.00071  -0.00218   4.28758
    R9        4.27034   0.00033   0.00541   0.00802   0.01339   4.28373
   R10        2.05863  -0.00007   0.00002  -0.00019  -0.00017   2.05846
   R11        2.06180  -0.00008   0.00002  -0.00017  -0.00015   2.06165
   R12        2.05874  -0.00007  -0.00013   0.00004  -0.00009   2.05865
   R13        2.87426  -0.00009   0.00001  -0.00025  -0.00024   2.87402
   R14        2.06483  -0.00009  -0.00008  -0.00013  -0.00022   2.06462
   R15        2.06406  -0.00005   0.00020  -0.00024  -0.00005   2.06401
   R16        2.88991  -0.00011  -0.00044   0.00001  -0.00043   2.88948
   R17        2.10835  -0.00014  -0.00095  -0.00015  -0.00108   2.10727
   R18        2.90864  -0.00020  -0.00112  -0.00037  -0.00145   2.90720
   R19        2.55442   0.00046   0.00263  -0.00017   0.00246   2.55688
   R20        2.07260  -0.00011  -0.00072   0.00011  -0.00061   2.07199
   R21        2.06000  -0.00008  -0.00038   0.00007  -0.00031   2.05970
   R22        2.65543   0.00013   0.00280  -0.00088   0.00189   2.65731
   R23        1.81954  -0.00018   0.00014  -0.00016  -0.00002   1.81952
    A1        1.89172   0.00000  -0.00028   0.00014  -0.00014   1.89159
    A2        1.89268   0.00001   0.00022   0.00003   0.00024   1.89292
    A3        1.92979  -0.00001  -0.00009  -0.00009  -0.00019   1.92960
    A4        1.89485   0.00000  -0.00015   0.00024   0.00009   1.89494
    A5        1.92632   0.00001   0.00019  -0.00013   0.00006   1.92637
    A6        1.92751  -0.00001   0.00011  -0.00017  -0.00006   1.92745
    A7        1.94353   0.00009   0.00081  -0.00037   0.00045   1.94398
    A8        2.02038   0.00000  -0.00223   0.00046  -0.00185   2.01854
    A9        1.96247  -0.00003   0.00107  -0.00027   0.00079   1.96326
   A10        1.82191  -0.00015  -0.00318  -0.00030  -0.00342   1.81848
   A11        1.78341   0.00008   0.00452   0.00003   0.00449   1.78791
   A12        1.91247   0.00001  -0.00041   0.00038   0.00002   1.91249
   A13        2.64916   0.00038   0.01035   0.00249   0.01286   2.66202
   A14        1.83820  -0.00023  -0.01424  -0.00346  -0.01758   1.82062
   A15        1.88551   0.00001   0.00033  -0.00003   0.00030   1.88581
   A16        1.88833   0.00001   0.00018   0.00004   0.00022   1.88855
   A17        1.93248   0.00000   0.00021  -0.00011   0.00010   1.93258
   A18        1.88438   0.00001   0.00007   0.00001   0.00008   1.88446
   A19        1.93410  -0.00001   0.00001  -0.00011  -0.00010   1.93400
   A20        1.93721  -0.00002  -0.00077   0.00019  -0.00058   1.93663
   A21        1.92693   0.00000  -0.00005   0.00004  -0.00001   1.92692
   A22        1.92564   0.00000  -0.00028   0.00011  -0.00016   1.92548
   A23        1.97138   0.00000  -0.00003   0.00006   0.00003   1.97142
   A24        1.86641   0.00000  -0.00003   0.00029   0.00025   1.86666
   A25        1.88767   0.00000   0.00048  -0.00026   0.00022   1.88790
   A26        1.88209   0.00000  -0.00009  -0.00024  -0.00032   1.88176
   A27        1.88244  -0.00010  -0.00102   0.00003  -0.00099   1.88145
   A28        1.98547  -0.00001  -0.00007  -0.00007  -0.00020   1.98528
   A29        2.00103  -0.00002  -0.00199   0.00022  -0.00177   1.99926
   A30        1.83531   0.00016   0.00447  -0.00009   0.00441   1.83972
   A31        1.79755   0.00000   0.00036  -0.00068  -0.00033   1.79722
   A32        1.94277  -0.00002  -0.00101   0.00046  -0.00055   1.94222
   A33        2.42726  -0.00020  -0.00962  -0.00136  -0.01102   2.41625
   A34        1.90105   0.00004   0.00109  -0.00082   0.00024   1.90129
   A35        1.91320   0.00002   0.00085   0.00021   0.00108   1.91428
   A36        1.93758  -0.00002  -0.00070   0.00060  -0.00010   1.93748
   A37        1.88916   0.00001   0.00150  -0.00067   0.00083   1.88998
   A38        1.93762  -0.00004  -0.00170   0.00041  -0.00128   1.93634
   A39        1.88451  -0.00001  -0.00096   0.00025  -0.00071   1.88380
   A40        1.75592  -0.00014  -0.01078  -0.00090  -0.01162   1.74430
   A41        1.94147   0.00007  -0.00063   0.00086   0.00049   1.94196
   A42        1.85546  -0.00009  -0.00111  -0.00104  -0.00212   1.85335
    D1        3.11062   0.00009   0.00366   0.00012   0.00376   3.11438
    D2       -1.09550  -0.00004  -0.00151  -0.00023  -0.00172  -1.09722
    D3        1.12106  -0.00005  -0.00308   0.00048  -0.00260   1.11846
    D4        1.01769   0.00009   0.00395   0.00009   0.00401   1.02170
    D5        3.09475  -0.00004  -0.00122  -0.00026  -0.00147   3.09328
    D6       -0.97187  -0.00004  -0.00280   0.00044  -0.00235  -0.97422
    D7       -1.07767   0.00009   0.00394  -0.00001   0.00391  -1.07377
    D8        0.99939  -0.00004  -0.00123  -0.00037  -0.00158   0.99781
    D9       -3.06723  -0.00005  -0.00280   0.00034  -0.00246  -3.06969
   D10        2.65281  -0.00001   0.00956   0.00131   0.01093   2.66374
   D11        0.46077   0.00004   0.01393   0.00116   0.01520   0.47596
   D12       -1.53167   0.00005   0.01376   0.00084   0.01470  -1.51698
   D13       -2.91714   0.00002  -0.00560  -0.00038  -0.00592  -2.92306
   D14       -0.77446   0.00003  -0.00832  -0.00079  -0.00899  -0.78345
   D15        1.12465   0.00005  -0.00484  -0.00074  -0.00549   1.11916
   D16       -0.55508   0.00008  -0.00438   0.00201  -0.00223  -0.55732
   D17        1.40477  -0.00007  -0.01093   0.00070  -0.01018   1.39459
   D18        1.66543   0.00006   0.01725   0.00340   0.02080   1.68623
   D19       -1.11691   0.00000   0.00127  -0.00032   0.00095  -1.11596
   D20        3.10696   0.00000   0.00151  -0.00076   0.00075   3.10771
   D21        0.99908   0.00000   0.00184  -0.00058   0.00126   1.00034
   D22        3.07430   0.00000   0.00072  -0.00014   0.00057   3.07488
   D23        1.01499   0.00000   0.00096  -0.00059   0.00037   1.01536
   D24       -1.09289   0.00000   0.00128  -0.00040   0.00088  -1.09202
   D25        0.98065   0.00000   0.00113  -0.00021   0.00092   0.98156
   D26       -1.07867   0.00000   0.00137  -0.00066   0.00071  -1.07796
   D27        3.09663   0.00000   0.00169  -0.00047   0.00122   3.09786
   D28        0.93947  -0.00007  -0.00366   0.00051  -0.00317   0.93630
   D29        2.96799   0.00006   0.00114   0.00038   0.00153   2.96952
   D30       -1.05128   0.00001  -0.00235   0.00120  -0.00114  -1.05241
   D31        3.07755  -0.00007  -0.00340   0.00042  -0.00300   3.07455
   D32       -1.17711   0.00006   0.00141   0.00029   0.00170  -1.17541
   D33        1.08680   0.00000  -0.00208   0.00111  -0.00097   1.08583
   D34       -1.19303  -0.00007  -0.00324   0.00049  -0.00276  -1.19578
   D35        0.83550   0.00006   0.00157   0.00037   0.00194   0.83744
   D36        3.09941   0.00001  -0.00192   0.00119  -0.00073   3.09869
   D37        1.65041   0.00001  -0.00968  -0.00221  -0.01185   1.63856
   D38       -0.47403  -0.00002  -0.01149  -0.00210  -0.01353  -0.48756
   D39       -2.51040  -0.00006  -0.01227  -0.00229  -0.01452  -2.52492
   D40        0.93264   0.00000  -0.00090   0.00021  -0.00068   0.93196
   D41       -1.13139  -0.00005  -0.00383   0.00138  -0.00245  -1.13383
   D42        3.07132  -0.00004  -0.00276   0.00056  -0.00219   3.06914
   D43        2.98857  -0.00002   0.00067   0.00016   0.00084   2.98941
   D44        0.92454  -0.00007  -0.00226   0.00133  -0.00093   0.92361
   D45       -1.15593  -0.00006  -0.00119   0.00050  -0.00067  -1.15660
   D46       -1.36017   0.00006   0.00298  -0.00047   0.00251  -1.35766
   D47        2.85899   0.00001   0.00005   0.00070   0.00075   2.85973
   D48        0.77851   0.00002   0.00112  -0.00013   0.00101   0.77952
   D49        1.33571  -0.00005  -0.00187  -0.00053  -0.00242   1.33328
   D50       -0.68934  -0.00004   0.00319  -0.00073   0.00255  -0.68679
   D51       -2.83013  -0.00005  -0.00213  -0.00088  -0.00306  -2.83319
   D52        1.42801  -0.00003   0.00293  -0.00109   0.00191   1.42992
   D53       -0.76189  -0.00006  -0.00188  -0.00131  -0.00323  -0.76512
   D54       -2.78694  -0.00004   0.00318  -0.00151   0.00174  -2.78520
         Item               Value     Threshold  Converged?
 Maximum Force            0.000511     0.000450     NO 
 RMS     Force            0.000108     0.000300     YES
 Maximum Displacement     0.037877     0.001800     NO 
 RMS     Displacement     0.008301     0.001200     NO 
 Predicted change in Energy=-5.949577D-06
 GradGradGradGradGradGradGradGradGradGradGradGradGradGradGradGradGradGrad

                          Input orientation:                          
 ---------------------------------------------------------------------
 Center     Atomic      Atomic             Coordinates (Angstroms)
 Number     Number       Type             X           Y           Z
 ---------------------------------------------------------------------
      1          1           0        4.250116    1.565728   -0.024297
      2          6           0        3.872024    0.555379    0.129442
      3          1           0        4.521700   -0.139598   -0.403255
      4          1           0        3.918947    0.327839    1.193611
      5          6           0        2.445176    0.437586   -0.375331
      6          1           0        2.054738   -0.596969   -0.250410
      7          8           0        1.532821    1.215748    0.256985
      8          1           0       -3.283891    1.314771   -1.095085
      9          6           0       -2.860107    1.674591   -0.158338
     10          1           0       -2.071310    2.389565   -0.396759
     11          1           0       -3.640361    2.204353    0.386944
     12          6           0       -2.311176    0.518513    0.663359
     13          1           0       -3.117853   -0.157880    0.955635
     14          1           0       -1.857403    0.889908    1.584833
     15          6           0       -1.253979   -0.295090   -0.083878
     16          1           0       -0.468761    0.411939   -0.440287
     17          6           0       -0.515532   -1.313382    0.801853
     18          1           0       -1.254152   -1.944953    1.309550
     19          1           0        0.064131   -0.787659    1.560527
     20          8           0        0.373551   -2.092584    0.040443
     21          1           0       -0.076210   -2.278374   -0.790384
     22          8           0       -1.690789   -0.866707   -1.229816
     23          1           0        2.369240    0.590265   -1.465410
 ---------------------------------------------------------------------
                    Distance matrix (angstroms):
                    1          2          3          4          5
     1  H    0.000000
     2  C    1.089676   0.000000
     3  H    1.767909   1.090339   0.000000
     4  H    1.767863   1.089234   1.769686   0.000000
     5  C    2.157252   1.518080   2.155429   2.155371   0.000000
     6  H    3.089995   2.185114   2.513653   2.532931   1.112813
     7  O    2.754141   2.433973   3.347577   2.712793   1.355637
     8  H    7.613857   7.299538   7.970010   7.621879   5.840351
     9  C    7.112319   6.830596   7.605415   7.042520   5.451907
    10  H    6.385755   6.242142   7.061479   6.531705   4.920297
    11  H    7.926953   7.695541   8.528643   7.830399   6.382498
    12  C    6.679826   6.206318   6.946867   6.255554   4.869118
    13  H    7.630076   7.074583   7.759490   7.057557   5.750943
    14  H    6.351993   5.920845   6.760571   5.816803   4.749634
    15  C    5.810443   5.200453   5.786592   5.364623   3.782262
    16  H    4.875661   4.380363   5.020982   4.682806   2.914773
    17  C    5.628783   4.816124   5.310721   4.744648   3.635580
    18  H    6.663407   5.824259   6.289155   5.651546   4.711724
    19  H    5.056933   4.283901   4.913893   4.029711   3.304262
    20  O    5.330590   4.388501   4.606318   4.445006   3.296401
    21  H    5.837902   4.946189   5.085765   5.166223   3.729088
    22  O    6.531796   5.900406   6.309271   6.226481   4.420127
    23  H    2.562426   2.191605   2.508776   3.088827   1.103335
                    6          7          8          9         10
     6  H    0.000000
     7  O    1.953405   0.000000
     8  H    5.733165   5.003860   0.000000
     9  C    5.415179   4.436310   1.089292   0.000000
    10  H    5.095594   3.846425   1.764424   1.090978   0.000000
    11  H    6.378697   5.268400   1.764890   1.089393   1.763637
    12  C    4.597877   3.927797   2.161556   1.520864   2.163844
    13  H    5.329451   4.899361   2.530163   2.159936   3.068175
    14  H    4.569876   3.655540   3.065508   2.158655   2.494280
    15  C    3.326631   3.188271   2.781138   2.542603   2.823702
    16  H    2.724334   2.266854   3.028006   2.718882   2.545793
    17  C    2.868238   3.299868   4.262554   3.917522   4.191530
    18  H    3.898626   4.343402   4.530774   4.223137   4.729406
    19  H    2.697846   2.805337   4.762534   4.191460   4.299515
    20  O    2.268887   3.512244   5.126049   4.968669   5.124271
    21  H    2.767604   3.986835   4.826256   4.876012   5.091661
    22  O    3.880846   4.115684   2.704621   2.995591   3.382615
    23  H    1.727617   2.014316   5.711386   5.498206   4.908969
                   11         12         13         14         15
    11  H    0.000000
    12  C    2.164531   0.000000
    13  H    2.485271   1.092548   0.000000
    14  H    2.518262   1.092227   1.755701   0.000000
    15  C    3.487650   1.529044   2.138561   2.133761   0.000000
    16  H    3.735787   2.150322   3.048112   2.501578   1.115117
    17  C    4.723469   2.568921   2.851475   2.695953   1.538422
    18  H    4.874621   2.757449   2.606198   2.911379   2.159558
    19  H    4.904354   2.855359   3.299627   2.550904   2.164280
    20  O    5.890265   3.796526   4.095187   4.032066   2.428024
    21  H    5.846718   3.864067   4.098374   4.341925   2.412407
    22  O    3.980723   2.426484   2.704653   3.322003   1.353042
    23  H    6.492441   5.142285   6.043953   5.220946   3.977461
                   16         17         18         19         20
    16  H    0.000000
    17  C    2.126460   0.000000
    18  H    3.038702   1.096448   0.000000
    19  H    2.392962   1.089945   1.772057   0.000000
    20  O    2.685746   1.406190   2.069262   2.027123   0.000000
    21  H    2.741250   1.912964   2.430729   2.787241   0.962849
    22  O    1.936916   2.389231   2.793143   3.297272   2.716217
    23  H    3.022734   4.133553   5.220795   4.045800   3.667158
                   21         22         23
    21  H    0.000000
    22  O    2.189239   0.000000
    23  H    3.829488   4.319965   0.000000
 Stoichiometry    C6H14O3(3)
 Framework group  C1[X(C6H14O3)]
 Deg. of freedom    63
 Full point group                 C1      NOp   1
 Largest Abelian subgroup         C1      NOp   1
 Largest concise Abelian subgroup C1      NOp   1
                         Standard orientation:                         
 ---------------------------------------------------------------------
 Center     Atomic      Atomic             Coordinates (Angstroms)
 Number     Number       Type             X           Y           Z
 ---------------------------------------------------------------------
      1          1           0        4.266639   -1.549211    0.105178
      2          6           0        3.884504   -0.543928   -0.070240
      3          1           0        4.524323    0.164005    0.457303
      4          1           0        3.941806   -0.334621   -1.137638
      5          6           0        2.451554   -0.425798    0.416860
      6          1           0        2.056620    0.604116    0.269697
      7          8           0        1.550644   -1.220178   -0.211688
      8          1           0       -3.279973   -1.324087    1.089446
      9          6           0       -2.843890   -1.697610    0.163773
     10          1           0       -2.053695   -2.403679    0.423177
     11          1           0       -3.615081   -2.241343   -0.380650
     12          6           0       -2.292573   -0.552755   -0.671921
     13          1           0       -3.099837    0.113700   -0.984691
     14          1           0       -1.826605   -0.937409   -1.581797
     15          6           0       -1.248296    0.279908    0.072481
     16          1           0       -0.463019   -0.416191    0.449670
     17          6           0       -0.505989    1.287005   -0.822773
     18          1           0       -1.242581    1.905307   -1.349397
     19          1           0        0.084952    0.751616   -1.565826
     20          8           0        0.370229    2.084529   -0.065431
     21          1           0       -0.089675    2.282059    0.757095
     22          8           0       -1.700906    0.868746    1.203469
     23          1           0        2.364531   -0.559978    1.508542
 ---------------------------------------------------------------------
 Rotational constants (GHZ):           2.0194906           0.7391118           0.6116497
 Standard basis: Aug-CC-pVTZ (5D, 7F)
 There are   845 symmetry adapted cartesian basis functions of A   symmetry.
 There are   736 symmetry adapted basis functions of A   symmetry.
   736 basis functions,  1026 primitive gaussians,   845 cartesian basis functions
    38 alpha electrons       36 beta electrons
       nuclear repulsion energy       472.8427249087 Hartrees.
 NAtoms=   23 NActive=   23 NUniq=   23 SFac= 1.00D+00 NAtFMM=   60 NAOKFM=F Big=F
 Integral buffers will be    131072 words long.
 Raffenetti 2 integral format.
 Two-electron integral symmetry is turned on.
 Nuclear repulsion after empirical dispersion term =      472.8301714761 Hartrees.
 One-electron integrals computed using PRISM.
 NBasis=   736 RedAO= T EigKep=  3.67D-06  NBF=   736
 NBsUse=   736 1.00D-06 EigRej= -1.00D+00 NBFU=   736
 Initial guess from the checkpoint file:  "Reverse-wb-opt.chk"
 B after Tr=     0.000000    0.000000    0.000000
         Rot=    1.000000    0.000354    0.000334   -0.000285 Ang=   0.06 deg.
 Initial guess <Sx>= 0.0000 <Sy>= 0.0000 <Sz>= 1.0000 <S**2>= 2.0096 S= 1.0032
 ExpMin= 2.53D-02 ExpMax= 1.53D+04 ExpMxC= 5.22D+02 IAcc=3 IRadAn=         7 AccDes= 0.00D+00
 Harris functional with IExCor= 4639 and IRadAn=       7 diagonalized for initial guess.
 HarFok:  IExCor= 4639 AccDes= 0.00D+00 IRadAn=         7 IDoV= 1 UseB2=F ITyADJ=14
 ICtDFT=  3500011 ScaDFX=  1.000000  1.000000  1.000000  1.000000
 FoFCou: FMM=F IPFlag=           0 FMFlag=      100000 FMFlg1=           0
         NFxFlg=           0 DoJE=T BraDBF=F KetDBF=T FulRan=T
         wScrn=  0.000000 ICntrl=       500 IOpCl=  0 I1Cent=   200000004 NGrid=           0
         NMat0=    1 NMatS0=      1 NMatT0=    0 NMatD0=    1 NMtDS0=    0 NMtDT0=    0
 Petite list used in FoFCou.
 Requested convergence on RMS density matrix=1.00D-08 within 128 cycles.
 Requested convergence on MAX density matrix=1.00D-06.
 Requested convergence on             energy=1.00D-06.
 No special actions if energy rises.
 Restarting incremental Fock formation.
 SCF Done:  E(UwB97XD) =  -462.628450572     A.U. after   21 cycles
            NFock= 21  Conv=0.27D-08     -V/T= 2.0059
 <Sx>= 0.0000 <Sy>= 0.0000 <Sz>= 1.0000 <S**2>= 2.0096 S= 1.0032
 <L.S>=  0.00000000000    
 Annihilation of the first spin contaminant:
 S**2 before annihilation     2.0096,   after     2.0001
 Calling FoFJK, ICntrl=      2127 FMM=F ISym2X=0 I1Cent= 0 IOpClX= 1 NMat=1 NMatS=1 NMatT=0.
 ***** Axes restored to original set *****
 -------------------------------------------------------------------
 Center     Atomic                   Forces (Hartrees/Bohr)
 Number     Number              X              Y              Z
 -------------------------------------------------------------------
      1        1          -0.000012350   -0.000029944    0.000002284
      2        6           0.000081994   -0.000063971   -0.000001274
      3        1          -0.000003531    0.000026442    0.000018930
      4        1           0.000000374    0.000008799   -0.000030078
      5        6          -0.000133722    0.000136084    0.000038706
      6        1          -0.000235978    0.000126608    0.000048510
      7        8           0.000423957    0.000013170    0.000091534
      8        1           0.000008778    0.000018010    0.000019114
      9        6          -0.000030254    0.000011171    0.000036391
     10        1          -0.000022220   -0.000015979    0.000002849
     11        1           0.000021853   -0.000001687   -0.000042785
     12        6          -0.000015322    0.000063636    0.000024060
     13        1           0.000033089    0.000008279   -0.000003836
     14        1          -0.000023617   -0.000018959   -0.000017663
     15        6           0.000091097   -0.000069148    0.000155394
     16        1          -0.000297702   -0.000188996   -0.000228748
     17        6           0.000199398   -0.000122054   -0.000231807
     18        1          -0.000053159    0.000021429    0.000031141
     19        1          -0.000038650    0.000010109    0.000044329
     20        8          -0.000141585    0.000194722   -0.000079609
     21        1           0.000071584   -0.000123061    0.000115473
     22        8           0.000047794    0.000022941    0.000007239
     23        1           0.000028172   -0.000027602   -0.000000157
 -------------------------------------------------------------------
 Cartesian Forces:  Max     0.000423957 RMS     0.000104955

 GradGradGradGradGradGradGradGradGradGradGradGradGradGradGradGradGradGrad
 Berny optimization.
 Using GEDIIS/GDIIS optimizer.
 FormGI is forming the generalized inverse of G from B-inverse, IUseBI=4.
 Internal  Forces:  Max     0.000329832 RMS     0.000059921
 Search for a local minimum.
 Step number   8 out of a maximum of  129
 All quantities printed in internal units (Hartrees-Bohrs-Radians)
 Mixed Optimization -- En-DIIS/RFO-DIIS
 Swapping is turned off.
 Update second derivatives using D2CorX and points    1    2    3    4    5
                                                      6    7    8
 DE= -2.19D-05 DEPred=-5.95D-06 R= 3.69D+00
 TightC=F SS=  1.41D+00  RLast= 5.46D-02 DXNew= 5.0454D-01 1.6373D-01
 Trust test= 3.69D+00 RLast= 5.46D-02 DXMaxT set to 3.00D-01
 ITU=  1  1  1  1  1  1  1  0
     Eigenvalues ---    0.00191   0.00236   0.00278   0.00352   0.00406
     Eigenvalues ---    0.00460   0.01165   0.01836   0.02703   0.03354
     Eigenvalues ---    0.03477   0.04079   0.04174   0.04292   0.04816
     Eigenvalues ---    0.05269   0.05533   0.05551   0.05639   0.05656
     Eigenvalues ---    0.05775   0.05956   0.06356   0.08346   0.09423
     Eigenvalues ---    0.09819   0.10486   0.11247   0.12287   0.12691
     Eigenvalues ---    0.14274   0.15847   0.15998   0.16000   0.16001
     Eigenvalues ---    0.16011   0.16026   0.16535   0.17098   0.18516
     Eigenvalues ---    0.20417   0.23030   0.26992   0.28998   0.29600
     Eigenvalues ---    0.29755   0.31864   0.32311   0.32866   0.33753
     Eigenvalues ---    0.33860   0.33907   0.34025   0.34088   0.34145
     Eigenvalues ---    0.34181   0.34234   0.34686   0.36096   0.43325
     Eigenvalues ---    0.49060   0.51400   0.53733
 En-DIIS/RFO-DIIS/Sim-DIIS IScMMF=       -3 using points:     8    7    6    5    4    3    2
 RFO step:  Lambda=-1.73261238D-05.
 DIIS inversion failure, remove point   7.
 RFO-DIIS uses    6 points instead of    7
 DidBck=F Rises=F RFO-DIIS coefs:    1.90294   -1.38856    1.20093   -0.74828   -0.33547
                  RFO-DIIS coefs:    0.36844    0.00000
 Iteration  1 RMS(Cart)=  0.00923787 RMS(Int)=  0.00008224
 Iteration  2 RMS(Cart)=  0.00014616 RMS(Int)=  0.00003624
 Iteration  3 RMS(Cart)=  0.00000002 RMS(Int)=  0.00003624
 Variable       Old X    -DE/DX   Delta X   Delta X   Delta X     New X
                                 (Linear)    (Quad)   (Total)
    R1        2.05919  -0.00003  -0.00015   0.00006  -0.00009   2.05910
    R2        2.06044  -0.00003   0.00000  -0.00008  -0.00009   2.06036
    R3        2.05835  -0.00003  -0.00018   0.00006  -0.00012   2.05824
    R4        2.86876   0.00005  -0.00084   0.00037  -0.00048   2.86828
    R5        2.10291  -0.00006  -0.00091   0.00038  -0.00051   2.10240
    R6        2.56178  -0.00022   0.00339  -0.00136   0.00203   2.56381
    R7        2.08500  -0.00001  -0.00105   0.00033  -0.00072   2.08428
    R8        4.28758  -0.00008  -0.00320  -0.00100  -0.00417   4.28341
    R9        4.28373   0.00033   0.00508   0.00632   0.01135   4.29508
   R10        2.05846  -0.00003  -0.00023   0.00011  -0.00012   2.05834
   R11        2.06165  -0.00003  -0.00019   0.00010  -0.00010   2.06155
   R12        2.05865  -0.00004   0.00002  -0.00009  -0.00007   2.05858
   R13        2.87402   0.00001  -0.00018  -0.00006  -0.00023   2.87378
   R14        2.06462  -0.00003  -0.00027   0.00014  -0.00014   2.06448
   R15        2.06401  -0.00003  -0.00003  -0.00004  -0.00007   2.06393
   R16        2.88948   0.00006  -0.00072   0.00026  -0.00046   2.88902
   R17        2.10727   0.00000  -0.00107   0.00037  -0.00073   2.10654
   R18        2.90720  -0.00008  -0.00069  -0.00037  -0.00103   2.90616
   R19        2.55688  -0.00003   0.00250  -0.00098   0.00153   2.55841
   R20        2.07199   0.00004  -0.00068   0.00038  -0.00030   2.07168
   R21        2.05970   0.00001  -0.00035   0.00017  -0.00018   2.05952
   R22        2.65731  -0.00020   0.00271  -0.00113   0.00158   2.65889
   R23        1.81952  -0.00011   0.00046  -0.00025   0.00021   1.81973
    A1        1.89159  -0.00001   0.00007  -0.00007   0.00000   1.89159
    A2        1.89292   0.00000   0.00024  -0.00006   0.00018   1.89310
    A3        1.92960  -0.00001  -0.00022   0.00008  -0.00014   1.92946
    A4        1.89494  -0.00001   0.00026  -0.00009   0.00017   1.89511
    A5        1.92637   0.00002  -0.00026   0.00005  -0.00022   1.92615
    A6        1.92745   0.00000  -0.00006   0.00009   0.00002   1.92747
    A7        1.94398   0.00000   0.00074  -0.00071   0.00009   1.94407
    A8        2.01854   0.00006  -0.00161   0.00060  -0.00102   2.01752
    A9        1.96326  -0.00003   0.00073  -0.00021   0.00052   1.96377
   A10        1.81848  -0.00006  -0.00304   0.00061  -0.00247   1.81601
   A11        1.78791   0.00000   0.00393  -0.00117   0.00273   1.79064
   A12        1.91249   0.00003  -0.00036   0.00072   0.00038   1.91286
   A13        2.66202   0.00026   0.01154   0.00081   0.01226   2.67429
   A14        1.82062  -0.00015  -0.01696  -0.00137  -0.01843   1.80219
   A15        1.88581  -0.00001   0.00045  -0.00016   0.00029   1.88610
   A16        1.88855  -0.00002   0.00040  -0.00020   0.00021   1.88875
   A17        1.93258   0.00001   0.00008   0.00004   0.00011   1.93269
   A18        1.88446  -0.00002   0.00009  -0.00004   0.00005   1.88450
   A19        1.93400   0.00000  -0.00007   0.00005  -0.00002   1.93398
   A20        1.93663   0.00004  -0.00090   0.00029  -0.00060   1.93603
   A21        1.92692   0.00000  -0.00015   0.00025   0.00010   1.92702
   A22        1.92548  -0.00001  -0.00018   0.00010  -0.00008   1.92540
   A23        1.97142   0.00003   0.00022  -0.00024  -0.00003   1.97139
   A24        1.86666   0.00000   0.00063  -0.00025   0.00038   1.86704
   A25        1.88790  -0.00002   0.00024  -0.00005   0.00019   1.88809
   A26        1.88176   0.00000  -0.00074   0.00019  -0.00054   1.88122
   A27        1.88145  -0.00004  -0.00094   0.00025  -0.00063   1.88082
   A28        1.98528   0.00000  -0.00006  -0.00012  -0.00018   1.98510
   A29        1.99926   0.00003  -0.00162   0.00068  -0.00095   1.99832
   A30        1.83972   0.00005   0.00333  -0.00046   0.00283   1.84255
   A31        1.79722  -0.00002   0.00073  -0.00063   0.00008   1.79730
   A32        1.94222  -0.00003  -0.00090   0.00013  -0.00075   1.94147
   A33        2.41625  -0.00008  -0.01093  -0.00026  -0.01130   2.40495
   A34        1.90129  -0.00001   0.00035  -0.00016   0.00018   1.90147
   A35        1.91428  -0.00004   0.00163  -0.00102   0.00062   1.91490
   A36        1.93748   0.00000  -0.00097   0.00041  -0.00057   1.93690
   A37        1.88998  -0.00002   0.00139  -0.00071   0.00068   1.89066
   A38        1.93634   0.00002  -0.00158   0.00086  -0.00068   1.93566
   A39        1.88380   0.00004  -0.00072   0.00057  -0.00017   1.88363
   A40        1.74430  -0.00011  -0.01264   0.00049  -0.01228   1.73202
   A41        1.94196   0.00004   0.00026   0.00061   0.00070   1.94266
   A42        1.85335   0.00008  -0.00394   0.00273  -0.00126   1.85208
    D1        3.11438   0.00001   0.00313  -0.00081   0.00232   3.11670
    D2       -1.09722  -0.00003  -0.00145  -0.00013  -0.00158  -1.09880
    D3        1.11846   0.00003  -0.00269   0.00122  -0.00146   1.11700
    D4        1.02170   0.00001   0.00335  -0.00080   0.00255   1.02426
    D5        3.09328  -0.00003  -0.00123  -0.00011  -0.00134   3.09194
    D6       -0.97422   0.00003  -0.00247   0.00124  -0.00123  -0.97545
    D7       -1.07377   0.00000   0.00325  -0.00078   0.00247  -1.07130
    D8        0.99781  -0.00003  -0.00133  -0.00009  -0.00143   0.99638
    D9       -3.06969   0.00002  -0.00258   0.00126  -0.00132  -3.07101
   D10        2.66374   0.00007   0.00711  -0.00006   0.00708   2.67082
   D11        0.47596   0.00004   0.01065  -0.00079   0.00989   0.48586
   D12       -1.51698   0.00003   0.01064  -0.00134   0.00933  -1.50764
   D13       -2.92306   0.00006  -0.00707   0.00099  -0.00603  -2.92909
   D14       -0.78345   0.00005  -0.00933   0.00091  -0.00833  -0.79178
   D15        1.11916   0.00003  -0.00643   0.00015  -0.00624   1.11292
   D16       -0.55732   0.00003   0.00210   0.00147   0.00365  -0.55367
   D17        1.39459   0.00008  -0.00850   0.00499  -0.00351   1.39108
   D18        1.68623   0.00003   0.02202   0.00066   0.02268   1.70890
   D19       -1.11596   0.00000   0.00119  -0.00052   0.00066  -1.11529
   D20        3.10771   0.00000   0.00061  -0.00043   0.00019   3.10790
   D21        1.00034  -0.00001   0.00154  -0.00058   0.00096   1.00130
   D22        3.07488   0.00000   0.00062  -0.00038   0.00024   3.07512
   D23        1.01536   0.00001   0.00005  -0.00028  -0.00023   1.01512
   D24       -1.09202   0.00000   0.00098  -0.00043   0.00054  -1.09147
   D25        0.98156   0.00000   0.00115  -0.00055   0.00060   0.98216
   D26       -1.07796   0.00001   0.00058  -0.00046   0.00012  -1.07784
   D27        3.09786  -0.00001   0.00150  -0.00061   0.00090   3.09875
   D28        0.93630  -0.00003  -0.00190  -0.00037  -0.00225   0.93406
   D29        2.96952   0.00001   0.00160  -0.00085   0.00073   2.97026
   D30       -1.05241   0.00001  -0.00129  -0.00013  -0.00141  -1.05383
   D31        3.07455  -0.00002  -0.00177  -0.00025  -0.00201   3.07254
   D32       -1.17541   0.00002   0.00172  -0.00073   0.00098  -1.17444
   D33        1.08583   0.00001  -0.00116  -0.00001  -0.00117   1.08466
   D34       -1.19578  -0.00003  -0.00129  -0.00047  -0.00175  -1.19753
   D35        0.83744   0.00001   0.00220  -0.00095   0.00124   0.83867
   D36        3.09869   0.00000  -0.00068  -0.00023  -0.00091   3.09778
   D37        1.63856  -0.00002  -0.01108  -0.00154  -0.01258   1.62597
   D38       -0.48756  -0.00004  -0.01237  -0.00127  -0.01360  -0.50116
   D39       -2.52492  -0.00002  -0.01300  -0.00096  -0.01392  -2.53885
   D40        0.93196  -0.00002  -0.00205  -0.00011  -0.00215   0.92980
   D41       -1.13383   0.00002  -0.00488   0.00144  -0.00344  -1.13728
   D42        3.06914   0.00000  -0.00443   0.00113  -0.00326   3.06587
   D43        2.98941  -0.00003  -0.00106  -0.00017  -0.00120   2.98821
   D44        0.92361   0.00001  -0.00389   0.00138  -0.00248   0.92113
   D45       -1.15660  -0.00001  -0.00344   0.00108  -0.00231  -1.15891
   D46       -1.35766  -0.00004   0.00112  -0.00109   0.00004  -1.35762
   D47        2.85973   0.00000  -0.00171   0.00046  -0.00125   2.85848
   D48        0.77952  -0.00002  -0.00126   0.00016  -0.00107   0.77845
   D49        1.33328  -0.00003  -0.00183   0.00014  -0.00163   1.33165
   D50       -0.68679  -0.00006   0.00465  -0.00164   0.00296  -0.68384
   D51       -2.83319  -0.00002  -0.00314   0.00081  -0.00225  -2.83544
   D52        1.42992  -0.00005   0.00335  -0.00097   0.00233   1.43225
   D53       -0.76512  -0.00001  -0.00279   0.00079  -0.00193  -0.76706
   D54       -2.78520  -0.00004   0.00369  -0.00099   0.00265  -2.78255
         Item               Value     Threshold  Converged?
 Maximum Force            0.000330     0.000450     YES
 RMS     Force            0.000060     0.000300     YES
 Maximum Displacement     0.042376     0.001800     NO 
 RMS     Displacement     0.009321     0.001200     NO 
 Predicted change in Energy=-7.117173D-06
 GradGradGradGradGradGradGradGradGradGradGradGradGradGradGradGradGradGrad

                          Input orientation:                          
 ---------------------------------------------------------------------
 Center     Atomic      Atomic             Coordinates (Angstroms)
 Number     Number       Type             X           Y           Z
 ---------------------------------------------------------------------
      1          1           0        4.246827    1.562595   -0.022138
      2          6           0        3.866018    0.552595    0.126767
      3          1           0        4.508785   -0.140711   -0.416296
      4          1           0        3.919967    0.316617    1.188699
      5          6           0        2.435248    0.444279   -0.368170
      6          1           0        2.040835   -0.588820   -0.246100
      7          8           0        1.530670    1.220834    0.279409
      8          1           0       -3.279177    1.311675   -1.098248
      9          6           0       -2.854124    1.673246   -0.162825
     10          1           0       -2.065007    2.387071   -0.403387
     11          1           0       -3.633287    2.204588    0.382401
     12          6           0       -2.305495    0.518756    0.661074
     13          1           0       -3.112293   -0.156548    0.955260
     14          1           0       -1.850667    0.892022    1.581224
     15          6           0       -1.248999   -0.296684   -0.084655
     16          1           0       -0.465425    0.409887   -0.444370
     17          6           0       -0.511835   -1.313710    0.802646
     18          1           0       -1.250878   -1.942401    1.312949
     19          1           0        0.070999   -0.787714    1.558559
     20          8           0        0.373997   -2.097826    0.040949
     21          1           0       -0.078106   -2.281913   -0.789113
     22          8           0       -1.688249   -0.871755   -1.228886
     23          1           0        2.351114    0.606908   -1.455820
 ---------------------------------------------------------------------
                    Distance matrix (angstroms):
                    1          2          3          4          5
     1  H    0.000000
     2  C    1.089628   0.000000
     3  H    1.767833   1.090294   0.000000
     4  H    1.767887   1.089171   1.769707   0.000000
     5  C    2.156893   1.517827   2.155014   2.155117   0.000000
     6  H    3.089521   2.184754   2.514069   2.531719   1.112544
     7  O    2.754131   2.433864   3.347683   2.711671   1.356709
     8  H    7.606688   7.289080   7.951531   7.618920   5.825808
     9  C    7.103206   6.819093   7.587300   7.039557   5.434150
    10  H    6.376861   6.230845   7.043052   6.530040   4.901834
    11  H    7.916565   7.683359   8.510680   7.827272   6.363109
    12  C    6.670030   6.194691   6.930370   6.251050   4.851756
    13  H    7.620197   7.063010   7.743530   7.052025   5.734778
    14  H    6.340336   5.908565   6.745313   5.812519   4.729659
    15  C    5.802149   5.189352   5.769436   5.358711   3.768698
    16  H    4.869531   4.371265   5.004669   4.680521   2.901877
    17  C    5.621233   4.806818   5.297959   4.737918   3.625828
    18  H    6.655239   5.815037   6.277746   5.644133   4.702119
    19  H    5.045800   4.271841   4.900267   4.021306   3.289341
    20  O    5.329303   4.384781   4.597373   4.440807   3.298247
    21  H    5.837254   4.942609   5.075756   5.162236   3.731790
    22  O    6.527436   5.892067   6.292691   6.221658   4.413162
    23  H    2.561739   2.191453   2.509002   3.088535   1.102955
                    6          7          8          9         10
     6  H    0.000000
     7  O    1.952249   0.000000
     8  H    5.713193   5.004080   0.000000
     9  C    5.393005   4.430199   1.089229   0.000000
    10  H    5.073323   3.841251   1.764516   1.090927   0.000000
    11  H    6.355612   5.257835   1.764939   1.089353   1.763594
    12  C    4.576054   3.918513   2.161479   1.520740   2.163680
    13  H    5.308942   4.889894   2.529906   2.159841   3.068017
    14  H    4.547065   3.638170   3.065342   2.158459   2.493951
    15  C    3.306724   3.187784   2.781332   2.542274   2.823118
    16  H    2.705192   2.272858   3.026215   2.716841   2.543540
    17  C    2.853324   3.296895   4.261951   3.916677   4.190780
    18  H    3.885640   4.337196   4.529556   4.221517   4.727889
    19  H    2.678920   2.793050   4.763374   4.192354   4.300117
    20  O    2.266682   3.522536   5.125246   4.968227   5.124497
    21  H    2.766105   3.999892   4.822478   4.872556   5.088808
    22  O    3.866780   4.124963   2.704715   2.995460   3.382800
    23  H    1.729006   2.015206   5.685484   5.468402   4.876343
                   11         12         13         14         15
    11  H    0.000000
    12  C    2.163960   0.000000
    13  H    2.484868   1.092476   0.000000
    14  H    2.517487   1.092187   1.755857   0.000000
    15  C    3.487023   1.528802   2.138440   2.133115   0.000000
    16  H    3.733611   2.149353   3.047249   2.500876   1.114732
    17  C    4.722128   2.568110   2.850386   2.695164   1.537874
    18  H    4.872300   2.755802   2.604242   2.909582   2.159094
    19  H    4.904993   2.856582   3.300862   2.552416   2.164176
    20  O    5.889456   3.796147   4.093745   4.032465   2.427758
    21  H    5.842983   3.861094   4.094668   4.339854   2.410060
    22  O    3.980365   2.426203   2.703686   3.321747   1.353850
    23  H    6.461013   5.115957   6.020382   5.192291   3.956942
                   16         17         18         19         20
    16  H    0.000000
    17  C    2.127908   0.000000
    18  H    3.039468   1.096288   0.000000
    19  H    2.394519   1.089849   1.772282   0.000000
    20  O    2.688641   1.407025   2.069387   2.027645   0.000000
    21  H    2.741287   1.912912   2.430911   2.786830   0.962957
    22  O    1.937362   2.388806   2.792580   3.297251   2.714515
    23  H    2.999123   4.121398   5.209550   4.028695   3.669455
                   21         22         23
    21  H    0.000000
    22  O    2.185065   0.000000
    23  H    3.832871   4.307482   0.000000
 Stoichiometry    C6H14O3(3)
 Framework group  C1[X(C6H14O3)]
 Deg. of freedom    63
 Full point group                 C1      NOp   1
 Largest Abelian subgroup         C1      NOp   1
 Largest concise Abelian subgroup C1      NOp   1
                         Standard orientation:                         
 ---------------------------------------------------------------------
 Center     Atomic      Atomic             Coordinates (Angstroms)
 Number     Number       Type             X           Y           Z
 ---------------------------------------------------------------------
      1          1           0        4.263871   -1.543351    0.114397
      2          6           0        3.878534   -0.538910   -0.058523
      3          1           0        4.509992    0.168847    0.479141
      4          1           0        3.944321   -0.322844   -1.124019
      5          6           0        2.440995   -0.430653    0.416409
      6          1           0        2.041571    0.597303    0.269707
      7          8           0        1.549596   -1.225363   -0.227410
      8          1           0       -3.276510   -1.321759    1.091766
      9          6           0       -2.837437   -1.698258    0.168791
     10          1           0       -2.046872   -2.402139    0.432761
     11          1           0       -3.606283   -2.245027   -0.375829
     12          6           0       -2.285866   -0.556062   -0.670142
     13          1           0       -3.093191    0.108167   -0.987206
     14          1           0       -1.817138   -0.943766   -1.577255
     15          6           0       -1.244046    0.280397    0.072948
     16          1           0       -0.460567   -0.413999    0.455832
     17          6           0       -0.502285    1.285197   -0.824396
     18          1           0       -1.238848    1.899155   -1.355787
     19          1           0        0.093345    0.748768   -1.562801
     20          8           0        0.368887    2.089515   -0.066868
     21          1           0       -0.094777    2.286380    0.753831
     22          8           0       -1.701299    0.874235    1.200417
     23          1           0        2.344235   -0.573096    1.505838
 ---------------------------------------------------------------------
 Rotational constants (GHZ):           2.0141497           0.7420458           0.6131451
 Standard basis: Aug-CC-pVTZ (5D, 7F)
 There are   845 symmetry adapted cartesian basis functions of A   symmetry.
 There are   736 symmetry adapted basis functions of A   symmetry.
   736 basis functions,  1026 primitive gaussians,   845 cartesian basis functions
    38 alpha electrons       36 beta electrons
       nuclear repulsion energy       473.0389023083 Hartrees.
 NAtoms=   23 NActive=   23 NUniq=   23 SFac= 1.00D+00 NAtFMM=   60 NAOKFM=F Big=F
 Integral buffers will be    131072 words long.
 Raffenetti 2 integral format.
 Two-electron integral symmetry is turned on.
 Nuclear repulsion after empirical dispersion term =      473.0263134152 Hartrees.
 One-electron integrals computed using PRISM.
 NBasis=   736 RedAO= T EigKep=  3.65D-06  NBF=   736
 NBsUse=   736 1.00D-06 EigRej= -1.00D+00 NBFU=   736
 Initial guess from the checkpoint file:  "Reverse-wb-opt.chk"
 B after Tr=     0.000000    0.000000    0.000000
         Rot=    1.000000    0.000496    0.000364   -0.000136 Ang=   0.07 deg.
 Initial guess <Sx>= 0.0000 <Sy>= 0.0000 <Sz>= 1.0000 <S**2>= 2.0096 S= 1.0032
 ExpMin= 2.53D-02 ExpMax= 1.53D+04 ExpMxC= 5.22D+02 IAcc=3 IRadAn=         7 AccDes= 0.00D+00
 Harris functional with IExCor= 4639 and IRadAn=       7 diagonalized for initial guess.
 HarFok:  IExCor= 4639 AccDes= 0.00D+00 IRadAn=         7 IDoV= 1 UseB2=F ITyADJ=14
 ICtDFT=  3500011 ScaDFX=  1.000000  1.000000  1.000000  1.000000
 FoFCou: FMM=F IPFlag=           0 FMFlag=      100000 FMFlg1=           0
         NFxFlg=           0 DoJE=T BraDBF=F KetDBF=T FulRan=T
         wScrn=  0.000000 ICntrl=       500 IOpCl=  0 I1Cent=   200000004 NGrid=           0
         NMat0=    1 NMatS0=      1 NMatT0=    0 NMatD0=    1 NMtDS0=    0 NMtDT0=    0
 Petite list used in FoFCou.
 Requested convergence on RMS density matrix=1.00D-08 within 128 cycles.
 Requested convergence on MAX density matrix=1.00D-06.
 Requested convergence on             energy=1.00D-06.
 No special actions if energy rises.
 SCF Done:  E(UwB97XD) =  -462.628458191     A.U. after   20 cycles
            NFock= 20  Conv=0.68D-08     -V/T= 2.0059
 <Sx>= 0.0000 <Sy>= 0.0000 <Sz>= 1.0000 <S**2>= 2.0096 S= 1.0032
 <L.S>=  0.00000000000    
 Annihilation of the first spin contaminant:
 S**2 before annihilation     2.0096,   after     2.0001
 Calling FoFJK, ICntrl=      2127 FMM=F ISym2X=0 I1Cent= 0 IOpClX= 1 NMat=1 NMatS=1 NMatT=0.
 ***** Axes restored to original set *****
 -------------------------------------------------------------------
 Center     Atomic                   Forces (Hartrees/Bohr)
 Number     Number              X              Y              Z
 -------------------------------------------------------------------
      1        1           0.000001710   -0.000007483    0.000002666
      2        6           0.000147882   -0.000130883   -0.000038730
      3        1           0.000035017    0.000013319    0.000017980
      4        1           0.000006656    0.000002922   -0.000004500
      5        6          -0.000598910    0.000679462    0.000545379
      6        1          -0.000118151   -0.000098827   -0.000089103
      7        8           0.000702271   -0.000214263   -0.000194636
      8        1          -0.000006457    0.000019487   -0.000014026
      9        6          -0.000067480    0.000024783    0.000106278
     10        1          -0.000005430    0.000005731   -0.000010943
     11        1          -0.000009740    0.000040050   -0.000073770
     12        6           0.000026964    0.000149700    0.000048754
     13        1           0.000022046   -0.000016460    0.000017598
     14        1          -0.000042515   -0.000014016    0.000021835
     15        6          -0.000281501   -0.000315707   -0.000167525
     16        1          -0.000199886   -0.000189728   -0.000187082
     17        6           0.000623008   -0.000456067   -0.000525668
     18        1          -0.000089165    0.000023680    0.000097969
     19        1          -0.000055205    0.000040768    0.000113132
     20        8          -0.000431033    0.000508760    0.000114377
     21        1           0.000154870   -0.000168219    0.000148479
     22        8           0.000153284    0.000202360    0.000189236
     23        1           0.000031766   -0.000099371   -0.000117700
 -------------------------------------------------------------------
 Cartesian Forces:  Max     0.000702271 RMS     0.000231733

 GradGradGradGradGradGradGradGradGradGradGradGradGradGradGradGradGradGrad
 Berny optimization.
 Using GEDIIS/GDIIS optimizer.
 FormGI is forming the generalized inverse of G from B-inverse, IUseBI=4.
 Internal  Forces:  Max     0.000642393 RMS     0.000105284
 Search for a local minimum.
 Step number   9 out of a maximum of  129
 All quantities printed in internal units (Hartrees-Bohrs-Radians)
 Mixed Optimization -- En-DIIS/RFO-DIIS
 Swapping is turned off.
 Update second derivatives using D2CorX and points    1    2    3    4    5
                                                      6    7    8    9
 DE= -7.62D-06 DEPred=-7.12D-06 R= 1.07D+00
 TightC=F SS=  1.41D+00  RLast= 5.04D-02 DXNew= 5.0454D-01 1.5123D-01
 Trust test= 1.07D+00 RLast= 5.04D-02 DXMaxT set to 3.00D-01
 ITU=  1  1  1  1  1  1  1  1  0
     Eigenvalues ---    0.00197   0.00236   0.00272   0.00352   0.00406
     Eigenvalues ---    0.00479   0.00836   0.01777   0.02652   0.03396
     Eigenvalues ---    0.03477   0.04106   0.04131   0.04288   0.04819
     Eigenvalues ---    0.05372   0.05538   0.05554   0.05639   0.05658
     Eigenvalues ---    0.05756   0.05939   0.06419   0.08345   0.09414
     Eigenvalues ---    0.09877   0.10507   0.11069   0.12265   0.12683
     Eigenvalues ---    0.14358   0.15848   0.16000   0.16000   0.16001
     Eigenvalues ---    0.16012   0.16029   0.16498   0.16969   0.18477
     Eigenvalues ---    0.20396   0.22986   0.27122   0.28981   0.29594
     Eigenvalues ---    0.29757   0.31954   0.32418   0.33099   0.33780
     Eigenvalues ---    0.33873   0.33908   0.34027   0.34096   0.34149
     Eigenvalues ---    0.34178   0.34229   0.34728   0.35534   0.43376
     Eigenvalues ---    0.50759   0.52618   0.54350
 En-DIIS/RFO-DIIS/Sim-DIIS IScMMF=       -3 using points:     9    8    7    6    5    4    3    2
 RFO step:  Lambda=-9.98270556D-06.
 DIIS inversion failure, remove point   8.
 DIIS inversion failure, remove point   7.
 DIIS inversion failure, remove point   6.
 RFO-DIIS uses    5 points instead of    8
 DidBck=F Rises=F RFO-DIIS coefs:    1.33296   -0.00577   -0.49864   -0.08927    0.26072
                  RFO-DIIS coefs:    0.00000    0.00000    0.00000
 Iteration  1 RMS(Cart)=  0.00399817 RMS(Int)=  0.00004789
 Iteration  2 RMS(Cart)=  0.00001522 RMS(Int)=  0.00004684
 Iteration  3 RMS(Cart)=  0.00000000 RMS(Int)=  0.00004684
 Variable       Old X    -DE/DX   Delta X   Delta X   Delta X     New X
                                 (Linear)    (Quad)   (Total)
    R1        2.05910  -0.00001  -0.00016   0.00009  -0.00007   2.05903
    R2        2.06036   0.00000  -0.00011   0.00007  -0.00004   2.06031
    R3        2.05824   0.00000  -0.00018   0.00009  -0.00009   2.05814
    R4        2.86828   0.00016  -0.00034   0.00042   0.00008   2.86836
    R5        2.10240   0.00007  -0.00077   0.00045  -0.00037   2.10203
    R6        2.56381  -0.00064   0.00152  -0.00118   0.00036   2.56417
    R7        2.08428   0.00010  -0.00074   0.00042  -0.00032   2.08396
    R8        4.28341  -0.00008   0.00195  -0.00135   0.00053   4.28394
    R9        4.29508   0.00034   0.01971   0.00583   0.02558   4.32066
   R10        2.05834   0.00001  -0.00016   0.00010  -0.00006   2.05829
   R11        2.06155   0.00000  -0.00015   0.00009  -0.00006   2.06149
   R12        2.05858  -0.00001  -0.00015   0.00007  -0.00008   2.05850
   R13        2.87378   0.00010  -0.00017   0.00015  -0.00002   2.87376
   R14        2.06448   0.00000  -0.00018   0.00009  -0.00009   2.06439
   R15        2.06393   0.00000  -0.00011   0.00005  -0.00006   2.06387
   R16        2.88902   0.00022  -0.00015   0.00034   0.00020   2.88921
   R17        2.10654   0.00008  -0.00093   0.00033  -0.00053   2.10600
   R18        2.90616   0.00010  -0.00115   0.00054  -0.00058   2.90558
   R19        2.55841  -0.00030   0.00142  -0.00059   0.00083   2.55924
   R20        2.07168   0.00009  -0.00027   0.00027   0.00001   2.07169
   R21        2.05952   0.00007  -0.00019   0.00017  -0.00002   2.05950
   R22        2.65889  -0.00055   0.00056  -0.00094  -0.00040   2.65849
   R23        1.81973  -0.00017  -0.00031  -0.00004  -0.00035   1.81938
    A1        1.89159  -0.00003  -0.00014   0.00000  -0.00014   1.89145
    A2        1.89310  -0.00001   0.00011  -0.00008   0.00003   1.89313
    A3        1.92946  -0.00001  -0.00012   0.00002  -0.00010   1.92936
    A4        1.89511  -0.00002   0.00002   0.00000   0.00002   1.89513
    A5        1.92615   0.00006   0.00016   0.00005   0.00021   1.92636
    A6        1.92747   0.00000  -0.00003   0.00001  -0.00002   1.92745
    A7        1.94407  -0.00007   0.00012  -0.00062  -0.00052   1.94355
    A8        2.01752   0.00010  -0.00085   0.00079  -0.00012   2.01740
    A9        1.96377  -0.00004   0.00031  -0.00032   0.00000   1.96378
   A10        1.81601   0.00000  -0.00201   0.00076  -0.00119   1.81482
   A11        1.79064  -0.00003   0.00252  -0.00128   0.00123   1.79187
   A12        1.91286   0.00003   0.00015   0.00049   0.00066   1.91352
   A13        2.67429   0.00014   0.00508   0.00050   0.00562   2.67991
   A14        1.80219  -0.00005  -0.00505  -0.00094  -0.00574   1.79645
   A15        1.88610  -0.00002   0.00006  -0.00012  -0.00007   1.88603
   A16        1.88875  -0.00006   0.00004  -0.00014  -0.00010   1.88865
   A17        1.93269   0.00001   0.00003   0.00000   0.00003   1.93273
   A18        1.88450  -0.00005   0.00001  -0.00007  -0.00006   1.88444
   A19        1.93398  -0.00001  -0.00005   0.00000  -0.00006   1.93393
   A20        1.93603   0.00012  -0.00009   0.00033   0.00024   1.93626
   A21        1.92702   0.00000   0.00003   0.00001   0.00005   1.92706
   A22        1.92540  -0.00003  -0.00008   0.00010   0.00002   1.92542
   A23        1.97139   0.00007   0.00008   0.00006   0.00014   1.97153
   A24        1.86704  -0.00001  -0.00006  -0.00010  -0.00016   1.86688
   A25        1.88809  -0.00005   0.00001  -0.00022  -0.00020   1.88789
   A26        1.88122   0.00001   0.00000   0.00013   0.00013   1.88135
   A27        1.88082   0.00001  -0.00001  -0.00009  -0.00018   1.88064
   A28        1.98510   0.00002   0.00006   0.00004   0.00004   1.98515
   A29        1.99832   0.00002  -0.00109   0.00054  -0.00052   1.99779
   A30        1.84255  -0.00004   0.00238  -0.00091   0.00161   1.84415
   A31        1.79730  -0.00005  -0.00065  -0.00028  -0.00094   1.79636
   A32        1.94147   0.00003  -0.00039   0.00049   0.00008   1.94155
   A33        2.40495   0.00000  -0.00261  -0.00010  -0.00254   2.40241
   A34        1.90147  -0.00004  -0.00009  -0.00018  -0.00030   1.90117
   A35        1.91490  -0.00007   0.00033  -0.00034   0.00000   1.91490
   A36        1.93690   0.00010   0.00029   0.00050   0.00081   1.93772
   A37        1.89066  -0.00003   0.00015  -0.00050  -0.00035   1.89031
   A38        1.93566   0.00003  -0.00028   0.00040   0.00009   1.93575
   A39        1.88363   0.00002  -0.00039   0.00010  -0.00029   1.88334
   A40        1.73202  -0.00005  -0.00025   0.00076   0.00059   1.73261
   A41        1.94266   0.00003   0.00116   0.00086   0.00216   1.94483
   A42        1.85208   0.00014  -0.00008   0.00077   0.00073   1.85282
    D1        3.11670  -0.00004   0.00226  -0.00098   0.00125   3.11796
    D2       -1.09880  -0.00002  -0.00090   0.00010  -0.00078  -1.09958
    D3        1.11700   0.00007  -0.00115   0.00120   0.00005   1.11705
    D4        1.02426  -0.00004   0.00241  -0.00103   0.00136   1.02561
    D5        3.09194  -0.00002  -0.00075   0.00006  -0.00068   3.09126
    D6       -0.97545   0.00007  -0.00100   0.00115   0.00016  -0.97530
    D7       -1.07130  -0.00005   0.00230  -0.00107   0.00121  -1.07009
    D8        0.99638  -0.00003  -0.00086   0.00002  -0.00082   0.99556
    D9       -3.07101   0.00006  -0.00111   0.00111   0.00001  -3.07099
   D10        2.67082   0.00011   0.00680  -0.00135   0.00548   2.67630
   D11        0.48586   0.00004   0.00909  -0.00245   0.00670   0.49256
   D12       -1.50764   0.00001   0.00869  -0.00278   0.00595  -1.50169
   D13       -2.92909   0.00008   0.00010   0.00091   0.00103  -2.92806
   D14       -0.79178   0.00004  -0.00174   0.00115  -0.00056  -0.79234
   D15        1.11292   0.00002   0.00024   0.00025   0.00053   1.11345
   D16       -0.55367   0.00002  -0.00468   0.00298  -0.00161  -0.55528
   D17        1.39108   0.00016  -0.00427   0.00449   0.00021   1.39130
   D18        1.70890  -0.00005   0.00061   0.00072   0.00151   1.71041
   D19       -1.11529  -0.00002   0.00037  -0.00052  -0.00015  -1.11545
   D20        3.10790   0.00001   0.00047  -0.00047   0.00000   3.10790
   D21        1.00130  -0.00003   0.00047  -0.00075  -0.00028   1.00102
   D22        3.07512   0.00001   0.00031  -0.00036  -0.00006   3.07506
   D23        1.01512   0.00003   0.00041  -0.00031   0.00010   1.01522
   D24       -1.09147  -0.00001   0.00041  -0.00059  -0.00018  -1.09166
   D25        0.98216  -0.00001   0.00038  -0.00048  -0.00010   0.98206
   D26       -1.07784   0.00002   0.00048  -0.00043   0.00006  -1.07778
   D27        3.09875  -0.00002   0.00048  -0.00071  -0.00023   3.09853
   D28        0.93406  -0.00001  -0.00250   0.00051  -0.00203   0.93202
   D29        2.97026  -0.00004   0.00047  -0.00065  -0.00014   2.97012
   D30       -1.05383   0.00004  -0.00108   0.00061  -0.00047  -1.05430
   D31        3.07254   0.00001  -0.00239   0.00041  -0.00202   3.07052
   D32       -1.17444  -0.00002   0.00057  -0.00075  -0.00013  -1.17457
   D33        1.08466   0.00005  -0.00098   0.00051  -0.00046   1.08420
   D34       -1.19753  -0.00002  -0.00245   0.00026  -0.00224  -1.19977
   D35        0.83867  -0.00005   0.00051  -0.00090  -0.00035   0.83833
   D36        3.09778   0.00002  -0.00104   0.00035  -0.00069   3.09709
   D37        1.62597  -0.00004   0.00130  -0.00166  -0.00036   1.62561
   D38       -0.50116  -0.00004  -0.00006  -0.00116  -0.00120  -0.50236
   D39       -2.53885  -0.00004  -0.00030  -0.00122  -0.00153  -2.54038
   D40        0.92980  -0.00003   0.00094   0.00104   0.00198   0.93178
   D41       -1.13728   0.00008   0.00062   0.00195   0.00257  -1.13470
   D42        3.06587   0.00004   0.00072   0.00173   0.00242   3.06829
   D43        2.98821  -0.00003   0.00249   0.00037   0.00282   2.99103
   D44        0.92113   0.00007   0.00216   0.00128   0.00341   0.92454
   D45       -1.15891   0.00004   0.00226   0.00106   0.00326  -1.15565
   D46       -1.35762  -0.00009   0.00280  -0.00021   0.00261  -1.35501
   D47        2.85848   0.00001   0.00248   0.00070   0.00320   2.86169
   D48        0.77845  -0.00003   0.00258   0.00048   0.00305   0.78149
   D49        1.33165  -0.00002  -0.00155   0.00015  -0.00139   1.33027
   D50       -0.68384  -0.00007  -0.00295  -0.00133  -0.00421  -0.68805
   D51       -2.83544   0.00001  -0.00166   0.00053  -0.00115  -2.83659
   D52        1.43225  -0.00004  -0.00306  -0.00095  -0.00398   1.42828
   D53       -0.76706   0.00000  -0.00187   0.00021  -0.00169  -0.76875
   D54       -2.78255  -0.00005  -0.00327  -0.00128  -0.00452  -2.78707
         Item               Value     Threshold  Converged?
 Maximum Force            0.000642     0.000450     NO 
 RMS     Force            0.000105     0.000300     YES
 Maximum Displacement     0.015076     0.001800     NO 
 RMS     Displacement     0.003995     0.001200     NO 
 Predicted change in Energy=-4.768691D-06
 GradGradGradGradGradGradGradGradGradGradGradGradGradGradGradGradGradGrad

                          Input orientation:                          
 ---------------------------------------------------------------------
 Center     Atomic      Atomic             Coordinates (Angstroms)
 Number     Number       Type             X           Y           Z
 ---------------------------------------------------------------------
      1          1           0        4.254804    1.558699   -0.023950
      2          6           0        3.870341    0.550132    0.125008
      3          1           0        4.509253   -0.145162   -0.420013
      4          1           0        3.925677    0.313091    1.186581
      5          6           0        2.437997    0.448039   -0.366824
      6          1           0        2.039812   -0.583232   -0.243339
      7          8           0        1.537857    1.227172    0.284235
      8          1           0       -3.281352    1.310683   -1.098858
      9          6           0       -2.856831    1.672376   -0.163275
     10          1           0       -2.068020    2.386582   -0.403552
     11          1           0       -3.636452    2.203381    0.381537
     12          6           0       -2.307802    0.518143    0.660699
     13          1           0       -3.114255   -0.157582    0.954694
     14          1           0       -1.853516    0.891561    1.581016
     15          6           0       -1.250762   -0.297027   -0.084767
     16          1           0       -0.468776    0.410050   -0.446063
     17          6           0       -0.513369   -1.313351    0.802616
     18          1           0       -1.252366   -1.943459    1.311244
     19          1           0        0.067067   -0.787026    1.560131
     20          8           0        0.375395   -2.095517    0.042723
     21          1           0       -0.075396   -2.283627   -0.786936
     22          8           0       -1.690491   -0.872781   -1.228991
     23          1           0        2.352106    0.611846   -1.453986
 ---------------------------------------------------------------------
                    Distance matrix (angstroms):
                    1          2          3          4          5
     1  H    0.000000
     2  C    1.089591   0.000000
     3  H    1.767696   1.090270   0.000000
     4  H    1.767837   1.089123   1.769662   0.000000
     5  C    2.156831   1.517871   2.155184   2.155103   0.000000
     6  H    3.089044   2.184269   2.514211   2.530722   1.112349
     7  O    2.754395   2.433972   3.347903   2.711357   1.356900
     8  H    7.616468   7.295410   7.954485   7.626249   5.830178
     9  C    7.113909   6.826228   7.591347   7.047849   5.438349
    10  H    6.388083   6.238274   7.047731   6.538523   4.905455
    11  H    7.927923   7.690968   8.515318   7.836267   6.367119
    12  C    6.679768   6.201406   6.933985   6.258982   4.856267
    13  H    7.629312   7.069217   7.746474   7.059458   5.739399
    14  H    6.350792   5.916001   6.750091   5.821449   4.733696
    15  C    5.810222   5.194938   5.771761   5.365080   3.773808
    16  H    4.879527   4.378776   5.008963   4.688938   2.908101
    17  C    5.627376   4.811303   5.299643   4.743192   3.630516
    18  H    6.661589   5.819560   6.279122   5.649751   4.706798
    19  H    5.054590   4.279307   4.905709   4.029723   3.295429
    20  O    5.329874   4.384162   4.594213   4.440080   3.300262
    21  H    5.839200   4.942740   5.072147   5.162005   3.735724
    22  O    6.535347   5.897530   6.294498   6.227570   4.419538
    23  H    2.561600   2.191362   2.509072   3.088361   1.102783
                    6          7          8          9         10
     6  H    0.000000
     7  O    1.951373   0.000000
     8  H    5.712584   5.014448   0.000000
     9  C    5.391781   4.439792   1.089199   0.000000
    10  H    5.071465   3.849628   1.764422   1.090892   0.000000
    11  H    6.354185   5.266491   1.764816   1.089310   1.763492
    12  C    4.575157   3.928554   2.161472   1.520730   2.163606
    13  H    5.308566   4.899919   2.529980   2.159831   3.067933
    14  H    4.545469   3.646325   3.065306   2.158441   2.493915
    15  C    3.306802   3.199334   2.781440   2.542474   2.823348
    16  H    2.705683   2.286394   3.024544   2.715924   2.542847
    17  C    2.854090   3.306131   4.261794   3.916546   4.190619
    18  H    3.886564   4.346606   4.529328   4.221703   4.728115
    19  H    2.680627   2.801451   4.762617   4.191416   4.299586
    20  O    2.266963   3.528442   5.126129   4.968575   5.124319
    21  H    2.767842   4.009451   4.826439   4.875992   5.091993
    22  O    3.869175   4.137860   2.704679   2.995651   3.383390
    23  H    1.729568   2.015698   5.687736   5.470255   4.877563
                   11         12         13         14         15
    11  H    0.000000
    12  C    2.164087   0.000000
    13  H    2.485024   1.092431   0.000000
    14  H    2.517635   1.092154   1.755689   0.000000
    15  C    3.487263   1.528907   2.138348   2.133281   0.000000
    16  H    3.732979   2.149098   3.046784   2.501681   1.114449
    17  C    4.722114   2.567976   2.850183   2.695095   1.537567
    18  H    4.872833   2.756200   2.604442   2.910583   2.158607
    19  H    4.903843   2.855249   3.299025   2.550829   2.163900
    20  O    5.889842   3.796400   4.094501   4.031999   2.428004
    21  H    5.846340   3.863832   4.097317   4.341742   2.412696
    22  O    3.980369   2.426246   2.703164   3.321990   1.354290
    23  H    6.462582   5.118146   6.022862   5.193913   3.959984
                   16         17         18         19         20
    16  H    0.000000
    17  C    2.128685   0.000000
    18  H    3.039925   1.096291   0.000000
    19  H    2.396860   1.089841   1.772056   0.000000
    20  O    2.688755   1.406812   2.069268   2.027250   0.000000
    21  H    2.743508   1.913094   2.429677   2.787263   0.962773
    22  O    1.936807   2.388963   2.791253   3.297812   2.716657
    23  H    3.002333   4.124268   5.212322   4.032760   3.671150
                   21         22         23
    21  H    0.000000
    22  O    2.189619   0.000000
    23  H    3.836859   4.312463   0.000000
 Stoichiometry    C6H14O3(3)
 Framework group  C1[X(C6H14O3)]
 Deg. of freedom    63
 Full point group                 C1      NOp   1
 Largest Abelian subgroup         C1      NOp   1
 Largest concise Abelian subgroup C1      NOp   1
                         Standard orientation:                         
 ---------------------------------------------------------------------
 Center     Atomic      Atomic             Coordinates (Angstroms)
 Number     Number       Type             X           Y           Z
 ---------------------------------------------------------------------
      1          1           0        4.272242   -1.535912    0.117378
      2          6           0        3.882642   -0.533183   -0.055693
      3          1           0        4.509677    0.176988    0.483911
      4          1           0        3.949816   -0.316024   -1.120831
      5          6           0        2.443476   -0.432127    0.416027
      6          1           0        2.039673    0.593688    0.267813
      7          8           0        1.557177   -1.230036   -0.231270
      8          1           0       -3.278534   -1.322127    1.092403
      9          6           0       -2.839619   -1.698497    0.169335
     10          1           0       -2.048940   -2.402254    0.433154
     11          1           0       -3.608502   -2.245431   -0.374977
     12          6           0       -2.288258   -0.556226   -0.669616
     13          1           0       -3.095624    0.107904   -0.986624
     14          1           0       -1.819692   -0.943812   -1.576822
     15          6           0       -1.246530    0.280650    0.073348
     16          1           0       -0.464264   -0.413721    0.457933
     17          6           0       -0.505051    1.285199   -0.823984
     18          1           0       -1.241918    1.900120   -1.353845
     19          1           0        0.088652    0.748755   -1.563915
     20          8           0        0.368466    2.088132   -0.068082
     21          1           0       -0.094152    2.288746    0.752083
     22          8           0       -1.704807    0.874903    1.200711
     23          1           0        2.344912   -0.575803    1.504959
 ---------------------------------------------------------------------
 Rotational constants (GHZ):           2.0136154           0.7402273           0.6118689
 Standard basis: Aug-CC-pVTZ (5D, 7F)
 There are   845 symmetry adapted cartesian basis functions of A   symmetry.
 There are   736 symmetry adapted basis functions of A   symmetry.
   736 basis functions,  1026 primitive gaussians,   845 cartesian basis functions
    38 alpha electrons       36 beta electrons
       nuclear repulsion energy       472.7909924501 Hartrees.
 NAtoms=   23 NActive=   23 NUniq=   23 SFac= 1.00D+00 NAtFMM=   60 NAOKFM=F Big=F
 Integral buffers will be    131072 words long.
 Raffenetti 2 integral format.
 Two-electron integral symmetry is turned on.
 Nuclear repulsion after empirical dispersion term =      472.7784144686 Hartrees.
 One-electron integrals computed using PRISM.
 NBasis=   736 RedAO= T EigKep=  3.66D-06  NBF=   736
 NBsUse=   736 1.00D-06 EigRej= -1.00D+00 NBFU=   736
 Initial guess from the checkpoint file:  "Reverse-wb-opt.chk"
 B after Tr=     0.000000    0.000000    0.000000
         Rot=    1.000000    0.000023    0.000032   -0.000269 Ang=   0.03 deg.
 Initial guess <Sx>= 0.0000 <Sy>= 0.0000 <Sz>= 1.0000 <S**2>= 2.0096 S= 1.0032
 Requested convergence on RMS density matrix=1.00D-08 within 128 cycles.
 Requested convergence on MAX density matrix=1.00D-06.
 Requested convergence on             energy=1.00D-06.
 No special actions if energy rises.
 SCF Done:  E(UwB97XD) =  -462.628467641     A.U. after   16 cycles
            NFock= 16  Conv=0.74D-08     -V/T= 2.0059
 <Sx>= 0.0000 <Sy>= 0.0000 <Sz>= 1.0000 <S**2>= 2.0095 S= 1.0032
 <L.S>=  0.00000000000    
 Annihilation of the first spin contaminant:
 S**2 before annihilation     2.0095,   after     2.0001
 Calling FoFJK, ICntrl=      2127 FMM=F ISym2X=0 I1Cent= 0 IOpClX= 1 NMat=1 NMatS=1 NMatT=0.
 ***** Axes restored to original set *****
 -------------------------------------------------------------------
 Center     Atomic                   Forces (Hartrees/Bohr)
 Number     Number              X              Y              Z
 -------------------------------------------------------------------
      1        1           0.000013398    0.000020354    0.000004736
      2        6           0.000141122   -0.000110378   -0.000050082
      3        1           0.000027034   -0.000006102    0.000001354
      4        1           0.000008639   -0.000000466    0.000024542
      5        6          -0.000634610    0.000781958    0.000715044
      6        1          -0.000115777   -0.000224511   -0.000155583
      7        8           0.000654093   -0.000272864   -0.000266349
      8        1          -0.000014532    0.000005994   -0.000031989
      9        6          -0.000038377    0.000006988    0.000077427
     10        1           0.000012206    0.000023900   -0.000014482
     11        1          -0.000022548    0.000036376   -0.000040453
     12        6           0.000021953    0.000108691    0.000064871
     13        1          -0.000009349   -0.000028070    0.000022566
     14        1          -0.000019421   -0.000004583    0.000025918
     15        6          -0.000390472   -0.000258870   -0.000333885
     16        1          -0.000044058   -0.000138357   -0.000144697
     17        6           0.000567104   -0.000382191   -0.000360223
     18        1          -0.000096480    0.000012299    0.000098305
     19        1          -0.000044114    0.000056068    0.000096139
     20        8          -0.000303898    0.000460937    0.000105749
     21        1           0.000088665   -0.000172616    0.000043991
     22        8           0.000191436    0.000198050    0.000288242
     23        1           0.000007987   -0.000112607   -0.000171141
 -------------------------------------------------------------------
 Cartesian Forces:  Max     0.000781958 RMS     0.000235169

 GradGradGradGradGradGradGradGradGradGradGradGradGradGradGradGradGradGrad
 Berny optimization.
 Using GEDIIS/GDIIS optimizer.
 FormGI is forming the generalized inverse of G from B-inverse, IUseBI=4.
 Internal  Forces:  Max     0.000708566 RMS     0.000101372
 Search for a local minimum.
 Step number  10 out of a maximum of  129
 All quantities printed in internal units (Hartrees-Bohrs-Radians)
 Mixed Optimization -- En-DIIS/RFO-DIIS
 Swapping is turned off.
 Update second derivatives using D2CorX and points    1    2    3    4    5
                                                      6    7    8    9   10
 DE= -9.45D-06 DEPred=-4.77D-06 R= 1.98D+00
 TightC=F SS=  1.41D+00  RLast= 3.19D-02 DXNew= 5.0454D-01 9.5667D-02
 Trust test= 1.98D+00 RLast= 3.19D-02 DXMaxT set to 3.00D-01
 ITU=  1  1  1  1  1  1  1  1  1  0
     Eigenvalues ---    0.00175   0.00236   0.00296   0.00352   0.00406
     Eigenvalues ---    0.00433   0.00508   0.01727   0.02635   0.03382
     Eigenvalues ---    0.03472   0.03954   0.04137   0.04283   0.04821
     Eigenvalues ---    0.05181   0.05535   0.05556   0.05617   0.05651
     Eigenvalues ---    0.05660   0.05872   0.06496   0.08345   0.09392
     Eigenvalues ---    0.09819   0.10326   0.10526   0.12221   0.12682
     Eigenvalues ---    0.14288   0.15828   0.15999   0.16000   0.16000
     Eigenvalues ---    0.16019   0.16032   0.16270   0.16966   0.18398
     Eigenvalues ---    0.20342   0.22870   0.27149   0.28895   0.29593
     Eigenvalues ---    0.29747   0.31961   0.32113   0.33045   0.33583
     Eigenvalues ---    0.33866   0.33911   0.34027   0.34087   0.34152
     Eigenvalues ---    0.34180   0.34232   0.34401   0.36725   0.42331
     Eigenvalues ---    0.49300   0.50929   0.54636
 En-DIIS/RFO-DIIS/Sim-DIIS IScMMF=       -3 using points:    10    9    8    7    6    5    4    3    2
 RFO step:  Lambda=-2.07094476D-05.
 DIIS inversion failure, remove point   9.
 DIIS inversion failure, remove point   8.
 DIIS inversion failure, remove point   7.
 DIIS inversion failure, remove point   6.
 RFO-DIIS uses    5 points instead of    9
 DidBck=F Rises=F RFO-DIIS coefs:    1.43796    1.18053   -2.00000   -0.46623    0.84774
                  RFO-DIIS coefs:    0.00000    0.00000    0.00000    0.00000
 Iteration  1 RMS(Cart)=  0.00966762 RMS(Int)=  0.00010656
 Iteration  2 RMS(Cart)=  0.00018418 RMS(Int)=  0.00005445
 Iteration  3 RMS(Cart)=  0.00000003 RMS(Int)=  0.00005445
 Variable       Old X    -DE/DX   Delta X   Delta X   Delta X     New X
                                 (Linear)    (Quad)   (Total)
    R1        2.05903   0.00002  -0.00023   0.00019  -0.00005   2.05898
    R2        2.06031   0.00002  -0.00022   0.00013  -0.00008   2.06023
    R3        2.05814   0.00002  -0.00025   0.00016  -0.00009   2.05805
    R4        2.86836   0.00017   0.00010   0.00036   0.00045   2.86881
    R5        2.10203   0.00014  -0.00030   0.00048   0.00014   2.10218
    R6        2.56417  -0.00071   0.00017  -0.00094  -0.00072   2.56345
    R7        2.08396   0.00015  -0.00050   0.00039  -0.00011   2.08385
    R8        4.28394  -0.00011  -0.00142  -0.00438  -0.00585   4.27809
    R9        4.32066   0.00024   0.03393   0.01531   0.04928   4.36993
   R10        2.05829   0.00003  -0.00020   0.00018  -0.00002   2.05827
   R11        2.06149   0.00003  -0.00021   0.00017  -0.00004   2.06145
   R12        2.05850   0.00001  -0.00028   0.00017  -0.00011   2.05838
   R13        2.87376   0.00008  -0.00022   0.00020  -0.00002   2.87374
   R14        2.06439   0.00003  -0.00025   0.00018  -0.00007   2.06433
   R15        2.06387   0.00001  -0.00022   0.00010  -0.00012   2.06375
   R16        2.88921   0.00018   0.00009   0.00036   0.00045   2.88966
   R17        2.10600   0.00012  -0.00102   0.00031  -0.00065   2.10535
   R18        2.90558   0.00012  -0.00137   0.00078  -0.00058   2.90500
   R19        2.55924  -0.00039   0.00087  -0.00029   0.00058   2.55982
   R20        2.07169   0.00010   0.00006   0.00016   0.00022   2.07191
   R21        2.05950   0.00007  -0.00004   0.00013   0.00010   2.05960
   R22        2.65849  -0.00041  -0.00043  -0.00069  -0.00116   2.65733
   R23        1.81938  -0.00005  -0.00048  -0.00002  -0.00050   1.81888
    A1        1.89145  -0.00001  -0.00015   0.00001  -0.00014   1.89131
    A2        1.89313  -0.00001   0.00005  -0.00003   0.00002   1.89315
    A3        1.92936   0.00001  -0.00020   0.00007  -0.00013   1.92923
    A4        1.89513  -0.00001   0.00009   0.00003   0.00012   1.89525
    A5        1.92636   0.00003   0.00021  -0.00007   0.00014   1.92650
    A6        1.92745   0.00000   0.00001  -0.00001   0.00000   1.92744
    A7        1.94355  -0.00007  -0.00079  -0.00075  -0.00159   1.94196
    A8        2.01740   0.00008   0.00018   0.00051   0.00063   2.01803
    A9        1.96378  -0.00002   0.00003  -0.00032  -0.00027   1.96351
   A10        1.81482   0.00004  -0.00209   0.00066  -0.00133   1.81349
   A11        1.79187  -0.00006   0.00151  -0.00095   0.00058   1.79244
   A12        1.91352   0.00002   0.00112   0.00075   0.00187   1.91539
   A13        2.67991   0.00009   0.01054   0.00524   0.01590   2.69581
   A14        1.79645  -0.00004  -0.01386  -0.00767  -0.02128   1.77517
   A15        1.88603  -0.00002  -0.00003  -0.00008  -0.00011   1.88593
   A16        1.88865  -0.00004  -0.00009  -0.00015  -0.00023   1.88842
   A17        1.93273   0.00001   0.00012  -0.00004   0.00008   1.93281
   A18        1.88444  -0.00003  -0.00009  -0.00006  -0.00015   1.88429
   A19        1.93393   0.00000  -0.00010   0.00001  -0.00009   1.93383
   A20        1.93626   0.00008   0.00018   0.00031   0.00048   1.93675
   A21        1.92706   0.00000   0.00016   0.00002   0.00017   1.92724
   A22        1.92542  -0.00001   0.00008   0.00003   0.00011   1.92553
   A23        1.97153   0.00004   0.00015   0.00007   0.00021   1.97175
   A24        1.86688  -0.00001  -0.00007  -0.00010  -0.00017   1.86671
   A25        1.88789  -0.00003  -0.00029  -0.00008  -0.00038   1.88751
   A26        1.88135   0.00000  -0.00004   0.00006   0.00002   1.88136
   A27        1.88064   0.00002  -0.00006  -0.00033  -0.00044   1.88020
   A28        1.98515   0.00001   0.00005  -0.00001  -0.00002   1.98513
   A29        1.99779   0.00004  -0.00033   0.00010  -0.00019   1.99760
   A30        1.84415  -0.00005   0.00184  -0.00025   0.00173   1.84588
   A31        1.79636  -0.00003  -0.00124  -0.00023  -0.00150   1.79486
   A32        1.94155   0.00000  -0.00020   0.00060   0.00040   1.94196
   A33        2.40241   0.00001  -0.00712  -0.00421  -0.01107   2.39134
   A34        1.90117  -0.00003  -0.00049  -0.00012  -0.00064   1.90053
   A35        1.91490  -0.00005  -0.00010  -0.00041  -0.00048   1.91441
   A36        1.93772   0.00003   0.00051   0.00083   0.00135   1.93907
   A37        1.89031  -0.00003  -0.00041  -0.00048  -0.00089   1.88942
   A38        1.93575   0.00004   0.00037   0.00029   0.00066   1.93641
   A39        1.88334   0.00004   0.00009  -0.00015  -0.00006   1.88329
   A40        1.73261  -0.00006  -0.00387  -0.00222  -0.00606   1.72654
   A41        1.94483   0.00004   0.00270   0.00210   0.00504   1.94987
   A42        1.85282   0.00013   0.00139   0.00063   0.00211   1.85493
    D1        3.11796  -0.00006   0.00172  -0.00081   0.00089   3.11885
    D2       -1.09958   0.00000  -0.00148  -0.00015  -0.00161  -1.10119
    D3        1.11705   0.00007   0.00029   0.00105   0.00135   1.11839
    D4        1.02561  -0.00006   0.00190  -0.00082   0.00106   1.02667
    D5        3.09126  -0.00001  -0.00129  -0.00017  -0.00144   3.08982
    D6       -0.97530   0.00007   0.00048   0.00104   0.00151  -0.97378
    D7       -1.07009  -0.00007   0.00165  -0.00080   0.00083  -1.06926
    D8        0.99556  -0.00001  -0.00154  -0.00015  -0.00167   0.99389
    D9       -3.07099   0.00007   0.00023   0.00106   0.00129  -3.06971
   D10        2.67630   0.00010   0.00774  -0.00049   0.00726   2.68356
   D11        0.49256   0.00001   0.00934  -0.00110   0.00828   0.50084
   D12       -1.50169   0.00000   0.00831  -0.00180   0.00650  -1.49519
   D13       -2.92806   0.00005  -0.00081   0.00003  -0.00079  -2.92885
   D14       -0.79234   0.00004  -0.00318  -0.00013  -0.00337  -0.79572
   D15        1.11345   0.00000  -0.00200  -0.00061  -0.00261   1.11083
   D16       -0.55528   0.00001   0.00176   0.00605   0.00789  -0.54738
   D17        1.39130   0.00014   0.00261   0.00637   0.00896   1.40026
   D18        1.71041   0.00000   0.01045   0.00833   0.01895   1.72936
   D19       -1.11545  -0.00001  -0.00019  -0.00053  -0.00072  -1.11617
   D20        3.10790   0.00000  -0.00025  -0.00044  -0.00069   3.10721
   D21        1.00102  -0.00002  -0.00036  -0.00057  -0.00093   1.00009
   D22        3.07506   0.00000  -0.00017  -0.00041  -0.00058   3.07449
   D23        1.01522   0.00002  -0.00023  -0.00032  -0.00054   1.01468
   D24       -1.09166   0.00000  -0.00033  -0.00046  -0.00079  -1.09244
   D25        0.98206  -0.00001  -0.00011  -0.00054  -0.00064   0.98142
   D26       -1.07778   0.00001  -0.00016  -0.00045  -0.00061  -1.07839
   D27        3.09853  -0.00001  -0.00027  -0.00059  -0.00085   3.09767
   D28        0.93202   0.00001  -0.00311   0.00034  -0.00282   0.92920
   D29        2.97012  -0.00003  -0.00084  -0.00019  -0.00099   2.96914
   D30       -1.05430   0.00002  -0.00137   0.00077  -0.00060  -1.05490
   D31        3.07052   0.00002  -0.00302   0.00035  -0.00273   3.06779
   D32       -1.17457  -0.00002  -0.00076  -0.00018  -0.00089  -1.17546
   D33        1.08420   0.00002  -0.00128   0.00078  -0.00050   1.08370
   D34       -1.19977   0.00000  -0.00328   0.00022  -0.00311  -1.20288
   D35        0.83833  -0.00004  -0.00101  -0.00030  -0.00127   0.83706
   D36        3.09709   0.00001  -0.00154   0.00065  -0.00088   3.09621
   D37        1.62561  -0.00005  -0.00500  -0.00751  -0.01251   1.61310
   D38       -0.50236  -0.00004  -0.00604  -0.00719  -0.01321  -0.51557
   D39       -2.54038  -0.00001  -0.00604  -0.00766  -0.01370  -2.55408
   D40        0.93178  -0.00002   0.00076   0.00218   0.00295   0.93473
   D41       -1.13470   0.00006   0.00159   0.00309   0.00469  -1.13002
   D42        3.06829   0.00002   0.00122   0.00301   0.00422   3.07252
   D43        2.99103  -0.00003   0.00191   0.00162   0.00351   2.99454
   D44        0.92454   0.00006   0.00275   0.00252   0.00525   0.92980
   D45       -1.15565   0.00002   0.00238   0.00244   0.00479  -1.15086
   D46       -1.35501  -0.00008   0.00134   0.00149   0.00286  -1.35216
   D47        2.86169   0.00000   0.00218   0.00240   0.00460   2.86628
   D48        0.78149  -0.00004   0.00181   0.00232   0.00414   0.78563
   D49        1.33027   0.00001  -0.00171  -0.00068  -0.00239   1.32787
   D50       -0.68805  -0.00006  -0.00394  -0.00228  -0.00613  -0.69418
   D51       -2.83659   0.00001  -0.00173  -0.00007  -0.00183  -2.83842
   D52        1.42828  -0.00005  -0.00396  -0.00167  -0.00557   1.42271
   D53       -0.76875   0.00003  -0.00196  -0.00058  -0.00257  -0.77132
   D54       -2.78707  -0.00003  -0.00418  -0.00218  -0.00631  -2.79337
         Item               Value     Threshold  Converged?
 Maximum Force            0.000709     0.000450     NO 
 RMS     Force            0.000101     0.000300     YES
 Maximum Displacement     0.040901     0.001800     NO 
 RMS     Displacement     0.009693     0.001200     NO 
 Predicted change in Energy=-1.024458D-05
 GradGradGradGradGradGradGradGradGradGradGradGradGradGradGradGradGradGrad

                          Input orientation:                          
 ---------------------------------------------------------------------
 Center     Atomic      Atomic             Coordinates (Angstroms)
 Number     Number       Type             X           Y           Z
 ---------------------------------------------------------------------
      1          1           0        4.265357    1.549641   -0.023197
      2          6           0        3.872317    0.543809    0.121625
      3          1           0        4.499891   -0.153476   -0.433840
      4          1           0        3.934113    0.298435    1.180895
      5          6           0        2.434767    0.459442   -0.358990
      6          1           0        2.028661   -0.569138   -0.238210
      7          8           0        1.547103    1.240557    0.305879
      8          1           0       -3.283109    1.306858   -1.101061
      9          6           0       -2.857653    1.670326   -0.166606
     10          1           0       -2.069292    2.384232   -0.409140
     11          1           0       -3.636817    2.202390    0.377707
     12          6           0       -2.307283    0.517806    0.658851
     13          1           0       -3.113110   -0.157368    0.955682
     14          1           0       -1.851479    0.892996    1.577620
     15          6           0       -1.251524   -0.299449   -0.086638
     16          1           0       -0.472012    0.407139   -0.453139
     17          6           0       -0.512051   -1.312708    0.801985
     18          1           0       -1.250269   -1.943168    1.311554
     19          1           0        0.066013   -0.783606    1.559453
     20          8           0        0.379383   -2.093810    0.045268
     21          1           0       -0.070156   -2.290368   -0.782802
     22          8           0       -1.693851   -0.878383   -1.228615
     23          1           0        2.341921    0.630833   -1.444352
 ---------------------------------------------------------------------
                    Distance matrix (angstroms):
                    1          2          3          4          5
     1  H    0.000000
     2  C    1.089566   0.000000
     3  H    1.767552   1.090227   0.000000
     4  H    1.767789   1.089073   1.769660   0.000000
     5  C    2.156932   1.518111   2.155460   2.155275   0.000000
     6  H    3.088409   2.183392   2.513568   2.529287   1.112424
     7  O    2.755491   2.434344   3.348054   2.711285   1.356517
     8  H    7.628898   7.299133   7.946877   7.636265   5.827769
     9  C    7.125475   6.829686   7.584926   7.058748   5.432583
    10  H    6.401037   6.242723   7.042353   6.551308   4.898355
    11  H    7.939217   7.694386   8.509684   7.847875   6.359616
    12  C    6.688009   6.202963   6.926918   6.267031   4.850406
    13  H    7.636351   7.069900   7.738770   7.065538   5.734784
    14  H    6.356846   5.916393   6.743958   5.829578   4.723381
    15  C    5.818861   5.196942   5.763734   5.371680   3.773437
    16  H    4.892119   4.384317   5.003447   4.700620   2.908773
    17  C    5.630062   4.809598   5.290618   4.744232   3.629340
    18  H    6.663588   5.817377   6.270066   5.649750   4.705607
    19  H    5.057995   4.279875   4.901995   4.034392   3.291896
    20  O    5.327309   4.377609   4.579632   4.432674   3.302593
    21  H    5.841177   4.938992   5.057016   5.156761   3.743756
    22  O    6.546793   5.901526   6.286461   6.234150   4.426229
    23  H    2.561933   2.191340   2.508607   3.088283   1.102727
                    6          7          8          9         10
     6  H    0.000000
     7  O    1.950109   0.000000
     8  H    5.699015   5.031384   0.000000
     9  C    5.375536   4.450822   1.089187   0.000000
    10  H    5.054190   3.859735   1.764325   1.090870   0.000000
    11  H    6.337062   5.272884   1.764608   1.089250   1.763329
    12  C    4.559229   3.937416   2.161511   1.520720   2.163514
    13  H    5.294595   4.908566   2.530425   2.159920   3.067902
    14  H    4.526650   3.645338   3.065319   2.158460   2.493681
    15  C    3.294741   3.218385   2.781477   2.542844   2.823986
    16  H    2.693079   2.312470   3.021848   2.714594   2.542073
    17  C    2.844313   3.317439   4.261746   3.916441   4.190369
    18  H    3.878286   4.355775   4.529440   4.222082   4.728423
    19  H    2.670126   2.803981   4.760777   4.189138   4.297684
    20  O    2.263869   3.542526   5.127618   4.969105   5.123998
    21  H    2.768437   4.033383   4.833673   4.882307   5.097848
    22  O    3.864405   4.165136   2.705049   2.996367   3.384842
    23  H    1.729983   2.016633   5.675899   5.454241   4.858485
                   11         12         13         14         15
    11  H    0.000000
    12  C    2.164377   0.000000
    13  H    2.485313   1.092394   0.000000
    14  H    2.518280   1.092091   1.755500   0.000000
    15  C    3.487755   1.529145   2.138251   2.133454   0.000000
    16  H    3.732187   2.148717   3.046119   2.502592   1.114104
    17  C    4.722297   2.567903   2.850253   2.694589   1.537259
    18  H    4.873740   2.756754   2.604977   2.911370   2.157952
    19  H    4.901392   2.852593   3.295988   2.547175   2.163314
    20  O    5.890476   3.796734   4.095872   4.030615   2.428372
    21  H    5.852583   3.868971   4.102631   4.344941   2.417443
    22  O    3.980773   2.426555   2.702834   3.322286   1.354596
    23  H    6.444766   5.104051   6.011554   5.175486   3.952425
                   16         17         18         19         20
    16  H    0.000000
    17  C    2.129510   0.000000
    18  H    3.040357   1.096406   0.000000
    19  H    2.399556   1.089893   1.771620   0.000000
    20  O    2.688500   1.406198   2.069284   2.026720   0.000000
    21  H    2.747127   1.913802   2.428896   2.788375   0.962507
    22  O    1.935671   2.389273   2.789801   3.298398   2.719989
    23  H    2.991783   4.119289   5.208102   4.025325   3.673446
                   21         22         23
    21  H    0.000000
    22  O    2.197461   0.000000
    23  H    3.845670   4.314131   0.000000
 Stoichiometry    C6H14O3(3)
 Framework group  C1[X(C6H14O3)]
 Deg. of freedom    63
 Full point group                 C1      NOp   1
 Largest Abelian subgroup         C1      NOp   1
 Largest concise Abelian subgroup C1      NOp   1
                         Standard orientation:                         
 ---------------------------------------------------------------------
 Center     Atomic      Atomic             Coordinates (Angstroms)
 Number     Number       Type             X           Y           Z
 ---------------------------------------------------------------------
      1          1           0        4.283579   -1.520177    0.127714
      2          6           0        3.884362   -0.520969   -0.043636
      3          1           0        4.498195    0.193056    0.505883
      4          1           0        3.959203   -0.297171   -1.106835
      5          6           0        2.439469   -0.438899    0.414851
      6          1           0        2.026657    0.583440    0.266876
      7          8           0        1.567828   -1.241231   -0.245939
      8          1           0       -3.281209   -1.319489    1.094037
      9          6           0       -2.839513   -1.698675    0.173466
     10          1           0       -2.048826   -2.400622    0.441946
     11          1           0       -3.606438   -2.248585   -0.370493
     12          6           0       -2.286970   -0.558923   -0.668109
     13          1           0       -3.094030    0.103022   -0.990304
     14          1           0       -1.815058   -0.949243   -1.572327
     15          6           0       -1.248703    0.282653    0.074883
     16          1           0       -0.468688   -0.409474    0.467012
     17          6           0       -0.505036    1.283480   -0.824266
     18          1           0       -1.241098    1.896874   -1.357244
     19          1           0        0.088094    0.743687   -1.562295
     20          8           0        0.369067    2.087743   -0.071604
     21          1           0       -0.093818    2.297642    0.745770
     22          8           0       -1.711997    0.881425    1.198164
     23          1           0        2.332601   -0.588456    1.502151
 ---------------------------------------------------------------------
 Rotational constants (GHZ):           2.0098206           0.7393926           0.6109221
 Standard basis: Aug-CC-pVTZ (5D, 7F)
 There are   845 symmetry adapted cartesian basis functions of A   symmetry.
 There are   736 symmetry adapted basis functions of A   symmetry.
   736 basis functions,  1026 primitive gaussians,   845 cartesian basis functions
    38 alpha electrons       36 beta electrons
       nuclear repulsion energy       472.5633732574 Hartrees.
 NAtoms=   23 NActive=   23 NUniq=   23 SFac= 1.00D+00 NAtFMM=   60 NAOKFM=F Big=F
 Integral buffers will be    131072 words long.
 Raffenetti 2 integral format.
 Two-electron integral symmetry is turned on.
 Nuclear repulsion after empirical dispersion term =      472.5507858547 Hartrees.
 One-electron integrals computed using PRISM.
 NBasis=   736 RedAO= T EigKep=  3.67D-06  NBF=   736
 NBsUse=   736 1.00D-06 EigRej= -1.00D+00 NBFU=   736
 Initial guess from the checkpoint file:  "Reverse-wb-opt.chk"
 B after Tr=     0.000000    0.000000    0.000000
         Rot=    1.000000    0.000617    0.000393   -0.000364 Ang=   0.09 deg.
 Initial guess <Sx>= 0.0000 <Sy>= 0.0000 <Sz>= 1.0000 <S**2>= 2.0095 S= 1.0032
 ExpMin= 2.53D-02 ExpMax= 1.53D+04 ExpMxC= 5.22D+02 IAcc=3 IRadAn=         7 AccDes= 0.00D+00
 Harris functional with IExCor= 4639 and IRadAn=       7 diagonalized for initial guess.
 HarFok:  IExCor= 4639 AccDes= 0.00D+00 IRadAn=         7 IDoV= 1 UseB2=F ITyADJ=14
 ICtDFT=  3500011 ScaDFX=  1.000000  1.000000  1.000000  1.000000
 FoFCou: FMM=F IPFlag=           0 FMFlag=      100000 FMFlg1=           0
         NFxFlg=           0 DoJE=T BraDBF=F KetDBF=T FulRan=T
         wScrn=  0.000000 ICntrl=       500 IOpCl=  0 I1Cent=   200000004 NGrid=           0
         NMat0=    1 NMatS0=      1 NMatT0=    0 NMatD0=    1 NMtDS0=    0 NMtDT0=    0
 Petite list used in FoFCou.
 Requested convergence on RMS density matrix=1.00D-08 within 128 cycles.
 Requested convergence on MAX density matrix=1.00D-06.
 Requested convergence on             energy=1.00D-06.
 No special actions if energy rises.
 Restarting incremental Fock formation.
 SCF Done:  E(UwB97XD) =  -462.628480277     A.U. after   22 cycles
            NFock= 22  Conv=0.19D-08     -V/T= 2.0059
 <Sx>= 0.0000 <Sy>= 0.0000 <Sz>= 1.0000 <S**2>= 2.0095 S= 1.0032
 <L.S>=  0.00000000000    
 Annihilation of the first spin contaminant:
 S**2 before annihilation     2.0095,   after     2.0001
 Calling FoFJK, ICntrl=      2127 FMM=F ISym2X=0 I1Cent= 0 IOpClX= 1 NMat=1 NMatS=1 NMatT=0.
 ***** Axes restored to original set *****
 -------------------------------------------------------------------
 Center     Atomic                   Forces (Hartrees/Bohr)
 Number     Number              X              Y              Z
 -------------------------------------------------------------------
      1        1           0.000021414    0.000046008    0.000005509
      2        6           0.000066787   -0.000042219   -0.000046919
      3        1           0.000016772   -0.000032720   -0.000019830
      4        1           0.000008873   -0.000006139    0.000052645
      5        6          -0.000436510    0.000579509    0.000704565
      6        1          -0.000054524   -0.000310152   -0.000221344
      7        8           0.000367099   -0.000217445   -0.000263838
      8        1          -0.000020039   -0.000013662   -0.000044237
      9        6           0.000008029   -0.000014181    0.000008681
     10        1           0.000030013    0.000035673   -0.000013148
     11        1          -0.000033969    0.000021755    0.000016906
     12        6           0.000032676    0.000005799    0.000060191
     13        1          -0.000043753   -0.000030494    0.000017954
     14        1           0.000010407    0.000017666    0.000031363
     15        6          -0.000394880   -0.000065047   -0.000403731
     16        1           0.000135176   -0.000020260   -0.000053076
     17        6           0.000235913   -0.000187113    0.000001478
     18        1          -0.000050927   -0.000010846    0.000037355
     19        1          -0.000010282    0.000041789    0.000037316
     20        8           0.000041867    0.000303329    0.000048339
     21        1          -0.000068349   -0.000128940   -0.000064653
     22        8           0.000161913    0.000102182    0.000284190
     23        1          -0.000023707   -0.000074490   -0.000175714
 -------------------------------------------------------------------
 Cartesian Forces:  Max     0.000704565 RMS     0.000177478

 GradGradGradGradGradGradGradGradGradGradGradGradGradGradGradGradGradGrad
 Berny optimization.
 Using GEDIIS/GDIIS optimizer.
 FormGI is forming the generalized inverse of G from B-inverse, IUseBI=4.
 Internal  Forces:  Max     0.000504954 RMS     0.000072412
 Search for a local minimum.
 Step number  11 out of a maximum of  129
 All quantities printed in internal units (Hartrees-Bohrs-Radians)
 Mixed Optimization -- En-DIIS/RFO-DIIS
 Swapping is turned off.
 Update second derivatives using D2CorX and points    1    2    3    4    5
                                                      6    7    8    9   10
                                                     11
 DE= -1.26D-05 DEPred=-1.02D-05 R= 1.23D+00
 TightC=F SS=  1.41D+00  RLast= 7.01D-02 DXNew= 5.0454D-01 2.1031D-01
 Trust test= 1.23D+00 RLast= 7.01D-02 DXMaxT set to 3.00D-01
 ITU=  1  1  1  1  1  1  1  1  1  1  0
     Eigenvalues ---    0.00173   0.00236   0.00275   0.00352   0.00406
     Eigenvalues ---    0.00439   0.00480   0.01710   0.02579   0.03392
     Eigenvalues ---    0.03467   0.03760   0.04139   0.04279   0.04784
     Eigenvalues ---    0.04824   0.05532   0.05555   0.05644   0.05655
     Eigenvalues ---    0.05712   0.05879   0.06344   0.08349   0.09366
     Eigenvalues ---    0.09851   0.10200   0.10549   0.12223   0.12694
     Eigenvalues ---    0.14291   0.15944   0.15996   0.16000   0.16000
     Eigenvalues ---    0.16019   0.16029   0.16255   0.17009   0.18410
     Eigenvalues ---    0.20405   0.22928   0.27261   0.28828   0.29572
     Eigenvalues ---    0.29749   0.30970   0.32154   0.32804   0.33530
     Eigenvalues ---    0.33866   0.33909   0.34027   0.34079   0.34149
     Eigenvalues ---    0.34183   0.34237   0.34382   0.37267   0.40970
     Eigenvalues ---    0.45799   0.50936   0.54397
 En-DIIS/RFO-DIIS/Sim-DIIS IScMMF=       -3 using points:    11   10    9    8    7    6    5    4    3    2
 RFO step:  Lambda=-5.11288012D-06.
 DIIS inversion failure, remove point  10.
 DIIS inversion failure, remove point   9.
 DIIS inversion failure, remove point   8.
 DIIS inversion failure, remove point   7.
 DIIS inversion failure, remove point   6.
 RFO-DIIS uses    5 points instead of   10
 DidBck=F Rises=F RFO-DIIS coefs:    1.75694   -2.00000    1.41829   -0.72308    0.54786
                  RFO-DIIS coefs:    0.00000    0.00000    0.00000    0.00000    0.00000
 Iteration  1 RMS(Cart)=  0.00524105 RMS(Int)=  0.00006158
 Iteration  2 RMS(Cart)=  0.00005485 RMS(Int)=  0.00005010
 Iteration  3 RMS(Cart)=  0.00000001 RMS(Int)=  0.00005010
 Variable       Old X    -DE/DX   Delta X   Delta X   Delta X     New X
                                 (Linear)    (Quad)   (Total)
    R1        2.05898   0.00005   0.00012   0.00001   0.00013   2.05911
    R2        2.06023   0.00004   0.00001   0.00007   0.00008   2.06031
    R3        2.05805   0.00005   0.00013   0.00001   0.00014   2.05819
    R4        2.86881   0.00010   0.00057  -0.00003   0.00054   2.86936
    R5        2.10218   0.00017   0.00110  -0.00005   0.00100   2.10318
    R6        2.56345  -0.00050  -0.00251   0.00025  -0.00228   2.56117
    R7        2.08385   0.00016   0.00087  -0.00004   0.00083   2.08469
    R8        4.27809  -0.00012  -0.00462  -0.00381  -0.00848   4.26961
    R9        4.36993   0.00005   0.00015   0.01289   0.01312   4.38306
   R10        2.05827   0.00005   0.00012   0.00003   0.00015   2.05841
   R11        2.06145   0.00005   0.00012   0.00001   0.00012   2.06157
   R12        2.05838   0.00004   0.00005   0.00005   0.00010   2.05849
   R13        2.87374   0.00005   0.00010   0.00003   0.00013   2.87388
   R14        2.06433   0.00006   0.00015  -0.00001   0.00014   2.06447
   R15        2.06375   0.00004   0.00000   0.00007   0.00007   2.06382
   R16        2.88966   0.00006   0.00025  -0.00008   0.00017   2.88984
   R17        2.10535   0.00014   0.00064  -0.00020   0.00047   2.10582
   R18        2.90500   0.00013   0.00089   0.00012   0.00098   2.90598
   R19        2.55982  -0.00034  -0.00168   0.00045  -0.00122   2.55859
   R20        2.07191   0.00006   0.00044  -0.00021   0.00023   2.07214
   R21        2.05960   0.00004   0.00023  -0.00008   0.00015   2.05975
   R22        2.65733  -0.00010  -0.00114   0.00028  -0.00083   2.65650
   R23        1.81888   0.00011   0.00010   0.00000   0.00010   1.81898
    A1        1.89131   0.00000   0.00014   0.00001   0.00015   1.89146
    A2        1.89315  -0.00001  -0.00013   0.00001  -0.00011   1.89304
    A3        1.92923   0.00001   0.00011  -0.00004   0.00007   1.92931
    A4        1.89525   0.00000   0.00004   0.00000   0.00004   1.89529
    A5        1.92650  -0.00001  -0.00022   0.00004  -0.00018   1.92631
    A6        1.92744   0.00001   0.00006  -0.00003   0.00004   1.92748
    A7        1.94196  -0.00006  -0.00079  -0.00013  -0.00099   1.94097
    A8        2.01803   0.00004   0.00146  -0.00011   0.00141   2.01945
    A9        1.96351   0.00001  -0.00055  -0.00004  -0.00060   1.96291
   A10        1.81349   0.00008   0.00191  -0.00005   0.00186   1.81536
   A11        1.79244  -0.00006  -0.00307   0.00039  -0.00261   1.78984
   A12        1.91539  -0.00002   0.00065  -0.00001   0.00060   1.91600
   A13        2.69581  -0.00002   0.00015   0.00464   0.00488   2.70068
   A14        1.77517  -0.00002  -0.00257  -0.00632  -0.00881   1.76636
   A15        1.88593   0.00000  -0.00012   0.00007  -0.00004   1.88588
   A16        1.88842   0.00000  -0.00014   0.00003  -0.00011   1.88831
   A17        1.93281   0.00000  -0.00002   0.00001   0.00000   1.93281
   A18        1.88429  -0.00001  -0.00008   0.00001  -0.00006   1.88423
   A19        1.93383   0.00001   0.00005  -0.00003   0.00002   1.93385
   A20        1.93675   0.00000   0.00028  -0.00009   0.00019   1.93693
   A21        1.92724   0.00000   0.00010  -0.00014  -0.00005   1.92719
   A22        1.92553   0.00000   0.00013  -0.00003   0.00010   1.92563
   A23        1.97175  -0.00002  -0.00004  -0.00004  -0.00008   1.97167
   A24        1.86671   0.00000   0.00000   0.00005   0.00005   1.86677
   A25        1.88751   0.00001  -0.00012   0.00000  -0.00012   1.88739
   A26        1.88136   0.00001  -0.00007   0.00017   0.00010   1.88146
   A27        1.88020   0.00003   0.00032   0.00002   0.00027   1.88047
   A28        1.98513   0.00000   0.00001   0.00003   0.00006   1.98519
   A29        1.99760   0.00005   0.00131  -0.00027   0.00107   1.99867
   A30        1.84588  -0.00004  -0.00261   0.00051  -0.00202   1.84386
   A31        1.79486   0.00000   0.00023   0.00009   0.00033   1.79520
   A32        1.94196  -0.00004   0.00037  -0.00029   0.00003   1.94199
   A33        2.39134   0.00001  -0.00117  -0.00402  -0.00492   2.38642
   A34        1.90053   0.00001  -0.00021   0.00014  -0.00008   1.90046
   A35        1.91441   0.00000  -0.00085   0.00034  -0.00051   1.91390
   A36        1.93907  -0.00007  -0.00003  -0.00018  -0.00020   1.93887
   A37        1.88942  -0.00001  -0.00058   0.00033  -0.00025   1.88917
   A38        1.93641   0.00003   0.00097  -0.00040   0.00054   1.93695
   A39        1.88329   0.00005   0.00067  -0.00021   0.00049   1.88377
   A40        1.72654  -0.00002  -0.00111  -0.00154  -0.00257   1.72397
   A41        1.94987   0.00007   0.00098   0.00194   0.00296   1.95283
   A42        1.85493   0.00003   0.00162  -0.00088   0.00079   1.85572
    D1        3.11885  -0.00006  -0.00254   0.00012  -0.00240   3.11645
    D2       -1.10119   0.00003   0.00042  -0.00012   0.00029  -1.10091
    D3        1.11839   0.00004   0.00212  -0.00027   0.00184   1.12024
    D4        1.02667  -0.00007  -0.00264   0.00010  -0.00251   1.02416
    D5        3.08982   0.00002   0.00032  -0.00014   0.00017   3.08999
    D6       -0.97378   0.00004   0.00203  -0.00028   0.00173  -0.97205
    D7       -1.06926  -0.00007  -0.00259   0.00009  -0.00247  -1.07173
    D8        0.99389   0.00002   0.00037  -0.00015   0.00021   0.99410
    D9       -3.06971   0.00004   0.00208  -0.00029   0.00177  -3.06794
   D10        2.68356   0.00003  -0.00607  -0.00210  -0.00824   2.67532
   D11        0.50084  -0.00004  -0.00866  -0.00186  -0.01061   0.49023
   D12       -1.49519  -0.00003  -0.00889  -0.00197  -0.01096  -1.50615
   D13       -2.92885   0.00001   0.00032  -0.00012   0.00009  -2.92876
   D14       -0.79572   0.00002   0.00161  -0.00038   0.00103  -0.79468
   D15        1.11083  -0.00002  -0.00072   0.00004  -0.00081   1.11002
   D16       -0.54738   0.00000   0.00983   0.00636   0.01609  -0.53129
   D17        1.40026   0.00005   0.01148   0.00525   0.01669   1.41694
   D18        1.72936   0.00004   0.00505   0.00634   0.01132   1.74067
   D19       -1.11617   0.00000  -0.00076   0.00012  -0.00064  -1.11680
   D20        3.10721   0.00000  -0.00090   0.00016  -0.00074   3.10647
   D21        1.00009   0.00000  -0.00087  -0.00001  -0.00088   0.99921
   D22        3.07449   0.00000  -0.00064   0.00004  -0.00059   3.07389
   D23        1.01468   0.00000  -0.00078   0.00009  -0.00069   1.01399
   D24       -1.09244   0.00000  -0.00075  -0.00008  -0.00084  -1.09328
   D25        0.98142   0.00000  -0.00076   0.00011  -0.00065   0.98077
   D26       -1.07839   0.00000  -0.00090   0.00015  -0.00075  -1.07914
   D27        3.09767   0.00000  -0.00087  -0.00002  -0.00089   3.09678
   D28        0.92920   0.00003   0.00173   0.00074   0.00244   0.93164
   D29        2.96914   0.00000  -0.00129   0.00140   0.00015   2.96929
   D30       -1.05490  -0.00002   0.00051   0.00076   0.00126  -1.05363
   D31        3.06779   0.00003   0.00174   0.00053   0.00224   3.07003
   D32       -1.17546  -0.00001  -0.00128   0.00119  -0.00004  -1.17550
   D33        1.08370  -0.00002   0.00052   0.00055   0.00107   1.08476
   D34       -1.20288   0.00003   0.00164   0.00068   0.00229  -1.20059
   D35        0.83706   0.00000  -0.00137   0.00135   0.00001   0.83707
   D36        3.09621  -0.00002   0.00042   0.00070   0.00112   3.09733
   D37        1.61310  -0.00003  -0.00473  -0.00361  -0.00841   1.60469
   D38       -0.51557  -0.00002  -0.00348  -0.00394  -0.00751  -0.52308
   D39       -2.55408   0.00003  -0.00295  -0.00386  -0.00689  -2.56097
   D40        0.93473   0.00000  -0.00023   0.00152   0.00129   0.93601
   D41       -1.13002   0.00002   0.00109   0.00085   0.00193  -1.12808
   D42        3.07252   0.00000   0.00082   0.00100   0.00178   3.07430
   D43        2.99454   0.00001  -0.00152   0.00189   0.00035   2.99489
   D44        0.92980   0.00002  -0.00019   0.00122   0.00099   0.93079
   D45       -1.15086   0.00001  -0.00046   0.00137   0.00084  -1.15001
   D46       -1.35216  -0.00003  -0.00245   0.00214  -0.00031  -1.35247
   D47        2.86628  -0.00001  -0.00113   0.00146   0.00034   2.86662
   D48        0.78563  -0.00003  -0.00140   0.00162   0.00019   0.78582
   D49        1.32787   0.00004   0.00096  -0.00084   0.00012   1.32799
   D50       -0.69418  -0.00004  -0.00028  -0.00206  -0.00232  -0.69650
   D51       -2.83842   0.00002   0.00133  -0.00106   0.00026  -2.83817
   D52        1.42271  -0.00005   0.00009  -0.00228  -0.00219   1.42052
   D53       -0.77132   0.00006   0.00159  -0.00102   0.00056  -0.77076
   D54       -2.79337  -0.00002   0.00035  -0.00224  -0.00188  -2.79526
         Item               Value     Threshold  Converged?
 Maximum Force            0.000505     0.000450     NO 
 RMS     Force            0.000072     0.000300     YES
 Maximum Displacement     0.019747     0.001800     NO 
 RMS     Displacement     0.005269     0.001200     NO 
 Predicted change in Energy=-9.855919D-07
 GradGradGradGradGradGradGradGradGradGradGradGradGradGradGradGradGradGrad

                          Input orientation:                          
 ---------------------------------------------------------------------
 Center     Atomic      Atomic             Coordinates (Angstroms)
 Number     Number       Type             X           Y           Z
 ---------------------------------------------------------------------
      1          1           0        4.267609    1.544960   -0.018318
      2          6           0        3.870777    0.539878    0.121820
      3          1           0        4.493407   -0.156838   -0.439968
      4          1           0        3.935155    0.287986    1.179482
      5          6           0        2.431003    0.464332   -0.354494
      6          1           0        2.022584   -0.564655   -0.240287
      7          8           0        1.548276    1.244067    0.316083
      8          1           0       -3.285607    1.302835   -1.101502
      9          6           0       -2.858474    1.668881   -0.168727
     10          1           0       -2.071191    2.382916   -0.414647
     11          1           0       -3.637022    2.201703    0.375836
     12          6           0       -2.305366    0.518712    0.658308
     13          1           0       -3.110171   -0.156114    0.958949
     14          1           0       -1.847258    0.896417    1.574942
     15          6           0       -1.251311   -0.300113   -0.088054
     16          1           0       -0.471469    0.405445   -0.456590
     17          6           0       -0.508784   -1.311276    0.801304
     18          1           0       -1.245481   -1.941625    1.313470
     19          1           0        0.069503   -0.779651    1.556947
     20          8           0        0.382155   -2.091984    0.044417
     21          1           0       -0.068773   -2.292563   -0.781995
     22          8           0       -1.694673   -0.881221   -1.227756
     23          1           0        2.336032    0.640897   -1.439291
 ---------------------------------------------------------------------
                    Distance matrix (angstroms):
                    1          2          3          4          5
     1  H    0.000000
     2  C    1.089635   0.000000
     3  H    1.767736   1.090269   0.000000
     4  H    1.767833   1.089148   1.769782   0.000000
     5  C    2.157288   1.518398   2.155613   2.155609   0.000000
     6  H    3.088671   2.183331   2.512201   2.529954   1.112953
     7  O    2.756289   2.434672   3.347826   2.712330   1.355310
     8  H    7.634329   7.300168   7.942375   7.640171   5.825868
     9  C    7.128747   6.829487   7.580038   7.062431   5.428077
    10  H    6.406218   6.244323   7.038816   6.557909   4.894316
    11  H    7.941653   7.693714   8.504829   7.851498   6.353957
    12  C    6.686928   6.199437   6.919963   6.266495   4.843750
    13  H    7.634157   7.065326   7.731195   7.062753   5.728411
    14  H    6.352219   5.910551   6.735966   5.827768   4.713060
    15  C    5.819591   5.194750   5.757270   5.371400   3.770252
    16  H    4.893816   4.382663   4.996642   4.702006   2.904864
    17  C    5.625282   4.803023   5.281609   4.738064   3.623672
    18  H    6.657634   5.809818   6.260578   5.641640   4.699709
    19  H    5.050680   4.272053   4.893515   4.028101   3.282953
    20  O    5.322410   4.370718   4.569662   4.424527   3.300251
    21  H    5.840719   4.935551   5.048940   5.151511   3.745946
    22  O    6.549649   5.900434   6.279942   6.233523   4.426545
    23  H    2.562710   2.191509   2.507846   3.088642   1.103168
                    6          7          8          9         10
     6  H    0.000000
     7  O    1.950895   0.000000
     8  H    5.692636   5.037800   0.000000
     9  C    5.368289   4.453646   1.089266   0.000000
    10  H    5.047531   3.864128   1.764413   1.090935   0.000000
    11  H    6.329572   5.273325   1.764648   1.089305   1.763386
    12  C    4.551078   3.936219   2.161631   1.520790   2.163638
    13  H    5.286799   4.906620   2.530764   2.160003   3.068049
    14  H    4.517241   3.638027   3.065514   2.158620   2.493650
    15  C    3.288092   3.222656   2.781164   2.542915   2.824449
    16  H    2.684806   2.319414   3.023341   2.716050   2.543867
    17  C    2.837283   3.316129   4.262041   3.917057   4.191266
    18  H    3.871750   4.352986   4.529981   4.223080   4.729677
    19  H    2.662855   2.796774   4.760343   4.188831   4.297858
    20  O    2.259379   3.544415   5.127417   4.969025   5.123903
    21  H    2.766385   4.040839   4.834976   4.883807   5.099483
    22  O    3.859185   4.173369   2.705015   2.996496   3.384893
    23  H    1.728935   2.016361   5.670546   5.445547   4.848519
                   11         12         13         14         15
    11  H    0.000000
    12  C    2.164614   0.000000
    13  H    2.485336   1.092469   0.000000
    14  H    2.518905   1.092127   1.755625   0.000000
    15  C    3.487964   1.529236   2.138296   2.133634   0.000000
    16  H    3.733658   2.149187   3.046612   2.502193   1.114354
    17  C    4.723126   2.568465   2.850696   2.695169   1.537777
    18  H    4.875017   2.757871   2.605917   2.912900   2.158441
    19  H    4.901206   2.851895   3.294955   2.546272   2.163455
    20  O    5.890617   3.796757   4.096377   4.030301   2.428284
    21  H    5.854178   3.870412   4.104315   4.346005   2.418638
    22  O    3.981035   2.426931   2.703903   3.322408   1.353948
    23  H    6.434919   5.094843   6.003992   5.162442   3.947198
                   16         17         18         19         20
    16  H    0.000000
    17  C    2.128573   0.000000
    18  H    3.039892   1.096529   0.000000
    19  H    2.398215   1.089971   1.771623   0.000000
    20  O    2.686417   1.405758   2.069372   2.026750   0.000000
    21  H    2.747236   1.913993   2.428739   2.789028   0.962562
    22  O    1.935571   2.389219   2.789993   3.298061   2.719851
    23  H    2.983824   4.113906   5.203302   4.016535   3.672555
                   21         22         23
    21  H    0.000000
    22  O    2.198669   0.000000
    23  H    3.849717   4.313720   0.000000
 Stoichiometry    C6H14O3(3)
 Framework group  C1[X(C6H14O3)]
 Deg. of freedom    63
 Full point group                 C1      NOp   1
 Largest Abelian subgroup         C1      NOp   1
 Largest concise Abelian subgroup C1      NOp   1
                         Standard orientation:                         
 ---------------------------------------------------------------------
 Center     Atomic      Atomic             Coordinates (Angstroms)
 Number     Number       Type             X           Y           Z
 ---------------------------------------------------------------------
      1          1           0        4.285279   -1.515589    0.130426
      2          6           0        3.882504   -0.517282   -0.038275
      3          1           0        4.490845    0.197073    0.516977
      4          1           0        3.960942   -0.288615   -1.100255
      5          6           0        2.435078   -0.443231    0.414501
      6          1           0        2.020129    0.579458    0.271009
      7          8           0        1.569008   -1.245212   -0.251544
      8          1           0       -3.285271   -1.312979    1.094120
      9          6           0       -2.841032   -1.696215    0.176361
     10          1           0       -2.051830   -2.397896    0.450123
     11          1           0       -3.606856   -2.247653   -0.367711
     12          6           0       -2.284721   -0.560240   -0.667962
     13          1           0       -3.090290    0.100868   -0.995805
     14          1           0       -1.809662   -0.954509   -1.568858
     15          6           0       -1.248819    0.283963    0.075537
     16          1           0       -0.468994   -0.406557    0.471565
     17          6           0       -0.501042    1.281175   -0.825106
     18          1           0       -1.234931    1.893654   -1.362369
     19          1           0        0.092971    0.737650   -1.559794
     20          8           0        0.371917    2.086132   -0.072681
     21          1           0       -0.093155    2.301366    0.742124
     22          8           0       -1.714177    0.886699    1.195057
     23          1           0        2.325029   -0.596242    1.501449
 ---------------------------------------------------------------------
 Rotational constants (GHZ):           2.0101092           0.7398688           0.6112058
 Standard basis: Aug-CC-pVTZ (5D, 7F)
 There are   845 symmetry adapted cartesian basis functions of A   symmetry.
 There are   736 symmetry adapted basis functions of A   symmetry.
   736 basis functions,  1026 primitive gaussians,   845 cartesian basis functions
    38 alpha electrons       36 beta electrons
       nuclear repulsion energy       472.6225747688 Hartrees.
 NAtoms=   23 NActive=   23 NUniq=   23 SFac= 1.00D+00 NAtFMM=   60 NAOKFM=F Big=F
 Integral buffers will be    131072 words long.
 Raffenetti 2 integral format.
 Two-electron integral symmetry is turned on.
 Nuclear repulsion after empirical dispersion term =      472.6099734060 Hartrees.
 One-electron integrals computed using PRISM.
 NBasis=   736 RedAO= T EigKep=  3.67D-06  NBF=   736
 NBsUse=   736 1.00D-06 EigRej= -1.00D+00 NBFU=   736
 Initial guess from the checkpoint file:  "Reverse-wb-opt.chk"
 B after Tr=     0.000000    0.000000    0.000000
         Rot=    1.000000    0.000578    0.000294    0.000205 Ang=   0.08 deg.
 Initial guess <Sx>= 0.0000 <Sy>= 0.0000 <Sz>= 1.0000 <S**2>= 2.0095 S= 1.0032
 Requested convergence on RMS density matrix=1.00D-08 within 128 cycles.
 Requested convergence on MAX density matrix=1.00D-06.
 Requested convergence on             energy=1.00D-06.
 No special actions if energy rises.
 Restarting incremental Fock formation.
 SCF Done:  E(UwB97XD) =  -462.628485388     A.U. after   21 cycles
            NFock= 21  Conv=0.21D-08     -V/T= 2.0059
 <Sx>= 0.0000 <Sy>= 0.0000 <Sz>= 1.0000 <S**2>= 2.0095 S= 1.0032
 <L.S>=  0.00000000000    
 Annihilation of the first spin contaminant:
 S**2 before annihilation     2.0095,   after     2.0001
 Calling FoFJK, ICntrl=      2127 FMM=F ISym2X=0 I1Cent= 0 IOpClX= 1 NMat=1 NMatS=1 NMatT=0.
 ***** Axes restored to original set *****
 -------------------------------------------------------------------
 Center     Atomic                   Forces (Hartrees/Bohr)
 Number     Number              X              Y              Z
 -------------------------------------------------------------------
      1        1           0.000006609    0.000007921    0.000003054
      2        6          -0.000018785    0.000024648   -0.000002740
      3        1          -0.000001181   -0.000007340   -0.000000326
      4        1           0.000002676   -0.000003243    0.000011002
      5        6           0.000025152   -0.000024298    0.000129511
      6        1          -0.000042891   -0.000091735   -0.000109959
      7        8          -0.000003739    0.000011656    0.000000066
      8        1          -0.000000749   -0.000003300   -0.000002343
      9        6           0.000008143   -0.000001302   -0.000020554
     10        1           0.000004582    0.000004403   -0.000001893
     11        1          -0.000000736   -0.000004498    0.000013617
     12        6           0.000013782   -0.000037980    0.000005898
     13        1          -0.000013618   -0.000002801    0.000003711
     14        1           0.000004131    0.000003893   -0.000005954
     15        6           0.000004284    0.000072277   -0.000002326
     16        1          -0.000015598   -0.000002597   -0.000054190
     17        6          -0.000094553    0.000005430    0.000119242
     18        1          -0.000000068    0.000003386   -0.000020842
     19        1           0.000007703   -0.000005727   -0.000017844
     20        8           0.000178969    0.000118973   -0.000060857
     21        1          -0.000063582   -0.000064189    0.000005244
     22        8           0.000007631   -0.000007831    0.000029503
     23        1          -0.000008165    0.000004257   -0.000021020
 -------------------------------------------------------------------
 Cartesian Forces:  Max     0.000178969 RMS     0.000044485

 GradGradGradGradGradGradGradGradGradGradGradGradGradGradGradGradGradGrad
 Berny optimization.
 Using GEDIIS/GDIIS optimizer.
 FormGI is forming the generalized inverse of G from B-inverse, IUseBI=4.
 Internal  Forces:  Max     0.000086792 RMS     0.000018604
 Search for a local minimum.
 Step number  12 out of a maximum of  129
 All quantities printed in internal units (Hartrees-Bohrs-Radians)
 Mixed Optimization -- En-DIIS/RFO-DIIS
 Swapping is turned off.
 Update second derivatives using D2CorX and points    1    2    3    4    5
                                                      6    7    8    9   10
                                                     11   12
 DE= -5.11D-06 DEPred=-9.86D-07 R= 5.19D+00
 TightC=F SS=  1.41D+00  RLast= 4.05D-02 DXNew= 5.0454D-01 1.2139D-01
 Trust test= 5.19D+00 RLast= 4.05D-02 DXMaxT set to 3.00D-01
 ITU=  1  1  1  1  1  1  1  1  1  1  1  0
     Eigenvalues ---    0.00158   0.00208   0.00237   0.00352   0.00406
     Eigenvalues ---    0.00451   0.00496   0.01672   0.02223   0.03393
     Eigenvalues ---    0.03472   0.03697   0.04093   0.04256   0.04758
     Eigenvalues ---    0.04842   0.05531   0.05546   0.05635   0.05656
     Eigenvalues ---    0.05715   0.05873   0.06106   0.08347   0.09380
     Eigenvalues ---    0.09802   0.10522   0.10706   0.12244   0.12638
     Eigenvalues ---    0.14262   0.15722   0.15996   0.16000   0.16001
     Eigenvalues ---    0.16007   0.16029   0.16375   0.16997   0.18399
     Eigenvalues ---    0.20392   0.23011   0.26496   0.28950   0.29551
     Eigenvalues ---    0.29754   0.31400   0.32136   0.32506   0.33590
     Eigenvalues ---    0.33872   0.33907   0.34027   0.34083   0.34147
     Eigenvalues ---    0.34181   0.34234   0.34494   0.36023   0.41903
     Eigenvalues ---    0.44227   0.50959   0.53085
 En-DIIS/RFO-DIIS/Sim-DIIS IScMMF=       -3 using points:    12   11   10    9    8    7    6    5    4    3
 RFO step:  Lambda=-1.71690476D-06.
 DIIS inversion failure, remove point  10.
 DIIS inversion failure, remove point   9.
 DIIS inversion failure, remove point   8.
 DIIS inversion failure, remove point   7.
 RFO-DIIS uses    6 points instead of   10
 DidBck=F Rises=F RFO-DIIS coefs:    1.77297   -0.98542    0.59224   -0.22986   -0.28585
                  RFO-DIIS coefs:    0.13591    0.00000    0.00000    0.00000    0.00000
 Iteration  1 RMS(Cart)=  0.00313580 RMS(Int)=  0.00001411
 Iteration  2 RMS(Cart)=  0.00002004 RMS(Int)=  0.00000541
 Iteration  3 RMS(Cart)=  0.00000000 RMS(Int)=  0.00000541
 Variable       Old X    -DE/DX   Delta X   Delta X   Delta X     New X
                                 (Linear)    (Quad)   (Total)
    R1        2.05911   0.00001   0.00009  -0.00005   0.00005   2.05916
    R2        2.06031   0.00000   0.00006  -0.00004   0.00002   2.06033
    R3        2.05819   0.00001   0.00010  -0.00005   0.00005   2.05824
    R4        2.86936  -0.00001   0.00038  -0.00026   0.00013   2.86948
    R5        2.10318   0.00001   0.00068  -0.00037   0.00031   2.10349
    R6        2.56117   0.00001  -0.00163   0.00105  -0.00058   2.56059
    R7        2.08469   0.00002   0.00060  -0.00033   0.00027   2.08496
    R8        4.26961  -0.00008  -0.00544  -0.00052  -0.00596   4.26364
    R9        4.38306   0.00001   0.00927  -0.00093   0.00835   4.39141
   R10        2.05841   0.00000   0.00010  -0.00007   0.00003   2.05844
   R11        2.06157   0.00001   0.00009  -0.00005   0.00003   2.06160
   R12        2.05849   0.00001   0.00007  -0.00005   0.00003   2.05851
   R13        2.87388   0.00000   0.00010  -0.00006   0.00004   2.87392
   R14        2.06447   0.00001   0.00010  -0.00005   0.00005   2.06452
   R15        2.06382   0.00000   0.00005  -0.00006  -0.00001   2.06381
   R16        2.88984  -0.00004   0.00010  -0.00023  -0.00012   2.88971
   R17        2.10582   0.00000   0.00034  -0.00041  -0.00007   2.10575
   R18        2.90598   0.00001   0.00070  -0.00035   0.00035   2.90632
   R19        2.55859  -0.00002  -0.00086   0.00062  -0.00024   2.55835
   R20        2.07214  -0.00001   0.00017  -0.00018  -0.00001   2.07213
   R21        2.05975  -0.00001   0.00010  -0.00012  -0.00002   2.05973
   R22        2.65650   0.00009  -0.00057   0.00061   0.00004   2.65653
   R23        1.81898   0.00004   0.00009  -0.00002   0.00007   1.81904
    A1        1.89146   0.00000   0.00011  -0.00004   0.00007   1.89153
    A2        1.89304   0.00000  -0.00009   0.00005  -0.00004   1.89300
    A3        1.92931   0.00001   0.00005   0.00003   0.00008   1.92939
    A4        1.89529   0.00000   0.00003  -0.00005  -0.00002   1.89527
    A5        1.92631  -0.00001  -0.00013   0.00004  -0.00010   1.92622
    A6        1.92748   0.00000   0.00003  -0.00003   0.00001   1.92749
    A7        1.94097   0.00000  -0.00068   0.00051  -0.00017   1.94080
    A8        2.01945  -0.00001   0.00101  -0.00076   0.00026   2.01971
    A9        1.96291   0.00001  -0.00043   0.00026  -0.00018   1.96273
   A10        1.81536   0.00002   0.00137  -0.00057   0.00079   1.81615
   A11        1.78984  -0.00001  -0.00187   0.00104  -0.00083   1.78901
   A12        1.91600  -0.00001   0.00037  -0.00031   0.00006   1.91606
   A13        2.70068  -0.00002   0.00262   0.00034   0.00295   2.70364
   A14        1.76636   0.00001  -0.00485   0.00035  -0.00450   1.76186
   A15        1.88588   0.00000  -0.00003   0.00006   0.00002   1.88591
   A16        1.88831   0.00001  -0.00007   0.00008   0.00001   1.88833
   A17        1.93281   0.00000   0.00000   0.00002   0.00002   1.93283
   A18        1.88423   0.00001  -0.00004   0.00003  -0.00001   1.88422
   A19        1.93385   0.00000   0.00002   0.00001   0.00003   1.93388
   A20        1.93693  -0.00002   0.00012  -0.00020  -0.00008   1.93686
   A21        1.92719   0.00000  -0.00004   0.00004   0.00000   1.92718
   A22        1.92563   0.00000   0.00007  -0.00009  -0.00002   1.92561
   A23        1.97167  -0.00002  -0.00006   0.00000  -0.00006   1.97161
   A24        1.86677   0.00000   0.00004   0.00004   0.00008   1.86684
   A25        1.88739   0.00001  -0.00009   0.00016   0.00007   1.88746
   A26        1.88146   0.00000   0.00009  -0.00014  -0.00005   1.88141
   A27        1.88047   0.00001   0.00028  -0.00005   0.00023   1.88070
   A28        1.98519  -0.00001   0.00007  -0.00003   0.00004   1.98523
   A29        1.99867   0.00001   0.00076  -0.00054   0.00023   1.99890
   A30        1.84386   0.00001  -0.00149   0.00075  -0.00073   1.84313
   A31        1.79520   0.00000   0.00028   0.00001   0.00028   1.79548
   A32        1.94199  -0.00001  -0.00007  -0.00002  -0.00009   1.94190
   A33        2.38642  -0.00005  -0.00261  -0.00083  -0.00340   2.38302
   A34        1.90046   0.00000  -0.00004   0.00010   0.00006   1.90051
   A35        1.91390   0.00002  -0.00035   0.00023  -0.00011   1.91379
   A36        1.93887  -0.00003  -0.00021  -0.00005  -0.00026   1.93861
   A37        1.88917   0.00001  -0.00015   0.00032   0.00017   1.88934
   A38        1.93695   0.00002   0.00038  -0.00017   0.00022   1.93717
   A39        1.88377   0.00000   0.00035  -0.00043  -0.00008   1.88369
   A40        1.72397   0.00001  -0.00074   0.00009  -0.00066   1.72331
   A41        1.95283   0.00006   0.00208   0.00006   0.00216   1.95499
   A42        1.85572  -0.00002   0.00054  -0.00045   0.00010   1.85582
    D1        3.11645   0.00000  -0.00173   0.00084  -0.00089   3.11555
    D2       -1.10091   0.00001   0.00026  -0.00006   0.00020  -1.10071
    D3        1.12024  -0.00001   0.00129  -0.00093   0.00036   1.12060
    D4        1.02416  -0.00001  -0.00181   0.00084  -0.00097   1.02319
    D5        3.08999   0.00001   0.00018  -0.00006   0.00013   3.09012
    D6       -0.97205  -0.00001   0.00121  -0.00093   0.00028  -0.97176
    D7       -1.07173   0.00000  -0.00179   0.00090  -0.00088  -1.07261
    D8        0.99410   0.00001   0.00021   0.00000   0.00021   0.99431
    D9       -3.06794   0.00000   0.00124  -0.00087   0.00037  -3.06757
   D10        2.67532  -0.00004  -0.00626  -0.00171  -0.00797   2.66735
   D11        0.49023  -0.00003  -0.00799  -0.00071  -0.00871   0.48153
   D12       -1.50615  -0.00002  -0.00819  -0.00056  -0.00875  -1.51490
   D13       -2.92876  -0.00001   0.00052   0.00012   0.00063  -2.92813
   D14       -0.79468   0.00000   0.00127  -0.00011   0.00115  -0.79354
   D15        1.11002  -0.00001  -0.00006   0.00067   0.00060   1.11062
   D16       -0.53129   0.00000   0.01100   0.00066   0.01166  -0.51963
   D17        1.41694   0.00000   0.01193   0.00022   0.01215   1.42909
   D18        1.74067   0.00001   0.00587   0.00006   0.00593   1.74660
   D19       -1.11680   0.00000  -0.00043   0.00044   0.00001  -1.11679
   D20        3.10647   0.00000  -0.00050   0.00043  -0.00007   3.10641
   D21        0.99921   0.00001  -0.00062   0.00067   0.00005   0.99926
   D22        3.07389   0.00000  -0.00040   0.00035  -0.00005   3.07385
   D23        1.01399   0.00000  -0.00047   0.00034  -0.00013   1.01386
   D24       -1.09328   0.00000  -0.00059   0.00058  -0.00001  -1.09329
   D25        0.98077   0.00000  -0.00044   0.00043  -0.00001   0.98076
   D26       -1.07914   0.00000  -0.00051   0.00042  -0.00009  -1.07923
   D27        3.09678   0.00000  -0.00063   0.00066   0.00003   3.09681
   D28        0.93164   0.00000   0.00180  -0.00080   0.00100   0.93264
   D29        2.96929   0.00001   0.00018   0.00008   0.00026   2.96955
   D30       -1.05363  -0.00001   0.00087  -0.00048   0.00039  -1.05325
   D31        3.07003   0.00000   0.00165  -0.00064   0.00100   3.07104
   D32       -1.17550   0.00001   0.00002   0.00024   0.00027  -1.17523
   D33        1.08476  -0.00001   0.00071  -0.00032   0.00039   1.08515
   D34       -1.20059   0.00000   0.00169  -0.00059   0.00110  -1.19949
   D35        0.83707   0.00002   0.00007   0.00029   0.00036   0.83743
   D36        3.09733   0.00000   0.00076  -0.00027   0.00048   3.09781
   D37        1.60469   0.00000  -0.00426   0.00051  -0.00375   1.60094
   D38       -0.52308   0.00000  -0.00366   0.00015  -0.00351  -0.52659
   D39       -2.56097   0.00001  -0.00311  -0.00013  -0.00324  -2.56421
   D40        0.93601   0.00000   0.00089   0.00014   0.00103   0.93704
   D41       -1.12808  -0.00001   0.00129  -0.00044   0.00085  -1.12724
   D42        3.07430   0.00000   0.00121  -0.00003   0.00118   3.07547
   D43        2.99489   0.00001   0.00030   0.00055   0.00085   2.99574
   D44        0.93079   0.00000   0.00070  -0.00003   0.00067   0.93146
   D45       -1.15001   0.00001   0.00062   0.00037   0.00100  -1.14901
   D46       -1.35247   0.00001  -0.00019   0.00094   0.00075  -1.35171
   D47        2.86662   0.00000   0.00021   0.00036   0.00057   2.86719
   D48        0.78582   0.00001   0.00013   0.00077   0.00090   0.78672
   D49        1.32799   0.00003   0.00016  -0.00046  -0.00030   1.32769
   D50       -0.69650  -0.00003  -0.00200  -0.00043  -0.00242  -0.69892
   D51       -2.83817   0.00002   0.00023  -0.00048  -0.00025  -2.83842
   D52        1.42052  -0.00004  -0.00193  -0.00045  -0.00237   1.41815
   D53       -0.77076   0.00004   0.00048  -0.00045   0.00004  -0.77072
   D54       -2.79526  -0.00002  -0.00167  -0.00041  -0.00208  -2.79734
         Item               Value     Threshold  Converged?
 Maximum Force            0.000087     0.000450     YES
 RMS     Force            0.000019     0.000300     YES
 Maximum Displacement     0.012970     0.001800     NO 
 RMS     Displacement     0.003148     0.001200     NO 
 Predicted change in Energy=-8.583493D-07
 GradGradGradGradGradGradGradGradGradGradGradGradGradGradGradGradGradGrad

                          Input orientation:                          
 ---------------------------------------------------------------------
 Center     Atomic      Atomic             Coordinates (Angstroms)
 Number     Number       Type             X           Y           Z
 ---------------------------------------------------------------------
      1          1           0        4.269050    1.541984   -0.014419
      2          6           0        3.870051    0.537257    0.122260
      3          1           0        4.490391   -0.158758   -0.442938
      4          1           0        3.935083    0.281122    1.178891
      5          6           0        2.429505    0.466753   -0.352709
      6          1           0        2.019324   -0.562176   -0.242774
      7          8           0        1.549263    1.245743    0.321371
      8          1           0       -3.287947    1.300075   -1.101422
      9          6           0       -2.859423    1.667838   -0.169944
     10          1           0       -2.072885    2.381876   -0.418315
     11          1           0       -3.637319    2.201158    0.375090
     12          6           0       -2.304426    0.519268    0.658086
     13          1           0       -3.108453   -0.155439    0.961169
     14          1           0       -1.844913    0.898712    1.573293
     15          6           0       -1.251245   -0.300190   -0.088682
     16          1           0       -0.471717    0.404820   -0.458812
     17          6           0       -0.506887   -1.309965    0.801042
     18          1           0       -1.242485   -1.940599    1.314428
     19          1           0        0.071635   -0.777006    1.555549
     20          8           0        0.384210   -2.090187    0.043804
     21          1           0       -0.068053   -2.293693   -0.781203
     22          8           0       -1.695752   -0.883011   -1.226911
     23          1           0        2.333914    0.647408   -1.436923
 ---------------------------------------------------------------------
                    Distance matrix (angstroms):
                    1          2          3          4          5
     1  H    0.000000
     2  C    1.089659   0.000000
     3  H    1.767808   1.090279   0.000000
     4  H    1.767850   1.089176   1.769800   0.000000
     5  C    2.157426   1.518466   2.155610   2.155695   0.000000
     6  H    3.088835   2.183390   2.511769   2.530299   1.113117
     7  O    2.756403   2.434678   3.347690   2.712558   1.355004
     8  H    7.638606   7.301796   7.941306   7.642660   5.826170
     9  C    7.131280   6.830037   7.578307   7.064534   5.426672
    10  H    6.410046   6.246065   7.037899   6.562005   4.893211
    11  H    7.943356   7.693705   8.502826   7.853273   6.351709
    12  C    6.686463   6.197709   6.916755   6.265733   4.840926
    13  H    7.632861   7.062798   7.727481   7.060409   5.725590
    14  H    6.349423   5.907365   6.731976   5.826261   4.708155
    15  C    5.820032   5.193600   5.754292   5.370536   3.769062
    16  H    4.895457   4.382480   4.994035   4.702899   2.903822
    17  C    5.622114   4.799016   5.276888   4.733437   3.620810
    18  H    6.653663   5.805089   6.255331   5.635745   4.696616
    19  H    5.045870   4.267267   4.888925   4.023398   3.278404
    20  O    5.318650   4.365857   4.563777   4.418170   3.298242
    21  H    5.840448   4.933476   5.044976   5.147498   3.747194
    22  O    6.552069   5.900474   6.277541   6.232928   4.427623
    23  H    2.562916   2.191553   2.507649   3.088753   1.103311
                    6          7          8          9         10
     6  H    0.000000
     7  O    1.951356   0.000000
     8  H    5.689673   5.042409   0.000000
     9  C    5.364740   4.456014   1.089281   0.000000
    10  H    5.044247   3.867543   1.764456   1.090953   0.000000
    11  H    6.325771   5.274119   1.764681   1.089319   1.763407
    12  C    4.547074   3.935995   2.161676   1.520812   2.163691
    13  H    5.282898   4.905810   2.530814   2.160039   3.068117
    14  H    4.512717   3.634304   3.065541   2.158625   2.493642
    15  C    3.284661   3.225042   2.781124   2.542828   2.824399
    16  H    2.680866   2.323832   3.024166   2.716578   2.544431
    17  C    2.833810   3.315039   4.262156   3.917212   4.191523
    18  H    3.868375   4.351183   4.530145   4.223584   4.730301
    19  H    2.659626   2.792506   4.760310   4.188757   4.298097
    20  O    2.256223   3.544407   5.127393   4.968863   5.123497
    21  H    2.764995   4.044624   4.835848   4.884579   5.100194
    22  O    3.856586   4.178384   2.704939   2.996354   3.384604
    23  H    1.728598   2.016254   5.669555   5.442174   4.844153
                   11         12         13         14         15
    11  H    0.000000
    12  C    2.164589   0.000000
    13  H    2.485304   1.092496   0.000000
    14  H    2.518884   1.092124   1.755694   0.000000
    15  C    3.487862   1.529171   2.138308   2.133534   0.000000
    16  H    3.734067   2.149274   3.046738   2.501809   1.114316
    17  C    4.723243   2.568594   2.850740   2.695355   1.537960
    18  H    4.875626   2.758522   2.606420   2.914038   2.158641
    19  H    4.900947   2.851566   3.294328   2.545879   2.163529
    20  O    5.890509   3.796757   4.096768   4.030117   2.428241
    21  H    5.854943   3.871132   4.105122   4.346531   2.419417
    22  O    3.980978   2.426949   2.704216   3.322338   1.353822
    23  H    6.430642   5.091137   6.001230   5.156273   3.945764
                   16         17         18         19         20
    16  H    0.000000
    17  C    2.128135   0.000000
    18  H    3.039647   1.096526   0.000000
    19  H    2.397831   1.089961   1.771723   0.000000
    20  O    2.685200   1.405777   2.069541   2.026703   0.000000
    21  H    2.747518   1.914104   2.428093   2.789313   0.962597
    22  O    1.935652   2.389202   2.789686   3.298027   2.719970
    23  H    2.981126   4.112170   5.201763   4.012698   3.672645
                   21         22         23
    21  H    0.000000
    22  O    2.199565   0.000000
    23  H    3.853503   4.315610   0.000000
 Stoichiometry    C6H14O3(3)
 Framework group  C1[X(C6H14O3)]
 Deg. of freedom    63
 Full point group                 C1      NOp   1
 Largest Abelian subgroup         C1      NOp   1
 Largest concise Abelian subgroup C1      NOp   1
                         Standard orientation:                         
 ---------------------------------------------------------------------
 Center     Atomic      Atomic             Coordinates (Angstroms)
 Number     Number       Type             X           Y           Z
 ---------------------------------------------------------------------
      1          1           0        4.286261   -1.513071    0.130639
      2          6           0        3.881522   -0.515142   -0.035740
      3          1           0        4.487346    0.198970    0.522587
      4          1           0        3.961169   -0.283170   -1.096941
      5          6           0        2.433156   -0.445526    0.414957
      6          1           0        2.016623    0.577128    0.274570
      7          8           0        1.569843   -1.247279   -0.254311
      8          1           0       -3.288609   -1.308514    1.093867
      9          6           0       -2.842558   -1.694321    0.178047
     10          1           0       -2.054403   -2.395836    0.455297
     11          1           0       -3.607520   -2.246623   -0.366389
     12          6           0       -2.283691   -0.560800   -0.667924
     13          1           0       -3.088159    0.099976   -0.999216
     14          1           0       -1.806820   -0.957648   -1.566723
     15          6           0       -1.248933    0.284535    0.075748
     16          1           0       -0.469778   -0.405176    0.474389
     17          6           0       -0.498664    1.279435   -0.825691
     18          1           0       -1.231050    1.891818   -1.365105
     19          1           0        0.095881    0.733849   -1.558404
     20          8           0        0.374181    2.084447   -0.073158
     21          1           0       -0.092627    2.303369    0.739712
     22          8           0       -1.715927    0.890019    1.192950
     23          1           0        2.321921   -0.601652    1.501487
 ---------------------------------------------------------------------
 Rotational constants (GHZ):           2.0110605           0.7399662           0.6113151
 Standard basis: Aug-CC-pVTZ (5D, 7F)
 There are   845 symmetry adapted cartesian basis functions of A   symmetry.
 There are   736 symmetry adapted basis functions of A   symmetry.
   736 basis functions,  1026 primitive gaussians,   845 cartesian basis functions
    38 alpha electrons       36 beta electrons
       nuclear repulsion energy       472.6487299014 Hartrees.
 NAtoms=   23 NActive=   23 NUniq=   23 SFac= 1.00D+00 NAtFMM=   60 NAOKFM=F Big=F
 Integral buffers will be    131072 words long.
 Raffenetti 2 integral format.
 Two-electron integral symmetry is turned on.
 Nuclear repulsion after empirical dispersion term =      472.6361219002 Hartrees.
 One-electron integrals computed using PRISM.
 NBasis=   736 RedAO= T EigKep=  3.67D-06  NBF=   736
 NBsUse=   736 1.00D-06 EigRej= -1.00D+00 NBFU=   736
 Initial guess from the checkpoint file:  "Reverse-wb-opt.chk"
 B after Tr=     0.000000    0.000000    0.000000
         Rot=    1.000000    0.000358    0.000175    0.000153 Ang=   0.05 deg.
 Initial guess <Sx>= 0.0000 <Sy>= 0.0000 <Sz>= 1.0000 <S**2>= 2.0095 S= 1.0032
 Requested convergence on RMS density matrix=1.00D-08 within 128 cycles.
 Requested convergence on MAX density matrix=1.00D-06.
 Requested convergence on             energy=1.00D-06.
 No special actions if energy rises.
 SCF Done:  E(UwB97XD) =  -462.628486681     A.U. after   20 cycles
            NFock= 20  Conv=0.64D-08     -V/T= 2.0059
 <Sx>= 0.0000 <Sy>= 0.0000 <Sz>= 1.0000 <S**2>= 2.0095 S= 1.0032
 <L.S>=  0.00000000000    
 Annihilation of the first spin contaminant:
 S**2 before annihilation     2.0095,   after     2.0001
 Calling FoFJK, ICntrl=      2127 FMM=F ISym2X=0 I1Cent= 0 IOpClX= 1 NMat=1 NMatS=1 NMatT=0.
 ***** Axes restored to original set *****
 -------------------------------------------------------------------
 Center     Atomic                   Forces (Hartrees/Bohr)
 Number     Number              X              Y              Z
 -------------------------------------------------------------------
      1        1          -0.000002933   -0.000006027   -0.000000063
      2        6          -0.000033137    0.000022784    0.000008714
      3        1           0.000002382    0.000000762    0.000005232
      4        1          -0.000001443   -0.000001796   -0.000004634
      5        6           0.000145370   -0.000150079   -0.000037538
      6        1          -0.000031247   -0.000014688   -0.000055556
      7        8          -0.000121561    0.000039509    0.000054428
      8        1           0.000003357    0.000000957    0.000006488
      9        6          -0.000001835    0.000001442   -0.000012095
     10        1          -0.000002478   -0.000005859    0.000002081
     11        1           0.000005020   -0.000004949    0.000003819
     12        6           0.000003784   -0.000023234   -0.000005579
     13        1           0.000000854    0.000006836   -0.000002422
     14        1          -0.000001985    0.000002268   -0.000004545
     15        6           0.000117192    0.000042851    0.000136978
     16        1          -0.000043366    0.000035546   -0.000075551
     17        6          -0.000123344    0.000044841    0.000063491
     18        1           0.000014594   -0.000001812   -0.000025582
     19        1           0.000004809   -0.000012184   -0.000014851
     20        8           0.000123768    0.000066250   -0.000062617
     21        1          -0.000033850   -0.000036810    0.000036498
     22        8          -0.000025857   -0.000035590   -0.000043418
     23        1           0.000001904    0.000028984    0.000026719
 -------------------------------------------------------------------
 Cartesian Forces:  Max     0.000150079 RMS     0.000049632

 GradGradGradGradGradGradGradGradGradGradGradGradGradGradGradGradGradGrad
 Berny optimization.
 Using GEDIIS/GDIIS optimizer.
 FormGI is forming the generalized inverse of G from B-inverse, IUseBI=4.
 Internal  Forces:  Max     0.000134199 RMS     0.000022866
 Search for a local minimum.
 Step number  13 out of a maximum of  129
 All quantities printed in internal units (Hartrees-Bohrs-Radians)
 Mixed Optimization -- En-DIIS/RFO-DIIS
 Swapping is turned off.
 Update second derivatives using D2CorX and points    1    2    3    4    5
                                                      6    7    8    9   10
                                                     11   12   13
 DE= -1.29D-06 DEPred=-8.58D-07 R= 1.51D+00
 TightC=F SS=  1.41D+00  RLast= 2.75D-02 DXNew= 5.0454D-01 8.2567D-02
 Trust test= 1.51D+00 RLast= 2.75D-02 DXMaxT set to 3.00D-01
 ITU=  1  1  1  1  1  1  1  1  1  1  1  1  0
     Eigenvalues ---    0.00093   0.00187   0.00236   0.00352   0.00406
     Eigenvalues ---    0.00439   0.00477   0.01680   0.02026   0.03350
     Eigenvalues ---    0.03473   0.03814   0.04071   0.04243   0.04826
     Eigenvalues ---    0.05081   0.05467   0.05533   0.05574   0.05651
     Eigenvalues ---    0.05657   0.05888   0.06160   0.08345   0.09373
     Eigenvalues ---    0.09838   0.10266   0.10570   0.12226   0.12729
     Eigenvalues ---    0.14237   0.15624   0.15997   0.15999   0.16000
     Eigenvalues ---    0.16021   0.16027   0.16318   0.16884   0.18696
     Eigenvalues ---    0.20361   0.22957   0.26899   0.28892   0.29571
     Eigenvalues ---    0.29765   0.31881   0.32115   0.32761   0.33553
     Eigenvalues ---    0.33875   0.33909   0.34030   0.34089   0.34154
     Eigenvalues ---    0.34182   0.34231   0.34417   0.36596   0.41726
     Eigenvalues ---    0.46785   0.50940   0.53537
 En-DIIS/RFO-DIIS/Sim-DIIS IScMMF=       -3 using points:    13   12   11   10    9    8    7    6    5    4
 RFO step:  Lambda=-1.62821745D-06.
 DIIS inversion failure, remove point  10.
 DIIS inversion failure, remove point   9.
 DIIS inversion failure, remove point   8.
 DIIS inversion failure, remove point   7.
 DIIS inversion failure, remove point   6.
 RFO-DIIS uses    5 points instead of   10
 DidBck=F Rises=F RFO-DIIS coefs:    2.92355   -1.96423   -0.29544    0.68076   -0.34465
                  RFO-DIIS coefs:    0.00000    0.00000    0.00000    0.00000    0.00000
 Iteration  1 RMS(Cart)=  0.00405415 RMS(Int)=  0.00001756
 Iteration  2 RMS(Cart)=  0.00002515 RMS(Int)=  0.00000913
 Iteration  3 RMS(Cart)=  0.00000000 RMS(Int)=  0.00000913
 Variable       Old X    -DE/DX   Delta X   Delta X   Delta X     New X
                                 (Linear)    (Quad)   (Total)
    R1        2.05916  -0.00001   0.00008  -0.00006   0.00002   2.05918
    R2        2.06033   0.00000   0.00005  -0.00001   0.00003   2.06036
    R3        2.05824   0.00000   0.00010  -0.00006   0.00004   2.05828
    R4        2.86948  -0.00003   0.00010  -0.00011  -0.00001   2.86947
    R5        2.10349  -0.00004   0.00038  -0.00023   0.00013   2.10362
    R6        2.56059   0.00013  -0.00065   0.00054  -0.00013   2.56046
    R7        2.08496  -0.00002   0.00041  -0.00023   0.00018   2.08513
    R8        4.26364  -0.00005  -0.00898   0.00023  -0.00877   4.25487
    R9        4.39141  -0.00002   0.00778  -0.00101   0.00678   4.39819
   R10        2.05844  -0.00001   0.00004  -0.00003   0.00000   2.05845
   R11        2.06160  -0.00001   0.00005  -0.00004   0.00001   2.06162
   R12        2.05851   0.00000   0.00006  -0.00003   0.00002   2.05854
   R13        2.87392  -0.00001   0.00007  -0.00003   0.00005   2.87396
   R14        2.06452  -0.00001   0.00009  -0.00006   0.00003   2.06454
   R15        2.06381   0.00000   0.00000   0.00000   0.00000   2.06382
   R16        2.88971  -0.00002  -0.00033   0.00015  -0.00017   2.88954
   R17        2.10575  -0.00001  -0.00012  -0.00004  -0.00015   2.10560
   R18        2.90632  -0.00004   0.00062  -0.00045   0.00018   2.90650
   R19        2.55835   0.00006  -0.00032   0.00033   0.00001   2.55836
   R20        2.07213  -0.00002  -0.00009  -0.00001  -0.00010   2.07204
   R21        2.05973  -0.00001  -0.00008   0.00001  -0.00008   2.05965
   R22        2.65653   0.00007   0.00036  -0.00005   0.00031   2.65685
   R23        1.81904  -0.00001   0.00017  -0.00013   0.00004   1.81909
    A1        1.89153   0.00000   0.00013  -0.00006   0.00006   1.89159
    A2        1.89300   0.00000  -0.00007   0.00004  -0.00002   1.89297
    A3        1.92939   0.00000   0.00016  -0.00011   0.00006   1.92945
    A4        1.89527   0.00000  -0.00007  -0.00001  -0.00008   1.89519
    A5        1.92622   0.00001  -0.00015   0.00019   0.00004   1.92626
    A6        1.92749   0.00000   0.00001  -0.00006  -0.00005   1.92743
    A7        1.94080   0.00001   0.00006   0.00004   0.00011   1.94091
    A8        2.01971   0.00000   0.00020  -0.00020   0.00000   2.01971
    A9        1.96273   0.00001  -0.00023   0.00015  -0.00007   1.96265
   A10        1.81615  -0.00002   0.00149  -0.00067   0.00080   1.81695
   A11        1.78901   0.00002  -0.00126   0.00081  -0.00045   1.78856
   A12        1.91606  -0.00001  -0.00030  -0.00007  -0.00037   1.91569
   A13        2.70364  -0.00002   0.00208   0.00033   0.00237   2.70601
   A14        1.76186   0.00003  -0.00312   0.00061  -0.00248   1.75938
   A15        1.88591   0.00000   0.00006  -0.00002   0.00004   1.88595
   A16        1.88833   0.00000   0.00008  -0.00002   0.00006   1.88839
   A17        1.93283   0.00000   0.00002   0.00001   0.00004   1.93286
   A18        1.88422   0.00000   0.00002  -0.00001   0.00001   1.88423
   A19        1.93388   0.00000   0.00007  -0.00008  -0.00001   1.93387
   A20        1.93686  -0.00001  -0.00024   0.00011  -0.00012   1.93674
   A21        1.92718   0.00000  -0.00005  -0.00004  -0.00009   1.92710
   A22        1.92561   0.00000  -0.00006   0.00000  -0.00007   1.92555
   A23        1.97161   0.00000  -0.00013   0.00010  -0.00003   1.97158
   A24        1.86684   0.00000   0.00015  -0.00007   0.00007   1.86692
   A25        1.88746   0.00001   0.00019  -0.00007   0.00012   1.88758
   A26        1.88141   0.00000  -0.00007   0.00007   0.00000   1.88141
   A27        1.88070   0.00000   0.00051  -0.00012   0.00037   1.88107
   A28        1.98523  -0.00001   0.00009  -0.00001   0.00007   1.98530
   A29        1.99890   0.00001   0.00028  -0.00018   0.00010   1.99900
   A30        1.84313   0.00003  -0.00136   0.00066  -0.00067   1.84246
   A31        1.79548  -0.00001   0.00071  -0.00029   0.00043   1.79591
   A32        1.94190  -0.00001  -0.00028  -0.00001  -0.00030   1.94160
   A33        2.38302  -0.00008  -0.00349  -0.00080  -0.00427   2.37875
   A34        1.90051   0.00000   0.00022   0.00003   0.00026   1.90077
   A35        1.91379   0.00001  -0.00003   0.00004   0.00000   1.91379
   A36        1.93861   0.00000  -0.00066   0.00023  -0.00042   1.93819
   A37        1.88934   0.00001   0.00052  -0.00010   0.00042   1.88976
   A38        1.93717   0.00000   0.00021  -0.00021  -0.00001   1.93716
   A39        1.88369  -0.00002  -0.00025   0.00000  -0.00024   1.88346
   A40        1.72331   0.00001   0.00107  -0.00014   0.00095   1.72426
   A41        1.95499   0.00005   0.00308  -0.00004   0.00303   1.95803
   A42        1.85582  -0.00002  -0.00029   0.00019  -0.00011   1.85571
    D1        3.11555   0.00002  -0.00149   0.00085  -0.00063   3.11492
    D2       -1.10071   0.00000   0.00065  -0.00014   0.00050  -1.10021
    D3        1.12060  -0.00002   0.00018  -0.00028  -0.00010   1.12050
    D4        1.02319   0.00002  -0.00165   0.00087  -0.00077   1.02242
    D5        3.09012   0.00000   0.00049  -0.00012   0.00036   3.09047
    D6       -0.97176  -0.00002   0.00002  -0.00026  -0.00024  -0.97200
    D7       -1.07261   0.00002  -0.00146   0.00080  -0.00066  -1.07327
    D8        0.99431   0.00000   0.00067  -0.00020   0.00047   0.99478
    D9       -3.06757  -0.00002   0.00021  -0.00033  -0.00012  -3.06769
   D10        2.66735  -0.00004  -0.01555  -0.00093  -0.01649   2.65086
   D11        0.48153  -0.00003  -0.01679  -0.00027  -0.01707   0.46446
   D12       -1.51490  -0.00002  -0.01652  -0.00026  -0.01678  -1.53168
   D13       -2.92813  -0.00001   0.00183   0.00054   0.00237  -2.92576
   D14       -0.79354  -0.00001   0.00310  -0.00002   0.00309  -0.79044
   D15        1.11062   0.00000   0.00225   0.00056   0.00281   1.11343
   D16       -0.51963   0.00000   0.01856  -0.00008   0.01848  -0.50116
   D17        1.42909   0.00000   0.01975   0.00006   0.01982   1.44891
   D18        1.74660  -0.00001   0.00509  -0.00006   0.00503   1.75163
   D19       -1.11679   0.00000   0.00024  -0.00002   0.00022  -1.11657
   D20        3.10641   0.00000   0.00013   0.00009   0.00022   3.10663
   D21        0.99926   0.00000   0.00035  -0.00007   0.00029   0.99955
   D22        3.07385   0.00000   0.00011   0.00005   0.00015   3.07400
   D23        1.01386   0.00000  -0.00001   0.00016   0.00016   1.01401
   D24       -1.09329   0.00000   0.00022   0.00000   0.00022  -1.09307
   D25        0.98076   0.00000   0.00020   0.00004   0.00023   0.98099
   D26       -1.07923   0.00000   0.00008   0.00015   0.00024  -1.07899
   D27        3.09681   0.00000   0.00031  -0.00001   0.00030   3.09711
   D28        0.93264  -0.00001   0.00208  -0.00078   0.00129   0.93394
   D29        2.96955   0.00002   0.00079  -0.00005   0.00075   2.97030
   D30       -1.05325   0.00000   0.00073  -0.00025   0.00048  -1.05277
   D31        3.07104  -0.00002   0.00206  -0.00081   0.00125   3.07228
   D32       -1.17523   0.00002   0.00077  -0.00008   0.00070  -1.17454
   D33        1.08515   0.00000   0.00071  -0.00028   0.00043   1.08558
   D34       -1.19949  -0.00001   0.00229  -0.00089   0.00139  -1.19809
   D35        0.83743   0.00002   0.00100  -0.00016   0.00085   0.83827
   D36        3.09781   0.00000   0.00094  -0.00036   0.00058   3.09839
   D37        1.60094   0.00000  -0.00279   0.00014  -0.00267   1.59827
   D38       -0.52659   0.00000  -0.00241  -0.00015  -0.00258  -0.52917
   D39       -2.56421   0.00000  -0.00187  -0.00028  -0.00216  -2.56637
   D40        0.93704   0.00001   0.00162   0.00019   0.00180   0.93884
   D41       -1.12724  -0.00001   0.00086   0.00027   0.00114  -1.12610
   D42        3.07547   0.00000   0.00160   0.00010   0.00169   3.07716
   D43        2.99574   0.00002   0.00141   0.00046   0.00186   2.99760
   D44        0.93146   0.00000   0.00066   0.00055   0.00119   0.93265
   D45       -1.14901   0.00001   0.00140   0.00037   0.00175  -1.14727
   D46       -1.35171   0.00002   0.00140   0.00047   0.00187  -1.34984
   D47        2.86719   0.00000   0.00065   0.00055   0.00120   2.86840
   D48        0.78672   0.00001   0.00139   0.00038   0.00176   0.78848
   D49        1.32769   0.00004  -0.00026  -0.00021  -0.00047   1.32722
   D50       -0.69892  -0.00001  -0.00395  -0.00018  -0.00413  -0.70305
   D51       -2.83842   0.00003  -0.00028  -0.00015  -0.00044  -2.83886
   D52        1.41815  -0.00002  -0.00397  -0.00012  -0.00409   1.41406
   D53       -0.77072   0.00003   0.00033  -0.00040  -0.00008  -0.77080
   D54       -2.79734  -0.00002  -0.00336  -0.00036  -0.00373  -2.80106
         Item               Value     Threshold  Converged?
 Maximum Force            0.000134     0.000450     YES
 RMS     Force            0.000023     0.000300     YES
 Maximum Displacement     0.017052     0.001800     NO 
 RMS     Displacement     0.004069     0.001200     NO 
 Predicted change in Energy=-6.554701D-07
 GradGradGradGradGradGradGradGradGradGradGradGradGradGradGradGradGradGrad

                          Input orientation:                          
 ---------------------------------------------------------------------
 Center     Atomic      Atomic             Coordinates (Angstroms)
 Number     Number       Type             X           Y           Z
 ---------------------------------------------------------------------
      1          1           0        4.270393    1.538244   -0.007228
      2          6           0        3.869169    0.533669    0.124022
      3          1           0        4.488596   -0.160860   -0.444031
      4          1           0        3.932699    0.272099    1.179434
      5          6           0        2.428902    0.468502   -0.352530
      6          1           0        2.016603   -0.560298   -0.248776
      7          8           0        1.549815    1.246305    0.324287
      8          1           0       -3.292508    1.296042   -1.100328
      9          6           0       -2.861698    1.666391   -0.170930
     10          1           0       -2.076486    2.380546   -0.423158
     11          1           0       -3.638520    2.200279    0.375104
     12          6           0       -2.303370    0.520291    0.658327
     13          1           0       -3.105998   -0.154457    0.965054
     14          1           0       -1.841855    0.902393    1.571419
     15          6           0       -1.251338   -0.299728   -0.089254
     16          1           0       -0.472656    0.404720   -0.461991
     17          6           0       -0.504234   -1.307513    0.800584
     18          1           0       -1.237942   -1.939098    1.315393
     19          1           0        0.074680   -0.772910    1.553570
     20          8           0        0.387247   -2.086732    0.042458
     21          1           0       -0.067354   -2.294633   -0.780191
     22          8           0       -1.697911   -0.885191   -1.225323
     23          1           0        2.334685    0.654929   -1.435984
 ---------------------------------------------------------------------
                    Distance matrix (angstroms):
                    1          2          3          4          5
     1  H    0.000000
     2  C    1.089669   0.000000
     3  H    1.767869   1.090296   0.000000
     4  H    1.767859   1.089197   1.769778   0.000000
     5  C    2.157469   1.518459   2.155645   2.155666   0.000000
     6  H    3.088979   2.183516   2.511657   2.530631   1.113186
     7  O    2.756207   2.434617   3.347665   2.712655   1.354937
     8  H    7.645326   7.305468   7.943479   7.645221   5.829113
     9  C    7.135121   6.831883   7.578935   7.066213   5.427556
    10  H    6.416022   6.249893   7.039849   6.566899   4.894836
    11  H    7.945778   7.694545   8.502704   7.854183   6.351545
    12  C    6.685324   6.195636   6.914475   6.262725   4.839310
    13  H    7.630316   7.059306   7.724210   7.054869   5.723568
    14  H    6.344762   5.903110   6.728087   5.822061   4.704169
    15  C    5.820170   5.192266   5.752563   5.367569   3.768774
    16  H    4.897775   4.383091   4.993418   4.703087   2.904323
    17  C    5.616757   4.793155   5.271833   4.724942   3.617622
    18  H    6.647028   5.797976   6.249075   5.625247   4.693000
    19  H    5.038008   4.260153   4.883407   4.014516   3.273635
    20  O    5.312414   4.358548   4.557052   4.407611   3.294479
    21  H    5.839903   4.930832   5.042090   5.140882   3.748213
    22  O    6.555719   5.901379   6.277575   6.231048   4.429993
    23  H    2.562919   2.191566   2.507751   3.088789   1.103405
                    6          7          8          9         10
     6  H    0.000000
     7  O    1.951949   0.000000
     8  H    5.688392   5.047781   0.000000
     9  C    5.363024   4.459053   1.089283   0.000000
    10  H    5.043049   3.872368   1.764488   1.090960   0.000000
    11  H    6.323799   5.275554   1.764729   1.089331   1.763426
    12  C    4.544522   3.935189   2.161724   1.520836   2.163708
    13  H    5.280070   4.904009   2.530719   2.160007   3.068105
    14  H    4.510019   3.630019   3.065548   2.158599   2.493656
    15  C    3.282191   3.226094   2.781210   2.542746   2.824222
    16  H    2.678270   2.327420   3.025474   2.717361   2.545126
    17  C    2.830920   3.311791   4.262211   3.917344   4.191813
    18  H    3.865201   4.347490   4.530241   4.224369   4.731283
    19  H    2.657954   2.786465   4.760430   4.188843   4.298750
    20  O    2.251582   3.541204   5.127350   4.968613   5.122826
    21  H    2.762824   4.046399   4.837050   4.885619   5.101116
    22  O    3.854454   4.182378   2.704836   2.996117   3.384055
    23  H    1.728414   2.016010   5.673534   5.442960   4.843759
                   11         12         13         14         15
    11  H    0.000000
    12  C    2.164532   0.000000
    13  H    2.485237   1.092510   0.000000
    14  H    2.518667   1.092124   1.755753   0.000000
    15  C    3.487736   1.529078   2.138325   2.133457   0.000000
    16  H    3.734629   2.149415   3.046904   2.501427   1.114237
    17  C    4.723282   2.568657   2.850573   2.695756   1.538053
    18  H    4.876614   2.759614   2.607166   2.916219   2.158877
    19  H    4.900662   2.851132   3.293258   2.545597   2.163584
    20  O    5.890324   3.796747   4.097271   4.030072   2.428105
    21  H    5.855952   3.872067   4.106043   4.347401   2.420508
    22  O    3.980886   2.426952   2.704520   3.322339   1.353827
    23  H    6.430189   5.090759   6.001760   5.152591   3.947735
                   16         17         18         19         20
    16  H    0.000000
    17  C    2.127636   0.000000
    18  H    3.039447   1.096474   0.000000
    19  H    2.397681   1.089921   1.771920   0.000000
    20  O    2.683512   1.405943   2.069637   2.026644   0.000000
    21  H    2.748095   1.914189   2.426552   2.789669   0.962619
    22  O    1.935922   2.389042   2.788822   3.298019   2.720083
    23  H    2.982018   4.112527   5.202184   4.010459   3.673556
                   21         22         23
    21  H    0.000000
    22  O    2.200770   0.000000
    23  H    3.860022   4.321826   0.000000
 Stoichiometry    C6H14O3(3)
 Framework group  C1[X(C6H14O3)]
 Deg. of freedom    63
 Full point group                 C1      NOp   1
 Largest Abelian subgroup         C1      NOp   1
 Largest concise Abelian subgroup C1      NOp   1
                         Standard orientation:                         
 ---------------------------------------------------------------------
 Center     Atomic      Atomic             Coordinates (Angstroms)
 Number     Number       Type             X           Y           Z
 ---------------------------------------------------------------------
      1          1           0        4.286681   -1.511451    0.127258
      2          6           0        3.880247   -0.513513   -0.034943
      3          1           0        4.485246    0.199423    0.525809
      4          1           0        3.958959   -0.277223   -1.095284
      5          6           0        2.432000   -0.447946    0.416718
      6          1           0        2.013870    0.574793    0.281231
      7          8           0        1.569760   -1.248791   -0.254879
      8          1           0       -3.294534   -1.301419    1.092701
      9          6           0       -2.845990   -1.690925    0.179667
     10          1           0       -2.059731   -2.392614    0.461846
     11          1           0       -3.609899   -2.243958   -0.365529
     12          6           0       -2.282745   -0.561050   -0.668319
     13          1           0       -3.085242    0.099783   -1.004290
     14          1           0       -1.803678   -0.961670   -1.564273
     15          6           0       -1.249046    0.285062    0.075752
     16          1           0       -0.471343   -0.404040    0.478047
     17          6           0       -0.495053    1.276658   -0.826379
     18          1           0       -1.224948    1.889813   -1.368182
     19          1           0        0.099920    0.728395   -1.556682
     20          8           0        0.378249    2.080995   -0.073344
     21          1           0       -0.091153    2.305323    0.736578
     22          8           0       -1.718288    0.894520    1.189852
     23          1           0        2.321599   -0.608672    1.502757
 ---------------------------------------------------------------------
 Rotational constants (GHZ):           2.0139079           0.7398943           0.6114465
 Standard basis: Aug-CC-pVTZ (5D, 7F)
 There are   845 symmetry adapted cartesian basis functions of A   symmetry.
 There are   736 symmetry adapted basis functions of A   symmetry.
   736 basis functions,  1026 primitive gaussians,   845 cartesian basis functions
    38 alpha electrons       36 beta electrons
       nuclear repulsion energy       472.6942106830 Hartrees.
 NAtoms=   23 NActive=   23 NUniq=   23 SFac= 1.00D+00 NAtFMM=   60 NAOKFM=F Big=F
 Integral buffers will be    131072 words long.
 Raffenetti 2 integral format.
 Two-electron integral symmetry is turned on.
 Nuclear repulsion after empirical dispersion term =      472.6815974256 Hartrees.
 One-electron integrals computed using PRISM.
 NBasis=   736 RedAO= T EigKep=  3.67D-06  NBF=   736
 NBsUse=   736 1.00D-06 EigRej= -1.00D+00 NBFU=   736
 Initial guess from the checkpoint file:  "Reverse-wb-opt.chk"
 B after Tr=     0.000000    0.000000    0.000000
         Rot=    1.000000    0.000487    0.000206    0.000329 Ang=   0.07 deg.
 Initial guess <Sx>= 0.0000 <Sy>= 0.0000 <Sz>= 1.0000 <S**2>= 2.0095 S= 1.0032
 Requested convergence on RMS density matrix=1.00D-08 within 128 cycles.
[truncated: 663,758 more chars]
