# Supplementary material for: Computational Investigation of Substituent Effects on the Alcohol + Carbonyl Channel of Peroxy Radical Self- and Cross-Reactions
Source: J Phys Chem A. 2023 Feb 8;127(7):1686–96. doi: 10.1021/acs.jpca.2c08927 (PMC9969516; doi:10.1021/acs.jpca.2c08927)
Supplement: Supplementary file 2 — jp2c08927_si_002.zip [file jp2c08927_si_002.zip › EtO--OBuOH/Forward-IRC-wb-TS2-opt.log]

 Entering Gaussian System, Link 0=/appl/soft/chem/gaussian/G16RevB.01/g16/g16
 Initial command:
 /appl/soft/chem/gaussian/G16RevB.01/g16/l1.exe "/scratch/kurten/scratch_galib/third-paper/eto-buoh/ts-calc/eto-buoh-set2/eto-buoh-ts-set2/wb-ts/irc-cal/eto-buoh-ts-set2-M0003-copt-TS-opt-IRC/Forward-b3lyp-opt/Forward-wb-opt/10731191.GAUSS_SCRDIR/Gau-126392.inp" -scrdir="/scratch/kurten/scratch_galib/third-paper/eto-buoh/ts-calc/eto-buoh-set2/eto-buoh-ts-set2/wb-ts/irc-cal/eto-buoh-ts-set2-M0003-copt-TS-opt-IRC/Forward-b3lyp-opt/Forward-wb-opt/10731191.GAUSS_SCRDIR/"
 Entering Link 1 = /appl/soft/chem/gaussian/G16RevB.01/g16/l1.exe PID=    126401.
  
 Copyright (c) 1988-2017, Gaussian, Inc.  All Rights Reserved.
  
 This is part of the Gaussian(R) 16 program.  It is based on
 the Gaussian(R) 09 system (copyright 2009, Gaussian, Inc.),
 the Gaussian(R) 03 system (copyright 2003, Gaussian, Inc.),
 the Gaussian(R) 98 system (copyright 1998, Gaussian, Inc.),
 the Gaussian(R) 94 system (copyright 1995, Gaussian, Inc.),
 the Gaussian 92(TM) system (copyright 1992, Gaussian, Inc.),
 the Gaussian 90(TM) system (copyright 1990, Gaussian, Inc.),
 the Gaussian 88(TM) system (copyright 1988, Gaussian, Inc.),
 the Gaussian 86(TM) system (copyright 1986, Carnegie Mellon
 University), and the Gaussian 82(TM) system (copyright 1983,
 Carnegie Mellon University). Gaussian is a federally registered
 trademark of Gaussian, Inc.
  
 This software contains proprietary and confidential information,
 including trade secrets, belonging to Gaussian, Inc.
  
 This software is provided under written license and may be
 used, copied, transmitted, or stored only in accord with that
 written license.
  
 The following legend is applicable only to US Government
 contracts under FAR:
  
                    RESTRICTED RIGHTS LEGEND
  
 Use, reproduction and disclosure by the US Government is
 subject to restrictions as set forth in subparagraphs (a)
 and (c) of the Commercial Computer Software - Restricted
 Rights clause in FAR 52.227-19.
  
 Gaussian, Inc.
 340 Quinnipiac St., Bldg. 40, Wallingford CT 06492
  
  
 ---------------------------------------------------------------
 Warning -- This program may not be used in any manner that
 competes with the business of Gaussian, Inc. or will provide
 assistance to any competitor of Gaussian, Inc.  The licensee
 of this program is prohibited from giving any competitor of
 Gaussian, Inc. access to this program.  By using this program,
 the user acknowledges that Gaussian, Inc. is engaged in the
 business of creating and licensing software in the field of
 computational chemistry and represents and warrants to the
 licensee that it is not a competitor of Gaussian, Inc. and that
 it will not use this program in any manner prohibited above.
 ---------------------------------------------------------------
  

 Cite this work as:
 Gaussian 16, Revision B.01,
 M. J. Frisch, G. W. Trucks, H. B. Schlegel, G. E. Scuseria, 
 M. A. Robb, J. R. Cheeseman, G. Scalmani, V. Barone, 
 G. A. Petersson, H. Nakatsuji, X. Li, M. Caricato, A. V. Marenich, 
 J. Bloino, B. G. Janesko, R. Gomperts, B. Mennucci, H. P. Hratchian, 
 J. V. Ortiz, A. F. Izmaylov, J. L. Sonnenberg, D. Williams-Young, 
 F. Ding, F. Lipparini, F. Egidi, J. Goings, B. Peng, A. Petrone, 
 T. Henderson, D. Ranasinghe, V. G. Zakrzewski, J. Gao, N. Rega, 
 G. Zheng, W. Liang, M. Hada, M. Ehara, K. Toyota, R. Fukuda, 
 J. Hasegawa, M. Ishida, T. Nakajima, Y. Honda, O. Kitao, H. Nakai, 
 T. Vreven, K. Throssell, J. A. Montgomery, Jr., J. E. Peralta, 
 F. Ogliaro, M. J. Bearpark, J. J. Heyd, E. N. Brothers, K. N. Kudin, 
 V. N. Staroverov, T. A. Keith, R. Kobayashi, J. Normand, 
 K. Raghavachari, A. P. Rendell, J. C. Burant, S. S. Iyengar, 
 J. Tomasi, M. Cossi, J. M. Millam, M. Klene, C. Adamo, R. Cammi, 
 J. W. Ochterski, R. L. Martin, K. Morokuma, O. Farkas, 
 J. B. Foresman, and D. J. Fox, Gaussian, Inc., Wallingford CT, 2016.
 
 ******************************************
 Gaussian 16:  ES64L-G16RevB.01 20-Dec-2017
                22-Feb-2022 
 ******************************************
 %mem=12GB
 %NprocShared=16
 Will use up to   16 processors via shared memory.
 %chk=Forward-wb-opt
 ----------------------------------------------------------------------
 #wB97XD Aug-cc-pVTZ Opt Integral(Grid=SuperFineGrid) Freq MaxDisk=32GB
 ----------------------------------------------------------------------
 1/18=20,19=15,26=5,38=1/1,3;
 2/9=110,12=2,17=6,18=5,40=1/2;
 3/5=16,6=1,7=10,11=2,25=1,30=1,71=1,74=-58,75=-7/1,2,3;
 4//1;
 5/5=2,38=5/2;
 6/7=2,8=2,9=2,10=2,28=1/1;
 7//1,2,3,16;
 1/18=20,19=15,26=5/3(2);
 2/9=110/2;
 99//99;
 2/9=110/2;
 3/5=16,6=1,7=10,11=2,25=1,30=1,71=1,74=-58,75=-7/1,2,3;
 4/5=5,16=3,69=1/1;
 5/5=2,38=5/2;
 7//1,2,3,16;
 1/18=20,19=15,26=5/3(-5);
 2/9=110/2;
 6/7=2,8=2,9=2,10=2,19=2,28=1/1;
 99/9=1/99;
 --------------
 Forward-wb-opt
 --------------
 Symbolic Z-matrix:
 Charge =  0 Multiplicity = 3
 H                    -2.64928   2.04851   0.52574 
 C                    -3.38339   1.34914   0.10583 
 H                    -4.31256   1.45746   0.67936 
 H                    -3.58018   1.63748  -0.93258 
 C                    -2.88024  -0.08733   0.18037 
 H                    -2.68758  -0.38111   1.22193 
 H                    -3.62022  -0.77918  -0.23272 
 O                    -1.69728  -0.29446  -0.61035 
 H                     2.49664   2.35474   0.86974 
 C                     2.15077   2.23448  -0.16186 
 H                     1.12498   2.6158   -0.22357 
 H                     2.78242   2.85436  -0.80924 
 C                     2.22411   0.77067  -0.6067 
 H                     3.26677   0.41452  -0.54139 
 H                     1.90668   0.66898  -1.65077 
 C                     1.33395  -0.17108   0.23052 
 C                     1.23944  -1.63977  -0.38448 
 H                     2.10079  -2.22311  -0.03883 
 H                     1.30301  -1.47881  -1.47085 
 O                     0.09345  -2.33215  -0.01784 
 H                    -0.69112  -1.82524  -0.33197 
 O                     1.53053  -0.16581   1.50266 
 H                    -0.96177   0.23835  -0.24267 
 
 Add virtual bond connecting atoms H21        and O8         Dist= 3.50D+00.

 GradGradGradGradGradGradGradGradGradGradGradGradGradGradGradGradGradGrad
 Berny optimization.
 Initialization pass.
                           ----------------------------
                           !    Initial Parameters    !
                           ! (Angstroms and Degrees)  !
 --------------------------                            --------------------------
 ! Name  Definition              Value          Derivative Info.                !
 --------------------------------------------------------------------------------
 ! R1    R(1,2)                  1.0974         estimate D2E/DX2                !
 ! R2    R(2,3)                  1.0973         estimate D2E/DX2                !
 ! R3    R(2,4)                  1.0955         estimate D2E/DX2                !
 ! R4    R(2,5)                  1.5239         estimate D2E/DX2                !
 ! R5    R(5,6)                  1.0992         estimate D2E/DX2                !
 ! R6    R(5,7)                  1.094          estimate D2E/DX2                !
 ! R7    R(5,8)                  1.4379         estimate D2E/DX2                !
 ! R8    R(8,21)                 1.8529         estimate D2E/DX2                !
 ! R9    R(8,23)                 0.9798         estimate D2E/DX2                !
 ! R10   R(9,10)                 1.0947         estimate D2E/DX2                !
 ! R11   R(10,11)                1.0961         estimate D2E/DX2                !
 ! R12   R(10,12)                1.0965         estimate D2E/DX2                !
 ! R13   R(10,13)                1.5317         estimate D2E/DX2                !
 ! R14   R(13,14)                1.1037         estimate D2E/DX2                !
 ! R15   R(13,15)                1.096          estimate D2E/DX2                !
 ! R16   R(13,16)                1.5428         estimate D2E/DX2                !
 ! R17   R(16,17)                1.5951         estimate D2E/DX2                !
 ! R18   R(16,22)                1.2872         estimate D2E/DX2                !
 ! R19   R(17,18)                1.0962         estimate D2E/DX2                !
 ! R20   R(17,19)                1.1001         estimate D2E/DX2                !
 ! R21   R(17,20)                1.3882         estimate D2E/DX2                !
 ! R22   R(20,21)                0.9855         estimate D2E/DX2                !
 ! A1    A(1,2,3)              107.6706         estimate D2E/DX2                !
 ! A2    A(1,2,4)              108.3677         estimate D2E/DX2                !
 ! A3    A(1,2,5)              111.1705         estimate D2E/DX2                !
 ! A4    A(3,2,4)              108.5023         estimate D2E/DX2                !
 ! A5    A(3,2,5)              110.309          estimate D2E/DX2                !
 ! A6    A(4,2,5)              110.7188         estimate D2E/DX2                !
 ! A7    A(2,5,6)              110.8643         estimate D2E/DX2                !
 ! A8    A(2,5,7)              110.7522         estimate D2E/DX2                !
 ! A9    A(2,5,8)              112.3666         estimate D2E/DX2                !
 ! A10   A(6,5,7)              107.8978         estimate D2E/DX2                !
 ! A11   A(6,5,8)              109.778          estimate D2E/DX2                !
 ! A12   A(7,5,8)              104.9353         estimate D2E/DX2                !
 ! A13   A(5,8,21)             118.8907         estimate D2E/DX2                !
 ! A14   A(5,8,23)             109.4436         estimate D2E/DX2                !
 ! A15   A(21,8,23)             89.1548         estimate D2E/DX2                !
 ! A16   A(9,10,11)            108.091          estimate D2E/DX2                !
 ! A17   A(9,10,12)            108.1961         estimate D2E/DX2                !
 ! A18   A(9,10,13)            111.3191         estimate D2E/DX2                !
 ! A19   A(11,10,12)           108.0106         estimate D2E/DX2                !
 ! A20   A(11,10,13)           111.1575         estimate D2E/DX2                !
 ! A21   A(12,10,13)           109.9514         estimate D2E/DX2                !
 ! A22   A(10,13,14)           109.6593         estimate D2E/DX2                !
 ! A23   A(10,13,15)           110.5777         estimate D2E/DX2                !
 ! A24   A(10,13,16)           113.4621         estimate D2E/DX2                !
 ! A25   A(14,13,15)           107.4594         estimate D2E/DX2                !
 ! A26   A(14,13,16)           108.4195         estimate D2E/DX2                !
 ! A27   A(15,13,16)           107.0503         estimate D2E/DX2                !
 ! A28   A(13,16,17)           112.7687         estimate D2E/DX2                !
 ! A29   A(13,16,22)           116.4671         estimate D2E/DX2                !
 ! A30   A(17,16,22)           113.1948         estimate D2E/DX2                !
 ! A31   A(16,17,18)           108.7749         estimate D2E/DX2                !
 ! A32   A(16,17,19)           104.0409         estimate D2E/DX2                !
 ! A33   A(16,17,20)           113.9743         estimate D2E/DX2                !
 ! A34   A(18,17,19)           110.1111         estimate D2E/DX2                !
 ! A35   A(18,17,20)           107.4555         estimate D2E/DX2                !
 ! A36   A(19,17,20)           112.4269         estimate D2E/DX2                !
 ! A37   A(17,20,21)           108.4502         estimate D2E/DX2                !
 ! A38   A(8,21,20)            154.8456         estimate D2E/DX2                !
 ! D1    D(1,2,5,6)             59.8156         estimate D2E/DX2                !
 ! D2    D(1,2,5,7)            179.5597         estimate D2E/DX2                !
 ! D3    D(1,2,5,8)            -63.4431         estimate D2E/DX2                !
 ! D4    D(3,2,5,6)            -59.5526         estimate D2E/DX2                !
 ! D5    D(3,2,5,7)             60.1915         estimate D2E/DX2                !
 ! D6    D(3,2,5,8)            177.1887         estimate D2E/DX2                !
 ! D7    D(4,2,5,6)           -179.6689         estimate D2E/DX2                !
 ! D8    D(4,2,5,7)            -59.9249         estimate D2E/DX2                !
 ! D9    D(4,2,5,8)             57.0723         estimate D2E/DX2                !
 ! D10   D(2,5,8,21)           164.8626         estimate D2E/DX2                !
 ! D11   D(2,5,8,23)            64.6715         estimate D2E/DX2                !
 ! D12   D(6,5,8,21)            40.9974         estimate D2E/DX2                !
 ! D13   D(6,5,8,23)           -59.1936         estimate D2E/DX2                !
 ! D14   D(7,5,8,21)           -74.7192         estimate D2E/DX2                !
 ! D15   D(7,5,8,23)          -174.9102         estimate D2E/DX2                !
 ! D16   D(5,8,21,20)         -108.236          estimate D2E/DX2                !
 ! D17   D(23,8,21,20)           3.609          estimate D2E/DX2                !
 ! D18   D(9,10,13,14)         -59.8139         estimate D2E/DX2                !
 ! D19   D(9,10,13,15)        -178.1367         estimate D2E/DX2                !
 ! D20   D(9,10,13,16)          61.5739         estimate D2E/DX2                !
 ! D21   D(11,10,13,14)        179.624          estimate D2E/DX2                !
 ! D22   D(11,10,13,15)         61.3012         estimate D2E/DX2                !
 ! D23   D(11,10,13,16)        -58.9883         estimate D2E/DX2                !
 ! D24   D(12,10,13,14)         60.0727         estimate D2E/DX2                !
 ! D25   D(12,10,13,15)        -58.2501         estimate D2E/DX2                !
 ! D26   D(12,10,13,16)       -178.5396         estimate D2E/DX2                !
 ! D27   D(10,13,16,17)        170.8338         estimate D2E/DX2                !
 ! D28   D(10,13,16,22)        -55.8426         estimate D2E/DX2                !
 ! D29   D(14,13,16,17)        -67.0865         estimate D2E/DX2                !
 ! D30   D(14,13,16,22)         66.237          estimate D2E/DX2                !
 ! D31   D(15,13,16,17)         48.5657         estimate D2E/DX2                !
 ! D32   D(15,13,16,22)       -178.1107         estimate D2E/DX2                !
 ! D33   D(13,16,17,18)         84.6114         estimate D2E/DX2                !
 ! D34   D(13,16,17,19)        -32.7347         estimate D2E/DX2                !
 ! D35   D(13,16,17,20)       -155.5271         estimate D2E/DX2                !
 ! D36   D(22,16,17,18)        -50.2747         estimate D2E/DX2                !
 ! D37   D(22,16,17,19)       -167.6208         estimate D2E/DX2                !
 ! D38   D(22,16,17,20)         69.5868         estimate D2E/DX2                !
 ! D39   D(16,17,20,21)         60.0943         estimate D2E/DX2                !
 ! D40   D(18,17,20,21)       -179.3035         estimate D2E/DX2                !
 ! D41   D(19,17,20,21)        -57.9907         estimate D2E/DX2                !
 ! D42   D(17,20,21,8)         -44.0244         estimate D2E/DX2                !
 --------------------------------------------------------------------------------
 Trust Radius=3.00D-01 FncErr=1.00D-07 GrdErr=1.00D-07 EigMax=2.50D+02 EigMin=1.00D-04
 Number of steps in this run=    112 maximum allowed number of steps=    138.
 GradGradGradGradGradGradGradGradGradGradGradGradGradGradGradGradGradGrad

                          Input orientation:                          
 ---------------------------------------------------------------------
 Center     Atomic      Atomic             Coordinates (Angstroms)
 Number     Number       Type             X           Y           Z
 ---------------------------------------------------------------------
      1          1           0       -2.649280    2.048510    0.525740
      2          6           0       -3.383390    1.349140    0.105830
      3          1           0       -4.312560    1.457460    0.679360
      4          1           0       -3.580180    1.637480   -0.932580
      5          6           0       -2.880240   -0.087330    0.180370
      6          1           0       -2.687580   -0.381110    1.221930
      7          1           0       -3.620220   -0.779180   -0.232720
      8          8           0       -1.697280   -0.294460   -0.610350
      9          1           0        2.496640    2.354740    0.869740
     10          6           0        2.150770    2.234480   -0.161860
     11          1           0        1.124980    2.615800   -0.223570
     12          1           0        2.782420    2.854360   -0.809240
     13          6           0        2.224110    0.770670   -0.606700
     14          1           0        3.266770    0.414520   -0.541390
     15          1           0        1.906680    0.668980   -1.650770
     16          6           0        1.333950   -0.171080    0.230520
     17          6           0        1.239440   -1.639770   -0.384480
     18          1           0        2.100790   -2.223110   -0.038830
     19          1           0        1.303010   -1.478810   -1.470850
     20          8           0        0.093450   -2.332150   -0.017840
     21          1           0       -0.691120   -1.825240   -0.331970
     22          8           0        1.530530   -0.165810    1.502660
     23          1           0       -0.961770    0.238350   -0.242670
 ---------------------------------------------------------------------
                    Distance matrix (angstroms):
                    1          2          3          4          5
     1  H    0.000000
     2  C    1.097434   0.000000
     3  H    1.771846   1.097282   0.000000
     4  H    1.778263   1.095519   1.779646   0.000000
     5  C    2.175876   1.523864   2.164927   2.168765   0.000000
     6  H    2.527687   2.173383   2.513022   3.084372   1.099214
     7  H    3.084448   2.168052   2.512724   2.516278   1.094016
     8  O    2.772456   2.461159   3.401803   2.716898   1.437893
     9  H    5.166489   6.014112   6.870703   6.378915   5.945568
    10  C    4.852614   5.610919   6.563996   5.813278   5.551485
    11  H    3.889514   4.694500   5.632395   4.857812   4.848904
    12  H    5.651100   6.412508   7.382818   6.479096   6.457444
    13  C    5.163838   5.682111   6.697289   5.877699   5.235459
    14  H    6.229634   6.746631   7.747528   6.966304   6.209551
    15  H    5.234221   5.615434   6.688060   5.617777   5.180703
    16  C    4.569448   4.957813   5.893783   5.363988   4.215320
    17  C    5.436364   5.526712   6.445874   5.854017   4.438568
    18  H    6.413162   6.546612   7.429229   6.926497   5.424045
    19  H    5.661180   5.696101   6.691764   5.817778   4.707688
    20  O    5.196944   5.065136   5.853218   5.485460   3.731131
    21  H    4.424477   4.185293   4.991366   4.549487   2.841667
    22  O    4.829948   5.328491   6.120011   5.941515   4.605378
    23  H    2.591298   2.686922   3.682956   3.047886   1.991371
                    6          7          8          9         10
     6  H    0.000000
     7  H    1.773213   0.000000
     8  O    2.084575   2.018726   0.000000
     9  H    5.872397   6.960808   5.176668   0.000000
    10  C    5.671492   6.510875   4.626464   1.094663   0.000000
    11  H    5.060292   5.834629   4.072390   1.773395   1.096110
    12  H    6.671943   7.384361   5.479264   1.774898   1.096510
    13  C    5.366114   6.057895   4.063473   2.182527   1.531666
    14  H    6.260719   6.996487   5.014898   2.519691   2.168353
    15  H    5.519268   5.886821   3.872882   3.089144   2.174218
    16  C    4.147253   5.012801   3.148117   2.853107   2.570579
    17  C    4.425637   4.937605   3.238086   4.371468   3.986213
    18  H    5.283083   5.903599   4.297867   4.683899   4.459568
    19  H    4.937694   5.124514   3.338396   4.647496   4.027490
    20  O    3.616312   4.031034   2.776682   5.341354   5.010730
    21  H    2.913069   3.111867   1.852874   5.392416   4.958488
    22  O    4.232920   5.469734   3.860067   2.772567   2.986087
    23  H    2.346743   2.846546   0.979821   4.204422   3.698509
                   11         12         13         14         15
    11  H    0.000000
    12  H    1.773986   0.000000
    13  C    2.181600   2.166679   0.000000
    14  H    3.087703   2.501831   1.103743   0.000000
    15  H    2.537334   2.500196   1.095986   1.773505   0.000000
    16  C    2.831354   3.511759   1.542795   2.162074   2.138451
    17  C    4.260149   4.770578   2.613270   2.890466   2.716436
    18  H    4.939776   5.180623   3.049656   2.927314   3.316657
    19  H    4.284067   4.626310   2.579795   2.881831   2.238256
    20  O    5.058516   5.895486   3.809719   4.229452   3.867951
    21  H    4.799251   5.847386   3.913156   4.552502   3.835223
    22  O    3.298741   4.004190   2.409865   2.743985   3.283669
    23  H    3.163409   4.602550   3.250494   4.242737   3.224313
                   16         17         18         19         20
    16  C    0.000000
    17  C    1.595057   0.000000
    18  H    2.207129   1.096213   0.000000
    19  H    2.146107   1.100068   1.800310   0.000000
    20  O    2.504146   1.388203   2.010409   2.074238   0.000000
    21  H    2.674612   1.940159   2.835312   2.322416   0.985487
    22  O    1.287250   2.412175   2.633224   3.258450   3.011669
    23  H    2.379469   2.897028   3.934414   3.096174   2.787742
                   21         22         23
    21  H    0.000000
    22  O    3.324952   0.000000
    23  H    2.083178   3.069378   0.000000
 Stoichiometry    C6H14O3(3)
 Framework group  C1[X(C6H14O3)]
 Deg. of freedom    63
 Full point group                 C1      NOp   1
 Largest Abelian subgroup         C1      NOp   1
 Largest concise Abelian subgroup C1      NOp   1
                         Standard orientation:                         
 ---------------------------------------------------------------------
 Center     Atomic      Atomic             Coordinates (Angstroms)
 Number     Number       Type             X           Y           Z
 ---------------------------------------------------------------------
      1          1           0       -2.649280    2.048510    0.525740
      2          6           0       -3.383390    1.349140    0.105830
      3          1           0       -4.312560    1.457460    0.679360
      4          1           0       -3.580180    1.637480   -0.932580
      5          6           0       -2.880240   -0.087330    0.180370
      6          1           0       -2.687580   -0.381110    1.221930
      7          1           0       -3.620220   -0.779180   -0.232720
      8          8           0       -1.697280   -0.294460   -0.610350
      9          1           0        2.496640    2.354739    0.869740
     10          6           0        2.150770    2.234479   -0.161860
     11          1           0        1.124980    2.615799   -0.223570
     12          1           0        2.782420    2.854359   -0.809240
     13          6           0        2.224110    0.770669   -0.606700
     14          1           0        3.266770    0.414519   -0.541390
     15          1           0        1.906680    0.668979   -1.650770
     16          6           0        1.333950   -0.171081    0.230520
     17          6           0        1.239440   -1.639771   -0.384480
     18          1           0        2.100789   -2.223111   -0.038830
     19          1           0        1.303010   -1.478811   -1.470850
     20          8           0        0.093449   -2.332151   -0.017840
     21          1           0       -0.691120   -1.825241   -0.331970
     22          8           0        1.530530   -0.165811    1.502660
     23          1           0       -0.961770    0.238349   -0.242670
 ---------------------------------------------------------------------
 Rotational constants (GHZ):           1.6236264           0.8003317           0.6135585
 Standard basis: Aug-CC-pVTZ (5D, 7F)
 There are   845 symmetry adapted cartesian basis functions of A   symmetry.
 There are   736 symmetry adapted basis functions of A   symmetry.
   736 basis functions,  1026 primitive gaussians,   845 cartesian basis functions
    38 alpha electrons       36 beta electrons
       nuclear repulsion energy       467.8863908255 Hartrees.
 NAtoms=   23 NActive=   23 NUniq=   23 SFac= 1.00D+00 NAtFMM=   60 NAOKFM=F Big=F
 Integral buffers will be    131072 words long.
 Raffenetti 2 integral format.
 Two-electron integral symmetry is turned on.
 Nuclear repulsion after empirical dispersion term =      467.8746043340 Hartrees.
 One-electron integrals computed using PRISM.
 NBasis=   736 RedAO= T EigKep=  5.41D-06  NBF=   736
 NBsUse=   736 1.00D-06 EigRej= -1.00D+00 NBFU=   736
 ExpMin= 2.53D-02 ExpMax= 1.53D+04 ExpMxC= 5.22D+02 IAcc=3 IRadAn=         7 AccDes= 0.00D+00
 Harris functional with IExCor= 4639 and IRadAn=       7 diagonalized for initial guess.
 HarFok:  IExCor= 4639 AccDes= 0.00D+00 IRadAn=         7 IDoV= 1 UseB2=F ITyADJ=14
 ICtDFT=  3500011 ScaDFX=  1.000000  1.000000  1.000000  1.000000
 FoFCou: FMM=F IPFlag=           0 FMFlag=      100000 FMFlg1=           0
         NFxFlg=           0 DoJE=T BraDBF=F KetDBF=T FulRan=T
         wScrn=  0.000000 ICntrl=       500 IOpCl=  0 I1Cent=   200000004 NGrid=           0
         NMat0=    1 NMatS0=      1 NMatT0=    0 NMatD0=    1 NMtDS0=    0 NMtDT0=    0
 Petite list used in FoFCou.
 Initial guess <Sx>= 0.0000 <Sy>= 0.0000 <Sz>= 1.0000 <S**2>= 2.0000 S= 1.0000
 Requested convergence on RMS density matrix=1.00D-08 within 128 cycles.
 Requested convergence on MAX density matrix=1.00D-06.
 Requested convergence on             energy=1.00D-06.
 No special actions if energy rises.
 SCF Done:  E(UwB97XD) =  -462.648335447     A.U. after   19 cycles
            NFock= 19  Conv=0.78D-08     -V/T= 2.0066
 <Sx>= 0.0000 <Sy>= 0.0000 <Sz>= 1.0000 <S**2>= 2.0082 S= 1.0027
 <L.S>=  0.00000000000    
 Annihilation of the first spin contaminant:
 S**2 before annihilation     2.0082,   after     2.0000

 **********************************************************************

            Population analysis using the SCF Density.

 **********************************************************************

 Orbital symmetries:
 Alpha Orbitals:
       Occupied  (A) (A) (A) (A) (A) (A) (A) (A) (A) (A) (A) (A)
                 (A) (A) (A) (A) (A) (A) (A) (A) (A) (A) (A) (A)
                 (A) (A) (A) (A) (A) (A) (A) (A) (A) (A) (A) (A)
                 (A) (A)
       Virtual   (A) (A) (A) (A) (A) (A) (A) (A) (A) (A) (A) (A)
                 (A) (A) (A) (A) (A) (A) (A) (A) (A) (A) (A) (A)
                 (A) (A) (A) (A) (A) (A) (A) (A) (A) (A) (A) (A)
                 (A) (A) (A) (A) (A) (A) (A) (A) (A) (A) (A) (A)
                 (A) (A) (A) (A) (A) (A) (A) (A) (A) (A) (A) (A)
                 (A) (A) (A) (A) (A) (A) (A) (A) (A) (A) (A) (A)
                 (A) (A) (A) (A) (A) (A) (A) (A) (A) (A) (A) (A)
                 (A) (A) (A) (A) (A) (A) (A) (A) (A) (A) (A) (A)
                 (A) (A) (A) (A) (A) (A) (A) (A) (A) (A) (A) (A)
                 (A) (A) (A) (A) (A) (A) (A) (A) (A) (A) (A) (A)
                 (A) (A) (A) (A) (A) (A) (A) (A) (A) (A) (A) (A)
                 (A) (A) (A) (A) (A) (A) (A) (A) (A) (A) (A) (A)
                 (A) (A) (A) (A) (A) (A) (A) (A) (A) (A) (A) (A)
                 (A) (A) (A) (A) (A) (A) (A) (A) (A) (A) (A) (A)
                 (A) (A) (A) (A) (A) (A) (A) (A) (A) (A) (A) (A)
                 (A) (A) (A) (A) (A) (A) (A) (A) (A) (A) (A) (A)
                 (A) (A) (A) (A) (A) (A) (A) (A) (A) (A) (A) (A)
                 (A) (A) (A) (A) (A) (A) (A) (A) (A) (A) (A) (A)
                 (A) (A) (A) (A) (A) (A) (A) (A) (A) (A) (A) (A)
                 (A) (A) (A) (A) (A) (A) (A) (A) (A) (A) (A) (A)
                 (A) (A) (A) (A) (A) (A) (A) (A) (A) (A) (A) (A)
                 (A) (A) (A) (A) (A) (A) (A) (A) (A) (A) (A) (A)
                 (A) (A) (A) (A) (A) (A) (A) (A) (A) (A) (A) (A)
                 (A) (A) (A) (A) (A) (A) (A) (A) (A) (A) (A) (A)
                 (A) (A) (A) (A) (A) (A) (A) (A) (A) (A) (A) (A)
                 (A) (A) (A) (A) (A) (A) (A) (A) (A) (A) (A) (A)
                 (A) (A) (A) (A) (A) (A) (A) (A) (A) (A) (A) (A)
                 (A) (A) (A) (A) (A) (A) (A) (A) (A) (A) (A) (A)
                 (A) (A) (A) (A) (A) (A) (A) (A) (A) (A) (A) (A)
                 (A) (A) (A) (A) (A) (A) (A) (A) (A) (A) (A) (A)
                 (A) (A) (A) (A) (A) (A) (A) (A) (A) (A) (A) (A)
                 (A) (A) (A) (A) (A) (A) (A) (A) (A) (A) (A) (A)
                 (A) (A) (A) (A) (A) (A) (A) (A) (A) (A) (A) (A)
                 (A) (A) (A) (A) (A) (A) (A) (A) (A) (A) (A) (A)
                 (A) (A) (A) (A) (A) (A) (A) (A) (A) (A) (A) (A)
                 (A) (A) (A) (A) (A) (A) (A) (A) (A) (A) (A) (A)
                 (A) (A) (A) (A) (A) (A) (A) (A) (A) (A) (A) (A)
                 (A) (A) (A) (A) (A) (A) (A) (A) (A) (A) (A) (A)
                 (A) (A) (A) (A) (A) (A) (A) (A) (A) (A) (A) (A)
                 (A) (A) (A) (A) (A) (A) (A) (A) (A) (A) (A) (A)
                 (A) (A) (A) (A) (A) (A) (A) (A) (A) (A) (A) (A)
                 (A) (A) (A) (A) (A) (A) (A) (A) (A) (A) (A) (A)
                 (A) (A) (A) (A) (A) (A) (A) (A) (A) (A) (A) (A)
                 (A) (A) (A) (A) (A) (A) (A) (A) (A) (A) (A) (A)
                 (A) (A) (A) (A) (A) (A) (A) (A) (A) (A) (A) (A)
                 (A) (A) (A) (A) (A) (A) (A) (A) (A) (A) (A) (A)
                 (A) (A) (A) (A) (A) (A) (A) (A) (A) (A) (A) (A)
                 (A) (A) (A) (A) (A) (A) (A) (A) (A) (A) (A) (A)
                 (A) (A) (A) (A) (A) (A) (A) (A) (A) (A) (A) (A)
                 (A) (A) (A) (A) (A) (A) (A) (A) (A) (A) (A) (A)
                 (A) (A) (A) (A) (A) (A) (A) (A) (A) (A) (A) (A)
                 (A) (A) (A) (A) (A) (A) (A) (A) (A) (A) (A) (A)
                 (A) (A) (A) (A) (A) (A) (A) (A) (A) (A) (A) (A)
                 (A) (A) (A) (A) (A) (A) (A) (A) (A) (A) (A) (A)
                 (A) (A) (A) (A) (A) (A) (A) (A) (A) (A) (A) (A)
                 (A) (A) (A) (A) (A) (A) (A) (A) (A) (A) (A) (A)
                 (A) (A) (A) (A) (A) (A) (A) (A) (A) (A) (A) (A)
                 (A) (A) (A) (A) (A) (A) (A) (A) (A) (A) (A) (A)
                 (A) (A)
 Beta  Orbitals:
       Occupied  (A) (A) (A) (A) (A) (A) (A) (A) (A) (A) (A) (A)
                 (A) (A) (A) (A) (A) (A) (A) (A) (A) (A) (A) (A)
                 (A) (A) (A) (A) (A) (A) (A) (A) (A) (A) (A) (A)
       Virtual   (A) (A) (A) (A) (A) (A) (A) (A) (A) (A) (A) (A)
                 (A) (A) (A) (A) (A) (A) (A) (A) (A) (A) (A) (A)
                 (A) (A) (A) (A) (A) (A) (A) (A) (A) (A) (A) (A)
                 (A) (A) (A) (A) (A) (A) (A) (A) (A) (A) (A) (A)
                 (A) (A) (A) (A) (A) (A) (A) (A) (A) (A) (A) (A)
                 (A) (A) (A) (A) (A) (A) (A) (A) (A) (A) (A) (A)
                 (A) (A) (A) (A) (A) (A) (A) (A) (A) (A) (A) (A)
                 (A) (A) (A) (A) (A) (A) (A) (A) (A) (A) (A) (A)
                 (A) (A) (A) (A) (A) (A) (A) (A) (A) (A) (A) (A)
                 (A) (A) (A) (A) (A) (A) (A) (A) (A) (A) (A) (A)
                 (A) (A) (A) (A) (A) (A) (A) (A) (A) (A) (A) (A)
                 (A) (A) (A) (A) (A) (A) (A) (A) (A) (A) (A) (A)
                 (A) (A) (A) (A) (A) (A) (A) (A) (A) (A) (A) (A)
                 (A) (A) (A) (A) (A) (A) (A) (A) (A) (A) (A) (A)
                 (A) (A) (A) (A) (A) (A) (A) (A) (A) (A) (A) (A)
                 (A) (A) (A) (A) (A) (A) (A) (A) (A) (A) (A) (A)
                 (A) (A) (A) (A) (A) (A) (A) (A) (A) (A) (A) (A)
                 (A) (A) (A) (A) (A) (A) (A) (A) (A) (A) (A) (A)
                 (A) (A) (A) (A) (A) (A) (A) (A) (A) (A) (A) (A)
                 (A) (A) (A) (A) (A) (A) (A) (A) (A) (A) (A) (A)
                 (A) (A) (A) (A) (A) (A) (A) (A) (A) (A) (A) (A)
                 (A) (A) (A) (A) (A) (A) (A) (A) (A) (A) (A) (A)
                 (A) (A) (A) (A) (A) (A) (A) (A) (A) (A) (A) (A)
                 (A) (A) (A) (A) (A) (A) (A) (A) (A) (A) (A) (A)
                 (A) (A) (A) (A) (A) (A) (A) (A) (A) (A) (A) (A)
                 (A) (A) (A) (A) (A) (A) (A) (A) (A) (A) (A) (A)
                 (A) (A) (A) (A) (A) (A) (A) (A) (A) (A) (A) (A)
                 (A) (A) (A) (A) (A) (A) (A) (A) (A) (A) (A) (A)
                 (A) (A) (A) (A) (A) (A) (A) (A) (A) (A) (A) (A)
                 (A) (A) (A) (A) (A) (A) (A) (A) (A) (A) (A) (A)
                 (A) (A) (A) (A) (A) (A) (A) (A) (A) (A) (A) (A)
                 (A) (A) (A) (A) (A) (A) (A) (A) (A) (A) (A) (A)
                 (A) (A) (A) (A) (A) (A) (A) (A) (A) (A) (A) (A)
                 (A) (A) (A) (A) (A) (A) (A) (A) (A) (A) (A) (A)
                 (A) (A) (A) (A) (A) (A) (A) (A) (A) (A) (A) (A)
                 (A) (A) (A) (A) (A) (A) (A) (A) (A) (A) (A) (A)
                 (A) (A) (A) (A) (A) (A) (A) (A) (A) (A) (A) (A)
                 (A) (A) (A) (A) (A) (A) (A) (A) (A) (A) (A) (A)
                 (A) (A) (A) (A) (A) (A) (A) (A) (A) (A) (A) (A)
                 (A) (A) (A) (A) (A) (A) (A) (A) (A) (A) (A) (A)
                 (A) (A) (A) (A) (A) (A) (A) (A) (A) (A) (A) (A)
                 (A) (A) (A) (A) (A) (A) (A) (A) (A) (A) (A) (A)
                 (A) (A) (A) (A) (A) (A) (A) (A) (A) (A) (A) (A)
                 (A) (A) (A) (A) (A) (A) (A) (A) (A) (A) (A) (A)
                 (A) (A) (A) (A) (A) (A) (A) (A) (A) (A) (A) (A)
                 (A) (A) (A) (A) (A) (A) (A) (A) (A) (A) (A) (A)
                 (A) (A) (A) (A) (A) (A) (A) (A) (A) (A) (A) (A)
                 (A) (A) (A) (A) (A) (A) (A) (A) (A) (A) (A) (A)
                 (A) (A) (A) (A) (A) (A) (A) (A) (A) (A) (A) (A)
                 (A) (A) (A) (A) (A) (A) (A) (A) (A) (A) (A) (A)
                 (A) (A) (A) (A) (A) (A) (A) (A) (A) (A) (A) (A)
                 (A) (A) (A) (A) (A) (A) (A) (A) (A) (A) (A) (A)
                 (A) (A) (A) (A) (A) (A) (A) (A) (A) (A) (A) (A)
                 (A) (A) (A) (A) (A) (A) (A) (A) (A) (A) (A) (A)
                 (A) (A) (A) (A) (A) (A) (A) (A) (A) (A) (A) (A)
                 (A) (A) (A) (A) (A) (A) (A) (A) (A) (A) (A) (A)
                 (A) (A) (A) (A) (A) (A) (A) (A) (A) (A) (A) (A)
                 (A) (A) (A) (A) (A) (A) (A) (A) (A) (A) (A) (A)
                 (A) (A) (A) (A)
 The electronic state is 3-A.
 Alpha  occ. eigenvalues --  -19.31590 -19.26754 -19.25337 -10.36108 -10.34890
 Alpha  occ. eigenvalues --  -10.34164 -10.31874 -10.28893 -10.28532  -1.17627
 Alpha  occ. eigenvalues --   -1.13641  -1.12420  -0.89448  -0.85486  -0.81978
 Alpha  occ. eigenvalues --   -0.74208  -0.72812  -0.66021  -0.61116  -0.60233
 Alpha  occ. eigenvalues --   -0.58699  -0.57106  -0.55090  -0.53763  -0.53114
 Alpha  occ. eigenvalues --   -0.52618  -0.49576  -0.48271  -0.47725  -0.46943
 Alpha  occ. eigenvalues --   -0.46371  -0.45226  -0.44000  -0.42347  -0.40625
 Alpha  occ. eigenvalues --   -0.37598  -0.35602  -0.25735
 Alpha virt. eigenvalues --    0.02753   0.03384   0.03809   0.04082   0.04799
 Alpha virt. eigenvalues --    0.05033   0.05227   0.05858   0.06392   0.06894
 Alpha virt. eigenvalues --    0.07490   0.07994   0.08584   0.08732   0.10400
 Alpha virt. eigenvalues --    0.10805   0.11377   0.11577   0.11795   0.12179
 Alpha virt. eigenvalues --    0.12683   0.12874   0.13069   0.13554   0.13795
 Alpha virt. eigenvalues --    0.14106   0.14176   0.14735   0.15087   0.15566
 Alpha virt. eigenvalues --    0.15909   0.16805   0.17116   0.17574   0.18340
 Alpha virt. eigenvalues --    0.18388   0.18904   0.19383   0.20157   0.20700
 Alpha virt. eigenvalues --    0.21301   0.21689   0.22437   0.22645   0.22813
 Alpha virt. eigenvalues --    0.23483   0.24257   0.24631   0.24724   0.25639
 Alpha virt. eigenvalues --    0.25836   0.26262   0.26621   0.27070   0.27771
 Alpha virt. eigenvalues --    0.28005   0.28210   0.28858   0.29621   0.29739
 Alpha virt. eigenvalues --    0.30336   0.30683   0.31667   0.32187   0.32484
 Alpha virt. eigenvalues --    0.33034   0.33362   0.33600   0.34195   0.34572
 Alpha virt. eigenvalues --    0.34742   0.34877   0.35479   0.35631   0.35974
 Alpha virt. eigenvalues --    0.36575   0.36788   0.37283   0.37324   0.37873
 Alpha virt. eigenvalues --    0.38227   0.38420   0.38815   0.39167   0.39370
 Alpha virt. eigenvalues --    0.39701   0.39810   0.40001   0.40383   0.40932
 Alpha virt. eigenvalues --    0.41457   0.41577   0.42176   0.42721   0.43125
 Alpha virt. eigenvalues --    0.43537   0.43811   0.44537   0.44859   0.45758
 Alpha virt. eigenvalues --    0.46040   0.46457   0.46730   0.47290   0.47634
 Alpha virt. eigenvalues --    0.48524   0.48763   0.49136   0.49408   0.50115
 Alpha virt. eigenvalues --    0.50466   0.50619   0.51199   0.51786   0.52155
 Alpha virt. eigenvalues --    0.52729   0.53128   0.53673   0.54135   0.54767
 Alpha virt. eigenvalues --    0.54840   0.55600   0.55627   0.56482   0.56819
 Alpha virt. eigenvalues --    0.57483   0.58552   0.58913   0.59571   0.59651
 Alpha virt. eigenvalues --    0.59840   0.60864   0.61564   0.61948   0.63131
 Alpha virt. eigenvalues --    0.63793   0.64143   0.64850   0.65243   0.66545
 Alpha virt. eigenvalues --    0.66991   0.67768   0.68867   0.69278   0.70367
 Alpha virt. eigenvalues --    0.70791   0.72114   0.72523   0.73255   0.73609
 Alpha virt. eigenvalues --    0.74220   0.75008   0.75349   0.75827   0.76379
 Alpha virt. eigenvalues --    0.76912   0.77065   0.77873   0.78039   0.78228
 Alpha virt. eigenvalues --    0.79116   0.79850   0.80422   0.80622   0.81283
 Alpha virt. eigenvalues --    0.81638   0.82136   0.82880   0.83267   0.83764
 Alpha virt. eigenvalues --    0.83971   0.84224   0.84870   0.85211   0.85608
 Alpha virt. eigenvalues --    0.86922   0.87842   0.88273   0.89521   0.89656
 Alpha virt. eigenvalues --    0.90035   0.90101   0.90933   0.91113   0.91963
 Alpha virt. eigenvalues --    0.92744   0.93722   0.93842   0.93914   0.94795
 Alpha virt. eigenvalues --    0.95266   0.95732   0.96563   0.96929   0.97482
 Alpha virt. eigenvalues --    0.98305   0.98512   0.99206   0.99782   1.00773
 Alpha virt. eigenvalues --    1.01236   1.01756   1.02345   1.03136   1.03198
 Alpha virt. eigenvalues --    1.04571   1.04943   1.05406   1.05625   1.06127
 Alpha virt. eigenvalues --    1.06789   1.06893   1.07225   1.07987   1.08740
 Alpha virt. eigenvalues --    1.09749   1.09986   1.10528   1.10738   1.11280
 Alpha virt. eigenvalues --    1.12112   1.12548   1.13479   1.14595   1.14710
 Alpha virt. eigenvalues --    1.15149   1.15613   1.16517   1.17393   1.17768
 Alpha virt. eigenvalues --    1.18439   1.18756   1.19779   1.19969   1.20608
 Alpha virt. eigenvalues --    1.20786   1.21581   1.21850   1.22483   1.23231
 Alpha virt. eigenvalues --    1.23615   1.24422   1.24591   1.25731   1.25830
 Alpha virt. eigenvalues --    1.27038   1.27612   1.28757   1.28933   1.29798
 Alpha virt. eigenvalues --    1.30559   1.31261   1.32011   1.32393   1.32598
 Alpha virt. eigenvalues --    1.33825   1.34885   1.35232   1.35872   1.36272
 Alpha virt. eigenvalues --    1.37352   1.38373   1.39038   1.39970   1.41288
 Alpha virt. eigenvalues --    1.41916   1.42819   1.43336   1.43955   1.44437
 Alpha virt. eigenvalues --    1.44964   1.45422   1.46651   1.46925   1.47113
 Alpha virt. eigenvalues --    1.48612   1.49651   1.49752   1.50967   1.51420
 Alpha virt. eigenvalues --    1.52101   1.52204   1.52901   1.53300   1.54094
 Alpha virt. eigenvalues --    1.55197   1.55681   1.56351   1.56718   1.57546
 Alpha virt. eigenvalues --    1.57665   1.58230   1.58595   1.58822   1.60365
 Alpha virt. eigenvalues --    1.61133   1.61215   1.61635   1.62244   1.62934
 Alpha virt. eigenvalues --    1.63314   1.63525   1.63931   1.64369   1.65171
 Alpha virt. eigenvalues --    1.65918   1.66149   1.66785   1.67719   1.68173
 Alpha virt. eigenvalues --    1.68951   1.70036   1.70130   1.71408   1.71737
 Alpha virt. eigenvalues --    1.72340   1.72974   1.73819   1.74147   1.75285
 Alpha virt. eigenvalues --    1.75935   1.76400   1.76996   1.78352   1.79070
 Alpha virt. eigenvalues --    1.80628   1.81716   1.82242   1.82499   1.83396
 Alpha virt. eigenvalues --    1.84580   1.85170   1.86402   1.86703   1.87705
 Alpha virt. eigenvalues --    1.87792   1.89092   1.89327   1.90731   1.91446
 Alpha virt. eigenvalues --    1.92559   1.93096   1.93288   1.95522   1.96528
 Alpha virt. eigenvalues --    1.97134   1.97608   1.98097   1.99582   2.01340
 Alpha virt. eigenvalues --    2.02538   2.03937   2.04529   2.05159   2.06624
 Alpha virt. eigenvalues --    2.07607   2.09431   2.10329   2.11218   2.12268
 Alpha virt. eigenvalues --    2.12309   2.12894   2.13240   2.14005   2.14687
 Alpha virt. eigenvalues --    2.15633   2.16385   2.16849   2.17352   2.20423
 Alpha virt. eigenvalues --    2.21430   2.21864   2.24247   2.24852   2.25982
 Alpha virt. eigenvalues --    2.26816   2.28002   2.29907   2.31258   2.31891
 Alpha virt. eigenvalues --    2.32817   2.34348   2.37162   2.38187   2.41023
 Alpha virt. eigenvalues --    2.42427   2.43105   2.45440   2.46286   2.48571
 Alpha virt. eigenvalues --    2.49838   2.50895   2.52469   2.54069   2.55639
 Alpha virt. eigenvalues --    2.57878   2.58335   2.59214   2.60133   2.62676
 Alpha virt. eigenvalues --    2.63920   2.65954   2.68216   2.69453   2.70972
 Alpha virt. eigenvalues --    2.72073   2.72871   2.76191   2.77345   2.79793
 Alpha virt. eigenvalues --    2.80328   2.82017   2.83762   2.85659   2.87797
 Alpha virt. eigenvalues --    2.88226   2.90624   2.91918   2.94527   2.95396
 Alpha virt. eigenvalues --    2.96568   2.97009   2.98147   3.00077   3.01964
 Alpha virt. eigenvalues --    3.03554   3.04540   3.06696   3.10460   3.13073
 Alpha virt. eigenvalues --    3.13262   3.16085   3.17746   3.19277   3.21285
 Alpha virt. eigenvalues --    3.22582   3.23662   3.25195   3.27076   3.28154
 Alpha virt. eigenvalues --    3.29696   3.30652   3.31061   3.33428   3.35358
 Alpha virt. eigenvalues --    3.36560   3.37549   3.39823   3.40452   3.41261
 Alpha virt. eigenvalues --    3.42027   3.42899   3.43370   3.44626   3.46382
 Alpha virt. eigenvalues --    3.46676   3.47796   3.47955   3.48256   3.50280
 Alpha virt. eigenvalues --    3.51209   3.52066   3.53197   3.53730   3.56008
 Alpha virt. eigenvalues --    3.56740   3.57894   3.58797   3.59284   3.60447
 Alpha virt. eigenvalues --    3.62377   3.63231   3.64683   3.65950   3.66568
 Alpha virt. eigenvalues --    3.68015   3.68536   3.69863   3.71027   3.71811
 Alpha virt. eigenvalues --    3.72268   3.72717   3.74291   3.74427   3.75833
 Alpha virt. eigenvalues --    3.76982   3.77313   3.78637   3.78999   3.81094
 Alpha virt. eigenvalues --    3.82199   3.84859   3.85488   3.85939   3.87902
 Alpha virt. eigenvalues --    3.88253   3.88930   3.90646   3.91830   3.93038
 Alpha virt. eigenvalues --    3.93943   3.94440   3.95313   3.96986   3.97891
 Alpha virt. eigenvalues --    3.98921   3.99365   4.00664   4.01705   4.02459
 Alpha virt. eigenvalues --    4.03140   4.04696   4.05062   4.06740   4.08449
 Alpha virt. eigenvalues --    4.09740   4.10068   4.12275   4.14022   4.14303
 Alpha virt. eigenvalues --    4.14948   4.17996   4.19663   4.21626   4.22790
 Alpha virt. eigenvalues --    4.24099   4.24582   4.25535   4.26609   4.29037
 Alpha virt. eigenvalues --    4.30357   4.31020   4.31859   4.32278   4.35969
 Alpha virt. eigenvalues --    4.36348   4.37454   4.38943   4.41654   4.42254
 Alpha virt. eigenvalues --    4.43951   4.44669   4.46672   4.47112   4.47425
 Alpha virt. eigenvalues --    4.47995   4.50618   4.51858   4.54862   4.56175
 Alpha virt. eigenvalues --    4.56918   4.57610   4.58064   4.59541   4.59713
 Alpha virt. eigenvalues --    4.60709   4.61324   4.61907   4.63408   4.65915
 Alpha virt. eigenvalues --    4.67122   4.68015   4.69603   4.71813   4.72189
 Alpha virt. eigenvalues --    4.72428   4.75492   4.76175   4.77443   4.78677
 Alpha virt. eigenvalues --    4.79949   4.81119   4.83324   4.84556   4.85997
 Alpha virt. eigenvalues --    4.87097   4.89950   4.90768   4.91873   4.92632
 Alpha virt. eigenvalues --    4.94895   4.95755   4.96651   4.97513   4.99049
 Alpha virt. eigenvalues --    5.00673   5.02304   5.03041   5.05835   5.07303
 Alpha virt. eigenvalues --    5.08020   5.08481   5.09743   5.11529   5.12508
 Alpha virt. eigenvalues --    5.12870   5.14009   5.16800   5.17567   5.18124
 Alpha virt. eigenvalues --    5.19247   5.20703   5.23402   5.24226   5.26718
 Alpha virt. eigenvalues --    5.28829   5.30808   5.32389   5.32878   5.33489
 Alpha virt. eigenvalues --    5.34261   5.36650   5.37971   5.38855   5.42527
 Alpha virt. eigenvalues --    5.43567   5.44266   5.45725   5.49673   5.50779
 Alpha virt. eigenvalues --    5.53108   5.56094   5.57909   5.61812   5.69763
 Alpha virt. eigenvalues --    5.70058   5.70941   5.76167   5.77216   5.79930
 Alpha virt. eigenvalues --    5.83130   5.85685   5.87289   5.91177   5.91983
 Alpha virt. eigenvalues --    5.92426   5.93297   5.94295   5.94787   5.97068
 Alpha virt. eigenvalues --    6.00326   6.02970   6.11624   6.14822   6.31925
 Alpha virt. eigenvalues --    6.34307   6.35337   6.39283   6.44427   6.47601
 Alpha virt. eigenvalues --    6.48812   6.50585   6.52874   6.57376   6.58863
 Alpha virt. eigenvalues --    6.60734   6.62798   6.64262   6.67591   6.68485
 Alpha virt. eigenvalues --    6.73710   6.78330   6.80607   6.83294   6.86172
 Alpha virt. eigenvalues --    6.93095   6.98083   7.00910   7.02692   7.05173
 Alpha virt. eigenvalues --    7.07990   7.11808   7.13291   7.16366   7.17740
 Alpha virt. eigenvalues --    7.22669   7.28949   7.33060   7.36172   7.36811
 Alpha virt. eigenvalues --    7.43984   7.48436   7.54185   7.64689   7.66073
 Alpha virt. eigenvalues --    7.84763   7.90293   8.17667   8.31055  14.64524
 Alpha virt. eigenvalues --   15.67293  15.89826  16.18946  16.77660  16.90881
 Alpha virt. eigenvalues --   17.40396  17.74878  18.02409
  Beta  occ. eigenvalues --  -19.29321 -19.26684 -19.25203 -10.35858 -10.34161
  Beta  occ. eigenvalues --  -10.34032 -10.31667 -10.28874 -10.28532  -1.13724
  Beta  occ. eigenvalues --   -1.12540  -1.11002  -0.88166  -0.85451  -0.80286
  Beta  occ. eigenvalues --   -0.73361  -0.72726  -0.63331  -0.60095  -0.59638
  Beta  occ. eigenvalues --   -0.55600  -0.55085  -0.54861  -0.52970  -0.52640
  Beta  occ. eigenvalues --   -0.50935  -0.48054  -0.47493  -0.46367  -0.45668
  Beta  occ. eigenvalues --   -0.45231  -0.42880  -0.41820  -0.41341  -0.37422
  Beta  occ. eigenvalues --   -0.36353
  Beta virt. eigenvalues --   -0.08857   0.01289   0.03177   0.03688   0.04080
  Beta virt. eigenvalues --    0.04571   0.05086   0.05340   0.05533   0.06263
  Beta virt. eigenvalues --    0.06630   0.07242   0.07676   0.08192   0.08823
  Beta virt. eigenvalues --    0.09219   0.10798   0.11185   0.11584   0.11768
  Beta virt. eigenvalues --    0.12019   0.12417   0.12859   0.13054   0.13318
  Beta virt. eigenvalues --    0.13931   0.14155   0.14395   0.14535   0.14974
  Beta virt. eigenvalues --    0.15292   0.15925   0.16105   0.16931   0.17550
  Beta virt. eigenvalues --    0.17767   0.18506   0.18560   0.19249   0.19625
  Beta virt. eigenvalues --    0.20410   0.20891   0.21524   0.21872   0.22724
  Beta virt. eigenvalues --    0.22900   0.23176   0.23903   0.24559   0.24900
  Beta virt. eigenvalues --    0.25146   0.25880   0.26108   0.26490   0.26837
  Beta virt. eigenvalues --    0.27425   0.28101   0.28221   0.28494   0.29241
  Beta virt. eigenvalues --    0.30098   0.30176   0.30725   0.31029   0.31844
  Beta virt. eigenvalues --    0.32530   0.32667   0.33165   0.33614   0.33783
  Beta virt. eigenvalues --    0.34549   0.34741   0.35005   0.35214   0.35734
  Beta virt. eigenvalues --    0.35830   0.36214   0.36694   0.37150   0.37415
  Beta virt. eigenvalues --    0.37581   0.38086   0.38368   0.38535   0.38980
  Beta virt. eigenvalues --    0.39323   0.39525   0.39958   0.40183   0.40216
  Beta virt. eigenvalues --    0.40507   0.41201   0.41634   0.41885   0.42360
  Beta virt. eigenvalues --    0.43159   0.43430   0.43844   0.44161   0.44795
  Beta virt. eigenvalues --    0.45011   0.46035   0.46336   0.46733   0.46920
  Beta virt. eigenvalues --    0.47415   0.47793   0.48633   0.49043   0.49259
  Beta virt. eigenvalues --    0.49577   0.50142   0.50548   0.50739   0.51226
  Beta virt. eigenvalues --    0.51982   0.52277   0.52794   0.53326   0.53834
  Beta virt. eigenvalues --    0.54248   0.54844   0.55086   0.55841   0.55885
  Beta virt. eigenvalues --    0.56643   0.56839   0.57635   0.58732   0.58969
  Beta virt. eigenvalues --    0.59687   0.59762   0.60128   0.61029   0.61872
  Beta virt. eigenvalues --    0.61956   0.63398   0.64040   0.64305   0.65028
  Beta virt. eigenvalues --    0.65679   0.66714   0.67325   0.68156   0.69105
  Beta virt. eigenvalues --    0.69489   0.70424   0.70959   0.72212   0.72587
  Beta virt. eigenvalues --    0.73513   0.73691   0.74335   0.75162   0.75609
  Beta virt. eigenvalues --    0.75985   0.76455   0.77063   0.77134   0.77899
  Beta virt. eigenvalues --    0.78145   0.78402   0.79204   0.79933   0.80499
  Beta virt. eigenvalues --    0.80771   0.81391   0.81693   0.82271   0.83044
  Beta virt. eigenvalues --    0.83382   0.83834   0.84007   0.84336   0.85041
  Beta virt. eigenvalues --    0.85348   0.85680   0.86968   0.87960   0.88403
  Beta virt. eigenvalues --    0.89645   0.89745   0.90110   0.90200   0.91067
  Beta virt. eigenvalues --    0.91227   0.92144   0.92902   0.93870   0.93896
  Beta virt. eigenvalues --    0.94123   0.94837   0.95439   0.95913   0.96823
  Beta virt. eigenvalues --    0.96974   0.97596   0.98384   0.98662   0.99414
  Beta virt. eigenvalues --    1.00023   1.00802   1.01417   1.01846   1.02384
  Beta virt. eigenvalues --    1.03246   1.03409   1.04660   1.05050   1.05498
  Beta virt. eigenvalues --    1.05729   1.06264   1.06897   1.06988   1.07400
  Beta virt. eigenvalues --    1.08086   1.08904   1.09887   1.10080   1.10616
  Beta virt. eigenvalues --    1.10798   1.11421   1.12159   1.12580   1.13632
  Beta virt. eigenvalues --    1.14725   1.14786   1.15233   1.15822   1.16733
  Beta virt. eigenvalues --    1.17534   1.17944   1.18543   1.18849   1.19844
  Beta virt. eigenvalues --    1.20178   1.20708   1.20836   1.21605   1.22090
  Beta virt. eigenvalues --    1.22568   1.23302   1.23698   1.24552   1.24597
  Beta virt. eigenvalues --    1.25838   1.25939   1.27274   1.27723   1.28806
  Beta virt. eigenvalues --    1.29057   1.29847   1.30656   1.31354   1.32139
  Beta virt. eigenvalues --    1.32521   1.32799   1.33993   1.35141   1.35328
  Beta virt. eigenvalues --    1.35970   1.36398   1.37383   1.38616   1.39151
  Beta virt. eigenvalues --    1.40252   1.41413   1.42127   1.43025   1.43408
  Beta virt. eigenvalues --    1.44212   1.44687   1.45260   1.45711   1.46875
  Beta virt. eigenvalues --    1.47087   1.47367   1.48919   1.49861   1.49963
  Beta virt. eigenvalues --    1.51257   1.51491   1.52194   1.52321   1.53058
  Beta virt. eigenvalues --    1.53444   1.54228   1.55289   1.55748   1.56420
  Beta virt. eigenvalues --    1.56852   1.57617   1.57813   1.58316   1.58721
  Beta virt. eigenvalues --    1.58906   1.60449   1.61245   1.61363   1.61860
  Beta virt. eigenvalues --    1.62325   1.63002   1.63591   1.63644   1.64201
  Beta virt. eigenvalues --    1.64498   1.65374   1.66235   1.66382   1.66959
  Beta virt. eigenvalues --    1.67881   1.68368   1.69139   1.70149   1.70216
  Beta virt. eigenvalues --    1.71606   1.71921   1.72543   1.73204   1.73972
  Beta virt. eigenvalues --    1.74388   1.75351   1.76318   1.76589   1.77188
  Beta virt. eigenvalues --    1.78592   1.79348   1.80791   1.82058   1.82360
  Beta virt. eigenvalues --    1.82759   1.83692   1.84807   1.85353   1.86566
  Beta virt. eigenvalues --    1.86859   1.87990   1.88018   1.89354   1.89432
  Beta virt. eigenvalues --    1.91118   1.91733   1.92964   1.93463   1.93713
  Beta virt. eigenvalues --    1.95737   1.96744   1.97327   1.97735   1.98458
  Beta virt. eigenvalues --    1.99953   2.01500   2.02897   2.04223   2.04810
  Beta virt. eigenvalues --    2.05364   2.06984   2.08034   2.09657   2.10456
  Beta virt. eigenvalues --    2.11453   2.12357   2.12467   2.12998   2.13629
  Beta virt. eigenvalues --    2.14152   2.14926   2.16078   2.16532   2.17093
  Beta virt. eigenvalues --    2.17704   2.20582   2.21816   2.22163   2.24429
  Beta virt. eigenvalues --    2.25273   2.26193   2.27229   2.28625   2.30232
  Beta virt. eigenvalues --    2.31632   2.32093   2.33770   2.34779   2.37660
  Beta virt. eigenvalues --    2.38684   2.41315   2.43064   2.43698   2.45947
  Beta virt. eigenvalues --    2.46900   2.49092   2.50731   2.51757   2.52950
  Beta virt. eigenvalues --    2.55103   2.56058   2.58548   2.59150   2.59594
  Beta virt. eigenvalues --    2.60440   2.63457   2.64440   2.66591   2.68630
  Beta virt. eigenvalues --    2.69935   2.71310   2.72468   2.73078   2.76682
  Beta virt. eigenvalues --    2.77752   2.80060   2.80869   2.82476   2.84404
  Beta virt. eigenvalues --    2.86461   2.88441   2.89236   2.91201   2.92590
  Beta virt. eigenvalues --    2.94674   2.96201   2.97024   2.97733   2.99030
  Beta virt. eigenvalues --    3.00426   3.02453   3.04184   3.04879   3.07141
  Beta virt. eigenvalues --    3.11084   3.13369   3.13509   3.16641   3.18176
  Beta virt. eigenvalues --    3.19601   3.21840   3.22941   3.24172   3.25564
  Beta virt. eigenvalues --    3.27460   3.28399   3.29930   3.31042   3.31650
  Beta virt. eigenvalues --    3.33810   3.35689   3.37039   3.37866   3.40174
  Beta virt. eigenvalues --    3.40796   3.41438   3.42348   3.43144   3.43615
  Beta virt. eigenvalues --    3.45108   3.46701   3.47144   3.48047   3.48570
  Beta virt. eigenvalues --    3.48619   3.50575   3.51432   3.52389   3.53857
  Beta virt. eigenvalues --    3.54359   3.56586   3.56986   3.58408   3.59167
  Beta virt. eigenvalues --    3.59873   3.61174   3.62895   3.63846   3.65031
  Beta virt. eigenvalues --    3.66564   3.67058   3.68673   3.69114   3.69989
  Beta virt. eigenvalues --    3.71237   3.72150   3.72578   3.73180   3.74506
  Beta virt. eigenvalues --    3.75842   3.76463   3.77475   3.77671   3.79099
  Beta virt. eigenvalues --    3.79637   3.81522   3.82768   3.85341   3.85846
  Beta virt. eigenvalues --    3.86720   3.88513   3.88824   3.89477   3.91198
  Beta virt. eigenvalues --    3.92498   3.93663   3.94340   3.94881   3.95782
  Beta virt. eigenvalues --    3.97131   3.98012   3.99240   3.99753   4.00971
  Beta virt. eigenvalues --    4.02178   4.02907   4.03624   4.05110   4.05445
  Beta virt. eigenvalues --    4.07260   4.08872   4.09927   4.10660   4.12683
  Beta virt. eigenvalues --    4.14330   4.14819   4.15544   4.18934   4.20152
  Beta virt. eigenvalues --    4.21838   4.23156   4.24531   4.25048   4.25884
  Beta virt. eigenvalues --    4.27193   4.29380   4.30893   4.31103   4.32247
  Beta virt. eigenvalues --    4.32642   4.36617   4.36872   4.38039   4.39399
  Beta virt. eigenvalues --    4.41909   4.42901   4.44216   4.45025   4.46916
  Beta virt. eigenvalues --    4.47282   4.47829   4.48284   4.50969   4.52215
  Beta virt. eigenvalues --    4.55121   4.56392   4.57100   4.57823   4.58191
  Beta virt. eigenvalues --    4.59913   4.60172   4.60876   4.61672   4.62152
  Beta virt. eigenvalues --    4.63735   4.66245   4.67626   4.68798   4.69812
  Beta virt. eigenvalues --    4.71894   4.72660   4.72787   4.75844   4.76337
  Beta virt. eigenvalues --    4.77999   4.79257   4.80203   4.81436   4.83551
  Beta virt. eigenvalues --    4.85035   4.86445   4.87545   4.90450   4.91171
  Beta virt. eigenvalues --    4.92194   4.92805   4.95120   4.96041   4.96972
  Beta virt. eigenvalues --    4.97846   4.99526   5.01116   5.02457   5.03509
  Beta virt. eigenvalues --    5.06703   5.07973   5.08174   5.09301   5.09954
  Beta virt. eigenvalues --    5.11747   5.13024   5.13269   5.14251   5.17111
  Beta virt. eigenvalues --    5.17855   5.18456   5.19712   5.20934   5.23567
  Beta virt. eigenvalues --    5.24485   5.27038   5.29663   5.30871   5.32824
  Beta virt. eigenvalues --    5.33091   5.33736   5.34533   5.37142   5.38270
  Beta virt. eigenvalues --    5.39192   5.42743   5.43826   5.44916   5.46045
  Beta virt. eigenvalues --    5.49914   5.50796   5.53319   5.56109   5.58253
  Beta virt. eigenvalues --    5.62379   5.69786   5.70455   5.71177   5.76239
  Beta virt. eigenvalues --    5.77642   5.80320   5.83224   5.86002   5.87365
  Beta virt. eigenvalues --    5.91370   5.92227   5.92790   5.93848   5.94784
  Beta virt. eigenvalues --    5.95816   5.97351   6.00684   6.03215   6.11665
  Beta virt. eigenvalues --    6.15537   6.34256   6.37342   6.39107   6.42196
  Beta virt. eigenvalues --    6.44928   6.47741   6.49111   6.50810   6.53059
  Beta virt. eigenvalues --    6.57415   6.59965   6.61049   6.63614   6.67064
  Beta virt. eigenvalues --    6.68019   6.71337   6.74579   6.80379   6.81271
  Beta virt. eigenvalues --    6.83810   6.90009   6.96393   7.00095   7.03441
  Beta virt. eigenvalues --    7.06507   7.07197   7.08428   7.13173   7.14222
  Beta virt. eigenvalues --    7.16921   7.19436   7.23492   7.29578   7.34854
  Beta virt. eigenvalues --    7.37871   7.40796   7.44898   7.52865   7.55479
  Beta virt. eigenvalues --    7.64971   7.66296   7.84916   7.90476   8.17858
  Beta virt. eigenvalues --    8.31229  14.67832  15.67692  15.90055  16.20226
  Beta virt. eigenvalues --   16.77673  16.91247  17.40598  17.74889  18.02863
          Condensed to atoms (all electrons):
               1          2          3          4          5          6
     1  H    0.336932   0.358804  -0.005505   0.009538   0.009731  -0.001227
     2  C    0.358804   5.701423   0.432078   0.396744   0.050971  -0.006683
     3  H   -0.005505   0.432078   0.369976   0.000834  -0.034268  -0.002677
     4  H    0.009538   0.396744   0.000834   0.350807   0.004076   0.001401
     5  C    0.009731   0.050971  -0.034268   0.004076   5.252867   0.402671
     6  H   -0.001227  -0.006683  -0.002677   0.001401   0.402671   0.363507
     7  H   -0.000393  -0.019707  -0.002469  -0.004024   0.402115  -0.003110
     8  O    0.003064  -0.011447  -0.001857   0.000839   0.080994  -0.039187
     9  H   -0.000016   0.000129  -0.000010  -0.000007  -0.000236   0.000036
    10  C   -0.000430  -0.000367  -0.000177   0.000047  -0.000386  -0.000147
    11  H    0.000122   0.000476   0.000087   0.000237   0.001000  -0.000040
    12  H   -0.000004  -0.000229  -0.000019  -0.000030  -0.000097   0.000009
    13  C    0.001638   0.001909   0.000218   0.000086  -0.003742  -0.000662
    14  H    0.000095   0.000413   0.000033   0.000006  -0.000327  -0.000181
    15  H    0.000035  -0.000227  -0.000029   0.000047   0.000099   0.000100
    16  C    0.001034   0.001768   0.000157   0.000080  -0.026649   0.000939
    17  C   -0.000392  -0.004440  -0.000082  -0.000036   0.019008   0.000972
    18  H   -0.000099  -0.000436  -0.000009   0.000001   0.000824   0.000223
    19  H   -0.000302  -0.000868   0.000009   0.000067   0.002610   0.000142
    20  O    0.000473  -0.002935  -0.000295   0.000000   0.009910  -0.002540
    21  H    0.000300   0.000109   0.000142  -0.000128  -0.009308   0.004378
    22  O   -0.001413  -0.000108  -0.000084   0.000030   0.009693  -0.000065
    23  H   -0.014728  -0.014066   0.002341  -0.002757   0.013680   0.012181
               7          8          9         10         11         12
     1  H   -0.000393   0.003064  -0.000016  -0.000430   0.000122  -0.000004
     2  C   -0.019707  -0.011447   0.000129  -0.000367   0.000476  -0.000229
     3  H   -0.002469  -0.001857  -0.000010  -0.000177   0.000087  -0.000019
     4  H   -0.004024   0.000839  -0.000007   0.000047   0.000237  -0.000030
     5  C    0.402115   0.080994  -0.000236  -0.000386   0.001000  -0.000097
     6  H   -0.003110  -0.039187   0.000036  -0.000147  -0.000040   0.000009
     7  H    0.360806  -0.011868   0.000002   0.000221   0.000022   0.000008
     8  O   -0.011868   8.701936  -0.000477  -0.000412  -0.000826  -0.000347
     9  H    0.000002  -0.000477   0.342930   0.403561   0.009454   0.002669
    10  C    0.000221  -0.000412   0.403561   5.894300   0.320611   0.444732
    11  H    0.000022  -0.000826   0.009454   0.320611   0.322691  -0.003621
    12  H    0.000008  -0.000347   0.002669   0.444732  -0.003621   0.352655
    13  C   -0.000520   0.006774  -0.006726  -0.001481   0.020879  -0.024518
    14  H   -0.000028  -0.000449  -0.010141  -0.054944   0.002476  -0.006735
    15  H   -0.000137   0.005746   0.001993  -0.009867  -0.009321  -0.001459
    16  C   -0.001591  -0.078461   0.013116   0.010854  -0.029998  -0.004121
    17  C    0.001430   0.011325   0.001703  -0.000068   0.005592  -0.000237
    18  H    0.000033   0.002542   0.000030  -0.000652   0.000558  -0.000015
    19  H    0.000297  -0.003722   0.000277   0.004919   0.000330   0.000402
    20  O    0.000976  -0.052423  -0.000064  -0.003168  -0.000293  -0.000135
    21  H   -0.000488  -0.034465  -0.000155   0.000597   0.000588   0.000108
    22  O    0.000656   0.027744  -0.003098   0.009670   0.000499  -0.001098
    23  H   -0.007064   0.024291  -0.000897  -0.001012   0.001074   0.000181
              13         14         15         16         17         18
     1  H    0.001638   0.000095   0.000035   0.001034  -0.000392  -0.000099
     2  C    0.001909   0.000413  -0.000227   0.001768  -0.004440  -0.000436
     3  H    0.000218   0.000033  -0.000029   0.000157  -0.000082  -0.000009
     4  H    0.000086   0.000006   0.000047   0.000080  -0.000036   0.000001
     5  C   -0.003742  -0.000327   0.000099  -0.026649   0.019008   0.000824
     6  H   -0.000662  -0.000181   0.000100   0.000939   0.000972   0.000223
     7  H   -0.000520  -0.000028  -0.000137  -0.001591   0.001430   0.000033
     8  O    0.006774  -0.000449   0.005746  -0.078461   0.011325   0.002542
     9  H   -0.006726  -0.010141   0.001993   0.013116   0.001703   0.000030
    10  C   -0.001481  -0.054944  -0.009867   0.010854  -0.000068  -0.000652
    11  H    0.020879   0.002476  -0.009321  -0.029998   0.005592   0.000558
    12  H   -0.024518  -0.006735  -0.001459  -0.004121  -0.000237  -0.000015
    13  C    5.580977   0.431767   0.418032  -0.188058   0.045589  -0.031900
    14  H    0.431767   0.455887  -0.037944  -0.045104  -0.031012  -0.011898
    15  H    0.418032  -0.037944   0.455290  -0.053433   0.022713   0.000146
    16  C   -0.188058  -0.045104  -0.053433   6.344687  -0.269571  -0.041434
    17  C    0.045589  -0.031012   0.022713  -0.269571   5.567127   0.387065
    18  H   -0.031900  -0.011898   0.000146  -0.041434   0.387065   0.407273
    19  H   -0.001106  -0.011029   0.000839   0.039020   0.352389  -0.031096
    20  O    0.011398   0.003601  -0.000335   0.076201  -0.061510  -0.011749
    21  H    0.013357   0.000551   0.000362  -0.043600   0.077477  -0.020038
    22  O    0.080493  -0.002191   0.006562  -0.614948   0.133338   0.025288
    23  H   -0.021152   0.001303  -0.004592   0.043278  -0.000012   0.000530
              19         20         21         22         23
     1  H   -0.000302   0.000473   0.000300  -0.001413  -0.014728
     2  C   -0.000868  -0.002935   0.000109  -0.000108  -0.014066
     3  H    0.000009  -0.000295   0.000142  -0.000084   0.002341
     4  H    0.000067   0.000000  -0.000128   0.000030  -0.002757
     5  C    0.002610   0.009910  -0.009308   0.009693   0.013680
     6  H    0.000142  -0.002540   0.004378  -0.000065   0.012181
     7  H    0.000297   0.000976  -0.000488   0.000656  -0.007064
     8  O   -0.003722  -0.052423  -0.034465   0.027744   0.024291
     9  H    0.000277  -0.000064  -0.000155  -0.003098  -0.000897
    10  C    0.004919  -0.003168   0.000597   0.009670  -0.001012
    11  H    0.000330  -0.000293   0.000588   0.000499   0.001074
    12  H    0.000402  -0.000135   0.000108  -0.001098   0.000181
    13  C   -0.001106   0.011398   0.013357   0.080493  -0.021152
    14  H   -0.011029   0.003601   0.000551  -0.002191   0.001303
    15  H    0.000839  -0.000335   0.000362   0.006562  -0.004592
    16  C    0.039020   0.076201  -0.043600  -0.614948   0.043278
    17  C    0.352389  -0.061510   0.077477   0.133338  -0.000012
    18  H   -0.031096  -0.011749  -0.020038   0.025288   0.000530
    19  H    0.383277  -0.044053   0.031423   0.004285  -0.004759
    20  O   -0.044053   8.722554   0.086489  -0.024826   0.005359
    21  H    0.031423   0.086489   0.563257  -0.000723   0.004292
    22  O    0.004285  -0.024826  -0.000723   9.157018   0.012179
    23  H   -0.004759   0.005359   0.004292   0.012179   0.613456
          Atomic-Atomic Spin Densities.
               1          2          3          4          5          6
     1  H    0.000416  -0.000404  -0.000950  -0.000433   0.001255  -0.000088
     2  C   -0.000404   0.001813   0.000009  -0.000399  -0.001805   0.000260
     3  H   -0.000950   0.000009   0.001409   0.000415  -0.000074   0.000226
     4  H   -0.000433  -0.000399   0.000415   0.000385   0.000235   0.000022
     5  C    0.001255  -0.001805  -0.000074   0.000235   0.007223   0.000339
     6  H   -0.000088   0.000260   0.000226   0.000022   0.000339   0.000944
     7  H    0.000404  -0.000091  -0.000714  -0.000035  -0.001070  -0.001328
     8  O   -0.000307   0.000266  -0.000213  -0.000629  -0.001071  -0.001290
     9  H   -0.000015   0.000034   0.000006   0.000003  -0.000060  -0.000017
    10  C    0.000075   0.000073  -0.000010  -0.000034  -0.000464  -0.000026
    11  H    0.000051  -0.000016   0.000007   0.000022   0.000152  -0.000071
    12  H    0.000027   0.000002  -0.000006  -0.000015  -0.000020   0.000009
    13  C   -0.000199  -0.000110   0.000022  -0.000062   0.001343   0.000014
    14  H    0.000018   0.000001   0.000007   0.000017   0.000000  -0.000071
    15  H   -0.000157  -0.000186   0.000000  -0.000008   0.000515   0.000203
    16  C    0.000222  -0.000019   0.000279   0.000561  -0.002400   0.000912
    17  C   -0.000134  -0.000251  -0.000025   0.000002   0.002056   0.000136
    18  H   -0.000049  -0.000046   0.000007   0.000010   0.000411   0.000089
    19  H    0.000102   0.000185  -0.000005  -0.000018  -0.000888  -0.000150
    20  O   -0.000018  -0.000156   0.000006  -0.000008   0.000112   0.000057
    21  H   -0.000124  -0.000036   0.000032  -0.000002   0.000870   0.000469
    22  O    0.000084  -0.000068  -0.000051  -0.000068   0.000088  -0.000111
    23  H    0.000476   0.000475  -0.000069   0.000238  -0.002992  -0.000558
               7          8          9         10         11         12
     1  H    0.000404  -0.000307  -0.000015   0.000075   0.000051   0.000027
     2  C   -0.000091   0.000266   0.000034   0.000073  -0.000016   0.000002
     3  H   -0.000714  -0.000213   0.000006  -0.000010   0.000007  -0.000006
     4  H   -0.000035  -0.000629   0.000003  -0.000034   0.000022  -0.000015
     5  C   -0.001070  -0.001071  -0.000060  -0.000464   0.000152  -0.000020
     6  H   -0.001328  -0.001290  -0.000017  -0.000026  -0.000071   0.000009
     7  H    0.003136   0.001611  -0.000005  -0.000017   0.000025   0.000002
     8  O    0.001611   0.044862  -0.000214  -0.000298  -0.000269   0.000136
     9  H   -0.000005  -0.000214  -0.002481  -0.000268   0.000836   0.000232
    10  C   -0.000017  -0.000298  -0.000268   0.030843  -0.001984   0.000501
    11  H    0.000025  -0.000269   0.000836  -0.001984   0.004479  -0.002381
    12  H    0.000002   0.000136   0.000232   0.000501  -0.002381   0.001339
    13  C    0.000135   0.004418   0.001501  -0.001698  -0.001238  -0.000159
    14  H    0.000009  -0.000819   0.001394  -0.002248   0.001646  -0.003015
    15  H   -0.000051   0.002432  -0.000654  -0.002030  -0.005744   0.000749
    16  C   -0.001086  -0.060196   0.001296  -0.003055   0.007693  -0.001071
    17  C    0.000340   0.011085  -0.000844  -0.000609  -0.000727  -0.000302
    18  H    0.000013   0.001208  -0.000117  -0.000215  -0.000163  -0.000107
    19  H   -0.000025  -0.001041   0.000046   0.000710   0.000261   0.000259
    20  O   -0.000042  -0.001550   0.000002   0.000228  -0.000023   0.000033
    21  H   -0.000375   0.000051  -0.000030   0.000076  -0.000009  -0.000005
    22  O    0.000002   0.010588  -0.000318   0.003037   0.002376   0.000610
    23  H   -0.000112  -0.001276  -0.000059  -0.001260   0.000437  -0.000154
              13         14         15         16         17         18
     1  H   -0.000199   0.000018  -0.000157   0.000222  -0.000134  -0.000049
     2  C   -0.000110   0.000001  -0.000186  -0.000019  -0.000251  -0.000046
     3  H    0.000022   0.000007   0.000000   0.000279  -0.000025   0.000007
     4  H   -0.000062   0.000017  -0.000008   0.000561   0.000002   0.000010
     5  C    0.001343   0.000000   0.000515  -0.002400   0.002056   0.000411
     6  H    0.000014  -0.000071   0.000203   0.000912   0.000136   0.000089
     7  H    0.000135   0.000009  -0.000051  -0.001086   0.000340   0.000013
     8  O    0.004418  -0.000819   0.002432  -0.060196   0.011085   0.001208
     9  H    0.001501   0.001394  -0.000654   0.001296  -0.000844  -0.000117
    10  C   -0.001698  -0.002248  -0.002030  -0.003055  -0.000609  -0.000215
    11  H   -0.001238   0.001646  -0.005744   0.007693  -0.000727  -0.000163
    12  H   -0.000159  -0.003015   0.000749  -0.001071  -0.000302  -0.000107
    13  C    0.158392   0.024060  -0.011363  -0.049117   0.006729  -0.002984
    14  H    0.024060   0.017180  -0.012665  -0.003233  -0.005111  -0.003420
    15  H   -0.011363  -0.012665   0.037340  -0.029542   0.015708   0.003210
    16  C   -0.049117  -0.003233  -0.029542   1.166053  -0.068447  -0.012922
    17  C    0.006729  -0.005111   0.015708  -0.068447   0.216127   0.015927
    18  H   -0.002984  -0.003420   0.003210  -0.012922   0.015927   0.005497
    19  H    0.002191   0.001315  -0.005983   0.008056  -0.009123   0.000145
    20  O   -0.001381   0.000061  -0.000453   0.004979  -0.021432  -0.005852
    21  H   -0.001448  -0.000100   0.000273   0.004249   0.000802   0.000343
    22  O    0.024067   0.003482   0.000570  -0.379949   0.016613   0.008315
    23  H    0.001094  -0.000092   0.000010   0.020309   0.000279   0.000807
              19         20         21         22         23
     1  H    0.000102  -0.000018  -0.000124   0.000084   0.000476
     2  C    0.000185  -0.000156  -0.000036  -0.000068   0.000475
     3  H   -0.000005   0.000006   0.000032  -0.000051  -0.000069
     4  H   -0.000018  -0.000008  -0.000002  -0.000068   0.000238
     5  C   -0.000888   0.000112   0.000870   0.000088  -0.002992
     6  H   -0.000150   0.000057   0.000469  -0.000111  -0.000558
     7  H   -0.000025  -0.000042  -0.000375   0.000002  -0.000112
     8  O   -0.001041  -0.001550   0.000051   0.010588  -0.001276
     9  H    0.000046   0.000002  -0.000030  -0.000318  -0.000059
    10  C    0.000710   0.000228   0.000076   0.003037  -0.001260
    11  H    0.000261  -0.000023  -0.000009   0.002376   0.000437
    12  H    0.000259   0.000033  -0.000005   0.000610  -0.000154
    13  C    0.002191  -0.001381  -0.001448   0.024067   0.001094
    14  H    0.001315   0.000061  -0.000100   0.003482  -0.000092
    15  H   -0.005983  -0.000453   0.000273   0.000570   0.000010
    16  C    0.008056   0.004979   0.004249  -0.379949   0.020309
    17  C   -0.009123  -0.021432   0.000802   0.016613   0.000279
    18  H    0.000145  -0.005852   0.000343   0.008315   0.000807
    19  H    0.008380   0.005381  -0.001732  -0.008084  -0.001297
    20  O    0.005381   0.069342  -0.001243   0.006666   0.000753
    21  H   -0.001732  -0.001243  -0.001048   0.003441   0.000521
    22  O   -0.008084   0.006666   0.003441   1.263527  -0.006034
    23  H   -0.001297   0.000753   0.000521  -0.006034  -0.012529
 Mulliken charges and spin densities:
               1          2
     1  H    0.302742   0.000252
     2  C   -0.883310  -0.000466
     3  H    0.241607   0.000308
     4  H    0.242141   0.000200
     5  C   -0.185237   0.003755
     6  H    0.269960  -0.000029
     7  H    0.284833   0.000726
     8  O   -0.629312   0.007485
     9  H    0.245930   0.000270
    10  C   -1.016400   0.021324
    11  H    0.357405   0.005361
    12  H    0.241899  -0.003337
    13  C   -0.333252   0.154208
    14  H    0.315850   0.018417
    15  H    0.205378  -0.007826
    16  C    0.865837   0.603572
    17  C   -0.258367   0.178799
    18  H    0.324813   0.010108
    19  H    0.276650  -0.001315
    20  O   -0.712633   0.055462
    21  H    0.325476   0.004977
    22  O   -0.818902   0.948782
    23  H    0.336894  -0.001033
 Sum of Mulliken charges =   0.00000   2.00000
 Mulliken charges and spin densities with hydrogens summed into heavy atoms:
               1          2
     2  C   -0.096820   0.000294
     5  C    0.369556   0.004452
     8  O   -0.292419   0.006452
    10  C   -0.171166   0.023617
    13  C    0.187976   0.164798
    16  C    0.865837   0.603572
    17  C    0.343095   0.187593
    20  O   -0.387157   0.060439
    22  O   -0.818902   0.948782
 Electronic spatial extent (au):  <R**2>=           1965.0071
 Charge=              0.0000 electrons
 Dipole moment (field-independent basis, Debye):
    X=             -0.1693    Y=              2.2276    Z=             -1.3737  Tot=              2.6225
 Quadrupole moment (field-independent basis, Debye-Ang):
   XX=            -48.2205   YY=            -61.0055   ZZ=            -60.2947
   XY=             -0.3694   XZ=             -5.2904   YZ=              1.1603
 Traceless Quadrupole moment (field-independent basis, Debye-Ang):
   XX=              8.2864   YY=             -4.4986   ZZ=             -3.7878
   XY=             -0.3694   XZ=             -5.2904   YZ=              1.1603
 Octapole moment (field-independent basis, Debye-Ang**2):
  XXX=            -16.3615  YYY=              7.8524  ZZZ=             -2.7695  XYY=              3.6053
  XXY=             -4.7129  XXZ=             -0.4826  XZZ=             -2.6552  YZZ=             -2.1191
  YYZ=             -1.2778  XYZ=              0.2936
 Hexadecapole moment (field-independent basis, Debye-Ang**3):
 XXXX=          -1549.7220 YYYY=           -800.9471 ZZZZ=           -213.4929 XXXY=              4.3550
 XXXZ=             -5.1511 YYYX=              1.1947 YYYZ=              1.7074 ZZZX=             -0.0799
 ZZZY=              1.5146 XXYY=           -377.5186 XXZZ=           -314.7829 YYZZ=           -156.4815
 XXYZ=              0.5956 YYXZ=              4.2773 ZZXY=              2.4277
 N-N= 4.678746043340D+02 E-N=-2.017068240256D+03  KE= 4.596122961519D+02
                          Isotropic Fermi Contact Couplings
        Atom                 a.u.       MegaHertz       Gauss      10(-4) cm-1
     1  H(1)               0.00009       0.21089       0.07525       0.07035
     2  C(13)             -0.00002      -0.01385      -0.00494      -0.00462
     3  H(1)               0.00012       0.27213       0.09710       0.09077
     4  H(1)               0.00000       0.00480       0.00171       0.00160
     5  C(13)              0.00000       0.00246       0.00088       0.00082
     6  H(1)               0.00000      -0.01093      -0.00390      -0.00365
     7  H(1)               0.00043       0.95825       0.34193       0.31964
     8  O(17)              0.03087      -9.35629      -3.33856      -3.12092
     9  H(1)              -0.00032      -0.70811      -0.25267      -0.23620
    10  C(13)              0.01007       5.66185       2.02029       1.88859
    11  H(1)               0.00021       0.46963       0.16757       0.15665
    12  H(1)               0.00091       2.04402       0.72936       0.68181
    13  C(13)              0.06164      34.64671      12.36281      11.55690
    14  H(1)               0.01377      30.77097      10.97985      10.26409
    15  H(1)               0.00120       2.68417       0.95778       0.89534
    16  C(13)              0.09095      51.12027      18.24098      17.05188
    17  C(13)              0.04902      27.55449       9.83213       9.19119
    18  H(1)               0.00665      14.86637       5.30469       4.95889
    19  H(1)               0.00700      15.65145       5.58483       5.22076
    20  O(17)              0.02110      -6.39438      -2.28167      -2.13294
    21  H(1)              -0.00013      -0.29310      -0.10459      -0.09777
    22  O(17)              0.06209     -18.81872      -6.71499      -6.27725
    23  H(1)              -0.00206      -4.61154      -1.64551      -1.53824
 --------------------------------------------------------
       Center         ----  Spin Dipole Couplings  ----
                      3XX-RR        3YY-RR        3ZZ-RR
 --------------------------------------------------------
     1   Atom        0.003536     -0.000662     -0.002874
     2   Atom        0.004051     -0.001598     -0.002453
     3   Atom        0.002449     -0.001054     -0.001395
     4   Atom        0.002509     -0.001043     -0.001466
     5   Atom        0.010000     -0.005719     -0.004281
     6   Atom        0.007242     -0.004306     -0.002936
     7   Atom        0.004413     -0.002247     -0.002166
     8   Atom        0.058739     -0.042761     -0.015978
     9   Atom       -0.007162      0.014793     -0.007630
    10   Atom       -0.010915      0.022036     -0.011120
    11   Atom       -0.008295      0.016220     -0.007925
    12   Atom       -0.003665      0.006334     -0.002669
    13   Atom       -0.003993     -0.010452      0.014444
    14   Atom        0.019707     -0.012187     -0.007520
    15   Atom       -0.012390     -0.013403      0.025793
    16   Atom        0.595223     -0.196506     -0.398717
    17   Atom       -0.139438      0.168462     -0.029024
    18   Atom       -0.005534      0.018155     -0.012621
    19   Atom       -0.023072     -0.001529      0.024600
    20   Atom       -0.110317      0.135735     -0.025419
    21   Atom        0.011165      0.000198     -0.011363
    22   Atom        0.008955      2.051621     -2.060576
    23   Atom        0.041532     -0.019879     -0.021653
 --------------------------------------------------------
                        XY            XZ            YZ
 --------------------------------------------------------
     1   Atom       -0.003727      0.000041      0.000199
     2   Atom       -0.001941      0.000409     -0.000057
     3   Atom       -0.001227     -0.000158      0.000092
     4   Atom       -0.001789      0.001315     -0.000514
     5   Atom       -0.000252     -0.001987     -0.000103
     6   Atom        0.000549     -0.002139     -0.000135
     7   Atom        0.000941      0.000789      0.000369
     8   Atom        0.033668      0.064191      0.019397
     9   Atom        0.011818      0.000102     -0.000345
    10   Atom        0.017362      0.001036     -0.000445
    11   Atom       -0.002211     -0.000138     -0.006131
    12   Atom        0.005499     -0.002858     -0.004913
    13   Atom        0.102557     -0.108592     -0.105872
    14   Atom        0.003818     -0.014166     -0.008810
    15   Atom        0.007439     -0.005301     -0.011710
    16   Atom       -0.373093      0.111005     -0.027014
    17   Atom        0.021565      0.010986      0.177603
    18   Atom       -0.019507      0.004359      0.010323
    19   Atom       -0.000206     -0.000568      0.011727
    20   Atom        0.044556      0.007846      0.136075
    21   Atom        0.008583      0.011927      0.004374
    22   Atom        0.943691     -0.041120     -0.094016
    23   Atom        0.002135      0.019482      0.001742
 --------------------------------------------------------


 ---------------------------------------------------------------------------------
              Anisotropic Spin Dipole Couplings in Principal Axis System
 ---------------------------------------------------------------------------------

       Atom             a.u.   MegaHertz   Gauss  10(-4) cm-1        Axes

              Baa    -0.0031    -1.628    -0.581    -0.543 -0.3359 -0.5855  0.7378
     1 H(1)   Bbb    -0.0027    -1.422    -0.507    -0.474  0.3768  0.6344  0.6750
              Bcc     0.0057     3.049     1.088     1.017  0.8632 -0.5047 -0.0076
 
              Baa    -0.0025    -0.334    -0.119    -0.112 -0.1193 -0.1968  0.9732
     2 C(13)  Bbb    -0.0022    -0.293    -0.105    -0.098  0.2763  0.9348  0.2230
              Bcc     0.0047     0.628     0.224     0.209  0.9536 -0.2955  0.0571
 
              Baa    -0.0015    -0.782    -0.279    -0.261  0.2338  0.8145 -0.5310
     3 H(1)   Bbb    -0.0014    -0.735    -0.262    -0.245  0.1941  0.4961  0.8463
              Bcc     0.0028     1.517     0.541     0.506  0.9527 -0.3009 -0.0421
 
              Baa    -0.0019    -0.996    -0.355    -0.332 -0.3639 -0.2261  0.9036
     4 H(1)   Bbb    -0.0018    -0.948    -0.338    -0.316  0.2733  0.9015  0.3356
              Bcc     0.0036     1.944     0.694     0.649  0.8904 -0.3691  0.2662
 
              Baa    -0.0057    -0.770    -0.275    -0.257  0.0299  0.9933  0.1112
     5 C(13)  Bbb    -0.0045    -0.609    -0.217    -0.203  0.1326 -0.1142  0.9846
              Bcc     0.0103     1.379     0.492     0.460  0.9907 -0.0147 -0.1351
 
              Baa    -0.0043    -2.312    -0.825    -0.771 -0.0411  0.9986  0.0338
     6 H(1)   Bbb    -0.0034    -1.796    -0.641    -0.599  0.1989 -0.0249  0.9797
              Bcc     0.0077     4.108     1.466     1.370  0.9792  0.0470 -0.1975
 
              Baa    -0.0026    -1.378    -0.492    -0.460 -0.0347  0.7810 -0.6235
     7 H(1)   Bbb    -0.0021    -1.100    -0.392    -0.367 -0.1826  0.6084  0.7723
              Bcc     0.0046     2.478     0.884     0.827  0.9826  0.1407  0.1215
 
              Baa    -0.0529     3.831     1.367     1.278  0.0693  0.8288 -0.5553
     8 O(17)  Bbb    -0.0529     3.826     1.365     1.276 -0.5402  0.4991  0.6775
              Bcc     0.1058    -7.657    -2.732    -2.554  0.8387  0.2530  0.4823
 
              Baa    -0.0123    -6.577    -2.347    -2.194  0.9154 -0.3996 -0.0493
     9 H(1)   Bbb    -0.0076    -4.067    -1.451    -1.356  0.0491 -0.0105  0.9987
              Bcc     0.0199    10.643     3.798     3.550  0.3996  0.9167 -0.0100
 
              Baa    -0.0185    -2.489    -0.888    -0.830  0.9084 -0.3903 -0.1501
    10 C(13)  Bbb    -0.0109    -1.469    -0.524    -0.490  0.1379 -0.0592  0.9887
              Bcc     0.0295     3.958     1.412     1.320  0.3948  0.9188  0.0000
 
              Baa    -0.0097    -5.189    -1.852    -1.731  0.4557  0.2413  0.8568
    11 H(1)   Bbb    -0.0081    -4.340    -1.549    -1.448  0.8865 -0.0357 -0.4614
              Bcc     0.0179     9.529     3.400     3.178 -0.0808  0.9698 -0.2302
 
              Baa    -0.0063    -3.387    -1.208    -1.130  0.8967 -0.2463  0.3678
    12 H(1)   Bbb    -0.0047    -2.530    -0.903    -0.844 -0.2153  0.4833  0.8486
              Bcc     0.0111     5.917     2.111     1.974  0.3868  0.8401 -0.3803
 
              Baa    -0.1098   -14.741    -5.260    -4.917 -0.6750  0.7368  0.0379
    13 C(13)  Bbb    -0.1020   -13.692    -4.886    -4.567  0.4698  0.3897  0.7921
              Bcc     0.2119    28.433    10.145     9.484 -0.5689 -0.5525  0.6092
 
              Baa    -0.0200   -10.677    -3.810    -3.561  0.1814  0.6950  0.6958
    14 H(1)   Bbb    -0.0070    -3.736    -1.333    -1.246 -0.4115  0.6963 -0.5881
              Bcc     0.0270    14.413     5.143     4.808  0.8932  0.1796 -0.4122
 
              Baa    -0.0210   -11.204    -3.998    -3.737 -0.6016  0.7883  0.1291
    15 H(1)   Bbb    -0.0092    -4.922    -1.756    -1.642  0.7812  0.5469  0.3011
              Bcc     0.0302    16.126     5.754     5.379 -0.1668 -0.2820  0.9448
 
              Baa    -0.4134   -55.479   -19.796   -18.506 -0.1706 -0.1726  0.9701
    16 C(13)  Bbb    -0.3410   -45.759   -16.328   -15.264  0.3381  0.9145  0.2222
              Bcc     0.7544   101.238    36.124    33.769  0.9255 -0.3659  0.0977
 
              Baa    -0.1411   -18.938    -6.758    -6.317  0.9805 -0.1446  0.1329
    17 C(13)  Bbb    -0.1332   -17.875    -6.378    -5.963 -0.1875 -0.4883  0.8523
              Bcc     0.2743    36.813    13.136    12.280  0.0583  0.8606  0.5059
 
              Baa    -0.0240   -12.803    -4.569    -4.271 -0.6227 -0.4457  0.6431
    18 H(1)   Bbb    -0.0063    -3.349    -1.195    -1.117  0.6355  0.1913  0.7480
              Bcc     0.0303    16.153     5.764     5.388 -0.4564  0.8745  0.1641
 
              Baa    -0.0231   -12.314    -4.394    -4.107  0.9999  0.0035  0.0110
    19 H(1)   Bbb    -0.0060    -3.212    -1.146    -1.071  0.0006  0.9339 -0.3576
              Bcc     0.0291    15.525     5.540     5.179 -0.0116  0.3576  0.9338
 
              Baa    -0.1258     9.106     3.249     3.037  0.8273 -0.3636  0.4281
    20 O(17)  Bbb    -0.0930     6.728     2.401     2.244 -0.5468 -0.3469  0.7621
              Bcc     0.2188   -15.834    -5.650    -5.282  0.1286  0.8646  0.4858
 
              Baa    -0.0165    -8.821    -3.147    -2.942 -0.3835 -0.0444  0.9225
    21 H(1)   Bbb    -0.0043    -2.275    -0.812    -0.759 -0.4065  0.9050 -0.1254
              Bcc     0.0208    11.096     3.959     3.701  0.8293  0.4231  0.3651
 
              Baa    -2.0629   149.272    53.264    49.792  0.0105  0.0204  0.9997
    22 O(17)  Bbb    -0.3603    26.069     9.302     8.696  0.9312 -0.3644 -0.0024
              Bcc     2.4232  -175.341   -62.566   -58.487  0.3643  0.9310 -0.0229
 
              Baa    -0.0273   -14.587    -5.205    -4.866 -0.2650 -0.1467  0.9530
    23 H(1)   Bbb    -0.0198   -10.571    -3.772    -3.526 -0.0760  0.9885  0.1310
              Bcc     0.0472    25.158     8.977     8.392  0.9612  0.0377  0.2731
 

 ---------------------------------------------------------------------------------

 Calling FoFJK, ICntrl=      2127 FMM=F ISym2X=0 I1Cent= 0 IOpClX= 1 NMat=1 NMatS=1 NMatT=0.
 ***** Axes restored to original set *****
 -------------------------------------------------------------------
 Center     Atomic                   Forces (Hartrees/Bohr)
 Number     Number              X              Y              Z
 -------------------------------------------------------------------
      1        1          -0.002157582   -0.003031702   -0.001490177
      2        6           0.000067312   -0.000301954    0.000169513
      3        1           0.003616973   -0.000809971   -0.002180446
      4        1           0.000817791   -0.001411764    0.003670407
      5        6           0.004834669    0.000109788   -0.002724480
      6        1          -0.000719712    0.001212347   -0.003530736
      7        1           0.001926192    0.002469856    0.001516783
      8        8           0.001428144    0.008260445    0.007798688
      9        1          -0.001191016   -0.000798174   -0.003612721
     10        6          -0.000164594   -0.000510852   -0.000550824
     11        1           0.003444301   -0.001819308    0.000177388
     12        1          -0.002404619   -0.002532992    0.002487792
     13        6           0.000309705    0.000563967    0.001518457
     14        1          -0.004299960    0.001042481   -0.000067151
     15        1           0.000568969    0.000202870    0.004040830
     16        6           0.003792611   -0.002669785    0.003376995
     17        6          -0.004662377    0.000880070    0.002176123
     18        1          -0.001870869    0.002585606   -0.001067397
     19        1           0.000233504   -0.000274772    0.003401097
     20        8          -0.003744784    0.008680304   -0.004847933
     21        1           0.010521107   -0.005003476    0.004171830
     22        8          -0.001679256   -0.000321821   -0.010755082
     23        1          -0.008666509   -0.006521164   -0.003678958
 -------------------------------------------------------------------
 Cartesian Forces:  Max     0.010755082 RMS     0.003664413

 GradGradGradGradGradGradGradGradGradGradGradGradGradGradGradGradGradGrad
 Berny optimization.
 FormGI is forming the generalized inverse of G from B-inverse, IUseBI=4.
 Internal  Forces:  Max     0.013062024 RMS     0.003271656
 Search for a local minimum.
 Step number   1 out of a maximum of  112
 All quantities printed in internal units (Hartrees-Bohrs-Radians)
 Mixed Optimization -- RFO/linear search
 Second derivative matrix not updated -- first step.
 ITU=  0
     Eigenvalues ---    0.00230   0.00230   0.00230   0.00347   0.00450
     Eigenvalues ---    0.01191   0.01220   0.01848   0.01996   0.03912
     Eigenvalues ---    0.04153   0.04324   0.05250   0.05441   0.05471
     Eigenvalues ---    0.05551   0.05585   0.05619   0.05671   0.05898
     Eigenvalues ---    0.07506   0.09438   0.09649   0.11768   0.12829
     Eigenvalues ---    0.12865   0.12887   0.14199   0.16000   0.16000
     Eigenvalues ---    0.16000   0.16000   0.16000   0.16000   0.16000
     Eigenvalues ---    0.16000   0.18677   0.21974   0.21984   0.22229
     Eigenvalues ---    0.24149   0.25000   0.25000   0.28273   0.29270
     Eigenvalues ---    0.29997   0.33272   0.33675   0.33769   0.33968
     Eigenvalues ---    0.33985   0.34071   0.34104   0.34116   0.34130
     Eigenvalues ---    0.34183   0.34279   0.34353   0.39876   0.47633
     Eigenvalues ---    0.50334   0.51420   0.70862
 RFO step:  Lambda=-3.69661410D-03 EMin= 2.30000000D-03
 Linear search not attempted -- first point.
 Iteration  1 RMS(Cart)=  0.25354625 RMS(Int)=  0.01026672
 Iteration  2 RMS(Cart)=  0.04692729 RMS(Int)=  0.00027530
 Iteration  3 RMS(Cart)=  0.00046877 RMS(Int)=  0.00002433
 Iteration  4 RMS(Cart)=  0.00000016 RMS(Int)=  0.00002433
 Variable       Old X    -DE/DX   Delta X   Delta X   Delta X     New X
                                 (Linear)    (Quad)   (Total)
    R1        2.07385  -0.00395   0.00000  -0.01149  -0.01149   2.06236
    R2        2.07356  -0.00428   0.00000  -0.01247  -0.01247   2.06110
    R3        2.07023  -0.00400   0.00000  -0.01157  -0.01157   2.05866
    R4        2.87969  -0.00602   0.00000  -0.01982  -0.01982   2.85986
    R5        2.07721  -0.00380   0.00000  -0.01112  -0.01112   2.06610
    R6        2.06739  -0.00344   0.00000  -0.00990  -0.00990   2.05749
    R7        2.71722  -0.00967   0.00000  -0.02402  -0.02402   2.69321
    R8        3.50142  -0.00058   0.00000  -0.00972  -0.00972   3.49171
    R9        1.85159  -0.01143   0.00000  -0.02207  -0.02207   1.82952
   R10        2.06861  -0.00387   0.00000  -0.01116  -0.01116   2.05745
   R11        2.07135  -0.00387   0.00000  -0.01121  -0.01121   2.06014
   R12        2.07210  -0.00429   0.00000  -0.01244  -0.01244   2.05966
   R13        2.89443  -0.00583   0.00000  -0.01967  -0.01967   2.87476
   R14        2.08577  -0.00440   0.00000  -0.01309  -0.01309   2.07269
   R15        2.07111  -0.00403   0.00000  -0.01169  -0.01169   2.05942
   R16        2.91546  -0.00668   0.00000  -0.02330  -0.02330   2.89215
   R17        3.01422  -0.00770   0.00000  -0.03141  -0.03141   2.98281
   R18        2.43255  -0.01089   0.00000  -0.01528  -0.01528   2.41727
   R19        2.07154  -0.00318   0.00000  -0.00923  -0.00923   2.06231
   R20        2.07883  -0.00339   0.00000  -0.00994  -0.00994   2.06888
   R21        2.62332  -0.00866   0.00000  -0.01804  -0.01804   2.60528
   R22        1.86230  -0.01306   0.00000  -0.02576  -0.02576   1.83654
    A1        1.87921   0.00061   0.00000   0.00395   0.00395   1.88315
    A2        1.89137   0.00054   0.00000   0.00264   0.00263   1.89401
    A3        1.94029  -0.00084   0.00000  -0.00537  -0.00538   1.93491
    A4        1.89372   0.00038   0.00000   0.00274   0.00274   1.89646
    A5        1.92525  -0.00029   0.00000  -0.00143  -0.00144   1.92382
    A6        1.93241  -0.00033   0.00000  -0.00212  -0.00213   1.93028
    A7        1.93495   0.00012   0.00000  -0.00250  -0.00251   1.93244
    A8        1.93299   0.00009   0.00000   0.00062   0.00064   1.93363
    A9        1.96117  -0.00133   0.00000  -0.00636  -0.00637   1.95480
   A10        1.88317  -0.00011   0.00000   0.00117   0.00116   1.88434
   A11        1.91599   0.00046   0.00000   0.00045   0.00043   1.91641
   A12        1.83147   0.00085   0.00000   0.00739   0.00739   1.83885
   A13        2.07503   0.00001   0.00000  -0.00281  -0.00283   2.07220
   A14        1.91015  -0.00092   0.00000  -0.01235  -0.01239   1.89776
   A15        1.55604  -0.00022   0.00000  -0.00910  -0.00918   1.54686
   A16        1.88654   0.00042   0.00000   0.00145   0.00144   1.88798
   A17        1.88838   0.00025   0.00000   0.00201   0.00201   1.89039
   A18        1.94288  -0.00042   0.00000  -0.00292  -0.00293   1.93996
   A19        1.88514   0.00036   0.00000   0.00284   0.00284   1.88798
   A20        1.94006  -0.00061   0.00000  -0.00397  -0.00397   1.93609
   A21        1.91901   0.00005   0.00000   0.00091   0.00092   1.91993
   A22        1.91392   0.00070   0.00000   0.00664   0.00664   1.92055
   A23        1.92994   0.00035   0.00000   0.00036   0.00032   1.93027
   A24        1.98029  -0.00117   0.00000  -0.00655  -0.00656   1.97373
   A25        1.87552   0.00000   0.00000   0.00417   0.00416   1.87968
   A26        1.89228   0.00015   0.00000   0.00045   0.00046   1.89274
   A27        1.86838   0.00001   0.00000  -0.00476  -0.00477   1.86361
   A28        1.96819   0.00194   0.00000   0.00937   0.00935   1.97754
   A29        2.03273  -0.00044   0.00000   0.00065   0.00063   2.03336
   A30        1.97562  -0.00101   0.00000  -0.00217  -0.00220   1.97342
   A31        1.89848   0.00057   0.00000   0.00189   0.00195   1.90043
   A32        1.81586   0.00044   0.00000  -0.00315  -0.00318   1.81267
   A33        1.98923  -0.00429   0.00000  -0.01956  -0.01958   1.96965
   A34        1.92180  -0.00033   0.00000   0.00092   0.00087   1.92267
   A35        1.87545   0.00218   0.00000   0.01490   0.01489   1.89035
   A36        1.96222   0.00136   0.00000   0.00457   0.00445   1.96667
   A37        1.89281  -0.00848   0.00000  -0.05180  -0.05180   1.84101
   A38        2.70257  -0.00482   0.00000  -0.01901  -0.01901   2.68355
    D1        1.04398  -0.00003   0.00000   0.00130   0.00131   1.04529
    D2        3.13391  -0.00003   0.00000   0.00154   0.00154   3.13545
    D3       -1.10729   0.00025   0.00000   0.00718   0.00717  -1.10012
    D4       -1.03939  -0.00006   0.00000   0.00075   0.00076  -1.03863
    D5        1.05054  -0.00006   0.00000   0.00099   0.00099   1.05153
    D6        3.09253   0.00022   0.00000   0.00663   0.00662   3.09915
    D7       -3.13581  -0.00013   0.00000  -0.00037  -0.00036  -3.13618
    D8       -1.04589  -0.00013   0.00000  -0.00013  -0.00013  -1.04601
    D9        0.99610   0.00015   0.00000   0.00551   0.00550   1.00160
   D10        2.87739  -0.00067   0.00000  -0.02129  -0.02126   2.85613
   D11        1.12873   0.00017   0.00000  -0.00110  -0.00112   1.12761
   D12        0.71554  -0.00021   0.00000  -0.01388  -0.01386   0.70168
   D13       -1.03312   0.00062   0.00000   0.00630   0.00628  -1.02684
   D14       -1.30410  -0.00075   0.00000  -0.01935  -0.01934  -1.32344
   D15       -3.05276   0.00008   0.00000   0.00083   0.00080  -3.05196
   D16       -1.88908   0.00130   0.00000   0.12758   0.12758  -1.76150
   D17        0.06299   0.00011   0.00000   0.10733   0.10733   0.17032
   D18       -1.04395   0.00018   0.00000   0.00310   0.00311  -1.04084
   D19       -3.10907  -0.00046   0.00000  -0.00636  -0.00636  -3.11543
   D20        1.07467   0.00008   0.00000   0.00402   0.00402   1.07868
   D21        3.13503   0.00034   0.00000   0.00594   0.00595   3.14098
   D22        1.06991  -0.00030   0.00000  -0.00351  -0.00352   1.06639
   D23       -1.02954   0.00025   0.00000   0.00687   0.00686  -1.02268
   D24        1.04847   0.00025   0.00000   0.00433   0.00434   1.05281
   D25       -1.01666  -0.00039   0.00000  -0.00512  -0.00513  -1.02178
   D26       -3.11610   0.00016   0.00000   0.00526   0.00525  -3.11085
   D27        2.98161  -0.00025   0.00000  -0.01211  -0.01210   2.96951
   D28       -0.97464  -0.00016   0.00000  -0.00463  -0.00462  -0.97925
   D29       -1.17088  -0.00002   0.00000  -0.00766  -0.00766  -1.17855
   D30        1.15605   0.00007   0.00000  -0.00019  -0.00018   1.15588
   D31        0.84763   0.00006   0.00000  -0.00503  -0.00505   0.84258
   D32       -3.10862   0.00014   0.00000   0.00244   0.00243  -3.10618
   D33        1.47675   0.00009   0.00000   0.00930   0.00929   1.48604
   D34       -0.57133  -0.00001   0.00000   0.00900   0.00904  -0.56229
   D35       -2.71446   0.00050   0.00000   0.01693   0.01689  -2.69757
   D36       -0.87746  -0.00020   0.00000   0.00097   0.00096  -0.87650
   D37       -2.92553  -0.00031   0.00000   0.00066   0.00071  -2.92483
   D38        1.21452   0.00020   0.00000   0.00859   0.00856   1.22308
   D39        1.04884  -0.00107   0.00000  -0.03769  -0.03765   1.01119
   D40       -3.12944  -0.00151   0.00000  -0.03712  -0.03721   3.11654
   D41       -1.01213   0.00040   0.00000  -0.02310  -0.02305  -1.03518
   D42       -0.76837   0.00228   0.00000   0.14330   0.14330  -0.62508
         Item               Value     Threshold  Converged?
 Maximum Force            0.013062     0.000450     NO 
 RMS     Force            0.003272     0.000300     NO 
 Maximum Displacement     0.960054     0.001800     NO 
 RMS     Displacement     0.297798     0.001200     NO 
 Predicted change in Energy=-1.967216D-03
 GradGradGradGradGradGradGradGradGradGradGradGradGradGradGradGradGradGrad

                          Input orientation:                          
 ---------------------------------------------------------------------
 Center     Atomic      Atomic             Coordinates (Angstroms)
 Number     Number       Type             X           Y           Z
 ---------------------------------------------------------------------
      1          1           0       -2.152846    2.104946    0.256751
      2          6           0       -2.997784    1.447704    0.044233
      3          1           0       -3.804521    1.706135    0.731243
      4          1           0       -3.334272    1.635240   -0.974782
      5          6           0       -2.608014   -0.004320    0.217466
      6          1           0       -2.275134   -0.196018    1.241094
      7          1           0       -3.453450   -0.658631    0.011188
      8          8           0       -1.592842   -0.398008   -0.702091
      9          1           0        2.058044    2.329935    0.954354
     10          6           0        1.745113    2.205570   -0.081017
     11          1           0        0.690788    2.473588   -0.152104
     12          1           0        2.314971    2.901192   -0.696895
     13          6           0        1.976538    0.779306   -0.556869
     14          1           0        3.040778    0.525403   -0.479815
     15          1           0        1.685040    0.671608   -1.601423
     16          6           0        1.173312   -0.255260    0.234847
     17          6           0        1.213351   -1.698420   -0.403227
     18          1           0        2.109197   -2.214466   -0.053721
     19          1           0        1.283283   -1.507647   -1.479013
     20          8           0        0.115371   -2.462252   -0.069026
     21          1           0       -0.655622   -1.956772   -0.376534
     22          8           0        1.344756   -0.262752    1.502446
     23          1           0       -0.786135    0.100360   -0.506774
 ---------------------------------------------------------------------
                    Distance matrix (angstroms):
                    1          2          3          4          5
     1  H    0.000000
     2  C    1.091353   0.000000
     3  H    1.764150   1.090685   0.000000
     4  H    1.770046   1.089396   1.771068   0.000000
     5  C    2.158176   1.513375   2.149710   2.153384   0.000000
     6  H    2.505658   2.157898   2.493424   3.063558   1.093331
     7  H    3.064185   2.155313   2.496768   2.499637   1.088777
     8  O    2.738204   2.436702   3.372446   2.690918   1.425184
     9  H    4.274210   5.212299   5.899880   5.768990   5.269142
    10  C    3.913859   4.804698   5.630954   5.188858   4.891055
    11  H    2.896431   3.833608   4.645115   4.192939   4.142307
    12  H    4.637331   5.557631   6.396556   5.796016   5.789114
    13  C    4.412608   5.054895   5.994906   5.395552   4.715059
    14  H    5.478249   6.131027   7.051164   6.489837   5.716262
    15  H    4.498515   5.023878   6.053665   5.149248   4.711215
    16  C    4.078526   4.509375   5.373295   5.035425   3.789683
    17  C    5.121762   5.275603   6.169041   5.667525   4.225881
    18  H    6.076078   6.285089   7.138581   6.730523   5.216356
    19  H    5.279270   5.420509   6.410880   5.608369   4.503357
    20  O    5.109818   4.999232   5.777667   5.432299   3.679719
    21  H    4.374961   4.153700   4.955767   4.520577   2.824312
    22  O    4.403518   4.889755   5.566537   5.624263   4.164415
    23  H    2.543469   2.647704   3.636187   3.011294   1.963345
                    6          7          8          9         10
     6  H    0.000000
     7  H    1.764966   0.000000
     8  O    2.069369   2.009615   0.000000
     9  H    5.023852   6.340162   4.849171   0.000000
    10  C    4.866003   5.936093   4.278586   1.088755   0.000000
    11  H    4.226640   5.197323   3.709922   1.764731   1.090178
    12  H    5.866649   6.815306   5.114270   1.766061   1.089924
    13  C    4.718119   5.645806   3.761334   2.166770   1.521256
    14  H    5.633905   6.619517   4.729961   2.505782   2.158876
    15  H    4.951328   5.547443   3.563339   3.069394   2.160621
    16  C    3.592745   4.649693   2.924010   2.825541   2.546058
    17  C    4.138905   4.799159   3.107267   4.334072   3.953192
    18  H    4.997302   5.776493   4.174325   4.655149   4.435089
    19  H    4.667085   5.037674   3.179151   4.609617   3.994454
    20  O    3.544960   3.999495   2.753155   5.271276   4.944165
    21  H    2.887870   3.108591   1.847731   5.245103   4.814140
    22  O    3.629926   5.040173   3.675290   2.744306   2.959773
    23  H    2.315167   2.821155   0.968140   3.898110   3.319698
                   11         12         13         14         15
    11  H    0.000000
    12  H    1.765676   0.000000
    13  C    2.165082   2.153264   0.000000
    14  H    3.070060   2.493651   1.096818   0.000000
    15  H    2.517180   2.487174   1.089800   1.765618   0.000000
    16  C    2.798066   3.483493   1.530462   2.146533   2.119631
    17  C    4.212100   4.738801   2.597149   2.879364   2.697257
    18  H    4.898919   5.160036   3.038655   2.925112   3.302228
    19  H    4.238157   4.594993   2.561466   2.867138   2.219357
    20  O    4.969962   5.830866   3.769567   4.201528   3.825334
    21  H    4.635869   5.703234   3.800909   4.453676   3.726584
    22  O    3.263857   3.973533   2.392867   2.725259   3.259267
    23  H    2.817677   4.183022   2.845319   3.850539   2.762478
                   16         17         18         19         20
    16  C    0.000000
    17  C    1.578433   0.000000
    18  H    2.190351   1.091328   0.000000
    19  H    2.125531   1.094806   1.792535   0.000000
    20  O    2.466251   1.378656   2.009222   2.064789   0.000000
    21  H    2.571756   1.886934   2.795503   2.275198   0.971855
    22  O    1.279162   2.389560   2.610595   3.231507   2.969631
    23  H    2.125064   2.691519   3.734517   2.795251   2.751603
                   21         22         23
    21  H    0.000000
    22  O    3.225179   0.000000
    23  H    2.065378   2.951188   0.000000
 Stoichiometry    C6H14O3(3)
 Framework group  C1[X(C6H14O3)]
 Deg. of freedom    63
 Full point group                 C1      NOp   1
 Largest Abelian subgroup         C1      NOp   1
 Largest concise Abelian subgroup C1      NOp   1
                         Standard orientation:                         
 ---------------------------------------------------------------------
 Center     Atomic      Atomic             Coordinates (Angstroms)
 Number     Number       Type             X           Y           Z
 ---------------------------------------------------------------------
      1          1           0       -2.331848    1.918896    0.256999
      2          6           0       -3.110623    1.176651    0.073604
      3          1           0       -3.928129    1.369677    0.769318
      4          1           0       -3.480032    1.306671   -0.942967
      5          6           0       -2.575998   -0.225383    0.270539
      6          1           0       -2.209692   -0.359795    1.291874
      7          1           0       -3.355460   -0.964619    0.093329
      8          8           0       -1.541343   -0.537672   -0.658500
      9          1           0        1.846365    2.575002    0.874194
     10          6           0        1.531090    2.396686   -0.152544
     11          1           0        0.454385    2.557453   -0.210406
     12          1           0        2.019349    3.130993   -0.793115
     13          6           0        1.895414    0.989797   -0.602156
     14          1           0        2.980676    0.844189   -0.538805
     15          1           0        1.599664    0.829972   -1.638810
     16          6           0        1.211368   -0.100760    0.225540
     17          6           0        1.384403   -1.547087   -0.382447
     18          1           0        2.332421   -1.963910   -0.038184
     19          1           0        1.418142   -1.374960   -1.463111
     20          8           0        0.373036   -2.407903   -0.012547
     21          1           0       -0.449053   -1.988287   -0.316839
     22          8           0        1.402607   -0.062306    1.489741
     23          1           0       -0.785110    0.042346   -0.488251
 ---------------------------------------------------------------------
 Rotational constants (GHZ):           1.5467412           0.9779037           0.6990328
 Standard basis: Aug-CC-pVTZ (5D, 7F)
 There are   845 symmetry adapted cartesian basis functions of A   symmetry.
 There are   736 symmetry adapted basis functions of A   symmetry.
   736 basis functions,  1026 primitive gaussians,   845 cartesian basis functions
    38 alpha electrons       36 beta electrons
       nuclear repulsion energy       481.5510438882 Hartrees.
 NAtoms=   23 NActive=   23 NUniq=   23 SFac= 1.00D+00 NAtFMM=   60 NAOKFM=F Big=F
 Integral buffers will be    131072 words long.
 Raffenetti 2 integral format.
 Two-electron integral symmetry is turned on.
 Nuclear repulsion after empirical dispersion term =      481.5381504359 Hartrees.
 One-electron integrals computed using PRISM.
 NBasis=   736 RedAO= T EigKep=  4.37D-06  NBF=   736
 NBsUse=   736 1.00D-06 EigRej= -1.00D+00 NBFU=   736
 Initial guess from the checkpoint file:  "Forward-wb-opt.chk"
 B after Tr=     0.000000    0.000000    0.000000
         Rot=    0.998803    0.004412   -0.002672   -0.048650 Ang=   5.61 deg.
 Initial guess <Sx>= 0.0000 <Sy>= 0.0000 <Sz>= 1.0000 <S**2>= 2.0082 S= 1.0027
 ExpMin= 2.53D-02 ExpMax= 1.53D+04 ExpMxC= 5.22D+02 IAcc=3 IRadAn=         7 AccDes= 0.00D+00
 Harris functional with IExCor= 4639 and IRadAn=       7 diagonalized for initial guess.
 HarFok:  IExCor= 4639 AccDes= 0.00D+00 IRadAn=         7 IDoV= 1 UseB2=F ITyADJ=14
 ICtDFT=  3500011 ScaDFX=  1.000000  1.000000  1.000000  1.000000
 FoFCou: FMM=F IPFlag=           0 FMFlag=      100000 FMFlg1=           0
         NFxFlg=           0 DoJE=T BraDBF=F KetDBF=T FulRan=T
         wScrn=  0.000000 ICntrl=       500 IOpCl=  0 I1Cent=   200000004 NGrid=           0
         NMat0=    1 NMatS0=      1 NMatT0=    0 NMatD0=    1 NMtDS0=    0 NMtDT0=    0
 Petite list used in FoFCou.
 Requested convergence on RMS density matrix=1.00D-08 within 128 cycles.
 Requested convergence on MAX density matrix=1.00D-06.
 Requested convergence on             energy=1.00D-06.
 No special actions if energy rises.
 SCF Done:  E(UwB97XD) =  -462.649247439     A.U. after   17 cycles
            NFock= 17  Conv=0.35D-08     -V/T= 2.0059
 <Sx>= 0.0000 <Sy>= 0.0000 <Sz>= 1.0000 <S**2>= 2.0081 S= 1.0027
 <L.S>=  0.00000000000    
 Annihilation of the first spin contaminant:
 S**2 before annihilation     2.0081,   after     2.0000
 Calling FoFJK, ICntrl=      2127 FMM=F ISym2X=0 I1Cent= 0 IOpClX= 1 NMat=1 NMatS=1 NMatT=0.
 ***** Axes restored to original set *****
 -------------------------------------------------------------------
 Center     Atomic                   Forces (Hartrees/Bohr)
 Number     Number              X              Y              Z
 -------------------------------------------------------------------
      1        1           0.000142262   -0.000011737    0.000048422
      2        6          -0.000749296    0.000387802    0.000438703
      3        1           0.000054523    0.000352763   -0.000073460
      4        1           0.000003926    0.000103889   -0.000033228
      5        6           0.002809493   -0.001308404   -0.002029568
      6        1          -0.000061779   -0.000168668    0.000506726
      7        1          -0.000474327    0.000084672    0.000468715
      8        8          -0.005769694    0.000438683   -0.003343424
      9        1          -0.000120910    0.000135732   -0.000015569
     10        6           0.000453234    0.000184110   -0.000251506
     11        1          -0.000139034    0.000165502    0.000060539
     12        1          -0.000242275    0.000183887    0.000195749
     13        6           0.000404093    0.000503720    0.000603208
     14        1           0.000011989    0.000033468   -0.000275390
     15        1           0.000272966   -0.000006587   -0.000445697
     16        6           0.005117471    0.000032518    0.001418016
     17        6           0.000130085    0.000265449    0.002668160
     18        1           0.000470850    0.000326491   -0.000400063
     19        1           0.000734249   -0.000630023   -0.000678573
     20        8           0.000373792    0.001361374   -0.002178763
     21        1          -0.003406567   -0.002845817    0.001949687
     22        8          -0.001251423    0.000217449   -0.001994658
     23        1           0.001236372    0.000193729    0.003361975
 -------------------------------------------------------------------
 Cartesian Forces:  Max     0.005769694 RMS     0.001463780

 GradGradGradGradGradGradGradGradGradGradGradGradGradGradGradGradGradGrad
 Berny optimization.
 Using GEDIIS/GDIIS optimizer.
 FormGI is forming the generalized inverse of G from B-inverse, IUseBI=4.
 Internal  Forces:  Max     0.016138770 RMS     0.002166232
 Search for a local minimum.
 Step number   2 out of a maximum of  112
 All quantities printed in internal units (Hartrees-Bohrs-Radians)
 Mixed Optimization -- RFO/linear search
 Update second derivatives using D2CorX and points    1    2
 DE= -9.12D-04 DEPred=-1.97D-03 R= 4.64D-01
 Trust test= 4.64D-01 RLast= 2.54D-01 DXMaxT set to 3.00D-01
 ITU=  0  0
 Use linear search instead of GDIIS.
     Eigenvalues ---    0.00229   0.00230   0.00269   0.00347   0.00450
     Eigenvalues ---    0.01187   0.01520   0.01850   0.01936   0.03938
     Eigenvalues ---    0.04058   0.04365   0.05248   0.05455   0.05505
     Eigenvalues ---    0.05577   0.05624   0.05625   0.05694   0.06068
     Eigenvalues ---    0.07573   0.09385   0.09569   0.11603   0.12742
     Eigenvalues ---    0.12821   0.12844   0.14111   0.15908   0.16000
     Eigenvalues ---    0.16000   0.16000   0.16000   0.16000   0.16000
     Eigenvalues ---    0.18567   0.18868   0.21524   0.21978   0.22260
     Eigenvalues ---    0.24434   0.24879   0.26403   0.28742   0.29622
     Eigenvalues ---    0.31127   0.33227   0.33675   0.33770   0.33952
     Eigenvalues ---    0.33983   0.34025   0.34105   0.34117   0.34166
     Eigenvalues ---    0.34242   0.34259   0.34402   0.38699   0.48555
     Eigenvalues ---    0.51008   0.51943   0.69292
 RFO step:  Lambda=-1.34667775D-03 EMin= 2.29066134D-03
 Quartic linear search produced a step of -0.33497.
 Iteration  1 RMS(Cart)=  0.18965470 RMS(Int)=  0.00781312
 Iteration  2 RMS(Cart)=  0.01596080 RMS(Int)=  0.00007705
 Iteration  3 RMS(Cart)=  0.00012356 RMS(Int)=  0.00005428
 Iteration  4 RMS(Cart)=  0.00000002 RMS(Int)=  0.00005428
 Variable       Old X    -DE/DX   Delta X   Delta X   Delta X     New X
                                 (Linear)    (Quad)   (Total)
    R1        2.06236   0.00011   0.00385  -0.00868  -0.00483   2.05753
    R2        2.06110   0.00000   0.00418  -0.00966  -0.00549   2.05561
    R3        2.05866   0.00005   0.00388  -0.00887  -0.00499   2.05367
    R4        2.85986   0.00090   0.00664  -0.01341  -0.00677   2.85309
    R5        2.06610   0.00049   0.00372  -0.00766  -0.00393   2.06216
    R6        2.05749   0.00023   0.00332  -0.00722  -0.00391   2.05358
    R7        2.69321  -0.00182   0.00804  -0.02157  -0.01353   2.67968
    R8        3.49171   0.00160   0.00326   0.01042   0.01368   3.50539
    R9        1.82952   0.00181   0.00739  -0.01463  -0.00723   1.82229
   R10        2.05745  -0.00003   0.00374  -0.00871  -0.00497   2.05248
   R11        2.06014   0.00017   0.00376  -0.00835  -0.00459   2.05554
   R12        2.05966  -0.00012   0.00417  -0.00987  -0.00570   2.05396
   R13        2.87476   0.00063   0.00659  -0.01386  -0.00727   2.86749
   R14        2.07269  -0.00002   0.00438  -0.01017  -0.00579   2.06690
   R15        2.05942   0.00035   0.00392  -0.00836  -0.00445   2.05498
   R16        2.89215   0.00121   0.00781  -0.01528  -0.00747   2.88468
   R17        2.98281   0.00093   0.01052  -0.02200  -0.01148   2.97133
   R18        2.41727  -0.00215   0.00512  -0.01372  -0.00860   2.40867
   R19        2.06231   0.00010   0.00309  -0.00695  -0.00385   2.05846
   R20        2.06888   0.00060   0.00333  -0.00651  -0.00318   2.06570
   R21        2.60528   0.00522   0.00604  -0.00659  -0.00055   2.60474
   R22        1.83654   0.00308   0.00863  -0.01574  -0.00711   1.82943
    A1        1.88315  -0.00016  -0.00132   0.00239   0.00107   1.88423
    A2        1.89401   0.00001  -0.00088   0.00150   0.00061   1.89462
    A3        1.93491  -0.00028   0.00180  -0.00582  -0.00401   1.93090
    A4        1.89646  -0.00021  -0.00092   0.00203   0.00111   1.89758
    A5        1.92382   0.00054   0.00048   0.00143   0.00191   1.92573
    A6        1.93028   0.00008   0.00071  -0.00130  -0.00059   1.92969
    A7        1.93244  -0.00019   0.00084  -0.00433  -0.00349   1.92895
    A8        1.93363  -0.00022  -0.00021   0.00023   0.00001   1.93364
    A9        1.95480   0.00029   0.00213  -0.00357  -0.00144   1.95336
   A10        1.88434  -0.00011  -0.00039  -0.00103  -0.00142   1.88292
   A11        1.91641  -0.00011  -0.00014  -0.00066  -0.00080   1.91561
   A12        1.83885   0.00035  -0.00247   0.01008   0.00760   1.84646
   A13        2.07220  -0.00102   0.00095  -0.01083  -0.00999   2.06221
   A14        1.89776  -0.00145   0.00415  -0.02605  -0.02213   1.87563
   A15        1.54686  -0.00041   0.00308  -0.02185  -0.01912   1.52774
   A16        1.88798  -0.00018  -0.00048  -0.00016  -0.00064   1.88734
   A17        1.89039  -0.00022  -0.00067   0.00121   0.00053   1.89092
   A18        1.93996   0.00013   0.00098  -0.00181  -0.00083   1.93913
   A19        1.88798  -0.00026  -0.00095   0.00122   0.00027   1.88825
   A20        1.93609   0.00007   0.00133  -0.00315  -0.00182   1.93427
   A21        1.91993   0.00043  -0.00031   0.00281   0.00251   1.92244
   A22        1.92055   0.00008  -0.00222   0.00608   0.00386   1.92441
   A23        1.93027  -0.00007  -0.00011  -0.00057  -0.00068   1.92959
   A24        1.97373  -0.00005   0.00220  -0.00498  -0.00278   1.97095
   A25        1.87968  -0.00019  -0.00139   0.00157   0.00019   1.87986
   A26        1.89274   0.00007  -0.00016   0.00136   0.00120   1.89394
   A27        1.86361   0.00015   0.00160  -0.00341  -0.00181   1.86180
   A28        1.97754   0.00126  -0.00313   0.01467   0.01144   1.98898
   A29        2.03336  -0.00049  -0.00021   0.00384   0.00351   2.03687
   A30        1.97342  -0.00017   0.00074   0.00284   0.00346   1.97689
   A31        1.90043  -0.00270  -0.00065  -0.00911  -0.00979   1.89064
   A32        1.81267  -0.00120   0.00107  -0.00158  -0.00059   1.81209
   A33        1.96965   0.00817   0.00656   0.01114   0.01767   1.98732
   A34        1.92267  -0.00016  -0.00029  -0.00841  -0.00871   1.91395
   A35        1.89035  -0.00242  -0.00499   0.00319  -0.00176   1.88858
   A36        1.96667  -0.00171  -0.00149   0.00370   0.00217   1.96884
   A37        1.84101   0.01614   0.01735   0.02566   0.04301   1.88403
   A38        2.68355   0.00490   0.00637  -0.00182   0.00455   2.68810
    D1        1.04529   0.00015  -0.00044   0.00563   0.00519   1.05047
    D2        3.13545  -0.00025  -0.00052   0.00166   0.00115   3.13659
    D3       -1.10012   0.00022  -0.00240   0.01216   0.00976  -1.09036
    D4       -1.03863   0.00017  -0.00025   0.00543   0.00518  -1.03345
    D5        1.05153  -0.00023  -0.00033   0.00147   0.00114   1.05267
    D6        3.09915   0.00025  -0.00222   0.01197   0.00975   3.10890
    D7       -3.13618   0.00003   0.00012   0.00281   0.00293  -3.13325
    D8       -1.04601  -0.00037   0.00004  -0.00116  -0.00111  -1.04712
    D9        1.00160   0.00010  -0.00184   0.00935   0.00750   1.00911
   D10        2.85613  -0.00111   0.00712  -0.04394  -0.03673   2.81940
   D11        1.12761   0.00071   0.00037   0.00322   0.00350   1.13112
   D12        0.70168  -0.00100   0.00464  -0.03541  -0.03068   0.67100
   D13       -1.02684   0.00083  -0.00211   0.01175   0.00956  -1.01728
   D14       -1.32344  -0.00100   0.00648  -0.03929  -0.03272  -1.35615
   D15       -3.05196   0.00082  -0.00027   0.00788   0.00752  -3.04443
   D16       -1.76150  -0.00075  -0.04273  -0.02775  -0.07055  -1.83205
   D17        0.17032  -0.00285  -0.03595  -0.07241  -0.10830   0.06203
   D18       -1.04084  -0.00017  -0.00104   0.00311   0.00207  -1.03877
   D19       -3.11543   0.00005   0.00213  -0.00231  -0.00017  -3.11561
   D20        1.07868  -0.00005  -0.00135   0.00583   0.00448   1.08316
   D21        3.14098  -0.00008  -0.00199   0.00665   0.00465  -3.13756
   D22        1.06639   0.00015   0.00118   0.00123   0.00241   1.06880
   D23       -1.02268   0.00004  -0.00230   0.00936   0.00706  -1.01562
   D24        1.05281  -0.00007  -0.00145   0.00531   0.00385   1.05666
   D25       -1.02178   0.00015   0.00172  -0.00011   0.00161  -1.02018
   D26       -3.11085   0.00004  -0.00176   0.00802   0.00626  -3.10459
   D27        2.96951  -0.00042   0.00405  -0.04117  -0.03713   2.93238
   D28       -0.97925   0.00017   0.00155  -0.01646  -0.01490  -0.99416
   D29       -1.17855  -0.00030   0.00257  -0.03576  -0.03321  -1.21175
   D30        1.15588   0.00030   0.00006  -0.01106  -0.01098   1.14489
   D31        0.84258  -0.00041   0.00169  -0.03501  -0.03333   0.80925
   D32       -3.10618   0.00019  -0.00082  -0.01031  -0.01111  -3.11729
   D33        1.48604  -0.00105  -0.00311  -0.06033  -0.06339   1.42265
   D34       -0.56229   0.00098  -0.00303  -0.04571  -0.04873  -0.61102
   D35       -2.69757  -0.00071  -0.00566  -0.05542  -0.06108  -2.75865
   D36       -0.87650  -0.00144  -0.00032  -0.08438  -0.08468  -0.96118
   D37       -2.92483   0.00058  -0.00024  -0.06976  -0.07002  -2.99485
   D38        1.22308  -0.00111  -0.00287  -0.07947  -0.08238   1.14070
   D39        1.01119   0.00098   0.01261  -0.02905  -0.01643   0.99477
   D40        3.11654   0.00110   0.01247  -0.03124  -0.01873   3.09781
   D41       -1.03518  -0.00191   0.00772  -0.03723  -0.02956  -1.06474
   D42       -0.62508  -0.00465  -0.04800  -0.05839  -0.10639  -0.73146
         Item               Value     Threshold  Converged?
 Maximum Force            0.016139     0.000450     NO 
 RMS     Force            0.002166     0.000300     NO 
 Maximum Displacement     0.579040     0.001800     NO 
 RMS     Displacement     0.201628     0.001200     NO 
 Predicted change in Energy=-1.242909D-03
 GradGradGradGradGradGradGradGradGradGradGradGradGradGradGradGradGradGrad

                          Input orientation:                          
 ---------------------------------------------------------------------
 Center     Atomic      Atomic             Coordinates (Angstroms)
 Number     Number       Type             X           Y           Z
 ---------------------------------------------------------------------
      1          1           0       -2.401598    2.018858    0.533295
      2          6           0       -3.197900    1.381265    0.152696
      3          1           0       -4.075985    1.532749    0.776627
      4          1           0       -3.433440    1.690693   -0.862100
      5          6           0       -2.777912   -0.068658    0.181013
      6          1           0       -2.549698   -0.380954    1.201412
      7          1           0       -3.572850   -0.707875   -0.193704
      8          8           0       -1.659695   -0.312306   -0.656256
      9          1           0        2.185154    2.382867    0.856191
     10          6           0        1.966871    2.218485   -0.194997
     11          1           0        0.939401    2.524306   -0.379317
     12          1           0        2.621386    2.855739   -0.783964
     13          6           0        2.173225    0.763968   -0.574911
     14          1           0        3.207586    0.465235   -0.382155
     15          1           0        1.977696    0.614534   -1.634146
     16          6           0        1.245905   -0.185093    0.179800
     17          6           0        1.222699   -1.647813   -0.396585
     18          1           0        2.087899   -2.183072   -0.007388
     19          1           0        1.332722   -1.505474   -1.474802
     20          8           0        0.090373   -2.360174   -0.064505
     21          1           0       -0.678207   -1.861389   -0.377080
     22          8           0        1.299265   -0.146292    1.452703
     23          1           0       -0.912978    0.176840   -0.291498
 ---------------------------------------------------------------------
                    Distance matrix (angstroms):
                    1          2          3          4          5
     1  H    0.000000
     2  C    1.088797   0.000000
     3  H    1.760422   1.087782   0.000000
     4  H    1.766216   1.086755   1.767268   0.000000
     5  C    2.150219   1.509791   2.145753   2.147817   0.000000
     6  H    2.495478   2.150671   2.484403   3.054636   1.091249
     7  H    3.055394   2.150601   2.493007   2.493856   1.086709
     8  O    2.720253   2.426657   3.360929   2.683384   1.418024
     9  H    4.612488   5.520451   6.319089   5.916098   5.576545
    10  C    4.433258   5.243728   6.158765   5.466895   5.280660
    11  H    3.500087   4.325141   5.241516   4.477692   4.566821
    12  H    5.259839   6.075812   7.002894   6.166389   6.215762
    13  C    4.871537   5.455222   6.439744   5.689990   5.077247
    14  H    5.891921   6.492721   7.452031   6.770179   6.035593
    15  H    5.084106   5.528786   6.580425   5.570868   5.135889
    16  C    4.276287   4.711859   5.624029   5.147854   4.025501
    17  C    5.238767   5.386902   6.290346   5.748213   4.339612
    18  H    6.172855   6.377287   7.239853   6.798660   5.308706
    19  H    5.513485   5.613248   6.599534   5.771238   4.658699
    20  O    5.073776   4.985807   5.763757   5.427977   3.679453
    21  H    4.342255   4.140570   4.939242   4.521486   2.816755
    22  O    4.385153   4.924220   5.671823   5.579545   4.271603
    23  H    2.507848   2.620842   3.603331   2.995007   1.939462
                    6          7          8          9         10
     6  H    0.000000
     7  H    1.760700   0.000000
     8  O    2.061007   2.007633   0.000000
     9  H    5.493332   6.618879   4.932982   0.000000
    10  C    5.395038   6.265148   4.446306   1.086123   0.000000
    11  H    4.807604   5.553544   3.857248   1.760223   1.087747
    12  H    6.415450   7.170516   5.327332   1.761821   1.086906
    13  C    5.174183   5.943821   3.981991   2.160793   1.517411
    14  H    6.030757   6.883749   4.936610   2.501236   2.155989
    15  H    5.434030   5.884912   3.878906   3.061342   2.154977
    16  C    3.935563   4.861399   3.026166   2.816755   2.537213
    17  C    4.288298   4.891005   3.187350   4.329221   3.942422
    18  H    5.120169   5.852777   4.238544   4.647905   4.407215
    19  H    4.847665   5.132447   3.323887   4.612956   3.988473
    20  O    3.534095   4.020694   2.758019   5.266139   4.949989
    21  H    2.861084   3.121406   1.854970   5.266260   4.865692
    22  O    3.864289   5.173348   3.637404   2.745408   2.958510
    23  H    2.284462   2.804853   0.964313   3.972677   3.531452
                   11         12         13         14         15
    11  H    0.000000
    12  H    1.761437   0.000000
    13  C    2.158557   2.149431   0.000000
    14  H    3.063404   2.493911   1.093755   0.000000
    15  H    2.509956   2.481964   1.087447   1.761363   0.000000
    16  C    2.783415   3.473823   1.526508   2.141707   2.113130
    17  C    4.181762   4.731635   2.598459   2.899130   2.686967
    18  H    4.859710   5.126138   3.002400   2.899599   3.238068
    19  H    4.194510   4.599792   2.581979   2.931328   2.221669
    20  O    4.967706   5.842037   3.789334   4.219106   3.856767
    21  H    4.674503   5.770976   3.881018   4.529083   3.842425
    22  O    3.258511   3.970248   2.388221   2.717049   3.250809
    23  H    2.991591   4.462146   3.154313   4.131639   3.217184
                   16         17         18         19         20
    16  C    0.000000
    17  C    1.572358   0.000000
    18  H    2.176215   1.089288   0.000000
    19  H    2.118644   1.093123   1.784023   0.000000
    20  O    2.475059   1.378368   2.006176   2.064675   0.000000
    21  H    2.611952   1.912966   2.809181   2.318514   0.968093
    22  O    1.274612   2.383337   2.627219   3.227814   2.943572
    23  H    2.239172   2.810964   3.828207   3.045252   2.737641
                   21         22         23
    21  H    0.000000
    22  O    3.193753   0.000000
    23  H    2.053490   2.835607   0.000000
 Stoichiometry    C6H14O3(3)
 Framework group  C1[X(C6H14O3)]
 Deg. of freedom    63
 Full point group                 C1      NOp   1
 Largest Abelian subgroup         C1      NOp   1
 Largest concise Abelian subgroup C1      NOp   1
                         Standard orientation:                         
 ---------------------------------------------------------------------
 Center     Atomic      Atomic             Coordinates (Angstroms)
 Number     Number       Type             X           Y           Z
 ---------------------------------------------------------------------
      1          1           0       -2.425031    1.983466    0.481102
      2          6           0       -3.203474    1.324826    0.099397
      3          1           0       -4.093325    1.469326    0.708129
      4          1           0       -3.429904    1.613624   -0.923522
      5          6           0       -2.756627   -0.116171    0.157046
      6          1           0       -2.537549   -0.407887    1.185506
      7          1           0       -3.533762   -0.776314   -0.218733
      8          8           0       -1.621841   -0.351583   -0.660044
      9          1           0        2.148792    2.440188    0.863981
     10          6           0        1.949101    2.255077   -0.187456
     11          1           0        0.918852    2.538241   -0.391414
     12          1           0        2.600030    2.895349   -0.777124
     13          6           0        2.188452    0.798953   -0.540939
     14          1           0        3.225334    0.523139   -0.328563
     15          1           0        2.011345    0.629092   -1.600336
     16          6           0        1.268256   -0.155630    0.215525
     17          6           0        1.281151   -1.627449   -0.337550
     18          1           0        2.150506   -2.139848    0.072593
     19          1           0        1.404273   -1.500082   -1.416223
     20          8           0        0.157736   -2.356001   -0.010368
     21          1           0       -0.615462   -1.877007   -0.341932
     22          8           0        1.302191   -0.095713    1.488275
     23          1           0       -0.889932    0.157457   -0.292502
 ---------------------------------------------------------------------
 Rotational constants (GHZ):           1.6197572           0.8828008           0.6574979
 Standard basis: Aug-CC-pVTZ (5D, 7F)
 There are   845 symmetry adapted cartesian basis functions of A   symmetry.
 There are   736 symmetry adapted basis functions of A   symmetry.
   736 basis functions,  1026 primitive gaussians,   845 cartesian basis functions
    38 alpha electrons       36 beta electrons
       nuclear repulsion energy       476.9502659207 Hartrees.
 NAtoms=   23 NActive=   23 NUniq=   23 SFac= 1.00D+00 NAtFMM=   60 NAOKFM=F Big=F
 Integral buffers will be    131072 words long.
 Raffenetti 2 integral format.
 Two-electron integral symmetry is turned on.
 Nuclear repulsion after empirical dispersion term =      476.9380677072 Hartrees.
 One-electron integrals computed using PRISM.
 NBasis=   736 RedAO= T EigKep=  4.62D-06  NBF=   736
 NBsUse=   736 1.00D-06 EigRej= -1.00D+00 NBFU=   736
 Initial guess from the checkpoint file:  "Forward-wb-opt.chk"
 B after Tr=     0.000000    0.000000    0.000000
         Rot=    0.999151    0.000603    0.011863    0.039443 Ang=   4.72 deg.
 Initial guess <Sx>= 0.0000 <Sy>= 0.0000 <Sz>= 1.0000 <S**2>= 2.0087 S= 1.0029
 ExpMin= 2.53D-02 ExpMax= 1.53D+04 ExpMxC= 5.22D+02 IAcc=3 IRadAn=         7 AccDes= 0.00D+00
 Harris functional with IExCor= 4639 and IRadAn=       7 diagonalized for initial guess.
 HarFok:  IExCor= 4639 AccDes= 0.00D+00 IRadAn=         7 IDoV= 1 UseB2=F ITyADJ=14
 ICtDFT=  3500011 ScaDFX=  1.000000  1.000000  1.000000  1.000000
 FoFCou: FMM=F IPFlag=           0 FMFlag=      100000 FMFlg1=           0
         NFxFlg=           0 DoJE=T BraDBF=F KetDBF=T FulRan=T
         wScrn=  0.000000 ICntrl=       500 IOpCl=  0 I1Cent=   200000004 NGrid=           0
         NMat0=    1 NMatS0=      1 NMatT0=    0 NMatD0=    1 NMtDS0=    0 NMtDT0=    0
 Petite list used in FoFCou.
 Requested convergence on RMS density matrix=1.00D-08 within 128 cycles.
 Requested convergence on MAX density matrix=1.00D-06.
 Requested convergence on             energy=1.00D-06.
 No special actions if energy rises.
 SCF Done:  E(UwB97XD) =  -462.649552941     A.U. after   16 cycles
            NFock= 16  Conv=0.77D-08     -V/T= 2.0057
 <Sx>= 0.0000 <Sy>= 0.0000 <Sz>= 1.0000 <S**2>= 2.0079 S= 1.0026
 <L.S>=  0.00000000000    
 Annihilation of the first spin contaminant:
 S**2 before annihilation     2.0079,   after     2.0000
 Calling FoFJK, ICntrl=      2127 FMM=F ISym2X=0 I1Cent= 0 IOpClX= 1 NMat=1 NMatS=1 NMatT=0.
 ***** Axes restored to original set *****
 -------------------------------------------------------------------
 Center     Atomic                   Forces (Hartrees/Bohr)
 Number     Number              X              Y              Z
 -------------------------------------------------------------------
      1        1           0.001173114    0.001354563    0.000592066
      2        6          -0.000774183    0.000607472    0.000409770
      3        1          -0.001491828    0.000676867    0.001019962
      4        1          -0.000415545    0.000741926   -0.001620994
      5        6          -0.000898235   -0.001375607   -0.000092237
      6        1          -0.000353672   -0.000954790    0.002022199
      7        1          -0.001592131   -0.000959643   -0.000246434
      8        8          -0.002091136   -0.000549105   -0.001855080
      9        1           0.000415424    0.000623182    0.001745582
     10        6          -0.000012728    0.000404987    0.000253541
     11        1          -0.001520681    0.000593621   -0.000330610
     12        1           0.001107448    0.001317622   -0.000886378
     13        6          -0.001035147   -0.000840020   -0.000347226
     14        1           0.001918546   -0.000347521    0.000246598
     15        1          -0.000010808   -0.000288882   -0.001725144
     16        6          -0.002002434   -0.000463474   -0.003232661
     17        6          -0.000712934    0.001552269    0.000028793
     18        1           0.001359572   -0.001556907    0.000648516
     19        1           0.000178861   -0.000268082   -0.001693656
     20        8           0.002563228   -0.002782714    0.001394571
     21        1          -0.002621257    0.001101393   -0.000873120
     22        8           0.000996653    0.000235549    0.005992184
     23        1           0.005819874    0.001177294   -0.001450241
 -------------------------------------------------------------------
 Cartesian Forces:  Max     0.005992184 RMS     0.001592991

 GradGradGradGradGradGradGradGradGradGradGradGradGradGradGradGradGradGrad
 Berny optimization.
 Using GEDIIS/GDIIS optimizer.
 FormGI is forming the generalized inverse of G from B-inverse, IUseBI=4.
 Internal  Forces:  Max     0.006033013 RMS     0.001473557
 Search for a local minimum.
 Step number   3 out of a maximum of  112
 All quantities printed in internal units (Hartrees-Bohrs-Radians)
 Mixed Optimization -- RFO/linear search
 Update second derivatives using D2CorX and points    1    2    3
 DE= -3.06D-04 DEPred=-1.24D-03 R= 2.46D-01
 Trust test= 2.46D-01 RLast= 2.67D-01 DXMaxT set to 3.00D-01
 ITU=  0  0  0
 Use linear search instead of GDIIS.
     Eigenvalues ---    0.00212   0.00230   0.00342   0.00350   0.00450
     Eigenvalues ---    0.01140   0.01589   0.01856   0.02218   0.03969
     Eigenvalues ---    0.04379   0.04428   0.05244   0.05462   0.05516
     Eigenvalues ---    0.05555   0.05613   0.05643   0.05693   0.05926
     Eigenvalues ---    0.07541   0.09363   0.09507   0.11748   0.12792
     Eigenvalues ---    0.12821   0.13012   0.14109   0.15911   0.16000
     Eigenvalues ---    0.16000   0.16000   0.16000   0.16000   0.16056
     Eigenvalues ---    0.19085   0.19158   0.21940   0.21981   0.22649
     Eigenvalues ---    0.24442   0.24829   0.27455   0.29247   0.29924
     Eigenvalues ---    0.31013   0.33301   0.33700   0.33787   0.33973
     Eigenvalues ---    0.34016   0.34062   0.34116   0.34136   0.34169
     Eigenvalues ---    0.34259   0.34324   0.35948   0.39668   0.48798
     Eigenvalues ---    0.51034   0.54047   0.70901
 RFO step:  Lambda=-5.65513299D-04 EMin= 2.11937638D-03
 Quartic linear search produced a step of -0.43107.
 Iteration  1 RMS(Cart)=  0.10786287 RMS(Int)=  0.00525629
 Iteration  2 RMS(Cart)=  0.01017210 RMS(Int)=  0.00003900
 Iteration  3 RMS(Cart)=  0.00005710 RMS(Int)=  0.00002602
 Iteration  4 RMS(Cart)=  0.00000000 RMS(Int)=  0.00002602
 Variable       Old X    -DE/DX   Delta X   Delta X   Delta X     New X
                                 (Linear)    (Quad)   (Total)
    R1        2.05753   0.00186   0.00208   0.00026   0.00234   2.05987
    R2        2.05561   0.00188   0.00236  -0.00003   0.00233   2.05795
    R3        2.05367   0.00181   0.00215   0.00010   0.00225   2.05592
    R4        2.85309   0.00366   0.00292   0.00257   0.00549   2.85858
    R5        2.06216   0.00209   0.00170   0.00109   0.00279   2.06495
    R6        2.05358   0.00181   0.00168   0.00061   0.00229   2.05588
    R7        2.67968   0.00468   0.00583  -0.00170   0.00413   2.68381
    R8        3.50539   0.00112  -0.00590   0.01789   0.01199   3.51738
    R9        1.82229   0.00456   0.00312   0.00119   0.00431   1.82660
   R10        2.05248   0.00187   0.00214   0.00011   0.00226   2.05473
   R11        2.05554   0.00166   0.00198   0.00016   0.00214   2.05768
   R12        2.05396   0.00192   0.00246  -0.00015   0.00231   2.05627
   R13        2.86749   0.00301   0.00313   0.00151   0.00464   2.87213
   R14        2.06690   0.00195   0.00250  -0.00003   0.00247   2.06936
   R15        2.05498   0.00172   0.00192   0.00039   0.00230   2.05728
   R16        2.88468   0.00195   0.00322   0.00057   0.00379   2.88847
   R17        2.97133   0.00177   0.00495  -0.00085   0.00410   2.97543
   R18        2.40867   0.00603   0.00371  -0.00075   0.00296   2.41163
   R19        2.05846   0.00208   0.00166   0.00086   0.00252   2.06098
   R20        2.06570   0.00165   0.00137   0.00097   0.00234   2.06804
   R21        2.60474   0.00089   0.00023   0.00260   0.00283   2.60757
   R22        1.82943   0.00419   0.00306   0.00154   0.00461   1.83404
    A1        1.88423  -0.00040  -0.00046  -0.00070  -0.00116   1.88306
    A2        1.89462  -0.00030  -0.00026  -0.00073  -0.00099   1.89363
    A3        1.93090   0.00032   0.00173  -0.00121   0.00052   1.93142
    A4        1.89758  -0.00032  -0.00048  -0.00034  -0.00082   1.89675
    A5        1.92573   0.00049  -0.00083   0.00266   0.00184   1.92757
    A6        1.92969   0.00017   0.00025   0.00026   0.00052   1.93021
    A7        1.92895  -0.00029   0.00150  -0.00220  -0.00070   1.92825
    A8        1.93364  -0.00033   0.00000  -0.00147  -0.00148   1.93216
    A9        1.95336   0.00073   0.00062   0.00176   0.00238   1.95574
   A10        1.88292  -0.00019   0.00061  -0.00345  -0.00284   1.88008
   A11        1.91561   0.00010   0.00035   0.00126   0.00160   1.91722
   A12        1.84646  -0.00005  -0.00328   0.00419   0.00091   1.84737
   A13        2.06221  -0.00077   0.00431  -0.00687  -0.00251   2.05970
   A14        1.87563   0.00385   0.00954   0.00132   0.01097   1.88660
   A15        1.52774  -0.00163   0.00824  -0.01222  -0.00380   1.52394
   A16        1.88734  -0.00017   0.00028  -0.00070  -0.00042   1.88692
   A17        1.89092  -0.00035  -0.00023  -0.00085  -0.00108   1.88985
   A18        1.93913   0.00040   0.00036   0.00090   0.00126   1.94039
   A19        1.88825  -0.00019  -0.00012  -0.00085  -0.00097   1.88728
   A20        1.93427   0.00004   0.00078  -0.00051   0.00028   1.93455
   A21        1.92244   0.00022  -0.00108   0.00190   0.00082   1.92326
   A22        1.92441  -0.00030  -0.00166   0.00033  -0.00133   1.92308
   A23        1.92959  -0.00003   0.00029   0.00001   0.00030   1.92989
   A24        1.97095   0.00045   0.00120   0.00010   0.00130   1.97225
   A25        1.87986  -0.00004  -0.00008  -0.00156  -0.00164   1.87823
   A26        1.89394  -0.00003  -0.00052   0.00062   0.00010   1.89404
   A27        1.86180  -0.00006   0.00078   0.00042   0.00120   1.86300
   A28        1.98898   0.00005  -0.00493   0.00536   0.00047   1.98945
   A29        2.03687  -0.00022  -0.00151   0.00041  -0.00105   2.03583
   A30        1.97689   0.00009  -0.00149   0.00135  -0.00009   1.97680
   A31        1.89064   0.00006   0.00422  -0.00715  -0.00292   1.88772
   A32        1.81209   0.00123   0.00025   0.00407   0.00435   1.81643
   A33        1.98732  -0.00061  -0.00762   0.01340   0.00579   1.99311
   A34        1.91395  -0.00022   0.00376  -0.00623  -0.00246   1.91149
   A35        1.88858  -0.00005   0.00076  -0.00480  -0.00406   1.88453
   A36        1.96884  -0.00036  -0.00094   0.00016  -0.00078   1.96807
   A37        1.88403  -0.00049  -0.01854   0.03467   0.01613   1.90015
   A38        2.68810   0.00020  -0.00196   0.00585   0.00389   2.69199
    D1        1.05047   0.00039  -0.00224   0.00298   0.00074   1.05122
    D2        3.13659  -0.00025  -0.00049  -0.00371  -0.00420   3.13240
    D3       -1.09036  -0.00005  -0.00421   0.00171  -0.00250  -1.09286
    D4       -1.03345   0.00037  -0.00223   0.00292   0.00068  -1.03277
    D5        1.05267  -0.00027  -0.00049  -0.00377  -0.00426   1.04841
    D6        3.10890  -0.00007  -0.00421   0.00165  -0.00256   3.10634
    D7       -3.13325   0.00034  -0.00126   0.00144   0.00018  -3.13307
    D8       -1.04712  -0.00030   0.00048  -0.00524  -0.00476  -1.05189
    D9        1.00911  -0.00011  -0.00323   0.00017  -0.00306   1.00604
   D10        2.81940  -0.00009   0.01584  -0.01782  -0.00203   2.81737
   D11        1.13112  -0.00008  -0.00151  -0.00135  -0.00282   1.12830
   D12        0.67100  -0.00030   0.01323  -0.01712  -0.00394   0.66706
   D13       -1.01728  -0.00029  -0.00412  -0.00065  -0.00473  -1.02201
   D14       -1.35615  -0.00011   0.01410  -0.01595  -0.00189  -1.35804
   D15       -3.04443  -0.00009  -0.00324   0.00052  -0.00268  -3.04711
   D16       -1.83205  -0.00024   0.03041   0.08143   0.11186  -1.72018
   D17        0.06203   0.00316   0.04668   0.07530   0.12196   0.18398
   D18       -1.03877  -0.00008  -0.00089  -0.00287  -0.00376  -1.04254
   D19       -3.11561   0.00018   0.00007  -0.00116  -0.00108  -3.11669
   D20        1.08316  -0.00002  -0.00193  -0.00176  -0.00369   1.07947
   D21       -3.13756  -0.00016  -0.00200  -0.00225  -0.00426   3.14137
   D22        1.06880   0.00010  -0.00104  -0.00054  -0.00158   1.06722
   D23       -1.01562  -0.00010  -0.00304  -0.00114  -0.00419  -1.01981
   D24        1.05666  -0.00010  -0.00166  -0.00210  -0.00375   1.05290
   D25       -1.02018   0.00016  -0.00069  -0.00038  -0.00107  -1.02125
   D26       -3.10459  -0.00004  -0.00270  -0.00099  -0.00369  -3.10828
   D27        2.93238   0.00011   0.01600  -0.00019   0.01582   2.94820
   D28       -0.99416   0.00005   0.00642   0.00862   0.01504  -0.97912
   D29       -1.21175   0.00000   0.01432   0.00075   0.01507  -1.19669
   D30        1.14489  -0.00006   0.00473   0.00956   0.01429   1.15918
   D31        0.80925  -0.00009   0.01437  -0.00055   0.01383   0.82307
   D32       -3.11729  -0.00015   0.00479   0.00826   0.01304  -3.10425
   D33        1.42265   0.00053   0.02733   0.04923   0.07653   1.49918
   D34       -0.61102   0.00015   0.02101   0.05748   0.07849  -0.53253
   D35       -2.75865   0.00011   0.02633   0.04670   0.07303  -2.68563
   D36       -0.96118   0.00073   0.03650   0.04123   0.07773  -0.88345
   D37       -2.99485   0.00035   0.03018   0.04949   0.07969  -2.91516
   D38        1.14070   0.00031   0.03551   0.03871   0.07423   1.21493
   D39        0.99477   0.00148   0.00708   0.02361   0.03069   1.02546
   D40        3.09781   0.00113   0.00807   0.01975   0.02781   3.12562
   D41       -1.06474   0.00058   0.01274   0.00866   0.02142  -1.04332
   D42       -0.73146   0.00362   0.04586   0.00581   0.05167  -0.67979
         Item               Value     Threshold  Converged?
 Maximum Force            0.006033     0.000450     NO 
 RMS     Force            0.001474     0.000300     NO 
 Maximum Displacement     0.411812     0.001800     NO 
 RMS     Displacement     0.115387     0.001200     NO 
 Predicted change in Energy=-4.610489D-04
 GradGradGradGradGradGradGradGradGradGradGradGradGradGradGradGradGradGrad

                          Input orientation:                          
 ---------------------------------------------------------------------
 Center     Atomic      Atomic             Coordinates (Angstroms)
 Number     Number       Type             X           Y           Z
 ---------------------------------------------------------------------
      1          1           0       -2.304557    2.069783    0.315374
      2          6           0       -3.137889    1.406050    0.084732
      3          1           0       -3.944360    1.626678    0.782505
      4          1           0       -3.481785    1.621733   -0.924647
      5          6           0       -2.716310   -0.041707    0.205208
      6          1           0       -2.379424   -0.258494    1.221847
      7          1           0       -3.550024   -0.704760   -0.015827
      8          8           0       -1.695856   -0.379032   -0.723168
      9          1           0        2.193380    2.349065    0.923150
     10          6           0        1.898968    2.216901   -0.115173
     11          1           0        0.855095    2.511465   -0.211171
     12          1           0        2.497869    2.887753   -0.727792
     13          6           0        2.098347    0.778430   -0.563547
     14          1           0        3.150938    0.493711   -0.462834
     15          1           0        1.824512    0.662681   -1.610833
     16          6           0        1.248494   -0.216645    0.226343
     17          6           0        1.222416   -1.665838   -0.388719
     18          1           0        2.087190   -2.211606   -0.009556
     19          1           0        1.337225   -1.500499   -1.464408
     20          8           0        0.090896   -2.391864   -0.077939
     21          1           0       -0.688749   -1.910035   -0.397194
     22          8           0        1.390045   -0.209874    1.494629
     23          1           0       -0.906503    0.132543   -0.500650
 ---------------------------------------------------------------------
                    Distance matrix (angstroms):
                    1          2          3          4          5
     1  H    0.000000
     2  C    1.090037   0.000000
     3  H    1.761677   1.089018   0.000000
     4  H    1.767559   1.087947   1.768719   0.000000
     5  C    2.154081   1.512694   2.150556   2.151641   0.000000
     6  H    2.499635   2.153836   2.489160   3.059067   1.092723
     7  H    3.059244   2.153018   2.495685   2.498636   1.087923
     8  O    2.728696   2.432834   3.368337   2.689461   1.420210
     9  H    4.547398   5.478563   6.181705   6.012559   5.507839
    10  C    4.228077   5.105621   5.941268   5.473754   5.148276
    11  H    3.233532   4.153724   4.980462   4.484328   4.409874
    12  H    4.982024   5.883656   6.735994   6.115376   6.053089
    13  C    4.671794   5.313412   6.248655   5.655036   4.944141
    14  H    5.731670   6.378208   7.292307   6.743792   5.929381
    15  H    4.768586   5.296504   6.319592   5.435754   4.940975
    16  C    4.226091   4.679054   5.538311   5.203841   3.968718
    17  C    5.185570   5.354709   6.237627   5.764100   4.301640
    18  H    6.141930   6.355924   7.193009   6.822416   5.275243
    19  H    5.401584   5.556483   6.536283   5.767368   4.620264
    20  O    5.079290   4.987551   5.759543   5.439663   3.672032
    21  H    4.354026   4.150538   4.949650   4.533503   2.822152
    22  O    4.498617   5.010110   5.686468   5.739548   4.307324
    23  H    2.524549   2.635067   3.620429   3.004920   1.950385
                    6          7          8          9         10
     6  H    0.000000
     7  H    1.761049   0.000000
     8  O    2.065159   2.011062   0.000000
     9  H    5.272488   6.572231   5.027826   0.000000
    10  C    5.120532   6.183647   4.475633   1.087318   0.000000
    11  H    4.493143   5.457778   3.889019   1.761837   1.088878
    12  H    6.122741   7.070365   5.315942   1.763096   1.088130
    13  C    4.930851   5.865488   3.970035   2.164762   1.519866
    14  H    5.829998   6.821953   4.931619   2.506035   2.158167
    15  H    5.152254   5.770579   3.777050   3.066109   2.158274
    16  C    3.762256   4.829356   3.097925   2.821564   2.542027
    17  C    4.189009   4.882510   3.206873   4.333961   3.950723
    18  H    5.028085   5.835135   4.263684   4.656280   4.433764
    19  H    4.751003   5.159146   3.317635   4.610052   3.994378
    20  O    3.513288   4.013288   2.767724   5.281953   4.950882
    21  H    2.864833   3.128102   1.861316   5.309417   4.879285
    22  O    3.779640   5.189477   3.803949   2.742280   2.956298
    23  H    2.299871   2.815020   0.966593   4.068102   3.516221
                   11         12         13         14         15
    11  H    0.000000
    12  H    1.762725   0.000000
    13  C    2.161772   2.153099   0.000000
    14  H    3.066850   2.495624   1.095060   0.000000
    15  H    2.513330   2.486789   1.088665   1.762345   0.000000
    16  C    2.790837   3.479742   1.528513   2.144497   2.116655
    17  C    4.197179   4.740985   2.602358   2.896264   2.697793
    18  H    4.885295   5.166041   3.040945   2.942068   3.300699
    19  H    4.230710   4.598527   2.566003   2.875687   2.222214
    20  O    4.964312   5.838680   3.783707   4.223570   3.832158
    21  H    4.686974   5.769108   3.876006   4.530508   3.795823
    22  O    3.256012   3.970103   2.390507   2.725333   3.254844
    23  H    2.974272   4.385490   3.074126   4.073659   2.995329
                   16         17         18         19         20
    16  C    0.000000
    17  C    1.574528   0.000000
    18  H    2.176908   1.090624   0.000000
    19  H    2.124804   1.094361   1.784577   0.000000
    20  O    2.482780   1.379868   2.005581   2.066438   0.000000
    21  H    2.647504   1.926721   2.819050   2.326207   0.970530
    22  O    1.276179   2.386405   2.599138   3.228684   2.986945
    23  H    2.300969   2.789085   3.833849   2.937681   2.747020
                   21         22         23
    21  H    0.000000
    22  O    3.284955   0.000000
    23  H    2.056756   3.061457   0.000000
 Stoichiometry    C6H14O3(3)
 Framework group  C1[X(C6H14O3)]
 Deg. of freedom    63
 Full point group                 C1      NOp   1
 Largest Abelian subgroup         C1      NOp   1
 Largest concise Abelian subgroup C1      NOp   1
                         Standard orientation:                         
 ---------------------------------------------------------------------
 Center     Atomic      Atomic             Coordinates (Angstroms)
 Number     Number       Type             X           Y           Z
 ---------------------------------------------------------------------
      1          1           0       -2.360376    2.005366    0.305925
      2          6           0       -3.170287    1.305600    0.099645
      3          1           0       -3.977189    1.511488    0.801413
      4          1           0       -3.532689    1.485123   -0.910338
      5          6           0       -2.692818   -0.122111    0.247667
      6          1           0       -2.337304   -0.302835    1.265013
      7          1           0       -3.503035   -0.820993    0.050980
      8          8           0       -1.670087   -0.441763   -0.684449
      9          1           0        2.129844    2.467839    0.856257
     10          6           0        1.829788    2.301060   -0.175446
     11          1           0        0.774537    2.553786   -0.266161
     12          1           0        2.396337    2.979897   -0.809662
     13          6           0        2.078912    0.861295   -0.593784
     14          1           0        3.142550    0.618840   -0.498675
     15          1           0        1.798700    0.711486   -1.635047
     16          6           0        1.275772   -0.146879    0.227742
     17          6           0        1.298272   -1.609653   -0.354433
     18          1           0        2.187068   -2.113646    0.027004
     19          1           0        1.395436   -1.464636   -1.434783
     20          8           0        0.198448   -2.370569   -0.014688
     21          1           0       -0.602229   -1.925879   -0.335772
     22          8           0        1.430257   -0.105899    1.493873
     23          1           0       -0.898431    0.104149   -0.482389
 ---------------------------------------------------------------------
 Rotational constants (GHZ):           1.5792831           0.8989507           0.6639691
 Standard basis: Aug-CC-pVTZ (5D, 7F)
 There are   845 symmetry adapted cartesian basis functions of A   symmetry.
 There are   736 symmetry adapted basis functions of A   symmetry.
   736 basis functions,  1026 primitive gaussians,   845 cartesian basis functions
    38 alpha electrons       36 beta electrons
       nuclear repulsion energy       476.4123334825 Hartrees.
 NAtoms=   23 NActive=   23 NUniq=   23 SFac= 1.00D+00 NAtFMM=   60 NAOKFM=F Big=F
 Integral buffers will be    131072 words long.
 Raffenetti 2 integral format.
 Two-electron integral symmetry is turned on.
 Nuclear repulsion after empirical dispersion term =      476.3999845136 Hartrees.
 One-electron integrals computed using PRISM.
 NBasis=   736 RedAO= T EigKep=  4.61D-06  NBF=   736
 NBsUse=   736 1.00D-06 EigRej= -1.00D+00 NBFU=   736
 Initial guess from the checkpoint file:  "Forward-wb-opt.chk"
 B after Tr=     0.000000    0.000000    0.000000
         Rot=    0.999905    0.000633   -0.010256   -0.009201 Ang=   1.58 deg.
 Initial guess <Sx>= 0.0000 <Sy>= 0.0000 <Sz>= 1.0000 <S**2>= 2.0078 S= 1.0026
 ExpMin= 2.53D-02 ExpMax= 1.53D+04 ExpMxC= 5.22D+02 IAcc=3 IRadAn=         7 AccDes= 0.00D+00
 Harris functional with IExCor= 4639 and IRadAn=       7 diagonalized for initial guess.
 HarFok:  IExCor= 4639 AccDes= 0.00D+00 IRadAn=         7 IDoV= 1 UseB2=F ITyADJ=14
 ICtDFT=  3500011 ScaDFX=  1.000000  1.000000  1.000000  1.000000
 FoFCou: FMM=F IPFlag=           0 FMFlag=      100000 FMFlg1=           0
         NFxFlg=           0 DoJE=T BraDBF=F KetDBF=T FulRan=T
         wScrn=  0.000000 ICntrl=       500 IOpCl=  0 I1Cent=   200000004 NGrid=           0
         NMat0=    1 NMatS0=      1 NMatT0=    0 NMatD0=    1 NMtDS0=    0 NMtDT0=    0
 Petite list used in FoFCou.
 Requested convergence on RMS density matrix=1.00D-08 within 128 cycles.
 Requested convergence on MAX density matrix=1.00D-06.
 Requested convergence on             energy=1.00D-06.
 No special actions if energy rises.
 SCF Done:  E(UwB97XD) =  -462.649806181     A.U. after   16 cycles
            NFock= 16  Conv=0.73D-08     -V/T= 2.0058
 <Sx>= 0.0000 <Sy>= 0.0000 <Sz>= 1.0000 <S**2>= 2.0079 S= 1.0026
 <L.S>=  0.00000000000    
 Annihilation of the first spin contaminant:
 S**2 before annihilation     2.0079,   after     2.0000
 Calling FoFJK, ICntrl=      2127 FMM=F ISym2X=0 I1Cent= 0 IOpClX= 1 NMat=1 NMatS=1 NMatT=0.
 ***** Axes restored to original set *****
 -------------------------------------------------------------------
 Center     Atomic                   Forces (Hartrees/Bohr)
 Number     Number              X              Y              Z
 -------------------------------------------------------------------
      1        1           0.000718552    0.000778972    0.000207302
      2        6          -0.000170562    0.000220519    0.000105948
      3        1          -0.000716409    0.000300557    0.000640107
      4        1          -0.000346282    0.000338191   -0.000936538
      5        6           0.000007548   -0.000367225    0.000890106
      6        1           0.000063687   -0.000457283    0.001024973
      7        1          -0.000593272   -0.000563028   -0.000347405
      8        8          -0.000556281    0.000128907   -0.002805260
      9        1           0.000228923    0.000259587    0.000935872
     10        6           0.000102103    0.000084447    0.000006311
     11        1          -0.000922676    0.000346267   -0.000009474
     12        1           0.000596711    0.000718009   -0.000574858
     13        6          -0.000622422   -0.000295819    0.000283984
     14        1           0.001235932   -0.000093032    0.000042848
     15        1           0.000022863   -0.000118130   -0.001029887
     16        6          -0.002157363   -0.000509454   -0.002952445
     17        6          -0.000855570    0.000662057    0.000251491
     18        1           0.000478639   -0.001021473    0.000098326
     19        1          -0.000127140   -0.000085271   -0.000886312
     20        8           0.001532227   -0.001673968    0.001375052
     21        1           0.000282833    0.001037726   -0.000013471
     22        8          -0.000097133    0.000021151    0.002570363
     23        1           0.001895093    0.000288291    0.001122966
 -------------------------------------------------------------------
 Cartesian Forces:  Max     0.002952445 RMS     0.000913796

 GradGradGradGradGradGradGradGradGradGradGradGradGradGradGradGradGradGrad
 Berny optimization.
 Using GEDIIS/GDIIS optimizer.
 FormGI is forming the generalized inverse of G from B-inverse, IUseBI=4.
 Internal  Forces:  Max     0.006359011 RMS     0.001080004
 Search for a local minimum.
 Step number   4 out of a maximum of  112
 All quantities printed in internal units (Hartrees-Bohrs-Radians)
 Mixed Optimization -- RFO/linear search
 Update second derivatives using D2CorX and points    1    2    3    4
 DE= -2.53D-04 DEPred=-4.61D-04 R= 5.49D-01
 TightC=F SS=  1.41D+00  RLast= 2.64D-01 DXNew= 5.0454D-01 7.9316D-01
 Trust test= 5.49D-01 RLast= 2.64D-01 DXMaxT set to 5.05D-01
 ITU=  1  0  0  0
 Use linear search instead of GDIIS.
     Eigenvalues ---    0.00210   0.00229   0.00347   0.00393   0.00450
     Eigenvalues ---    0.01111   0.01628   0.01880   0.03184   0.03958
     Eigenvalues ---    0.04359   0.04777   0.05257   0.05478   0.05513
     Eigenvalues ---    0.05527   0.05607   0.05638   0.05680   0.06192
     Eigenvalues ---    0.07536   0.09387   0.09554   0.11796   0.12777
     Eigenvalues ---    0.12817   0.12858   0.14529   0.15892   0.16000
     Eigenvalues ---    0.16000   0.16000   0.16000   0.16029   0.16110
     Eigenvalues ---    0.19149   0.19986   0.21956   0.21995   0.22759
     Eigenvalues ---    0.24486   0.24790   0.28376   0.29439   0.30463
     Eigenvalues ---    0.33306   0.33691   0.33784   0.33971   0.34013
     Eigenvalues ---    0.34065   0.34108   0.34124   0.34167   0.34256
     Eigenvalues ---    0.34326   0.35580   0.39081   0.40830   0.49737
     Eigenvalues ---    0.52227   0.57203   0.72023
 RFO step:  Lambda=-2.74348258D-04 EMin= 2.10385940D-03
 Quartic linear search produced a step of -0.34322.
 Iteration  1 RMS(Cart)=  0.05147366 RMS(Int)=  0.00122041
 Iteration  2 RMS(Cart)=  0.00148147 RMS(Int)=  0.00000223
 Iteration  3 RMS(Cart)=  0.00000138 RMS(Int)=  0.00000219
 Iteration  4 RMS(Cart)=  0.00000000 RMS(Int)=  0.00000219
 Variable       Old X    -DE/DX   Delta X   Delta X   Delta X     New X
                                 (Linear)    (Quad)   (Total)
    R1        2.05987   0.00107  -0.00080   0.00299   0.00218   2.06205
    R2        2.05795   0.00100  -0.00080   0.00297   0.00217   2.06012
    R3        2.05592   0.00105  -0.00077   0.00291   0.00214   2.05806
    R4        2.85858   0.00171  -0.00188   0.00607   0.00419   2.86277
    R5        2.06495   0.00106  -0.00096   0.00320   0.00225   2.06719
    R6        2.05588   0.00087  -0.00079   0.00268   0.00190   2.05777
    R7        2.68381   0.00184  -0.00142   0.00557   0.00416   2.68796
    R8        3.51738   0.00040  -0.00412   0.00912   0.00501   3.52238
    R9        1.82660   0.00196  -0.00148   0.00460   0.00312   1.82972
   R10        2.05473   0.00099  -0.00077   0.00287   0.00210   2.05683
   R11        2.05768   0.00098  -0.00073   0.00272   0.00199   2.05967
   R12        2.05627   0.00109  -0.00079   0.00308   0.00228   2.05855
   R13        2.87213   0.00144  -0.00159   0.00526   0.00367   2.87580
   R14        2.06936   0.00122  -0.00085   0.00332   0.00247   2.07183
   R15        2.05728   0.00100  -0.00079   0.00282   0.00203   2.05931
   R16        2.88847   0.00112  -0.00130   0.00418   0.00288   2.89135
   R17        2.97543   0.00007  -0.00141   0.00339   0.00198   2.97741
   R18        2.41163   0.00254  -0.00102   0.00405   0.00303   2.41466
   R19        2.06098   0.00092  -0.00087   0.00294   0.00207   2.06305
   R20        2.06804   0.00084  -0.00080   0.00260   0.00180   2.06984
   R21        2.60757  -0.00147  -0.00097   0.00040  -0.00058   2.60700
   R22        1.83404   0.00041  -0.00158   0.00366   0.00208   1.83612
    A1        1.88306  -0.00014   0.00040  -0.00117  -0.00077   1.88229
    A2        1.89363  -0.00016   0.00034  -0.00103  -0.00069   1.89293
    A3        1.93142   0.00018  -0.00018   0.00103   0.00085   1.93227
    A4        1.89675  -0.00010   0.00028  -0.00078  -0.00050   1.89625
    A5        1.92757   0.00006  -0.00063   0.00116   0.00053   1.92810
    A6        1.93021   0.00014  -0.00018   0.00068   0.00051   1.93071
    A7        1.92825  -0.00011   0.00024  -0.00017   0.00006   1.92832
    A8        1.93216   0.00003   0.00051  -0.00100  -0.00049   1.93167
    A9        1.95574   0.00039  -0.00082   0.00239   0.00157   1.95731
   A10        1.88008  -0.00002   0.00097  -0.00233  -0.00136   1.87872
   A11        1.91722   0.00001  -0.00055   0.00168   0.00113   1.91835
   A12        1.84737  -0.00031  -0.00031  -0.00076  -0.00107   1.84630
   A13        2.05970  -0.00121   0.00086  -0.00457  -0.00371   2.05599
   A14        1.88660   0.00032  -0.00376   0.00898   0.00522   1.89181
   A15        1.52394  -0.00056   0.00131  -0.00583  -0.00452   1.51942
   A16        1.88692  -0.00014   0.00014  -0.00052  -0.00037   1.88655
   A17        1.88985  -0.00011   0.00037  -0.00098  -0.00061   1.88924
   A18        1.94039   0.00017  -0.00043   0.00123   0.00080   1.94119
   A19        1.88728  -0.00006   0.00033  -0.00071  -0.00037   1.88691
   A20        1.93455   0.00011  -0.00009   0.00047   0.00038   1.93493
   A21        1.92326   0.00003  -0.00028   0.00039   0.00011   1.92337
   A22        1.92308  -0.00025   0.00046  -0.00183  -0.00138   1.92170
   A23        1.92989  -0.00005  -0.00010   0.00025   0.00014   1.93003
   A24        1.97225   0.00027  -0.00045   0.00161   0.00116   1.97341
   A25        1.87823  -0.00004   0.00056  -0.00153  -0.00097   1.87726
   A26        1.89404   0.00006  -0.00003   0.00029   0.00025   1.89429
   A27        1.86300   0.00000  -0.00041   0.00116   0.00075   1.86375
   A28        1.98945   0.00043  -0.00016   0.00083   0.00067   1.99012
   A29        2.03583  -0.00014   0.00036  -0.00006   0.00030   2.03612
   A30        1.97680  -0.00011   0.00003   0.00061   0.00064   1.97743
   A31        1.88772   0.00217   0.00100   0.00470   0.00571   1.89343
   A32        1.81643   0.00005  -0.00149   0.00175   0.00025   1.81668
   A33        1.99311  -0.00262  -0.00199  -0.00322  -0.00520   1.98791
   A34        1.91149  -0.00019   0.00084  -0.00006   0.00078   1.91228
   A35        1.88453   0.00015   0.00139  -0.00134   0.00006   1.88459
   A36        1.96807   0.00058   0.00027  -0.00142  -0.00115   1.96692
   A37        1.90015  -0.00636  -0.00554  -0.00965  -0.01518   1.88497
   A38        2.69199  -0.00410  -0.00133  -0.00403  -0.00536   2.68663
    D1        1.05122   0.00009  -0.00026   0.00352   0.00326   1.05448
    D2        3.13240   0.00001   0.00144  -0.00014   0.00130   3.13369
    D3       -1.09286  -0.00012   0.00086  -0.00022   0.00064  -1.09222
    D4       -1.03277   0.00011  -0.00023   0.00357   0.00333  -1.02944
    D5        1.04841   0.00003   0.00146  -0.00009   0.00137   1.04978
    D6        3.10634  -0.00009   0.00088  -0.00017   0.00071   3.10705
    D7       -3.13307   0.00010  -0.00006   0.00334   0.00328  -3.12979
    D8       -1.05189   0.00002   0.00164  -0.00032   0.00132  -1.05057
    D9        1.00604  -0.00010   0.00105  -0.00039   0.00066   1.00670
   D10        2.81737  -0.00061   0.00070  -0.00878  -0.00808   2.80929
   D11        1.12830   0.00036   0.00097  -0.00516  -0.00419   1.12411
   D12        0.66706  -0.00075   0.00135  -0.01143  -0.01008   0.65698
   D13       -1.02201   0.00022   0.00162  -0.00782  -0.00619  -1.02820
   D14       -1.35804  -0.00055   0.00065  -0.00911  -0.00847  -1.36651
   D15       -3.04711   0.00041   0.00092  -0.00550  -0.00458  -3.05169
   D16       -1.72018  -0.00068  -0.03839  -0.01508  -0.05349  -1.77367
   D17        0.18398  -0.00078  -0.04186  -0.00864  -0.05049   0.13350
   D18       -1.04254  -0.00010   0.00129  -0.00036   0.00093  -1.04160
   D19       -3.11669   0.00013   0.00037   0.00254   0.00291  -3.11378
   D20        1.07947  -0.00001   0.00127  -0.00020   0.00106   1.08053
   D21        3.14137  -0.00010   0.00146  -0.00085   0.00061  -3.14120
   D22        1.06722   0.00013   0.00054   0.00205   0.00259   1.06981
   D23       -1.01981  -0.00001   0.00144  -0.00069   0.00074  -1.01906
   D24        1.05290  -0.00011   0.00129  -0.00052   0.00076   1.05367
   D25       -1.02125   0.00013   0.00037   0.00237   0.00274  -1.01851
   D26       -3.10828  -0.00002   0.00127  -0.00037   0.00090  -3.10738
   D27        2.94820  -0.00007  -0.00543  -0.01636  -0.02179   2.92642
   D28       -0.97912   0.00009  -0.00516  -0.01450  -0.01966  -0.99878
   D29       -1.19669  -0.00016  -0.00517  -0.01741  -0.02259  -1.21927
   D30        1.15918   0.00000  -0.00490  -0.01556  -0.02046   1.13872
   D31        0.82307  -0.00018  -0.00475  -0.01846  -0.02320   0.79987
   D32       -3.10425  -0.00002  -0.00448  -0.01660  -0.02108  -3.12532
   D33        1.49918   0.00008  -0.02627  -0.01724  -0.04350   1.45568
   D34       -0.53253  -0.00068  -0.02694  -0.02011  -0.04706  -0.57959
   D35       -2.68563   0.00012  -0.02506  -0.01765  -0.04272  -2.72835
   D36       -0.88345  -0.00006  -0.02668  -0.01872  -0.04539  -0.92884
   D37       -2.91516  -0.00081  -0.02735  -0.02160  -0.04896  -2.96411
   D38        1.21493  -0.00001  -0.02548  -0.01914  -0.04462   1.17031
   D39        1.02546  -0.00215  -0.01053  -0.00683  -0.01736   1.00809
   D40        3.12562  -0.00097  -0.00955  -0.00387  -0.01341   3.11221
   D41       -1.04332  -0.00075  -0.00735  -0.00576  -0.01311  -1.05643
   D42       -0.67979  -0.00148  -0.01773   0.01667  -0.00106  -0.68086
         Item               Value     Threshold  Converged?
 Maximum Force            0.006359     0.000450     NO 
 RMS     Force            0.001080     0.000300     NO 
 Maximum Displacement     0.194468     0.001800     NO 
 RMS     Displacement     0.051742     0.001200     NO 
 Predicted change in Energy=-2.195622D-04
 GradGradGradGradGradGradGradGradGradGradGradGradGradGradGradGradGradGrad

                          Input orientation:                          
 ---------------------------------------------------------------------
 Center     Atomic      Atomic             Coordinates (Angstroms)
 Number     Number       Type             X           Y           Z
 ---------------------------------------------------------------------
      1          1           0       -2.302123    2.056113    0.415561
      2          6           0       -3.130558    1.409184    0.122515
      3          1           0       -3.963739    1.606962    0.797168
      4          1           0       -3.432354    1.672801   -0.890165
      5          6           0       -2.723974   -0.048309    0.195736
      6          1           0       -2.432745   -0.313700    1.216225
      7          1           0       -3.553504   -0.693666   -0.089138
      8          8           0       -1.667188   -0.356093   -0.705220
      9          1           0        2.126163    2.379444    0.894588
     10          6           0        1.888142    2.220868   -0.155592
     11          1           0        0.848628    2.507644   -0.314080
     12          1           0        2.516419    2.881976   -0.751296
     13          6           0        2.118317    0.771921   -0.559901
     14          1           0        3.166713    0.496679   -0.395189
     15          1           0        1.903917    0.631018   -1.619009
     16          6           0        1.231117   -0.212173    0.205241
     17          6           0        1.221370   -1.668390   -0.396240
     18          1           0        2.091378   -2.206320   -0.014703
     19          1           0        1.330731   -1.512096   -1.474812
     20          8           0        0.095293   -2.397998   -0.075591
     21          1           0       -0.681019   -1.906354   -0.391338
     22          8           0        1.319596   -0.192399    1.479805
     23          1           0       -0.880659    0.139326   -0.434234
 ---------------------------------------------------------------------
                    Distance matrix (angstroms):
                    1          2          3          4          5
     1  H    0.000000
     2  C    1.091192   0.000000
     3  H    1.763046   1.090166   0.000000
     4  H    1.768975   1.089080   1.770254   0.000000
     5  C    2.157516   1.514912   2.153754   2.154810   0.000000
     6  H    2.504823   2.156727   2.491685   3.063051   1.093912
     7  H    3.062999   2.155379   2.499344   2.501298   1.088926
     8  O    2.734598   2.437785   3.374151   2.695631   1.422410
     9  H    4.465839   5.400983   6.139472   5.880629   5.468656
    10  C    4.232219   5.091516   5.960633   5.398857   5.152108
    11  H    3.265499   4.151043   5.020456   4.399505   4.422250
    12  H    5.026126   5.900933   6.783498   6.072008   6.078253
    13  C    4.705418   5.331275   6.287315   5.632993   4.969059
    14  H    5.744329   6.384067   7.314218   6.721305   5.945284
    15  H    4.884787   5.383715   6.420262   5.485646   5.017187
    16  C    4.203944   4.654015   5.535898   5.147913   3.958496
    17  C    5.190948   5.355357   6.248000   5.750188   4.305907
    18  H    6.136474   6.352898   7.201714   6.806293   5.280995
    19  H    5.431690   5.566725   6.551475   5.759545   4.623206
    20  O    5.082119   4.993996   5.768635   5.447865   3.680071
    21  H    4.356629   4.154165   4.952998   4.541919   2.823235
    22  O    4.393777   4.920486   5.622929   5.628211   4.245004
    23  H    2.533137   2.642831   3.629833   3.011738   1.957008
                    6          7          8          9         10
     6  H    0.000000
     7  H    1.761944   0.000000
     8  O    2.068773   2.012883   0.000000
     9  H    5.304725   6.532253   4.942879   0.000000
    10  C    5.193841   6.173365   4.425290   1.088429   0.000000
    11  H    4.590122   5.447729   3.831881   1.763351   1.089930
    12  H    6.211095   7.075848   5.290537   1.764588   1.089338
    13  C    5.004534   5.876999   3.952668   2.167886   1.521806
    14  H    5.882797   6.831684   4.918327   2.508201   2.159856
    15  H    5.266657   5.820544   3.816044   3.069944   2.160894
    16  C    3.802142   4.817790   3.041353   2.827151   2.545893
    17  C    4.217556   4.883013   3.187689   4.343944   3.953331
    18  H    5.056173   5.844515   4.245818   4.675174   4.434089
    19  H    4.779287   5.142535   3.303958   4.625025   3.998259
    20  O    3.521940   4.027238   2.769864   5.281063   4.955263
    21  H    2.861705   3.132588   1.863964   5.282229   4.867251
    22  O    3.763543   5.143924   3.704323   2.758153   2.970122
    23  H    2.310458   2.820827   0.968246   3.978049   3.475158
                   11         12         13         14         15
    11  H    0.000000
    12  H    1.764315   0.000000
    13  C    2.164549   2.155794   0.000000
    14  H    3.069865   2.497866   1.096368   0.000000
    15  H    2.517578   2.488955   1.089739   1.763643   0.000000
    16  C    2.795245   3.484353   1.530035   2.146978   2.119320
    17  C    4.193441   4.744370   2.605076   2.910650   2.692269
    18  H    4.884209   5.158874   3.027852   2.933823   3.264877
    19  H    4.211654   4.608384   2.583426   2.927728   2.223122
    20  O    4.968874   5.847782   3.791513   4.232602   3.850740
    21  H    4.672169   5.768993   3.877867   4.536477   3.824568
    22  O    3.275678   3.982710   2.393381   2.720711   3.259156
    23  H    2.934928   4.377533   3.067544   4.063305   3.065831
                   16         17         18         19         20
    16  C    0.000000
    17  C    1.575577   0.000000
    18  H    2.182898   1.091720   0.000000
    19  H    2.126570   1.095311   1.786742   0.000000
    20  O    2.479273   1.379563   2.006191   2.066144   0.000000
    21  H    2.623437   1.917220   2.813897   2.318726   0.971632
    22  O    1.277784   2.389088   2.623943   3.235967   2.963586
    23  H    2.234296   2.772689   3.809339   2.949617   2.742101
                   21         22         23
    21  H    0.000000
    22  O    3.231297   0.000000
    23  H    2.055846   2.935083   0.000000
 Stoichiometry    C6H14O3(3)
 Framework group  C1[X(C6H14O3)]
 Deg. of freedom    63
 Full point group                 C1      NOp   1
 Largest Abelian subgroup         C1      NOp   1
 Largest concise Abelian subgroup C1      NOp   1
                         Standard orientation:                         
 ---------------------------------------------------------------------
 Center     Atomic      Atomic             Coordinates (Angstroms)
 Number     Number       Type             X           Y           Z
 ---------------------------------------------------------------------
      1          1           0       -2.360758    1.986080    0.382903
      2          6           0       -3.162325    1.300951    0.102208
      3          1           0       -4.004130    1.479475    0.771504
      4          1           0       -3.472124    1.531455   -0.916118
      5          6           0       -2.698573   -0.137482    0.206145
      6          1           0       -2.399278   -0.370014    1.232300
      7          1           0       -3.501312   -0.820914   -0.066413
      8          8           0       -1.628499   -0.421721   -0.686827
      9          1           0        2.050230    2.494278    0.861062
     10          6           0        1.820935    2.304761   -0.185926
     11          1           0        0.771236    2.546827   -0.351712
     12          1           0        2.423856    2.977784   -0.794352
     13          6           0        2.109108    0.858025   -0.559831
     14          1           0        3.167212    0.627959   -0.388050
     15          1           0        1.902735    0.686912   -1.616080
     16          6           0        1.259875   -0.144416    0.224339
     17          6           0        1.309028   -1.611983   -0.346865
     18          1           0        2.198805   -2.107059    0.046895
     19          1           0        1.414449   -1.473779   -1.428296
     20          8           0        0.211999   -2.378822   -0.012683
     21          1           0       -0.582466   -1.924918   -0.339585
     22          8           0        1.344752   -0.094851    1.498338
     23          1           0       -0.862766    0.109934   -0.425106
 ---------------------------------------------------------------------
 Rotational constants (GHZ):           1.5802169           0.9077156           0.6676646
 Standard basis: Aug-CC-pVTZ (5D, 7F)
 There are   845 symmetry adapted cartesian basis functions of A   symmetry.
 There are   736 symmetry adapted basis functions of A   symmetry.
   736 basis functions,  1026 primitive gaussians,   845 cartesian basis functions
    38 alpha electrons       36 beta electrons
       nuclear repulsion energy       477.0001003753 Hartrees.
 NAtoms=   23 NActive=   23 NUniq=   23 SFac= 1.00D+00 NAtFMM=   60 NAOKFM=F Big=F
 Integral buffers will be    131072 words long.
 Raffenetti 2 integral format.
 Two-electron integral symmetry is turned on.
 Nuclear repulsion after empirical dispersion term =      476.9877290858 Hartrees.
 One-electron integrals computed using PRISM.
 NBasis=   736 RedAO= T EigKep=  4.59D-06  NBF=   736
 NBsUse=   736 1.00D-06 EigRej= -1.00D+00 NBFU=   736
 Initial guess from the checkpoint file:  "Forward-wb-opt.chk"
 B after Tr=     0.000000    0.000000    0.000000
         Rot=    0.999983   -0.000377    0.005728   -0.000849 Ang=  -0.66 deg.
 Initial guess <Sx>= 0.0000 <Sy>= 0.0000 <Sz>= 1.0000 <S**2>= 2.0080 S= 1.0027
 ExpMin= 2.53D-02 ExpMax= 1.53D+04 ExpMxC= 5.22D+02 IAcc=3 IRadAn=         7 AccDes= 0.00D+00
 Harris functional with IExCor= 4639 and IRadAn=       7 diagonalized for initial guess.
 HarFok:  IExCor= 4639 AccDes= 0.00D+00 IRadAn=         7 IDoV= 1 UseB2=F ITyADJ=14
 ICtDFT=  3500011 ScaDFX=  1.000000  1.000000  1.000000  1.000000
 FoFCou: FMM=F IPFlag=           0 FMFlag=      100000 FMFlg1=           0
         NFxFlg=           0 DoJE=T BraDBF=F KetDBF=T FulRan=T
         wScrn=  0.000000 ICntrl=       500 IOpCl=  0 I1Cent=   200000004 NGrid=           0
         NMat0=    1 NMatS0=      1 NMatT0=    0 NMatD0=    1 NMtDS0=    0 NMtDT0=    0
 Petite list used in FoFCou.
 Requested convergence on RMS density matrix=1.00D-08 within 128 cycles.
 Requested convergence on MAX density matrix=1.00D-06.
 Requested convergence on             energy=1.00D-06.
 No special actions if energy rises.
 SCF Done:  E(UwB97XD) =  -462.650082814     A.U. after   15 cycles
            NFock= 15  Conv=0.79D-08     -V/T= 2.0059
 <Sx>= 0.0000 <Sy>= 0.0000 <Sz>= 1.0000 <S**2>= 2.0079 S= 1.0026
 <L.S>=  0.00000000000    
 Annihilation of the first spin contaminant:
 S**2 before annihilation     2.0079,   after     2.0000
 Calling FoFJK, ICntrl=      2127 FMM=F ISym2X=0 I1Cent= 0 IOpClX= 1 NMat=1 NMatS=1 NMatT=0.
 ***** Axes restored to original set *****
 -------------------------------------------------------------------
 Center     Atomic                   Forces (Hartrees/Bohr)
 Number     Number              X              Y              Z
 -------------------------------------------------------------------
      1        1           0.000208078    0.000178964    0.000072646
      2        6           0.000130060    0.000028289    0.000038271
      3        1          -0.000187641   -0.000005015    0.000171815
      4        1          -0.000085649    0.000092328   -0.000270897
      5        6           0.000428795   -0.000253290    0.000333848
      6        1           0.000013158   -0.000174243    0.000244683
      7        1          -0.000134241   -0.000090862   -0.000269266
      8        8          -0.001915050    0.000678541   -0.001346607
      9        1           0.000078347    0.000042047    0.000265183
     10        6          -0.000087867   -0.000035542    0.000082649
     11        1          -0.000252927    0.000093106   -0.000059599
     12        1           0.000187655    0.000137647   -0.000167656
     13        6          -0.000139876   -0.000196741    0.000217211
     14        1           0.000266167    0.000018021    0.000058920
     15        1          -0.000041532   -0.000023290   -0.000199898
     16        6          -0.000775110   -0.000376498   -0.001741328
     17        6          -0.000045019    0.000715378    0.000280176
     18        1           0.000215853   -0.000288694    0.000077393
     19        1           0.000058428    0.000015912   -0.000251532
     20        8           0.000324603   -0.000307323    0.000286617
     21        1           0.000010105   -0.000376965    0.000405106
     22        8           0.000285973    0.000154651    0.001225901
     23        1           0.001457690   -0.000026422    0.000546364
 -------------------------------------------------------------------
 Cartesian Forces:  Max     0.001915050 RMS     0.000487663

 GradGradGradGradGradGradGradGradGradGradGradGradGradGradGradGradGradGrad
 Berny optimization.
 Using GEDIIS/GDIIS optimizer.
 FormGI is forming the generalized inverse of G from B-inverse, IUseBI=4.
 Internal  Forces:  Max     0.002187715 RMS     0.000413527
 Search for a local minimum.
 Step number   5 out of a maximum of  112
 All quantities printed in internal units (Hartrees-Bohrs-Radians)
 Mixed Optimization -- En-DIIS/RFO-DIIS
 Update second derivatives using D2CorX and points    1    2    3    4    5
 DE= -2.77D-04 DEPred=-2.20D-04 R= 1.26D+00
 TightC=F SS=  1.41D+00  RLast= 1.49D-01 DXNew= 8.4853D-01 4.4659D-01
 Trust test= 1.26D+00 RLast= 1.49D-01 DXMaxT set to 5.05D-01
 ITU=  1  1  0  0  0
 Use linear search instead of GDIIS.
     Eigenvalues ---    0.00214   0.00226   0.00347   0.00399   0.00450
     Eigenvalues ---    0.00932   0.01589   0.01869   0.03184   0.03950
     Eigenvalues ---    0.04321   0.04355   0.05277   0.05462   0.05503
     Eigenvalues ---    0.05534   0.05604   0.05631   0.05673   0.06116
     Eigenvalues ---    0.07532   0.09389   0.09569   0.11735   0.12362
     Eigenvalues ---    0.12823   0.12867   0.14515   0.15896   0.15996
     Eigenvalues ---    0.16000   0.16000   0.16000   0.16022   0.16109
     Eigenvalues ---    0.19132   0.19932   0.21957   0.22045   0.23037
     Eigenvalues ---    0.24206   0.24803   0.28398   0.29381   0.30538
     Eigenvalues ---    0.32525   0.33335   0.33721   0.33791   0.33973
     Eigenvalues ---    0.34019   0.34072   0.34109   0.34126   0.34168
     Eigenvalues ---    0.34259   0.34331   0.36758   0.41862   0.49423
     Eigenvalues ---    0.50806   0.57499   0.70317
 RFO step:  Lambda=-1.67045086D-04 EMin= 2.13592381D-03
 Quartic linear search produced a step of  0.24238.
 Iteration  1 RMS(Cart)=  0.06489282 RMS(Int)=  0.00078447
 Iteration  2 RMS(Cart)=  0.00131511 RMS(Int)=  0.00004557
 Iteration  3 RMS(Cart)=  0.00000085 RMS(Int)=  0.00004557
 Variable       Old X    -DE/DX   Delta X   Delta X   Delta X     New X
                                 (Linear)    (Quad)   (Total)
    R1        2.06205   0.00028   0.00053   0.00086   0.00139   2.06344
    R2        2.06012   0.00025   0.00053   0.00045   0.00097   2.06109
    R3        2.05806   0.00030   0.00052   0.00080   0.00132   2.05938
    R4        2.86277   0.00027   0.00102   0.00212   0.00313   2.86590
    R5        2.06719   0.00027   0.00054   0.00142   0.00196   2.06915
    R6        2.05777   0.00023   0.00046   0.00091   0.00137   2.05914
    R7        2.68796  -0.00012   0.00101  -0.00284  -0.00183   2.68614
    R8        3.52238   0.00048   0.00121   0.02499   0.02621   3.54859
    R9        1.82972   0.00132   0.00076   0.00350   0.00426   1.83398
   R10        2.05683   0.00028   0.00051   0.00074   0.00125   2.05808
   R11        2.05967   0.00027   0.00048   0.00075   0.00123   2.06090
   R12        2.05855   0.00028   0.00055   0.00053   0.00108   2.05963
   R13        2.87580   0.00027   0.00089   0.00142   0.00231   2.87811
   R14        2.07183   0.00026   0.00060   0.00050   0.00110   2.07293
   R15        2.05931   0.00021   0.00049   0.00057   0.00107   2.06037
   R16        2.89135  -0.00007   0.00070  -0.00124  -0.00054   2.89081
   R17        2.97741  -0.00030   0.00048  -0.00425  -0.00377   2.97364
   R18        2.41466   0.00125   0.00074   0.00138   0.00212   2.41678
   R19        2.06305   0.00034   0.00050   0.00165   0.00215   2.06520
   R20        2.06984   0.00026   0.00044   0.00130   0.00173   2.07157
   R21        2.60700  -0.00002  -0.00014   0.00054   0.00040   2.60739
   R22        1.83612   0.00011   0.00050  -0.00010   0.00041   1.83653
    A1        1.88229   0.00002  -0.00019  -0.00023  -0.00042   1.88187
    A2        1.89293  -0.00002  -0.00017  -0.00037  -0.00053   1.89240
    A3        1.93227   0.00003   0.00021  -0.00082  -0.00061   1.93166
    A4        1.89625   0.00002  -0.00012   0.00002  -0.00011   1.89614
    A5        1.92810  -0.00009   0.00013   0.00082   0.00095   1.92905
    A6        1.93071   0.00004   0.00012   0.00055   0.00067   1.93139
    A7        1.92832  -0.00003   0.00002  -0.00149  -0.00148   1.92684
    A8        1.93167   0.00008  -0.00012  -0.00021  -0.00033   1.93134
    A9        1.95731  -0.00001   0.00038   0.00066   0.00104   1.95836
   A10        1.87872   0.00002  -0.00033  -0.00164  -0.00197   1.87674
   A11        1.91835   0.00005   0.00027   0.00160   0.00188   1.92023
   A12        1.84630  -0.00012  -0.00026   0.00111   0.00085   1.84714
   A13        2.05599  -0.00082  -0.00090  -0.01635  -0.01729   2.03870
   A14        1.89181   0.00036   0.00126  -0.00144  -0.00045   1.89136
   A15        1.51942  -0.00058  -0.00109  -0.02537  -0.02665   1.49277
   A16        1.88655   0.00000  -0.00009  -0.00002  -0.00011   1.88644
   A17        1.88924   0.00002  -0.00015  -0.00059  -0.00073   1.88851
   A18        1.94119   0.00001   0.00019   0.00059   0.00079   1.94198
   A19        1.88691   0.00001  -0.00009  -0.00044  -0.00053   1.88638
   A20        1.93493   0.00004   0.00009  -0.00009   0.00000   1.93493
   A21        1.92337  -0.00007   0.00003   0.00049   0.00052   1.92389
   A22        1.92170  -0.00005  -0.00033  -0.00031  -0.00064   1.92106
   A23        1.93003   0.00002   0.00003   0.00012   0.00015   1.93019
   A24        1.97341  -0.00007   0.00028  -0.00081  -0.00053   1.97289
   A25        1.87726   0.00001  -0.00023  -0.00049  -0.00073   1.87653
   A26        1.89429   0.00007   0.00006   0.00116   0.00122   1.89551
   A27        1.86375   0.00002   0.00018   0.00037   0.00056   1.86430
   A28        1.99012   0.00032   0.00016   0.00585   0.00601   1.99613
   A29        2.03612  -0.00034   0.00007  -0.00249  -0.00243   2.03369
   A30        1.97743   0.00004   0.00015   0.00098   0.00113   1.97856
   A31        1.89343   0.00055   0.00138   0.00196   0.00334   1.89677
   A32        1.81668   0.00001   0.00006   0.00045   0.00050   1.81719
   A33        1.98791  -0.00081  -0.00126   0.00193   0.00067   1.98858
   A34        1.91228  -0.00007   0.00019  -0.00374  -0.00355   1.90872
   A35        1.88459   0.00016   0.00001  -0.00014  -0.00013   1.88446
   A36        1.96692   0.00019  -0.00028  -0.00058  -0.00086   1.96606
   A37        1.88497  -0.00197  -0.00368   0.00104  -0.00264   1.88233
   A38        2.68663  -0.00219  -0.00130  -0.01069  -0.01199   2.67464
    D1        1.05448  -0.00002   0.00079   0.00262   0.00341   1.05789
    D2        3.13369   0.00004   0.00031  -0.00051  -0.00019   3.13350
    D3       -1.09222  -0.00006   0.00016   0.00117   0.00132  -1.09090
    D4       -1.02944  -0.00001   0.00081   0.00291   0.00371  -1.02572
    D5        1.04978   0.00006   0.00033  -0.00023   0.00011   1.04989
    D6        3.10705  -0.00004   0.00017   0.00145   0.00162   3.10868
    D7       -3.12979   0.00000   0.00080   0.00199   0.00278  -3.12700
    D8       -1.05057   0.00006   0.00032  -0.00114  -0.00082  -1.05139
    D9        1.00670  -0.00004   0.00016   0.00053   0.00069   1.00740
   D10        2.80929  -0.00056  -0.00196  -0.04403  -0.04596   2.76333
   D11        1.12411   0.00026  -0.00102  -0.00637  -0.00741   1.11670
   D12        0.65698  -0.00056  -0.00244  -0.04374  -0.04616   0.61082
   D13       -1.02820   0.00026  -0.00150  -0.00608  -0.00760  -1.03580
   D14       -1.36651  -0.00054  -0.00205  -0.04320  -0.04523  -1.41174
   D15       -3.05169   0.00028  -0.00111  -0.00554  -0.00667  -3.05836
   D16       -1.77367   0.00001  -0.01296   0.01825   0.00507  -1.76860
   D17        0.13350  -0.00001  -0.01224   0.00078  -0.01124   0.12225
   D18       -1.04160   0.00001   0.00023  -0.00232  -0.00209  -1.04370
   D19       -3.11378   0.00002   0.00070  -0.00159  -0.00089  -3.11467
   D20        1.08053   0.00002   0.00026  -0.00161  -0.00135   1.07918
   D21       -3.14120  -0.00002   0.00015  -0.00263  -0.00248   3.13951
   D22        1.06981  -0.00002   0.00063  -0.00190  -0.00127   1.06854
   D23       -1.01906  -0.00002   0.00018  -0.00192  -0.00173  -1.02080
   D24        1.05367  -0.00001   0.00019  -0.00234  -0.00216   1.05151
   D25       -1.01851  -0.00001   0.00066  -0.00162  -0.00095  -1.01946
   D26       -3.10738  -0.00001   0.00022  -0.00163  -0.00142  -3.10880
   D27        2.92642  -0.00002  -0.00528  -0.01290  -0.01818   2.90824
   D28       -0.99878   0.00003  -0.00477  -0.00738  -0.01215  -1.01093
   D29       -1.21927  -0.00008  -0.00547  -0.01300  -0.01847  -1.23775
   D30        1.13872  -0.00002  -0.00496  -0.00748  -0.01244   1.12628
   D31        0.79987  -0.00002  -0.00562  -0.01281  -0.01843   0.78145
   D32       -3.12532   0.00003  -0.00511  -0.00728  -0.01239  -3.13772
   D33        1.45568   0.00000  -0.01054   0.02488   0.01435   1.47003
   D34       -0.57959  -0.00017  -0.01141   0.02807   0.01666  -0.56292
   D35       -2.72835   0.00007  -0.01035   0.02734   0.01699  -2.71135
   D36       -0.92884   0.00012  -0.01100   0.02122   0.01022  -0.91863
   D37       -2.96411  -0.00005  -0.01187   0.02441   0.01254  -2.95158
   D38        1.17031   0.00019  -0.01081   0.02368   0.01287   1.18318
   D39        1.00809  -0.00054  -0.00421  -0.01668  -0.02089   0.98720
   D40        3.11221  -0.00025  -0.00325  -0.01306  -0.01632   3.09589
   D41       -1.05643  -0.00012  -0.00318  -0.01822  -0.02140  -1.07783
   D42       -0.68086   0.00018  -0.00026   0.02238   0.02212  -0.65874
         Item               Value     Threshold  Converged?
 Maximum Force            0.002188     0.000450     NO 
 RMS     Force            0.000414     0.000300     NO 
 Maximum Displacement     0.224394     0.001800     NO 
 RMS     Displacement     0.065313     0.001200     NO 
 Predicted change in Energy=-9.494245D-05
 GradGradGradGradGradGradGradGradGradGradGradGradGradGradGradGradGradGrad

                          Input orientation:                          
 ---------------------------------------------------------------------
 Center     Atomic      Atomic             Coordinates (Angstroms)
 Number     Number       Type             X           Y           Z
 ---------------------------------------------------------------------
      1          1           0       -2.194430    2.037889    0.471613
      2          6           0       -3.045851    1.432444    0.154086
      3          1           0       -3.872447    1.635047    0.836197
      4          1           0       -3.336622    1.745827   -0.848339
      5          6           0       -2.690836   -0.041878    0.171915
      6          1           0       -2.413709   -0.355512    1.183719
      7          1           0       -3.543192   -0.646286   -0.137152
      8          8           0       -1.644166   -0.353449   -0.737979
      9          1           0        2.007418    2.402732    0.876373
     10          6           0        1.801264    2.221118   -0.177494
     11          1           0        0.758169    2.476613   -0.367338
     12          1           0        2.426451    2.891439   -0.767167
     13          6           0        2.081918    0.772185   -0.553587
     14          1           0        3.134059    0.529970   -0.359618
     15          1           0        1.898092    0.609232   -1.615856
     16          6           0        1.203762   -0.224207    0.205476
     17          6           0        1.222750   -1.684390   -0.380755
     18          1           0        2.088245   -2.213507    0.025808
     19          1           0        1.359578   -1.538054   -1.458521
     20          8           0        0.094925   -2.421627   -0.083659
     21          1           0       -0.677139   -1.929185   -0.409093
     22          8           0        1.272731   -0.189271    1.482040
     23          1           0       -0.841053    0.109308   -0.450339
 ---------------------------------------------------------------------
                    Distance matrix (angstroms):
                    1          2          3          4          5
     1  H    0.000000
     2  C    1.091927   0.000000
     3  H    1.763787   1.090681   0.000000
     4  H    1.769796   1.089777   1.771170   0.000000
     5  C    2.159090   1.516569   2.156283   2.157278   0.000000
     6  H    2.506701   2.157901   2.492191   3.065397   1.094949
     7  H    3.065053   2.157148   2.502059   2.504129   1.089652
     8  O    2.735763   2.439244   3.376001   2.698804   1.421442
     9  H    4.237035   5.196026   5.929905   5.653753   5.342843
    10  C    4.052220   4.922040   5.793277   5.203250   5.042044
    11  H    3.100670   3.979037   4.857915   4.187210   4.304559
    12  H    4.859595   5.737897   6.620076   5.876395   5.972675
    13  C    4.576045   5.218310   6.174989   5.513205   4.895736
    14  H    5.599782   6.266549   7.193212   6.602036   5.876984
    15  H    4.811167   5.315350   6.353266   5.411392   4.967729
    16  C    4.090919   4.561398   5.442659   5.060302   3.899008
    17  C    5.124355   5.312407   6.201667   5.724762   4.280122
    18  H    6.050985   6.298282   7.141286   6.772714   5.251375
    19  H    5.398496   5.552672   6.535166   5.762855   4.615486
    20  O    5.043487   4.977435   5.748286   5.452332   3.672735
    21  H    4.337683   4.150725   4.946160   4.557577   2.820367
    22  O    4.242925   4.800373   5.497101   5.515561   4.177083
    23  H    2.530030   2.641430   3.629381   3.010725   1.957487
                    6          7          8          9         10
     6  H    0.000000
     7  H    1.762096   0.000000
     8  O    2.070054   2.013217   0.000000
     9  H    5.220032   6.413502   4.851467   0.000000
    10  C    5.124248   6.065216   4.337456   1.089091   0.000000
    11  H    4.526314   5.320450   3.730662   1.764341   1.090581
    12  H    6.146201   6.967714   5.205773   1.765119   1.089909
    13  C    4.949807   5.816127   3.896762   2.170028   1.523029
    14  H    5.826122   6.783712   4.873913   2.510822   2.160900
    15  H    5.230677   5.776717   3.774257   3.072426   2.162507
    16  C    3.749706   4.777983   3.002917   2.827857   2.546230
    17  C    4.175803   4.883770   3.180916   4.347487   3.953351
    18  H    5.006046   5.847719   4.239586   4.694642   4.448549
    19  H    4.755789   5.155426   3.308316   4.626146   3.995934
    20  O    3.488312   4.048530   2.780276   5.277663   4.947270
    21  H    2.833579   3.151832   1.877832   5.255927   4.839538
    22  O    3.702225   5.101349   3.669296   2.761354   2.973782
    23  H    2.315049   2.823218   0.970501   3.890212   3.393527
                   11         12         13         14         15
    11  H    0.000000
    12  H    1.764967   0.000000
    13  C    2.166120   2.157674   0.000000
    14  H    3.071536   2.498668   1.096948   0.000000
    15  H    2.518995   2.491567   1.090303   1.764095   0.000000
    16  C    2.796623   3.485434   1.529748   2.148060   2.119897
    17  C    4.186880   4.747254   2.608218   2.925225   2.691145
    18  H    4.890899   5.177226   3.041397   2.961241   3.270944
    19  H    4.203561   4.608318   2.584160   2.938213   2.219367
    20  O    4.951073   5.842248   3.790700   4.245517   3.845145
    21  H    4.633887   5.744466   3.864022   4.535981   3.812040
    22  O    3.285105   3.985069   2.392271   2.715429   3.259700
    23  H    2.858065   4.303163   2.998970   3.998338   3.018488
                   16         17         18         19         20
    16  C    0.000000
    17  C    1.573582   0.000000
    18  H    2.184469   1.092858   0.000000
    19  H    2.125878   1.096228   1.786176   0.000000
    20  O    2.478260   1.379773   2.007143   2.066469   0.000000
    21  H    2.611979   1.915804   2.813774   2.324327   0.971848
    22  O    1.278904   2.389118   2.623587   3.236304   2.970194
    23  H    2.173153   2.735229   3.768683   2.927970   2.723259
                   21         22         23
    21  H    0.000000
    22  O    3.225783   0.000000
    23  H    2.045488   2.879466   0.000000
 Stoichiometry    C6H14O3(3)
 Framework group  C1[X(C6H14O3)]
 Deg. of freedom    63
 Full point group                 C1      NOp   1
 Largest Abelian subgroup         C1      NOp   1
 Largest concise Abelian subgroup C1      NOp   1
                         Standard orientation:                         
 ---------------------------------------------------------------------
 Center     Atomic      Atomic             Coordinates (Angstroms)
 Number     Number       Type             X           Y           Z
 ---------------------------------------------------------------------
      1          1           0       -2.287737    1.930160    0.438129
      2          6           0       -3.100484    1.268273    0.132101
      3          1           0       -3.940060    1.436063    0.807781
      4          1           0       -3.405886    1.541857   -0.877600
      5          6           0       -2.658386   -0.181531    0.183074
      6          1           0       -2.366622   -0.455973    1.202128
      7          1           0       -3.472158   -0.842253   -0.114519
      8          8           0       -1.591844   -0.449914   -0.717457
      9          1           0        1.883492    2.553516    0.844012
     10          6           0        1.692208    2.337021   -0.206064
     11          1           0        0.636423    2.525698   -0.403763
     12          1           0        2.278437    3.030406   -0.808937
     13          6           0        2.059944    0.899542   -0.549638
     14          1           0        3.123955    0.724749   -0.348085
     15          1           0        1.889867    0.702820   -1.608474
     16          6           0        1.240017   -0.130643    0.229187
     17          6           0        1.347960   -1.599523   -0.324800
     18          1           0        2.241993   -2.067133    0.095182
     19          1           0        1.479605   -1.468806   -1.405216
     20          8           0        0.264995   -2.396020   -0.014068
     21          1           0       -0.533873   -1.957675   -0.351931
     22          8           0        1.302314   -0.063856    1.504826
     23          1           0       -0.818718    0.066042   -0.438283
 ---------------------------------------------------------------------
 Rotational constants (GHZ):           1.5605997           0.9421432           0.6836485
 Standard basis: Aug-CC-pVTZ (5D, 7F)
 There are   845 symmetry adapted cartesian basis functions of A   symmetry.
 There are   736 symmetry adapted basis functions of A   symmetry.
   736 basis functions,  1026 primitive gaussians,   845 cartesian basis functions
    38 alpha electrons       36 beta electrons
       nuclear repulsion energy       478.8546395424 Hartrees.
 NAtoms=   23 NActive=   23 NUniq=   23 SFac= 1.00D+00 NAtFMM=   60 NAOKFM=F Big=F
 Integral buffers will be    131072 words long.
 Raffenetti 2 integral format.
 Two-electron integral symmetry is turned on.
 Nuclear repulsion after empirical dispersion term =      478.8420597097 Hartrees.
 One-electron integrals computed using PRISM.
 NBasis=   736 RedAO= T EigKep=  4.49D-06  NBF=   736
 NBsUse=   736 1.00D-06 EigRej= -1.00D+00 NBFU=   736
 Initial guess from the checkpoint file:  "Forward-wb-opt.chk"
 B after Tr=     0.000000    0.000000    0.000000
         Rot=    0.999950    0.000469    0.001337   -0.009863 Ang=   1.14 deg.
 Initial guess <Sx>= 0.0000 <Sy>= 0.0000 <Sz>= 1.0000 <S**2>= 2.0079 S= 1.0026
 ExpMin= 2.53D-02 ExpMax= 1.53D+04 ExpMxC= 5.22D+02 IAcc=3 IRadAn=         7 AccDes= 0.00D+00
 Harris functional with IExCor= 4639 and IRadAn=       7 diagonalized for initial guess.
 HarFok:  IExCor= 4639 AccDes= 0.00D+00 IRadAn=         7 IDoV= 1 UseB2=F ITyADJ=14
 ICtDFT=  3500011 ScaDFX=  1.000000  1.000000  1.000000  1.000000
 FoFCou: FMM=F IPFlag=           0 FMFlag=      100000 FMFlg1=           0
         NFxFlg=           0 DoJE=T BraDBF=F KetDBF=T FulRan=T
         wScrn=  0.000000 ICntrl=       500 IOpCl=  0 I1Cent=   200000004 NGrid=           0
         NMat0=    1 NMatS0=      1 NMatT0=    0 NMatD0=    1 NMtDS0=    0 NMtDT0=    0
 Petite list used in FoFCou.
 Requested convergence on RMS density matrix=1.00D-08 within 128 cycles.
 Requested convergence on MAX density matrix=1.00D-06.
 Requested convergence on             energy=1.00D-06.
 No special actions if energy rises.
 SCF Done:  E(UwB97XD) =  -462.650223310     A.U. after   16 cycles
            NFock= 16  Conv=0.48D-08     -V/T= 2.0059
 <Sx>= 0.0000 <Sy>= 0.0000 <Sz>= 1.0000 <S**2>= 2.0079 S= 1.0026
 <L.S>=  0.00000000000    
 Annihilation of the first spin contaminant:
 S**2 before annihilation     2.0079,   after     2.0000
 Calling FoFJK, ICntrl=      2127 FMM=F ISym2X=0 I1Cent= 0 IOpClX= 1 NMat=1 NMatS=1 NMatT=0.
 ***** Axes restored to original set *****
 -------------------------------------------------------------------
 Center     Atomic                   Forces (Hartrees/Bohr)
 Number     Number              X              Y              Z
 -------------------------------------------------------------------
      1        1          -0.000104971   -0.000133043   -0.000025359
      2        6           0.000405442   -0.000166959   -0.000057425
      3        1           0.000062675   -0.000160763   -0.000042580
      4        1           0.000033329   -0.000110554    0.000104768
      5        6          -0.000337342    0.000097317    0.000913145
      6        1           0.000077284    0.000052454   -0.000283564
      7        1           0.000163968    0.000214896   -0.000244649
      8        8          -0.001112982    0.000827741   -0.001128172
      9        1           0.000008889   -0.000133944   -0.000134004
     10        6          -0.000158950   -0.000022163    0.000069501
     11        1           0.000131174   -0.000047669   -0.000020338
     12        1          -0.000018254   -0.000171204   -0.000006735
     13        6           0.000288762    0.000253493    0.000017645
     14        1          -0.000193945    0.000032865    0.000049419
     15        1          -0.000108709    0.000086523    0.000192767
     16        6          -0.000066344   -0.000253212   -0.000972037
     17        6           0.001253682    0.000241238   -0.000529912
     18        1          -0.000420781    0.000157584    0.000018609
     19        1          -0.000126310    0.000034702    0.000219901
     20        8          -0.000420862    0.000288599    0.000485789
     21        1           0.000132104   -0.000857654    0.000274496
     22        8           0.000125790    0.000060090    0.000851630
     23        1           0.000386349   -0.000290338    0.000247107
 -------------------------------------------------------------------
 Cartesian Forces:  Max     0.001253682 RMS     0.000391472

 GradGradGradGradGradGradGradGradGradGradGradGradGradGradGradGradGradGrad
 Berny optimization.
 Using GEDIIS/GDIIS optimizer.
 FormGI is forming the generalized inverse of G from B-inverse, IUseBI=4.
 Internal  Forces:  Max     0.000858498 RMS     0.000231249
 Search for a local minimum.
 Step number   6 out of a maximum of  112
 All quantities printed in internal units (Hartrees-Bohrs-Radians)
 Mixed Optimization -- En-DIIS/RFO-DIIS
 Swapping is turned off.
 Update second derivatives using D2CorX and points    1    2    3    4    5
                                                      6
 DE= -1.40D-04 DEPred=-9.49D-05 R= 1.48D+00
 TightC=F SS=  1.41D+00  RLast= 1.14D-01 DXNew= 8.4853D-01 3.4196D-01
 Trust test= 1.48D+00 RLast= 1.14D-01 DXMaxT set to 5.05D-01
 ITU=  1  1  1  0  0  0
     Eigenvalues ---    0.00213   0.00225   0.00346   0.00370   0.00449
     Eigenvalues ---    0.00478   0.01589   0.01867   0.02617   0.03951
     Eigenvalues ---    0.04218   0.04343   0.05281   0.05452   0.05497
     Eigenvalues ---    0.05599   0.05615   0.05660   0.05672   0.06272
     Eigenvalues ---    0.07563   0.09381   0.09587   0.11804   0.12132
     Eigenvalues ---    0.12826   0.12882   0.14512   0.15876   0.15970
     Eigenvalues ---    0.16000   0.16000   0.16002   0.16011   0.16264
     Eigenvalues ---    0.19292   0.20153   0.21968   0.22041   0.22780
     Eigenvalues ---    0.24309   0.24848   0.28192   0.29422   0.31126
     Eigenvalues ---    0.33321   0.33461   0.33701   0.33839   0.33981
     Eigenvalues ---    0.34025   0.34091   0.34123   0.34167   0.34258
     Eigenvalues ---    0.34331   0.34916   0.38617   0.41956   0.50509
     Eigenvalues ---    0.52028   0.58539   0.69480
 En-DIIS/RFO-DIIS/Sim-DIIS IScMMF=       -3 using points:     6    5
 RFO step:  Lambda=-2.33403079D-04.
 DidBck=F Rises=F RFO-DIIS coefs:    2.84756   -1.84756
 Iteration  1 RMS(Cart)=  0.11084672 RMS(Int)=  0.00250692
 Iteration  2 RMS(Cart)=  0.00494290 RMS(Int)=  0.00031656
 Iteration  3 RMS(Cart)=  0.00001036 RMS(Int)=  0.00031652
 Iteration  4 RMS(Cart)=  0.00000000 RMS(Int)=  0.00031652
 Variable       Old X    -DE/DX   Delta X   Delta X   Delta X     New X
                                 (Linear)    (Quad)   (Total)
    R1        2.06344  -0.00016   0.00257  -0.00170   0.00086   2.06431
    R2        2.06109  -0.00010   0.00180  -0.00144   0.00036   2.06144
    R3        2.05938  -0.00014   0.00243  -0.00168   0.00075   2.06013
    R4        2.86590  -0.00065   0.00579  -0.00410   0.00168   2.86758
    R5        2.06915  -0.00026   0.00362  -0.00198   0.00164   2.07080
    R6        2.05914  -0.00018   0.00253  -0.00155   0.00098   2.06012
    R7        2.68614  -0.00003  -0.00338  -0.00010  -0.00348   2.68266
    R8        3.54859   0.00059   0.04842   0.01465   0.06307   3.61165
    R9        1.83398   0.00025   0.00787  -0.00259   0.00528   1.83926
   R10        2.05808  -0.00015   0.00231  -0.00170   0.00061   2.05870
   R11        2.06090  -0.00013   0.00227  -0.00160   0.00067   2.06157
   R12        2.05963  -0.00011   0.00199  -0.00155   0.00045   2.06008
   R13        2.87811  -0.00037   0.00427  -0.00300   0.00127   2.87938
   R14        2.07293  -0.00018   0.00203  -0.00177   0.00026   2.07319
   R15        2.06037  -0.00018   0.00197  -0.00157   0.00040   2.06078
   R16        2.89081  -0.00011  -0.00100  -0.00064  -0.00164   2.88916
   R17        2.97364  -0.00016  -0.00696  -0.00217  -0.00913   2.96450
   R18        2.41678   0.00086   0.00391   0.00002   0.00392   2.42070
   R19        2.06520  -0.00040   0.00397  -0.00311   0.00086   2.06606
   R20        2.07157  -0.00023   0.00320  -0.00194   0.00126   2.07283
   R21        2.60739   0.00076   0.00073   0.00113   0.00186   2.60926
   R22        1.83653   0.00005   0.00075  -0.00142  -0.00066   1.83586
    A1        1.88187   0.00010  -0.00077   0.00080   0.00003   1.88190
    A2        1.89240   0.00007  -0.00099   0.00103   0.00005   1.89245
    A3        1.93166  -0.00002  -0.00113  -0.00052  -0.00165   1.93001
    A4        1.89614   0.00010  -0.00020   0.00063   0.00043   1.89658
    A5        1.92905  -0.00019   0.00176  -0.00100   0.00075   1.92980
    A6        1.93139  -0.00006   0.00125  -0.00085   0.00040   1.93179
    A7        1.92684   0.00002  -0.00273  -0.00056  -0.00330   1.92354
    A8        1.93134   0.00008  -0.00061   0.00026  -0.00036   1.93098
    A9        1.95836  -0.00015   0.00193  -0.00143   0.00050   1.95886
   A10        1.87674   0.00010  -0.00364   0.00230  -0.00136   1.87539
   A11        1.92023   0.00000   0.00347  -0.00105   0.00242   1.92265
   A12        1.84714  -0.00005   0.00157   0.00069   0.00226   1.84940
   A13        2.03870  -0.00079  -0.03195  -0.00834  -0.04050   1.99819
   A14        1.89136   0.00006  -0.00083  -0.00409  -0.00682   1.88455
   A15        1.49277  -0.00032  -0.04924  -0.00788  -0.05856   1.43422
   A16        1.88644   0.00008  -0.00021   0.00078   0.00057   1.88701
   A17        1.88851   0.00013  -0.00135   0.00095  -0.00040   1.88811
   A18        1.94198  -0.00013   0.00145  -0.00116   0.00029   1.94227
   A19        1.88638   0.00007  -0.00097   0.00059  -0.00038   1.88600
   A20        1.93493   0.00002   0.00000  -0.00020  -0.00020   1.93473
   A21        1.92389  -0.00016   0.00096  -0.00086   0.00011   1.92399
   A22        1.92106   0.00002  -0.00119   0.00093  -0.00026   1.92080
   A23        1.93019  -0.00004   0.00028  -0.00106  -0.00078   1.92941
   A24        1.97289  -0.00003  -0.00097  -0.00010  -0.00107   1.97182
   A25        1.87653   0.00007  -0.00134   0.00139   0.00004   1.87657
   A26        1.89551  -0.00001   0.00226  -0.00043   0.00182   1.89733
   A27        1.86430   0.00001   0.00103  -0.00067   0.00035   1.86465
   A28        1.99613   0.00027   0.01110   0.00353   0.01456   2.01069
   A29        2.03369  -0.00017  -0.00449   0.00141  -0.00319   2.03050
   A30        1.97856  -0.00007   0.00209  -0.00031   0.00173   1.98029
   A31        1.89677  -0.00006   0.00618  -0.00360   0.00258   1.89935
   A32        1.81719   0.00013   0.00093   0.00404   0.00497   1.82215
   A33        1.98858  -0.00021   0.00123  -0.00060   0.00062   1.98920
   A34        1.90872   0.00011  -0.00656   0.00241  -0.00416   1.90456
   A35        1.88446  -0.00003  -0.00023  -0.00406  -0.00430   1.88016
   A36        1.96606   0.00007  -0.00159   0.00201   0.00041   1.96647
   A37        1.88233   0.00049  -0.00488   0.01145   0.00657   1.88890
   A38        2.67464  -0.00052  -0.02214   0.00180  -0.02034   2.65430
    D1        1.05789  -0.00011   0.00631  -0.00315   0.00316   1.06105
    D2        3.13350   0.00008  -0.00036  -0.00049  -0.00085   3.13265
    D3       -1.09090  -0.00002   0.00244  -0.00037   0.00208  -1.08882
    D4       -1.02572  -0.00010   0.00686  -0.00316   0.00370  -1.02203
    D5        1.04989   0.00008   0.00020  -0.00051  -0.00030   1.04958
    D6        3.10868  -0.00002   0.00300  -0.00038   0.00262   3.11129
    D7       -3.12700  -0.00007   0.00514  -0.00274   0.00240  -3.12461
    D8       -1.05139   0.00012  -0.00152  -0.00009  -0.00161  -1.05300
    D9        1.00740   0.00001   0.00128   0.00004   0.00132   1.00871
   D10        2.76333  -0.00047  -0.08492  -0.02146  -0.10615   2.65718
   D11        1.11670   0.00016  -0.01369  -0.00688  -0.02081   1.09589
   D12        0.61082  -0.00040  -0.08528  -0.01897  -0.10401   0.50681
   D13       -1.03580   0.00024  -0.01405  -0.00439  -0.01867  -1.05447
   D14       -1.41174  -0.00049  -0.08356  -0.02152  -0.10484  -1.51658
   D15       -3.05836   0.00015  -0.01233  -0.00694  -0.01951  -3.07787
   D16       -1.76860   0.00016   0.00936   0.04279   0.05072  -1.71788
   D17        0.12225   0.00001  -0.02077   0.03350   0.01416   0.13642
   D18       -1.04370   0.00005  -0.00387   0.00033  -0.00354  -1.04724
   D19       -3.11467  -0.00002  -0.00164  -0.00130  -0.00294  -3.11761
   D20        1.07918   0.00002  -0.00250   0.00038  -0.00212   1.07706
   D21        3.13951   0.00001  -0.00458   0.00026  -0.00432   3.13519
   D22        1.06854  -0.00006  -0.00235  -0.00137  -0.00372   1.06482
   D23       -1.02080  -0.00001  -0.00321   0.00030  -0.00290  -1.02370
   D24        1.05151   0.00002  -0.00399   0.00021  -0.00378   1.04773
   D25       -1.01946  -0.00005  -0.00176  -0.00143  -0.00318  -1.02264
   D26       -3.10880  -0.00001  -0.00261   0.00025  -0.00236  -3.11116
   D27        2.90824  -0.00001  -0.03359   0.00577  -0.02780   2.88043
   D28       -1.01093  -0.00001  -0.02244   0.01105  -0.01140  -1.02233
   D29       -1.23775  -0.00002  -0.03413   0.00658  -0.02754  -1.26529
   D30        1.12628  -0.00001  -0.02298   0.01185  -0.01114   1.11513
   D31        0.78145   0.00006  -0.03405   0.00763  -0.02641   0.75504
   D32       -3.13772   0.00006  -0.02290   0.01290  -0.01001   3.13546
   D33        1.47003   0.00012   0.02650  -0.01240   0.01413   1.48416
   D34       -0.56292  -0.00005   0.03079  -0.01558   0.01524  -0.54768
   D35       -2.71135  -0.00010   0.03140  -0.02053   0.01089  -2.70046
   D36       -0.91863   0.00016   0.01888  -0.01821   0.00063  -0.91799
   D37       -2.95158   0.00000   0.02316  -0.02139   0.00174  -2.94983
   D38        1.18318  -0.00006   0.02377  -0.02634  -0.00260   1.18057
   D39        0.98720   0.00027  -0.03860   0.02033  -0.01827   0.96893
   D40        3.09589   0.00003  -0.03014   0.01249  -0.01766   3.07823
   D41       -1.07783   0.00019  -0.03953   0.01401  -0.02551  -1.10334
   D42       -0.65874   0.00017   0.04087  -0.00578   0.03508  -0.62365
         Item               Value     Threshold  Converged?
 Maximum Force            0.000858     0.000450     NO 
 RMS     Force            0.000231     0.000300     YES
 Maximum Displacement     0.390501     0.001800     NO 
 RMS     Displacement     0.112859     0.001200     NO 
 Predicted change in Energy=-1.203963D-04
 GradGradGradGradGradGradGradGradGradGradGradGradGradGradGradGradGradGrad

                          Input orientation:                          
 ---------------------------------------------------------------------
 Center     Atomic      Atomic             Coordinates (Angstroms)
 Number     Number       Type             X           Y           Z
 ---------------------------------------------------------------------
      1          1           0       -1.987786    1.985265    0.527723
      2          6           0       -2.889682    1.458847    0.207147
      3          1           0       -3.679097    1.680164    0.926756
      4          1           0       -3.187107    1.846680   -0.767331
      5          6           0       -2.637743   -0.035813    0.134994
      6          1           0       -2.356248   -0.420349    1.121761
      7          1           0       -3.539850   -0.562938   -0.176157
      8          8           0       -1.642403   -0.367237   -0.821418
      9          1           0        1.805134    2.437770    0.849872
     10          6           0        1.665299    2.224591   -0.209292
     11          1           0        0.624341    2.430817   -0.462302
     12          1           0        2.293683    2.908743   -0.779807
     13          6           0        2.026911    0.780771   -0.535315
     14          1           0        3.077127    0.589624   -0.282130
     15          1           0        1.905852    0.587326   -1.601686
     16          6           0        1.152348   -0.234355    0.200979
     17          6           0        1.218064   -1.699997   -0.354491
     18          1           0        2.071769   -2.211058    0.098652
     19          1           0        1.401965   -1.576607   -1.428798
     20          8           0        0.089944   -2.451098   -0.090500
     21          1           0       -0.681093   -1.974421   -0.439909
     22          8           0        1.164503   -0.172813    1.480422
     23          1           0       -0.806010    0.042525   -0.538841
 ---------------------------------------------------------------------
                    Distance matrix (angstroms):
                    1          2          3          4          5
     1  H    0.000000
     2  C    1.092383   0.000000
     3  H    1.764327   1.090869   0.000000
     4  H    1.770520   1.090176   1.771923   0.000000
     5  C    2.159036   1.517461   2.157749   2.158651   0.000000
     6  H    2.505120   2.156953   2.490002   3.065684   1.095818
     7  H    3.065565   2.158067   2.503460   2.506028   1.090171
     8  O    2.733813   2.438900   3.375809   2.700087   1.419601
     9  H    3.833377   4.838665   5.536846   5.280834   5.135058
    10  C    3.734367   4.637633   5.490863   4.898987   4.872795
    11  H    2.828758   3.706919   4.583944   3.867997   4.133064
    12  H    4.570932   5.472070   6.332130   5.582759   5.816033
    13  C    4.324193   5.018358   5.958614   5.326911   4.782794
    14  H    5.315733   6.049607   6.949622   6.407514   5.764105
    15  H    4.652852   5.198900   6.227276   5.312283   4.903938
    16  C    3.859264   4.382348   5.247380   4.909095   3.795862
    17  C    4.963560   5.212226   6.086811   5.670528   4.228043
    18  H    5.854333   6.172193   6.992841   6.698578   5.187728
    19  H    5.292005   5.505318   6.478610   5.763334   4.597688
    20  O    4.937659   4.924879   5.683995   5.446840   3.650305
    21  H    4.280522   4.133264   4.920548   4.581280   2.813750
    22  O    3.937240   4.551918   5.215413   5.297854   4.035594
    23  H    2.511651   2.627575   3.617245   2.996132   1.953314
                    6          7          8          9         10
     6  H    0.000000
     7  H    1.762338   0.000000
     8  O    2.070831   2.013695   0.000000
     9  H    5.055677   6.214969   4.748346   0.000000
    10  C    4.994022   5.904659   4.246547   1.089416   0.000000
    11  H    4.418407   5.136627   3.618867   1.765254   1.090934
    12  H    6.026664   6.815209   5.121186   1.765319   1.090146
    13  C    4.837424   5.737890   3.855339   2.171077   1.523703
    14  H    5.701975   6.717441   4.845655   2.512974   2.161407
    15  H    5.157331   5.745512   3.756344   3.073179   2.162698
    16  C    3.632173   4.718785   2.978857   2.826207   2.545164
    17  C    4.073392   4.895146   3.190069   4.349283   3.952656
    18  H    4.884744   5.855091   4.247503   4.716676   4.464866
    19  H    4.686838   5.197901   3.331615   4.633585   4.000706
    20  O    3.402554   4.092419   2.806732   5.265663   4.935374
    21  H    2.767688   3.199116   1.911205   5.226116   4.815645
    22  O    3.547619   5.002738   3.635243   2.761005   2.975479
    23  H    2.318423   2.823474   0.973297   3.805758   3.313214
                   11         12         13         14         15
    11  H    0.000000
    12  H    1.765198   0.000000
    13  C    2.166838   2.158520   0.000000
    14  H    3.072232   2.497955   1.097084   0.000000
    15  H    2.517722   2.492965   1.090515   1.764403   0.000000
    16  C    2.796762   3.484775   1.528879   2.148746   2.119559
    17  C    4.174656   4.751667   2.615558   2.950206   2.694512
    18  H    4.894560   5.199356   3.058589   2.999926   3.278663
    19  H    4.195028   4.618952   2.597326   2.968766   2.228541
    20  O    4.925131   5.836052   3.794032   4.266846   3.848795
    21  H    4.594647   5.728011   3.864385   4.552300   3.821591
    22  O    3.293151   3.984931   2.390872   2.710357   3.259878
    23  H    2.784906   4.228637   2.927535   3.929882   2.963215
                   16         17         18         19         20
    16  C    0.000000
    17  C    1.568748   0.000000
    18  H    2.182466   1.093314   0.000000
    19  H    2.126058   1.096896   1.784452   0.000000
    20  O    2.475401   1.380760   2.005250   2.068134   0.000000
    21  H    2.607695   1.920781   2.815013   2.339933   0.971497
    22  O    1.280980   2.387900   2.624283   3.238918   2.968679
    23  H    2.111674   2.677171   3.710343   2.879022   2.687359
                   21         22         23
    21  H    0.000000
    22  O    3.215538   0.000000
    23  H    2.023230   2.829614   0.000000
 Stoichiometry    C6H14O3(3)
 Framework group  C1[X(C6H14O3)]
 Deg. of freedom    63
 Full point group                 C1      NOp   1
 Largest Abelian subgroup         C1      NOp   1
 Largest concise Abelian subgroup C1      NOp   1
                         Standard orientation:                         
 ---------------------------------------------------------------------
 Center     Atomic      Atomic             Coordinates (Angstroms)
 Number     Number       Type             X           Y           Z
 ---------------------------------------------------------------------
      1          1           0       -2.112057    1.843642    0.494436
      2          6           0       -2.965013    1.234731    0.186223
      3          1           0       -3.773223    1.407393    0.898249
      4          1           0       -3.290104    1.570388   -0.798731
      5          6           0       -2.587597   -0.234695    0.154124
      6          1           0       -2.278709   -0.568090    1.151246
      7          1           0       -3.440742   -0.844081   -0.144648
      8          8           0       -1.563941   -0.505853   -0.791323
      9          1           0        1.627822    2.623071    0.811571
     10          6           0        1.510805    2.371154   -0.241839
     11          1           0        0.457204    2.482048   -0.502160
     12          1           0        2.081567    3.090728   -0.829089
     13          6           0        1.994252    0.954974   -0.528860
     14          1           0        3.055804    0.859886   -0.268746
     15          1           0        1.894308    0.724110   -1.589961
     16          6           0        1.205432   -0.110718    0.232411
     17          6           0        1.396820   -1.579634   -0.283950
     18          1           0        2.288732   -2.004733    0.184151
     19          1           0        1.574052   -1.469362   -1.360802
     20          8           0        0.335010   -2.416124   -0.002277
     21          1           0       -0.472053   -2.015575   -0.365618
     22          8           0        1.207115   -0.014851    1.509798
     23          1           0       -0.766259   -0.019668   -0.518130
 ---------------------------------------------------------------------
 Rotational constants (GHZ):           1.5316069           1.0024684           0.7120112
 Standard basis: Aug-CC-pVTZ (5D, 7F)
 There are   845 symmetry adapted cartesian basis functions of A   symmetry.
 There are   736 symmetry adapted basis functions of A   symmetry.
   736 basis functions,  1026 primitive gaussians,   845 cartesian basis functions
    38 alpha electrons       36 beta electrons
       nuclear repulsion energy       482.0105175086 Hartrees.
 NAtoms=   23 NActive=   23 NUniq=   23 SFac= 1.00D+00 NAtFMM=   60 NAOKFM=F Big=F
 Integral buffers will be    131072 words long.
 Raffenetti 2 integral format.
 Two-electron integral symmetry is turned on.
 Nuclear repulsion after empirical dispersion term =      481.9975175683 Hartrees.
 One-electron integrals computed using PRISM.
 NBasis=   736 RedAO= T EigKep=  4.26D-06  NBF=   736
 NBsUse=   736 1.00D-06 EigRej= -1.00D+00 NBFU=   736
 Initial guess from the checkpoint file:  "Forward-wb-opt.chk"
 B after Tr=     0.000000    0.000000    0.000000
         Rot=    0.999916    0.002183    0.002313   -0.012577 Ang=   1.49 deg.
 Initial guess <Sx>= 0.0000 <Sy>= 0.0000 <Sz>= 1.0000 <S**2>= 2.0079 S= 1.0026
 ExpMin= 2.53D-02 ExpMax= 1.53D+04 ExpMxC= 5.22D+02 IAcc=3 IRadAn=         7 AccDes= 0.00D+00
 Harris functional with IExCor= 4639 and IRadAn=       7 diagonalized for initial guess.
 HarFok:  IExCor= 4639 AccDes= 0.00D+00 IRadAn=         7 IDoV= 1 UseB2=F ITyADJ=14
 ICtDFT=  3500011 ScaDFX=  1.000000  1.000000  1.000000  1.000000
 FoFCou: FMM=F IPFlag=           0 FMFlag=      100000 FMFlg1=           0
         NFxFlg=           0 DoJE=T BraDBF=F KetDBF=T FulRan=T
         wScrn=  0.000000 ICntrl=       500 IOpCl=  0 I1Cent=   200000004 NGrid=           0
         NMat0=    1 NMatS0=      1 NMatT0=    0 NMatD0=    1 NMtDS0=    0 NMtDT0=    0
 Petite list used in FoFCou.
 Requested convergence on RMS density matrix=1.00D-08 within 128 cycles.
 Requested convergence on MAX density matrix=1.00D-06.
 Requested convergence on             energy=1.00D-06.
 No special actions if energy rises.
 SCF Done:  E(UwB97XD) =  -462.650374893     A.U. after   16 cycles
            NFock= 16  Conv=0.61D-08     -V/T= 2.0060
 <Sx>= 0.0000 <Sy>= 0.0000 <Sz>= 1.0000 <S**2>= 2.0078 S= 1.0026
 <L.S>=  0.00000000000    
 Annihilation of the first spin contaminant:
 S**2 before annihilation     2.0078,   after     2.0000
 Calling FoFJK, ICntrl=      2127 FMM=F ISym2X=0 I1Cent= 0 IOpClX= 1 NMat=1 NMatS=1 NMatT=0.
 ***** Axes restored to original set *****
 -------------------------------------------------------------------
 Center     Atomic                   Forces (Hartrees/Bohr)
 Number     Number              X              Y              Z
 -------------------------------------------------------------------
      1        1          -0.000319726   -0.000248789   -0.000038286
      2        6           0.000559325   -0.000267718   -0.000201565
      3        1           0.000141459   -0.000190992   -0.000162544
      4        1           0.000063733   -0.000215486    0.000277967
      5        6          -0.001304301    0.000484138    0.001854693
      6        1           0.000200778    0.000145066   -0.000639887
      7        1           0.000429367    0.000318624   -0.000275833
      8        8           0.000867827    0.000410237   -0.001010691
      9        1          -0.000012002   -0.000198594   -0.000320950
     10        6          -0.000225778    0.000064645    0.000045400
     11        1           0.000353463   -0.000103189    0.000057744
     12        1          -0.000099612   -0.000319891    0.000074942
     13        6           0.000546278    0.000277106   -0.000121415
     14        1          -0.000400488   -0.000021059    0.000010463
     15        1          -0.000141429    0.000034470    0.000318752
     16        6          -0.000165618   -0.000024601   -0.000337977
     17        6           0.002303999   -0.000100430   -0.000959433
     18        1          -0.000548087    0.000306251   -0.000069308
     19        1          -0.000423868    0.000247297    0.000537219
     20        8          -0.001507871    0.000276683    0.000823366
     21        1           0.000729107   -0.000906817   -0.000204196
     22        8           0.000072923    0.000042189    0.000410132
     23        1          -0.001119479   -0.000009139   -0.000068593
 -------------------------------------------------------------------
 Cartesian Forces:  Max     0.002303999 RMS     0.000580475

 GradGradGradGradGradGradGradGradGradGradGradGradGradGradGradGradGradGrad
 Berny optimization.
 Using GEDIIS/GDIIS optimizer.
 FormGI is forming the generalized inverse of G from B-inverse, IUseBI=4.
 Internal  Forces:  Max     0.001208261 RMS     0.000349597
 Search for a local minimum.
 Step number   7 out of a maximum of  112
 All quantities printed in internal units (Hartrees-Bohrs-Radians)
 Mixed Optimization -- En-DIIS/RFO-DIIS
 Swapping is turned off.
 Update second derivatives using D2CorX and points    1    2    3    4    5
                                                      6    7
 DE= -1.52D-04 DEPred=-1.20D-04 R= 1.26D+00
 TightC=F SS=  1.41D+00  RLast= 2.30D-01 DXNew= 8.4853D-01 6.8975D-01
 Trust test= 1.26D+00 RLast= 2.30D-01 DXMaxT set to 6.90D-01
 ITU=  1  1  1  1  0  0  0
     Eigenvalues ---    0.00200   0.00221   0.00305   0.00348   0.00444
     Eigenvalues ---    0.00452   0.01724   0.01943   0.02515   0.03958
     Eigenvalues ---    0.04209   0.04336   0.05280   0.05497   0.05591
     Eigenvalues ---    0.05601   0.05614   0.05674   0.05715   0.06265
     Eigenvalues ---    0.07703   0.09377   0.09619   0.11850   0.11997
     Eigenvalues ---    0.12819   0.12887   0.14513   0.15920   0.15998
     Eigenvalues ---    0.16000   0.16000   0.16006   0.16024   0.16701
     Eigenvalues ---    0.19573   0.20040   0.21986   0.22013   0.23081
     Eigenvalues ---    0.24549   0.25075   0.28217   0.29382   0.31108
     Eigenvalues ---    0.33289   0.33709   0.33744   0.33893   0.33989
     Eigenvalues ---    0.34033   0.34096   0.34126   0.34168   0.34260
     Eigenvalues ---    0.34328   0.35567   0.37689   0.40768   0.50112
     Eigenvalues ---    0.52307   0.58348   0.69843
 En-DIIS/RFO-DIIS/Sim-DIIS IScMMF=       -3 using points:     7    6    5
 RFO step:  Lambda=-9.40712071D-05.
 DidBck=F Rises=F RFO-DIIS coefs:    1.48772   -0.36713   -0.12059
 Iteration  1 RMS(Cart)=  0.04876175 RMS(Int)=  0.00082025
 Iteration  2 RMS(Cart)=  0.00124129 RMS(Int)=  0.00020856
 Iteration  3 RMS(Cart)=  0.00000060 RMS(Int)=  0.00020856
 Variable       Old X    -DE/DX   Delta X   Delta X   Delta X     New X
                                 (Linear)    (Quad)   (Total)
    R1        2.06431  -0.00040   0.00059  -0.00102  -0.00043   2.06387
    R2        2.06144  -0.00025   0.00029  -0.00068  -0.00039   2.06105
    R3        2.06013  -0.00034   0.00053  -0.00090  -0.00038   2.05976
    R4        2.86758  -0.00099   0.00120  -0.00223  -0.00103   2.86655
    R5        2.07080  -0.00058   0.00104  -0.00140  -0.00037   2.07043
    R6        2.06012  -0.00043   0.00064  -0.00107  -0.00042   2.05970
    R7        2.68266   0.00072  -0.00192   0.00202   0.00010   2.68276
    R8        3.61165   0.00065   0.03392   0.00684   0.04076   3.65241
    R9        1.83926  -0.00099   0.00309  -0.00267   0.00043   1.83969
   R10        2.05870  -0.00035   0.00045  -0.00089  -0.00044   2.05826
   R11        2.06157  -0.00037   0.00047  -0.00102  -0.00055   2.06102
   R12        2.06008  -0.00030   0.00035  -0.00081  -0.00046   2.05962
   R13        2.87938  -0.00056   0.00090  -0.00138  -0.00048   2.87890
   R14        2.07319  -0.00038   0.00026  -0.00096  -0.00070   2.07249
   R15        2.06078  -0.00030   0.00032  -0.00073  -0.00041   2.06037
   R16        2.88916  -0.00020  -0.00087  -0.00092  -0.00178   2.88738
   R17        2.96450  -0.00018  -0.00491  -0.00115  -0.00606   2.95845
   R18        2.42070   0.00041   0.00217  -0.00003   0.00214   2.42284
   R19        2.06606  -0.00060   0.00068  -0.00115  -0.00047   2.06559
   R20        2.07283  -0.00057   0.00082  -0.00149  -0.00067   2.07217
   R21        2.60926   0.00121   0.00096   0.00102   0.00198   2.61124
   R22        1.83586  -0.00026  -0.00027  -0.00114  -0.00141   1.83445
    A1        1.88190   0.00009  -0.00004   0.00014   0.00010   1.88200
    A2        1.89245   0.00011  -0.00004   0.00081   0.00077   1.89321
    A3        1.93001  -0.00002  -0.00088   0.00004  -0.00084   1.92917
    A4        1.89658   0.00010   0.00020   0.00005   0.00025   1.89683
    A5        1.92980  -0.00019   0.00048  -0.00068  -0.00020   1.92960
    A6        1.93179  -0.00008   0.00028  -0.00031  -0.00004   1.93175
    A7        1.92354   0.00010  -0.00179   0.00075  -0.00104   1.92250
    A8        1.93098   0.00011  -0.00022   0.00074   0.00052   1.93150
    A9        1.95886  -0.00011   0.00037  -0.00066  -0.00029   1.95857
   A10        1.87539   0.00016  -0.00090   0.00207   0.00117   1.87655
   A11        1.92265  -0.00014   0.00141  -0.00173  -0.00032   1.92233
   A12        1.84940  -0.00012   0.00120  -0.00112   0.00008   1.84948
   A13        1.99819  -0.00105  -0.02184  -0.00377  -0.02571   1.97248
   A14        1.88455  -0.00046  -0.00338  -0.00088  -0.00550   1.87905
   A15        1.43422   0.00039  -0.03177   0.00556  -0.02718   1.40703
   A16        1.88701   0.00009   0.00026   0.00039   0.00066   1.88766
   A17        1.88811   0.00017  -0.00028   0.00050   0.00021   1.88832
   A18        1.94227  -0.00014   0.00024  -0.00046  -0.00022   1.94204
   A19        1.88600   0.00010  -0.00025   0.00047   0.00022   1.88622
   A20        1.93473   0.00002  -0.00010  -0.00004  -0.00013   1.93460
   A21        1.92399  -0.00021   0.00011  -0.00080  -0.00069   1.92331
   A22        1.92080   0.00005  -0.00020   0.00080   0.00060   1.92140
   A23        1.92941  -0.00003  -0.00036   0.00012  -0.00024   1.92917
   A24        1.97182   0.00007  -0.00059   0.00025  -0.00034   1.97148
   A25        1.87657   0.00007  -0.00007   0.00067   0.00060   1.87717
   A26        1.89733  -0.00010   0.00104  -0.00071   0.00032   1.89765
   A27        1.86465  -0.00008   0.00024  -0.00116  -0.00092   1.86373
   A28        2.01069  -0.00051   0.00783  -0.00400   0.00380   2.01449
   A29        2.03050   0.00012  -0.00185  -0.00077  -0.00267   2.02783
   A30        1.98029   0.00022   0.00098  -0.00065   0.00030   1.98060
   A31        1.89935  -0.00020   0.00166  -0.00035   0.00131   1.90066
   A32        1.82215  -0.00016   0.00248  -0.00156   0.00092   1.82308
   A33        1.98920   0.00014   0.00038  -0.00078  -0.00040   1.98879
   A34        1.90456   0.00028  -0.00246   0.00262   0.00015   1.90471
   A35        1.88016  -0.00004  -0.00211   0.00092  -0.00120   1.87896
   A36        1.96647  -0.00002   0.00010  -0.00073  -0.00064   1.96583
   A37        1.88890   0.00120   0.00289   0.00197   0.00486   1.89376
   A38        2.65430   0.00079  -0.01137   0.00351  -0.00785   2.64645
    D1        1.06105  -0.00021   0.00195  -0.00517  -0.00323   1.05782
    D2        3.13265   0.00011  -0.00044  -0.00168  -0.00211   3.13054
    D3       -1.08882  -0.00003   0.00117  -0.00302  -0.00185  -1.09067
    D4       -1.02203  -0.00020   0.00225  -0.00493  -0.00268  -1.02471
    D5        1.04958   0.00013  -0.00014  -0.00144  -0.00157   1.04801
    D6        3.11129  -0.00002   0.00147  -0.00278  -0.00131   3.10999
    D7       -3.12461  -0.00015   0.00150  -0.00434  -0.00284  -3.12744
    D8       -1.05300   0.00018  -0.00088  -0.00084  -0.00173  -1.05472
    D9        1.00871   0.00003   0.00073  -0.00219  -0.00146   1.00725
   D10        2.65718  -0.00019  -0.05731  -0.00394  -0.06108   2.59610
   D11        1.09589  -0.00009  -0.01104  -0.00870  -0.01992   1.07597
   D12        0.50681  -0.00014  -0.05629  -0.00318  -0.05930   0.44751
   D13       -1.05447  -0.00005  -0.01002  -0.00795  -0.01815  -1.07262
   D14       -1.51658  -0.00019  -0.05659  -0.00415  -0.06056  -1.57714
   D15       -3.07787  -0.00010  -0.01032  -0.00891  -0.01940  -3.09727
   D16       -1.71788   0.00008   0.02535   0.00603   0.03044  -1.68745
   D17        0.13642  -0.00024   0.00555   0.00751   0.01400   0.15042
   D18       -1.04724   0.00006  -0.00198   0.00062  -0.00136  -1.04860
   D19       -3.11761  -0.00004  -0.00154  -0.00078  -0.00232  -3.11993
   D20        1.07706   0.00003  -0.00120   0.00045  -0.00075   1.07631
   D21        3.13519   0.00004  -0.00241   0.00046  -0.00195   3.13324
   D22        1.06482  -0.00007  -0.00197  -0.00094  -0.00291   1.06190
   D23       -1.02370   0.00000  -0.00162   0.00028  -0.00134  -1.02504
   D24        1.04773   0.00004  -0.00210   0.00041  -0.00169   1.04604
   D25       -1.02264  -0.00007  -0.00167  -0.00099  -0.00265  -1.02530
   D26       -3.11116   0.00000  -0.00132   0.00024  -0.00108  -3.11224
   D27        2.88043   0.00003  -0.01575   0.00301  -0.01274   2.86769
   D28       -1.02233  -0.00007  -0.00703  -0.00382  -0.01085  -1.03319
   D29       -1.26529   0.00008  -0.01566   0.00368  -0.01198  -1.27727
   D30        1.11513  -0.00002  -0.00694  -0.00315  -0.01009   1.10504
   D31        0.75504   0.00007  -0.01510   0.00350  -0.01160   0.74344
   D32        3.13546  -0.00003  -0.00637  -0.00333  -0.00971   3.12575
   D33        1.48416   0.00000   0.00862  -0.00241   0.00623   1.49039
   D34       -0.54768  -0.00015   0.00944  -0.00447   0.00499  -0.54269
   D35       -2.70046  -0.00009   0.00736  -0.00200   0.00538  -2.69508
   D36       -0.91799   0.00013   0.00154   0.00422   0.00575  -0.91224
   D37       -2.94983  -0.00002   0.00236   0.00216   0.00450  -2.94533
   D38        1.18057   0.00003   0.00028   0.00463   0.00489   1.18547
   D39        0.96893   0.00029  -0.01143   0.00974  -0.00169   0.96724
   D40        3.07823   0.00010  -0.01058   0.00945  -0.00114   3.07710
   D41       -1.10334   0.00041  -0.01502   0.01288  -0.00214  -1.10548
   D42       -0.62365  -0.00060   0.01978  -0.03165  -0.01188  -0.63553
         Item               Value     Threshold  Converged?
 Maximum Force            0.001208     0.000450     NO 
 RMS     Force            0.000350     0.000300     NO 
 Maximum Displacement     0.127249     0.001800     NO 
 RMS     Displacement     0.048996     0.001200     NO 
 Predicted change in Energy=-4.764131D-05
 GradGradGradGradGradGradGradGradGradGradGradGradGradGradGradGradGradGrad

                          Input orientation:                          
 ---------------------------------------------------------------------
 Center     Atomic      Atomic             Coordinates (Angstroms)
 Number     Number       Type             X           Y           Z
 ---------------------------------------------------------------------
      1          1           0       -1.920449    1.938433    0.592775
      2          6           0       -2.838283    1.457242    0.248046
      3          1           0       -3.621199    1.670498    0.976818
      4          1           0       -3.121468    1.898204   -0.707677
      5          6           0       -2.634199   -0.039346    0.108042
      6          1           0       -2.364081   -0.475632    1.076073
      7          1           0       -3.552213   -0.523255   -0.225228
      8          8           0       -1.649621   -0.358286   -0.863711
      9          1           0        1.737876    2.459613    0.819508
     10          6           0        1.629848    2.227124   -0.239077
     11          1           0        0.594294    2.415938   -0.524525
     12          1           0        2.265864    2.908653   -0.803783
     13          6           0        2.017673    0.782899   -0.530121
     14          1           0        3.062744    0.609058   -0.246602
     15          1           0        1.926112    0.569597   -1.595426
     16          6           0        1.136398   -0.229525    0.199905
     17          6           0        1.216988   -1.698971   -0.334095
     18          1           0        2.060062   -2.203877    0.144532
     19          1           0        1.424475   -1.589925   -1.405292
     20          8           0        0.083366   -2.449022   -0.085668
     21          1           0       -0.682707   -1.981217   -0.455326
     22          8           0        1.125204   -0.150934    1.479556
     23          1           0       -0.806763    0.029171   -0.568394
 ---------------------------------------------------------------------
                    Distance matrix (angstroms):
                    1          2          3          4          5
     1  H    0.000000
     2  C    1.092155   0.000000
     3  H    1.764038   1.090662   0.000000
     4  H    1.770661   1.089976   1.771751   0.000000
     5  C    2.157780   1.516914   2.156967   2.157992   0.000000
     6  H    2.501619   2.155573   2.489190   3.064391   1.095624
     7  H    3.064587   2.157789   2.502444   2.506345   1.089948
     8  O    2.733060   2.438250   3.375001   2.698597   1.419655
     9  H    3.702212   4.719379   5.419145   5.124519   5.085865
    10  C    3.657859   4.560066   5.418647   4.785685   4.841434
    11  H    2.792902   3.646717   4.536529   3.756125   4.105086
    12  H    4.518508   5.409736   6.273841   5.482115   5.790746
    13  C    4.254992   4.963928   5.903861   5.261767   4.766891
    14  H    5.225324   5.982158   6.877391   6.333954   5.744682
    15  H    4.632275   5.185148   6.212977   5.294466   4.906023
    16  C    3.768116   4.318053   5.181545   4.845653   3.776508
    17  C    4.892168   5.171633   6.039856   5.648135   4.216810
    18  H    5.762302   6.116231   6.926775   6.663451   5.169392
    19  H    5.256434   5.494530   6.462479   5.772288   4.600795
    20  O    4.870865   4.889406   5.641199   5.436564   3.637200
    21  H    4.241954   4.118766   4.901101   4.589242   2.810083
    22  O    3.798399   4.451075   5.108689   5.197805   4.003326
    23  H    2.496776   2.614007   3.605923   2.978345   1.949816
                    6          7          8          9         10
     6  H    0.000000
     7  H    1.762756   0.000000
     8  O    2.070504   2.013637   0.000000
     9  H    5.050499   6.162307   4.716876   0.000000
    10  C    4.998599   5.866732   4.222492   1.089185   0.000000
    11  H    4.435659   5.091361   3.584204   1.765252   1.090644
    12  H    6.035200   6.779583   5.099756   1.765073   1.089903
    13  C    4.833584   5.729104   3.855208   2.170519   1.523450
    14  H    5.690032   6.711204   4.850048   2.513249   2.161339
    15  H    5.160928   5.751854   3.765932   3.072377   2.162141
    16  C    3.616849   4.717000   2.984923   2.824384   2.543880
    17  C    4.038464   4.913191   3.208642   4.346946   3.948886
    18  H    4.840211   5.870166   4.264330   4.723085   4.468334
    19  H    4.663902   5.224726   3.355639   4.631059   3.996511
    20  O    3.351702   4.116490   2.824849   5.258465   4.927625
    21  H    2.727451   3.226866   1.932772   5.215879   4.806747
    22  O    3.527512   4.992309   3.637795   2.761518   2.977168
    23  H    2.320418   2.821424   0.973522   3.782659   3.297957
                   11         12         13         14         15
    11  H    0.000000
    12  H    1.764908   0.000000
    13  C    2.166299   2.157619   0.000000
    14  H    3.071694   2.496720   1.096713   0.000000
    15  H    2.515859   2.492652   1.090301   1.764317   0.000000
    16  C    2.795916   3.482994   1.527935   2.147883   2.117890
    17  C    4.166111   4.748784   2.615186   2.956597   2.690764
    18  H    4.892729   5.203808   3.062317   3.011804   3.276820
    19  H    4.184720   4.615945   2.597711   2.976913   2.225157
    20  O    4.911362   5.829552   3.792677   4.272523   3.845406
    21  H    4.579355   5.720693   3.864969   4.558673   3.822620
    22  O    3.299551   3.984447   2.389006   2.703937   3.258241
    23  H    2.767948   4.217565   2.923527   3.925928   2.969085
                   16         17         18         19         20
    16  C    0.000000
    17  C    1.565542   0.000000
    18  H    2.180433   1.093063   0.000000
    19  H    2.123755   1.096543   1.784058   0.000000
    20  O    2.473176   1.381808   2.005098   2.068340   0.000000
    21  H    2.609003   1.924371   2.816414   2.344305   0.970750
    22  O    1.282111   2.386246   2.621226   3.237686   2.969270
    23  H    2.105489   2.671506   3.703168   2.881023   2.677088
                   21         22         23
    21  H    0.000000
    22  O    3.219045   0.000000
    23  H    2.017384   2.821176   0.000000
 Stoichiometry    C6H14O3(3)
 Framework group  C1[X(C6H14O3)]
 Deg. of freedom    63
 Full point group                 C1      NOp   1
 Largest Abelian subgroup         C1      NOp   1
 Largest concise Abelian subgroup C1      NOp   1
                         Standard orientation:                         
 ---------------------------------------------------------------------
 Center     Atomic      Atomic             Coordinates (Angstroms)
 Number     Number       Type             X           Y           Z
 ---------------------------------------------------------------------
      1          1           0       -2.034947    1.802525    0.562704
      2          6           0       -2.907501    1.237491    0.227763
      3          1           0       -3.709316    1.403025    0.948343
      4          1           0       -3.221567    1.628568   -0.739951
      5          6           0       -2.578232   -0.239842    0.127282
      6          1           0       -2.277643   -0.627040    1.107137
      7          1           0       -3.450799   -0.807306   -0.196135
      8          8           0       -1.565354   -0.499989   -0.832834
      9          1           0        1.565733    2.633875    0.787076
     10          6           0        1.483072    2.366124   -0.265444
     11          1           0        0.436863    2.460179   -0.558879
     12          1           0        2.062806    3.083836   -0.845693
     13          6           0        1.991848    0.952472   -0.517708
     14          1           0        3.046299    0.874079   -0.226561
     15          1           0        1.924028    0.705039   -1.577394
     16          6           0        1.194527   -0.111169    0.235640
     17          6           0        1.400531   -1.581896   -0.259786
     18          1           0        2.280362   -2.002002    0.234374
     19          1           0        1.603776   -1.483325   -1.332811
     20          8           0        0.332328   -2.417639    0.004540
     21          1           0       -0.468241   -2.025253   -0.379489
     22          8           0        1.170100   -0.001047    1.512780
     23          1           0       -0.759413   -0.035872   -0.545085
 ---------------------------------------------------------------------
 Rotational constants (GHZ):           1.5267491           1.0176266           0.7209295
 Standard basis: Aug-CC-pVTZ (5D, 7F)
 There are   845 symmetry adapted cartesian basis functions of A   symmetry.
 There are   736 symmetry adapted basis functions of A   symmetry.
   736 basis functions,  1026 primitive gaussians,   845 cartesian basis functions
    38 alpha electrons       36 beta electrons
       nuclear repulsion energy       482.8596177257 Hartrees.
 NAtoms=   23 NActive=   23 NUniq=   23 SFac= 1.00D+00 NAtFMM=   60 NAOKFM=F Big=F
 Integral buffers will be    131072 words long.
 Raffenetti 2 integral format.
 Two-electron integral symmetry is turned on.
 Nuclear repulsion after empirical dispersion term =      482.8464881209 Hartrees.
 One-electron integrals computed using PRISM.
 NBasis=   736 RedAO= T EigKep=  4.20D-06  NBF=   736
 NBsUse=   736 1.00D-06 EigRej= -1.00D+00 NBFU=   736
 Initial guess from the checkpoint file:  "Forward-wb-opt.chk"
 B after Tr=     0.000000    0.000000    0.000000
         Rot=    0.999999    0.000456    0.001355    0.000223 Ang=   0.17 deg.
 Initial guess <Sx>= 0.0000 <Sy>= 0.0000 <Sz>= 1.0000 <S**2>= 2.0078 S= 1.0026
 ExpMin= 2.53D-02 ExpMax= 1.53D+04 ExpMxC= 5.22D+02 IAcc=3 IRadAn=         7 AccDes= 0.00D+00
 Harris functional with IExCor= 4639 and IRadAn=       7 diagonalized for initial guess.
 HarFok:  IExCor= 4639 AccDes= 0.00D+00 IRadAn=         7 IDoV= 1 UseB2=F ITyADJ=14
 ICtDFT=  3500011 ScaDFX=  1.000000  1.000000  1.000000  1.000000
 FoFCou: FMM=F IPFlag=           0 FMFlag=      100000 FMFlg1=           0
         NFxFlg=           0 DoJE=T BraDBF=F KetDBF=T FulRan=T
         wScrn=  0.000000 ICntrl=       500 IOpCl=  0 I1Cent=   200000004 NGrid=           0
         NMat0=    1 NMatS0=      1 NMatT0=    0 NMatD0=    1 NMtDS0=    0 NMtDT0=    0
 Petite list used in FoFCou.
 Requested convergence on RMS density matrix=1.00D-08 within 128 cycles.
 Requested convergence on MAX density matrix=1.00D-06.
 Requested convergence on             energy=1.00D-06.
 No special actions if energy rises.
 SCF Done:  E(UwB97XD) =  -462.650443443     A.U. after   15 cycles
            NFock= 15  Conv=0.85D-08     -V/T= 2.0059
 <Sx>= 0.0000 <Sy>= 0.0000 <Sz>= 1.0000 <S**2>= 2.0078 S= 1.0026
 <L.S>=  0.00000000000    
 Annihilation of the first spin contaminant:
 S**2 before annihilation     2.0078,   after     2.0000
 Calling FoFJK, ICntrl=      2127 FMM=F ISym2X=0 I1Cent= 0 IOpClX= 1 NMat=1 NMatS=1 NMatT=0.
 ***** Axes restored to original set *****
 -------------------------------------------------------------------
 Center     Atomic                   Forces (Hartrees/Bohr)
 Number     Number              X              Y              Z
 -------------------------------------------------------------------
      1        1          -0.000195078   -0.000117075   -0.000009673
      2        6           0.000471433   -0.000225338   -0.000161271
      3        1           0.000044608   -0.000104092   -0.000090262
      4        1           0.000008985   -0.000138718    0.000147354
      5        6          -0.001277175    0.000354901    0.001659571
      6        1           0.000151766    0.000051125   -0.000453827
      7        1           0.000307657    0.000211792   -0.000234302
      8        8           0.001447243    0.000120379   -0.000489240
      9        1           0.000002925   -0.000120649   -0.000168368
     10        6          -0.000100429    0.000060418   -0.000012987
     11        1           0.000188720   -0.000059102    0.000053939
     12        1          -0.000033310   -0.000156015    0.000034325
     13        6           0.000374183    0.000354254   -0.000325348
     14        1          -0.000237770   -0.000051278    0.000021613
     15        1          -0.000090464    0.000073103    0.000149499
     16        6          -0.000179628    0.000068356    0.000518072
     17        6           0.001761854   -0.000243290   -0.001168336
     18        1          -0.000468342    0.000162464   -0.000063462
     19        1          -0.000364559    0.000137072    0.000347048
     20        8          -0.001425338   -0.000138962    0.001096613
     21        1           0.000834244   -0.000568715   -0.000515574
     22        8          -0.000109995    0.000063207    0.000162936
     23        1          -0.001111529    0.000266159   -0.000498319
 -------------------------------------------------------------------
 Cartesian Forces:  Max     0.001761854 RMS     0.000535446

 GradGradGradGradGradGradGradGradGradGradGradGradGradGradGradGradGradGrad
 Berny optimization.
 Using GEDIIS/GDIIS optimizer.
 FormGI is forming the generalized inverse of G from B-inverse, IUseBI=4.
 Internal  Forces:  Max     0.001033384 RMS     0.000267840
 Search for a local minimum.
 Step number   8 out of a maximum of  112
 All quantities printed in internal units (Hartrees-Bohrs-Radians)
 Mixed Optimization -- En-DIIS/RFO-DIIS
 Swapping is turned off.
 Update second derivatives using D2CorX and points    2    3    4    5    6
                                                      7    8
 DE= -6.85D-05 DEPred=-4.76D-05 R= 1.44D+00
 TightC=F SS=  1.41D+00  RLast= 1.32D-01 DXNew= 1.1600D+00 3.9747D-01
 Trust test= 1.44D+00 RLast= 1.32D-01 DXMaxT set to 6.90D-01
 ITU=  1  1  1  1  1  0  0  0
     Eigenvalues ---    0.00145   0.00229   0.00246   0.00347   0.00449
     Eigenvalues ---    0.00470   0.01691   0.01952   0.02692   0.03966
     Eigenvalues ---    0.04178   0.04342   0.05284   0.05500   0.05578
     Eigenvalues ---    0.05608   0.05642   0.05679   0.05742   0.06429
     Eigenvalues ---    0.07649   0.09370   0.09603   0.11812   0.11921
     Eigenvalues ---    0.12825   0.12883   0.14568   0.15610   0.15993
     Eigenvalues ---    0.16000   0.16001   0.16007   0.16011   0.16228
     Eigenvalues ---    0.19630   0.20451   0.21989   0.22036   0.24296
     Eigenvalues ---    0.24468   0.24974   0.28671   0.29415   0.30936
     Eigenvalues ---    0.33306   0.33680   0.33819   0.33883   0.33984
     Eigenvalues ---    0.34041   0.34098   0.34130   0.34168   0.34260
     Eigenvalues ---    0.34330   0.34728   0.38038   0.41542   0.49394
     Eigenvalues ---    0.51432   0.60706   0.70089
 En-DIIS/RFO-DIIS/Sim-DIIS IScMMF=       -3 using points:     8    7    6    5
 RFO step:  Lambda=-1.09414047D-04.
 DidBck=F Rises=F RFO-DIIS coefs:    2.46918   -0.97685   -1.72620    1.23386
 Iteration  1 RMS(Cart)=  0.06153959 RMS(Int)=  0.00135185
 Iteration  2 RMS(Cart)=  0.00221956 RMS(Int)=  0.00002693
 Iteration  3 RMS(Cart)=  0.00000188 RMS(Int)=  0.00002690
 Iteration  4 RMS(Cart)=  0.00000000 RMS(Int)=  0.00002690
 Variable       Old X    -DE/DX   Delta X   Delta X   Delta X     New X
                                 (Linear)    (Quad)   (Total)
    R1        2.06387  -0.00022  -0.00192   0.00135  -0.00058   2.06330
    R2        2.06105  -0.00011  -0.00160   0.00136  -0.00024   2.06081
    R3        2.05976  -0.00019  -0.00181   0.00137  -0.00043   2.05932
    R4        2.86655  -0.00063  -0.00455   0.00252  -0.00203   2.86452
    R5        2.07043  -0.00038  -0.00215   0.00116  -0.00099   2.06944
    R6        2.05970  -0.00028  -0.00183   0.00096  -0.00087   2.05884
    R7        2.68276   0.00093   0.00069   0.00314   0.00383   2.68659
    R8        3.65241   0.00045   0.05859   0.00046   0.05905   3.71146
    R9        1.83969  -0.00101  -0.00203   0.00080  -0.00123   1.83846
   R10        2.05826  -0.00019  -0.00188   0.00138  -0.00051   2.05775
   R11        2.06102  -0.00020  -0.00199   0.00127  -0.00073   2.06029
   R12        2.05962  -0.00013  -0.00178   0.00143  -0.00036   2.05926
   R13        2.87890  -0.00029  -0.00293   0.00255  -0.00038   2.87853
   R14        2.07249  -0.00021  -0.00226   0.00138  -0.00088   2.07161
   R15        2.06037  -0.00015  -0.00171   0.00139  -0.00033   2.06004
   R16        2.88738   0.00025  -0.00276   0.00283   0.00007   2.88745
   R17        2.95845   0.00038  -0.00875   0.00469  -0.00406   2.95439
   R18        2.42284   0.00017   0.00246   0.00055   0.00301   2.42585
   R19        2.06559  -0.00046  -0.00293   0.00164  -0.00128   2.06431
   R20        2.07217  -0.00039  -0.00250   0.00099  -0.00151   2.07066
   R21        2.61124   0.00085   0.00334   0.00105   0.00439   2.61563
   R22        1.83445  -0.00037  -0.00290   0.00071  -0.00219   1.83226
    A1        1.88200   0.00004   0.00067  -0.00069  -0.00002   1.88198
    A2        1.89321   0.00007   0.00181  -0.00024   0.00157   1.89478
    A3        1.92917   0.00003  -0.00128   0.00092  -0.00036   1.92881
    A4        1.89683   0.00005   0.00071  -0.00081  -0.00009   1.89674
    A5        1.92960  -0.00012  -0.00110   0.00030  -0.00080   1.92880
    A6        1.93175  -0.00006  -0.00069   0.00044  -0.00025   1.93150
    A7        1.92250   0.00011  -0.00133   0.00138   0.00005   1.92254
    A8        1.93150   0.00011   0.00100   0.00081   0.00181   1.93331
    A9        1.95857  -0.00010  -0.00146   0.00047  -0.00099   1.95758
   A10        1.87655   0.00010   0.00348  -0.00015   0.00334   1.87989
   A11        1.92233  -0.00011  -0.00159  -0.00056  -0.00216   1.92017
   A12        1.84948  -0.00011   0.00018  -0.00211  -0.00192   1.84756
   A13        1.97248  -0.00103  -0.03638  -0.00245  -0.03887   1.93361
   A14        1.87905  -0.00023  -0.01088   0.00470  -0.00606   1.87299
   A15        1.40703   0.00057  -0.03588   0.01061  -0.02532   1.38172
   A16        1.88766   0.00005   0.00138  -0.00057   0.00081   1.88847
   A17        1.88832   0.00009   0.00102  -0.00065   0.00037   1.88869
   A18        1.94204  -0.00010  -0.00116   0.00053  -0.00063   1.94142
   A19        1.88622   0.00006   0.00078  -0.00019   0.00059   1.88681
   A20        1.93460   0.00001  -0.00030   0.00032   0.00002   1.93462
   A21        1.92331  -0.00011  -0.00160   0.00051  -0.00110   1.92221
   A22        1.92140   0.00002   0.00154  -0.00095   0.00059   1.92199
   A23        1.92917  -0.00007  -0.00093   0.00048  -0.00045   1.92872
   A24        1.97148   0.00013  -0.00038   0.00090   0.00052   1.97200
   A25        1.87717   0.00006   0.00180  -0.00081   0.00099   1.87816
   A26        1.89765  -0.00012  -0.00014  -0.00071  -0.00085   1.89681
   A27        1.86373  -0.00003  -0.00186   0.00104  -0.00083   1.86291
   A28        2.01449  -0.00041   0.00533  -0.00203   0.00333   2.01782
   A29        2.02783   0.00017  -0.00250   0.00107  -0.00138   2.02645
   A30        1.98060   0.00018  -0.00010   0.00268   0.00259   1.98318
   A31        1.90066  -0.00003  -0.00093   0.00319   0.00225   1.90291
   A32        1.82308   0.00006   0.00317  -0.00165   0.00151   1.82459
   A33        1.98879  -0.00023  -0.00111  -0.00122  -0.00232   1.98647
   A34        1.90471   0.00019   0.00256   0.00021   0.00277   1.90748
   A35        1.87896   0.00000  -0.00372   0.00156  -0.00215   1.87680
   A36        1.96583   0.00002   0.00033  -0.00195  -0.00162   1.96422
   A37        1.89376  -0.00007   0.01363  -0.01224   0.00139   1.89515
   A38        2.64645   0.00043  -0.00676  -0.00160  -0.00836   2.63809
    D1        1.05782  -0.00017  -0.00740  -0.00142  -0.00881   1.04901
    D2        3.13054   0.00010  -0.00328  -0.00023  -0.00351   3.12703
    D3       -1.09067  -0.00003  -0.00333  -0.00203  -0.00536  -1.09603
    D4       -1.02471  -0.00016  -0.00670  -0.00135  -0.00805  -1.03276
    D5        1.04801   0.00010  -0.00259  -0.00015  -0.00274   1.04527
    D6        3.10999  -0.00003  -0.00264  -0.00196  -0.00460   3.10539
    D7       -3.12744  -0.00011  -0.00642  -0.00083  -0.00725  -3.13469
    D8       -1.05472   0.00016  -0.00231   0.00037  -0.00194  -1.05667
    D9        1.00725   0.00003  -0.00236  -0.00144  -0.00380   1.00345
   D10        2.59610   0.00000  -0.08528   0.00278  -0.08248   2.51362
   D11        1.07597  -0.00024  -0.03037  -0.01036  -0.04077   1.03520
   D12        0.44751   0.00001  -0.08138   0.00108  -0.08027   0.36724
   D13       -1.07262  -0.00023  -0.02647  -0.01206  -0.03856  -1.11118
   D14       -1.57714   0.00000  -0.08478   0.00268  -0.08207  -1.65921
   D15       -3.09727  -0.00024  -0.02987  -0.01046  -0.04036  -3.13763
   D16       -1.68745   0.00006   0.06343   0.00074   0.06432  -1.62313
   D17        0.15042   0.00009   0.04142   0.01017   0.05144   0.20186
   D18       -1.04860   0.00004  -0.00115   0.00083  -0.00032  -1.04892
   D19       -3.11993  -0.00001  -0.00376   0.00212  -0.00164  -3.12157
   D20        1.07631  -0.00001  -0.00048  -0.00014  -0.00062   1.07569
   D21        3.13324   0.00004  -0.00193   0.00099  -0.00095   3.13229
   D22        1.06190  -0.00001  -0.00454   0.00228  -0.00226   1.05964
   D23       -1.02504  -0.00001  -0.00126   0.00001  -0.00124  -1.02628
   D24        1.04604   0.00002  -0.00168   0.00069  -0.00099   1.04505
   D25       -1.02530  -0.00003  -0.00429   0.00199  -0.00230  -1.02760
   D26       -3.11224  -0.00003  -0.00101  -0.00028  -0.00129  -3.11353
   D27        2.86769   0.00001  -0.00997   0.00536  -0.00462   2.86307
   D28       -1.03319   0.00002  -0.00658   0.00859   0.00203  -1.03116
   D29       -1.27727   0.00004  -0.00836   0.00425  -0.00412  -1.28139
   D30        1.10504   0.00005  -0.00496   0.00748   0.00253   1.10757
   D31        0.74344   0.00003  -0.00730   0.00349  -0.00382   0.73962
   D32        3.12575   0.00004  -0.00390   0.00672   0.00283   3.12858
   D33        1.49039   0.00014  -0.00158   0.00383   0.00224   1.49263
   D34       -0.54269  -0.00011  -0.00573   0.00297  -0.00278  -0.54547
   D35       -2.69508  -0.00003  -0.00770   0.00730  -0.00043  -2.69551
   D36       -0.91224   0.00012  -0.00385   0.00130  -0.00252  -0.91476
   D37       -2.94533  -0.00012  -0.00799   0.00045  -0.00753  -2.95286
   D38        1.18547  -0.00004  -0.00997   0.00477  -0.00518   1.18028
   D39        0.96724   0.00028   0.01430  -0.00486   0.00944   0.97668
   D40        3.07710   0.00011   0.00977  -0.00049   0.00929   3.08639
   D41       -1.10548   0.00036   0.01070  -0.00038   0.01031  -1.09518
   D42       -0.63553  -0.00029  -0.02747  -0.01940  -0.04687  -0.68240
         Item               Value     Threshold  Converged?
 Maximum Force            0.001033     0.000450     NO 
 RMS     Force            0.000268     0.000300     YES
 Maximum Displacement     0.162703     0.001800     NO 
 RMS     Displacement     0.061785     0.001200     NO 
 Predicted change in Energy=-5.029660D-05
 GradGradGradGradGradGradGradGradGradGradGradGradGradGradGradGradGradGrad

                          Input orientation:                          
 ---------------------------------------------------------------------
 Center     Atomic      Atomic             Coordinates (Angstroms)
 Number     Number       Type             X           Y           Z
 ---------------------------------------------------------------------
      1          1           0       -1.848664    1.863618    0.678434
      2          6           0       -2.783618    1.441389    0.304644
      3          1           0       -3.558946    1.638694    1.045729
      4          1           0       -3.048504    1.950795   -0.621578
      5          6           0       -2.637826   -0.049451    0.072462
      6          1           0       -2.378644   -0.553656    1.009399
      7          1           0       -3.572966   -0.477800   -0.286731
      8          8           0       -1.667390   -0.344683   -0.923664
      9          1           0        1.681643    2.489561    0.777669
     10          6           0        1.608581    2.234910   -0.278529
     11          1           0        0.582336    2.411848   -0.601303
     12          1           0        2.259825    2.907002   -0.836786
     13          6           0        2.012775    0.787311   -0.526274
     14          1           0        3.048716    0.624999   -0.206521
     15          1           0        1.954751    0.551111   -1.588923
     16          6           0        1.114620   -0.215145    0.196986
     17          6           0        1.211725   -1.693165   -0.303243
     18          1           0        2.039399   -2.188920    0.209090
     19          1           0        1.445685   -1.607662   -1.370301
     20          8           0        0.069483   -2.438840   -0.068566
     21          1           0       -0.684760   -1.984973   -0.475049
     22          8           0        1.062007   -0.106928    1.475038
     23          1           0       -0.820308    0.026425   -0.621654
 ---------------------------------------------------------------------
                    Distance matrix (angstroms):
                    1          2          3          4          5
     1  H    0.000000
     2  C    1.091850   0.000000
     3  H    1.763679   1.090536   0.000000
     4  H    1.771227   1.089746   1.771403   0.000000
     5  C    2.156342   1.515839   2.155352   2.156694   0.000000
     6  H    2.496724   2.154272   2.490146   3.062853   1.095102
     7  H    3.063821   2.157796   2.501038   2.507041   1.089490
     8  O    2.734259   2.438188   3.374949   2.695913   1.421681
     9  H    3.586743   4.610963   5.315977   4.962102   5.059814
    10  C    3.606407   4.501242   5.367724   4.678337   4.834612
    11  H    2.801436   3.618312   4.523351   3.660052   4.108698
    12  H    4.501580   5.374682   6.245844   5.398056   5.792611
    13  C    4.185746   4.911582   5.851506   5.194163   4.763061
    14  H    5.128513   5.911337   6.801243   6.253487   5.733191
    15  H    4.618392   5.179801   6.206858   5.284641   4.920634
    16  C    3.651589   4.236975   5.098952   4.763711   3.758167
    17  C    4.793785   5.114462   5.973300   5.615098   4.202618
    18  H    5.635635   6.037365   6.833159   6.611657   5.145137
    19  H    5.205750   5.476236   6.436021   5.781084   4.602679
    20  O    4.769533   4.830699   5.570766   5.412630   3.613668
    21  H    4.182923   4.093053   4.868745   4.593367   2.803655
    22  O    3.604114   4.307661   4.958297   5.052358   3.957182
    23  H    2.474474   2.591282   3.588832   2.944157   1.947030
                    6          7          8          9         10
     6  H    0.000000
     7  H    1.764118   0.000000
     8  O    2.070335   2.013610   0.000000
     9  H    5.079449   6.127732   4.705688   0.000000
    10  C    5.033172   5.848700   4.219298   1.088917   0.000000
    11  H    4.489541   5.071051   3.572624   1.765242   1.090260
    12  H    6.074533   6.766158   5.099413   1.764941   1.089715
    13  C    4.841596   5.732224   3.870781   2.169694   1.523251
    14  H    5.685413   6.713365   4.867877   2.512789   2.161247
    15  H    5.172050   5.771483   3.790108   3.071308   2.161514
    16  C    3.602430   4.719792   3.002035   2.823853   2.544186
    17  C    3.989018   4.936664   3.239233   4.345617   3.948148
    18  H    4.778461   5.888328   4.292392   4.726464   4.471426
    19  H    4.625948   5.257145   3.389076   4.632137   3.997982
    20  O    3.272500   4.142549   2.851914   5.253981   4.925124
    21  H    2.668614   3.263245   1.964019   5.214463   4.806812
    22  O    3.500638   4.972359   3.641415   2.758991   2.976230
    23  H    2.329214   2.818429   0.972872   3.779538   3.300703
                   11         12         13         14         15
    11  H    0.000000
    12  H    1.764823   0.000000
    13  C    2.165850   2.156511   0.000000
    14  H    3.071109   2.495420   1.096248   0.000000
    15  H    2.514211   2.491787   1.090129   1.764441   0.000000
    16  C    2.796727   3.482525   1.527974   2.146948   2.117177
    17  C    4.163664   4.748128   2.616139   2.959353   2.691066
    18  H    4.893550   5.206810   3.065848   3.018210   3.278382
    19  H    4.182486   4.618404   2.601898   2.984772   2.228733
    20  O    4.906730   5.828017   3.793934   4.275742   3.847795
    21  H    4.577500   5.721263   3.868446   4.563211   3.826154
    22  O    3.299320   3.982848   2.389325   2.703770   3.258507
    23  H    2.767321   4.222704   2.935031   3.937000   2.985273
                   16         17         18         19         20
    16  C    0.000000
    17  C    1.563393   0.000000
    18  H    2.179713   1.092384   0.000000
    19  H    2.122521   1.095746   1.784610   0.000000
    20  O    2.471366   1.384132   2.005024   2.068647   0.000000
    21  H    2.611836   1.926480   2.816146   2.341502   0.969591
    22  O    1.283705   2.387644   2.625378   3.239655   2.967428
    23  H    2.114822   2.680957   3.711578   2.892306   2.678650
                   21         22         23
    21  H    0.000000
    22  O    3.221969   0.000000
    23  H    2.021283   2.820817   0.000000
 Stoichiometry    C6H14O3(3)
 Framework group  C1[X(C6H14O3)]
 Deg. of freedom    63
 Full point group                 C1      NOp   1
 Largest Abelian subgroup         C1      NOp   1
 Largest concise Abelian subgroup C1      NOp   1
                         Standard orientation:                         
 ---------------------------------------------------------------------
 Center     Atomic      Atomic             Coordinates (Angstroms)
 Number     Number       Type             X           Y           Z
 ---------------------------------------------------------------------
      1          1           0       -1.919014    1.762749    0.653048
      2          6           0       -2.821281    1.270644    0.284425
      3          1           0       -3.613242    1.433688    1.016191
      4          1           0       -3.112673    1.739139   -0.655335
      5          6           0       -2.575488   -0.212351    0.089278
      6          1           0       -2.290207   -0.675781    1.039592
      7          1           0       -3.477638   -0.710225   -0.264605
      8          8           0       -1.580546   -0.466213   -0.893993
      9          1           0        1.561328    2.623679    0.756669
     10          6           0        1.512828    2.339645   -0.293432
     11          1           0        0.479456    2.440376   -0.626094
     12          1           0        2.122137    3.039961   -0.864201
     13          6           0        2.013700    0.916555   -0.503750
     14          1           0        3.055800    0.830984   -0.174410
     15          1           0        1.979030    0.651770   -1.560664
     16          6           0        1.178712   -0.125751    0.238611
     17          6           0        1.376993   -1.605574   -0.225079
     18          1           0        2.231980   -2.032984    0.303712
     19          1           0        1.612400   -1.530193   -1.292582
     20          8           0        0.284957   -2.419572    0.021268
     21          1           0       -0.494745   -2.026552   -0.400282
     22          8           0        1.109921    0.009163    1.513351
     23          1           0       -0.762062   -0.032642   -0.596374
 ---------------------------------------------------------------------
 Rotational constants (GHZ):           1.5226966           1.0311393           0.7305623
 Standard basis: Aug-CC-pVTZ (5D, 7F)
 There are   845 symmetry adapted cartesian basis functions of A   symmetry.
 There are   736 symmetry adapted basis functions of A   symmetry.
   736 basis functions,  1026 primitive gaussians,   845 cartesian basis functions
    38 alpha electrons       36 beta electrons
       nuclear repulsion energy       483.5393864001 Hartrees.
 NAtoms=   23 NActive=   23 NUniq=   23 SFac= 1.00D+00 NAtFMM=   60 NAOKFM=F Big=F
 Integral buffers will be    131072 words long.
 Raffenetti 2 integral format.
 Two-electron integral symmetry is turned on.
 Nuclear repulsion after empirical dispersion term =      483.5261149281 Hartrees.
 One-electron integrals computed using PRISM.
 NBasis=   736 RedAO= T EigKep=  4.13D-06  NBF=   736
 NBsUse=   736 1.00D-06 EigRej= -1.00D+00 NBFU=   736
 Initial guess from the checkpoint file:  "Forward-wb-opt.chk"
 B after Tr=     0.000000    0.000000    0.000000
         Rot=    0.999961    0.000866    0.002425    0.008402 Ang=   1.01 deg.
 Initial guess <Sx>= 0.0000 <Sy>= 0.0000 <Sz>= 1.0000 <S**2>= 2.0078 S= 1.0026
 ExpMin= 2.53D-02 ExpMax= 1.53D+04 ExpMxC= 5.22D+02 IAcc=3 IRadAn=         7 AccDes= 0.00D+00
 Harris functional with IExCor= 4639 and IRadAn=       7 diagonalized for initial guess.
 HarFok:  IExCor= 4639 AccDes= 0.00D+00 IRadAn=         7 IDoV= 1 UseB2=F ITyADJ=14
 ICtDFT=  3500011 ScaDFX=  1.000000  1.000000  1.000000  1.000000
 FoFCou: FMM=F IPFlag=           0 FMFlag=      100000 FMFlg1=           0
         NFxFlg=           0 DoJE=T BraDBF=F KetDBF=T FulRan=T
         wScrn=  0.000000 ICntrl=       500 IOpCl=  0 I1Cent=   200000004 NGrid=           0
         NMat0=    1 NMatS0=      1 NMatT0=    0 NMatD0=    1 NMtDS0=    0 NMtDT0=    0
 Petite list used in FoFCou.
 Requested convergence on RMS density matrix=1.00D-08 within 128 cycles.
 Requested convergence on MAX density matrix=1.00D-06.
 Requested convergence on             energy=1.00D-06.
 No special actions if energy rises.
 SCF Done:  E(UwB97XD) =  -462.650532245     A.U. after   16 cycles
            NFock= 16  Conv=0.74D-08     -V/T= 2.0059
 <Sx>= 0.0000 <Sy>= 0.0000 <Sz>= 1.0000 <S**2>= 2.0078 S= 1.0026
 <L.S>=  0.00000000000    
 Annihilation of the first spin contaminant:
 S**2 before annihilation     2.0078,   after     2.0000
 Calling FoFJK, ICntrl=      2127 FMM=F ISym2X=0 I1Cent= 0 IOpClX= 1 NMat=1 NMatS=1 NMatT=0.
 ***** Axes restored to original set *****
 -------------------------------------------------------------------
 Center     Atomic                   Forces (Hartrees/Bohr)
 Number     Number              X              Y              Z
 -------------------------------------------------------------------
      1        1          -0.000019971    0.000000208   -0.000001294
      2        6           0.000148808   -0.000111095    0.000010205
      3        1          -0.000000028    0.000011130   -0.000024368
      4        1          -0.000030166   -0.000012002    0.000007027
      5        6          -0.000210475   -0.000050795    0.000479277
      6        1          -0.000032762   -0.000069715   -0.000092538
      7        1           0.000039369    0.000075916   -0.000069263
      8        8           0.001219301   -0.000072530    0.000440586
      9        1          -0.000008400    0.000006096   -0.000007382
     10        6           0.000084900   -0.000092286   -0.000049901
     11        1          -0.000020085   -0.000002101    0.000040472
     12        1          -0.000010154   -0.000005730    0.000013015
     13        6          -0.000013137    0.000046064   -0.000184313
     14        1           0.000050556   -0.000018201    0.000004184
     15        1          -0.000001877    0.000018384    0.000032613
     16        6          -0.000467117    0.000259707    0.001046391
     17        6           0.000257918   -0.000071859   -0.000632298
     18        1          -0.000118559   -0.000018379   -0.000016990
     19        1          -0.000054708    0.000050792    0.000059905
     20        8          -0.000615585   -0.000079770    0.000932258
     21        1           0.000512428   -0.000289080   -0.000647905
     22        8           0.000021724   -0.000094349   -0.000645640
     23        1          -0.000731982    0.000519594   -0.000694043
 -------------------------------------------------------------------
 Cartesian Forces:  Max     0.001219301 RMS     0.000333999

 GradGradGradGradGradGradGradGradGradGradGradGradGradGradGradGradGradGrad
 Berny optimization.
 Using GEDIIS/GDIIS optimizer.
 FormGI is forming the generalized inverse of G from B-inverse, IUseBI=4.
 Internal  Forces:  Max     0.001385479 RMS     0.000241613
 Search for a local minimum.
 Step number   9 out of a maximum of  112
 All quantities printed in internal units (Hartrees-Bohrs-Radians)
 Mixed Optimization -- En-DIIS/RFO-DIIS
 Swapping is turned off.
 Update second derivatives using D2CorX and points    6    7    8    9
 DE= -8.88D-05 DEPred=-5.03D-05 R= 1.77D+00
 TightC=F SS=  1.41D+00  RLast= 2.01D-01 DXNew= 1.1600D+00 6.0301D-01
 Trust test= 1.77D+00 RLast= 2.01D-01 DXMaxT set to 6.90D-01
 ITU=  1  1  1  1  1  1  0  0  0
     Eigenvalues ---    0.00111   0.00229   0.00242   0.00348   0.00450
     Eigenvalues ---    0.00505   0.01469   0.01815   0.02861   0.03965
     Eigenvalues ---    0.04288   0.04356   0.05276   0.05352   0.05504
     Eigenvalues ---    0.05615   0.05625   0.05686   0.05802   0.06529
     Eigenvalues ---    0.07571   0.09372   0.09569   0.11832   0.11890
     Eigenvalues ---    0.12828   0.12873   0.14351   0.14699   0.15980
     Eigenvalues ---    0.16000   0.16000   0.16004   0.16009   0.16243
     Eigenvalues ---    0.19722   0.20534   0.21984   0.22038   0.23410
     Eigenvalues ---    0.24597   0.24936   0.28587   0.29420   0.31023
     Eigenvalues ---    0.33326   0.33692   0.33801   0.33964   0.34007
     Eigenvalues ---    0.34063   0.34117   0.34127   0.34169   0.34259
     Eigenvalues ---    0.34330   0.35970   0.38028   0.41062   0.48763
     Eigenvalues ---    0.50832   0.64318   0.72695
 En-DIIS/RFO-DIIS/Sim-DIIS IScMMF=       -3 using points:     9    8    7    6    5
 RFO step:  Lambda=-7.39123911D-05.
 DidBck=F Rises=F RFO-DIIS coefs:    1.41436    0.43143   -0.61820   -1.05743    0.82984
 Iteration  1 RMS(Cart)=  0.05360293 RMS(Int)=  0.00091729
 Iteration  2 RMS(Cart)=  0.00160296 RMS(Int)=  0.00005696
 Iteration  3 RMS(Cart)=  0.00000124 RMS(Int)=  0.00005695
 Iteration  4 RMS(Cart)=  0.00000000 RMS(Int)=  0.00005695
 Variable       Old X    -DE/DX   Delta X   Delta X   Delta X     New X
                                 (Linear)    (Quad)   (Total)
    R1        2.06330  -0.00002  -0.00156   0.00116  -0.00040   2.06290
    R2        2.06081  -0.00001  -0.00115   0.00097  -0.00019   2.06063
    R3        2.05932   0.00000  -0.00142   0.00115  -0.00027   2.05905
    R4        2.86452  -0.00012  -0.00393   0.00244  -0.00149   2.86303
    R5        2.06944  -0.00005  -0.00197   0.00132  -0.00065   2.06879
    R6        2.05884  -0.00004  -0.00163   0.00102  -0.00061   2.05823
    R7        2.68659   0.00026   0.00240   0.00026   0.00265   2.68924
    R8        3.71146   0.00004   0.05154  -0.00439   0.04715   3.75861
    R9        1.83846  -0.00065  -0.00248   0.00128  -0.00120   1.83726
   R10        2.05775  -0.00001  -0.00148   0.00113  -0.00035   2.05741
   R11        2.06029   0.00001  -0.00163   0.00117  -0.00046   2.05983
   R12        2.05926  -0.00002  -0.00133   0.00103  -0.00030   2.05897
   R13        2.87853  -0.00010  -0.00219   0.00181  -0.00038   2.87815
   R14        2.07161   0.00005  -0.00181   0.00132  -0.00048   2.07112
   R15        2.06004  -0.00004  -0.00127   0.00102  -0.00025   2.05980
   R16        2.88745   0.00009  -0.00140   0.00131  -0.00009   2.88736
   R17        2.95439   0.00021  -0.00576   0.00242  -0.00334   2.95105
   R18        2.42585  -0.00065   0.00219  -0.00053   0.00167   2.42752
   R19        2.06431  -0.00009  -0.00252   0.00161  -0.00091   2.06340
   R20        2.07066  -0.00007  -0.00234   0.00128  -0.00106   2.06960
   R21        2.61563  -0.00013   0.00359  -0.00021   0.00338   2.61901
   R22        1.83226  -0.00045  -0.00259   0.00066  -0.00193   1.83033
    A1        1.88198  -0.00001   0.00043  -0.00047  -0.00005   1.88194
    A2        1.89478   0.00001   0.00175  -0.00057   0.00119   1.89597
    A3        1.92881   0.00002  -0.00073   0.00037  -0.00036   1.92845
    A4        1.89674  -0.00002   0.00036  -0.00056  -0.00020   1.89653
    A5        1.92880   0.00001  -0.00112   0.00077  -0.00035   1.92845
    A6        1.93150  -0.00002  -0.00060   0.00041  -0.00019   1.93131
    A7        1.92254   0.00005  -0.00039   0.00039   0.00000   1.92254
    A8        1.93331   0.00003   0.00138  -0.00003   0.00136   1.93467
    A9        1.95758  -0.00007  -0.00141   0.00062  -0.00079   1.95679
   A10        1.87989   0.00000   0.00370  -0.00137   0.00232   1.88221
   A11        1.92017   0.00000  -0.00217   0.00064  -0.00154   1.91862
   A12        1.84756  -0.00001  -0.00092  -0.00035  -0.00127   1.84630
   A13        1.93361  -0.00093  -0.03272  -0.00094  -0.03371   1.89990
   A14        1.87299  -0.00003  -0.00834   0.00308  -0.00554   1.86745
   A15        1.38172   0.00065  -0.02469   0.00711  -0.01793   1.36379
   A16        1.88847  -0.00002   0.00112  -0.00075   0.00037   1.88884
   A17        1.88869  -0.00001   0.00085  -0.00064   0.00022   1.88891
   A18        1.94142   0.00000  -0.00104   0.00066  -0.00038   1.94104
   A19        1.88681   0.00001   0.00078  -0.00033   0.00045   1.88726
   A20        1.93462   0.00001  -0.00015   0.00020   0.00005   1.93467
   A21        1.92221   0.00001  -0.00144   0.00078  -0.00066   1.92155
   A22        1.92199  -0.00001   0.00122  -0.00077   0.00045   1.92244
   A23        1.92872   0.00001  -0.00069   0.00046  -0.00023   1.92849
   A24        1.97200   0.00000   0.00012   0.00011   0.00024   1.97223
   A25        1.87816   0.00000   0.00153  -0.00100   0.00053   1.87868
   A26        1.89681   0.00001  -0.00068   0.00043  -0.00025   1.89656
   A27        1.86291   0.00000  -0.00150   0.00076  -0.00075   1.86216
   A28        2.01782  -0.00030   0.00292  -0.00114   0.00180   2.01961
   A29        2.02645   0.00018  -0.00154   0.00012  -0.00138   2.02506
   A30        1.98318   0.00005   0.00078   0.00066   0.00146   1.98464
   A31        1.90291   0.00015  -0.00015   0.00192   0.00177   1.90468
   A32        1.82459   0.00015   0.00212  -0.00090   0.00121   1.82580
   A33        1.98647  -0.00055  -0.00171  -0.00009  -0.00181   1.98466
   A34        1.90748   0.00001   0.00328  -0.00150   0.00178   1.90926
   A35        1.87680   0.00012  -0.00278   0.00096  -0.00182   1.87499
   A36        1.96422   0.00015  -0.00040  -0.00043  -0.00083   1.96339
   A37        1.89515  -0.00139   0.00837  -0.00869  -0.00032   1.89483
   A38        2.63809  -0.00060  -0.00479  -0.00331  -0.00810   2.63000
    D1        1.04901  -0.00002  -0.00849   0.00256  -0.00593   1.04308
    D2        3.12703   0.00003  -0.00327   0.00109  -0.00218   3.12485
    D3       -1.09603   0.00000  -0.00441   0.00103  -0.00339  -1.09942
    D4       -1.03276  -0.00003  -0.00784   0.00243  -0.00541  -1.03817
    D5        1.04527   0.00002  -0.00262   0.00095  -0.00167   1.04360
    D6        3.10539  -0.00001  -0.00376   0.00089  -0.00288   3.10251
    D7       -3.13469  -0.00001  -0.00717   0.00236  -0.00480  -3.13950
    D8       -1.05667   0.00004  -0.00195   0.00088  -0.00106  -1.05773
    D9        1.00345   0.00001  -0.00309   0.00082  -0.00226   1.00119
   D10        2.51362   0.00015  -0.07185   0.00429  -0.06747   2.44616
   D11        1.03520  -0.00030  -0.03233  -0.00439  -0.03681   0.99839
   D12        0.36724   0.00013  -0.06879   0.00289  -0.06580   0.30144
   D13       -1.11118  -0.00031  -0.02927  -0.00579  -0.03515  -1.14633
   D14       -1.65921   0.00014  -0.07155   0.00438  -0.06708  -1.72628
   D15       -3.13763  -0.00030  -0.03203  -0.00430  -0.03642   3.10913
   D16       -1.62313   0.00011   0.05973   0.00695   0.06649  -1.55664
   D17        0.20186   0.00039   0.04571   0.01279   0.05869   0.26055
   D18       -1.04892   0.00000  -0.00035   0.00111   0.00076  -1.04816
   D19       -3.12157   0.00000  -0.00258   0.00255  -0.00003  -3.12160
   D20        1.07569   0.00000  -0.00025   0.00118   0.00093   1.07661
   D21        3.13229   0.00002  -0.00097   0.00148   0.00052   3.13281
   D22        1.05964   0.00002  -0.00319   0.00292  -0.00027   1.05937
   D23       -1.02628   0.00002  -0.00087   0.00156   0.00069  -1.02560
   D24        1.04505   0.00000  -0.00091   0.00126   0.00035   1.04540
   D25       -1.02760   0.00000  -0.00313   0.00269  -0.00044  -1.02804
   D26       -3.11353   0.00000  -0.00081   0.00133   0.00052  -3.11301
   D27        2.86307   0.00006  -0.00393   0.00237  -0.00157   2.86150
   D28       -1.03116   0.00000  -0.00086   0.00220   0.00135  -1.02980
   D29       -1.28139   0.00005  -0.00277   0.00177  -0.00102  -1.28240
   D30        1.10757  -0.00001   0.00030   0.00160   0.00191   1.10948
   D31        0.73962   0.00005  -0.00211   0.00120  -0.00091   0.73871
   D32        3.12858  -0.00001   0.00097   0.00104   0.00201   3.13059
   D33        1.49263   0.00011  -0.00249   0.00259   0.00009   1.49272
   D34       -0.54547  -0.00004  -0.00729   0.00389  -0.00342  -0.54889
   D35       -2.69551   0.00001  -0.00725   0.00511  -0.00215  -2.69766
   D36       -0.91476   0.00011  -0.00452   0.00295  -0.00154  -0.91630
   D37       -2.95286  -0.00004  -0.00932   0.00426  -0.00506  -2.95792
   D38        1.18028   0.00001  -0.00928   0.00548  -0.00379   1.17649
   D39        0.97668   0.00010   0.01566  -0.00795   0.00770   0.98438
   D40        3.08639   0.00002   0.01241  -0.00491   0.00751   3.09390
   D41       -1.09518   0.00020   0.01441  -0.00640   0.00801  -1.08717
   D42       -0.68240   0.00019  -0.03984  -0.00270  -0.04254  -0.72493
         Item               Value     Threshold  Converged?
 Maximum Force            0.001385     0.000450     NO 
 RMS     Force            0.000242     0.000300     YES
 Maximum Displacement     0.139368     0.001800     NO 
 RMS     Displacement     0.053843     0.001200     NO 
 Predicted change in Energy=-3.290708D-05
 GradGradGradGradGradGradGradGradGradGradGradGradGradGradGradGradGradGrad

                          Input orientation:                          
 ---------------------------------------------------------------------
 Center     Atomic      Atomic             Coordinates (Angstroms)
 Number     Number       Type             X           Y           Z
 ---------------------------------------------------------------------
      1          1           0       -1.774914    1.795778    0.733146
      2          6           0       -2.726672    1.424156    0.348790
      3          1           0       -3.488571    1.611639    1.106029
      4          1           0       -2.982312    1.985392   -0.549484
      5          6           0       -2.633935   -0.057249    0.045104
      6          1           0       -2.378969   -0.613173    0.953085
      7          1           0       -3.585755   -0.437804   -0.323000
      8          8           0       -1.684075   -0.336148   -0.977225
      9          1           0        1.629122    2.514641    0.744167
     10          6           0        1.586452    2.241836   -0.308968
     11          1           0        0.569240    2.408659   -0.663347
     12          1           0        2.250881    2.906406   -0.860347
     13          6           0        2.003088    0.792168   -0.520052
     14          1           0        3.029802    0.639412   -0.168310
     15          1           0        1.975577    0.537596   -1.579548
     16          6           0        1.088552   -0.201902    0.194094
     17          6           0        1.202282   -1.686434   -0.276981
     18          1           0        2.015846   -2.172584    0.265257
     19          1           0        1.461612   -1.620189   -1.338955
     20          8           0        0.053916   -2.430505   -0.057007
     21          1           0       -0.688253   -1.989209   -0.495838
     22          8           0        0.998600   -0.069856    1.468705
     23          1           0       -0.831594    0.023810   -0.678987
 ---------------------------------------------------------------------
                    Distance matrix (angstroms):
                    1          2          3          4          5
     1  H    0.000000
     2  C    1.091640   0.000000
     3  H    1.763398   1.090436   0.000000
     4  H    1.771696   1.089603   1.771077   0.000000
     5  C    2.155233   1.515053   2.154333   2.155756   0.000000
     6  H    2.493251   2.153318   2.490863   3.061745   1.094756
     7  H    3.063247   2.157828   2.500357   2.507452   1.089167
     8  O    2.734726   2.438031   3.374911   2.694054   1.423085
     9  H    3.479129   4.507596   5.209332   4.818606   5.027619
    10  C    3.547358   4.438952   5.306150   4.582273   4.819006
    11  H    2.796582   3.585625   4.497974   3.578497   4.104014
    12  H    4.469870   5.332459   6.203578   5.322708   5.784853
    13  C    4.105002   4.850251   5.785672   5.126292   4.747936
    14  H    5.023455   5.832685   6.712552   6.172720   5.710411
    15  H    4.582331   5.159033   6.182460   5.266670   4.923508
    16  C    3.532808   4.150172   5.007056   4.680715   3.728274
    17  C    4.691466   5.050152   5.898653   5.573813   4.180256
    18  H    5.507874   5.952730   6.732447   6.552416   5.113078
    19  H    5.141744   5.445939   6.397420   5.776846   4.596945
    20  O    4.672304   4.770194   5.499163   5.381576   3.587104
    21  H    4.125211   4.064433   4.834653   4.589449   2.794775
    22  O    3.422575   4.167006   4.805587   4.913736   3.901552
    23  H    2.454351   2.570722   3.573095   2.913788   1.944044
                    6          7          8          9         10
     6  H    0.000000
     7  H    1.765073   0.000000
     8  O    2.070197   2.013635   0.000000
     9  H    5.088384   6.086930   4.697602   0.000000
    10  C    5.046624   5.825152   4.217691   1.088732   0.000000
    11  H    4.520648   5.047987   3.565097   1.765128   1.090016
    12  H    6.091920   6.748244   5.100167   1.764803   1.089559
    13  C    4.831929   5.725978   3.882947   2.169105   1.523049
    14  H    5.664035   6.704470   4.881260   2.512171   2.161204
    15  H    5.167259   5.784352   3.810417   3.070569   2.161070
    16  C    3.573361   4.708734   3.012884   2.823898   2.544176
    17  C    3.935773   4.948382   3.262617   4.344418   3.947140
    18  H    4.713731   5.893508   4.313430   4.727472   4.472272
    19  H    4.584495   5.282623   3.416864   4.632956   3.998962
    20  O    3.200298   4.157982   2.872933   5.251440   4.923710
    21  H    2.617513   3.291238   1.988971   5.214644   4.807385
    22  O    3.459628   4.935778   3.640087   2.757198   2.974830
    23  H    2.337472   2.815175   0.972235   3.779514   3.302045
                   11         12         13         14         15
    11  H    0.000000
    12  H    1.764789   0.000000
    13  C    2.165525   2.155738   0.000000
    14  H    3.070776   2.494974   1.095992   0.000000
    15  H    2.513581   2.490845   1.089998   1.764469   0.000000
    16  C    2.796412   3.482016   1.527926   2.146532   2.116477
    17  C    4.161707   4.747005   2.616074   2.959932   2.690906
    18  H    4.893135   5.207530   3.067023   3.020499   3.278720
    19  H    4.181434   4.619749   2.604470   2.989218   2.231161
    20  O    4.904153   5.827060   3.794641   4.276994   3.849744
    21  H    4.577182   5.721751   3.870396   4.565179   3.828206
    22  O    3.297429   3.981310   2.388983   2.703454   3.258118
    23  H    2.765879   4.224205   2.941268   3.943366   2.992524
                   16         17         18         19         20
    16  C    0.000000
    17  C    1.561628   0.000000
    18  H    2.179112   1.091902   0.000000
    19  H    2.121545   1.095185   1.784884   0.000000
    20  O    2.469857   1.385920   2.004880   2.069205   0.000000
    21  H    2.612950   1.927095   2.815145   2.338577   0.968571
    22  O    1.284586   2.387934   2.627649   3.240504   2.965281
    23  H    2.121362   2.687600   3.718018   2.897773   2.682285
                   21         22         23
    21  H    0.000000
    22  O    3.223170   0.000000
    23  H    2.026410   2.823290   0.000000
 Stoichiometry    C6H14O3(3)
 Framework group  C1[X(C6H14O3)]
 Deg. of freedom    63
 Full point group                 C1      NOp   1
 Largest Abelian subgroup         C1      NOp   1
 Largest concise Abelian subgroup C1      NOp   1
                         Standard orientation:                         
 ---------------------------------------------------------------------
 Center     Atomic      Atomic             Coordinates (Angstroms)
 Number     Number       Type             X           Y           Z
 ---------------------------------------------------------------------
      1          1           0       -1.800480    1.729742    0.712533
      2          6           0       -2.730398    1.304329    0.330495
      3          1           0       -3.506369    1.472744    1.077861
      4          1           0       -3.005248    1.831765   -0.582469
      5          6           0       -2.564923   -0.177603    0.062387
      6          1           0       -2.291076   -0.699541    0.984926
      7          1           0       -3.494608   -0.611563   -0.303194
      8          8           0       -1.594748   -0.434480   -0.946546
      9          1           0        1.565339    2.610254    0.730029
     10          6           0        1.544095    2.311395   -0.316666
     11          1           0        0.522964    2.421241   -0.681852
     12          1           0        2.180563    2.993953   -0.878947
     13          6           0        2.030844    0.878754   -0.490720
     14          1           0        3.060817    0.783347   -0.128435
     15          1           0        2.023925    0.598678   -1.544098
     16          6           0        1.158923   -0.141002    0.240313
     17          6           0        1.346850   -1.628933   -0.194915
     18          1           0        2.178249   -2.063020    0.364187
     19          1           0        1.611209   -1.575016   -1.256346
     20          8           0        0.233434   -2.421648    0.034606
     21          1           0       -0.525347   -2.026551   -0.419574
     22          8           0        1.052623    0.016100    1.510817
     23          1           0       -0.762750   -0.027447   -0.651008
 ---------------------------------------------------------------------
 Rotational constants (GHZ):           1.5194130           1.0476373           0.7416115
 Standard basis: Aug-CC-pVTZ (5D, 7F)
 There are   845 symmetry adapted cartesian basis functions of A   symmetry.
 There are   736 symmetry adapted basis functions of A   symmetry.
   736 basis functions,  1026 primitive gaussians,   845 cartesian basis functions
    38 alpha electrons       36 beta electrons
       nuclear repulsion energy       484.5247778686 Hartrees.
 NAtoms=   23 NActive=   23 NUniq=   23 SFac= 1.00D+00 NAtFMM=   60 NAOKFM=F Big=F
 Integral buffers will be    131072 words long.
 Raffenetti 2 integral format.
 Two-electron integral symmetry is turned on.
 Nuclear repulsion after empirical dispersion term =      484.5113283081 Hartrees.
 One-electron integrals computed using PRISM.
 NBasis=   736 RedAO= T EigKep=  4.04D-06  NBF=   736
 NBsUse=   736 1.00D-06 EigRej= -1.00D+00 NBFU=   736
 Initial guess from the checkpoint file:  "Forward-wb-opt.chk"
 B after Tr=     0.000000    0.000000    0.000000
         Rot=    0.999956    0.000960    0.001928    0.009079 Ang=   1.07 deg.
 Initial guess <Sx>= 0.0000 <Sy>= 0.0000 <Sz>= 1.0000 <S**2>= 2.0078 S= 1.0026
 ExpMin= 2.53D-02 ExpMax= 1.53D+04 ExpMxC= 5.22D+02 IAcc=3 IRadAn=         7 AccDes= 0.00D+00
 Harris functional with IExCor= 4639 and IRadAn=       7 diagonalized for initial guess.
 HarFok:  IExCor= 4639 AccDes= 0.00D+00 IRadAn=         7 IDoV= 1 UseB2=F ITyADJ=14
 ICtDFT=  3500011 ScaDFX=  1.000000  1.000000  1.000000  1.000000
 FoFCou: FMM=F IPFlag=           0 FMFlag=      100000 FMFlg1=           0
         NFxFlg=           0 DoJE=T BraDBF=F KetDBF=T FulRan=T
         wScrn=  0.000000 ICntrl=       500 IOpCl=  0 I1Cent=   200000004 NGrid=           0
         NMat0=    1 NMatS0=      1 NMatT0=    0 NMatD0=    1 NMtDS0=    0 NMtDT0=    0
 Petite list used in FoFCou.
 Requested convergence on RMS density matrix=1.00D-08 within 128 cycles.
 Requested convergence on MAX density matrix=1.00D-06.
 Requested convergence on             energy=1.00D-06.
 No special actions if energy rises.
 SCF Done:  E(UwB97XD) =  -462.650564477     A.U. after   14 cycles
            NFock= 14  Conv=0.57D-08     -V/T= 2.0059
 <Sx>= 0.0000 <Sy>= 0.0000 <Sz>= 1.0000 <S**2>= 2.0077 S= 1.0026
 <L.S>=  0.00000000000    
 Annihilation of the first spin contaminant:
 S**2 before annihilation     2.0077,   after     2.0000
 Calling FoFJK, ICntrl=      2127 FMM=F ISym2X=0 I1Cent= 0 IOpClX= 1 NMat=1 NMatS=1 NMatT=0.
 ***** Axes restored to original set *****
 -------------------------------------------------------------------
 Center     Atomic                   Forces (Hartrees/Bohr)
 Number     Number              X              Y              Z
 -------------------------------------------------------------------
      1        1           0.000097309    0.000061260    0.000017903
      2        6          -0.000074234    0.000011933    0.000127333
      3        1          -0.000027342    0.000071225    0.000033364
      4        1          -0.000054217    0.000088699   -0.000085352
      5        6           0.000405636   -0.000319395   -0.000338752
      6        1          -0.000155219   -0.000142065    0.000159014
      7        1          -0.000164793   -0.000023116    0.000042823
      8        8           0.001050691   -0.000249661    0.000999402
      9        1          -0.000022549    0.000090468    0.000105705
     10        6           0.000184678   -0.000165677   -0.000061651
     11        1          -0.000153210    0.000037125    0.000021549
     12        1           0.000017264    0.000103640   -0.000011903
     13        6          -0.000223722   -0.000113088   -0.000159776
     14        1           0.000202193   -0.000004305    0.000011436
     15        1           0.000068817   -0.000008071   -0.000068925
     16        6          -0.000488061    0.000393536    0.001296999
     17        6          -0.000782811   -0.000136894   -0.000257471
     18        1           0.000152220   -0.000115808    0.000037832
     19        1           0.000139699   -0.000040204   -0.000143903
     20        8           0.000145363    0.000027862    0.000751684
     21        1           0.000019390   -0.000067873   -0.000755151
     22        8           0.000052407   -0.000179874   -0.000988080
     23        1          -0.000389509    0.000680280   -0.000734079
 -------------------------------------------------------------------
 Cartesian Forces:  Max     0.001296999 RMS     0.000364085

 GradGradGradGradGradGradGradGradGradGradGradGradGradGradGradGradGradGrad
 Berny optimization.
 Using GEDIIS/GDIIS optimizer.
 FormGI is forming the generalized inverse of G from B-inverse, IUseBI=4.
 Internal  Forces:  Max     0.001762187 RMS     0.000297854
 Search for a local minimum.
 Step number  10 out of a maximum of  112
 All quantities printed in internal units (Hartrees-Bohrs-Radians)
 Mixed Optimization -- En-DIIS/RFO-DIIS
 Swapping is turned off.
 Update second derivatives using D2CorX and points    7    8    9   10
 DE= -3.22D-05 DEPred=-3.29D-05 R= 9.79D-01
 TightC=F SS=  1.41D+00  RLast= 1.77D-01 DXNew= 1.1600D+00 5.2997D-01
 Trust test= 9.79D-01 RLast= 1.77D-01 DXMaxT set to 6.90D-01
 ITU=  1  1  1  1  1  1  1  0  0  0
     Eigenvalues ---    0.00133   0.00228   0.00240   0.00348   0.00450
     Eigenvalues ---    0.00520   0.01347   0.01792   0.03001   0.03966
     Eigenvalues ---    0.04281   0.04366   0.05238   0.05299   0.05507
     Eigenvalues ---    0.05620   0.05626   0.05691   0.05825   0.06479
     Eigenvalues ---    0.07582   0.09375   0.09574   0.11781   0.11904
     Eigenvalues ---    0.12826   0.12865   0.13834   0.14687   0.15980
     Eigenvalues ---    0.16000   0.16000   0.16004   0.16010   0.16271
     Eigenvalues ---    0.19762   0.20450   0.21995   0.22044   0.23230
     Eigenvalues ---    0.24694   0.24940   0.28560   0.29418   0.31058
     Eigenvalues ---    0.33324   0.33702   0.33801   0.33962   0.34005
     Eigenvalues ---    0.34062   0.34116   0.34125   0.34169   0.34259
     Eigenvalues ---    0.34330   0.36512   0.37860   0.41116   0.49171
     Eigenvalues ---    0.50772   0.64523   0.73898
 En-DIIS/RFO-DIIS/Sim-DIIS IScMMF=       -3 using points:    10    9    8    7    6    5
 RFO step:  Lambda=-3.34005289D-05.
 DidBck=F Rises=F RFO-DIIS coefs:    2.29704   -2.00000   -0.04823    0.44152    0.45520
                  RFO-DIIS coefs:   -0.14553
 Iteration  1 RMS(Cart)=  0.03407428 RMS(Int)=  0.00065917
 Iteration  2 RMS(Cart)=  0.00056777 RMS(Int)=  0.00055392
 Iteration  3 RMS(Cart)=  0.00000011 RMS(Int)=  0.00055392
 Variable       Old X    -DE/DX   Delta X   Delta X   Delta X     New X
                                 (Linear)    (Quad)   (Total)
    R1        2.06290   0.00011   0.00015  -0.00010   0.00005   2.06295
    R2        2.06063   0.00005   0.00025  -0.00019   0.00005   2.06068
    R3        2.05905   0.00013   0.00020   0.00003   0.00023   2.05928
    R4        2.86303   0.00025   0.00021  -0.00010   0.00011   2.86315
    R5        2.06879   0.00017  -0.00010   0.00012   0.00002   2.06881
    R6        2.05823   0.00014   0.00003   0.00016   0.00019   2.05841
    R7        2.68924  -0.00010   0.00149  -0.00103   0.00046   2.68970
    R8        3.75861  -0.00025  -0.02668   0.00141  -0.02527   3.73334
    R9        1.83726  -0.00031  -0.00203   0.00019  -0.00184   1.83542
   R10        2.05741   0.00012   0.00022  -0.00002   0.00020   2.05761
   R11        2.05983   0.00014   0.00030   0.00002   0.00032   2.06015
   R12        2.05897   0.00008   0.00023  -0.00012   0.00011   2.05908
   R13        2.87815   0.00006   0.00007  -0.00048  -0.00041   2.87773
   R14        2.07112   0.00019   0.00060   0.00000   0.00060   2.07172
   R15        2.05980   0.00007   0.00024  -0.00013   0.00011   2.05991
   R16        2.88736   0.00008   0.00160  -0.00055   0.00105   2.88841
   R17        2.95105   0.00022   0.00536  -0.00075   0.00461   2.95566
   R18        2.42752  -0.00100  -0.00247  -0.00059  -0.00305   2.42446
   R19        2.06340   0.00018   0.00013   0.00014   0.00026   2.06366
   R20        2.06960   0.00017   0.00004   0.00024   0.00029   2.06989
   R21        2.61901  -0.00075  -0.00071  -0.00070  -0.00141   2.61760
   R22        1.83033  -0.00025   0.00037   0.00039   0.00075   1.83109
    A1        1.88194  -0.00004  -0.00019   0.00015  -0.00004   1.88190
    A2        1.89597  -0.00002  -0.00023   0.00013  -0.00010   1.89587
    A3        1.92845   0.00001   0.00084  -0.00032   0.00052   1.92896
    A4        1.89653  -0.00006  -0.00054   0.00006  -0.00048   1.89605
    A5        1.92845   0.00008   0.00016  -0.00003   0.00013   1.92859
    A6        1.93131   0.00002  -0.00007   0.00003  -0.00004   1.93127
    A7        1.92254   0.00000   0.00155  -0.00064   0.00091   1.92345
    A8        1.93467  -0.00003   0.00016  -0.00079  -0.00063   1.93403
    A9        1.95679  -0.00002  -0.00011   0.00004  -0.00007   1.95673
   A10        1.88221  -0.00007  -0.00007  -0.00060  -0.00068   1.88154
   A11        1.91862   0.00007  -0.00072   0.00110   0.00039   1.91901
   A12        1.84630   0.00006  -0.00093   0.00093   0.00000   1.84630
   A13        1.89990  -0.00075   0.01294  -0.00528   0.00787   1.90777
   A14        1.86745   0.00015   0.00325   0.00126   0.00774   1.87519
   A15        1.36379   0.00068   0.02921   0.00129   0.03297   1.39676
   A16        1.88884  -0.00007  -0.00078  -0.00026  -0.00105   1.88779
   A17        1.88891  -0.00007  -0.00013   0.00000  -0.00012   1.88879
   A18        1.94104   0.00006   0.00014  -0.00004   0.00010   1.94114
   A19        1.88726  -0.00003   0.00005   0.00007   0.00012   1.88738
   A20        1.93467   0.00001   0.00022   0.00013   0.00034   1.93501
   A21        1.92155   0.00009   0.00047   0.00010   0.00057   1.92212
   A22        1.92244  -0.00002  -0.00029  -0.00004  -0.00033   1.92211
   A23        1.92849   0.00005   0.00046   0.00018   0.00064   1.92912
   A24        1.97223  -0.00008   0.00045  -0.00070  -0.00025   1.97198
   A25        1.87868  -0.00004  -0.00058   0.00004  -0.00054   1.87814
   A26        1.89656   0.00007  -0.00035   0.00039   0.00003   1.89659
   A27        1.86216   0.00003   0.00027   0.00018   0.00046   1.86262
   A28        2.01961  -0.00020  -0.00650   0.00017  -0.00630   2.01331
   A29        2.02506   0.00019   0.00182  -0.00005   0.00183   2.02690
   A30        1.98464  -0.00003  -0.00053  -0.00072  -0.00123   1.98341
   A31        1.90468   0.00020  -0.00059  -0.00075  -0.00132   1.90335
   A32        1.82580   0.00018  -0.00165   0.00066  -0.00097   1.82483
   A33        1.98466  -0.00059  -0.00051   0.00003  -0.00048   1.98418
   A34        1.90926  -0.00011   0.00102  -0.00072   0.00032   1.90958
   A35        1.87499   0.00017   0.00137   0.00012   0.00149   1.87647
   A36        1.96339   0.00016   0.00029   0.00058   0.00087   1.96426
   A37        1.89483  -0.00176  -0.00746   0.00137  -0.00608   1.88875
   A38        2.63000  -0.00110   0.00583  -0.00350   0.00233   2.63233
    D1        1.04308   0.00008   0.00045   0.00263   0.00308   1.04615
    D2        3.12485  -0.00003   0.00145   0.00096   0.00242   3.12727
    D3       -1.09942   0.00001   0.00032   0.00164   0.00196  -1.09746
    D4       -1.03817   0.00007   0.00005   0.00267   0.00271  -1.03546
    D5        1.04360  -0.00004   0.00105   0.00100   0.00205   1.04565
    D6        3.10251  -0.00001  -0.00009   0.00168   0.00160   3.10411
    D7       -3.13950   0.00007   0.00066   0.00260   0.00326  -3.13624
    D8       -1.05773  -0.00004   0.00166   0.00094   0.00260  -1.05513
    D9        1.00119   0.00000   0.00052   0.00161   0.00214   1.00333
   D10        2.44616   0.00027   0.04253  -0.00477   0.03726   2.48341
   D11        0.99839  -0.00032   0.00124  -0.00516  -0.00342   0.99497
   D12        0.30144   0.00024   0.04112  -0.00477   0.03585   0.33729
   D13       -1.14633  -0.00035  -0.00017  -0.00516  -0.00483  -1.15116
   D14       -1.72628   0.00025   0.04206  -0.00511   0.03645  -1.68984
   D15        3.10913  -0.00033   0.00077  -0.00550  -0.00423   3.10491
   D16       -1.55664   0.00002   0.00319   0.00699   0.01275  -1.54389
   D17        0.26055   0.00048   0.02342   0.00941   0.03025   0.29080
   D18       -1.04816  -0.00002   0.00302   0.00156   0.00458  -1.04358
   D19       -3.12160   0.00001   0.00364   0.00143   0.00507  -3.11653
   D20        1.07661  -0.00001   0.00267   0.00154   0.00421   1.08082
   D21        3.13281   0.00001   0.00378   0.00183   0.00561   3.13842
   D22        1.05937   0.00005   0.00439   0.00170   0.00609   1.06546
   D23       -1.02560   0.00003   0.00342   0.00181   0.00523  -1.02037
   D24        1.04540  -0.00001   0.00327   0.00160   0.00487   1.05027
   D25       -1.02804   0.00002   0.00389   0.00147   0.00536  -1.02269
   D26       -3.11301   0.00000   0.00291   0.00158   0.00450  -3.10852
   D27        2.86150   0.00007   0.01675   0.00400   0.02074   2.88224
   D28       -1.02980   0.00001   0.01025   0.00296   0.01322  -1.01659
   D29       -1.28240   0.00004   0.01642   0.00376   0.02016  -1.26224
   D30        1.10948  -0.00002   0.00992   0.00271   0.01264   1.12212
   D31        0.73871   0.00004   0.01571   0.00409   0.01978   0.75849
   D32        3.13059  -0.00002   0.00921   0.00304   0.01226  -3.14033
   D33        1.49272   0.00008  -0.00842   0.00231  -0.00614   1.48658
   D34       -0.54889   0.00002  -0.00852   0.00315  -0.00538  -0.55427
   D35       -2.69766   0.00005  -0.00743   0.00195  -0.00550  -2.70317
   D36       -0.91630   0.00005  -0.00326   0.00305  -0.00019  -0.91650
   D37       -2.95792  -0.00002  -0.00336   0.00390   0.00057  -2.95735
   D38        1.17649   0.00002  -0.00227   0.00269   0.00045   1.17694
   D39        0.98438  -0.00004   0.00724  -0.00011   0.00714   0.99151
   D40        3.09390  -0.00004   0.00716  -0.00095   0.00620   3.10010
   D41       -1.08717   0.00004   0.00953  -0.00142   0.00812  -1.07905
   D42       -0.72493   0.00030  -0.02095  -0.00484  -0.02579  -0.75073
         Item               Value     Threshold  Converged?
 Maximum Force            0.001762     0.000450     NO 
 RMS     Force            0.000298     0.000300     YES
 Maximum Displacement     0.123923     0.001800     NO 
 RMS     Displacement     0.034348     0.001200     NO 
 Predicted change in Energy=-3.055511D-05
 GradGradGradGradGradGradGradGradGradGradGradGradGradGradGradGradGradGrad

                          Input orientation:                          
 ---------------------------------------------------------------------
 Center     Atomic      Atomic             Coordinates (Angstroms)
 Number     Number       Type             X           Y           Z
 ---------------------------------------------------------------------
      1          1           0       -1.828625    1.827120    0.703727
      2          6           0       -2.770972    1.420645    0.331580
      3          1           0       -3.535144    1.603518    1.087697
      4          1           0       -3.045664    1.955078   -0.577501
      5          6           0       -2.638416   -0.063908    0.059375
      6          1           0       -2.367776   -0.594116    0.978149
      7          1           0       -3.580440   -0.477368   -0.298591
      8          8           0       -1.683048   -0.338626   -0.959281
      9          1           0        1.694699    2.504551    0.760608
     10          6           0        1.625636    2.242326   -0.293926
     11          1           0        0.603760    2.429514   -0.624430
     12          1           0        2.289109    2.901456   -0.853045
     13          6           0        2.013315    0.788201   -0.526819
     14          1           0        3.043146    0.614279   -0.193513
     15          1           0        1.964697    0.544886   -1.588261
     16          6           0        1.093132   -0.197479    0.192872
     17          6           0        1.200724   -1.683642   -0.282577
     18          1           0        2.018263   -2.170954    0.252878
     19          1           0        1.452282   -1.614791   -1.346411
     20          8           0        0.053011   -2.425089   -0.055168
     21          1           0       -0.687021   -1.980401   -0.495064
     22          8           0        1.013769   -0.069384    1.466961
     23          1           0       -0.838515    0.050623   -0.678931
 ---------------------------------------------------------------------
                    Distance matrix (angstroms):
                    1          2          3          4          5
     1  H    0.000000
     2  C    1.091666   0.000000
     3  H    1.763416   1.090465   0.000000
     4  H    1.771751   1.089725   1.770895   0.000000
     5  C    2.155676   1.515112   2.154501   2.155867   0.000000
     6  H    2.495671   2.154038   2.490852   3.062347   1.094766
     7  H    3.063359   2.157500   2.500787   2.506106   1.089265
     8  O    2.734455   2.438223   3.375248   2.695098   1.423327
     9  H    3.588309   4.615315   5.316964   4.956158   5.085725
    10  C    3.619341   4.516257   5.380577   4.688707   4.860625
    11  H    2.836085   3.649739   4.554578   3.680434   4.146861
    12  H    4.531387   5.403754   6.274794   5.425068   5.822920
    13  C    4.165825   4.901656   5.835820   5.192055   4.765324
    14  H    5.100017   5.893209   6.774510   6.246503   5.727481
    15  H    4.613744   5.184526   6.207230   5.302264   4.926864
    16  C    3.591189   4.191523   5.046309   4.728277   3.736324
    17  C    4.740802   5.078204   5.925497   5.599918   4.180846
    18  H    5.566544   5.986865   6.766379   6.584605   5.114856
    19  H    5.178240   5.464924   6.415357   5.793678   4.595137
    20  O    4.711450   4.786870   5.514587   5.390777   3.582189
    21  H    4.151817   4.073488   4.843698   4.588898   2.790752
    22  O    3.501208   4.222978   4.861589   4.975668   3.914050
    23  H    2.459269   2.575361   3.578305   2.916975   1.948810
                    6          7          8          9         10
     6  H    0.000000
     7  H    1.764724   0.000000
     8  O    2.070691   2.013916   0.000000
     9  H    5.113977   6.151491   4.738233   0.000000
    10  C    5.060722   5.873669   4.248694   1.088840   0.000000
    11  H    4.532177   5.105259   3.606136   1.764684   1.090184
    12  H    6.104004   6.795254   5.127129   1.764861   1.089616
    13  C    4.834220   5.739673   3.888427   2.169064   1.522830
    14  H    5.666664   6.713764   4.881736   2.510335   2.161007
    15  H    5.162762   5.784186   3.805556   3.070891   2.161381
    16  C    3.570975   4.707669   3.009079   2.825805   2.544245
    17  C    3.938361   4.931013   3.253174   4.344331   3.948912
    18  H    4.716966   5.875187   4.304238   4.714110   4.464324
    19  H    4.586741   5.264973   3.407163   4.633279   4.001891
    20  O    3.206308   4.129750   2.860883   5.259466   4.931016
    21  H    2.630035   3.266433   1.975600   5.231070   4.818741
    22  O    3.456750   4.938662   3.637577   2.754586   2.969698
    23  H    2.345259   2.818082   0.971261   3.809358   3.320215
                   11         12         13         14         15
    11  H    0.000000
    12  H    1.765048   0.000000
    13  C    2.165705   2.155999   0.000000
    14  H    3.071053   2.496945   1.096309   0.000000
    15  H    2.516534   2.489821   1.090057   1.764423   0.000000
    16  C    2.794380   3.482485   1.528482   2.147277   2.117349
    17  C    4.170286   4.746909   2.613421   2.946675   2.693475
    18  H    4.892320   5.198632   3.060156   3.001196   3.281532
    19  H    4.194956   4.619544   2.600166   2.971326   2.232772
    20  O    4.918796   5.831709   3.793479   4.265889   3.850412
    21  H    4.596761   5.728702   3.867555   4.553839   3.821487
    22  O    3.284284   3.979298   2.389499   2.709786   3.258216
    23  H    2.782490   4.235516   2.949592   3.952294   2.988173
                   16         17         18         19         20
    16  C    0.000000
    17  C    1.564068   0.000000
    18  H    2.180384   1.092041   0.000000
    19  H    2.123006   1.095337   1.785323   0.000000
    20  O    2.470956   1.385173   2.005416   2.069263   0.000000
    21  H    2.611707   1.922706   2.813235   2.331325   0.968970
    22  O    1.282970   2.387816   2.626709   3.239697   2.964672
    23  H    2.133742   2.706154   3.736958   2.909791   2.704265
                   21         22         23
    21  H    0.000000
    22  O    3.224006   0.000000
    23  H    2.044949   2.837289   0.000000
 Stoichiometry    C6H14O3(3)
 Framework group  C1[X(C6H14O3)]
 Deg. of freedom    63
 Full point group                 C1      NOp   1
 Largest Abelian subgroup         C1      NOp   1
 Largest concise Abelian subgroup C1      NOp   1
                         Standard orientation:                         
 ---------------------------------------------------------------------
 Center     Atomic      Atomic             Coordinates (Angstroms)
 Number     Number       Type             X           Y           Z
 ---------------------------------------------------------------------
      1          1           0       -1.843265    1.773111    0.678170
      2          6           0       -2.765604    1.321055    0.308481
      3          1           0       -3.542953    1.491299    1.054041
      4          1           0       -3.053160    1.822684   -0.615197
      5          6           0       -2.572371   -0.163086    0.072789
      6          1           0       -2.289113   -0.660426    1.006025
      7          1           0       -3.494235   -0.621773   -0.282554
      8          8           0       -1.598074   -0.423691   -0.931547
      9          1           0        1.650047    2.590474    0.746360
     10          6           0        1.600567    2.300998   -0.302129
     11          1           0        0.575043    2.439812   -0.644962
     12          1           0        2.242451    2.972517   -0.871612
     13          6           0        2.047175    0.858266   -0.497258
     14          1           0        3.080102    0.733085   -0.151879
     15          1           0        2.017440    0.588326   -1.552944
     16          6           0        1.160236   -0.145831    0.238530
     17          6           0        1.330364   -1.637348   -0.200499
     18          1           0        2.161735   -2.079227    0.352782
     19          1           0        1.588299   -1.583639   -1.263677
     20          8           0        0.210768   -2.418042    0.035565
     21          1           0       -0.542316   -2.013430   -0.420566
     22          8           0        1.064770    0.008949    1.508546
     23          1           0       -0.771990    0.005131   -0.653978
 ---------------------------------------------------------------------
 Rotational constants (GHZ):           1.5259004           1.0343870           0.7348825
 Standard basis: Aug-CC-pVTZ (5D, 7F)
 There are   845 symmetry adapted cartesian basis functions of A   symmetry.
 There are   736 symmetry adapted basis functions of A   symmetry.
   736 basis functions,  1026 primitive gaussians,   845 cartesian basis functions
    38 alpha electrons       36 beta electrons
       nuclear repulsion energy       483.8988854840 Hartrees.
 NAtoms=   23 NActive=   23 NUniq=   23 SFac= 1.00D+00 NAtFMM=   60 NAOKFM=F Big=F
 Integral buffers will be    131072 words long.
 Raffenetti 2 integral format.
 Two-electron integral symmetry is turned on.
 Nuclear repulsion after empirical dispersion term =      483.8855442614 Hartrees.
 One-electron integrals computed using PRISM.
 NBasis=   736 RedAO= T EigKep=  4.04D-06  NBF=   736
 NBsUse=   736 1.00D-06 EigRej= -1.00D+00 NBFU=   736
 Initial guess from the checkpoint file:  "Forward-wb-opt.chk"
 B after Tr=     0.000000    0.000000    0.000000
         Rot=    0.999992    0.000234    0.000205    0.004101 Ang=   0.47 deg.
 Initial guess <Sx>= 0.0000 <Sy>= 0.0000 <Sz>= 1.0000 <S**2>= 2.0078 S= 1.0026
 ExpMin= 2.53D-02 ExpMax= 1.53D+04 ExpMxC= 5.22D+02 IAcc=3 IRadAn=         7 AccDes= 0.00D+00
 Harris functional with IExCor= 4639 and IRadAn=       7 diagonalized for initial guess.
 HarFok:  IExCor= 4639 AccDes= 0.00D+00 IRadAn=         7 IDoV= 1 UseB2=F ITyADJ=14
 ICtDFT=  3500011 ScaDFX=  1.000000  1.000000  1.000000  1.000000
 FoFCou: FMM=F IPFlag=           0 FMFlag=      100000 FMFlg1=           0
         NFxFlg=           0 DoJE=T BraDBF=F KetDBF=T FulRan=T
         wScrn=  0.000000 ICntrl=       500 IOpCl=  0 I1Cent=   200000004 NGrid=           0
         NMat0=    1 NMatS0=      1 NMatT0=    0 NMatD0=    1 NMtDS0=    0 NMtDT0=    0
 Petite list used in FoFCou.
 Requested convergence on RMS density matrix=1.00D-08 within 128 cycles.
 Requested convergence on MAX density matrix=1.00D-06.
 Requested convergence on             energy=1.00D-06.
 No special actions if energy rises.
 SCF Done:  E(UwB97XD) =  -462.650610482     A.U. after   15 cycles
            NFock= 15  Conv=0.83D-08     -V/T= 2.0059
 <Sx>= 0.0000 <Sy>= 0.0000 <Sz>= 1.0000 <S**2>= 2.0078 S= 1.0026
 <L.S>=  0.00000000000    
 Annihilation of the first spin contaminant:
 S**2 before annihilation     2.0078,   after     2.0000
 Calling FoFJK, ICntrl=      2127 FMM=F ISym2X=0 I1Cent= 0 IOpClX= 1 NMat=1 NMatS=1 NMatT=0.
 ***** Axes restored to original set *****
 -------------------------------------------------------------------
 Center     Atomic                   Forces (Hartrees/Bohr)
 Number     Number              X              Y              Z
 -------------------------------------------------------------------
      1        1           0.000086597    0.000034107    0.000021474
      2        6          -0.000115016    0.000023646    0.000041925
      3        1          -0.000000398    0.000031097    0.000034435
      4        1           0.000002479    0.000045130   -0.000021061
      5        6           0.000809956   -0.000166036   -0.000255127
      6        1          -0.000013316   -0.000086828    0.000087344
      7        1          -0.000038038   -0.000025280   -0.000046396
      8        8          -0.000087249   -0.000404249    0.000007812
      9        1           0.000001915    0.000029159    0.000042008
     10        6           0.000082471   -0.000040577    0.000008899
     11        1          -0.000056470    0.000024734   -0.000034671
     12        1          -0.000009150    0.000055209   -0.000015012
     13        6          -0.000073998   -0.000051386   -0.000064095
     14        1           0.000077856   -0.000000770    0.000006158
     15        1           0.000029601   -0.000009463   -0.000033549
     16        6          -0.000054880    0.000221775    0.000371501
     17        6          -0.000551779   -0.000172232    0.000051731
     18        1           0.000095143   -0.000022365    0.000010190
     19        1           0.000079337   -0.000029817   -0.000070334
     20        8           0.000258684    0.000421104    0.000183503
     21        1          -0.000360534   -0.000191028   -0.000305989
     22        8          -0.000028981   -0.000088469   -0.000249724
     23        1          -0.000134230    0.000402541    0.000228979
 -------------------------------------------------------------------
 Cartesian Forces:  Max     0.000809956 RMS     0.000186459

 GradGradGradGradGradGradGradGradGradGradGradGradGradGradGradGradGradGrad
 Berny optimization.
 Using GEDIIS/GDIIS optimizer.
 FormGI is forming the generalized inverse of G from B-inverse, IUseBI=4.
 Internal  Forces:  Max     0.000993783 RMS     0.000179750
 Search for a local minimum.
 Step number  11 out of a maximum of  112
 All quantities printed in internal units (Hartrees-Bohrs-Radians)
 Mixed Optimization -- En-DIIS/RFO-DIIS
 Swapping is turned off.
 Update second derivatives using D2CorX and points    7    8    9   10   11
 DE= -4.60D-05 DEPred=-3.06D-05 R= 1.51D+00
 TightC=F SS=  1.41D+00  RLast= 1.00D-01 DXNew= 1.1600D+00 3.0054D-01
 Trust test= 1.51D+00 RLast= 1.00D-01 DXMaxT set to 6.90D-01
 ITU=  1  1  1  1  1  1  1  1  0  0  0
     Eigenvalues ---    0.00085   0.00227   0.00238   0.00345   0.00434
     Eigenvalues ---    0.00454   0.01311   0.01839   0.02406   0.03966
     Eigenvalues ---    0.04288   0.04364   0.05275   0.05492   0.05523
     Eigenvalues ---    0.05615   0.05627   0.05667   0.05710   0.06247
     Eigenvalues ---    0.07620   0.09374   0.09575   0.10343   0.11878
     Eigenvalues ---    0.12820   0.12831   0.13299   0.14770   0.15983
     Eigenvalues ---    0.16000   0.16001   0.16005   0.16019   0.16220
     Eigenvalues ---    0.19589   0.20427   0.21990   0.22056   0.23492
     Eigenvalues ---    0.24926   0.25970   0.28522   0.29418   0.31101
     Eigenvalues ---    0.33314   0.33688   0.33816   0.33919   0.34003
     Eigenvalues ---    0.34044   0.34094   0.34127   0.34170   0.34261
     Eigenvalues ---    0.34329   0.35000   0.38432   0.42619   0.49790
     Eigenvalues ---    0.51968   0.58431   0.69583
 En-DIIS/RFO-DIIS/Sim-DIIS IScMMF=       -3 using points:    11   10    9    8    7    6    5
 RFO step:  Lambda=-8.67462420D-05.
 DidBck=T Rises=F RFO-DIIS coefs:    0.51743    1.71284   -2.00000    0.15990    0.44883
                  RFO-DIIS coefs:    0.34417   -0.18316
 Iteration  1 RMS(Cart)=  0.03447260 RMS(Int)=  0.00051721
 Iteration  2 RMS(Cart)=  0.00067139 RMS(Int)=  0.00035901
 Iteration  3 RMS(Cart)=  0.00000031 RMS(Int)=  0.00035901
 Variable       Old X    -DE/DX   Delta X   Delta X   Delta X     New X
                                 (Linear)    (Quad)   (Total)
    R1        2.06295   0.00009   0.00031  -0.00021   0.00010   2.06305
    R2        2.06068   0.00003   0.00028  -0.00029   0.00000   2.06068
    R3        2.05928   0.00004   0.00024  -0.00007   0.00017   2.05946
    R4        2.86315   0.00015   0.00061  -0.00066  -0.00004   2.86310
    R5        2.06881   0.00011   0.00026  -0.00014   0.00012   2.06893
    R6        2.05841   0.00006   0.00018  -0.00011   0.00006   2.05847
    R7        2.68970  -0.00062   0.00026  -0.00026   0.00001   2.68970
    R8        3.73334  -0.00040  -0.00545   0.01342   0.00797   3.74131
    R9        1.83542   0.00011   0.00002  -0.00128  -0.00126   1.83416
   R10        2.05761   0.00005   0.00026  -0.00015   0.00011   2.05772
   R11        2.06015   0.00007   0.00029  -0.00012   0.00017   2.06032
   R12        2.05908   0.00004   0.00026  -0.00025   0.00001   2.05909
   R13        2.87773   0.00006   0.00053  -0.00071  -0.00018   2.87756
   R14        2.07172   0.00008   0.00038  -0.00006   0.00032   2.07204
   R15        2.05991   0.00003   0.00027  -0.00019   0.00008   2.05999
   R16        2.88841   0.00008   0.00058   0.00017   0.00074   2.88916
   R17        2.95566   0.00015   0.00127  -0.00026   0.00101   2.95667
   R18        2.42446  -0.00025  -0.00034  -0.00090  -0.00125   2.42321
   R19        2.06366   0.00009   0.00029  -0.00019   0.00010   2.06376
   R20        2.06989   0.00008   0.00023  -0.00024   0.00000   2.06988
   R21        2.61760  -0.00039   0.00002   0.00036   0.00038   2.61798
   R22        1.83109  -0.00018  -0.00001  -0.00062  -0.00063   1.83046
    A1        1.88190  -0.00001  -0.00017  -0.00007  -0.00024   1.88165
    A2        1.89587  -0.00002  -0.00027   0.00069   0.00042   1.89628
    A3        1.92896  -0.00003   0.00025  -0.00059  -0.00034   1.92863
    A4        1.89605  -0.00002  -0.00019  -0.00017  -0.00036   1.89570
    A5        1.92859   0.00004   0.00030   0.00001   0.00031   1.92889
    A6        1.93127   0.00004   0.00006   0.00014   0.00020   1.93147
    A7        1.92345  -0.00003   0.00041  -0.00042   0.00000   1.92345
    A8        1.93403   0.00002   0.00026   0.00006   0.00032   1.93435
    A9        1.95673   0.00007   0.00011  -0.00004   0.00008   1.95681
   A10        1.88154   0.00000  -0.00024   0.00056   0.00032   1.88186
   A11        1.91901  -0.00001  -0.00028   0.00000  -0.00027   1.91875
   A12        1.84630  -0.00005  -0.00034  -0.00012  -0.00046   1.84584
   A13        1.90777  -0.00082   0.00368  -0.02607  -0.02223   1.88554
   A14        1.87519  -0.00052  -0.00152  -0.00266  -0.00210   1.87309
   A15        1.39676   0.00039   0.00263   0.00612   0.01033   1.40709
   A16        1.88779  -0.00001  -0.00018  -0.00040  -0.00058   1.88721
   A17        1.88879  -0.00003  -0.00016   0.00005  -0.00011   1.88868
   A18        1.94114   0.00002   0.00020  -0.00015   0.00005   1.94119
   A19        1.88738  -0.00004  -0.00012   0.00011  -0.00001   1.88737
   A20        1.93501   0.00000   0.00000   0.00021   0.00020   1.93522
   A21        1.92212   0.00005   0.00025   0.00017   0.00042   1.92254
   A22        1.92211  -0.00001  -0.00018   0.00013  -0.00005   1.92205
   A23        1.92912   0.00000   0.00005   0.00029   0.00034   1.92947
   A24        1.97198   0.00002   0.00029  -0.00036  -0.00007   1.97191
   A25        1.87814  -0.00001  -0.00035  -0.00002  -0.00037   1.87777
   A26        1.89659   0.00000   0.00006   0.00001   0.00008   1.89667
   A27        1.86262   0.00000   0.00010  -0.00004   0.00006   1.86268
   A28        2.01331  -0.00010  -0.00087  -0.00165  -0.00251   2.01080
   A29        2.02690   0.00011   0.00018   0.00069   0.00089   2.02778
   A30        1.98341  -0.00002   0.00014  -0.00004   0.00010   1.98351
   A31        1.90335   0.00001   0.00048  -0.00061  -0.00013   1.90323
   A32        1.82483   0.00000  -0.00047   0.00069   0.00022   1.82505
   A33        1.98418   0.00000   0.00006  -0.00016  -0.00009   1.98408
   A34        1.90958  -0.00004  -0.00017   0.00008  -0.00007   1.90951
   A35        1.87647   0.00001   0.00010  -0.00021  -0.00011   1.87636
   A36        1.96426   0.00002  -0.00003   0.00020   0.00017   1.96443
   A37        1.88875  -0.00038  -0.00303   0.00035  -0.00268   1.88607
   A38        2.63233  -0.00099   0.00122  -0.00914  -0.00792   2.62441
    D1        1.04615   0.00001   0.00009   0.00039   0.00048   1.04664
    D2        3.12727   0.00000   0.00024   0.00085   0.00108   3.12835
    D3       -1.09746   0.00000   0.00005   0.00071   0.00077  -1.09669
    D4       -1.03546   0.00002  -0.00005   0.00085   0.00080  -1.03466
    D5        1.04565   0.00001   0.00009   0.00131   0.00140   1.04705
    D6        3.10411   0.00001  -0.00009   0.00118   0.00109   3.10519
    D7       -3.13624   0.00000  -0.00005   0.00096   0.00091  -3.13532
    D8       -1.05513  -0.00001   0.00010   0.00142   0.00152  -1.05361
    D9        1.00333  -0.00001  -0.00009   0.00129   0.00120   1.00453
   D10        2.48341  -0.00004   0.00842  -0.03189  -0.02380   2.45961
   D11        0.99497  -0.00006   0.00188  -0.03028  -0.02806   0.96691
   D12        0.33729  -0.00004   0.00799  -0.03132  -0.02366   0.31362
   D13       -1.15116  -0.00006   0.00145  -0.02971  -0.02792  -1.17908
   D14       -1.68984   0.00000   0.00859  -0.03191  -0.02366  -1.71349
   D15        3.10491  -0.00002   0.00205  -0.03030  -0.02792   3.07699
   D16       -1.54389   0.00029   0.00034   0.06833   0.07036  -1.47353
   D17        0.29080  -0.00007   0.00512   0.06972   0.07316   0.36396
   D18       -1.04358  -0.00001  -0.00001   0.00328   0.00327  -1.04031
   D19       -3.11653   0.00001   0.00051   0.00304   0.00355  -3.11299
   D20        1.08082   0.00000   0.00014   0.00313   0.00328   1.08410
   D21        3.13842  -0.00001   0.00009   0.00374   0.00383  -3.14094
   D22        1.06546   0.00001   0.00061   0.00350   0.00411   1.06957
   D23       -1.02037  -0.00001   0.00024   0.00360   0.00384  -1.01653
   D24        1.05027   0.00000   0.00008   0.00336   0.00344   1.05371
   D25       -1.02269   0.00002   0.00060   0.00312   0.00372  -1.01896
   D26       -3.10852   0.00001   0.00024   0.00322   0.00345  -3.10506
   D27        2.88224   0.00001   0.00053   0.00682   0.00735   2.88958
   D28       -1.01659  -0.00001  -0.00004   0.00558   0.00555  -1.01104
   D29       -1.26224   0.00001   0.00055   0.00674   0.00729  -1.25495
   D30        1.12212  -0.00002  -0.00003   0.00551   0.00549   1.12761
   D31        0.75849   0.00000   0.00022   0.00671   0.00692   0.76541
   D32       -3.14033  -0.00002  -0.00036   0.00547   0.00512  -3.13521
   D33        1.48658  -0.00002  -0.00209  -0.00840  -0.01051   1.47607
   D34       -0.55427   0.00003  -0.00191  -0.00857  -0.01048  -0.56476
   D35       -2.70317   0.00001  -0.00159  -0.00920  -0.01080  -2.71396
   D36       -0.91650  -0.00005  -0.00160  -0.00753  -0.00913  -0.92563
   D37       -2.95735   0.00000  -0.00143  -0.00770  -0.00911  -2.96646
   D38        1.17694  -0.00003  -0.00110  -0.00834  -0.00942   1.16752
   D39        0.99151  -0.00006  -0.00109   0.00568   0.00459   0.99611
   D40        3.10010  -0.00004  -0.00036   0.00466   0.00430   3.10440
   D41       -1.07905  -0.00007  -0.00051   0.00475   0.00425  -1.07480
   D42       -0.75073   0.00008   0.00184  -0.04665  -0.04481  -0.79554
         Item               Value     Threshold  Converged?
 Maximum Force            0.000994     0.000450     NO 
 RMS     Force            0.000180     0.000300     YES
 Maximum Displacement     0.123497     0.001800     NO 
 RMS     Displacement     0.034543     0.001200     NO 
 Predicted change in Energy=-3.264405D-05
 GradGradGradGradGradGradGradGradGradGradGradGradGradGradGradGradGradGrad

                          Input orientation:                          
 ---------------------------------------------------------------------
 Center     Atomic      Atomic             Coordinates (Angstroms)
 Number     Number       Type             X           Y           Z
 ---------------------------------------------------------------------
      1          1           0       -1.786938    1.797057    0.711799
      2          6           0       -2.741104    1.405051    0.354376
      3          1           0       -3.485829    1.580371    1.131396
      4          1           0       -3.032750    1.958212   -0.538180
      5          6           0       -2.627002   -0.075270    0.052507
      6          1           0       -2.340053   -0.624266    0.955236
      7          1           0       -3.579983   -0.474932   -0.291975
      8          8           0       -1.696927   -0.339024   -0.992128
      9          1           0        1.672339    2.520947    0.744183
     10          6           0        1.625439    2.248731   -0.309099
     11          1           0        0.612064    2.438472   -0.663738
     12          1           0        2.304763    2.899004   -0.859497
     13          6           0        2.009784    0.790345   -0.519142
     14          1           0        3.029812    0.613226   -0.157984
     15          1           0        1.987156    0.537525   -1.579277
     16          6           0        1.065037   -0.183422    0.185621
     17          6           0        1.185380   -1.675638   -0.269122
     18          1           0        1.992654   -2.154379    0.289252
     19          1           0        1.458818   -1.619678   -1.328300
     20          8           0        0.034537   -2.416822   -0.055886
     21          1           0       -0.694516   -1.979864   -0.520437
     22          8           0        0.948417   -0.040247    1.454565
     23          1           0       -0.851179    0.061042   -0.733841
 ---------------------------------------------------------------------
                    Distance matrix (angstroms):
                    1          2          3          4          5
     1  H    0.000000
     2  C    1.091720   0.000000
     3  H    1.763305   1.090464   0.000000
     4  H    1.772136   1.089817   1.770742   0.000000
     5  C    2.155454   1.515089   2.154700   2.156059   0.000000
     6  H    2.495597   2.154066   2.490835   3.062566   1.094831
     7  H    3.063414   2.157735   2.501823   2.506046   1.089298
     8  O    2.733919   2.438273   3.375441   2.695883   1.423330
     9  H    3.534355   4.568988   5.257501   4.909072   5.069822
    10  C    3.590343   4.496520   5.352270   4.672859   4.859526
    11  H    2.838789   3.653526   4.555389   3.678463   4.162145
    12  H    4.519434   5.400571   6.263658   5.429308   5.830984
    13  C    4.116283   4.869480   5.792252   5.176043   4.751405
    14  H    5.035778   5.847476   6.712038   6.221591   5.702445
    15  H    4.591213   5.181511   6.195872   5.319933   4.932412
    16  C    3.511826   4.127763   4.971502   4.679993   3.696020
    17  C    4.675093   5.029579   5.863722   5.574036   4.147153
    18  H    5.484315   5.923027   6.683662   6.546200   5.071485
    19  H    5.135272   5.442401   6.382786   5.796531   4.581020
    20  O    4.654448   4.741224   5.457121   5.364865   3.546604
    21  H    4.120306   4.051107   4.816145   4.579966   2.773128
    22  O    3.377803   4.112404   4.732164   4.880016   3.840653
    23  H    2.445254   2.561716   3.567751   2.897721   1.946913
                    6          7          8          9         10
     6  H    0.000000
     7  H    1.765010   0.000000
     8  O    2.070556   2.013600   0.000000
     9  H    5.102568   6.134802   4.748280   0.000000
    10  C    5.057448   5.874951   4.266277   1.088900   0.000000
    11  H    4.551531   5.118533   3.626812   1.764433   1.090275
    12  H    6.105818   6.807038   5.149363   1.764845   1.089621
    13  C    4.805830   5.735680   3.903703   2.169065   1.522737
    14  H    5.621930   6.700107   4.893326   2.509190   2.161013
    15  H    5.147645   5.803038   3.832173   3.071080   2.161577
    16  C    3.518705   4.678598   3.006617   2.827440   2.544439
    17  C    3.877256   4.914356   3.258369   4.344565   3.949168
    18  H    4.642966   5.849158   4.307024   4.708315   4.458727
    19  H    4.542775   5.270097   3.422253   4.635251   4.003888
    20  O    3.142341   4.109918   2.862125   5.263465   4.935835
    21  H    2.592884   3.262350   1.979817   5.240092   4.827823
    22  O    3.377047   4.872961   3.615718   2.754708   2.967876
    23  H    2.353587   2.815827   0.970595   3.821496   3.331671
                   11         12         13         14         15
    11  H    0.000000
    12  H    1.765118   0.000000
    13  C    2.165837   2.156223   0.000000
    14  H    3.071288   2.498519   1.096478   0.000000
    15  H    2.518469   2.489084   1.090099   1.764352   0.000000
    16  C    2.793013   3.482893   1.528876   2.147803   2.117766
    17  C    4.172567   4.746464   2.612130   2.941630   2.693964
    18  H    4.889631   5.191697   3.053718   2.989207   3.276855
    19  H    4.198477   4.621027   2.601252   2.970442   2.235096
    20  O    4.927159   5.835900   3.795013   4.261841   3.855075
    21  H    4.609705   5.737072   3.871343   4.552594   3.827500
    22  O    3.277863   3.979165   2.389959   2.712849   3.258373
    23  H    2.792520   4.246151   2.960252   3.962148   2.999657
                   16         17         18         19         20
    16  C    0.000000
    17  C    1.564603   0.000000
    18  H    2.180799   1.092092   0.000000
    19  H    2.123641   1.095335   1.785318   0.000000
    20  O    2.471503   1.385374   2.005547   2.069553   0.000000
    21  H    2.611848   1.920865   2.811928   2.327923   0.968638
    22  O    1.282310   2.387834   2.630198   3.240285   2.960532
    23  H    2.139405   2.716541   3.747292   2.917925   2.717337
                   21         22         23
    21  H    0.000000
    22  O    3.219003   0.000000
    23  H    2.058004   2.835123   0.000000
 Stoichiometry    C6H14O3(3)
 Framework group  C1[X(C6H14O3)]
 Deg. of freedom    63
 Full point group                 C1      NOp   1
 Largest Abelian subgroup         C1      NOp   1
 Largest concise Abelian subgroup C1      NOp   1
                         Standard orientation:                         
 ---------------------------------------------------------------------
 Center     Atomic      Atomic             Coordinates (Angstroms)
 Number     Number       Type             X           Y           Z
 ---------------------------------------------------------------------
      1          1           0       -1.752056    1.784223    0.681272
      2          6           0       -2.695686    1.367447    0.323903
      3          1           0       -3.451859    1.550678    1.087932
      4          1           0       -2.986123    1.892341   -0.585951
      5          6           0       -2.554337   -0.118154    0.062169
      6          1           0       -2.268779   -0.638698    0.982031
      7          1           0       -3.496805   -0.542226   -0.282051
      8          8           0       -1.608406   -0.393697   -0.965039
      9          1           0        1.694517    2.565376    0.732237
     10          6           0        1.663897    2.265119   -0.314000
     11          1           0        0.651660    2.428916   -0.684468
     12          1           0        2.338816    2.911913   -0.873835
     13          6           0        2.074046    0.808265   -0.481584
     14          1           0        3.092658    0.657364   -0.104858
     15          1           0        2.067457    0.527616   -1.534916
     16          6           0        1.137228   -0.162209    0.238145
     17          6           0        1.286732   -1.663575   -0.176020
     18          1           0        2.095268   -2.114317    0.403434
     19          1           0        1.571165   -1.630708   -1.233270
     20          8           0        0.145655   -2.417745    0.044050
     21          1           0       -0.585061   -2.005041   -0.439675
     22          8           0        1.004008    0.011995    1.501563
     23          1           0       -0.772185    0.026776   -0.708153
 ---------------------------------------------------------------------
 Rotational constants (GHZ):           1.5278448           1.0470297           0.7430092
 Standard basis: Aug-CC-pVTZ (5D, 7F)
 There are   845 symmetry adapted cartesian basis functions of A   symmetry.
 There are   736 symmetry adapted basis functions of A   symmetry.
   736 basis functions,  1026 primitive gaussians,   845 cartesian basis functions
    38 alpha electrons       36 beta electrons
       nuclear repulsion energy       484.8790575244 Hartrees.
 NAtoms=   23 NActive=   23 NUniq=   23 SFac= 1.00D+00 NAtFMM=   60 NAOKFM=F Big=F
 Integral buffers will be    131072 words long.
 Raffenetti 2 integral format.
 Two-electron integral symmetry is turned on.
 Nuclear repulsion after empirical dispersion term =      484.8655795747 Hartrees.
 One-electron integrals computed using PRISM.
 NBasis=   736 RedAO= T EigKep=  3.95D-06  NBF=   736
 NBsUse=   736 1.00D-06 EigRej= -1.00D+00 NBFU=   736
 Initial guess from the checkpoint file:  "Forward-wb-opt.chk"
 B after Tr=     0.000000    0.000000    0.000000
         Rot=    0.999929    0.001749    0.002611    0.011479 Ang=   1.36 deg.
 Initial guess <Sx>= 0.0000 <Sy>= 0.0000 <Sz>= 1.0000 <S**2>= 2.0079 S= 1.0026
 ExpMin= 2.53D-02 ExpMax= 1.53D+04 ExpMxC= 5.22D+02 IAcc=3 IRadAn=         7 AccDes= 0.00D+00
 Harris functional with IExCor= 4639 and IRadAn=       7 diagonalized for initial guess.
 HarFok:  IExCor= 4639 AccDes= 0.00D+00 IRadAn=         7 IDoV= 1 UseB2=F ITyADJ=14
 ICtDFT=  3500011 ScaDFX=  1.000000  1.000000  1.000000  1.000000
 FoFCou: FMM=F IPFlag=           0 FMFlag=      100000 FMFlg1=           0
         NFxFlg=           0 DoJE=T BraDBF=F KetDBF=T FulRan=T
         wScrn=  0.000000 ICntrl=       500 IOpCl=  0 I1Cent=   200000004 NGrid=           0
         NMat0=    1 NMatS0=      1 NMatT0=    0 NMatD0=    1 NMtDS0=    0 NMtDT0=    0
 Petite list used in FoFCou.
 Requested convergence on RMS density matrix=1.00D-08 within 128 cycles.
 Requested convergence on MAX density matrix=1.00D-06.
 Requested convergence on             energy=1.00D-06.
 No special actions if energy rises.
 SCF Done:  E(UwB97XD) =  -462.650643458     A.U. after   14 cycles
            NFock= 14  Conv=0.82D-08     -V/T= 2.0059
 <Sx>= 0.0000 <Sy>= 0.0000 <Sz>= 1.0000 <S**2>= 2.0078 S= 1.0026
 <L.S>=  0.00000000000    
 Annihilation of the first spin contaminant:
 S**2 before annihilation     2.0078,   after     2.0000
 Calling FoFJK, ICntrl=      2127 FMM=F ISym2X=0 I1Cent= 0 IOpClX= 1 NMat=1 NMatS=1 NMatT=0.
 ***** Axes restored to original set *****
 -------------------------------------------------------------------
 Center     Atomic                   Forces (Hartrees/Bohr)
 Number     Number              X              Y              Z
 -------------------------------------------------------------------
      1        1           0.000066055   -0.000000973    0.000026479
      2        6          -0.000132413    0.000055140    0.000004506
      3        1           0.000015701   -0.000011691    0.000027799
      4        1           0.000021125    0.000025985   -0.000007452
      5        6           0.000614987   -0.000178601   -0.000191024
      6        1           0.000021171   -0.000005514    0.000090973
      7        1          -0.000057501   -0.000021258    0.000012874
      8        8          -0.000324970   -0.000419451   -0.000388611
      9        1           0.000012857   -0.000001062    0.000018996
     10        6          -0.000035557    0.000019585    0.000045018
     11        1          -0.000000883    0.000010188   -0.000048791
     12        1           0.000005271    0.000021965   -0.000015294
     13        6           0.000004289   -0.000100782    0.000026829
     14        1          -0.000000735    0.000008785    0.000004823
     15        1           0.000005482   -0.000012228   -0.000008583
     16        6           0.000186791    0.000124831   -0.000310012
     17        6          -0.000588987   -0.000288147    0.000272893
     18        1           0.000106070    0.000022981    0.000038586
     19        1           0.000075427    0.000002682   -0.000049337
     20        8           0.000673063    0.000605018   -0.000111732
     21        1          -0.000826391   -0.000085966   -0.000151130
     22        8          -0.000011928   -0.000011881    0.000234331
     23        1           0.000171075    0.000240394    0.000477858
 -------------------------------------------------------------------
 Cartesian Forces:  Max     0.000826391 RMS     0.000226062

 GradGradGradGradGradGradGradGradGradGradGradGradGradGradGradGradGradGrad
 Berny optimization.
 Using GEDIIS/GDIIS optimizer.
 FormGI is forming the generalized inverse of G from B-inverse, IUseBI=4.
 Internal  Forces:  Max     0.000707226 RMS     0.000161639
 Search for a local minimum.
 Step number  12 out of a maximum of  112
 All quantities printed in internal units (Hartrees-Bohrs-Radians)
 Mixed Optimization -- En-DIIS/RFO-DIIS
 Swapping is turned off.
 Update second derivatives using D2CorX and points    7    8    9   10   11
                                                     12
 DE= -3.30D-05 DEPred=-3.26D-05 R= 1.01D+00
 TightC=F SS=  1.41D+00  RLast= 1.35D-01 DXNew= 1.1600D+00 4.0380D-01
 Trust test= 1.01D+00 RLast= 1.35D-01 DXMaxT set to 6.90D-01
 ITU=  1  1  1  1  1  1  1  1  1  0  0  0
     Eigenvalues ---    0.00100   0.00220   0.00237   0.00344   0.00397
     Eigenvalues ---    0.00453   0.01223   0.01857   0.02238   0.03966
     Eigenvalues ---    0.04233   0.04365   0.05282   0.05506   0.05549
     Eigenvalues ---    0.05610   0.05633   0.05667   0.05873   0.06246
     Eigenvalues ---    0.07588   0.09374   0.09588   0.09807   0.11878
     Eigenvalues ---    0.12797   0.12829   0.13140   0.14809   0.15982
     Eigenvalues ---    0.16000   0.16002   0.16005   0.16017   0.16192
     Eigenvalues ---    0.19550   0.20639   0.21981   0.22059   0.23614
     Eigenvalues ---    0.24850   0.25589   0.28673   0.29421   0.30952
     Eigenvalues ---    0.33325   0.33617   0.33796   0.33948   0.33984
     Eigenvalues ---    0.34045   0.34100   0.34138   0.34170   0.34260
     Eigenvalues ---    0.34327   0.34479   0.39076   0.41518   0.49393
     Eigenvalues ---    0.51294   0.61150   0.70180
 En-DIIS/RFO-DIIS/Sim-DIIS IScMMF=       -3 using points:    12   11   10    9    8    7    6    5
 RFO step:  Lambda=-3.14260944D-05.
 DidBck=F Rises=F RFO-DIIS coefs:    0.99612   -0.35109    1.60950   -2.00000    0.27927
                  RFO-DIIS coefs:    0.26525    0.40808   -0.20712
 Iteration  1 RMS(Cart)=  0.00808973 RMS(Int)=  0.00033959
 Iteration  2 RMS(Cart)=  0.00004266 RMS(Int)=  0.00033903
 Iteration  3 RMS(Cart)=  0.00000002 RMS(Int)=  0.00033903
 Variable       Old X    -DE/DX   Delta X   Delta X   Delta X     New X
                                 (Linear)    (Quad)   (Total)
    R1        2.06305   0.00007   0.00023  -0.00019   0.00004   2.06309
    R2        2.06068   0.00001   0.00023  -0.00027  -0.00003   2.06064
    R3        2.05946   0.00001   0.00020  -0.00014   0.00006   2.05951
    R4        2.86310   0.00008   0.00040  -0.00040   0.00000   2.86310
    R5        2.06893   0.00008   0.00015  -0.00008   0.00007   2.06900
    R6        2.05847   0.00005   0.00010   0.00000   0.00010   2.05857
    R7        2.68970  -0.00041   0.00059  -0.00051   0.00007   2.68978
    R8        3.74131  -0.00047  -0.00217  -0.00321  -0.00538   3.73593
    R9        1.83416   0.00038  -0.00031   0.00012  -0.00019   1.83397
   R10        2.05772   0.00002   0.00021  -0.00017   0.00004   2.05776
   R11        2.06032   0.00002   0.00023  -0.00019   0.00003   2.06035
   R12        2.05909   0.00002   0.00020  -0.00018   0.00003   2.05911
   R13        2.87756   0.00005   0.00040  -0.00048  -0.00008   2.87748
   R14        2.07204   0.00000   0.00033  -0.00029   0.00004   2.07209
   R15        2.05999   0.00001   0.00022  -0.00023   0.00000   2.05998
   R16        2.88916  -0.00005   0.00050  -0.00047   0.00003   2.88919
   R17        2.95667   0.00003   0.00108  -0.00040   0.00068   2.95735
   R18        2.42321   0.00023  -0.00041   0.00006  -0.00035   2.42286
   R19        2.06376   0.00009   0.00022  -0.00007   0.00015   2.06390
   R20        2.06988   0.00007   0.00010  -0.00001   0.00009   2.06997
   R21        2.61798  -0.00034   0.00025  -0.00088  -0.00063   2.61734
   R22        1.83046   0.00019  -0.00017   0.00046   0.00029   1.83075
    A1        1.88165   0.00001  -0.00017   0.00010  -0.00007   1.88159
    A2        1.89628   0.00000  -0.00013   0.00026   0.00014   1.89642
    A3        1.92863  -0.00005   0.00023  -0.00041  -0.00018   1.92845
    A4        1.89570   0.00001  -0.00024   0.00028   0.00004   1.89574
    A5        1.92889  -0.00001   0.00025  -0.00035  -0.00011   1.92879
    A6        1.93147   0.00004   0.00003   0.00014   0.00017   1.93164
    A7        1.92345  -0.00006   0.00048  -0.00080  -0.00032   1.92313
    A8        1.93435  -0.00001   0.00033  -0.00050  -0.00016   1.93419
    A9        1.95681   0.00006   0.00003   0.00002   0.00005   1.95686
   A10        1.88186   0.00001  -0.00001  -0.00012  -0.00013   1.88173
   A11        1.91875   0.00000  -0.00041   0.00056   0.00015   1.91890
   A12        1.84584   0.00000  -0.00047   0.00090   0.00043   1.84627
   A13        1.88554  -0.00071   0.00052  -0.00521  -0.00452   1.88101
   A14        1.87309  -0.00050  -0.00133  -0.00074  -0.00012   1.87297
   A15        1.40709   0.00019   0.00355   0.00081   0.00587   1.41296
   A16        1.88721   0.00002  -0.00022   0.00013  -0.00009   1.88713
   A17        1.88868   0.00000  -0.00014   0.00010  -0.00003   1.88865
   A18        1.94119  -0.00001   0.00016  -0.00020  -0.00003   1.94116
   A19        1.88737  -0.00002  -0.00005   0.00006   0.00001   1.88738
   A20        1.93522  -0.00001   0.00003   0.00005   0.00008   1.93530
   A21        1.92254   0.00001   0.00019  -0.00014   0.00005   1.92259
   A22        1.92205   0.00000  -0.00012   0.00008  -0.00004   1.92201
   A23        1.92947   0.00000   0.00011   0.00005   0.00017   1.92963
   A24        1.97191   0.00000   0.00026  -0.00042  -0.00016   1.97175
   A25        1.87777   0.00000  -0.00032   0.00030  -0.00002   1.87775
   A26        1.89667  -0.00001   0.00004  -0.00013  -0.00009   1.89658
   A27        1.86268   0.00000  -0.00001   0.00016   0.00015   1.86283
   A28        2.01080  -0.00002  -0.00144   0.00021  -0.00121   2.00959
   A29        2.02778   0.00002   0.00003   0.00019   0.00024   2.02803
   A30        1.98351  -0.00001   0.00008  -0.00035  -0.00026   1.98325
   A31        1.90323  -0.00013   0.00057  -0.00116  -0.00057   1.90265
   A32        1.82505  -0.00011  -0.00058   0.00033  -0.00025   1.82480
   A33        1.98408   0.00035  -0.00017   0.00057   0.00040   1.98448
   A34        1.90951   0.00000   0.00009  -0.00020  -0.00010   1.90941
   A35        1.87636  -0.00006   0.00019   0.00004   0.00023   1.87659
   A36        1.96443  -0.00005  -0.00011   0.00035   0.00024   1.96468
   A37        1.88607   0.00062  -0.00340   0.00382   0.00042   1.88649
   A38        2.62441  -0.00061   0.00054  -0.00237  -0.00183   2.62257
    D1        1.04664   0.00000  -0.00038   0.00064   0.00026   1.04690
    D2        3.12835  -0.00003   0.00013  -0.00034  -0.00021   3.12814
    D3       -1.09669   0.00001  -0.00023   0.00049   0.00026  -1.09644
    D4       -1.03466   0.00003  -0.00048   0.00101   0.00053  -1.03413
    D5        1.04705   0.00000   0.00003   0.00003   0.00006   1.04711
    D6        3.10519   0.00003  -0.00033   0.00085   0.00052   3.10572
    D7       -3.13532   0.00000  -0.00037   0.00079   0.00043  -3.13490
    D8       -1.05361  -0.00004   0.00014  -0.00018  -0.00004  -1.05365
    D9        1.00453   0.00000  -0.00021   0.00064   0.00042   1.00496
   D10        2.45961  -0.00011   0.00400  -0.00318   0.00049   2.46011
   D11        0.96691   0.00005  -0.00253  -0.00235  -0.00456   0.96235
   D12        0.31362  -0.00007   0.00364  -0.00256   0.00076   0.31438
   D13       -1.17908   0.00009  -0.00289  -0.00173  -0.00430  -1.18338
   D14       -1.71349  -0.00008   0.00412  -0.00319   0.00060  -1.71289
   D15        3.07699   0.00008  -0.00241  -0.00236  -0.00445   3.07253
   D16       -1.47353   0.00020   0.00734   0.00618   0.01509  -1.45844
   D17        0.36396  -0.00021   0.01255   0.00606   0.01703   0.38100
   D18       -1.04031   0.00000   0.00047  -0.00004   0.00042  -1.03989
   D19       -3.11299   0.00000   0.00086  -0.00049   0.00037  -3.11262
   D20        1.08410   0.00000   0.00062  -0.00045   0.00017   1.08427
   D21       -3.14094  -0.00002   0.00061  -0.00011   0.00050  -3.14044
   D22        1.06957  -0.00002   0.00101  -0.00056   0.00045   1.07002
   D23       -1.01653  -0.00002   0.00077  -0.00052   0.00025  -1.01628
   D24        1.05371   0.00000   0.00053  -0.00013   0.00040   1.05411
   D25       -1.01896   0.00000   0.00093  -0.00058   0.00035  -1.01862
   D26       -3.10506   0.00000   0.00068  -0.00054   0.00015  -3.10492
   D27        2.88958   0.00000   0.00185   0.00083   0.00267   2.89225
   D28       -1.01104  -0.00003   0.00031   0.00075   0.00107  -1.00997
   D29       -1.25495   0.00000   0.00191   0.00055   0.00245  -1.25251
   D30        1.12761  -0.00003   0.00037   0.00047   0.00085   1.12845
   D31        0.76541   0.00000   0.00155   0.00091   0.00246   0.76787
   D32       -3.13521  -0.00003   0.00001   0.00084   0.00086  -3.13435
   D33        1.47607  -0.00008  -0.00210  -0.00047  -0.00259   1.47348
   D34       -0.56476   0.00004  -0.00220   0.00013  -0.00208  -0.56684
   D35       -2.71396  -0.00003  -0.00156  -0.00087  -0.00244  -2.71641
   D36       -0.92563  -0.00007  -0.00064  -0.00062  -0.00127  -0.92690
   D37       -2.96646   0.00005  -0.00075  -0.00002  -0.00075  -2.96721
   D38        1.16752  -0.00002  -0.00011  -0.00102  -0.00112   1.16640
   D39        0.99611  -0.00003   0.00020   0.00078   0.00099   0.99709
   D40        3.10440  -0.00002   0.00098  -0.00030   0.00067   3.10508
   D41       -1.07480  -0.00010   0.00116  -0.00031   0.00085  -1.07395
   D42       -0.79554  -0.00008  -0.00603  -0.00635  -0.01238  -0.80792
         Item               Value     Threshold  Converged?
 Maximum Force            0.000707     0.000450     NO 
 RMS     Force            0.000162     0.000300     YES
 Maximum Displacement     0.024952     0.001800     NO 
 RMS     Displacement     0.008099     0.001200     NO 
 Predicted change in Energy=-6.212432D-06
 GradGradGradGradGradGradGradGradGradGradGradGradGradGradGradGradGradGrad

                          Input orientation:                          
 ---------------------------------------------------------------------
 Center     Atomic      Atomic             Coordinates (Angstroms)
 Number     Number       Type             X           Y           Z
 ---------------------------------------------------------------------
      1          1           0       -1.788467    1.793734    0.711903
      2          6           0       -2.743355    1.399785    0.358498
      3          1           0       -3.484456    1.571052    1.139850
      4          1           0       -3.041369    1.954130   -0.531252
      5          6           0       -2.626339   -0.079533    0.052859
      6          1           0       -2.333394   -0.629347    0.953206
      7          1           0       -3.580025   -0.481237   -0.287437
      8          8           0       -1.700538   -0.338341   -0.996851
      9          1           0        1.676360    2.523950    0.740827
     10          6           0        1.633431    2.250305   -0.312276
     11          1           0        0.622500    2.443586   -0.671993
     12          1           0        2.317968    2.897073   -0.860369
     13          6           0        2.012966    0.790119   -0.518211
     14          1           0        3.030399    0.609459   -0.151460
     15          1           0        1.994842    0.535664   -1.578039
     16          6           0        1.060695   -0.178614    0.183392
     17          6           0        1.181120   -1.672516   -0.267006
     18          1           0        1.985475   -2.150325    0.296510
     19          1           0        1.459819   -1.619413   -1.325010
     20          8           0        0.028854   -2.411873   -0.057323
     21          1           0       -0.697799   -1.976076   -0.527017
     22          8           0        0.937240   -0.032389    1.451153
     23          1           0       -0.856006    0.067246   -0.743625
 ---------------------------------------------------------------------
                    Distance matrix (angstroms):
                    1          2          3          4          5
     1  H    0.000000
     2  C    1.091743   0.000000
     3  H    1.763265   1.090446   0.000000
     4  H    1.772265   1.089847   1.770779   0.000000
     5  C    2.155342   1.515088   2.154610   2.156206   0.000000
     6  H    2.495295   2.153863   2.490288   3.062548   1.094868
     7  H    3.063308   2.157660   2.501634   2.506114   1.089350
     8  O    2.733737   2.438345   3.375446   2.696300   1.423369
     9  H    3.541056   4.576440   5.263198   4.919334   5.075889
    10  C    3.600942   4.508833   5.363098   4.689288   4.868994
    11  H    2.854861   3.671568   4.572874   3.699096   4.176900
    12  H    4.533453   5.417056   6.279118   5.451601   5.842973
    13  C    4.119626   4.874721   5.794883   5.186655   4.754531
    14  H    5.036802   5.849865   6.710848   6.230470   5.702205
    15  H    4.597826   5.191088   6.203358   5.335844   4.938989
    16  C    3.505312   4.122234   4.963320   4.678274   3.690675
    17  C    4.668147   5.023126   5.853851   5.572415   4.139644
    18  H    5.474559   5.913456   6.669334   6.542240   5.061262
    19  H    5.133220   5.442098   6.379691   5.801806   4.578912
    20  O    4.645589   4.731468   5.444287   5.358438   3.535816
    21  H    4.115330   4.045352   4.808951   4.575899   2.766296
    22  O    3.363138   4.097780   4.713738   4.868832   3.828387
    23  H    2.443114   2.559770   3.566183   2.895039   1.946795
                    6          7          8          9         10
     6  H    0.000000
     7  H    1.764999   0.000000
     8  O    2.070728   2.013991   0.000000
     9  H    5.105538   6.141503   4.755595   0.000000
    10  C    5.062562   5.885750   4.276106   1.088922   0.000000
    11  H    4.563058   5.134558   3.638840   1.764409   1.090291
    12  H    6.112271   6.821111   5.160903   1.764854   1.089636
    13  C    4.803207   5.740309   3.910579   2.169021   1.522695
    14  H    5.614731   6.701180   4.898447   2.508958   2.160962
    15  H    5.147629   5.811961   3.841549   3.071132   2.161658
    16  C    3.509362   4.674350   3.007141   2.827301   2.544280
    17  C    3.863797   4.907960   3.258320   4.344112   3.949070
    18  H    4.625717   5.839661   4.306131   4.705508   4.456467
    19  H    4.534199   5.269917   3.425885   4.634871   4.003809
    20  O    3.127105   4.099307   2.858854   5.264377   4.937162
    21  H    2.584552   3.255636   1.976968   5.243500   4.831463
    22  O    3.361750   4.861054   3.611677   2.754220   2.967331
    23  H    2.355240   2.815888   0.970495   3.827776   3.339027
                   11         12         13         14         15
    11  H    0.000000
    12  H    1.765148   0.000000
    13  C    2.165871   2.156236   0.000000
    14  H    3.071312   2.498657   1.096501   0.000000
    15  H    2.518811   2.489119   1.090096   1.764356   0.000000
    16  C    2.792782   3.482818   1.528891   2.147771   2.117891
    17  C    4.173531   4.746119   2.611444   2.939489   2.693884
    18  H    4.888733   5.188944   3.051349   2.984786   3.275447
    19  H    4.199464   4.620710   2.600526   2.968470   2.234867
    20  O    4.930082   5.836937   3.794979   4.259880   3.855601
    21  H    4.614934   5.740519   3.873003   4.552527   3.829335
    22  O    3.276776   3.978855   2.390000   2.713237   3.258406
    23  H    2.799660   4.253899   2.967213   3.968475   3.007157
                   16         17         18         19         20
    16  C    0.000000
    17  C    1.564961   0.000000
    18  H    2.180746   1.092171   0.000000
    19  H    2.123788   1.095383   1.785359   0.000000
    20  O    2.471858   1.385039   2.005485   2.069464   0.000000
    21  H    2.613016   1.920962   2.812209   2.327943   0.968792
    22  O    1.282124   2.387795   2.630142   3.240187   2.960170
    23  H    2.143257   2.720996   3.751468   2.923332   2.720297
                   21         22         23
    21  H    0.000000
    22  O    3.219383   0.000000
    23  H    2.060852   2.835967   0.000000
 Stoichiometry    C6H14O3(3)
 Framework group  C1[X(C6H14O3)]
 Deg. of freedom    63
 Full point group                 C1      NOp   1
 Largest Abelian subgroup         C1      NOp   1
 Largest concise Abelian subgroup C1      NOp   1
                         Standard orientation:                         
 ---------------------------------------------------------------------
 Center     Atomic      Atomic             Coordinates (Angstroms)
 Number     Number       Type             X           Y           Z
 ---------------------------------------------------------------------
      1          1           0       -1.738540    1.793747    0.678927
      2          6           0       -2.685722    1.382233    0.324801
      3          1           0       -3.437737    1.567992    1.092291
      4          1           0       -2.977406    1.909919   -0.583071
      5          6           0       -2.552687   -0.103687    0.060534
      6          1           0       -2.266238   -0.626603    0.978816
      7          1           0       -3.498763   -0.522591   -0.280266
      8          8           0       -1.611977   -0.382556   -0.970620
      9          1           0        1.719488    2.554357    0.729839
     10          6           0        1.691739    2.252203   -0.315955
     11          1           0        0.683720    2.427032   -0.692875
     12          1           0        2.377544    2.889922   -0.872993
     13          6           0        2.085883    0.790349   -0.477920
     14          1           0        3.100213    0.628382   -0.094231
     15          1           0        2.082860    0.507412   -1.530654
     16          6           0        1.133168   -0.167400    0.238011
     17          6           0        1.271505   -1.671750   -0.170518
     18          1           0        2.072837   -2.127310    0.415290
     19          1           0        1.562695   -1.644641   -1.226140
     20          8           0        0.122938   -2.415135    0.045127
     21          1           0       -0.601501   -1.998382   -0.444835
     22          8           0        0.992979    0.011707    1.499800
     23          1           0       -0.774008    0.036952   -0.718269
 ---------------------------------------------------------------------
 Rotational constants (GHZ):           1.5306225           1.0463815           0.7434337
 Standard basis: Aug-CC-pVTZ (5D, 7F)
 There are   845 symmetry adapted cartesian basis functions of A   symmetry.
 There are   736 symmetry adapted basis functions of A   symmetry.
   736 basis functions,  1026 primitive gaussians,   845 cartesian basis functions
    38 alpha electrons       36 beta electrons
       nuclear repulsion energy       484.9624285012 Hartrees.
 NAtoms=   23 NActive=   23 NUniq=   23 SFac= 1.00D+00 NAtFMM=   60 NAOKFM=F Big=F
 Integral buffers will be    131072 words long.
 Raffenetti 2 integral format.
 Two-electron integral symmetry is turned on.
 Nuclear repulsion after empirical dispersion term =      484.9489474323 Hartrees.
 One-electron integrals computed using PRISM.
 NBasis=   736 RedAO= T EigKep=  3.93D-06  NBF=   736
 NBsUse=   736 1.00D-06 EigRej= -1.00D+00 NBFU=   736
 Initial guess from the checkpoint file:  "Forward-wb-opt.chk"
 B after Tr=     0.000000    0.000000    0.000000
         Rot=    0.999992    0.000479    0.000707    0.003891 Ang=   0.46 deg.
 Initial guess <Sx>= 0.0000 <Sy>= 0.0000 <Sz>= 1.0000 <S**2>= 2.0078 S= 1.0026
 ExpMin= 2.53D-02 ExpMax= 1.53D+04 ExpMxC= 5.22D+02 IAcc=3 IRadAn=         7 AccDes= 0.00D+00
 Harris functional with IExCor= 4639 and IRadAn=       7 diagonalized for initial guess.
 HarFok:  IExCor= 4639 AccDes= 0.00D+00 IRadAn=         7 IDoV= 1 UseB2=F ITyADJ=14
 ICtDFT=  3500011 ScaDFX=  1.000000  1.000000  1.000000  1.000000
 FoFCou: FMM=F IPFlag=           0 FMFlag=      100000 FMFlg1=           0
         NFxFlg=           0 DoJE=T BraDBF=F KetDBF=T FulRan=T
         wScrn=  0.000000 ICntrl=       500 IOpCl=  0 I1Cent=   200000004 NGrid=           0
         NMat0=    1 NMatS0=      1 NMatT0=    0 NMatD0=    1 NMtDS0=    0 NMtDT0=    0
 Petite list used in FoFCou.
 Requested convergence on RMS density matrix=1.00D-08 within 128 cycles.
 Requested convergence on MAX density matrix=1.00D-06.
 Requested convergence on             energy=1.00D-06.
 No special actions if energy rises.
 SCF Done:  E(UwB97XD) =  -462.650650377     A.U. after   13 cycles
            NFock= 13  Conv=0.97D-08     -V/T= 2.0059
 <Sx>= 0.0000 <Sy>= 0.0000 <Sz>= 1.0000 <S**2>= 2.0078 S= 1.0026
 <L.S>=  0.00000000000    
 Annihilation of the first spin contaminant:
 S**2 before annihilation     2.0078,   after     2.0000
 Calling FoFJK, ICntrl=      2127 FMM=F ISym2X=0 I1Cent= 0 IOpClX= 1 NMat=1 NMatS=1 NMatT=0.
 ***** Axes restored to original set *****
 -------------------------------------------------------------------
 Center     Atomic                   Forces (Hartrees/Bohr)
 Number     Number              X              Y              Z
 -------------------------------------------------------------------
      1        1           0.000053197    0.000003264    0.000019316
      2        6          -0.000102971    0.000058944   -0.000018131
      3        1           0.000008130   -0.000009678    0.000028640
      4        1           0.000026754    0.000016731    0.000007036
      5        6           0.000544551   -0.000134663   -0.000099673
      6        1           0.000052888   -0.000010110    0.000049990
      7        1          -0.000000517   -0.000030323   -0.000028136
      8        8          -0.000406229   -0.000378314   -0.000450876
      9        1           0.000013302   -0.000007216    0.000005804
     10        6          -0.000034897    0.000052630    0.000044016
     11        1           0.000009164    0.000003973   -0.000047204
     12        1           0.000000087    0.000017698   -0.000013320
     13        6           0.000002875   -0.000073305    0.000046924
     14        1          -0.000004620    0.000009444    0.000002422
     15        1           0.000000377   -0.000008954   -0.000006825
     16        6           0.000211097    0.000079602   -0.000400430
     17        6          -0.000471387   -0.000253650    0.000256249
     18        1           0.000071817    0.000030133    0.000021138
     19        1           0.000057013    0.000005581   -0.000031526
     20        8           0.000549570    0.000525574   -0.000151611
     21        1          -0.000732570   -0.000052362   -0.000055643
     22        8          -0.000030812    0.000001278    0.000309411
     23        1           0.000183183    0.000153723    0.000512430
 -------------------------------------------------------------------
 Cartesian Forces:  Max     0.000732570 RMS     0.000209002

 GradGradGradGradGradGradGradGradGradGradGradGradGradGradGradGradGradGrad
 Berny optimization.
 Using GEDIIS/GDIIS optimizer.
 FormGI is forming the generalized inverse of G from B-inverse, IUseBI=4.
 Internal  Forces:  Max     0.000663696 RMS     0.000152769
 Search for a local minimum.
 Step number  13 out of a maximum of  112
 All quantities printed in internal units (Hartrees-Bohrs-Radians)
 Mixed Optimization -- En-DIIS/RFO-DIIS
 Swapping is turned off.
 Update second derivatives using D2CorX and points    8    9   10   11   12
                                                     13
 DE= -6.92D-06 DEPred=-6.21D-06 R= 1.11D+00
 TightC=F SS=  1.41D+00  RLast= 2.95D-02 DXNew= 1.1600D+00 8.8462D-02
 Trust test= 1.11D+00 RLast= 2.95D-02 DXMaxT set to 6.90D-01
 ITU=  1  1  1  1  1  1  1  1  1  1  0  0  0
     Eigenvalues ---    0.00096   0.00218   0.00237   0.00346   0.00373
     Eigenvalues ---    0.00452   0.01286   0.01859   0.02089   0.03965
     Eigenvalues ---    0.04226   0.04368   0.05267   0.05434   0.05506
     Eigenvalues ---    0.05609   0.05630   0.05681   0.06063   0.06243
     Eigenvalues ---    0.07528   0.07960   0.09373   0.09772   0.11877
     Eigenvalues ---    0.12645   0.12828   0.12943   0.14760   0.15981
     Eigenvalues ---    0.15998   0.16003   0.16005   0.16012   0.16202
     Eigenvalues ---    0.19531   0.20404   0.21970   0.22070   0.23575
     Eigenvalues ---    0.23792   0.25152   0.28584   0.29433   0.31010
     Eigenvalues ---    0.33319   0.33659   0.33799   0.33958   0.33996
     Eigenvalues ---    0.34051   0.34106   0.34128   0.34175   0.34260
     Eigenvalues ---    0.34336   0.34824   0.38111   0.41315   0.47899
     Eigenvalues ---    0.51049   0.60581   0.70770
 En-DIIS/RFO-DIIS/Sim-DIIS IScMMF=       -3 using points:    13   12   11   10    9    8    7    6    5
 RFO step:  Lambda=-4.27558088D-05.
 DidBck=F Rises=F RFO-DIIS coefs:    3.00000   -1.88149   -0.68951    1.01535   -0.78275
                  RFO-DIIS coefs:    0.05460    0.22562    0.14368   -0.08551
 Iteration  1 RMS(Cart)=  0.03488570 RMS(Int)=  0.00040531
 Iteration  2 RMS(Cart)=  0.00060946 RMS(Int)=  0.00014032
 Iteration  3 RMS(Cart)=  0.00000017 RMS(Int)=  0.00014032
 Variable       Old X    -DE/DX   Delta X   Delta X   Delta X     New X
                                 (Linear)    (Quad)   (Total)
    R1        2.06309   0.00005   0.00028  -0.00010   0.00018   2.06327
    R2        2.06064   0.00001   0.00007  -0.00010  -0.00003   2.06062
    R3        2.05951   0.00000   0.00020  -0.00011   0.00010   2.05961
    R4        2.86310   0.00008   0.00042  -0.00011   0.00031   2.86341
    R5        2.06900   0.00006   0.00036  -0.00006   0.00030   2.06931
    R6        2.05857   0.00002   0.00030  -0.00011   0.00020   2.05877
    R7        2.68978  -0.00043  -0.00021   0.00001  -0.00020   2.68958
    R8        3.73593  -0.00046  -0.00742  -0.00457  -0.01198   3.72395
    R9        1.83397   0.00036   0.00034  -0.00013   0.00021   1.83418
   R10        2.05776   0.00000   0.00019  -0.00012   0.00007   2.05783
   R11        2.06035   0.00001   0.00017  -0.00013   0.00003   2.06038
   R12        2.05911   0.00002   0.00018  -0.00008   0.00010   2.05921
   R13        2.87748   0.00007   0.00027  -0.00009   0.00018   2.87766
   R14        2.07209   0.00000   0.00014  -0.00009   0.00005   2.07214
   R15        2.05998   0.00001   0.00012  -0.00012   0.00000   2.05999
   R16        2.88919  -0.00003   0.00004  -0.00021  -0.00018   2.88901
   R17        2.95735   0.00004   0.00066   0.00026   0.00091   2.95826
   R18        2.42286   0.00031  -0.00004   0.00013   0.00009   2.42296
   R19        2.06390   0.00005   0.00046  -0.00005   0.00041   2.06432
   R20        2.06997   0.00005   0.00032  -0.00001   0.00031   2.07028
   R21        2.61734  -0.00025  -0.00104  -0.00069  -0.00173   2.61561
   R22        1.83075   0.00013   0.00044   0.00030   0.00073   1.83149
    A1        1.88159   0.00001  -0.00022  -0.00002  -0.00024   1.88134
    A2        1.89642  -0.00001   0.00011   0.00029   0.00040   1.89682
    A3        1.92845  -0.00004  -0.00045  -0.00031  -0.00075   1.92769
    A4        1.89574   0.00001   0.00015   0.00009   0.00024   1.89598
    A5        1.92879  -0.00001  -0.00004  -0.00030  -0.00034   1.92844
    A6        1.93164   0.00004   0.00044   0.00026   0.00070   1.93234
    A7        1.92313  -0.00004  -0.00082  -0.00013  -0.00095   1.92219
    A8        1.93419   0.00002  -0.00009   0.00033   0.00024   1.93443
    A9        1.95686   0.00007   0.00027   0.00002   0.00029   1.95715
   A10        1.88173   0.00002  -0.00035   0.00047   0.00012   1.88184
   A11        1.91890  -0.00003   0.00021  -0.00036  -0.00014   1.91876
   A12        1.84627  -0.00004   0.00081  -0.00031   0.00050   1.84677
   A13        1.88101  -0.00066  -0.00983  -0.01425  -0.02403   1.85699
   A14        1.87297  -0.00050  -0.00340  -0.00175  -0.00434   1.86862
   A15        1.41296   0.00012   0.00358   0.00324   0.00739   1.42035
   A16        1.88713   0.00003   0.00002   0.00003   0.00004   1.88717
   A17        1.88865   0.00000  -0.00014   0.00003  -0.00011   1.88854
   A18        1.94116  -0.00001   0.00004  -0.00016  -0.00011   1.94104
   A19        1.88738  -0.00002  -0.00014   0.00009  -0.00005   1.88732
   A20        1.93530  -0.00001   0.00006   0.00000   0.00006   1.93536
   A21        1.92259   0.00001   0.00014   0.00003   0.00017   1.92276
   A22        1.92201   0.00000  -0.00011   0.00008  -0.00003   1.92198
   A23        1.92963  -0.00001   0.00019  -0.00002   0.00017   1.92980
   A24        1.97175   0.00003  -0.00015  -0.00018  -0.00032   1.97143
   A25        1.87775   0.00000  -0.00011   0.00009  -0.00002   1.87773
   A26        1.89658  -0.00001  -0.00010   0.00006  -0.00004   1.89654
   A27        1.86283  -0.00001   0.00028  -0.00002   0.00026   1.86309
   A28        2.00959   0.00004  -0.00086   0.00000  -0.00085   2.00874
   A29        2.02803   0.00000   0.00014   0.00019   0.00034   2.02837
   A30        1.98325  -0.00003  -0.00013  -0.00034  -0.00046   1.98279
   A31        1.90265  -0.00011  -0.00062  -0.00089  -0.00151   1.90115
   A32        1.82480  -0.00011  -0.00040  -0.00017  -0.00057   1.82424
   A33        1.98448   0.00031   0.00118   0.00042   0.00160   1.98608
   A34        1.90941   0.00000  -0.00064  -0.00009  -0.00073   1.90868
   A35        1.87659  -0.00006   0.00010   0.00015   0.00025   1.87684
   A36        1.96468  -0.00004   0.00027   0.00051   0.00078   1.96546
   A37        1.88649   0.00055   0.00140   0.00195   0.00335   1.88984
   A38        2.62257  -0.00057  -0.00431  -0.00499  -0.00930   2.61327
    D1        1.04690  -0.00002   0.00019  -0.00062  -0.00043   1.04647
    D2        3.12814   0.00000  -0.00082   0.00008  -0.00074   3.12740
    D3       -1.09644   0.00000   0.00031  -0.00008   0.00024  -1.09620
    D4       -1.03413   0.00001   0.00078  -0.00021   0.00057  -1.03356
    D5        1.04711   0.00002  -0.00023   0.00050   0.00026   1.04737
    D6        3.10572   0.00002   0.00090   0.00034   0.00124   3.10696
    D7       -3.13490  -0.00002   0.00033  -0.00029   0.00004  -3.13486
    D8       -1.05365  -0.00001  -0.00069   0.00042  -0.00027  -1.05392
    D9        1.00496   0.00000   0.00045   0.00026   0.00070   1.00566
   D10        2.46011  -0.00013  -0.00560  -0.00954  -0.01526   2.44485
   D11        0.96235   0.00008  -0.00683  -0.00842  -0.01513   0.94722
   D12        0.31438  -0.00010  -0.00490  -0.00912  -0.01414   0.30024
   D13       -1.18338   0.00011  -0.00613  -0.00800  -0.01401  -1.19739
   D14       -1.71289  -0.00009  -0.00503  -0.00933  -0.01448  -1.72737
   D15        3.07253   0.00012  -0.00626  -0.00821  -0.01435   3.05819
   D16       -1.45844   0.00021   0.02787   0.02621   0.05476  -1.40368
   D17        0.38100  -0.00023   0.02837   0.02639   0.05408   0.43508
   D18       -1.03989   0.00000  -0.00052   0.00049  -0.00003  -1.03992
   D19       -3.11262   0.00000  -0.00043   0.00034  -0.00009  -3.11271
   D20        1.08427   0.00000  -0.00083   0.00050  -0.00033   1.08394
   D21       -3.14044  -0.00002  -0.00061   0.00056  -0.00005  -3.14049
   D22        1.07002  -0.00002  -0.00052   0.00042  -0.00011   1.06991
   D23       -1.01628  -0.00002  -0.00091   0.00057  -0.00034  -1.01662
   D24        1.05411   0.00000  -0.00057   0.00044  -0.00013   1.05398
   D25       -1.01862   0.00000  -0.00048   0.00029  -0.00019  -1.01881
   D26       -3.10492   0.00000  -0.00087   0.00045  -0.00043  -3.10534
   D27        2.89225  -0.00001  -0.00109   0.00007  -0.00102   2.89123
   D28       -1.00997  -0.00003  -0.00213  -0.00026  -0.00238  -1.01235
   D29       -1.25251  -0.00001  -0.00139   0.00009  -0.00130  -1.25381
   D30        1.12845  -0.00002  -0.00244  -0.00023  -0.00267   1.12579
   D31        0.76787  -0.00001  -0.00142   0.00021  -0.00121   0.76666
   D32       -3.13435  -0.00002  -0.00247  -0.00011  -0.00257  -3.13693
   D33        1.47348  -0.00007  -0.00500  -0.00332  -0.00832   1.46516
   D34       -0.56684   0.00004  -0.00378  -0.00271  -0.00649  -0.57333
   D35       -2.71641  -0.00002  -0.00454  -0.00348  -0.00803  -2.72444
   D36       -0.92690  -0.00007  -0.00413  -0.00322  -0.00735  -0.93425
   D37       -2.96721   0.00004  -0.00291  -0.00262  -0.00552  -2.97273
   D38        1.16640  -0.00002  -0.00368  -0.00339  -0.00706   1.15934
   D39        0.99709  -0.00004  -0.00158   0.00179   0.00021   0.99731
   D40        3.10508  -0.00002  -0.00154   0.00104  -0.00050   3.10457
   D41       -1.07395  -0.00009  -0.00210   0.00133  -0.00076  -1.07472
   D42       -0.80792  -0.00004  -0.01517  -0.01520  -0.03037  -0.83829
         Item               Value     Threshold  Converged?
 Maximum Force            0.000664     0.000450     NO 
 RMS     Force            0.000153     0.000300     YES
 Maximum Displacement     0.114462     0.001800     NO 
 RMS     Displacement     0.035060     0.001200     NO 
 Predicted change in Energy=-1.940810D-05
 GradGradGradGradGradGradGradGradGradGradGradGradGradGradGradGradGradGrad

                          Input orientation:                          
 ---------------------------------------------------------------------
 Center     Atomic      Atomic             Coordinates (Angstroms)
 Number     Number       Type             X           Y           Z
 ---------------------------------------------------------------------
      1          1           0       -1.751307    1.766785    0.717198
      2          6           0       -2.716287    1.382808    0.380328
      3          1           0       -3.437301    1.543642    1.182395
      4          1           0       -3.033478    1.953169   -0.492574
      5          6           0       -2.612491   -0.091948    0.048207
      6          1           0       -2.300039   -0.656467    0.932956
      7          1           0       -3.575728   -0.485059   -0.275131
      8          8           0       -1.712750   -0.337533   -1.026888
      9          1           0        1.647460    2.541459    0.721451
     10          6           0        1.634839    2.256576   -0.329507
     11          1           0        0.636172    2.450707   -0.721618
     12          1           0        2.338801    2.894252   -0.863573
     13          6           0        2.013079    0.792356   -0.508083
     14          1           0        3.018131    0.610990   -0.108898
     15          1           0        2.025540    0.526170   -1.565109
     16          6           0        1.035311   -0.163668    0.175447
     17          6           0        1.161319   -1.663033   -0.256573
     18          1           0        1.952596   -2.135487    0.329928
     19          1           0        1.464583   -1.621252   -1.308479
     20          8           0        0.004505   -2.398484   -0.065023
     21          1           0       -0.713362   -1.968876   -0.554323
     22          8           0        0.876670   -0.004668    1.437795
     23          1           0       -0.866341    0.074001   -0.789595
 ---------------------------------------------------------------------
                    Distance matrix (angstroms):
                    1          2          3          4          5
     1  H    0.000000
     2  C    1.091836   0.000000
     3  H    1.763172   1.090432   0.000000
     4  H    1.772639   1.089899   1.770961   0.000000
     5  C    2.155012   1.515250   2.154495   2.156891   0.000000
     6  H    2.493955   2.153440   2.489190   3.062723   1.095029
     7  H    3.063337   2.158053   2.501834   2.507244   1.089454
     8  O    2.733400   2.438629   3.375474   2.697615   1.423262
     9  H    3.485937   4.527817   5.202202   4.871460   5.053244
    10  C    3.577915   4.494400   5.340480   4.681007   4.868064
    11  H    2.870192   3.686960   4.587071   3.710302   4.196611
    12  H    4.527582   5.420854   6.274829   5.466686   5.853548
    13  C    4.076939   4.848175   5.755761   5.178365   4.742083
    14  H    4.976529   5.806771   6.649051   6.210525   5.676506
    15  H    4.583953   5.196486   6.198924   5.364729   4.949363
    16  C    3.432985   4.063010   4.892148   4.634900   3.650726
    17  C    4.603833   4.971782   5.787979   5.543368   4.099127
    18  H    5.394127   5.846315   6.581313   6.500350   5.009535
    19  H    5.091573   5.418128   6.344247   5.802994   4.560910
    20  O    4.587397   4.679659   5.379818   5.324380   3.490214
    21  H    4.080350   4.014855   4.772192   4.557322   2.737260
    22  O    3.250165   3.994079   4.590516   4.780032   3.756703
    23  H    2.432921   2.550292   3.557867   2.883743   1.943834
                    6          7          8          9         10
     6  H    0.000000
     7  H    1.765287   0.000000
     8  O    2.070656   2.014346   0.000000
     9  H    5.084704   6.118389   4.757761   0.000000
    10  C    5.055976   5.888084   4.292096   1.088958   0.000000
    11  H    4.584047   5.153463   3.658539   1.764479   1.090308
    12  H    6.111789   6.837226   5.185187   1.764856   1.089688
    13  C    4.772700   5.737667   3.927799   2.169053   1.522792
    14  H    5.565505   6.686400   4.911582   2.508969   2.161046
    15  H    5.133185   5.836166   3.874335   3.071268   2.161866
    16  C    3.455609   4.644136   3.004610   2.826757   2.544011
    17  C    3.795939   4.881351   3.257393   4.344032   3.948782
    18  H    4.542691   5.801067   4.302133   4.703213   4.452644
    19  H    4.486337   5.269106   3.438411   4.634892   4.003115
    20  O    3.056388   4.064900   2.849854   5.265062   4.939385
    21  H    2.540071   3.236171   1.970628   5.248257   4.839322
    22  O    3.281948   4.794657   3.590341   2.755001   2.968401
    23  H    2.357171   2.813894   0.970606   3.832858   3.351301
                   11         12         13         14         15
    11  H    0.000000
    12  H    1.765170   0.000000
    13  C    2.166010   2.156487   0.000000
    14  H    3.071435   2.498862   1.096528   0.000000
    15  H    2.519060   2.489598   1.090098   1.764365   0.000000
    16  C    2.792667   3.482746   1.528797   2.147678   2.118009
    17  C    4.173117   4.745921   2.611070   2.939514   2.692908
    18  H    4.885887   5.183809   3.046011   2.978434   3.268165
    19  H    4.196609   4.620820   2.601343   2.972443   2.234268
    20  O    4.934042   5.839492   3.796330   4.259202   3.858554
    21  H    4.624061   5.749900   3.880724   4.558306   3.840381
    22  O    3.278684   3.979681   2.390212   2.712407   3.258700
    23  H    2.812632   4.269921   2.980997   3.980054   3.028012
                   16         17         18         19         20
    16  C    0.000000
    17  C    1.565445   0.000000
    18  H    2.180217   1.092390   0.000000
    19  H    2.123879   1.095545   1.785209   0.000000
    20  O    2.472810   1.384123   2.005047   2.069323   0.000000
    21  H    2.617098   1.922661   2.813715   2.330887   0.969180
    22  O    1.282174   2.387903   2.631610   3.240525   2.957953
    23  H    2.145711   2.722647   3.752543   2.928538   2.719662
                   21         22         23
    21  H    0.000000
    22  O    3.217895   0.000000
    23  H    2.062063   2.829406   0.000000
 Stoichiometry    C6H14O3(3)
 Framework group  C1[X(C6H14O3)]
 Deg. of freedom    63
 Full point group                 C1      NOp   1
 Largest Abelian subgroup         C1      NOp   1
 Largest concise Abelian subgroup C1      NOp   1
                         Standard orientation:                         
 ---------------------------------------------------------------------
 Center     Atomic      Atomic             Coordinates (Angstroms)
 Number     Number       Type             X           Y           Z
 ---------------------------------------------------------------------
      1          1           0       -1.646132    1.810482    0.677822
      2          6           0       -2.612976    1.434076    0.337766
      3          1           0       -3.342781    1.632443    1.123308
      4          1           0       -2.906334    1.983227   -0.556802
      5          6           0       -2.531833   -0.051777    0.052039
      6          1           0       -2.243280   -0.594641    0.958198
      7          1           0       -3.497308   -0.436929   -0.274189
      8          8           0       -1.620850   -0.346434   -1.001034
      9          1           0        1.766092    2.522773    0.711442
     10          6           0        1.763878    2.206229   -0.330491
     11          1           0        0.775001    2.406495   -0.743757
     12          1           0        2.487565    2.814357   -0.872594
     13          6           0        2.117284    0.730582   -0.458818
     14          1           0        3.112678    0.543173   -0.038768
     15          1           0        2.140586    0.432080   -1.506991
     16          6           0        1.111675   -0.186134    0.238035
     17          6           0        1.216059   -1.700035   -0.146445
     18          1           0        1.989487   -2.168731    0.466293
     19          1           0        1.535765   -1.695916   -1.194295
     20          8           0        0.042948   -2.408065    0.049262
     21          1           0       -0.659349   -1.980561   -0.463895
     22          8           0        0.937155    0.014182    1.492382
     23          1           0       -0.770536    0.056636   -0.763173
 ---------------------------------------------------------------------
 Rotational constants (GHZ):           1.5364721           1.0577567           0.7517320
 Standard basis: Aug-CC-pVTZ (5D, 7F)
 There are   845 symmetry adapted cartesian basis functions of A   symmetry.
 There are   736 symmetry adapted basis functions of A   symmetry.
   736 basis functions,  1026 primitive gaussians,   845 cartesian basis functions
    38 alpha electrons       36 beta electrons
       nuclear repulsion energy       486.0541771887 Hartrees.
 NAtoms=   23 NActive=   23 NUniq=   23 SFac= 1.00D+00 NAtFMM=   60 NAOKFM=F Big=F
 Integral buffers will be    131072 words long.
 Raffenetti 2 integral format.
 Two-electron integral symmetry is turned on.
 Nuclear repulsion after empirical dispersion term =      486.0405631951 Hartrees.
 One-electron integrals computed using PRISM.
 NBasis=   736 RedAO= T EigKep=  3.86D-06  NBF=   736
 NBsUse=   736 1.00D-06 EigRej= -1.00D+00 NBFU=   736
 Initial guess from the checkpoint file:  "Forward-wb-opt.chk"
 B after Tr=     0.000000    0.000000    0.000000
         Rot=    0.999904    0.001951    0.002606    0.013503 Ang=   1.59 deg.
 Initial guess <Sx>= 0.0000 <Sy>= 0.0000 <Sz>= 1.0000 <S**2>= 2.0079 S= 1.0026
 ExpMin= 2.53D-02 ExpMax= 1.53D+04 ExpMxC= 5.22D+02 IAcc=3 IRadAn=         7 AccDes= 0.00D+00
 Harris functional with IExCor= 4639 and IRadAn=       7 diagonalized for initial guess.
 HarFok:  IExCor= 4639 AccDes= 0.00D+00 IRadAn=         7 IDoV= 1 UseB2=F ITyADJ=14
 ICtDFT=  3500011 ScaDFX=  1.000000  1.000000  1.000000  1.000000
 FoFCou: FMM=F IPFlag=           0 FMFlag=      100000 FMFlg1=           0
         NFxFlg=           0 DoJE=T BraDBF=F KetDBF=T FulRan=T
         wScrn=  0.000000 ICntrl=       500 IOpCl=  0 I1Cent=   200000004 NGrid=           0
         NMat0=    1 NMatS0=      1 NMatT0=    0 NMatD0=    1 NMtDS0=    0 NMtDT0=    0
 Petite list used in FoFCou.
 Requested convergence on RMS density matrix=1.00D-08 within 128 cycles.
 Requested convergence on MAX density matrix=1.00D-06.
 Requested convergence on             energy=1.00D-06.
 No special actions if energy rises.
 SCF Done:  E(UwB97XD) =  -462.650673036     A.U. after   14 cycles
            NFock= 14  Conv=0.73D-08     -V/T= 2.0059
 <Sx>= 0.0000 <Sy>= 0.0000 <Sz>= 1.0000 <S**2>= 2.0078 S= 1.0026
 <L.S>=  0.00000000000    
 Annihilation of the first spin contaminant:
 S**2 before annihilation     2.0078,   after     2.0000
 Calling FoFJK, ICntrl=      2127 FMM=F ISym2X=0 I1Cent= 0 IOpClX= 1 NMat=1 NMatS=1 NMatT=0.
 ***** Axes restored to original set *****
 -------------------------------------------------------------------
 Center     Atomic                   Forces (Hartrees/Bohr)
 Number     Number              X              Y              Z
 -------------------------------------------------------------------
      1        1          -0.000004380   -0.000010652    0.000006031
      2        6          -0.000012467   -0.000007543   -0.000042158
      3        1          -0.000000283   -0.000005369    0.000005709
      4        1           0.000014460   -0.000017616    0.000014178
      5        6           0.000072964   -0.000041648    0.000191966
      6        1           0.000049962    0.000038542   -0.000019693
      7        1           0.000052717   -0.000015987   -0.000032820
      8        8          -0.000136375   -0.000098001   -0.000456402
      9        1           0.000006149   -0.000012914   -0.000011029
     10        6          -0.000023756    0.000054485    0.000022091
     11        1           0.000021708   -0.000006342   -0.000019271
     12        1          -0.000007768   -0.000013248   -0.000000267
     13        6          -0.000005636   -0.000023841    0.000076442
     14        1          -0.000021082    0.000011402   -0.000005602
     15        1          -0.000006593   -0.000000217   -0.000000589
     16        6           0.000166712   -0.000010878   -0.000352477
     17        6          -0.000035817   -0.000063967    0.000124689
     18        1          -0.000021784    0.000018658   -0.000015113
     19        1          -0.000013312    0.000019235    0.000014165
     20        8           0.000123232    0.000122569   -0.000101640
     21        1          -0.000289216    0.000076222    0.000096130
     22        8          -0.000018278    0.000013086    0.000221638
     23        1           0.000088842   -0.000025975    0.000284022
 -------------------------------------------------------------------
 Cartesian Forces:  Max     0.000456402 RMS     0.000104768

 GradGradGradGradGradGradGradGradGradGradGradGradGradGradGradGradGradGrad
 Berny optimization.
 Using GEDIIS/GDIIS optimizer.
 FormGI is forming the generalized inverse of G from B-inverse, IUseBI=4.
 Internal  Forces:  Max     0.000364937 RMS     0.000072340
 Search for a local minimum.
 Step number  14 out of a maximum of  112
 All quantities printed in internal units (Hartrees-Bohrs-Radians)
 Mixed Optimization -- En-DIIS/RFO-DIIS
 Swapping is turned off.
 Update second derivatives using D2CorX and points    8    9   10   11   12
                                                     13   14
 DE= -2.27D-05 DEPred=-1.94D-05 R= 1.17D+00
 TightC=F SS=  1.41D+00  RLast= 9.68D-02 DXNew= 1.1600D+00 2.9032D-01
 Trust test= 1.17D+00 RLast= 9.68D-02 DXMaxT set to 6.90D-01
 ITU=  1  1  1  1  1  1  1  1  1  1  1  0  0  0
     Eigenvalues ---    0.00140   0.00216   0.00235   0.00344   0.00352
     Eigenvalues ---    0.00452   0.01222   0.01876   0.02063   0.03934
     Eigenvalues ---    0.04000   0.04370   0.04897   0.05298   0.05506
     Eigenvalues ---    0.05608   0.05623   0.05673   0.05756   0.06262
     Eigenvalues ---    0.06886   0.07622   0.09371   0.09739   0.11876
     Eigenvalues ---    0.12395   0.12828   0.12883   0.14677   0.15981
     Eigenvalues ---    0.15994   0.16001   0.16004   0.16013   0.16208
     Eigenvalues ---    0.19516   0.20121   0.21973   0.22072   0.22878
     Eigenvalues ---    0.23984   0.25311   0.28593   0.29438   0.31038
     Eigenvalues ---    0.33316   0.33674   0.33806   0.33958   0.34007
     Eigenvalues ---    0.34053   0.34100   0.34129   0.34174   0.34260
     Eigenvalues ---    0.34336   0.35130   0.37759   0.41674   0.47582
     Eigenvalues ---    0.50910   0.60197   0.70152
 En-DIIS/RFO-DIIS/Sim-DIIS IScMMF=       -3 using points:    14   13   12   11   10    9    8    7    6    5
 RFO step:  Lambda=-6.53240080D-06.
 DIIS inversion failure, remove point  10.
 DIIS inversion failure, remove point   9.
 DIIS inversion failure, remove point   8.
 DIIS inversion failure, remove point   7.
 RFO-DIIS uses    6 points instead of   10
 DidBck=F Rises=F RFO-DIIS coefs:    1.48426   -0.19611   -0.71890    0.46388   -0.00192
                  RFO-DIIS coefs:   -0.03122    0.00000    0.00000    0.00000    0.00000
 Iteration  1 RMS(Cart)=  0.00704374 RMS(Int)=  0.00001508
 Iteration  2 RMS(Cart)=  0.00002019 RMS(Int)=  0.00000623
 Iteration  3 RMS(Cart)=  0.00000000 RMS(Int)=  0.00000623
 Variable       Old X    -DE/DX   Delta X   Delta X   Delta X     New X
                                 (Linear)    (Quad)   (Total)
    R1        2.06327  -0.00001   0.00004  -0.00003   0.00001   2.06328
    R2        2.06062   0.00000  -0.00003   0.00005   0.00003   2.06064
    R3        2.05961  -0.00002  -0.00001  -0.00004  -0.00006   2.05955
    R4        2.86341  -0.00004   0.00012  -0.00016  -0.00003   2.86337
    R5        2.06931  -0.00002   0.00009  -0.00010  -0.00001   2.06930
    R6        2.05877  -0.00003   0.00008  -0.00013  -0.00005   2.05872
    R7        2.68958  -0.00003   0.00002   0.00022   0.00023   2.68981
    R8        3.72395  -0.00020  -0.01015  -0.00088  -0.01103   3.71291
    R9        1.83418   0.00014   0.00049  -0.00011   0.00038   1.83456
   R10        2.05783  -0.00001  -0.00001   0.00000  -0.00001   2.05782
   R11        2.06038  -0.00001  -0.00005   0.00001  -0.00004   2.06034
   R12        2.05921  -0.00001   0.00005  -0.00004   0.00001   2.05922
   R13        2.87766   0.00002   0.00012   0.00008   0.00020   2.87786
   R14        2.07214  -0.00002  -0.00010   0.00003  -0.00007   2.07207
   R15        2.05999   0.00000  -0.00004   0.00004   0.00000   2.05999
   R16        2.88901  -0.00005  -0.00037   0.00003  -0.00034   2.88867
   R17        2.95826  -0.00002   0.00025   0.00009   0.00034   2.95860
   R18        2.42296   0.00022   0.00043   0.00003   0.00046   2.42342
   R19        2.06432  -0.00003   0.00018  -0.00016   0.00002   2.06434
   R20        2.07028  -0.00002   0.00015  -0.00009   0.00007   2.07035
   R21        2.61561   0.00002  -0.00113   0.00028  -0.00085   2.61477
   R22        1.83149   0.00005   0.00067  -0.00022   0.00045   1.83194
    A1        1.88134   0.00000  -0.00004  -0.00001  -0.00004   1.88130
    A2        1.89682   0.00001   0.00009   0.00004   0.00013   1.89695
    A3        1.92769  -0.00001  -0.00027   0.00009  -0.00017   1.92752
    A4        1.89598   0.00001   0.00026  -0.00010   0.00016   1.89614
    A5        1.92844   0.00000  -0.00034   0.00015  -0.00018   1.92826
    A6        1.93234  -0.00001   0.00030  -0.00019   0.00011   1.93245
    A7        1.92219  -0.00001  -0.00052   0.00037  -0.00015   1.92203
    A8        1.93443   0.00002  -0.00005   0.00023   0.00018   1.93462
    A9        1.95715   0.00003   0.00009   0.00001   0.00010   1.95725
   A10        1.88184   0.00002  -0.00007   0.00039   0.00032   1.88216
   A11        1.91876  -0.00002   0.00005  -0.00015  -0.00010   1.91866
   A12        1.84677  -0.00005   0.00053  -0.00087  -0.00034   1.84642
   A13        1.85699  -0.00036  -0.00415  -0.00314  -0.00729   1.84970
   A14        1.86862  -0.00022  -0.00115  -0.00095  -0.00214   1.86648
   A15        1.42035   0.00002   0.00135   0.00005   0.00139   1.42174
   A16        1.88717   0.00002   0.00022   0.00001   0.00024   1.88740
   A17        1.88854   0.00001  -0.00001   0.00003   0.00002   1.88856
   A18        1.94104  -0.00001  -0.00010   0.00006  -0.00003   1.94101
   A19        1.88732   0.00000   0.00000  -0.00005  -0.00005   1.88727
   A20        1.93536  -0.00001  -0.00002  -0.00008  -0.00010   1.93526
   A21        1.92276  -0.00001  -0.00008   0.00002  -0.00006   1.92271
   A22        1.92198   0.00000   0.00000  -0.00006  -0.00006   1.92192
   A23        1.92980  -0.00001   0.00000  -0.00009  -0.00010   1.92970
   A24        1.97143   0.00002  -0.00017   0.00015  -0.00002   1.97141
   A25        1.87773   0.00001   0.00014  -0.00006   0.00008   1.87781
   A26        1.89654  -0.00001  -0.00008   0.00009   0.00000   1.89654
   A27        1.86309  -0.00001   0.00014  -0.00002   0.00011   1.86320
   A28        2.00874   0.00011   0.00017   0.00048   0.00064   2.00938
   A29        2.02837  -0.00004  -0.00013   0.00003  -0.00010   2.02827
   A30        1.98279  -0.00005  -0.00034  -0.00014  -0.00048   1.98232
   A31        1.90115  -0.00004  -0.00083   0.00024  -0.00059   1.90056
   A32        1.82424  -0.00006  -0.00044   0.00005  -0.00039   1.82384
   A33        1.98608   0.00017   0.00086  -0.00014   0.00072   1.98680
   A34        1.90868   0.00002  -0.00029   0.00018  -0.00011   1.90857
   A35        1.87684  -0.00005   0.00023  -0.00016   0.00006   1.87690
   A36        1.96546  -0.00003   0.00038  -0.00013   0.00025   1.96571
   A37        1.88984   0.00031   0.00268  -0.00100   0.00169   1.89152
   A38        2.61327   0.00000  -0.00180   0.00003  -0.00176   2.61151
    D1        1.04647  -0.00002  -0.00042  -0.00057  -0.00100   1.04547
    D2        3.12740   0.00002  -0.00087   0.00029  -0.00058   3.12682
    D3       -1.09620  -0.00001  -0.00018  -0.00065  -0.00083  -1.09703
    D4       -1.03356  -0.00001   0.00001  -0.00072  -0.00072  -1.03428
    D5        1.04737   0.00002  -0.00044   0.00014  -0.00030   1.04707
    D6        3.10696   0.00000   0.00025  -0.00079  -0.00055   3.10641
    D7       -3.13486  -0.00002  -0.00029  -0.00058  -0.00088  -3.13573
    D8       -1.05392   0.00002  -0.00074   0.00028  -0.00046  -1.05439
    D9        1.00566  -0.00001  -0.00005  -0.00065  -0.00071   1.00495
   D10        2.44485  -0.00006   0.00213   0.00012   0.00225   2.44710
   D11        0.94722   0.00009   0.00218   0.00122   0.00341   0.95062
   D12        0.30024  -0.00005   0.00270  -0.00025   0.00245   0.30269
   D13       -1.19739   0.00009   0.00275   0.00086   0.00360  -1.19378
   D14       -1.72737  -0.00004   0.00247  -0.00016   0.00231  -1.72506
   D15        3.05819   0.00010   0.00252   0.00095   0.00347   3.06165
   D16       -1.40368   0.00005   0.00306  -0.00058   0.00244  -1.40124
   D17        0.43508  -0.00015   0.00242  -0.00133   0.00113   0.43621
   D18       -1.03992   0.00000  -0.00113   0.00000  -0.00113  -1.04105
   D19       -3.11271   0.00000  -0.00130   0.00018  -0.00112  -3.11383
   D20        1.08394   0.00000  -0.00135   0.00017  -0.00119   1.08275
   D21       -3.14049  -0.00001  -0.00133  -0.00001  -0.00133   3.14136
   D22        1.06991  -0.00001  -0.00150   0.00017  -0.00133   1.06858
   D23       -1.01662  -0.00001  -0.00156   0.00016  -0.00139  -1.01802
   D24        1.05398   0.00000  -0.00126   0.00009  -0.00117   1.05282
   D25       -1.01881   0.00000  -0.00143   0.00027  -0.00116  -1.01997
   D26       -3.10534   0.00000  -0.00149   0.00026  -0.00123  -3.10657
   D27        2.89123  -0.00001  -0.00225  -0.00059  -0.00284   2.88839
   D28       -1.01235  -0.00001  -0.00275  -0.00021  -0.00296  -1.01531
   D29       -1.25381  -0.00001  -0.00243  -0.00051  -0.00294  -1.25675
   D30        1.12579  -0.00001  -0.00293  -0.00013  -0.00306   1.12273
   D31        0.76666   0.00000  -0.00223  -0.00055  -0.00278   0.76388
   D32       -3.13693  -0.00001  -0.00274  -0.00017  -0.00290  -3.13983
   D33        1.46516  -0.00003  -0.00045  -0.00025  -0.00070   1.46446
   D34       -0.57333   0.00001   0.00049  -0.00059  -0.00010  -0.57343
   D35       -2.72444  -0.00001  -0.00019  -0.00038  -0.00057  -2.72500
   D36       -0.93425  -0.00002  -0.00005  -0.00068  -0.00073  -0.93498
   D37       -2.97273   0.00001   0.00090  -0.00102  -0.00013  -2.97286
   D38        1.15934  -0.00001   0.00021  -0.00081  -0.00059   1.15875
   D39        0.99731   0.00000  -0.00112   0.00179   0.00068   0.99798
   D40        3.10457   0.00001  -0.00146   0.00190   0.00043   3.10501
   D41       -1.07472  -0.00002  -0.00143   0.00193   0.00049  -1.07422
   D42       -0.83829  -0.00008  -0.00115  -0.00119  -0.00234  -0.84063
         Item               Value     Threshold  Converged?
 Maximum Force            0.000365     0.000450     YES
 RMS     Force            0.000072     0.000300     YES
 Maximum Displacement     0.021483     0.001800     NO 
 RMS     Displacement     0.007051     0.001200     NO 
 Predicted change in Energy=-2.808435D-06
 GradGradGradGradGradGradGradGradGradGradGradGradGradGradGradGradGradGrad

                          Input orientation:                          
 ---------------------------------------------------------------------
 Center     Atomic      Atomic             Coordinates (Angstroms)
 Number     Number       Type             X           Y           Z
 ---------------------------------------------------------------------
      1          1           0       -1.752200    1.763637    0.720311
      2          6           0       -2.716945    1.378058    0.384584
      3          1           0       -3.436282    1.533902    1.189156
      4          1           0       -3.038091    1.950389   -0.485541
      5          6           0       -2.609589   -0.095273    0.047390
      6          1           0       -2.292291   -0.661468    0.929334
      7          1           0       -3.572477   -0.490505   -0.274316
      8          8           0       -1.712554   -0.334725   -1.031508
      9          1           0        1.645708    2.545280    0.716493
     10          6           0        1.639257    2.257899   -0.333835
     11          1           0        0.643560    2.452809   -0.732986
     12          1           0        2.347824    2.892957   -0.864931
     13          6           0        2.015991    0.792468   -0.506458
     14          1           0        3.018582    0.610578   -0.101464
     15          1           0        2.033569    0.523496   -1.562709
     16          6           0        1.033153   -0.159920    0.174467
     17          6           0        1.155475   -1.660460   -0.255175
     18          1           0        1.943750   -2.134102    0.334424
     19          1           0        1.462317   -1.620706   -1.306158
     20          8           0       -0.003450   -2.392424   -0.066294
     21          1           0       -0.719807   -1.962906   -0.558352
     22          8           0        0.870772    0.000746    1.436377
     23          1           0       -0.866355    0.076712   -0.792478
 ---------------------------------------------------------------------
                    Distance matrix (angstroms):
                    1          2          3          4          5
     1  H    0.000000
     2  C    1.091841   0.000000
     3  H    1.763158   1.090445   0.000000
     4  H    1.772702   1.089869   1.771053   0.000000
     5  C    2.154875   1.515233   2.154359   2.156933   0.000000
     6  H    2.493295   2.153311   2.489150   3.062660   1.095026
     7  H    3.063306   2.158150   2.501703   2.507617   1.089429
     8  O    2.733782   2.438799   3.375552   2.697568   1.423386
     9  H    3.486654   4.528279   5.203164   4.872038   5.052502
    10  C    3.585735   4.501859   5.348343   4.689900   4.871904
    11  H    2.885602   3.700952   4.602623   3.724005   4.205317
    12  H    4.538563   5.432135   6.286667   5.480917   5.859846
    13  C    4.080122   4.851552   5.757787   5.185071   4.742449
    14  H    4.976467   5.807025   6.647067   6.214974   5.674214
    15  H    4.591533   5.204768   6.205880   5.377550   4.953202
    16  C    3.428732   4.058664   4.886151   4.632929   3.645531
    17  C    4.596802   4.963620   5.777047   5.538709   4.088651
    18  H    5.385288   5.836082   6.567310   6.494162   4.997211
    19  H    5.088563   5.414557   6.338329   5.803430   4.554060
    20  O    4.577086   4.667213   5.364376   5.314587   3.475887
    21  H    4.072829   4.004963   4.760324   4.549024   2.725116
    22  O    3.240450   3.984340   4.578471   4.772220   3.748523
    23  H    2.432892   2.550227   3.557359   2.884668   1.942633
                    6          7          8          9         10
     6  H    0.000000
     7  H    1.765468   0.000000
     8  O    2.070690   2.014180   0.000000
     9  H    5.082949   6.117773   4.756875   0.000000
    10  C    5.057209   5.892320   4.294541   1.088952   0.000000
    11  H    4.591433   5.162213   3.662068   1.764607   1.090286
    12  H    6.114245   6.844458   5.189638   1.764865   1.089692
[truncated: 435,213 more chars]
