# Supplementary material for: Computational Investigation of Substituent Effects on the Alcohol + Carbonyl Channel of Peroxy Radical Self- and Cross-Reactions
Source: J Phys Chem A. 2023 Feb 8;127(7):1686–96. doi: 10.1021/acs.jpca.2c08927 (PMC9969516; doi:10.1021/acs.jpca.2c08927)
Supplement: Supplementary file 2 — jp2c08927_si_002.zip [file jp2c08927_si_002.zip › EtO--OBuOH/eto-obuoh-TS2.log]

 Entering Gaussian System, Link 0=/appl/soft/chem/gaussian/G16RevB.01/g16/g16
 Initial command:
 /appl/soft/chem/gaussian/G16RevB.01/g16/l1.exe "/scratch/kurten/scratch_galib/third-paper/eto-buoh/ts-calc/eto-buoh-set2/eto-buoh-ts-set2/wb-ts/9828606.GAUSS_SCRDIR/Gau-267415.inp" -scrdir="/scratch/kurten/scratch_galib/third-paper/eto-buoh/ts-calc/eto-buoh-set2/eto-buoh-ts-set2/wb-ts/9828606.GAUSS_SCRDIR/"
 Entering Link 1 = /appl/soft/chem/gaussian/G16RevB.01/g16/l1.exe PID=    267422.
  
 Copyright (c) 1988-2017, Gaussian, Inc.  All Rights Reserved.
  
 This is part of the Gaussian(R) 16 program.  It is based on
 the Gaussian(R) 09 system (copyright 2009, Gaussian, Inc.),
 the Gaussian(R) 03 system (copyright 2003, Gaussian, Inc.),
 the Gaussian(R) 98 system (copyright 1998, Gaussian, Inc.),
 the Gaussian(R) 94 system (copyright 1995, Gaussian, Inc.),
 the Gaussian 92(TM) system (copyright 1992, Gaussian, Inc.),
 the Gaussian 90(TM) system (copyright 1990, Gaussian, Inc.),
 the Gaussian 88(TM) system (copyright 1988, Gaussian, Inc.),
 the Gaussian 86(TM) system (copyright 1986, Carnegie Mellon
 University), and the Gaussian 82(TM) system (copyright 1983,
 Carnegie Mellon University). Gaussian is a federally registered
 trademark of Gaussian, Inc.
  
 This software contains proprietary and confidential information,
 including trade secrets, belonging to Gaussian, Inc.
  
 This software is provided under written license and may be
 used, copied, transmitted, or stored only in accord with that
 written license.
  
 The following legend is applicable only to US Government
 contracts under FAR:
  
                    RESTRICTED RIGHTS LEGEND
  
 Use, reproduction and disclosure by the US Government is
 subject to restrictions as set forth in subparagraphs (a)
 and (c) of the Commercial Computer Software - Restricted
 Rights clause in FAR 52.227-19.
  
 Gaussian, Inc.
 340 Quinnipiac St., Bldg. 40, Wallingford CT 06492
  
  
 ---------------------------------------------------------------
 Warning -- This program may not be used in any manner that
 competes with the business of Gaussian, Inc. or will provide
 assistance to any competitor of Gaussian, Inc.  The licensee
 of this program is prohibited from giving any competitor of
 Gaussian, Inc. access to this program.  By using this program,
 the user acknowledges that Gaussian, Inc. is engaged in the
 business of creating and licensing software in the field of
 computational chemistry and represents and warrants to the
 licensee that it is not a competitor of Gaussian, Inc. and that
 it will not use this program in any manner prohibited above.
 ---------------------------------------------------------------
  

 Cite this work as:
 Gaussian 16, Revision B.01,
 M. J. Frisch, G. W. Trucks, H. B. Schlegel, G. E. Scuseria, 
 M. A. Robb, J. R. Cheeseman, G. Scalmani, V. Barone, 
 G. A. Petersson, H. Nakatsuji, X. Li, M. Caricato, A. V. Marenich, 
 J. Bloino, B. G. Janesko, R. Gomperts, B. Mennucci, H. P. Hratchian, 
 J. V. Ortiz, A. F. Izmaylov, J. L. Sonnenberg, D. Williams-Young, 
 F. Ding, F. Lipparini, F. Egidi, J. Goings, B. Peng, A. Petrone, 
 T. Henderson, D. Ranasinghe, V. G. Zakrzewski, J. Gao, N. Rega, 
 G. Zheng, W. Liang, M. Hada, M. Ehara, K. Toyota, R. Fukuda, 
 J. Hasegawa, M. Ishida, T. Nakajima, Y. Honda, O. Kitao, H. Nakai, 
 T. Vreven, K. Throssell, J. A. Montgomery, Jr., J. E. Peralta, 
 F. Ogliaro, M. J. Bearpark, J. J. Heyd, E. N. Brothers, K. N. Kudin, 
 V. N. Staroverov, T. A. Keith, R. Kobayashi, J. Normand, 
 K. Raghavachari, A. P. Rendell, J. C. Burant, S. S. Iyengar, 
 J. Tomasi, M. Cossi, J. M. Millam, M. Klene, C. Adamo, R. Cammi, 
 J. W. Ochterski, R. L. Martin, K. Morokuma, O. Farkas, 
 J. B. Foresman, and D. J. Fox, Gaussian, Inc., Wallingford CT, 2016.
 
 ******************************************
 Gaussian 16:  ES64L-G16RevB.01 20-Dec-2017
                20-Dec-2021 
 ******************************************
 %mem=12GB
 %NProcShared=8
 Will use up to    8 processors via shared memory.
 %chk=eto-buoh-ts-set2-M0003-copt-TS-opt-TS-wb97-opt-restart
 ----------------------------------------------------------------------
 # UWB97XD aug-cc-pVTZ Opt(CalcAll,TS,NoEigenTest) scf=qc Integral(Grid
 =SuperFineGrid) Guess(mix,always) MaxDisk=32GB
 ----------------------------------------------------------------------
 1/5=1,10=4,11=1,18=20,26=5,38=1/1,3;
 2/9=110,12=2,17=6,18=5,40=1/2;
 3/5=16,6=1,7=10,11=2,25=1,30=1,71=2,74=-58,75=-7,116=2,140=1/1,2,3;
 4/13=-1/1;
 5/5=2,8=3,38=5/8;
 8/6=4,10=90,11=11/1;
 11/6=1,8=1,9=11,15=111,16=1/1,2,10;
 10/6=1/2;
 6/7=2,8=2,9=2,10=2,18=1,28=1/1;
 7/10=1,25=1/1,2,3,16;
 1/5=1,10=4,11=1,18=20,26=5/3(3);
 2/9=110/2;
 7/8=1,9=1,25=1,44=-1/16;
 99//99;
 2/9=110/2;
 3/5=16,6=1,7=10,11=2,25=1,30=1,71=2,74=-58,75=-7,116=2,140=1/1,2,3;
 4/13=-1/1;
 5/5=2,8=3,38=5/8;
 8/6=4,10=90,11=11/1;
 11/6=1,8=1,9=11,15=111,16=1/1,2,10;
 10/6=1/2;
 7/10=1,25=1/1,2,3,16;
 1/5=1,10=4,11=1,18=20,26=5/3(-8);
 2/9=110/2;
 6/7=2,8=2,9=2,10=2,18=1,19=2,28=1/1;
 7/8=1,9=1,25=1,44=-1/16;
 99//99;
 -----
 Title
 -----
 Symbolic Z-matrix:
 Charge =  0 Multiplicity = 3
 H                    -1.62548   1.87089   0.44095 
 C                    -2.54269   1.32643   0.21131 
 H                    -3.25231   1.505     1.02002 
 H                    -2.95832   1.72385  -0.71424 
 C                    -2.2486   -0.15529   0.07209 
 H                    -1.8256   -0.55178   1.0081 
 H                    -3.17215  -0.72565  -0.09878 
 O                    -1.41029  -0.45742  -0.99494 
 H                     1.41299   2.58834   0.794 
 C                     1.51025   2.31758  -0.25655 
 H                     0.55307   2.50058  -0.74615 
 H                     2.25143   2.97409  -0.71085 
 C                     1.92325   0.86213  -0.41168 
 H                     2.87274   0.66986   0.09297 
 H                     2.04267   0.61045  -1.46616 
 C                     0.8736   -0.10281   0.17011 
 C                     1.29205  -1.62367  -0.10695 
 H                     2.07765  -1.90165   0.5932 
 H                     1.6887   -1.59729  -1.12826 
 O                     0.23452  -2.49303   0.0336 
 H                    -0.49669  -2.14693  -0.50172 
 O                     0.63823   0.04545   1.4406 
 H                    -0.11546  -0.02612  -0.48718 
 
 Add virtual bond connecting atoms H23        and O8         Dist= 2.75D+00.

 GradGradGradGradGradGradGradGradGradGradGradGradGradGradGradGradGradGrad
 Berny optimization.
 Initialization pass.
                           ----------------------------
                           !    Initial Parameters    !
                           ! (Angstroms and Degrees)  !
 --------------------------                            --------------------------
 ! Name  Definition              Value          Derivative Info.                !
 --------------------------------------------------------------------------------
 ! R1    R(1,2)                  1.0911         calculate D2E/DX2 analytically  !
 ! R2    R(2,3)                  1.0906         calculate D2E/DX2 analytically  !
 ! R3    R(2,4)                  1.0896         calculate D2E/DX2 analytically  !
 ! R4    R(2,5)                  1.517          calculate D2E/DX2 analytically  !
 ! R5    R(5,6)                  1.101          calculate D2E/DX2 analytically  !
 ! R6    R(5,7)                  1.0988         calculate D2E/DX2 analytically  !
 ! R7    R(5,8)                  1.3902         calculate D2E/DX2 analytically  !
 ! R8    R(8,23)                 1.4562         calculate D2E/DX2 analytically  !
 ! R9    R(9,10)                 1.0892         calculate D2E/DX2 analytically  !
 ! R10   R(10,11)                1.0906         calculate D2E/DX2 analytically  !
 ! R11   R(10,12)                1.0894         calculate D2E/DX2 analytically  !
 ! R12   R(10,13)                1.5208         calculate D2E/DX2 analytically  !
 ! R13   R(13,14)                1.0923         calculate D2E/DX2 analytically  !
 ! R14   R(13,15)                1.0907         calculate D2E/DX2 analytically  !
 ! R15   R(13,16)                1.5399         calculate D2E/DX2 analytically  !
 ! R16   R(16,17)                1.6015         calculate D2E/DX2 analytically  !
 ! R17   R(16,22)                1.3006         calculate D2E/DX2 analytically  !
 ! R18   R(16,23)                1.19           calculate D2E/DX2 analytically  !
 ! R19   R(17,18)                1.0884         calculate D2E/DX2 analytically  !
 ! R20   R(17,19)                1.0959         calculate D2E/DX2 analytically  !
 ! R21   R(17,20)                1.3762         calculate D2E/DX2 analytically  !
 ! R22   R(20,21)                0.9701         calculate D2E/DX2 analytically  !
 ! A1    A(1,2,3)              108.0111         calculate D2E/DX2 analytically  !
 ! A2    A(1,2,4)              108.5073         calculate D2E/DX2 analytically  !
 ! A3    A(1,2,5)              110.1053         calculate D2E/DX2 analytically  !
 ! A4    A(3,2,4)              108.7804         calculate D2E/DX2 analytically  !
 ! A5    A(3,2,5)              110.7387         calculate D2E/DX2 analytically  !
 ! A6    A(4,2,5)              110.6237         calculate D2E/DX2 analytically  !
 ! A7    A(2,5,6)              110.3767         calculate D2E/DX2 analytically  !
 ! A8    A(2,5,7)              110.9966         calculate D2E/DX2 analytically  !
 ! A9    A(2,5,8)              113.5541         calculate D2E/DX2 analytically  !
 ! A10   A(6,5,7)              105.5559         calculate D2E/DX2 analytically  !
 ! A11   A(6,5,8)              110.0339         calculate D2E/DX2 analytically  !
 ! A12   A(7,5,8)              105.9421         calculate D2E/DX2 analytically  !
 ! A13   A(5,8,23)             101.7826         calculate D2E/DX2 analytically  !
 ! A14   A(9,10,11)            108.2345         calculate D2E/DX2 analytically  !
 ! A15   A(9,10,12)            108.25           calculate D2E/DX2 analytically  !
 ! A16   A(9,10,13)            111.132          calculate D2E/DX2 analytically  !
 ! A17   A(11,10,12)           107.987          calculate D2E/DX2 analytically  !
 ! A18   A(11,10,13)           110.679          calculate D2E/DX2 analytically  !
 ! A19   A(12,10,13)           110.4528         calculate D2E/DX2 analytically  !
 ! A20   A(10,13,14)           110.9391         calculate D2E/DX2 analytically  !
 ! A21   A(10,13,15)           110.4378         calculate D2E/DX2 analytically  !
 ! A22   A(10,13,16)           112.0882         calculate D2E/DX2 analytically  !
 ! A23   A(14,13,15)           108.1122         calculate D2E/DX2 analytically  !
 ! A24   A(14,13,16)           107.9179         calculate D2E/DX2 analytically  !
 ! A25   A(15,13,16)           107.1761         calculate D2E/DX2 analytically  !
 ! A26   A(13,16,17)           110.5852         calculate D2E/DX2 analytically  !
 ! A27   A(13,16,22)           114.8969         calculate D2E/DX2 analytically  !
 ! A28   A(13,16,23)           108.5095         calculate D2E/DX2 analytically  !
 ! A29   A(17,16,22)           108.9373         calculate D2E/DX2 analytically  !
 ! A30   A(17,16,23)           100.5332         calculate D2E/DX2 analytically  !
 ! A31   A(22,16,23)           112.445          calculate D2E/DX2 analytically  !
 ! A32   A(16,17,18)           108.6532         calculate D2E/DX2 analytically  !
 ! A33   A(16,17,19)           103.4692         calculate D2E/DX2 analytically  !
 ! A34   A(16,17,20)           112.4233         calculate D2E/DX2 analytically  !
 ! A35   A(18,17,19)           110.1441         calculate D2E/DX2 analytically  !
 ! A36   A(18,17,20)           109.1241         calculate D2E/DX2 analytically  !
 ! A37   A(19,17,20)           112.8611         calculate D2E/DX2 analytically  !
 ! A38   A(17,20,21)           107.3071         calculate D2E/DX2 analytically  !
 ! A39   A(8,23,16)            155.8603         calculate D2E/DX2 analytically  !
 ! D1    D(1,2,5,6)             59.8695         calculate D2E/DX2 analytically  !
 ! D2    D(1,2,5,7)            176.5479         calculate D2E/DX2 analytically  !
 ! D3    D(1,2,5,8)            -64.2265         calculate D2E/DX2 analytically  !
 ! D4    D(3,2,5,6)            -59.5159         calculate D2E/DX2 analytically  !
 ! D5    D(3,2,5,7)             57.1625         calculate D2E/DX2 analytically  !
 ! D6    D(3,2,5,8)            176.3881         calculate D2E/DX2 analytically  !
 ! D7    D(4,2,5,6)            179.799          calculate D2E/DX2 analytically  !
 ! D8    D(4,2,5,7)            -63.5227         calculate D2E/DX2 analytically  !
 ! D9    D(4,2,5,8)             55.7029         calculate D2E/DX2 analytically  !
 ! D10   D(2,5,8,23)            75.115          calculate D2E/DX2 analytically  !
 ! D11   D(6,5,8,23)           -49.1667         calculate D2E/DX2 analytically  !
 ! D12   D(7,5,8,23)          -162.8093         calculate D2E/DX2 analytically  !
 ! D13   D(5,8,23,16)           76.2598         calculate D2E/DX2 analytically  !
 ! D14   D(9,10,13,14)         -58.6632         calculate D2E/DX2 analytically  !
 ! D15   D(9,10,13,15)        -178.5186         calculate D2E/DX2 analytically  !
 ! D16   D(9,10,13,16)          62.053          calculate D2E/DX2 analytically  !
 ! D17   D(11,10,13,14)       -178.9584         calculate D2E/DX2 analytically  !
 ! D18   D(11,10,13,15)         61.1862         calculate D2E/DX2 analytically  !
 ! D19   D(11,10,13,16)        -58.2423         calculate D2E/DX2 analytically  !
 ! D20   D(12,10,13,14)         61.5009         calculate D2E/DX2 analytically  !
 ! D21   D(12,10,13,15)        -58.3545         calculate D2E/DX2 analytically  !
 ! D22   D(12,10,13,16)       -177.7829         calculate D2E/DX2 analytically  !
 ! D23   D(10,13,16,17)        175.8668         calculate D2E/DX2 analytically  !
 ! D24   D(10,13,16,22)        -60.3192         calculate D2E/DX2 analytically  !
 ! D25   D(10,13,16,23)         66.4971         calculate D2E/DX2 analytically  !
 ! D26   D(14,13,16,17)        -61.6835         calculate D2E/DX2 analytically  !
 ! D27   D(14,13,16,22)         62.1305         calculate D2E/DX2 analytically  !
 ! D28   D(14,13,16,23)       -171.0532         calculate D2E/DX2 analytically  !
 ! D29   D(15,13,16,17)         54.5428         calculate D2E/DX2 analytically  !
 ! D30   D(15,13,16,22)        178.3568         calculate D2E/DX2 analytically  !
 ! D31   D(15,13,16,23)        -54.8269         calculate D2E/DX2 analytically  !
 ! D32   D(13,16,17,18)         76.8776         calculate D2E/DX2 analytically  !
 ! D33   D(13,16,17,19)        -40.162          calculate D2E/DX2 analytically  !
 ! D34   D(13,16,17,20)       -162.2347         calculate D2E/DX2 analytically  !
 ! D35   D(22,16,17,18)        -50.3006         calculate D2E/DX2 analytically  !
 ! D36   D(22,16,17,19)       -167.3402         calculate D2E/DX2 analytically  !
 ! D37   D(22,16,17,20)         70.5871         calculate D2E/DX2 analytically  !
 ! D38   D(23,16,17,18)       -168.6181         calculate D2E/DX2 analytically  !
 ! D39   D(23,16,17,19)         74.3423         calculate D2E/DX2 analytically  !
 ! D40   D(23,16,17,20)        -47.7304         calculate D2E/DX2 analytically  !
 ! D41   D(13,16,23,8)         162.6995         calculate D2E/DX2 analytically  !
 ! D42   D(17,16,23,8)          46.635          calculate D2E/DX2 analytically  !
 ! D43   D(22,16,23,8)         -69.0841         calculate D2E/DX2 analytically  !
 ! D44   D(16,17,20,21)         51.1359         calculate D2E/DX2 analytically  !
 ! D45   D(18,17,20,21)        171.7529         calculate D2E/DX2 analytically  !
 ! D46   D(19,17,20,21)        -65.4431         calculate D2E/DX2 analytically  !
 --------------------------------------------------------------------------------
 Trust Radius=3.00D-01 FncErr=1.00D-07 GrdErr=1.00D-07 EigMax=2.50D+02 EigMin=1.00D-04
 Number of steps in this run=    117 maximum allowed number of steps=    138.
 Search for a saddle point of order  1.
 GradGradGradGradGradGradGradGradGradGradGradGradGradGradGradGradGradGrad

                          Input orientation:                          
 ---------------------------------------------------------------------
 Center     Atomic      Atomic             Coordinates (Angstroms)
 Number     Number       Type             X           Y           Z
 ---------------------------------------------------------------------
      1          1           0       -1.625480    1.870890    0.440950
      2          6           0       -2.542690    1.326430    0.211310
      3          1           0       -3.252310    1.505000    1.020020
      4          1           0       -2.958320    1.723850   -0.714240
      5          6           0       -2.248600   -0.155290    0.072090
      6          1           0       -1.825600   -0.551780    1.008100
      7          1           0       -3.172150   -0.725650   -0.098780
      8          8           0       -1.410290   -0.457420   -0.994940
      9          1           0        1.412990    2.588340    0.794000
     10          6           0        1.510250    2.317580   -0.256550
     11          1           0        0.553070    2.500580   -0.746150
     12          1           0        2.251430    2.974090   -0.710850
     13          6           0        1.923250    0.862130   -0.411680
     14          1           0        2.872740    0.669860    0.092970
     15          1           0        2.042670    0.610450   -1.466160
     16          6           0        0.873600   -0.102810    0.170110
     17          6           0        1.292050   -1.623670   -0.106950
     18          1           0        2.077650   -1.901650    0.593200
     19          1           0        1.688700   -1.597290   -1.128260
     20          8           0        0.234520   -2.493030    0.033600
     21          1           0       -0.496690   -2.146930   -0.501720
     22          8           0        0.638230    0.045450    1.440600
     23          1           0       -0.115460   -0.026120   -0.487180
 ---------------------------------------------------------------------
                    Distance matrix (angstroms):
                    1          2          3          4          5
     1  H    0.000000
     2  C    1.091075   0.000000
     3  H    1.765155   1.090624   0.000000
     4  H    1.769900   1.089648   1.772564   0.000000
     5  C    2.151683   1.517025   2.159298   2.157124   0.000000
     6  H    2.496205   2.162583   2.503195   3.070505   1.101021
     7  H    3.070100   2.168734   2.496786   2.534672   1.098841
     8  O    2.743923   2.433000   3.362171   2.689448   1.390180
     9  H    3.141923   4.192773   4.794761   4.704305   4.632051
    10  C    3.243276   4.198523   4.997189   4.531017   4.511324
    11  H    2.559648   3.446605   4.311781   3.596413   3.946203
    12  H    4.192150   5.152548   5.953595   5.357668   5.536812
    13  C    3.786563   4.533024   5.408278   4.966269   4.321286
    14  H    4.668784   5.456370   6.250849   5.980280   5.187430
    15  H    4.322164   4.934781   5.917611   5.178315   4.622507
    16  C    3.195974   3.703439   4.508939   4.336170   3.124179
    17  C    4.585207   4.848671   5.631150   5.444294   3.837238
    18  H    5.288517   5.649237   6.340025   6.341502   4.694440
    19  H    5.047225   5.314814   6.217145   5.726795   4.361483
    20  O    4.761232   4.725754   5.395855   5.341869   3.410630
    21  H    4.278513   4.093746   4.821382   4.592137   2.713867
    22  O    3.075047   3.642844   4.176539   4.516141   3.201079
    23  H    2.596196   2.865087   3.802079   3.346013   2.209017
                    6          7          8          9         10
     6  H    0.000000
     7  H    1.751745   0.000000
     8  O    2.047817   1.994793   0.000000
     9  H    4.516044   5.727399   4.521932   0.000000
    10  C    4.578260   5.586681   4.095778   1.089232   0.000000
    11  H    4.248808   4.970404   3.558995   1.766133   1.090592
    12  H    5.657625   6.593779   5.026347   1.765321   1.089377
    13  C    4.250740   5.346219   3.632340   2.166525   1.520845
    14  H    4.940067   6.206844   4.560554   2.510553   2.166454
    15  H    4.736692   5.554209   3.644904   3.068692   2.158916
    16  C    2.861727   4.102234   2.588290   2.814688   2.538828
    17  C    3.480234   4.553635   3.074298   4.308987   3.950119
    18  H    4.150862   5.424225   4.095573   4.543358   4.341189
    19  H    4.243516   5.044546   3.304666   4.614174   4.014714
    20  O    2.993693   3.840125   2.811939   5.271368   4.985343
    21  H    2.567112   3.056220   1.983022   5.267689   4.900996
    22  O    2.571808   4.181301   3.221982   2.735806   2.967038
    23  H    2.331686   3.159676   1.456168   3.288310   2.861652
                   11         12         13         14         15
    11  H    0.000000
    12  H    1.763486   0.000000
    13  C    2.161893   2.158143   0.000000
    14  H    3.071893   2.518259   1.092324   0.000000
    15  H    2.511954   2.490154   1.090657   1.767323   0.000000
    16  C    2.778473   3.484511   1.539920   2.144652   2.133739
    17  C    4.238408   4.735452   2.582726   2.792638   2.720694
    18  H    4.847456   5.050108   2.944843   2.737711   3.248513
    19  H    4.269450   4.624761   2.572401   2.834312   2.261324
    20  O    5.064151   5.874652   3.782484   4.119175   3.892335
    21  H    4.770859   5.815561   3.862468   4.431819   3.870612
    22  O    3.288889   3.975938   2.397746   2.683101   3.277336
    23  H    2.626445   3.827983   2.225090   3.122547   2.453803
                   16         17         18         19         20
    16  C    0.000000
    17  C    1.601524   0.000000
    18  H    2.205576   1.088416   0.000000
    19  H    2.140940   1.095948   1.790905   0.000000
    20  O    2.477945   1.376194   2.014947   2.065650   0.000000
    21  H    2.550976   1.905055   2.808245   2.338928   0.970062
    22  O    1.300586   2.368196   2.565388   3.225077   2.930275
    23  H    1.190022   2.162828   3.081325   2.476803   2.545455
                   21         22         23
    21  H    0.000000
    22  O    3.141207   0.000000
    23  H    2.154851   2.071112   0.000000
 Stoichiometry    C6H14O3(3)
 Framework group  C1[X(C6H14O3)]
 Deg. of freedom    63
 Full point group                 C1      NOp   1
 Largest Abelian subgroup         C1      NOp   1
 Largest concise Abelian subgroup C1      NOp   1
                         Standard orientation:                         
 ---------------------------------------------------------------------
 Center     Atomic      Atomic             Coordinates (Angstroms)
 Number     Number       Type             X           Y           Z
 ---------------------------------------------------------------------
      1          1           0        1.625485   -1.870889    0.440951
      2          6           0        2.542694   -1.326427    0.211311
      3          1           0        3.252314   -1.504996    1.020021
      4          1           0        2.958324   -1.723846   -0.714239
      5          6           0        2.248601    0.155292    0.072091
      6          1           0        1.825600    0.551782    1.008101
      7          1           0        3.172150    0.725654   -0.098779
      8          8           0        1.410290    0.457421   -0.994939
      9          1           0       -1.412984   -2.588345    0.794001
     10          6           0       -1.510245   -2.317585   -0.256549
     11          1           0       -0.553064   -2.500583   -0.746149
     12          1           0       -2.251423   -2.974096   -0.710849
     13          6           0       -1.923247   -0.862135   -0.411679
     14          1           0       -2.872738   -0.669867    0.092971
     15          1           0       -2.042668   -0.610456   -1.466159
     16          6           0       -0.873599    0.102806    0.170111
     17          6           0       -1.292052    1.623666   -0.106949
     18          1           0       -2.077652    1.901644    0.593201
     19          1           0       -1.688702    1.597285   -1.128259
     20          8           0       -0.234524    2.493028    0.033601
     21          1           0        0.496687    2.146929   -0.501719
     22          8           0       -0.638229   -0.045453    1.440601
     23          1           0        0.115461    0.026118   -0.487179
 ---------------------------------------------------------------------
 Rotational constants (GHZ):           1.5142282           1.2533453           0.8232188
 Standard basis: Aug-CC-pVTZ (5D, 7F)
 There are   845 symmetry adapted cartesian basis functions of A   symmetry.
 There are   736 symmetry adapted basis functions of A   symmetry.
   736 basis functions,  1026 primitive gaussians,   845 cartesian basis functions
    38 alpha electrons       36 beta electrons
       nuclear repulsion energy       499.1597056392 Hartrees.
 NAtoms=   23 NActive=   23 NUniq=   23 SFac= 1.00D+00 NAtFMM=   60 NAOKFM=F Big=F
 Integral buffers will be    131072 words long.
 Raffenetti 2 integral format.
 Two-electron integral symmetry is turned on.
 Nuclear repulsion after empirical dispersion term =      499.1449801712 Hartrees.
 One-electron integrals computed using PRISM.
 NBasis=   736 RedAO= T EigKep=  2.99D-06  NBF=   736
 NBsUse=   736 1.00D-06 EigRej= -1.00D+00 NBFU=   736
 ExpMin= 2.53D-02 ExpMax= 1.53D+04 ExpMxC= 5.22D+02 IAcc=3 IRadAn=         7 AccDes= 0.00D+00
 Harris functional with IExCor= 4639 and IRadAn=       7 diagonalized for initial guess.
 HarFok:  IExCor= 4639 AccDes= 0.00D+00 IRadAn=         7 IDoV= 1 UseB2=F ITyADJ=14
 ICtDFT=  3500011 ScaDFX=  1.000000  1.000000  1.000000  1.000000
 FoFCou: FMM=F IPFlag=           0 FMFlag=      100000 FMFlg1=           0
         NFxFlg=           0 DoJE=T BraDBF=F KetDBF=T FulRan=T
         wScrn=  0.000000 ICntrl=       500 IOpCl=  0 I1Cent=   200000004 NGrid=           0
         NMat0=    1 NMatS0=      1 NMatT0=    0 NMatD0=    1 NMtDS0=    0 NMtDT0=    0
 Petite list used in FoFCou.
 Mixing orbitals, IMix= 1 IMixAn=  0 NRI=1 NE=   38 Coef=  7.07106781D-01  7.07106781D-01
 Mixing orbitals, IMix= 1 IMixAn=  0 NRI=1 NE=   36 Coef= -7.07106781D-01  7.07106781D-01
 Initial guess <Sx>= 0.0000 <Sy>= 0.0000 <Sz>= 1.0000 <S**2>= 2.0000 S= 1.0000
 Gradient too large for Newton-Raphson -- use scaled steepest descent instead.
     Minimum is close to point  3 DX= -1.22D-02 DF= -2.95D-04 DXR=  3.16D-02 DFR=  7.83D-04 which will be used.
 Gradient too large for Newton-Raphson -- use scaled steepest descent instead.
     Accept linear search using points  2 and  3.
 Gradient too large for Newton-Raphson -- use scaled steepest descent instead.
     Accept linear search using points  3 and  4.
 Gradient too large for Newton-Raphson -- use scaled steepest descent instead.
     Accept linear search using points  1 and  2.
 Gradient too large for Newton-Raphson -- use scaled steepest descent instead.
 Gradient too large for Newton-Raphson -- use scaled steepest descent instead.
 Restarting incremental Fock formation.
     Minimum is close to point  3 DX=  2.73D-02 DF= -1.92D-05 DXR=  6.38D-02 DFR=  4.09D-03 which will be used.
 Gradient too large for Newton-Raphson -- use scaled steepest descent instead.
     Accept linear search using points  2 and  3.
 Gradient too large for Newton-Raphson -- use scaled steepest descent instead.
     Accept linear search using points  1 and  2.
 Gradient too large for Newton-Raphson -- use scaled steepest descent instead.
     Accept linear search using points  2 and  3.
 Gradient too large for Newton-Raphson -- use scaled steepest descent instead.
     Accept linear search using points  1 and  2.
 Gradient too large for Newton-Raphson -- use scaled steepest descent instead.
 Gradient too large for Newton-Raphson -- use scaled steepest descent instead.
     Minimum is close to point  3 DX=  4.42D-02 DF= -3.03D-06 DXR=  9.96D-02 DFR=  1.00D-02 which will be used.
 LinEq1:  Iter=  0 NonCon=     1 RMS=7.75D-05 Max=1.21D-02 NDo=     1
 AX will form     1 AO Fock derivatives at one time.
 LinEq1:  Iter=  1 NonCon=     1 RMS=1.62D-05 Max=1.28D-03 NDo=     1
 LinEq1:  Iter=  2 NonCon=     1 RMS=1.47D-05 Max=1.85D-03 NDo=     1
 LinEq1:  Iter=  3 NonCon=     1 RMS=2.74D-06 Max=1.74D-04 NDo=     1
 LinEq1:  Iter=  4 NonCon=     1 RMS=1.46D-06 Max=1.04D-04 NDo=     1
 LinEq1:  Iter=  5 NonCon=     1 RMS=8.21D-07 Max=9.71D-05 NDo=     1
 LinEq1:  Iter=  6 NonCon=     1 RMS=4.32D-07 Max=3.93D-05 NDo=     1
 LinEq1:  Iter=  7 NonCon=     1 RMS=2.79D-07 Max=1.97D-05 NDo=     1
 LinEq1:  Iter=  8 NonCon=     1 RMS=1.42D-07 Max=1.05D-05 NDo=     1
 LinEq1:  Iter=  9 NonCon=     1 RMS=6.54D-08 Max=3.94D-06 NDo=     1
 LinEq1:  Iter= 10 NonCon=     1 RMS=2.52D-08 Max=1.10D-06 NDo=     1
 LinEq1:  Iter= 11 NonCon=     1 RMS=1.40D-08 Max=9.20D-07 NDo=     1
 LinEq1:  Iter= 12 NonCon=     1 RMS=7.20D-09 Max=3.33D-07 NDo=     1
 LinEq1:  Iter= 13 NonCon=     0 RMS=4.04D-09 Max=2.25D-07 NDo=     1
 Linear equations converged to 2.274D-08 2.274D-07 after    13 iterations.
     Accept linear search using points  1 and  2.
 LinEq1:  Iter=  0 NonCon=     1 RMS=1.67D-05 Max=1.77D-03 NDo=     1
 LinEq1:  Iter=  1 NonCon=     1 RMS=1.59D-05 Max=2.33D-03 NDo=     1
 LinEq1:  Iter=  2 NonCon=     1 RMS=5.50D-06 Max=3.78D-04 NDo=     1
 LinEq1:  Iter=  3 NonCon=     1 RMS=3.17D-06 Max=3.00D-04 NDo=     1
 LinEq1:  Iter=  4 NonCon=     1 RMS=1.90D-06 Max=2.01D-04 NDo=     1
 LinEq1:  Iter=  5 NonCon=     1 RMS=1.31D-06 Max=1.22D-04 NDo=     1
 LinEq1:  Iter=  6 NonCon=     1 RMS=5.41D-07 Max=4.36D-05 NDo=     1
 LinEq1:  Iter=  7 NonCon=     1 RMS=2.89D-07 Max=2.67D-05 NDo=     1
 LinEq1:  Iter=  8 NonCon=     1 RMS=1.64D-07 Max=1.41D-05 NDo=     1
 LinEq1:  Iter=  9 NonCon=     1 RMS=9.23D-08 Max=6.38D-06 NDo=     1
 LinEq1:  Iter= 10 NonCon=     1 RMS=5.10D-08 Max=3.71D-06 NDo=     1
 LinEq1:  Iter= 11 NonCon=     1 RMS=2.56D-08 Max=2.43D-06 NDo=     1
 LinEq1:  Iter= 12 NonCon=     1 RMS=1.23D-08 Max=1.17D-06 NDo=     1
 LinEq1:  Iter= 13 NonCon=     1 RMS=5.46D-09 Max=3.02D-07 NDo=     1
 LinEq1:  Iter= 14 NonCon=     0 RMS=2.26D-09 Max=1.05D-07 NDo=     1
 Linear equations converged to 2.274D-08 2.274D-07 after    14 iterations.
 Restarting incremental Fock formation.
     Minimum is close to point  2 DX=  9.16D-03 DF= -5.50D-10 DXR=  9.08D-03 DFR=  8.24D-05 which will be used.
 LinEq1:  Iter=  0 NonCon=     1 RMS=1.37D-07 Max=2.06D-05 NDo=     1
 LinEq1:  Iter=  1 NonCon=     1 RMS=1.24D-07 Max=1.46D-05 NDo=     1
 LinEq1:  Iter=  2 NonCon=     1 RMS=3.93D-08 Max=3.15D-06 NDo=     1
 LinEq1:  Iter=  3 NonCon=     1 RMS=2.97D-08 Max=3.36D-06 NDo=     1
 LinEq1:  Iter=  4 NonCon=     1 RMS=1.46D-08 Max=1.35D-06 NDo=     1
 LinEq1:  Iter=  5 NonCon=     1 RMS=8.89D-09 Max=4.88D-07 NDo=     1
 LinEq1:  Iter=  6 NonCon=     1 RMS=4.53D-09 Max=2.61D-07 NDo=     1
 LinEq1:  Iter=  7 NonCon=     1 RMS=2.07D-09 Max=1.99D-07 NDo=     1
 LinEq1:  Iter=  8 NonCon=     1 RMS=1.17D-09 Max=1.18D-07 NDo=     1
 LinEq1:  Iter=  9 NonCon=     1 RMS=8.18D-10 Max=6.14D-08 NDo=     1
 LinEq1:  Iter= 10 NonCon=     1 RMS=3.75D-10 Max=1.85D-08 NDo=     1
 LinEq1:  Iter= 11 NonCon=     1 RMS=1.88D-10 Max=1.03D-08 NDo=     1
 LinEq1:  Iter= 12 NonCon=     1 RMS=7.66D-11 Max=3.42D-09 NDo=     1
 LinEq1:  Iter= 13 NonCon=     0 RMS=2.80D-11 Max=1.17D-09 NDo=     1
 Linear equations converged to 1.853D-10 1.853D-09 after    13 iterations.
 SCF Done:  E(UwB97XD) =  -462.621665528     a.u. after   16 cycles
            Convg  =    0.9002D-07                    82 Fock formations.
              S**2 =  2.0142                  -V/T =  2.0059
 <Sx>= 0.0000 <Sy>= 0.0000 <Sz>= 1.0000 <S**2>= 2.0142 S= 1.0047
 <L.S>=  0.00000000000    
 Annihilation of the first spin contaminant:
 S**2 before annihilation     2.0142,   after     2.0001
 DoSCS=F DFT=T ScalE2(SS,OS)=  1.000000  1.000000
 Range of M.O.s used for correlation:     1   736
 NBasis=   736 NAE=    38 NBE=    36 NFC=     0 NFV=     0
 NROrb=    736 NOA=    38 NOB=    36 NVA=   698 NVB=   700

 **** Warning!!: The largest alpha MO coefficient is  0.81731783D+02


 **** Warning!!: The largest beta MO coefficient is  0.95216007D+02

 Symmetrizing basis deriv contribution to polar:
 IMax=3 JMax=2 DiffMx= 0.00D+00
 G2DrvN: will do    24 centers at a time, making    1 passes.
 Calling FoFCou, ICntrl=  3107 FMM=F I1Cent=   0 AccDes= 0.00D+00.
 End of G2Drv F.D. properties file   721 does not exist.
 End of G2Drv F.D. properties file   722 does not exist.
 End of G2Drv F.D. properties file   788 does not exist.
          IDoAtm=11111111111111111111111
          Differentiating once with respect to electric field.
                with respect to dipole field.
          Differentiating once with respect to nuclear coordinates.
 CalDSu exits because no D1Ps are significant.
          There are    72 degrees of freedom in the 1st order CPHF.  IDoFFX=6 NUNeed=     3.
     69 vectors produced by pass  0 Test12= 7.18D-14 1.39D-09 XBig12= 1.11D+02 4.69D+00.
 AX will form    69 AO Fock derivatives at one time.
     69 vectors produced by pass  1 Test12= 7.18D-14 1.39D-09 XBig12= 1.40D+01 4.81D-01.
     69 vectors produced by pass  2 Test12= 7.18D-14 1.39D-09 XBig12= 5.33D-01 1.19D-01.
     69 vectors produced by pass  3 Test12= 7.18D-14 1.39D-09 XBig12= 8.02D-03 1.14D-02.
     69 vectors produced by pass  4 Test12= 7.18D-14 1.39D-09 XBig12= 1.15D-04 7.48D-04.
     69 vectors produced by pass  5 Test12= 7.18D-14 1.39D-09 XBig12= 1.40D-06 9.68D-05.
     69 vectors produced by pass  6 Test12= 7.18D-14 1.39D-09 XBig12= 1.43D-08 8.65D-06.
     53 vectors produced by pass  7 Test12= 7.18D-14 1.39D-09 XBig12= 1.41D-10 9.02D-07.
      5 vectors produced by pass  8 Test12= 7.18D-14 1.39D-09 XBig12= 1.29D-12 1.06D-07.
      3 vectors produced by pass  9 Test12= 7.18D-14 1.39D-09 XBig12= 1.15D-14 9.87D-09.
 InvSVY:  IOpt=1 It=  1 EMax= 2.49D-14
 Solved reduced A of dimension   544 with    72 vectors.
 Isotropic polarizability for W=    0.000000      110.87 Bohr**3.
 End of Minotr F.D. properties file   721 does not exist.
 End of Minotr F.D. properties file   722 does not exist.
 End of Minotr F.D. properties file   788 does not exist.

 **********************************************************************

            Population analysis using the SCF Density.

 **********************************************************************

 Orbital symmetries:
 Alpha Orbitals:
       Occupied  (A) (A) (A) (A) (A) (A) (A) (A) (A) (A) (A) (A)
                 (A) (A) (A) (A) (A) (A) (A) (A) (A) (A) (A) (A)
                 (A) (A) (A) (A) (A) (A) (A) (A) (A) (A) (A) (A)
                 (A) (A)
       Virtual   (A) (A) (A) (A) (A) (A) (A) (A) (A) (A) (A) (A)
                 (A) (A) (A) (A) (A) (A) (A) (A) (A) (A) (A) (A)
                 (A) (A) (A) (A) (A) (A) (A) (A) (A) (A) (A) (A)
                 (A) (A) (A) (A) (A) (A) (A) (A) (A) (A) (A) (A)
                 (A) (A) (A) (A) (A) (A) (A) (A) (A) (A) (A) (A)
                 (A) (A) (A) (A) (A) (A) (A) (A) (A) (A) (A) (A)
                 (A) (A) (A) (A) (A) (A) (A) (A) (A) (A) (A) (A)
                 (A) (A) (A) (A) (A) (A) (A) (A) (A) (A) (A) (A)
                 (A) (A) (A) (A) (A) (A) (A) (A) (A) (A) (A) (A)
                 (A) (A) (A) (A) (A) (A) (A) (A) (A) (A) (A) (A)
                 (A) (A) (A) (A) (A) (A) (A) (A) (A) (A) (A) (A)
                 (A) (A) (A) (A) (A) (A) (A) (A) (A) (A) (A) (A)
                 (A) (A) (A) (A) (A) (A) (A) (A) (A) (A) (A) (A)
                 (A) (A) (A) (A) (A) (A) (A) (A) (A) (A) (A) (A)
                 (A) (A) (A) (A) (A) (A) (A) (A) (A) (A) (A) (A)
                 (A) (A) (A) (A) (A) (A) (A) (A) (A) (A) (A) (A)
                 (A) (A) (A) (A) (A) (A) (A) (A) (A) (A) (A) (A)
                 (A) (A) (A) (A) (A) (A) (A) (A) (A) (A) (A) (A)
                 (A) (A) (A) (A) (A) (A) (A) (A) (A) (A) (A) (A)
                 (A) (A) (A) (A) (A) (A) (A) (A) (A) (A) (A) (A)
                 (A) (A) (A) (A) (A) (A) (A) (A) (A) (A) (A) (A)
                 (A) (A) (A) (A) (A) (A) (A) (A) (A) (A) (A) (A)
                 (A) (A) (A) (A) (A) (A) (A) (A) (A) (A) (A) (A)
                 (A) (A) (A) (A) (A) (A) (A) (A) (A) (A) (A) (A)
                 (A) (A) (A) (A) (A) (A) (A) (A) (A) (A) (A) (A)
                 (A) (A) (A) (A) (A) (A) (A) (A) (A) (A) (A) (A)
                 (A) (A) (A) (A) (A) (A) (A) (A) (A) (A) (A) (A)
                 (A) (A) (A) (A) (A) (A) (A) (A) (A) (A) (A) (A)
                 (A) (A) (A) (A) (A) (A) (A) (A) (A) (A) (A) (A)
                 (A) (A) (A) (A) (A) (A) (A) (A) (A) (A) (A) (A)
                 (A) (A) (A) (A) (A) (A) (A) (A) (A) (A) (A) (A)
                 (A) (A) (A) (A) (A) (A) (A) (A) (A) (A) (A) (A)
                 (A) (A) (A) (A) (A) (A) (A) (A) (A) (A) (A) (A)
                 (A) (A) (A) (A) (A) (A) (A) (A) (A) (A) (A) (A)
                 (A) (A) (A) (A) (A) (A) (A) (A) (A) (A) (A) (A)
                 (A) (A) (A) (A) (A) (A) (A) (A) (A) (A) (A) (A)
                 (A) (A) (A) (A) (A) (A) (A) (A) (A) (A) (A) (A)
                 (A) (A) (A) (A) (A) (A) (A) (A) (A) (A) (A) (A)
                 (A) (A) (A) (A) (A) (A) (A) (A) (A) (A) (A) (A)
                 (A) (A) (A) (A) (A) (A) (A) (A) (A) (A) (A) (A)
                 (A) (A) (A) (A) (A) (A) (A) (A) (A) (A) (A) (A)
                 (A) (A) (A) (A) (A) (A) (A) (A) (A) (A) (A) (A)
                 (A) (A) (A) (A) (A) (A) (A) (A) (A) (A) (A) (A)
                 (A) (A) (A) (A) (A) (A) (A) (A) (A) (A) (A) (A)
                 (A) (A) (A) (A) (A) (A) (A) (A) (A) (A) (A) (A)
                 (A) (A) (A) (A) (A) (A) (A) (A) (A) (A) (A) (A)
                 (A) (A) (A) (A) (A) (A) (A) (A) (A) (A) (A) (A)
                 (A) (A) (A) (A) (A) (A) (A) (A) (A) (A) (A) (A)
                 (A) (A) (A) (A) (A) (A) (A) (A) (A) (A) (A) (A)
                 (A) (A) (A) (A) (A) (A) (A) (A) (A) (A) (A) (A)
                 (A) (A) (A) (A) (A) (A) (A) (A) (A) (A) (A) (A)
                 (A) (A) (A) (A) (A) (A) (A) (A) (A) (A) (A) (A)
                 (A) (A) (A) (A) (A) (A) (A) (A) (A) (A) (A) (A)
                 (A) (A) (A) (A) (A) (A) (A) (A) (A) (A) (A) (A)
                 (A) (A) (A) (A) (A) (A) (A) (A) (A) (A) (A) (A)
                 (A) (A) (A) (A) (A) (A) (A) (A) (A) (A) (A) (A)
                 (A) (A) (A) (A) (A) (A) (A) (A) (A) (A) (A) (A)
                 (A) (A) (A) (A) (A) (A) (A) (A) (A) (A) (A) (A)
                 (A) (A)
 Beta  Orbitals:
       Occupied  (A) (A) (A) (A) (A) (A) (A) (A) (A) (A) (A) (A)
                 (A) (A) (A) (A) (A) (A) (A) (A) (A) (A) (A) (A)
                 (A) (A) (A) (A) (A) (A) (A) (A) (A) (A) (A) (A)
       Virtual   (A) (A) (A) (A) (A) (A) (A) (A) (A) (A) (A) (A)
                 (A) (A) (A) (A) (A) (A) (A) (A) (A) (A) (A) (A)
                 (A) (A) (A) (A) (A) (A) (A) (A) (A) (A) (A) (A)
                 (A) (A) (A) (A) (A) (A) (A) (A) (A) (A) (A) (A)
                 (A) (A) (A) (A) (A) (A) (A) (A) (A) (A) (A) (A)
                 (A) (A) (A) (A) (A) (A) (A) (A) (A) (A) (A) (A)
                 (A) (A) (A) (A) (A) (A) (A) (A) (A) (A) (A) (A)
                 (A) (A) (A) (A) (A) (A) (A) (A) (A) (A) (A) (A)
                 (A) (A) (A) (A) (A) (A) (A) (A) (A) (A) (A) (A)
                 (A) (A) (A) (A) (A) (A) (A) (A) (A) (A) (A) (A)
                 (A) (A) (A) (A) (A) (A) (A) (A) (A) (A) (A) (A)
                 (A) (A) (A) (A) (A) (A) (A) (A) (A) (A) (A) (A)
                 (A) (A) (A) (A) (A) (A) (A) (A) (A) (A) (A) (A)
                 (A) (A) (A) (A) (A) (A) (A) (A) (A) (A) (A) (A)
                 (A) (A) (A) (A) (A) (A) (A) (A) (A) (A) (A) (A)
                 (A) (A) (A) (A) (A) (A) (A) (A) (A) (A) (A) (A)
                 (A) (A) (A) (A) (A) (A) (A) (A) (A) (A) (A) (A)
                 (A) (A) (A) (A) (A) (A) (A) (A) (A) (A) (A) (A)
                 (A) (A) (A) (A) (A) (A) (A) (A) (A) (A) (A) (A)
                 (A) (A) (A) (A) (A) (A) (A) (A) (A) (A) (A) (A)
                 (A) (A) (A) (A) (A) (A) (A) (A) (A) (A) (A) (A)
                 (A) (A) (A) (A) (A) (A) (A) (A) (A) (A) (A) (A)
                 (A) (A) (A) (A) (A) (A) (A) (A) (A) (A) (A) (A)
                 (A) (A) (A) (A) (A) (A) (A) (A) (A) (A) (A) (A)
                 (A) (A) (A) (A) (A) (A) (A) (A) (A) (A) (A) (A)
                 (A) (A) (A) (A) (A) (A) (A) (A) (A) (A) (A) (A)
                 (A) (A) (A) (A) (A) (A) (A) (A) (A) (A) (A) (A)
                 (A) (A) (A) (A) (A) (A) (A) (A) (A) (A) (A) (A)
                 (A) (A) (A) (A) (A) (A) (A) (A) (A) (A) (A) (A)
                 (A) (A) (A) (A) (A) (A) (A) (A) (A) (A) (A) (A)
                 (A) (A) (A) (A) (A) (A) (A) (A) (A) (A) (A) (A)
                 (A) (A) (A) (A) (A) (A) (A) (A) (A) (A) (A) (A)
                 (A) (A) (A) (A) (A) (A) (A) (A) (A) (A) (A) (A)
                 (A) (A) (A) (A) (A) (A) (A) (A) (A) (A) (A) (A)
                 (A) (A) (A) (A) (A) (A) (A) (A) (A) (A) (A) (A)
                 (A) (A) (A) (A) (A) (A) (A) (A) (A) (A) (A) (A)
                 (A) (A) (A) (A) (A) (A) (A) (A) (A) (A) (A) (A)
                 (A) (A) (A) (A) (A) (A) (A) (A) (A) (A) (A) (A)
                 (A) (A) (A) (A) (A) (A) (A) (A) (A) (A) (A) (A)
                 (A) (A) (A) (A) (A) (A) (A) (A) (A) (A) (A) (A)
                 (A) (A) (A) (A) (A) (A) (A) (A) (A) (A) (A) (A)
                 (A) (A) (A) (A) (A) (A) (A) (A) (A) (A) (A) (A)
                 (A) (A) (A) (A) (A) (A) (A) (A) (A) (A) (A) (A)
                 (A) (A) (A) (A) (A) (A) (A) (A) (A) (A) (A) (A)
                 (A) (A) (A) (A) (A) (A) (A) (A) (A) (A) (A) (A)
                 (A) (A) (A) (A) (A) (A) (A) (A) (A) (A) (A) (A)
                 (A) (A) (A) (A) (A) (A) (A) (A) (A) (A) (A) (A)
                 (A) (A) (A) (A) (A) (A) (A) (A) (A) (A) (A) (A)
                 (A) (A) (A) (A) (A) (A) (A) (A) (A) (A) (A) (A)
                 (A) (A) (A) (A) (A) (A) (A) (A) (A) (A) (A) (A)
                 (A) (A) (A) (A) (A) (A) (A) (A) (A) (A) (A) (A)
                 (A) (A) (A) (A) (A) (A) (A) (A) (A) (A) (A) (A)
                 (A) (A) (A) (A) (A) (A) (A) (A) (A) (A) (A) (A)
                 (A) (A) (A) (A) (A) (A) (A) (A) (A) (A) (A) (A)
                 (A) (A) (A) (A) (A) (A) (A) (A) (A) (A) (A) (A)
                 (A) (A) (A) (A) (A) (A) (A) (A) (A) (A) (A) (A)
                 (A) (A) (A) (A) (A) (A) (A) (A) (A) (A) (A) (A)
                 (A) (A) (A) (A) (A) (A) (A) (A) (A) (A) (A) (A)
                 (A) (A) (A) (A)
 The electronic state is 3-A.
 Alpha  occ. eigenvalues --  -19.31378 -19.27023 -19.26400 -10.36769 -10.36562
 Alpha  occ. eigenvalues --  -10.32894 -10.31521 -10.28867 -10.27232  -1.18101
 Alpha  occ. eigenvalues --   -1.14617  -1.11211  -0.90506  -0.84030  -0.83116
 Alpha  occ. eigenvalues --   -0.75075  -0.71095  -0.69000  -0.61943  -0.61433
 Alpha  occ. eigenvalues --   -0.59509  -0.56608  -0.54861  -0.54082  -0.53454
 Alpha  occ. eigenvalues --   -0.51428  -0.50021  -0.49079  -0.47563  -0.46781
 Alpha  occ. eigenvalues --   -0.46425  -0.45519  -0.44456  -0.41656  -0.40854
 Alpha  occ. eigenvalues --   -0.36418  -0.36357  -0.32717
 Alpha virt. eigenvalues --    0.02764   0.03659   0.03749   0.04129   0.04963
 Alpha virt. eigenvalues --    0.05342   0.05387   0.05896   0.06606   0.07557
 Alpha virt. eigenvalues --    0.07756   0.07995   0.08482   0.09483   0.10580
 Alpha virt. eigenvalues --    0.10928   0.11551   0.11915   0.11920   0.12298
 Alpha virt. eigenvalues --    0.12713   0.13073   0.13301   0.13937   0.13967
 Alpha virt. eigenvalues --    0.14630   0.14901   0.15125   0.15578   0.16295
 Alpha virt. eigenvalues --    0.16552   0.17076   0.17296   0.18233   0.18398
 Alpha virt. eigenvalues --    0.19055   0.19433   0.19917   0.20793   0.21282
 Alpha virt. eigenvalues --    0.21820   0.22165   0.22702   0.23047   0.23545
 Alpha virt. eigenvalues --    0.24246   0.24398   0.25134   0.25403   0.26092
 Alpha virt. eigenvalues --    0.26578   0.27226   0.27332   0.27622   0.28333
 Alpha virt. eigenvalues --    0.28979   0.29585   0.29823   0.30224   0.30451
 Alpha virt. eigenvalues --    0.31115   0.31549   0.32468   0.32595   0.32747
 Alpha virt. eigenvalues --    0.33195   0.33577   0.34222   0.34453   0.34911
 Alpha virt. eigenvalues --    0.35027   0.35519   0.36460   0.36700   0.37440
 Alpha virt. eigenvalues --    0.37676   0.37833   0.38340   0.38495   0.38692
 Alpha virt. eigenvalues --    0.39098   0.39561   0.40061   0.40580   0.40741
 Alpha virt. eigenvalues --    0.41107   0.41267   0.42261   0.42564   0.42751
 Alpha virt. eigenvalues --    0.43074   0.43728   0.44506   0.44792   0.44991
 Alpha virt. eigenvalues --    0.45241   0.46118   0.46556   0.46597   0.46891
 Alpha virt. eigenvalues --    0.47120   0.47590   0.48237   0.48749   0.49256
 Alpha virt. eigenvalues --    0.49961   0.50172   0.50872   0.52196   0.52418
 Alpha virt. eigenvalues --    0.52536   0.53137   0.53248   0.53736   0.54677
 Alpha virt. eigenvalues --    0.55117   0.55184   0.55922   0.56714   0.56953
 Alpha virt. eigenvalues --    0.57379   0.57945   0.58449   0.58708   0.58992
 Alpha virt. eigenvalues --    0.59956   0.60339   0.60442   0.60923   0.61432
 Alpha virt. eigenvalues --    0.62551   0.62684   0.63269   0.64240   0.64556
 Alpha virt. eigenvalues --    0.65103   0.65222   0.66891   0.67181   0.67442
 Alpha virt. eigenvalues --    0.68131   0.68864   0.69561   0.70512   0.70952
 Alpha virt. eigenvalues --    0.72044   0.73106   0.73487   0.73815   0.74945
 Alpha virt. eigenvalues --    0.75291   0.76056   0.76810   0.77071   0.77732
 Alpha virt. eigenvalues --    0.78291   0.78867   0.79612   0.80080   0.80539
 Alpha virt. eigenvalues --    0.80921   0.81489   0.82502   0.82845   0.83425
 Alpha virt. eigenvalues --    0.83732   0.84082   0.84448   0.85489   0.86174
 Alpha virt. eigenvalues --    0.86389   0.87681   0.88186   0.88887   0.89280
 Alpha virt. eigenvalues --    0.89999   0.90858   0.91085   0.91375   0.92174
 Alpha virt. eigenvalues --    0.92510   0.93090   0.94049   0.95013   0.95244
 Alpha virt. eigenvalues --    0.95487   0.96560   0.97898   0.97999   0.98438
 Alpha virt. eigenvalues --    0.99041   0.99627   0.99993   1.00196   1.01103
 Alpha virt. eigenvalues --    1.01700   1.02104   1.02481   1.03317   1.03656
 Alpha virt. eigenvalues --    1.04648   1.05187   1.05400   1.05748   1.06505
 Alpha virt. eigenvalues --    1.06952   1.07488   1.07756   1.08457   1.08798
 Alpha virt. eigenvalues --    1.09875   1.10577   1.10975   1.11444   1.12081
 Alpha virt. eigenvalues --    1.13040   1.13719   1.14283   1.14570   1.15587
 Alpha virt. eigenvalues --    1.15929   1.16369   1.17042   1.17508   1.18597
 Alpha virt. eigenvalues --    1.19360   1.19643   1.20074   1.20581   1.21339
 Alpha virt. eigenvalues --    1.22026   1.22621   1.23349   1.24753   1.25157
 Alpha virt. eigenvalues --    1.25432   1.25755   1.26271   1.26647   1.27488
 Alpha virt. eigenvalues --    1.28428   1.28685   1.29012   1.30302   1.32081
 Alpha virt. eigenvalues --    1.32367   1.33407   1.34266   1.34593   1.34926
 Alpha virt. eigenvalues --    1.35423   1.36387   1.37202   1.37395   1.38490
 Alpha virt. eigenvalues --    1.38944   1.40173   1.40964   1.41701   1.42303
 Alpha virt. eigenvalues --    1.43133   1.43579   1.44113   1.44642   1.45709
 Alpha virt. eigenvalues --    1.46338   1.47050   1.47386   1.48454   1.48840
 Alpha virt. eigenvalues --    1.49648   1.49903   1.50445   1.51315   1.51970
 Alpha virt. eigenvalues --    1.52632   1.53628   1.54100   1.54734   1.55528
 Alpha virt. eigenvalues --    1.55843   1.56407   1.57024   1.57751   1.58121
 Alpha virt. eigenvalues --    1.58765   1.59819   1.59911   1.60411   1.61235
 Alpha virt. eigenvalues --    1.61740   1.62352   1.62693   1.64018   1.64579
 Alpha virt. eigenvalues --    1.65679   1.65850   1.66577   1.67060   1.67597
 Alpha virt. eigenvalues --    1.68037   1.68792   1.69681   1.70220   1.71191
 Alpha virt. eigenvalues --    1.71787   1.72035   1.72725   1.73485   1.75119
 Alpha virt. eigenvalues --    1.75225   1.76543   1.77137   1.77705   1.77846
 Alpha virt. eigenvalues --    1.78624   1.79815   1.80537   1.80695   1.81926
 Alpha virt. eigenvalues --    1.82597   1.83345   1.83539   1.84868   1.85361
 Alpha virt. eigenvalues --    1.86430   1.86852   1.87925   1.88658   1.89185
 Alpha virt. eigenvalues --    1.89671   1.91040   1.91840   1.92395   1.92741
 Alpha virt. eigenvalues --    1.93423   1.94148   1.95091   1.95646   1.97117
 Alpha virt. eigenvalues --    1.97630   1.99176   1.99869   2.00971   2.02383
 Alpha virt. eigenvalues --    2.03932   2.05327   2.06138   2.06245   2.08081
 Alpha virt. eigenvalues --    2.08840   2.11061   2.11654   2.12062   2.12491
 Alpha virt. eigenvalues --    2.13347   2.13974   2.14914   2.15428   2.16921
 Alpha virt. eigenvalues --    2.17560   2.18210   2.19320   2.20484   2.22012
 Alpha virt. eigenvalues --    2.22675   2.24045   2.24222   2.25388   2.26049
 Alpha virt. eigenvalues --    2.28371   2.29845   2.31124   2.32834   2.33696
 Alpha virt. eigenvalues --    2.35212   2.36329   2.37710   2.38365   2.40658
 Alpha virt. eigenvalues --    2.41852   2.42910   2.43479   2.45332   2.47603
 Alpha virt. eigenvalues --    2.49519   2.50494   2.51817   2.53539   2.54814
 Alpha virt. eigenvalues --    2.56698   2.57940   2.59807   2.60690   2.63887
 Alpha virt. eigenvalues --    2.63945   2.64895   2.69362   2.69936   2.71311
 Alpha virt. eigenvalues --    2.71489   2.74112   2.75187   2.77219   2.78194
 Alpha virt. eigenvalues --    2.81758   2.83347   2.83524   2.83986   2.85116
 Alpha virt. eigenvalues --    2.87387   2.87813   2.91121   2.93008   2.94365
 Alpha virt. eigenvalues --    2.95617   2.96785   2.98348   2.99908   3.00750
 Alpha virt. eigenvalues --    3.01328   3.03387   3.03972   3.04901   3.07323
 Alpha virt. eigenvalues --    3.09463   3.12329   3.13515   3.16945   3.19354
 Alpha virt. eigenvalues --    3.20176   3.23703   3.23919   3.25349   3.26369
 Alpha virt. eigenvalues --    3.27300   3.29260   3.30712   3.31568   3.34707
 Alpha virt. eigenvalues --    3.36330   3.36834   3.38240   3.39962   3.42090
 Alpha virt. eigenvalues --    3.42730   3.43142   3.43905   3.45160   3.46765
 Alpha virt. eigenvalues --    3.47079   3.47831   3.48886   3.49710   3.51668
 Alpha virt. eigenvalues --    3.52830   3.53685   3.54076   3.54726   3.55678
 Alpha virt. eigenvalues --    3.57398   3.58179   3.59369   3.60472   3.62601
 Alpha virt. eigenvalues --    3.63294   3.65061   3.66131   3.66650   3.67740
 Alpha virt. eigenvalues --    3.68755   3.69766   3.71122   3.71454   3.72656
 Alpha virt. eigenvalues --    3.73850   3.74817   3.75834   3.75952   3.76818
 Alpha virt. eigenvalues --    3.77426   3.78530   3.78837   3.79773   3.80465
 Alpha virt. eigenvalues --    3.82803   3.84047   3.85734   3.86193   3.88472
 Alpha virt. eigenvalues --    3.89309   3.90272   3.91198   3.92877   3.94029
 Alpha virt. eigenvalues --    3.94995   3.96216   3.97169   3.97981   4.00161
 Alpha virt. eigenvalues --    4.01100   4.01262   4.02730   4.03018   4.03758
 Alpha virt. eigenvalues --    4.04468   4.06099   4.06455   4.07694   4.09233
 Alpha virt. eigenvalues --    4.10009   4.10819   4.13035   4.13644   4.15594
 Alpha virt. eigenvalues --    4.15915   4.17239   4.19196   4.21204   4.23022
 Alpha virt. eigenvalues --    4.23689   4.25571   4.26204   4.27333   4.28459
 Alpha virt. eigenvalues --    4.29607   4.30866   4.31804   4.32012   4.33529
 Alpha virt. eigenvalues --    4.35303   4.36594   4.38883   4.39242   4.41277
 Alpha virt. eigenvalues --    4.42112   4.43324   4.45346   4.46755   4.47250
 Alpha virt. eigenvalues --    4.48251   4.49725   4.52055   4.54055   4.55143
 Alpha virt. eigenvalues --    4.55596   4.56866   4.57741   4.60908   4.61358
 Alpha virt. eigenvalues --    4.62940   4.64887   4.65332   4.66163   4.66996
 Alpha virt. eigenvalues --    4.67231   4.68941   4.70659   4.72158   4.74471
 Alpha virt. eigenvalues --    4.74639   4.76097   4.78301   4.78702   4.80082
 Alpha virt. eigenvalues --    4.80331   4.82012   4.84086   4.85736   4.87574
 Alpha virt. eigenvalues --    4.88513   4.89434   4.90429   4.92107   4.93182
 Alpha virt. eigenvalues --    4.94783   4.95491   4.97202   4.98859   5.00055
 Alpha virt. eigenvalues --    5.01871   5.01942   5.04623   5.06060   5.07044
 Alpha virt. eigenvalues --    5.07630   5.08693   5.11881   5.13067   5.13650
 Alpha virt. eigenvalues --    5.15444   5.15796   5.18030   5.18742   5.19403
 Alpha virt. eigenvalues --    5.19949   5.21209   5.23455   5.25835   5.26438
 Alpha virt. eigenvalues --    5.26965   5.29461   5.32252   5.32993   5.33894
 Alpha virt. eigenvalues --    5.35422   5.37217   5.38674   5.39445   5.41392
 Alpha virt. eigenvalues --    5.41759   5.42848   5.45351   5.48084   5.48501
 Alpha virt. eigenvalues --    5.50490   5.52282   5.53564   5.57647   5.59566
 Alpha virt. eigenvalues --    5.61367   5.65152   5.67674   5.72553   5.74162
 Alpha virt. eigenvalues --    5.75607   5.79805   5.81397   5.83437   5.87164
 Alpha virt. eigenvalues --    5.88064   5.90951   5.91626   5.94428   5.97293
 Alpha virt. eigenvalues --    5.99417   6.00963   6.03045   6.04412   6.06811
 Alpha virt. eigenvalues --    6.10262   6.14363   6.21153   6.27470   6.35870
 Alpha virt. eigenvalues --    6.37987   6.41671   6.48493   6.48943   6.50254
 Alpha virt. eigenvalues --    6.51442   6.56233   6.60369   6.60922   6.62523
 Alpha virt. eigenvalues --    6.65399   6.67769   6.69303   6.73535   6.75289
 Alpha virt. eigenvalues --    6.77912   6.81456   6.83934   6.86900   6.87166
 Alpha virt. eigenvalues --    6.93838   6.95672   7.00834   7.05285   7.09066
 Alpha virt. eigenvalues --    7.10546   7.11364   7.14140   7.17921   7.20513
 Alpha virt. eigenvalues --    7.25225   7.31323   7.33681   7.35839   7.45754
 Alpha virt. eigenvalues --    7.48263   7.52289   7.53908   7.55727   7.63245
 Alpha virt. eigenvalues --    7.70164   7.91891   7.99330   8.24750  15.07951
 Alpha virt. eigenvalues --   15.86350  16.16100  17.10634  17.37435  17.66896
 Alpha virt. eigenvalues --   17.89284  18.24548  18.56463
  Beta  occ. eigenvalues --  -19.29323 -19.26315 -19.25549 -10.36489 -10.36233
  Beta  occ. eigenvalues --  -10.32920 -10.31351 -10.28864 -10.27235  -1.15298
  Beta  occ. eigenvalues --   -1.11989  -1.07500  -0.89393  -0.83451  -0.81775
  Beta  occ. eigenvalues --   -0.74337  -0.69994  -0.67197  -0.60912  -0.59219
  Beta  occ. eigenvalues --   -0.56474  -0.55148  -0.54352  -0.53236  -0.51678
  Beta  occ. eigenvalues --   -0.50354  -0.48945  -0.48280  -0.46129  -0.45476
  Beta  occ. eigenvalues --   -0.44670  -0.43649  -0.42420  -0.38080  -0.35104
  Beta  occ. eigenvalues --   -0.34786
  Beta virt. eigenvalues --   -0.09337  -0.05786   0.02881   0.03757   0.03883
  Beta virt. eigenvalues --    0.04238   0.05056   0.05411   0.05473   0.05971
  Beta virt. eigenvalues --    0.06690   0.07676   0.07830   0.08056   0.08543
  Beta virt. eigenvalues --    0.09545   0.10710   0.11025   0.11678   0.12023
  Beta virt. eigenvalues --    0.12076   0.12378   0.12824   0.13165   0.13483
  Beta virt. eigenvalues --    0.14034   0.14117   0.14723   0.15020   0.15232
  Beta virt. eigenvalues --    0.15653   0.16401   0.16645   0.17182   0.17413
  Beta virt. eigenvalues --    0.18386   0.18545   0.19181   0.19565   0.20123
  Beta virt. eigenvalues --    0.20913   0.21441   0.22003   0.22505   0.22951
  Beta virt. eigenvalues --    0.23361   0.23691   0.24435   0.24706   0.25352
  Beta virt. eigenvalues --    0.25654   0.26250   0.26933   0.27480   0.27652
  Beta virt. eigenvalues --    0.27822   0.28495   0.29293   0.29713   0.30083
  Beta virt. eigenvalues --    0.30479   0.30818   0.31314   0.31748   0.32638
  Beta virt. eigenvalues --    0.32743   0.32871   0.33354   0.33672   0.34418
  Beta virt. eigenvalues --    0.34673   0.35025   0.35348   0.35643   0.36645
  Beta virt. eigenvalues --    0.37016   0.37511   0.37771   0.38256   0.38493
  Beta virt. eigenvalues --    0.38654   0.38792   0.39297   0.39856   0.40293
  Beta virt. eigenvalues --    0.40825   0.40923   0.41204   0.41569   0.42626
  Beta virt. eigenvalues --    0.42823   0.42952   0.43284   0.43958   0.44723
  Beta virt. eigenvalues --    0.45015   0.45200   0.45463   0.46286   0.46725
  Beta virt. eigenvalues --    0.46832   0.46987   0.47259   0.47733   0.48689
  Beta virt. eigenvalues --    0.49060   0.49653   0.50078   0.50287   0.51030
  Beta virt. eigenvalues --    0.52332   0.52539   0.52710   0.53254   0.53342
  Beta virt. eigenvalues --    0.53989   0.54834   0.55319   0.55422   0.56061
  Beta virt. eigenvalues --    0.56855   0.57177   0.57474   0.58122   0.58551
  Beta virt. eigenvalues --    0.58892   0.59112   0.60081   0.60519   0.60607
  Beta virt. eigenvalues --    0.61200   0.61512   0.62612   0.62933   0.63568
  Beta virt. eigenvalues --    0.64491   0.64655   0.65285   0.65455   0.67166
  Beta virt. eigenvalues --    0.67463   0.67608   0.68414   0.69011   0.69806
  Beta virt. eigenvalues --    0.70784   0.71071   0.72262   0.73337   0.73751
  Beta virt. eigenvalues --    0.73985   0.75185   0.75420   0.76168   0.76975
  Beta virt. eigenvalues --    0.77201   0.77893   0.78464   0.78992   0.79744
  Beta virt. eigenvalues --    0.80190   0.80728   0.81016   0.81572   0.82605
  Beta virt. eigenvalues --    0.82958   0.83521   0.83882   0.84235   0.84596
  Beta virt. eigenvalues --    0.85595   0.86265   0.86494   0.87794   0.88335
  Beta virt. eigenvalues --    0.89019   0.89366   0.90129   0.90987   0.91213
  Beta virt. eigenvalues --    0.91491   0.92324   0.92642   0.93279   0.94262
  Beta virt. eigenvalues --    0.95147   0.95473   0.95702   0.96689   0.97982
  Beta virt. eigenvalues --    0.98132   0.98552   0.99174   0.99744   1.00217
  Beta virt. eigenvalues --    1.00334   1.01206   1.01858   1.02274   1.02589
  Beta virt. eigenvalues --    1.03488   1.03769   1.04920   1.05339   1.05529
  Beta virt. eigenvalues --    1.05902   1.06966   1.07108   1.07617   1.07876
  Beta virt. eigenvalues --    1.08619   1.08884   1.10019   1.10682   1.11056
  Beta virt. eigenvalues --    1.11585   1.12215   1.13136   1.13865   1.14450
  Beta virt. eigenvalues --    1.14741   1.15742   1.16122   1.16570   1.17235
  Beta virt. eigenvalues --    1.17660   1.18718   1.19500   1.19851   1.20251
  Beta virt. eigenvalues --    1.20785   1.21543   1.22085   1.22697   1.23442
  Beta virt. eigenvalues --    1.25006   1.25333   1.25584   1.25944   1.26364
  Beta virt. eigenvalues --    1.26785   1.27566   1.28572   1.28918   1.29154
  Beta virt. eigenvalues --    1.30354   1.32252   1.32464   1.33456   1.34373
  Beta virt. eigenvalues --    1.34722   1.35118   1.35626   1.36567   1.37389
  Beta virt. eigenvalues --    1.37578   1.38625   1.39302   1.40398   1.41235
  Beta virt. eigenvalues --    1.41918   1.42569   1.43427   1.43763   1.44331
  Beta virt. eigenvalues --    1.45073   1.45869   1.46539   1.47303   1.47588
  Beta virt. eigenvalues --    1.48616   1.49011   1.49823   1.50096   1.50724
  Beta virt. eigenvalues --    1.51451   1.52065   1.52765   1.53853   1.54185
  Beta virt. eigenvalues --    1.54799   1.55651   1.56032   1.56579   1.57256
  Beta virt. eigenvalues --    1.57873   1.58282   1.58923   1.59944   1.60112
  Beta virt. eigenvalues --    1.60564   1.61327   1.61870   1.62615   1.62856
  Beta virt. eigenvalues --    1.64276   1.64723   1.65843   1.66077   1.66747
  Beta virt. eigenvalues --    1.67233   1.67804   1.68256   1.68942   1.69877
  Beta virt. eigenvalues --    1.70355   1.71358   1.71997   1.72188   1.72866
  Beta virt. eigenvalues --    1.73753   1.75318   1.75530   1.76729   1.77296
  Beta virt. eigenvalues --    1.77931   1.78026   1.78890   1.79967   1.80724
  Beta virt. eigenvalues --    1.80867   1.82146   1.82734   1.83577   1.83746
  Beta virt. eigenvalues --    1.85121   1.85592   1.86716   1.87162   1.88146
  Beta virt. eigenvalues --    1.88949   1.89347   1.89836   1.91243   1.92131
  Beta virt. eigenvalues --    1.92681   1.93010   1.93577   1.94390   1.95365
  Beta virt. eigenvalues --    1.95893   1.97522   1.98005   1.99387   2.00253
  Beta virt. eigenvalues --    2.01330   2.02695   2.04204   2.05622   2.06398
  Beta virt. eigenvalues --    2.06603   2.08360   2.09153   2.11359   2.11910
  Beta virt. eigenvalues --    2.12311   2.12823   2.13526   2.14263   2.15123
  Beta virt. eigenvalues --    2.15749   2.17151   2.17786   2.18438   2.19623
  Beta virt. eigenvalues --    2.20865   2.22382   2.23073   2.24343   2.24491
  Beta virt. eigenvalues --    2.25575   2.26230   2.28674   2.30322   2.31428
  Beta virt. eigenvalues --    2.33196   2.34109   2.35629   2.36721   2.38143
  Beta virt. eigenvalues --    2.38711   2.41124   2.42421   2.43349   2.43833
  Beta virt. eigenvalues --    2.45633   2.48354   2.50185   2.51132   2.52353
  Beta virt. eigenvalues --    2.54044   2.55369   2.57651   2.58699   2.60439
  Beta virt. eigenvalues --    2.61520   2.64602   2.64828   2.66046   2.69977
  Beta virt. eigenvalues --    2.70693   2.72110   2.72245   2.75014   2.75686
  Beta virt. eigenvalues --    2.77665   2.78814   2.82439   2.83731   2.84126
  Beta virt. eigenvalues --    2.84402   2.85921   2.87964   2.88603   2.91704
  Beta virt. eigenvalues --    2.93979   2.95080   2.96348   2.97393   2.98962
  Beta virt. eigenvalues --    3.00603   3.01621   3.01917   3.04198   3.04823
  Beta virt. eigenvalues --    3.05375   3.07690   3.09939   3.13062   3.14123
  Beta virt. eigenvalues --    3.17430   3.19804   3.20732   3.24000   3.24462
  Beta virt. eigenvalues --    3.25705   3.26738   3.27550   3.29567   3.30950
  Beta virt. eigenvalues --    3.31902   3.34952   3.36603   3.37182   3.38604
  Beta virt. eigenvalues --    3.40341   3.42397   3.42940   3.43648   3.44251
  Beta virt. eigenvalues --    3.45333   3.46957   3.47362   3.48090   3.49112
  Beta virt. eigenvalues --    3.50021   3.51867   3.53164   3.54169   3.54424
  Beta virt. eigenvalues --    3.54989   3.56131   3.57680   3.58566   3.59669
  Beta virt. eigenvalues --    3.60865   3.62900   3.63539   3.65417   3.66420
  Beta virt. eigenvalues --    3.67059   3.68263   3.69062   3.70014   3.71447
  Beta virt. eigenvalues --    3.71813   3.72907   3.74259   3.75000   3.76042
  Beta virt. eigenvalues --    3.76209   3.77027   3.77792   3.78868   3.79320
  Beta virt. eigenvalues --    3.80179   3.80878   3.83092   3.84453   3.86088
  Beta virt. eigenvalues --    3.86537   3.88977   3.89652   3.90703   3.91546
  Beta virt. eigenvalues --    3.93169   3.94435   3.95286   3.96483   3.97508
  Beta virt. eigenvalues --    3.98318   4.00596   4.01400   4.01643   4.03048
  Beta virt. eigenvalues --    4.03358   4.04173   4.04815   4.06408   4.06781
  Beta virt. eigenvalues --    4.08020   4.09661   4.10474   4.11187   4.13533
  Beta virt. eigenvalues --    4.13881   4.15973   4.16350   4.17697   4.19573
  Beta virt. eigenvalues --    4.21589   4.23518   4.24278   4.26136   4.26522
  Beta virt. eigenvalues --    4.27814   4.28710   4.29963   4.31305   4.32095
  Beta virt. eigenvalues --    4.32451   4.33877   4.35719   4.36937   4.39142
  Beta virt. eigenvalues --    4.39611   4.41503   4.42491   4.43624   4.45909
  Beta virt. eigenvalues --    4.47073   4.47512   4.48614   4.49981   4.52498
  Beta virt. eigenvalues --    4.54387   4.55411   4.55968   4.57327   4.58058
  Beta virt. eigenvalues --    4.61298   4.61657   4.63257   4.65136   4.65597
  Beta virt. eigenvalues --    4.66538   4.67242   4.67498   4.69303   4.70991
  Beta virt. eigenvalues --    4.72429   4.74783   4.75138   4.76491   4.78812
  Beta virt. eigenvalues --    4.79058   4.80384   4.80871   4.82443   4.84634
  Beta virt. eigenvalues --    4.86268   4.87846   4.88903   4.90197   4.90761
  Beta virt. eigenvalues --    4.92388   4.93558   4.95633   4.95890   4.97655
  Beta virt. eigenvalues --    4.99314   5.00384   5.02201   5.02296   5.05129
  Beta virt. eigenvalues --    5.06289   5.07298   5.08332   5.09121   5.12225
  Beta virt. eigenvalues --    5.13521   5.14138   5.15794   5.16213   5.18424
  Beta virt. eigenvalues --    5.19036   5.19645   5.20349   5.21567   5.23715
  Beta virt. eigenvalues --    5.26200   5.27195   5.27422   5.30096   5.32583
  Beta virt. eigenvalues --    5.33563   5.34501   5.35794   5.37747   5.39049
  Beta virt. eigenvalues --    5.39750   5.41642   5.42219   5.43192   5.46018
  Beta virt. eigenvalues --    5.48330   5.48999   5.50753   5.52727   5.54098
  Beta virt. eigenvalues --    5.58060   5.59918   5.61659   5.65577   5.68380
  Beta virt. eigenvalues --    5.72965   5.74540   5.75926   5.80038   5.81812
  Beta virt. eigenvalues --    5.83969   5.87718   5.88342   5.91118   5.91933
  Beta virt. eigenvalues --    5.94831   5.97463   5.99673   6.01139   6.03212
  Beta virt. eigenvalues --    6.05662   6.07778   6.10828   6.14826   6.22385
  Beta virt. eigenvalues --    6.28304   6.37113   6.41148   6.44229   6.48695
  Beta virt. eigenvalues --    6.50256   6.52038   6.54361   6.56703   6.61216
  Beta virt. eigenvalues --    6.61714   6.63099   6.65911   6.68549   6.71633
  Beta virt. eigenvalues --    6.76090   6.77548   6.80981   6.83543   6.86246
  Beta virt. eigenvalues --    6.88626   6.90590   6.95549   6.98321   7.02677
  Beta virt. eigenvalues --    7.07818   7.10966   7.12468   7.14656   7.18524
  Beta virt. eigenvalues --    7.20774   7.25289   7.28140   7.32721   7.34353
  Beta virt. eigenvalues --    7.39454   7.46988   7.49922   7.55494   7.57977
  Beta virt. eigenvalues --    7.60084   7.63995   7.72131   7.92085   8.04377
  Beta virt. eigenvalues --    8.24878  15.09773  15.88999  16.16651  17.10657
  Beta virt. eigenvalues --   17.37662  17.67218  17.89349  18.25011  18.56789
          Condensed to atoms (all electrons):
               1          2          3          4          5          6
     1  H    0.378287   0.201835  -0.031391  -0.010560   0.043022  -0.005105
     2  C    0.201835   5.866286   0.482836   0.449667  -0.006867   0.005088
     3  H   -0.031391   0.482836   0.383721   0.008776  -0.032811   0.002291
     4  H   -0.010560   0.449667   0.008776   0.378828  -0.013676   0.008192
     5  C    0.043022  -0.006867  -0.032811  -0.013676   5.329094   0.353286
     6  H   -0.005105   0.005088   0.002291   0.008192   0.353286   0.424028
     7  H    0.005103  -0.082499   0.000239  -0.019574   0.388162  -0.029891
     8  O   -0.006120   0.039378  -0.004120   0.005795   0.054305  -0.001266
     9  H   -0.000995  -0.000304  -0.000049  -0.000300  -0.001215  -0.001388
    10  C    0.005278   0.000559   0.000053   0.000002  -0.012060  -0.002284
    11  H   -0.007008  -0.001835  -0.000699   0.000229  -0.002759  -0.002968
    12  H    0.000996   0.000057   0.000085   0.000166  -0.000319   0.000301
    13  C   -0.008646   0.010378   0.001147  -0.001562  -0.030232  -0.006787
    14  H   -0.000386   0.001207   0.000207  -0.000209  -0.001290   0.000589
    15  H   -0.000498  -0.001559  -0.000213  -0.000040   0.001932   0.001046
    16  C    0.013123   0.003358   0.000657  -0.003624  -0.026691  -0.011845
    17  C    0.000174  -0.007313  -0.000483   0.000211   0.006937  -0.015559
    18  H   -0.000088  -0.001058  -0.000124   0.000012   0.002614  -0.000945
    19  H    0.000311  -0.000444  -0.000028   0.000208  -0.002357   0.001188
    20  O   -0.001222  -0.003538  -0.000360   0.000030   0.011142   0.001119
    21  H    0.001329  -0.000273   0.000268  -0.000477  -0.021169   0.001984
    22  O    0.017279  -0.015953  -0.002542   0.001277   0.025524   0.051101
    23  H   -0.038667   0.034758   0.003676  -0.000296  -0.030561  -0.048673
               7          8          9         10         11         12
     1  H    0.005103  -0.006120  -0.000995   0.005278  -0.007008   0.000996
     2  C   -0.082499   0.039378  -0.000304   0.000559  -0.001835   0.000057
     3  H    0.000239  -0.004120  -0.000049   0.000053  -0.000699   0.000085
     4  H   -0.019574   0.005795  -0.000300   0.000002   0.000229   0.000166
     5  C    0.388162   0.054305  -0.001215  -0.012060  -0.002759  -0.000319
     6  H   -0.029891  -0.001266  -0.001388  -0.002284  -0.002968   0.000301
     7  H    0.449696  -0.060928   0.000196   0.000306  -0.000361   0.000041
     8  O   -0.060928   9.031685  -0.002019  -0.006322   0.007169  -0.000648
     9  H    0.000196  -0.002019   0.364210   0.362802   0.037353  -0.017690
    10  C    0.000306  -0.006322   0.362802   6.004049   0.263497   0.531256
    11  H   -0.000361   0.007169   0.037353   0.263497   0.420045  -0.058184
    12  H    0.000041  -0.000648  -0.017690   0.531256  -0.058184   0.468618
    13  C    0.000888  -0.010502   0.025982  -0.070297   0.070277  -0.105068
    14  H   -0.000004   0.003471  -0.014516  -0.076390  -0.003083  -0.012975
    15  H   -0.000036  -0.004520   0.000413  -0.042269   0.001650  -0.014339
    16  C    0.007424  -0.145458  -0.013885   0.053284  -0.034300   0.013158
    17  C    0.002424  -0.005611   0.004977  -0.014744   0.012112  -0.002503
    18  H    0.000015  -0.001325   0.000736  -0.001413   0.001138  -0.000327
    19  H    0.000317  -0.012447  -0.000596   0.000608  -0.000569   0.000492
    20  O    0.000727  -0.013390   0.000315  -0.002322  -0.000473  -0.000160
    21  H    0.006914   0.024196  -0.000094   0.001248   0.000530   0.000057
    22  O   -0.000246   0.028967   0.002831   0.009216  -0.004971  -0.002930
    23  H   -0.004500  -0.188003  -0.009213  -0.032847  -0.003993  -0.003116
              13         14         15         16         17         18
     1  H   -0.008646  -0.000386  -0.000498   0.013123   0.000174  -0.000088
     2  C    0.010378   0.001207  -0.001559   0.003358  -0.007313  -0.001058
     3  H    0.001147   0.000207  -0.000213   0.000657  -0.000483  -0.000124
     4  H   -0.001562  -0.000209  -0.000040  -0.003624   0.000211   0.000012
     5  C   -0.030232  -0.001290   0.001932  -0.026691   0.006937   0.002614
     6  H   -0.006787   0.000589   0.001046  -0.011845  -0.015559  -0.000945
     7  H    0.000888  -0.000004  -0.000036   0.007424   0.002424   0.000015
     8  O   -0.010502   0.003471  -0.004520  -0.145458  -0.005611  -0.001325
     9  H    0.025982  -0.014516   0.000413  -0.013885   0.004977   0.000736
    10  C   -0.070297  -0.076390  -0.042269   0.053284  -0.014744  -0.001413
    11  H    0.070277  -0.003083   0.001650  -0.034300   0.012112   0.001138
    12  H   -0.105068  -0.012975  -0.014339   0.013158  -0.002503  -0.000327
    13  C    5.916067   0.483226   0.449285  -0.194491  -0.056485  -0.050310
    14  H    0.483226   0.513208  -0.022098  -0.045261  -0.064025  -0.018651
    15  H    0.449285  -0.022098   0.462520  -0.049429  -0.000080  -0.004285
    16  C   -0.194491  -0.045261  -0.049429   6.129028  -0.523208  -0.083664
    17  C   -0.056485  -0.064025  -0.000080  -0.523208   6.244884   0.495748
    18  H   -0.050310  -0.018651  -0.004285  -0.083664   0.495748   0.396714
    19  H    0.008516  -0.013225   0.009795   0.022897   0.365123  -0.020720
    20  O    0.000676   0.005985  -0.001477   0.111396  -0.198727  -0.016656
    21  H    0.018414  -0.000024   0.001024  -0.035733   0.087564  -0.019734
    22  O    0.094183  -0.022767   0.001547  -0.838677   0.153967   0.024252
    23  H   -0.026732   0.020311  -0.007855   0.236401  -0.120230  -0.007104
              19         20         21         22         23
     1  H    0.000311  -0.001222   0.001329   0.017279  -0.038667
     2  C   -0.000444  -0.003538  -0.000273  -0.015953   0.034758
     3  H   -0.000028  -0.000360   0.000268  -0.002542   0.003676
     4  H    0.000208   0.000030  -0.000477   0.001277  -0.000296
     5  C   -0.002357   0.011142  -0.021169   0.025524  -0.030561
     6  H    0.001188   0.001119   0.001984   0.051101  -0.048673
     7  H    0.000317   0.000727   0.006914  -0.000246  -0.004500
     8  O   -0.012447  -0.013390   0.024196   0.028967  -0.188003
     9  H   -0.000596   0.000315  -0.000094   0.002831  -0.009213
    10  C    0.000608  -0.002322   0.001248   0.009216  -0.032847
    11  H   -0.000569  -0.000473   0.000530  -0.004971  -0.003993
    12  H    0.000492  -0.000160   0.000057  -0.002930  -0.003116
    13  C    0.008516   0.000676   0.018414   0.094183  -0.026732
    14  H   -0.013225   0.005985  -0.000024  -0.022767   0.020311
    15  H    0.009795  -0.001477   0.001024   0.001547  -0.007855
    16  C    0.022897   0.111396  -0.035733  -0.838677   0.236401
    17  C    0.365123  -0.198727   0.087564   0.153967  -0.120230
    18  H   -0.020720  -0.016656  -0.019734   0.024252  -0.007104
    19  H    0.392053  -0.058106   0.039318   0.003939  -0.018323
    20  O   -0.058106   8.742650   0.099689  -0.053800   0.060651
    21  H    0.039318   0.099689   0.620446   0.015173  -0.047540
    22  O    0.003939  -0.053800   0.015173   9.610086  -0.088670
    23  H   -0.018323   0.060651  -0.047540  -0.088670   0.943574
          Atomic-Atomic Spin Densities.
               1          2          3          4          5          6
     1  H    0.006480  -0.001258  -0.000670  -0.003469  -0.000911  -0.002166
     2  C   -0.001258  -0.004785   0.000524   0.001546   0.009574   0.002450
     3  H   -0.000670   0.000524   0.000307   0.000354  -0.001382   0.000686
     4  H   -0.003469   0.001546   0.000354   0.004303   0.000276   0.001572
     5  C   -0.000911   0.009574  -0.001382   0.000276  -0.040948   0.013228
     6  H   -0.002166   0.002450   0.000686   0.001572   0.013228   0.019749
     7  H    0.001799  -0.001871  -0.000101  -0.002318   0.021360  -0.005398
     8  O   -0.004250   0.005935   0.000889   0.000573  -0.025640   0.007056
     9  H    0.000494  -0.000897  -0.000123  -0.000077   0.000493  -0.000286
    10  C    0.001211   0.000447  -0.000028   0.000108  -0.001355  -0.000155
    11  H    0.000351  -0.000823  -0.000148   0.000064   0.000322  -0.000083
    12  H   -0.000026   0.000498   0.000039   0.000067  -0.000356   0.000139
    13  C    0.000369  -0.001211  -0.000091  -0.000120   0.001922  -0.000242
    14  H    0.000042   0.000039  -0.000007   0.000003  -0.000265  -0.000005
    15  H   -0.000102  -0.000451  -0.000041  -0.000109   0.001018   0.000078
    16  C    0.005189  -0.004586  -0.001724  -0.001322   0.000688  -0.006750
    17  C   -0.000719  -0.000851  -0.000069  -0.000103   0.006326   0.001459
    18  H    0.000002  -0.000252  -0.000036  -0.000033   0.000778   0.000273
    19  H   -0.000021   0.000506   0.000046   0.000061  -0.001520  -0.000387
    20  O    0.000023  -0.000082  -0.000022   0.000024  -0.000488   0.000018
    21  H    0.000159  -0.000420  -0.000068  -0.000045   0.000744   0.000479
    22  O   -0.001897   0.003488   0.001146   0.000131  -0.007562  -0.001283
    23  H    0.002456  -0.001540  -0.000250  -0.001715  -0.009201  -0.009325
               7          8          9         10         11         12
     1  H    0.001799  -0.004250   0.000494   0.001211   0.000351  -0.000026
     2  C   -0.001871   0.005935  -0.000897   0.000447  -0.000823   0.000498
     3  H   -0.000101   0.000889  -0.000123  -0.000028  -0.000148   0.000039
     4  H   -0.002318   0.000573  -0.000077   0.000108   0.000064   0.000067
     5  C    0.021360  -0.025640   0.000493  -0.001355   0.000322  -0.000356
     6  H   -0.005398   0.007056  -0.000286  -0.000155  -0.000083   0.000139
     7  H    0.044844  -0.012554   0.000150   0.000182   0.000093  -0.000060
     8  O   -0.012554   0.813412  -0.001606  -0.001428   0.000014   0.001085
     9  H    0.000150  -0.001606   0.001277  -0.002626   0.000631  -0.002998
    10  C    0.000182  -0.001428  -0.002626   0.025364  -0.007469   0.005547
    11  H    0.000093   0.000014   0.000631  -0.007469   0.008232  -0.005237
    12  H   -0.000060   0.001085  -0.002998   0.005547  -0.005237   0.009334
    13  C    0.000344   0.002424  -0.000823   0.003107   0.002609  -0.003605
    14  H    0.000020   0.000572  -0.000585  -0.002721   0.002060  -0.002995
    15  H    0.000016  -0.000974   0.000283  -0.004081  -0.001838  -0.000715
    16  C    0.004467  -0.107186   0.008193  -0.004997   0.006385  -0.004671
    17  C   -0.000577   0.004064  -0.000825  -0.005858  -0.001799   0.000085
    18  H   -0.000011   0.000601  -0.000066  -0.001266  -0.000161  -0.000108
    19  H    0.000054  -0.001268   0.000141   0.002396  -0.000328   0.000491
    20  O    0.000017   0.000594  -0.000035   0.000001   0.000025   0.000005
    21  H    0.000201   0.003870  -0.000011  -0.000296   0.000023  -0.000046
    22  O   -0.001981   0.021831  -0.000398   0.006717   0.001538   0.000123
    23  H    0.005398  -0.089773  -0.000735   0.002543  -0.002295   0.001810
              13         14         15         16         17         18
     1  H    0.000369   0.000042  -0.000102   0.005189  -0.000719   0.000002
     2  C   -0.001211   0.000039  -0.000451  -0.004586  -0.000851  -0.000252
     3  H   -0.000091  -0.000007  -0.000041  -0.001724  -0.000069  -0.000036
     4  H   -0.000120   0.000003  -0.000109  -0.001322  -0.000103  -0.000033
     5  C    0.001922  -0.000265   0.001018   0.000688   0.006326   0.000778
     6  H   -0.000242  -0.000005   0.000078  -0.006750   0.001459   0.000273
     7  H    0.000344   0.000020   0.000016   0.004467  -0.000577  -0.000011
     8  O    0.002424   0.000572  -0.000974  -0.107186   0.004064   0.000601
     9  H   -0.000823  -0.000585   0.000283   0.008193  -0.000825  -0.000066
    10  C    0.003107  -0.002721  -0.004081  -0.004997  -0.005858  -0.001266
    11  H    0.002609   0.002060  -0.001838   0.006385  -0.001799  -0.000161
    12  H   -0.003605  -0.002995  -0.000715  -0.004671   0.000085  -0.000108
    13  C    0.113158   0.003816  -0.005764   0.003132   0.003791  -0.000425
    14  H    0.003816   0.006997  -0.000714   0.010389  -0.004581  -0.002370
    15  H   -0.005764  -0.000714   0.010582  -0.001435   0.008346   0.001398
    16  C    0.003132   0.010389  -0.001435   0.532429  -0.083442  -0.021377
    17  C    0.003791  -0.004581   0.008346  -0.083442   0.243824   0.019845
    18  H   -0.000425  -0.002370   0.001398  -0.021377   0.019845   0.007225
    19  H    0.001662  -0.000254  -0.004060   0.025092  -0.021529  -0.002677
    20  O   -0.001473   0.000225  -0.000547   0.015739  -0.027641  -0.004651
    21  H   -0.000546  -0.000013   0.000227  -0.006377   0.004620   0.001326
    22  O   -0.000779  -0.001663  -0.000504  -0.277037   0.017683   0.007084
    23  H    0.002001  -0.004592   0.002093   0.033520   0.022490   0.001165
              19         20         21         22         23
     1  H   -0.000021   0.000023   0.000159  -0.001897   0.002456
     2  C    0.000506  -0.000082  -0.000420   0.003488  -0.001540
     3  H    0.000046  -0.000022  -0.000068   0.001146  -0.000250
     4  H    0.000061   0.000024  -0.000045   0.000131  -0.001715
     5  C   -0.001520  -0.000488   0.000744  -0.007562  -0.009201
     6  H   -0.000387   0.000018   0.000479  -0.001283  -0.009325
     7  H    0.000054   0.000017   0.000201  -0.001981   0.005398
     8  O   -0.001268   0.000594   0.003870   0.021831  -0.089773
     9  H    0.000141  -0.000035  -0.000011  -0.000398  -0.000735
    10  C    0.002396   0.000001  -0.000296   0.006717   0.002543
    11  H   -0.000328   0.000025   0.000023   0.001538  -0.002295
    12  H    0.000491   0.000005  -0.000046   0.000123   0.001810
    13  C    0.001662  -0.001473  -0.000546  -0.000779   0.002001
    14  H   -0.000254   0.000225  -0.000013  -0.001663  -0.004592
    15  H   -0.004060  -0.000547   0.000227  -0.000504   0.002093
    16  C    0.025092   0.015739  -0.006377  -0.277037   0.033520
    17  C   -0.021529  -0.027641   0.004620   0.017683   0.022490
    18  H   -0.002677  -0.004651   0.001326   0.007084   0.001165
    19  H    0.015363   0.005530  -0.002596  -0.011375   0.005625
    20  O    0.005530   0.046722  -0.001868   0.003881  -0.000895
    21  H   -0.002596  -0.001868   0.001755   0.004244  -0.003569
    22  O   -0.011375   0.003881   0.004244   1.160822  -0.003293
    23  H    0.005625  -0.000895  -0.003569  -0.003293  -0.049233
 Mulliken charges and spin densities:
               1          2
     1  H    0.443949   0.003087
     2  C   -0.973763   0.005982
     3  H    0.188863  -0.000768
     4  H    0.196924  -0.000232
     5  C   -0.034010  -0.032901
     6  H    0.276498   0.021107
     7  H    0.335587   0.054076
     8  O   -0.732288   0.618242
     9  H    0.262449  -0.000431
    10  C   -0.971213   0.015345
    11  H    0.307202   0.002165
    12  H    0.203031  -0.001595
    13  C   -0.517927   0.123257
    14  H    0.266700   0.003397
    15  H    0.219483   0.002706
    16  C    1.415538   0.124319
    17  C   -0.365153   0.184538
    18  H    0.305175   0.006261
    19  H    0.282050   0.010954
    20  O   -0.684149   0.035102
    21  H    0.206889   0.001792
    22  O   -1.008786   0.920914
    23  H    0.376950  -0.097318
 Sum of Mulliken charges =   0.00000   2.00000
 Mulliken charges and spin densities with hydrogens summed into heavy atoms:
               1          2
     2  C   -0.144027   0.008069
     5  C    0.578075   0.042282
     8  O   -0.732288   0.618242
    10  C   -0.198532   0.015484
    13  C   -0.031744   0.129361
    16  C    1.792488   0.027001
    17  C    0.222073   0.201754
    20  O   -0.477260   0.036894
    22  O   -1.008786   0.920914
 APT charges:
               1
     1  H   -0.009721
     2  C    0.016311
     3  H   -0.015353
     4  H   -0.008120
     5  C    0.320524
     6  H   -0.006058
     7  H   -0.015631
     8  O   -0.145297
     9  H    0.009288
    10  C    0.020027
    11  H    0.005826
    12  H   -0.008069
    13  C    0.228820
    14  H   -0.051704
    15  H   -0.038002
    16  C    0.126126
    17  C    0.658649
    18  H   -0.006715
    19  H   -0.067592
    20  O   -0.604301
    21  H    0.295397
    22  O   -0.209477
    23  H   -0.494927
 Sum of APT charges =   0.00000
 APT charges with hydrogens summed into heavy atoms:
               1
     2  C   -0.016883
     5  C    0.298834
     8  O   -0.145297
    10  C    0.027072
    13  C    0.139115
    16  C   -0.368800
    17  C    0.584342
    20  O   -0.308905
    22  O   -0.209477
 Electronic spatial extent (au):  <R**2>=           1536.5695
 Charge=              0.0000 electrons
 Dipole moment (field-independent basis, Debye):
    X=             -1.2466    Y=             -1.6184    Z=             -0.8679  Tot=              2.2196
 Quadrupole moment (field-independent basis, Debye-Ang):
   XX=            -49.3567   YY=            -60.6172   ZZ=            -61.0854
   XY=              0.2971   XZ=              3.3244   YZ=             -0.6818
 Traceless Quadrupole moment (field-independent basis, Debye-Ang):
   XX=              7.6631   YY=             -3.5974   ZZ=             -4.0656
   XY=              0.2971   XZ=              3.3244   YZ=             -0.6818
 Octapole moment (field-independent basis, Debye-Ang**2):
  XXX=              4.2770  YYY=             -9.1809  ZZZ=             -1.5626  XYY=             -1.9180
  XXY=              7.2870  XXZ=              2.5065  XZZ=             -1.9823  YZZ=              3.4917
  YYZ=             -2.7876  XYZ=             -0.9668
 Hexadecapole moment (field-independent basis, Debye-Ang**3):
 XXXX=           -969.5088 YYYY=           -852.6855 ZZZZ=           -216.6835 XXXY=              4.8890
 XXXZ=             -6.0398 YYYX=             15.4618 YYYZ=             -7.8023 ZZZX=              3.3872
 ZZZY=             -2.4814 XXYY=           -283.9117 XXZZ=           -204.1709 YYZZ=           -160.9051
 XXYZ=              3.6853 YYXZ=             -5.6854 ZZXY=             -3.3086
 N-N= 4.991449801712D+02 E-N=-2.079737227442D+03  KE= 4.598997942070D+02
  Exact polarizability: 141.512   5.148 104.063  -7.914  -5.367  87.038
 Approx polarizability: 120.014   5.555 100.036  -8.812  -7.000 108.118
                          Isotropic Fermi Contact Couplings
        Atom                 a.u.       MegaHertz       Gauss      10(-4) cm-1
     1  H(1)               0.00079       1.77124       0.63202       0.59082
     2  C(13)             -0.00300      -1.68446      -0.60106      -0.56188
     3  H(1)              -0.00045      -0.99784      -0.35605      -0.33284
     4  H(1)               0.00020       0.44859       0.16007       0.14963
     5  C(13)             -0.01866     -10.49082      -3.74339      -3.49936
     6  H(1)               0.01436      32.10251      11.45497      10.70824
     7  H(1)               0.02566      57.33992      20.46031      19.12654
     8  O(17)              0.06353     -19.25609      -6.87105      -6.42314
     9  H(1)              -0.00011      -0.24009      -0.08567      -0.08008
    10  C(13)             -0.00224      -1.25765      -0.44876      -0.41951
    11  H(1)               0.00042       0.93427       0.33337       0.31164
    12  H(1)               0.00083       1.85428       0.66165       0.61852
    13  C(13)              0.04239      23.82765       8.50230       7.94805
    14  H(1)               0.00458      10.23840       3.65332       3.41516
    15  H(1)              -0.00003      -0.06154      -0.02196      -0.02053
    16  C(13)              0.00612       3.43997       1.22747       1.14745
    17  C(13)              0.05588      31.41257      11.20878      10.47810
    18  H(1)              -0.00002      -0.05439      -0.01941      -0.01814
    19  H(1)               0.00891      19.92049       7.10813       6.64476
    20  O(17)              0.00629      -1.90744      -0.68062      -0.63626
    21  H(1)               0.00059       1.32674       0.47341       0.44255
    22  O(17)              0.04586     -13.89976      -4.95978      -4.63646
    23  H(1)               0.00783      17.48908       6.24054       5.83373
 --------------------------------------------------------
       Center         ----  Spin Dipole Couplings  ----
                      3XX-RR        3YY-RR        3ZZ-RR
 --------------------------------------------------------
     1   Atom        0.000701      0.005107     -0.005808
     2   Atom        0.002495      0.002983     -0.005478
     3   Atom        0.003010     -0.000378     -0.002632
     4   Atom        0.001446      0.003948     -0.005394
     5   Atom        0.033162     -0.033815      0.000654
     6   Atom        0.005188     -0.014309      0.009122
     7   Atom        0.014976     -0.007191     -0.007784
     8   Atom        1.384054     -1.019787     -0.364267
     9   Atom       -0.007264      0.014075     -0.006810
    10   Atom       -0.009441      0.015262     -0.005821
    11   Atom       -0.005520      0.008999     -0.003479
    12   Atom       -0.002002      0.004441     -0.002439
    13   Atom        0.039528     -0.008221     -0.031306
    14   Atom        0.018325     -0.010669     -0.007656
    15   Atom       -0.003448     -0.009135      0.012583
    16   Atom        0.175358     -0.102320     -0.073037
    17   Atom       -0.099309      0.184259     -0.084950
    18   Atom        0.003297      0.004117     -0.007413
    19   Atom       -0.009686     -0.003787      0.013473
    20   Atom       -0.075559      0.121655     -0.046095
    21   Atom       -0.002769      0.012778     -0.010009
    22   Atom       -0.938817      2.677355     -1.738538
    23   Atom        0.098985     -0.079981     -0.019004
 --------------------------------------------------------
                        XY            XZ            YZ
 --------------------------------------------------------
     1   Atom       -0.008519     -0.002295     -0.003084
     2   Atom       -0.007016      0.001011     -0.004368
     3   Atom       -0.004672      0.001932     -0.002885
     4   Atom       -0.007421     -0.001109     -0.000059
     5   Atom        0.000263     -0.003242     -0.011169
     6   Atom        0.003326      0.002596      0.004362
     7   Atom        0.008261      0.007264     -0.001032
     8   Atom        0.808723     -1.558053     -0.473268
     9   Atom        0.007638      0.001461      0.001958
    10   Atom        0.007941      0.001941     -0.000385
    11   Atom        0.000365     -0.000642      0.007142
    12   Atom        0.004416      0.002484      0.003325
    13   Atom        0.096313      0.075171      0.059325
    14   Atom        0.007173      0.001496      0.005136
    15   Atom        0.007141      0.011344      0.001981
    16   Atom       -0.056248     -0.185369      0.016666
    17   Atom       -0.108803      0.037761     -0.126656
    18   Atom       -0.022835     -0.009766      0.000158
    19   Atom       -0.007131      0.013884     -0.003228
    20   Atom       -0.051409      0.023687     -0.103147
    21   Atom       -0.004444     -0.012409     -0.001383
    22   Atom       -0.002119     -0.286204      0.325768
    23   Atom        0.028134     -0.105861     -0.009980
 --------------------------------------------------------


 ---------------------------------------------------------------------------------
              Anisotropic Spin Dipole Couplings in Principal Axis System
 ---------------------------------------------------------------------------------

       Atom             a.u.   MegaHertz   Gauss  10(-4) cm-1        Axes

              Baa    -0.0096    -5.111    -1.824    -1.705  0.5392  0.4608  0.7049
     1 H(1)   Bbb    -0.0022    -1.167    -0.416    -0.389 -0.5901 -0.3904  0.7066
              Bcc     0.0118     6.278     2.240     2.094 -0.6008  0.7970 -0.0614
 
              Baa    -0.0078    -1.050    -0.375    -0.350  0.2610  0.5027  0.8241
     2 C(13)  Bbb    -0.0029    -0.385    -0.138    -0.129  0.7151  0.4728 -0.5149
              Bcc     0.0107     1.435     0.512     0.479 -0.6484  0.7237 -0.2360
 
              Baa    -0.0049    -2.597    -0.927    -0.866  0.2423  0.6903  0.6818
     3 H(1)   Bbb    -0.0025    -1.326    -0.473    -0.442 -0.6070 -0.4403  0.6616
              Bcc     0.0074     3.922     1.400     1.308  0.7569 -0.5741  0.3123
 
              Baa    -0.0061    -3.233    -1.154    -1.078  0.4674  0.3514  0.8112
     4 H(1)   Bbb    -0.0042    -2.237    -0.798    -0.746  0.6025  0.5449 -0.5832
              Bcc     0.0103     5.470     1.952     1.825 -0.6470  0.7613  0.0430
 
              Baa    -0.0371    -4.982    -1.778    -1.662  0.0095  0.9587  0.2843
     5 C(13)  Bbb     0.0036     0.485     0.173     0.162  0.1071 -0.2836  0.9529
              Bcc     0.0335     4.497     1.605     1.500  0.9942  0.0214 -0.1054
 
              Baa    -0.0155    -8.262    -2.948    -2.756 -0.1374  0.9777 -0.1588
     6 H(1)   Bbb     0.0039     2.105     0.751     0.702  0.8771  0.0456 -0.4782
              Bcc     0.0115     6.157     2.197     2.054  0.4603  0.2050  0.8638
 
              Baa    -0.0129    -6.857    -2.447    -2.287 -0.3669  0.6559  0.6597
     7 H(1)   Bbb    -0.0065    -3.457    -1.233    -1.153  0.0286 -0.7009  0.7127
              Bcc     0.0193    10.313     3.680     3.440  0.9298  0.2804  0.2384
 
              Baa    -1.2766    92.377    32.962    30.814  0.5105 -0.0237  0.8595
     8 O(17)  Bbb    -1.2662    91.624    32.694    30.562 -0.2070  0.9668  0.1497
              Bcc     2.5429  -184.000   -65.656   -61.376  0.8346  0.2544 -0.4887
 
              Baa    -0.0099    -5.299    -1.891    -1.768  0.9256 -0.2731 -0.2620
     9 H(1)   Bbb    -0.0068    -3.640    -1.299    -1.214  0.2213 -0.1709  0.9601
              Bcc     0.0168     8.939     3.190     2.982  0.3070  0.9467  0.0977
 
              Baa    -0.0124    -1.660    -0.592    -0.554  0.9192 -0.2682 -0.2884
    10 C(13)  Bbb    -0.0052    -0.702    -0.250    -0.234  0.2746 -0.0884  0.9575
              Bcc     0.0176     2.361     0.843     0.788  0.2823  0.9593  0.0076
 
              Baa    -0.0071    -3.773    -1.346    -1.259  0.4285 -0.3750  0.8220
    11 H(1)   Bbb    -0.0052    -2.759    -0.985    -0.920  0.9035  0.1741 -0.3916
              Bcc     0.0122     6.533     2.331     2.179  0.0038  0.9105  0.4135
 
              Baa    -0.0048    -2.561    -0.914    -0.854  0.7829 -0.1575 -0.6019
    12 H(1)   Bbb    -0.0035    -1.844    -0.658    -0.615  0.4389 -0.5459  0.7137
              Bcc     0.0083     4.405     1.572     1.469  0.4410  0.8229  0.3582
 
              Baa    -0.0836   -11.219    -4.003    -3.742 -0.5894  0.8051 -0.0661
    13 C(13)  Bbb    -0.0787   -10.555    -3.766    -3.521 -0.3936 -0.2147  0.8939
              Bcc     0.1623    21.773     7.769     7.263  0.7055  0.5529  0.4434
 
              Baa    -0.0153    -8.149    -2.908    -2.718 -0.1542  0.8330 -0.5314
    14 H(1)   Bbb    -0.0050    -2.658    -0.949    -0.887 -0.2075  0.4985  0.8417
              Bcc     0.0203    10.807     3.856     3.605  0.9660  0.2400  0.0959
 
              Baa    -0.0150    -8.028    -2.864    -2.678 -0.6575  0.7212  0.2182
    15 H(1)   Bbb    -0.0043    -2.314    -0.826    -0.772  0.5788  0.6689 -0.4664
              Bcc     0.0194    10.341     3.690     3.450  0.4823  0.1803  0.8572
 
              Baa    -0.1741   -23.366    -8.337    -7.794  0.4834  0.1798  0.8568
    16 C(13)  Bbb    -0.1087   -14.593    -5.207    -4.868  0.0434  0.9726 -0.2286
              Bcc     0.2829    37.959    13.545    12.662  0.8743 -0.1477 -0.4623
 
              Baa    -0.1399   -18.777    -6.700    -6.263  0.6742  0.4539  0.5826
    17 C(13)  Bbb    -0.1304   -17.495    -6.243    -5.836 -0.6761  0.0618  0.7343
              Bcc     0.2703    36.272    12.943    12.099 -0.2973  0.8889 -0.3485
 
              Baa    -0.0225   -11.990    -4.279    -4.000  0.6836  0.5845  0.4372
    18 H(1)   Bbb    -0.0055    -2.924    -1.043    -0.975 -0.1808 -0.4447  0.8773
              Bcc     0.0280    14.915     5.322     4.975  0.7071 -0.6787 -0.1983
 
              Baa    -0.0181    -9.667    -3.449    -3.225  0.8688  0.3545 -0.3456
    19 H(1)   Bbb    -0.0033    -1.759    -0.628    -0.587 -0.2256  0.9049  0.3609
              Bcc     0.0214    11.426     4.077     3.811  0.4407 -0.2356  0.8662
 
              Baa    -0.0952     6.891     2.459     2.298  0.0907  0.4452  0.8908
    20 O(17)  Bbb    -0.0879     6.359     2.269     2.121  0.9727  0.1524 -0.1752
              Bcc     0.1831   -13.250    -4.728    -4.420 -0.2138  0.8824 -0.4192
 
              Baa    -0.0198   -10.541    -3.761    -3.516  0.6055  0.1162  0.7873
    21 H(1)   Bbb     0.0056     2.978     1.063     0.993  0.7239  0.3306 -0.6055
              Bcc     0.0142     7.564     2.699     2.523 -0.3307  0.9366  0.1161
 
              Baa    -1.8516   133.981    47.808    44.691  0.2983 -0.0683  0.9520
    22 O(17)  Bbb    -0.8498    61.490    21.941    20.511  0.9544  0.0280 -0.2971
              Bcc     2.7014  -195.472   -69.749   -65.202 -0.0064  0.9973  0.0736
 
              Baa    -0.0881   -46.989   -16.767   -15.674 -0.3983  0.7694 -0.4994
    23 H(1)   Bbb    -0.0766   -40.883   -14.588   -13.637  0.3257  0.6276  0.7071
              Bcc     0.1647    87.873    31.355    29.311  0.8575  0.1190 -0.5006
 

 ---------------------------------------------------------------------------------

 Calling FoFJK, ICntrl=    100127 FMM=F ISym2X=0 I1Cent= 0 IOpClX= 1 NMat=1 NMatS=1 NMatT=0.
 ***** Axes restored to original set *****
 -------------------------------------------------------------------
 Center     Atomic                   Forces (Hartrees/Bohr)
 Number     Number              X              Y              Z
 -------------------------------------------------------------------
      1        1          -0.000019793   -0.000004190    0.000004877
      2        6          -0.000008839    0.000005851    0.000009068
      3        1          -0.000001359    0.000000696   -0.000002236
      4        1           0.000000669   -0.000000873   -0.000001129
      5        6           0.000002469   -0.000032121   -0.000028960
      6        1          -0.000013392    0.000018723   -0.000008388
      7        1           0.000000684   -0.000000523   -0.000005499
      8        8          -0.000027638    0.000006739    0.000049081
      9        1          -0.000000527    0.000000450    0.000002205
     10        6          -0.000000196   -0.000002440   -0.000008677
     11        1           0.000011155    0.000002836   -0.000003640
     12        1           0.000003702    0.000001769   -0.000000361
     13        6           0.000015076   -0.000008841    0.000025055
     14        1          -0.000002268    0.000008931   -0.000001518
     15        1           0.000002042   -0.000004517   -0.000002417
     16        6           0.000001463    0.000081659   -0.000037390
     17        6           0.000047762    0.000069817   -0.000028087
     18        1           0.000001226   -0.000007281   -0.000001091
     19        1          -0.000001624   -0.000011391    0.000005074
     20        8          -0.000142327    0.000051814   -0.000062345
     21        1           0.000041523   -0.000051987    0.000038645
     22        8           0.000046246   -0.000000460    0.000087210
     23        1           0.000043948   -0.000124663   -0.000029475
 -------------------------------------------------------------------
 Cartesian Forces:  Max     0.000142327 RMS     0.000035041
 FormGI is forming the generalized inverse of G from B-inverse, IUseBI=4.

 GradGradGradGradGradGradGradGradGradGradGradGradGradGradGradGradGradGrad
 Berny optimization.
 Internal  Forces:  Max     0.000226298 RMS     0.000038441
 Search for a saddle point.
 Step number   1 out of a maximum of  117
 All quantities printed in internal units (Hartrees-Bohrs-Radians)
 Swapping is turned off.
 Second derivative matrix not updated -- analytic derivatives used.
 ITU=  0
     Eigenvalues ---   -0.02960   0.00173   0.00225   0.00236   0.00274
     Eigenvalues ---    0.00357   0.00522   0.01204   0.02795   0.03387
     Eigenvalues ---    0.03773   0.04172   0.04285   0.04355   0.04452
     Eigenvalues ---    0.04461   0.04558   0.04623   0.04822   0.05246
     Eigenvalues ---    0.05385   0.06293   0.06670   0.06966   0.08759
     Eigenvalues ---    0.09925   0.10727   0.11699   0.12021   0.12292
     Eigenvalues ---    0.12361   0.13199   0.13704   0.14259   0.15589
     Eigenvalues ---    0.16037   0.16276   0.16538   0.17820   0.20328
     Eigenvalues ---    0.20455   0.22499   0.24021   0.26187   0.29571
     Eigenvalues ---    0.30761   0.30876   0.31502   0.32150   0.33402
     Eigenvalues ---    0.33819   0.33906   0.33971   0.34054   0.34162
     Eigenvalues ---    0.34282   0.34399   0.34605   0.34811   0.38828
     Eigenvalues ---    0.42623   0.47522   0.50088
 Eigenvectors required to have negative eigenvalues:
                          R8        R18       A39       R17       A13
   1                   -0.87688   0.34412   0.15311  -0.10054   0.09592
                          A30       D29       D23       D34       D26
   1                   -0.08747  -0.07764  -0.07257   0.06749  -0.06618
 RFO step:  Lambda0=7.150316228D-09 Lambda=-1.14525321D-06.
 Linear search not attempted -- option 19 set.
 Iteration  1 RMS(Cart)=  0.00226832 RMS(Int)=  0.00000148
 Iteration  2 RMS(Cart)=  0.00000242 RMS(Int)=  0.00000005
 Iteration  3 RMS(Cart)=  0.00000000 RMS(Int)=  0.00000005
 Variable       Old X    -DE/DX   Delta X   Delta X   Delta X     New X
                                 (Linear)    (Quad)   (Total)
    R1        2.06183  -0.00002   0.00000  -0.00003  -0.00003   2.06180
    R2        2.06098   0.00000   0.00000   0.00000   0.00000   2.06098
    R3        2.05914   0.00000   0.00000   0.00000   0.00000   2.05914
    R4        2.86676   0.00001   0.00000   0.00002   0.00002   2.86679
    R5        2.08063  -0.00002   0.00000  -0.00002  -0.00002   2.08060
    R6        2.07651   0.00000   0.00000   0.00002   0.00002   2.07652
    R7        2.62706   0.00000   0.00000  -0.00013  -0.00013   2.62693
    R8        2.75176   0.00006   0.00000   0.00026   0.00026   2.75202
    R9        2.05835   0.00000   0.00000   0.00001   0.00001   2.05836
   R10        2.06092  -0.00001   0.00000  -0.00002  -0.00002   2.06090
   R11        2.05862   0.00000   0.00000   0.00001   0.00001   2.05864
   R12        2.87398   0.00000   0.00000   0.00000   0.00000   2.87398
   R13        2.06419   0.00000   0.00000  -0.00002  -0.00002   2.06417
   R14        2.06104   0.00000   0.00000   0.00001   0.00001   2.06105
   R15        2.91003   0.00001   0.00000  -0.00007  -0.00007   2.90996
   R16        3.02644  -0.00005   0.00000   0.00024   0.00024   3.02668
   R17        2.45775   0.00008   0.00000   0.00003   0.00003   2.45778
   R18        2.24881   0.00002   0.00000  -0.00001  -0.00001   2.24880
   R19        2.05681   0.00000   0.00000  -0.00001  -0.00001   2.05680
   R20        2.07104  -0.00001   0.00000  -0.00004  -0.00004   2.07100
   R21        2.60063   0.00008   0.00000   0.00010   0.00010   2.60073
   R22        1.83315  -0.00007   0.00000  -0.00012  -0.00012   1.83303
    A1        1.88515  -0.00001   0.00000   0.00003   0.00003   1.88518
    A2        1.89381   0.00000   0.00000   0.00000   0.00000   1.89381
    A3        1.92170   0.00001   0.00000   0.00005   0.00005   1.92175
    A4        1.89858   0.00000   0.00000  -0.00003  -0.00003   1.89854
    A5        1.93276   0.00000   0.00000  -0.00002  -0.00002   1.93273
    A6        1.93075   0.00000   0.00000  -0.00003  -0.00003   1.93072
    A7        1.92644  -0.00001   0.00000  -0.00006  -0.00006   1.92638
    A8        1.93726  -0.00002   0.00000  -0.00002  -0.00002   1.93724
    A9        1.98189   0.00005   0.00000   0.00011   0.00011   1.98200
   A10        1.84230   0.00001   0.00000  -0.00006  -0.00006   1.84224
   A11        1.92045   0.00000   0.00000  -0.00001  -0.00001   1.92044
   A12        1.84904  -0.00002   0.00000   0.00003   0.00003   1.84907
   A13        1.77644   0.00023   0.00000   0.00117   0.00117   1.77761
   A14        1.88905   0.00000   0.00000   0.00003   0.00003   1.88908
   A15        1.88932   0.00000   0.00000  -0.00002  -0.00002   1.88930
   A16        1.93962   0.00000   0.00000   0.00001   0.00001   1.93963
   A17        1.88473   0.00000   0.00000   0.00001   0.00001   1.88473
   A18        1.93171   0.00000   0.00000   0.00001   0.00001   1.93172
   A19        1.92776   0.00000   0.00000  -0.00003  -0.00003   1.92774
   A20        1.93625  -0.00001   0.00000  -0.00005  -0.00005   1.93620
   A21        1.92750  -0.00001   0.00000  -0.00003  -0.00003   1.92747
   A22        1.95631   0.00004   0.00000   0.00008   0.00008   1.95638
   A23        1.88691   0.00001   0.00000   0.00000   0.00000   1.88691
   A24        1.88352  -0.00001   0.00000  -0.00006  -0.00006   1.88347
   A25        1.87058  -0.00001   0.00000   0.00007   0.00007   1.87064
   A26        1.93008   0.00004   0.00000   0.00011   0.00011   1.93018
   A27        2.00533  -0.00004   0.00000  -0.00001  -0.00001   2.00532
   A28        1.89385   0.00008   0.00000   0.00048   0.00048   1.89433
   A29        1.90131   0.00001   0.00000  -0.00006  -0.00006   1.90125
   A30        1.75463  -0.00015   0.00000  -0.00119  -0.00119   1.75344
   A31        1.96253   0.00004   0.00000   0.00053   0.00053   1.96306
   A32        1.89636   0.00003   0.00000   0.00021   0.00021   1.89657
   A33        1.80588   0.00003   0.00000   0.00010   0.00010   1.80598
   A34        1.96216  -0.00008   0.00000  -0.00027  -0.00027   1.96189
   A35        1.92238  -0.00001   0.00000   0.00004   0.00004   1.92242
   A36        1.90457   0.00003   0.00000  -0.00003  -0.00003   1.90455
   A37        1.96980   0.00000   0.00000  -0.00004  -0.00004   1.96976
   A38        1.87286   0.00005   0.00000   0.00023   0.00023   1.87309
   A39        2.72028  -0.00004   0.00000   0.00156   0.00156   2.72184
    D1        1.04492   0.00001   0.00000  -0.00035  -0.00035   1.04457
    D2        3.08134   0.00000   0.00000  -0.00047  -0.00047   3.08087
    D3       -1.12096  -0.00002   0.00000  -0.00038  -0.00038  -1.12134
    D4       -1.03875   0.00001   0.00000  -0.00041  -0.00041  -1.03916
    D5        0.99767   0.00000   0.00000  -0.00053  -0.00053   0.99714
    D6        3.07855  -0.00002   0.00000  -0.00043  -0.00043   3.07812
    D7        3.13808   0.00001   0.00000  -0.00034  -0.00034   3.13775
    D8       -1.10868   0.00000   0.00000  -0.00045  -0.00045  -1.10913
    D9        0.97220  -0.00001   0.00000  -0.00036  -0.00036   0.97184
   D10        1.31100   0.00003   0.00000   0.00285   0.00285   1.31385
   D11       -0.85812   0.00001   0.00000   0.00285   0.00285  -0.85527
   D12       -2.84156   0.00002   0.00000   0.00291   0.00291  -2.83865
   D13        1.33098  -0.00001   0.00000   0.00057   0.00057   1.33155
   D14       -1.02387   0.00000   0.00000  -0.00037  -0.00037  -1.02424
   D15       -3.11574   0.00000   0.00000  -0.00032  -0.00032  -3.11605
   D16        1.08303   0.00000   0.00000  -0.00043  -0.00043   1.08260
   D17       -3.12341  -0.00001   0.00000  -0.00042  -0.00042  -3.12383
   D18        1.06790   0.00000   0.00000  -0.00036  -0.00036   1.06754
   D19       -1.01652   0.00000   0.00000  -0.00048  -0.00048  -1.01700
   D20        1.07339  -0.00001   0.00000  -0.00042  -0.00042   1.07298
   D21       -1.01848   0.00000   0.00000  -0.00036  -0.00036  -1.01884
   D22       -3.10290   0.00000   0.00000  -0.00047  -0.00047  -3.10337
   D23        3.06945  -0.00005   0.00000  -0.00144  -0.00144   3.06801
   D24       -1.05277  -0.00003   0.00000  -0.00145  -0.00145  -1.05421
   D25        1.16059   0.00006   0.00000  -0.00035  -0.00035   1.16025
   D26       -1.07658  -0.00004   0.00000  -0.00150  -0.00150  -1.07808
   D27        1.08438  -0.00003   0.00000  -0.00150  -0.00150   1.08288
   D28       -2.98544   0.00006   0.00000  -0.00040  -0.00040  -2.98585
   D29        0.95195  -0.00005   0.00000  -0.00149  -0.00149   0.95046
   D30        3.11291  -0.00003   0.00000  -0.00150  -0.00150   3.11142
   D31       -0.95691   0.00006   0.00000  -0.00040  -0.00040  -0.95730
   D32        1.34177  -0.00001   0.00000   0.00111   0.00111   1.34288
   D33       -0.70096  -0.00002   0.00000   0.00092   0.00092  -0.70004
   D34       -2.83153   0.00000   0.00000   0.00105   0.00105  -2.83048
   D35       -0.87791   0.00001   0.00000   0.00109   0.00109  -0.87682
   D36       -2.92064   0.00000   0.00000   0.00090   0.00090  -2.91974
   D37        1.23198   0.00002   0.00000   0.00103   0.00103   1.23300
   D38       -2.94294   0.00003   0.00000   0.00110   0.00110  -2.94184
   D39        1.29752   0.00002   0.00000   0.00091   0.00091   1.29843
   D40       -0.83305   0.00004   0.00000   0.00104   0.00104  -0.83202
   D41        2.83964  -0.00003   0.00000  -0.00144  -0.00144   2.83820
   D42        0.81393  -0.00004   0.00000  -0.00118  -0.00118   0.81275
   D43       -1.20574   0.00001   0.00000  -0.00068  -0.00068  -1.20642
   D44        0.89249   0.00000   0.00000   0.00060   0.00060   0.89309
   D45        2.99765   0.00000   0.00000   0.00067   0.00067   2.99832
   D46       -1.14220   0.00001   0.00000   0.00067   0.00067  -1.14152
         Item               Value     Threshold  Converged?
 Maximum Force            0.000226     0.000450     YES
 RMS     Force            0.000038     0.000300     YES
 Maximum Displacement     0.009458     0.001800     NO 
 RMS     Displacement     0.002267     0.001200     NO 
 Predicted change in Energy=-5.690514D-07
 GradGradGradGradGradGradGradGradGradGradGradGradGradGradGradGradGradGrad

                          Input orientation:                          
 ---------------------------------------------------------------------
 Center     Atomic      Atomic             Coordinates (Angstroms)
 Number     Number       Type             X           Y           Z
 ---------------------------------------------------------------------
      1          1           0       -1.630485    1.872499    0.441395
      2          6           0       -2.546333    1.326061    0.211103
      3          1           0       -3.257085    1.503389    1.019094
      4          1           0       -2.961963    1.722324   -0.714942
      5          6           0       -2.249089   -0.155108    0.072587
      6          1           0       -1.825788   -0.550316    1.008988
      7          1           0       -3.171392   -0.727447   -0.098459
      8          8           0       -1.409641   -0.456023   -0.993805
      9          1           0        1.415030    2.588672    0.793547
     10          6           0        1.512252    2.317549   -0.256917
     11          1           0        0.555183    2.500720   -0.746648
     12          1           0        2.253702    2.973666   -0.711362
     13          6           0        1.924801    0.861919   -0.411577
     14          1           0        2.874388    0.669652    0.092865
     15          1           0        2.043866    0.609821   -1.466003
     16          6           0        0.875196   -0.102555    0.170969
     17          6           0        1.292039   -1.623739   -0.107465
     18          1           0        2.077512   -1.903321    0.592184
     19          1           0        1.688312   -1.597071   -1.128893
     20          8           0        0.233395   -2.491879    0.032773
     21          1           0       -0.497436   -2.144922   -0.502390
     22          8           0        0.641568    0.045141    1.441862
     23          1           0       -0.114471   -0.026025   -0.485415
 ---------------------------------------------------------------------
                    Distance matrix (angstroms):
                    1          2          3          4          5
     1  H    0.000000
     2  C    1.091058   0.000000
     3  H    1.765164   1.090625   0.000000
     4  H    1.769888   1.089648   1.772543   0.000000
     5  C    2.151716   1.517038   2.159292   2.157114   0.000000
     6  H    2.496064   2.162544   2.503281   3.070459   1.101009
     7  H    3.070106   2.168737   2.496577   2.534815   1.098849
     8  O    2.744191   2.433043   3.362158   2.689362   1.390113
     9  H    3.148345   4.198312   4.801809   4.710008   4.633992
    10  C    3.250001   4.204070   5.003762   4.536814   4.513346
    11  H    2.565784   3.452030   4.318089   3.602391   3.948229
    12  H    4.198610   5.158089   5.960282   5.363678   5.538857
    13  C    3.793270   4.538083   5.413894   4.971197   4.323207
    14  H    4.675703   5.461600   6.256834   5.985288   5.189476
    15  H    4.328208   4.939192   5.922352   5.182672   4.624050
    16  C    3.201938   3.708021   4.513770   4.340370   3.126276
    17  C    4.589779   4.851382   5.634056   5.446256   3.837823
    18  H    5.294223   5.652793   6.343961   6.344304   4.695285
    19  H    5.051548   5.317190   6.219618   5.728421   4.361873
    20  O    4.763278   4.726030   5.396151   5.341245   3.409518
    21  H    4.279510   4.093260   4.820866   4.590715   2.712609
    22  O    3.082596   3.649416   4.183863   4.522188   3.204826
    23  H    2.600321   2.868315   3.805086   3.349271   2.210118
                    6          7          8          9         10
     6  H    0.000000
     7  H    1.751703   0.000000
     8  O    2.047742   1.994764   0.000000
     9  H    4.516919   5.729536   4.521455   0.000000
    10  C    4.579265   5.588705   4.095505   1.089236   0.000000
    11  H    4.249717   4.972783   3.558644   1.766147   1.090583
    12  H    5.658647   6.595872   5.026194   1.765317   1.089384
    13  C    4.251979   5.347458   3.632418   2.166534   1.520847
    14  H    4.941584   6.208055   4.560800   2.510641   2.166409
    15  H    4.737691   5.554942   3.644956   3.068690   2.158898
    16  C    2.863229   4.103407   2.588844   2.814557   2.538864
    17  C    3.481314   4.552541   3.073797   4.309449   3.950263
    18  H    4.152119   5.423159   4.095151   4.545044   4.342376
    19  H    4.244423   5.043289   3.304172   4.614207   4.014423
    20  O    2.993810   3.837058   2.810363   5.271341   4.984976
    21  H    2.567402   3.053266   1.981410   5.267248   4.900281
    22  O    2.574838   4.184273   3.223522   2.736441   2.967790
    23  H    2.331678   3.160141   1.456304   3.288125   2.861954
                   11         12         13         14         15
    11  H    0.000000
    12  H    1.763489   0.000000
    13  C    2.161897   2.158130   0.000000
    14  H    3.071858   2.518038   1.092311   0.000000
    15  H    2.511803   2.490237   1.090662   1.767319   0.000000
    16  C    2.778754   3.484526   1.539883   2.144568   2.133763
    17  C    4.238239   4.735569   2.582899   2.793493   2.720231
    18  H    4.848251   5.051265   2.945744   2.739438   3.248560
    19  H    4.268722   4.624461   2.572372   2.835049   2.260627
    20  O    5.063308   5.874313   3.782361   4.119918   3.891616
    21  H    4.769661   5.814841   3.862198   4.432308   3.869803
    22  O    3.290427   3.976382   2.397718   2.682404   3.277344
    23  H    2.626999   3.828505   2.225428   3.122764   2.454440
                   16         17         18         19         20
    16  C    0.000000
    17  C    1.601650   0.000000
    18  H    2.205843   1.088413   0.000000
    19  H    2.141115   1.095927   1.790913   0.000000
    20  O    2.477877   1.376248   2.014970   2.065655   0.000000
    21  H    2.551234   1.905208   2.808348   2.338833   0.969997
    22  O    1.300602   2.368267   2.565227   3.225106   2.930632
    23  H    1.190016   2.161899   3.080625   2.476343   2.543612
                   21         22         23
    21  H    0.000000
    22  O    3.142264   0.000000
    23  H    2.153294   2.071487   0.000000
 Stoichiometry    C6H14O3(3)
 Framework group  C1[X(C6H14O3)]
 Deg. of freedom    63
 Full point group                 C1      NOp   1
 Largest Abelian subgroup         C1      NOp   1
 Largest concise Abelian subgroup C1      NOp   1
                         Standard orientation:                         
 ---------------------------------------------------------------------
 Center     Atomic      Atomic             Coordinates (Angstroms)
 Number     Number       Type             X           Y           Z
 ---------------------------------------------------------------------
      1          1           0        1.630161   -1.872884    0.441222
      2          6           0        2.546203   -1.326771    0.210930
      3          1           0        3.256891   -1.504351    1.018921
      4          1           0        2.961693   -1.723181   -0.715115
      5          6           0        2.249484    0.154504    0.072414
      6          1           0        1.826323    0.549862    1.008815
      7          1           0        3.171989    0.726516   -0.098632
      8          8           0        1.410142    0.455716   -0.993978
      9          1           0       -1.415608   -2.587977    0.793375
     10          6           0       -1.512734   -2.316819   -0.257090
     11          1           0       -0.555729   -2.500330   -0.746821
     12          1           0       -2.254417   -2.972673   -0.711535
     13          6           0       -1.924767   -0.861043   -0.411750
     14          1           0       -2.874285   -0.668439    0.092692
     15          1           0       -2.043742   -0.608903   -1.466176
     16          6           0       -0.874820    0.103059    0.170796
     17          6           0       -1.291123    1.624390   -0.107638
     18          1           0       -2.076497    1.904251    0.592011
     19          1           0       -1.687406    1.597863   -1.129065
     20          8           0       -0.232172    2.492155    0.032600
     21          1           0        0.498537    2.144939   -0.502563
     22          8           0       -0.641244   -0.044720    1.441689
     23          1           0        0.114821    0.026178   -0.485588
 ---------------------------------------------------------------------
 Rotational constants (GHZ):           1.5147111           1.2515427           0.8226555
 Standard basis: Aug-CC-pVTZ (5D, 7F)
 There are   845 symmetry adapted cartesian basis functions of A   symmetry.
 There are   736 symmetry adapted basis functions of A   symmetry.
   736 basis functions,  1026 primitive gaussians,   845 cartesian basis functions
    38 alpha electrons       36 beta electrons
       nuclear repulsion energy       499.0776596422 Hartrees.
 NAtoms=   23 NActive=   23 NUniq=   23 SFac= 1.00D+00 NAtFMM=   60 NAOKFM=F Big=F
 Integral buffers will be    131072 words long.
 Raffenetti 2 integral format.
 Two-electron integral symmetry is turned on.
 Nuclear repulsion after empirical dispersion term =      499.0629484782 Hartrees.
 One-electron integrals computed using PRISM.
 NBasis=   736 RedAO= T EigKep=  2.99D-06  NBF=   736
 NBsUse=   736 1.00D-06 EigRej= -1.00D+00 NBFU=   736
 ExpMin= 2.53D-02 ExpMax= 1.53D+04 ExpMxC= 5.22D+02 IAcc=3 IRadAn=         7 AccDes= 0.00D+00
 Harris functional with IExCor= 4639 and IRadAn=       7 diagonalized for initial guess.
 HarFok:  IExCor= 4639 AccDes= 0.00D+00 IRadAn=         7 IDoV= 1 UseB2=F ITyADJ=14
 ICtDFT=  3500011 ScaDFX=  1.000000  1.000000  1.000000  1.000000
 FoFCou: FMM=F IPFlag=           0 FMFlag=      100000 FMFlg1=           0
         NFxFlg=           0 DoJE=T BraDBF=F KetDBF=T FulRan=T
         wScrn=  0.000000 ICntrl=       500 IOpCl=  0 I1Cent=   200000004 NGrid=           0
         NMat0=    1 NMatS0=      1 NMatT0=    0 NMatD0=    1 NMtDS0=    0 NMtDT0=    0
 Petite list used in FoFCou.
 Mixing orbitals, IMix= 1 IMixAn=  0 NRI=1 NE=   38 Coef=  7.07106781D-01  7.07106781D-01
 Mixing orbitals, IMix= 1 IMixAn=  0 NRI=1 NE=   36 Coef= -7.07106781D-01  7.07106781D-01
 Initial guess <Sx>= 0.0000 <Sy>= 0.0000 <Sz>= 1.0000 <S**2>= 2.0000 S= 1.0000
 Gradient too large for Newton-Raphson -- use scaled steepest descent instead.
     Minimum is close to point  3 DX= -1.20D-02 DF= -2.82D-04 DXR=  3.09D-02 DFR=  7.49D-04 which will be used.
 Gradient too large for Newton-Raphson -- use scaled steepest descent instead.
     Accept linear search using points  2 and  3.
 Gradient too large for Newton-Raphson -- use scaled steepest descent instead.
     Accept linear search using points  3 and  4.
 Gradient too large for Newton-Raphson -- use scaled steepest descent instead.
     Accept linear search using points  1 and  2.
 Gradient too large for Newton-Raphson -- use scaled steepest descent instead.
 Gradient too large for Newton-Raphson -- use scaled steepest descent instead.
 Restarting incremental Fock formation.
     Minimum is close to point  3 DX=  2.53D-02 DF= -1.67D-05 DXR=  5.94D-02 DFR=  3.54D-03 which will be used.
 Gradient too large for Newton-Raphson -- use scaled steepest descent instead.
     Accept linear search using points  2 and  3.
     Minimum is close to point  3 DX= -8.85D-02 DF= -6.01D-06 DXR=  5.17D-02 DFR=  1.79D-03 which will be used.
 Gradient too large for Newton-Raphson -- use scaled steepest descent instead.
     Minimum is close to point  3 DX=  3.90D-02 DF= -1.42D-05 DXR=  8.88D-02 DFR=  7.95D-03 which will be used.
 Gradient too large for Newton-Raphson -- use scaled steepest descent instead.
     Accept linear search using points  3 and  4.
 Gradient too large for Newton-Raphson -- use scaled steepest descent instead.
 Gradient too large for Newton-Raphson -- use scaled steepest descent instead.
     Minimum is close to point  2 DX=  4.01D-02 DF= -2.47D-07 DXR=  3.52D-02 DFR=  1.24D-03 which will be used.
 Gradient too large for Newton-Raphson -- use scaled steepest descent instead.
     Accept linear search using points  1 and  2.
 LinEq1:  Iter=  0 NonCon=     1 RMS=6.31D-05 Max=1.01D-02 NDo=     1
 AX will form     1 AO Fock derivatives at one time.
 LinEq1:  Iter=  1 NonCon=     1 RMS=3.84D-05 Max=3.87D-03 NDo=     1
 LinEq1:  Iter=  2 NonCon=     1 RMS=1.01D-05 Max=9.23D-04 NDo=     1
 LinEq1:  Iter=  3 NonCon=     1 RMS=2.46D-06 Max=1.40D-04 NDo=     1
 LinEq1:  Iter=  4 NonCon=     1 RMS=1.74D-06 Max=1.04D-04 NDo=     1
 LinEq1:  Iter=  5 NonCon=     1 RMS=8.03D-07 Max=8.53D-05 NDo=     1
 LinEq1:  Iter=  6 NonCon=     1 RMS=6.01D-07 Max=6.01D-05 NDo=     1
 LinEq1:  Iter=  7 NonCon=     1 RMS=3.31D-07 Max=2.79D-05 NDo=     1
 LinEq1:  Iter=  8 NonCon=     1 RMS=1.41D-07 Max=5.47D-06 NDo=     1
 LinEq1:  Iter=  9 NonCon=     1 RMS=7.96D-08 Max=5.23D-06 NDo=     1
 LinEq1:  Iter= 10 NonCon=     1 RMS=4.14D-08 Max=1.48D-06 NDo=     1
 LinEq1:  Iter= 11 NonCon=     1 RMS=2.05D-08 Max=1.34D-06 NDo=     1
 LinEq1:  Iter= 12 NonCon=     1 RMS=8.71D-09 Max=4.28D-07 NDo=     1
 LinEq1:  Iter= 13 NonCon=     0 RMS=3.19D-09 Max=1.51D-07 NDo=     1
 Linear equations converged to 2.274D-08 2.274D-07 after    13 iterations.
     Accept linear search using points  1 and  2.
     Minimum is close to point  2 DX= -6.14D-02 DF= -1.88D-06 DXR=  6.54D-02 DFR=  4.50D-03 which will be used.
 LinEq1:  Iter=  0 NonCon=     1 RMS=1.41D-05 Max=1.39D-03 NDo=     1
 LinEq1:  Iter=  1 NonCon=     1 RMS=1.38D-05 Max=2.39D-03 NDo=     1
 LinEq1:  Iter=  2 NonCon=     1 RMS=4.62D-06 Max=3.02D-04 NDo=     1
 LinEq1:  Iter=  3 NonCon=     1 RMS=3.48D-06 Max=3.34D-04 NDo=     1
 LinEq1:  Iter=  4 NonCon=     1 RMS=1.89D-06 Max=1.32D-04 NDo=     1
 LinEq1:  Iter=  5 NonCon=     1 RMS=1.28D-06 Max=9.81D-05 NDo=     1
 LinEq1:  Iter=  6 NonCon=     1 RMS=4.85D-07 Max=2.66D-05 NDo=     1
 LinEq1:  Iter=  7 NonCon=     1 RMS=2.34D-07 Max=1.75D-05 NDo=     1
 LinEq1:  Iter=  8 NonCon=     1 RMS=1.49D-07 Max=1.42D-05 NDo=     1
 LinEq1:  Iter=  9 NonCon=     1 RMS=8.44D-08 Max=5.84D-06 NDo=     1
 LinEq1:  Iter= 10 NonCon=     1 RMS=4.57D-08 Max=2.30D-06 NDo=     1
 LinEq1:  Iter= 11 NonCon=     1 RMS=2.02D-08 Max=1.12D-06 NDo=     1
 LinEq1:  Iter= 12 NonCon=     1 RMS=7.99D-09 Max=3.48D-07 NDo=     1
 LinEq1:  Iter= 13 NonCon=     0 RMS=3.33D-09 Max=1.51D-07 NDo=     1
 Linear equations converged to 2.199D-08 2.199D-07 after    13 iterations.
     Minimum is close to point  2 DX=  1.60D-02 DF= -1.36D-09 DXR=  1.58D-02 DFR=  2.49D-04 which will be used.
 LinEq1:  Iter=  0 NonCon=     1 RMS=1.67D-07 Max=2.20D-05 NDo=     1
 LinEq1:  Iter=  1 NonCon=     1 RMS=1.64D-07 Max=2.62D-05 NDo=     1
 LinEq1:  Iter=  2 NonCon=     1 RMS=5.13D-08 Max=3.90D-06 NDo=     1
 LinEq1:  Iter=  3 NonCon=     1 RMS=3.97D-08 Max=3.41D-06 NDo=     1
 LinEq1:  Iter=  4 NonCon=     1 RMS=1.80D-08 Max=9.77D-07 NDo=     1
 LinEq1:  Iter=  5 NonCon=     1 RMS=1.10D-08 Max=7.36D-07 NDo=     1
 LinEq1:  Iter=  6 NonCon=     1 RMS=6.13D-09 Max=4.52D-07 NDo=     1
 LinEq1:  Iter=  7 NonCon=     1 RMS=3.36D-09 Max=2.36D-07 NDo=     1
 LinEq1:  Iter=  8 NonCon=     1 RMS=1.73D-09 Max=1.54D-07 NDo=     1
 LinEq1:  Iter=  9 NonCon=     1 RMS=7.67D-10 Max=5.59D-08 NDo=     1
 LinEq1:  Iter= 10 NonCon=     1 RMS=4.30D-10 Max=2.77D-08 NDo=     1
 LinEq1:  Iter= 11 NonCon=     1 RMS=2.78D-10 Max=1.82D-08 NDo=     1
 LinEq1:  Iter= 12 NonCon=     1 RMS=1.23D-10 Max=5.02D-09 NDo=     1
 LinEq1:  Iter= 13 NonCon=     1 RMS=4.80D-11 Max=2.97D-09 NDo=     1
 LinEq1:  Iter= 14 NonCon=     0 RMS=1.83D-11 Max=1.06D-09 NDo=     1
 Linear equations converged to 2.057D-10 2.057D-09 after    14 iterations.
 SCF Done:  E(UwB97XD) =  -462.621666104     a.u. after   16 cycles
            Convg  =    0.1190D-06                    80 Fock formations.
              S**2 =  2.0142                  -V/T =  2.0059
 <Sx>= 0.0000 <Sy>= 0.0000 <Sz>= 1.0000 <S**2>= 2.0142 S= 1.0047
 <L.S>=  0.00000000000    
 Annihilation of the first spin contaminant:
 S**2 before annihilation     2.0142,   after     2.0001
 DoSCS=F DFT=T ScalE2(SS,OS)=  1.000000  1.000000
 Range of M.O.s used for correlation:     1   736
 NBasis=   736 NAE=    38 NBE=    36 NFC=     0 NFV=     0
 NROrb=    736 NOA=    38 NOB=    36 NVA=   698 NVB=   700

 **** Warning!!: The largest alpha MO coefficient is  0.81773267D+02


 **** Warning!!: The largest beta MO coefficient is  0.95493902D+02

 Symmetrizing basis deriv contribution to polar:
 IMax=3 JMax=2 DiffMx= 0.00D+00
 G2DrvN: will do    24 centers at a time, making    1 passes.
 Calling FoFCou, ICntrl=  3107 FMM=F I1Cent=   0 AccDes= 0.00D+00.
 End of G2Drv F.D. properties file   721 does not exist.
 End of G2Drv F.D. properties file   722 does not exist.
 End of G2Drv F.D. properties file   788 does not exist.
          IDoAtm=11111111111111111111111
          Differentiating once with respect to electric field.
                with respect to dipole field.
          Differentiating once with respect to nuclear coordinates.
 CalDSu exits because no D1Ps are significant.
          There are    72 degrees of freedom in the 1st order CPHF.  IDoFFX=6 NUNeed=     3.
     69 vectors produced by pass  0 Test12= 7.18D-14 1.39D-09 XBig12= 1.11D+02 4.67D+00.
 AX will form    69 AO Fock derivatives at one time.
     69 vectors produced by pass  1 Test12= 7.18D-14 1.39D-09 XBig12= 1.40D+01 4.79D-01.
     69 vectors produced by pass  2 Test12= 7.18D-14 1.39D-09 XBig12= 5.34D-01 1.18D-01.
     69 vectors produced by pass  3 Test12= 7.18D-14 1.39D-09 XBig12= 8.04D-03 1.14D-02.
     69 vectors produced by pass  4 Test12= 7.18D-14 1.39D-09 XBig12= 1.15D-04 7.46D-04.
     69 vectors produced by pass  5 Test12= 7.18D-14 1.39D-09 XBig12= 1.40D-06 9.76D-05.
     69 vectors produced by pass  6 Test12= 7.18D-14 1.39D-09 XBig12= 1.43D-08 8.66D-06.
     53 vectors produced by pass  7 Test12= 7.18D-14 1.39D-09 XBig12= 1.41D-10 9.07D-07.
      5 vectors produced by pass  8 Test12= 7.18D-14 1.39D-09 XBig12= 1.30D-12 1.07D-07.
      3 vectors produced by pass  9 Test12= 7.18D-14 1.39D-09 XBig12= 1.15D-14 9.93D-09.
 InvSVY:  IOpt=1 It=  1 EMax= 7.11D-15
 Solved reduced A of dimension   544 with    72 vectors.
 Isotropic polarizability for W=    0.000000      110.92 Bohr**3.
 End of Minotr F.D. properties file   721 does not exist.
 End of Minotr F.D. properties file   722 does not exist.
 End of Minotr F.D. properties file   788 does not exist.
 Calling FoFJK, ICntrl=    100127 FMM=F ISym2X=0 I1Cent= 0 IOpClX= 1 NMat=1 NMatS=1 NMatT=0.
 ***** Axes restored to original set *****
 -------------------------------------------------------------------
 Center     Atomic                   Forces (Hartrees/Bohr)
 Number     Number              X              Y              Z
 -------------------------------------------------------------------
      1        1          -0.000000347    0.000000091    0.000000154
      2        6          -0.000000197   -0.000000045    0.000000008
      3        1           0.000000110    0.000000166    0.000000053
      4        1           0.000000013    0.000000096    0.000000003
      5        6          -0.000000093    0.000000112   -0.000000159
      6        1          -0.000000041    0.000000067    0.000000087
      7        1          -0.000000109    0.000000116    0.000000104
      8        8          -0.000000112    0.000000256   -0.000000094
      9        1           0.000000078   -0.000000059   -0.000000011
     10        6           0.000000110    0.000000042   -0.000000227
     11        1           0.000000485    0.000000040   -0.000000057
     12        1           0.000000154   -0.000000101    0.000000002
     13        6           0.000000089   -0.000000048   -0.000000044
     14        1          -0.000000004   -0.000000120   -0.000000060
     15        1          -0.000000002   -0.000000078   -0.000000052
     16        6           0.000000055   -0.000000033   -0.000000150
     17        6          -0.000000046   -0.000000023    0.000000000
     18        1          -0.000000088   -0.000000107   -0.000000043
     19        1          -0.000000063   -0.000000095   -0.000000042
     20        8          -0.000000061   -0.000000097    0.000000036
     21        1          -0.000000067   -0.000000079    0.000000016
     22        8           0.000000334   -0.000000171    0.000000040
     23        1          -0.000000198    0.000000070    0.000000438
 -------------------------------------------------------------------
 Cartesian Forces:  Max     0.000000485 RMS     0.000000136
 FormGI is forming the generalized inverse of G from B-inverse, IUseBI=4.

 GradGradGradGradGradGradGradGradGradGradGradGradGradGradGradGradGradGrad
 Berny optimization.
 Internal  Forces:  Max     0.000003083 RMS     0.000000431
 Search for a saddle point.
 Step number   2 out of a maximum of  117
 All quantities printed in internal units (Hartrees-Bohrs-Radians)
 Swapping is turned off.
 Second derivative matrix not updated -- analytic derivatives used.
 ITU=  0  0
     Eigenvalues ---   -0.02965   0.00170   0.00225   0.00236   0.00273
     Eigenvalues ---    0.00356   0.00507   0.01202   0.02790   0.03386
     Eigenvalues ---    0.03772   0.04168   0.04283   0.04346   0.04438
     Eigenvalues ---    0.04457   0.04557   0.04614   0.04811   0.05222
     Eigenvalues ---    0.05366   0.06286   0.06653   0.06964   0.08752
     Eigenvalues ---    0.09926   0.10726   0.11687   0.12013   0.12292
     Eigenvalues ---    0.12360   0.13194   0.13696   0.14253   0.15403
     Eigenvalues ---    0.16038   0.16279   0.16519   0.17800   0.20288
     Eigenvalues ---    0.20463   0.22486   0.23983   0.26164   0.29571
     Eigenvalues ---    0.30755   0.30869   0.31495   0.32156   0.33405
     Eigenvalues ---    0.33839   0.33921   0.33989   0.34054   0.34162
     Eigenvalues ---    0.34302   0.34455   0.34617   0.34813   0.38817
     Eigenvalues ---    0.42618   0.47515   0.50106
 Eigenvectors required to have negative eigenvalues:
                          R8        R18       A39       R17       A13
   1                   -0.87693   0.34406   0.15291  -0.10063   0.09484
                          A30       D29       D23       D34       D26
   1                   -0.08750  -0.07769  -0.07273   0.06742  -0.06631
 RFO step:  Lambda0=2.989037837D-12 Lambda= 0.00000000D+00.
 Linear search not attempted -- option 19 set.
 Iteration  1 RMS(Cart)=  0.00006987 RMS(Int)=  0.00000000
 Iteration  2 RMS(Cart)=  0.00000000 RMS(Int)=  0.00000000
 Variable       Old X    -DE/DX   Delta X   Delta X   Delta X     New X
                                 (Linear)    (Quad)   (Total)
    R1        2.06180   0.00000   0.00000   0.00000   0.00000   2.06180
    R2        2.06098   0.00000   0.00000   0.00000   0.00000   2.06098
    R3        2.05914   0.00000   0.00000   0.00000   0.00000   2.05914
    R4        2.86679   0.00000   0.00000   0.00000   0.00000   2.86679
    R5        2.08060   0.00000   0.00000   0.00000   0.00000   2.08061
    R6        2.07652   0.00000   0.00000   0.00000   0.00000   2.07652
    R7        2.62693   0.00000   0.00000   0.00000   0.00000   2.62693
    R8        2.75202   0.00000   0.00000   0.00000   0.00000   2.75201
    R9        2.05836   0.00000   0.00000   0.00000   0.00000   2.05836
   R10        2.06090   0.00000   0.00000   0.00000   0.00000   2.06090
   R11        2.05864   0.00000   0.00000   0.00000   0.00000   2.05864
   R12        2.87398   0.00000   0.00000   0.00000   0.00000   2.87398
   R13        2.06417   0.00000   0.00000   0.00000   0.00000   2.06417
   R14        2.06105   0.00000   0.00000   0.00000   0.00000   2.06105
   R15        2.90996   0.00000   0.00000   0.00000   0.00000   2.90996
   R16        3.02668   0.00000   0.00000   0.00001   0.00001   3.02669
   R17        2.45778   0.00000   0.00000   0.00000   0.00000   2.45778
   R18        2.24880   0.00000   0.00000   0.00000   0.00000   2.24881
   R19        2.05680   0.00000   0.00000   0.00000   0.00000   2.05680
   R20        2.07100   0.00000   0.00000   0.00000   0.00000   2.07100
   R21        2.60073   0.00000   0.00000   0.00000   0.00000   2.60073
   R22        1.83303   0.00000   0.00000   0.00000   0.00000   1.83303
    A1        1.88518   0.00000   0.00000   0.00000   0.00000   1.88518
    A2        1.89381   0.00000   0.00000   0.00000   0.00000   1.89381
    A3        1.92175   0.00000   0.00000   0.00000   0.00000   1.92175
    A4        1.89854   0.00000   0.00000   0.00000   0.00000   1.89854
    A5        1.93273   0.00000   0.00000   0.00000   0.00000   1.93273
    A6        1.93072   0.00000   0.00000   0.00000   0.00000   1.93072
    A7        1.92638   0.00000   0.00000   0.00000   0.00000   1.92638
    A8        1.93724   0.00000   0.00000   0.00000   0.00000   1.93724
    A9        1.98200   0.00000   0.00000   0.00000   0.00000   1.98200
   A10        1.84224   0.00000   0.00000   0.00000   0.00000   1.84224
   A11        1.92044   0.00000   0.00000   0.00000   0.00000   1.92044
   A12        1.84907   0.00000   0.00000   0.00001   0.00001   1.84907
   A13        1.77761   0.00000   0.00000   0.00001   0.00001   1.77762
   A14        1.88908   0.00000   0.00000   0.00000   0.00000   1.88908
   A15        1.88930   0.00000   0.00000   0.00000   0.00000   1.88930
   A16        1.93963   0.00000   0.00000   0.00000   0.00000   1.93963
   A17        1.88473   0.00000   0.00000   0.00000   0.00000   1.88473
   A18        1.93172   0.00000   0.00000   0.00000   0.00000   1.93173
   A19        1.92774   0.00000   0.00000   0.00000   0.00000   1.92773
   A20        1.93620   0.00000   0.00000   0.00000   0.00000   1.93620
   A21        1.92747   0.00000   0.00000   0.00000   0.00000   1.92747
   A22        1.95638   0.00000   0.00000   0.00000   0.00000   1.95639
   A23        1.88691   0.00000   0.00000   0.00000   0.00000   1.88691
   A24        1.88347   0.00000   0.00000   0.00000   0.00000   1.88346
   A25        1.87064   0.00000   0.00000   0.00000   0.00000   1.87064
   A26        1.93018   0.00000   0.00000  -0.00001  -0.00001   1.93018
   A27        2.00532   0.00000   0.00000   0.00000   0.00000   2.00532
   A28        1.89433   0.00000   0.00000   0.00001   0.00001   1.89433
   A29        1.90125   0.00000   0.00000   0.00000   0.00000   1.90125
   A30        1.75344   0.00000   0.00000   0.00000   0.00000   1.75345
   A31        1.96306   0.00000   0.00000   0.00000   0.00000   1.96306
   A32        1.89657   0.00000   0.00000   0.00000   0.00000   1.89656
   A33        1.80598   0.00000   0.00000   0.00000   0.00000   1.80598
   A34        1.96189   0.00000   0.00000   0.00000   0.00000   1.96189
   A35        1.92242   0.00000   0.00000   0.00000   0.00000   1.92242
   A36        1.90455   0.00000   0.00000   0.00000   0.00000   1.90455
   A37        1.96976   0.00000   0.00000   0.00000   0.00000   1.96976
   A38        1.87309   0.00000   0.00000   0.00000   0.00000   1.87309
   A39        2.72184   0.00000   0.00000   0.00000   0.00000   2.72184
    D1        1.04457   0.00000   0.00000   0.00000   0.00000   1.04457
    D2        3.08087   0.00000   0.00000   0.00000   0.00000   3.08087
    D3       -1.12134   0.00000   0.00000   0.00001   0.00001  -1.12133
    D4       -1.03916   0.00000   0.00000   0.00000   0.00000  -1.03916
    D5        0.99714   0.00000   0.00000   0.00000   0.00000   0.99714
    D6        3.07812   0.00000   0.00000   0.00001   0.00001   3.07812
    D7        3.13775   0.00000   0.00000   0.00000   0.00000   3.13775
    D8       -1.10913   0.00000   0.00000   0.00000   0.00000  -1.10913
    D9        0.97184   0.00000   0.00000   0.00001   0.00001   0.97185
   D10        1.31385   0.00000   0.00000   0.00008   0.00008   1.31393
   D11       -0.85527   0.00000   0.00000   0.00008   0.00008  -0.85519
   D12       -2.83865   0.00000   0.00000   0.00008   0.00008  -2.83857
   D13        1.33155   0.00000   0.00000   0.00006   0.00006   1.33161
   D14       -1.02424   0.00000   0.00000  -0.00002  -0.00002  -1.02425
   D15       -3.11605   0.00000   0.00000  -0.00001  -0.00001  -3.11607
   D16        1.08260   0.00000   0.00000  -0.00002  -0.00002   1.08258
   D17       -3.12383   0.00000   0.00000  -0.00002  -0.00002  -3.12385
   D18        1.06754   0.00000   0.00000  -0.00002  -0.00002   1.06752
   D19       -1.01700   0.00000   0.00000  -0.00002  -0.00002  -1.01702
   D20        1.07298   0.00000   0.00000  -0.00002  -0.00002   1.07296
   D21       -1.01884   0.00000   0.00000  -0.00001  -0.00001  -1.01885
   D22       -3.10337   0.00000   0.00000  -0.00002  -0.00002  -3.10339
   D23        3.06801   0.00000   0.00000   0.00001   0.00001   3.06802
   D24       -1.05421   0.00000   0.00000   0.00000   0.00000  -1.05421
   D25        1.16025   0.00000   0.00000   0.00001   0.00001   1.16026
   D26       -1.07808   0.00000   0.00000   0.00001   0.00001  -1.07807
   D27        1.08288   0.00000   0.00000   0.00000   0.00000   1.08288
   D28       -2.98585   0.00000   0.00000   0.00001   0.00001  -2.98583
   D29        0.95046   0.00000   0.00000   0.00001   0.00001   0.95047
   D30        3.11142   0.00000   0.00000   0.00000   0.00000   3.11142
   D31       -0.95730   0.00000   0.00000   0.00001   0.00001  -0.95730
   D32        1.34288   0.00000   0.00000   0.00000   0.00000   1.34288
   D33       -0.70004   0.00000   0.00000   0.00000   0.00000  -0.70004
   D34       -2.83048   0.00000   0.00000   0.00000   0.00000  -2.83048
   D35       -0.87682   0.00000   0.00000   0.00000   0.00000  -0.87682
   D36       -2.91974   0.00000   0.00000   0.00000   0.00000  -2.91974
   D37        1.23300   0.00000   0.00000   0.00000   0.00000   1.23301
   D38       -2.94184   0.00000   0.00000   0.00000   0.00000  -2.94184
   D39        1.29843   0.00000   0.00000   0.00000   0.00000   1.29843
   D40       -0.83202   0.00000   0.00000   0.00000   0.00000  -0.83201
   D41        2.83820   0.00000   0.00000  -0.00008  -0.00008   2.83812
   D42        0.81275   0.00000   0.00000  -0.00008  -0.00008   0.81267
   D43       -1.20642   0.00000   0.00000  -0.00008  -0.00008  -1.20650
   D44        0.89309   0.00000   0.00000   0.00001   0.00001   0.89310
   D45        2.99832   0.00000   0.00000   0.00001   0.00001   2.99833
   D46       -1.14152   0.00000   0.00000   0.00002   0.00002  -1.14151
         Item               Value     Threshold  Converged?
 Maximum Force            0.000003     0.000450     YES
 RMS     Force            0.000000     0.000300     YES
 Maximum Displacement     0.000280     0.001800     YES
 RMS     Displacement     0.000070     0.001200     YES
 Predicted change in Energy=-1.481963D-10
 Optimization completed.
    -- Stationary point found.
                           ----------------------------
                           !   Optimized Parameters   !
                           ! (Angstroms and Degrees)  !
 --------------------------                            --------------------------
 ! Name  Definition              Value          Derivative Info.                !
 --------------------------------------------------------------------------------
 ! R1    R(1,2)                  1.0911         -DE/DX =    0.0                 !
 ! R2    R(2,3)                  1.0906         -DE/DX =    0.0                 !
 ! R3    R(2,4)                  1.0896         -DE/DX =    0.0                 !
 ! R4    R(2,5)                  1.517          -DE/DX =    0.0                 !
 ! R5    R(5,6)                  1.101          -DE/DX =    0.0                 !
 ! R6    R(5,7)                  1.0988         -DE/DX =    0.0                 !
 ! R7    R(5,8)                  1.3901         -DE/DX =    0.0                 !
 ! R8    R(8,23)                 1.4563         -DE/DX =    0.0                 !
 ! R9    R(9,10)                 1.0892         -DE/DX =    0.0                 !
 ! R10   R(10,11)                1.0906         -DE/DX =    0.0                 !
 ! R11   R(10,12)                1.0894         -DE/DX =    0.0                 !
 ! R12   R(10,13)                1.5208         -DE/DX =    0.0                 !
 ! R13   R(13,14)                1.0923         -DE/DX =    0.0                 !
 ! R14   R(13,15)                1.0907         -DE/DX =    0.0                 !
 ! R15   R(13,16)                1.5399         -DE/DX =    0.0                 !
 ! R16   R(16,17)                1.6017         -DE/DX =    0.0                 !
 ! R17   R(16,22)                1.3006         -DE/DX =    0.0                 !
 ! R18   R(16,23)                1.19           -DE/DX =    0.0                 !
 ! R19   R(17,18)                1.0884         -DE/DX =    0.0                 !
 ! R20   R(17,19)                1.0959         -DE/DX =    0.0                 !
 ! R21   R(17,20)                1.3762         -DE/DX =    0.0                 !
 ! R22   R(20,21)                0.97           -DE/DX =    0.0                 !
 ! A1    A(1,2,3)              108.0131         -DE/DX =    0.0                 !
 ! A2    A(1,2,4)              108.5075         -DE/DX =    0.0                 !
 ! A3    A(1,2,5)              110.1081         -DE/DX =    0.0                 !
 ! A4    A(3,2,4)              108.7785         -DE/DX =    0.0                 !
 ! A5    A(3,2,5)              110.7374         -DE/DX =    0.0                 !
 ! A6    A(4,2,5)              110.6221         -DE/DX =    0.0                 !
 ! A7    A(2,5,6)              110.3735         -DE/DX =    0.0                 !
 ! A8    A(2,5,7)              110.9954         -DE/DX =    0.0                 !
 ! A9    A(2,5,8)              113.5603         -DE/DX =    0.0                 !
 ! A10   A(6,5,7)              105.5526         -DE/DX =    0.0                 !
 ! A11   A(6,5,8)              110.0333         -DE/DX =    0.0                 !
 ! A12   A(7,5,8)              105.9437         -DE/DX =    0.0                 !
 ! A13   A(5,8,23)             101.8493         -DE/DX =    0.0                 !
 ! A14   A(9,10,11)            108.2361         -DE/DX =    0.0                 !
 ! A15   A(9,10,12)            108.2488         -DE/DX =    0.0                 !
 ! A16   A(9,10,13)            111.1323         -DE/DX =    0.0                 !
 ! A17   A(11,10,12)           107.9873         -DE/DX =    0.0                 !
 ! A18   A(11,10,13)           110.6797         -DE/DX =    0.0                 !
 ! A19   A(12,10,13)           110.4511         -DE/DX =    0.0                 !
 ! A20   A(10,13,14)           110.9361         -DE/DX =    0.0                 !
 ! A21   A(10,13,15)           110.4359         -DE/DX =    0.0                 !
 ! A22   A(10,13,16)           112.0925         -DE/DX =    0.0                 !
 ! A23   A(14,13,15)           108.1123         -DE/DX =    0.0                 !
 ! A24   A(14,13,16)           107.9147         -DE/DX =    0.0                 !
 ! A25   A(15,13,16)           107.1801         -DE/DX =    0.0                 !
 ! A26   A(13,16,17)           110.5914         -DE/DX =    0.0                 !
 ! A27   A(13,16,22)           114.8963         -DE/DX =    0.0                 !
 ! A28   A(13,16,23)           108.5369         -DE/DX =    0.0                 !
 ! A29   A(17,16,22)           108.9338         -DE/DX =    0.0                 !
 ! A30   A(17,16,23)           100.4649         -DE/DX =    0.0                 !
 ! A31   A(22,16,23)           112.4753         -DE/DX =    0.0                 !
 ! A32   A(16,17,18)           108.6652         -DE/DX =    0.0                 !
 ! A33   A(16,17,19)           103.4749         -DE/DX =    0.0                 !
 ! A34   A(16,17,20)           112.408          -DE/DX =    0.0                 !
 ! A35   A(18,17,19)           110.1465         -DE/DX =    0.0                 !
 ! A36   A(18,17,20)           109.1224         -DE/DX =    0.0                 !
 ! A37   A(19,17,20)           112.8589         -DE/DX =    0.0                 !
 ! A38   A(17,20,21)           107.3203         -DE/DX =    0.0                 !
 ! A39   A(8,23,16)            155.9497         -DE/DX =    0.0                 !
 ! D1    D(1,2,5,6)             59.8493         -DE/DX =    0.0                 !
 ! D2    D(1,2,5,7)            176.5209         -DE/DX =    0.0                 !
 ! D3    D(1,2,5,8)            -64.248          -DE/DX =    0.0                 !
 ! D4    D(3,2,5,6)            -59.5395         -DE/DX =    0.0                 !
 ! D5    D(3,2,5,7)             57.1321         -DE/DX =    0.0                 !
 ! D6    D(3,2,5,8)            176.3632         -DE/DX =    0.0                 !
 ! D7    D(4,2,5,6)            179.7797         -DE/DX =    0.0                 !
 ! D8    D(4,2,5,7)            -63.5487         -DE/DX =    0.0                 !
 ! D9    D(4,2,5,8)             55.6824         -DE/DX =    0.0                 !
 ! D10   D(2,5,8,23)            75.2781         -DE/DX =    0.0                 !
 ! D11   D(6,5,8,23)           -49.0035         -DE/DX =    0.0                 !
 ! D12   D(7,5,8,23)          -162.6427         -DE/DX =    0.0                 !
 ! D13   D(5,8,23,16)           76.2924         -DE/DX =    0.0                 !
 ! D14   D(9,10,13,14)         -58.6845         -DE/DX =    0.0                 !
 ! D15   D(9,10,13,15)        -178.5368         -DE/DX =    0.0                 !
 ! D16   D(9,10,13,16)          62.0282         -DE/DX =    0.0                 !
 ! D17   D(11,10,13,14)       -178.9824         -DE/DX =    0.0                 !
 ! D18   D(11,10,13,15)         61.1653         -DE/DX =    0.0                 !
 ! D19   D(11,10,13,16)        -58.2697         -DE/DX =    0.0                 !
 ! D20   D(12,10,13,14)         61.4771         -DE/DX =    0.0                 !
 ! D21   D(12,10,13,15)        -58.3751         -DE/DX =    0.0                 !
 ! D22   D(12,10,13,16)       -177.8101         -DE/DX =    0.0                 !
 ! D23   D(10,13,16,17)        175.784          -DE/DX =    0.0                 !
 ! D24   D(10,13,16,22)        -60.402          -DE/DX =    0.0                 !
 ! D25   D(10,13,16,23)         66.4773         -DE/DX =    0.0                 !
 ! D26   D(14,13,16,17)        -61.7696         -DE/DX =    0.0                 !
 ! D27   D(14,13,16,22)         62.0443         -DE/DX =    0.0                 !
 ! D28   D(14,13,16,23)       -171.0764         -DE/DX =    0.0                 !
 ! D29   D(15,13,16,17)         54.4572         -DE/DX =    0.0                 !
 ! D30   D(15,13,16,22)        178.2712         -DE/DX =    0.0                 !
 ! D31   D(15,13,16,23)        -54.8495         -DE/DX =    0.0                 !
 ! D32   D(13,16,17,18)         76.9412         -DE/DX =    0.0                 !
 ! D33   D(13,16,17,19)        -40.1094         -DE/DX =    0.0                 !
 ! D34   D(13,16,17,20)       -162.1747         -DE/DX =    0.0                 !
 ! D35   D(22,16,17,18)        -50.2381         -DE/DX =    0.0                 !
 ! D36   D(22,16,17,19)       -167.2887         -DE/DX =    0.0                 !
 ! D37   D(22,16,17,20)         70.646          -DE/DX =    0.0                 !
 ! D38   D(23,16,17,18)       -168.5551         -DE/DX =    0.0                 !
 ! D39   D(23,16,17,19)         74.3943         -DE/DX =    0.0                 !
 ! D40   D(23,16,17,20)        -47.671          -DE/DX =    0.0                 !
 ! D41   D(13,16,23,8)         162.6171         -DE/DX =    0.0                 !
 ! D42   D(17,16,23,8)          46.5672         -DE/DX =    0.0                 !
 ! D43   D(22,16,23,8)         -69.1228         -DE/DX =    0.0                 !
 ! D44   D(16,17,20,21)         51.17           -DE/DX =    0.0                 !
 ! D45   D(18,17,20,21)        171.7911         -DE/DX =    0.0                 !
 ! D46   D(19,17,20,21)        -65.4045         -DE/DX =    0.0                 !
 --------------------------------------------------------------------------------
 GradGradGradGradGradGradGradGradGradGradGradGradGradGradGradGradGradGrad

                          Input orientation:                          
 ---------------------------------------------------------------------
 Center     Atomic      Atomic             Coordinates (Angstroms)
 Number     Number       Type             X           Y           Z
 ---------------------------------------------------------------------
      1          1           0       -1.630485    1.872499    0.441395
      2          6           0       -2.546333    1.326061    0.211103
      3          1           0       -3.257085    1.503389    1.019094
      4          1           0       -2.961963    1.722324   -0.714942
      5          6           0       -2.249089   -0.155108    0.072587
      6          1           0       -1.825788   -0.550316    1.008988
      7          1           0       -3.171392   -0.727447   -0.098459
      8          8           0       -1.409641   -0.456023   -0.993805
      9          1           0        1.415030    2.588672    0.793547
     10          6           0        1.512252    2.317549   -0.256917
     11          1           0        0.555183    2.500720   -0.746648
     12          1           0        2.253702    2.973666   -0.711362
     13          6           0        1.924801    0.861919   -0.411577
     14          1           0        2.874388    0.669652    0.092865
     15          1           0        2.043866    0.609821   -1.466003
     16          6           0        0.875196   -0.102555    0.170969
     17          6           0        1.292039   -1.623739   -0.107465
     18          1           0        2.077512   -1.903321    0.592184
     19          1           0        1.688312   -1.597071   -1.128893
     20          8           0        0.233395   -2.491879    0.032773
     21          1           0       -0.497436   -2.144922   -0.502390
     22          8           0        0.641568    0.045141    1.441862
     23          1           0       -0.114471   -0.026025   -0.485415
 ---------------------------------------------------------------------
                    Distance matrix (angstroms):
                    1          2          3          4          5
     1  H    0.000000
     2  C    1.091058   0.000000
     3  H    1.765164   1.090625   0.000000
     4  H    1.769888   1.089648   1.772543   0.000000
     5  C    2.151716   1.517038   2.159292   2.157114   0.000000
     6  H    2.496064   2.162544   2.503281   3.070459   1.101009
     7  H    3.070106   2.168737   2.496577   2.534815   1.098849
     8  O    2.744191   2.433043   3.362158   2.689362   1.390113
     9  H    3.148345   4.198312   4.801809   4.710008   4.633992
    10  C    3.250001   4.204070   5.003762   4.536814   4.513346
    11  H    2.565784   3.452030   4.318089   3.602391   3.948229
    12  H    4.198610   5.158089   5.960282   5.363678   5.538857
    13  C    3.793270   4.538083   5.413894   4.971197   4.323207
    14  H    4.675703   5.461600   6.256834   5.985288   5.189476
    15  H    4.328208   4.939192   5.922352   5.182672   4.624050
    16  C    3.201938   3.708021   4.513770   4.340370   3.126276
    17  C    4.589779   4.851382   5.634056   5.446256   3.837823
    18  H    5.294223   5.652793   6.343961   6.344304   4.695285
    19  H    5.051548   5.317190   6.219618   5.728421   4.361873
    20  O    4.763278   4.726030   5.396151   5.341245   3.409518
    21  H    4.279510   4.093260   4.820866   4.590715   2.712609
    22  O    3.082596   3.649416   4.183863   4.522188   3.204826
    23  H    2.600321   2.868315   3.805086   3.349271   2.210118
                    6          7          8          9         10
     6  H    0.000000
     7  H    1.751703   0.000000
     8  O    2.047742   1.994764   0.000000
     9  H    4.516919   5.729536   4.521455   0.000000
    10  C    4.579265   5.588705   4.095505   1.089236   0.000000
    11  H    4.249717   4.972783   3.558644   1.766147   1.090583
    12  H    5.658647   6.595872   5.026194   1.765317   1.089384
    13  C    4.251979   5.347458   3.632418   2.166534   1.520847
    14  H    4.941584   6.208055   4.560800   2.510641   2.166409
    15  H    4.737691   5.554942   3.644956   3.068690   2.158898
    16  C    2.863229   4.103407   2.588844   2.814557   2.538864
    17  C    3.481314   4.552541   3.073797   4.309449   3.950263
    18  H    4.152119   5.423159   4.095151   4.545044   4.342376
    19  H    4.244423   5.043289   3.304172   4.614207   4.014423
    20  O    2.993810   3.837058   2.810363   5.271341   4.984976
    21  H    2.567402   3.053266   1.981410   5.267248   4.900281
    22  O    2.574838   4.184273   3.223522   2.736441   2.967790
    23  H    2.331678   3.160141   1.456304   3.288125   2.861954
                   11         12         13         14         15
    11  H    0.000000
    12  H    1.763489   0.000000
    13  C    2.161897   2.158130   0.000000
    14  H    3.071858   2.518038   1.092311   0.000000
    15  H    2.511803   2.490237   1.090662   1.767319   0.000000
    16  C    2.778754   3.484526   1.539883   2.144568   2.133763
    17  C    4.238239   4.735569   2.582899   2.793493   2.720231
    18  H    4.848251   5.051265   2.945744   2.739438   3.248560
    19  H    4.268722   4.624461   2.572372   2.835049   2.260627
    20  O    5.063308   5.874313   3.782361   4.119918   3.891616
    21  H    4.769661   5.814841   3.862198   4.432308   3.869803
    22  O    3.290427   3.976382   2.397718   2.682404   3.277344
    23  H    2.626999   3.828505   2.225428   3.122764   2.454440
                   16         17         18         19         20
    16  C    0.000000
    17  C    1.601650   0.000000
    18  H    2.205843   1.088413   0.000000
    19  H    2.141115   1.095927   1.790913   0.000000
    20  O    2.477877   1.376248   2.014970   2.065655   0.000000
    21  H    2.551234   1.905208   2.808348   2.338833   0.969997
    22  O    1.300602   2.368267   2.565227   3.225106   2.930632
    23  H    1.190016   2.161899   3.080625   2.476343   2.543612
                   21         22         23
    21  H    0.000000
    22  O    3.142264   0.000000
    23  H    2.153294   2.071487   0.000000
 Stoichiometry    C6H14O3(3)
 Framework group  C1[X(C6H14O3)]
 Deg. of freedom    63
 Full point group                 C1      NOp   1
 Largest Abelian subgroup         C1      NOp   1
 Largest concise Abelian subgroup C1      NOp   1
                         Standard orientation:                         
 ---------------------------------------------------------------------
 Center     Atomic      Atomic             Coordinates (Angstroms)
 Number     Number       Type             X           Y           Z
 ---------------------------------------------------------------------
      1          1           0        1.630161   -1.872884    0.441222
      2          6           0        2.546203   -1.326771    0.210930
      3          1           0        3.256891   -1.504351    1.018921
      4          1           0        2.961693   -1.723181   -0.715115
      5          6           0        2.249484    0.154504    0.072414
      6          1           0        1.826323    0.549862    1.008815
      7          1           0        3.171989    0.726516   -0.098632
      8          8           0        1.410142    0.455716   -0.993978
      9          1           0       -1.415608   -2.587977    0.793375
     10          6           0       -1.512734   -2.316819   -0.257090
     11          1           0       -0.555729   -2.500330   -0.746821
     12          1           0       -2.254417   -2.972673   -0.711535
     13          6           0       -1.924767   -0.861043   -0.411750
     14          1           0       -2.874285   -0.668439    0.092692
     15          1           0       -2.043742   -0.608903   -1.466176
     16          6           0       -0.874820    0.103059    0.170796
     17          6           0       -1.291123    1.624390   -0.107638
     18          1           0       -2.076497    1.904251    0.592011
     19          1           0       -1.687406    1.597863   -1.129065
     20          8           0       -0.232172    2.492155    0.032600
     21          1           0        0.498537    2.144939   -0.502563
     22          8           0       -0.641244   -0.044720    1.441689
     23          1           0        0.114821    0.026178   -0.485588
 ---------------------------------------------------------------------
 Rotational constants (GHZ):           1.5147111           1.2515427           0.8226555

 **********************************************************************

            Population analysis using the SCF Density.

 **********************************************************************

 Orbital symmetries:
 Alpha Orbitals:
       Occupied  (A) (A) (A) (A) (A) (A) (A) (A) (A) (A) (A) (A)
                 (A) (A) (A) (A) (A) (A) (A) (A) (A) (A) (A) (A)
                 (A) (A) (A) (A) (A) (A) (A) (A) (A) (A) (A) (A)
                 (A) (A)
       Virtual   (A) (A) (A) (A) (A) (A) (A) (A) (A) (A) (A) (A)
                 (A) (A) (A) (A) (A) (A) (A) (A) (A) (A) (A) (A)
                 (A) (A) (A) (A) (A) (A) (A) (A) (A) (A) (A) (A)
                 (A) (A) (A) (A) (A) (A) (A) (A) (A) (A) (A) (A)
                 (A) (A) (A) (A) (A) (A) (A) (A) (A) (A) (A) (A)
                 (A) (A) (A) (A) (A) (A) (A) (A) (A) (A) (A) (A)
                 (A) (A) (A) (A) (A) (A) (A) (A) (A) (A) (A) (A)
                 (A) (A) (A) (A) (A) (A) (A) (A) (A) (A) (A) (A)
                 (A) (A) (A) (A) (A) (A) (A) (A) (A) (A) (A) (A)
                 (A) (A) (A) (A) (A) (A) (A) (A) (A) (A) (A) (A)
                 (A) (A) (A) (A) (A) (A) (A) (A) (A) (A) (A) (A)
                 (A) (A) (A) (A) (A) (A) (A) (A) (A) (A) (A) (A)
                 (A) (A) (A) (A) (A) (A) (A) (A) (A) (A) (A) (A)
                 (A) (A) (A) (A) (A) (A) (A) (A) (A) (A) (A) (A)
                 (A) (A) (A) (A) (A) (A) (A) (A) (A) (A) (A) (A)
                 (A) (A) (A) (A) (A) (A) (A) (A) (A) (A) (A) (A)
                 (A) (A) (A) (A) (A) (A) (A) (A) (A) (A) (A) (A)
                 (A) (A) (A) (A) (A) (A) (A) (A) (A) (A) (A) (A)
                 (A) (A) (A) (A) (A) (A) (A) (A) (A) (A) (A) (A)
                 (A) (A) (A) (A) (A) (A) (A) (A) (A) (A) (A) (A)
                 (A) (A) (A) (A) (A) (A) (A) (A) (A) (A) (A) (A)
                 (A) (A) (A) (A) (A) (A) (A) (A) (A) (A) (A) (A)
                 (A) (A) (A) (A) (A) (A) (A) (A) (A) (A) (A) (A)
                 (A) (A) (A) (A) (A) (A) (A) (A) (A) (A) (A) (A)
                 (A) (A) (A) (A) (A) (A) (A) (A) (A) (A) (A) (A)
                 (A) (A) (A) (A) (A) (A) (A) (A) (A) (A) (A) (A)
                 (A) (A) (A) (A) (A) (A) (A) (A) (A) (A) (A) (A)
                 (A) (A) (A) (A) (A) (A) (A) (A) (A) (A) (A) (A)
                 (A) (A) (A) (A) (A) (A) (A) (A) (A) (A) (A) (A)
                 (A) (A) (A) (A) (A) (A) (A) (A) (A) (A) (A) (A)
                 (A) (A) (A) (A) (A) (A) (A) (A) (A) (A) (A) (A)
                 (A) (A) (A) (A) (A) (A) (A) (A) (A) (A) (A) (A)
                 (A) (A) (A) (A) (A) (A) (A) (A) (A) (A) (A) (A)
                 (A) (A) (A) (A) (A) (A) (A) (A) (A) (A) (A) (A)
                 (A) (A) (A) (A) (A) (A) (A) (A) (A) (A) (A) (A)
                 (A) (A) (A) (A) (A) (A) (A) (A) (A) (A) (A) (A)
                 (A) (A) (A) (A) (A) (A) (A) (A) (A) (A) (A) (A)
                 (A) (A) (A) (A) (A) (A) (A) (A) (A) (A) (A) (A)
                 (A) (A) (A) (A) (A) (A) (A) (A) (A) (A) (A) (A)
                 (A) (A) (A) (A) (A) (A) (A) (A) (A) (A) (A) (A)
                 (A) (A) (A) (A) (A) (A) (A) (A) (A) (A) (A) (A)
                 (A) (A) (A) (A) (A) (A) (A) (A) (A) (A) (A) (A)
                 (A) (A) (A) (A) (A) (A) (A) (A) (A) (A) (A) (A)
                 (A) (A) (A) (A) (A) (A) (A) (A) (A) (A) (A) (A)
                 (A) (A) (A) (A) (A) (A) (A) (A) (A) (A) (A) (A)
                 (A) (A) (A) (A) (A) (A) (A) (A) (A) (A) (A) (A)
                 (A) (A) (A) (A) (A) (A) (A) (A) (A) (A) (A) (A)
                 (A) (A) (A) (A) (A) (A) (A) (A) (A) (A) (A) (A)
                 (A) (A) (A) (A) (A) (A) (A) (A) (A) (A) (A) (A)
                 (A) (A) (A) (A) (A) (A) (A) (A) (A) (A) (A) (A)
                 (A) (A) (A) (A) (A) (A) (A) (A) (A) (A) (A) (A)
                 (A) (A) (A) (A) (A) (A) (A) (A) (A) (A) (A) (A)
                 (A) (A) (A) (A) (A) (A) (A) (A) (A) (A) (A) (A)
                 (A) (A) (A) (A) (A) (A) (A) (A) (A) (A) (A) (A)
                 (A) (A) (A) (A) (A) (A) (A) (A) (A) (A) (A) (A)
                 (A) (A) (A) (A) (A) (A) (A) (A) (A) (A) (A) (A)
                 (A) (A) (A) (A) (A) (A) (A) (A) (A) (A) (A) (A)
                 (A) (A) (A) (A) (A) (A) (A) (A) (A) (A) (A) (A)
                 (A) (A)
 Beta  Orbitals:
       Occupied  (A) (A) (A) (A) (A) (A) (A) (A) (A) (A) (A) (A)
                 (A) (A) (A) (A) (A) (A) (A) (A) (A) (A) (A) (A)
                 (A) (A) (A) (A) (A) (A) (A) (A) (A) (A) (A) (A)
       Virtual   (A) (A) (A) (A) (A) (A) (A) (A) (A) (A) (A) (A)
                 (A) (A) (A) (A) (A) (A) (A) (A) (A) (A) (A) (A)
                 (A) (A) (A) (A) (A) (A) (A) (A) (A) (A) (A) (A)
                 (A) (A) (A) (A) (A) (A) (A) (A) (A) (A) (A) (A)
                 (A) (A) (A) (A) (A) (A) (A) (A) (A) (A) (A) (A)
                 (A) (A) (A) (A) (A) (A) (A) (A) (A) (A) (A) (A)
                 (A) (A) (A) (A) (A) (A) (A) (A) (A) (A) (A) (A)
                 (A) (A) (A) (A) (A) (A) (A) (A) (A) (A) (A) (A)
                 (A) (A) (A) (A) (A) (A) (A) (A) (A) (A) (A) (A)
                 (A) (A) (A) (A) (A) (A) (A) (A) (A) (A) (A) (A)
                 (A) (A) (A) (A) (A) (A) (A) (A) (A) (A) (A) (A)
                 (A) (A) (A) (A) (A) (A) (A) (A) (A) (A) (A) (A)
                 (A) (A) (A) (A) (A) (A) (A) (A) (A) (A) (A) (A)
                 (A) (A) (A) (A) (A) (A) (A) (A) (A) (A) (A) (A)
                 (A) (A) (A) (A) (A) (A) (A) (A) (A) (A) (A) (A)
                 (A) (A) (A) (A) (A) (A) (A) (A) (A) (A) (A) (A)
                 (A) (A) (A) (A) (A) (A) (A) (A) (A) (A) (A) (A)
                 (A) (A) (A) (A) (A) (A) (A) (A) (A) (A) (A) (A)
                 (A) (A) (A) (A) (A) (A) (A) (A) (A) (A) (A) (A)
                 (A) (A) (A) (A) (A) (A) (A) (A) (A) (A) (A) (A)
                 (A) (A) (A) (A) (A) (A) (A) (A) (A) (A) (A) (A)
                 (A) (A) (A) (A) (A) (A) (A) (A) (A) (A) (A) (A)
                 (A) (A) (A) (A) (A) (A) (A) (A) (A) (A) (A) (A)
                 (A) (A) (A) (A) (A) (A) (A) (A) (A) (A) (A) (A)
                 (A) (A) (A) (A) (A) (A) (A) (A) (A) (A) (A) (A)
                 (A) (A) (A) (A) (A) (A) (A) (A) (A) (A) (A) (A)
                 (A) (A) (A) (A) (A) (A) (A) (A) (A) (A) (A) (A)
                 (A) (A) (A) (A) (A) (A) (A) (A) (A) (A) (A) (A)
                 (A) (A) (A) (A) (A) (A) (A) (A) (A) (A) (A) (A)
                 (A) (A) (A) (A) (A) (A) (A) (A) (A) (A) (A) (A)
                 (A) (A) (A) (A) (A) (A) (A) (A) (A) (A) (A) (A)
                 (A) (A) (A) (A) (A) (A) (A) (A) (A) (A) (A) (A)
                 (A) (A) (A) (A) (A) (A) (A) (A) (A) (A) (A) (A)
                 (A) (A) (A) (A) (A) (A) (A) (A) (A) (A) (A) (A)
                 (A) (A) (A) (A) (A) (A) (A) (A) (A) (A) (A) (A)
                 (A) (A) (A) (A) (A) (A) (A) (A) (A) (A) (A) (A)
                 (A) (A) (A) (A) (A) (A) (A) (A) (A) (A) (A) (A)
                 (A) (A) (A) (A) (A) (A) (A) (A) (A) (A) (A) (A)
                 (A) (A) (A) (A) (A) (A) (A) (A) (A) (A) (A) (A)
                 (A) (A) (A) (A) (A) (A) (A) (A) (A) (A) (A) (A)
                 (A) (A) (A) (A) (A) (A) (A) (A) (A) (A) (A) (A)
                 (A) (A) (A) (A) (A) (A) (A) (A) (A) (A) (A) (A)
                 (A) (A) (A) (A) (A) (A) (A) (A) (A) (A) (A) (A)
                 (A) (A) (A) (A) (A) (A) (A) (A) (A) (A) (A) (A)
                 (A) (A) (A) (A) (A) (A) (A) (A) (A) (A) (A) (A)
                 (A) (A) (A) (A) (A) (A) (A) (A) (A) (A) (A) (A)
                 (A) (A) (A) (A) (A) (A) (A) (A) (A) (A) (A) (A)
                 (A) (A) (A) (A) (A) (A) (A) (A) (A) (A) (A) (A)
                 (A) (A) (A) (A) (A) (A) (A) (A) (A) (A) (A) (A)
                 (A) (A) (A) (A) (A) (A) (A) (A) (A) (A) (A) (A)
                 (A) (A) (A) (A) (A) (A) (A) (A) (A) (A) (A) (A)
                 (A) (A) (A) (A) (A) (A) (A) (A) (A) (A) (A) (A)
                 (A) (A) (A) (A) (A) (A) (A) (A) (A) (A) (A) (A)
                 (A) (A) (A) (A) (A) (A) (A) (A) (A) (A) (A) (A)
                 (A) (A) (A) (A) (A) (A) (A) (A) (A) (A) (A) (A)
                 (A) (A) (A) (A) (A) (A) (A) (A) (A) (A) (A) (A)
                 (A) (A) (A) (A) (A) (A) (A) (A) (A) (A) (A) (A)
                 (A) (A) (A) (A) (A) (A) (A) (A) (A) (A) (A) (A)
                 (A) (A) (A) (A)
 The electronic state is 3-A.
 Alpha  occ. eigenvalues --  -19.31376 -19.27026 -19.26395 -10.36768 -10.36563
 Alpha  occ. eigenvalues --  -10.32897 -10.31519 -10.28866 -10.27233  -1.18097
 Alpha  occ. eigenvalues --   -1.14614  -1.11214  -0.90505  -0.84031  -0.83115
 Alpha  occ. eigenvalues --   -0.75075  -0.71094  -0.69002  -0.61942  -0.61427
 Alpha  occ. eigenvalues --   -0.59507  -0.56611  -0.54860  -0.54084  -0.53454
 Alpha  occ. eigenvalues --   -0.51424  -0.50026  -0.49077  -0.47560  -0.46777
 Alpha  occ. eigenvalues --   -0.46426  -0.45522  -0.44454  -0.41653  -0.40853
 Alpha  occ. eigenvalues --   -0.36418  -0.36358  -0.32720
 Alpha virt. eigenvalues --    0.02764   0.03659   0.03749   0.04129   0.04962
 Alpha virt. eigenvalues --    0.05341   0.05386   0.05895   0.06607   0.07558
 Alpha virt. eigenvalues --    0.07754   0.07995   0.08481   0.09482   0.10581
 Alpha virt. eigenvalues --    0.10930   0.11550   0.11916   0.11919   0.12296
 Alpha virt. eigenvalues --    0.12714   0.13072   0.13302   0.13936   0.13967
 Alpha virt. eigenvalues --    0.14631   0.14900   0.15120   0.15576   0.16295
 Alpha virt. eigenvalues --    0.16549   0.17073   0.17299   0.18231   0.18397
 Alpha virt. eigenvalues --    0.19053   0.19428   0.19914   0.20790   0.21281
 Alpha virt. eigenvalues --    0.21824   0.22161   0.22704   0.23043   0.23542
 Alpha virt. eigenvalues --    0.24248   0.24398   0.25135   0.25404   0.26087
 Alpha virt. eigenvalues --    0.26580   0.27228   0.27334   0.27619   0.28330
 Alpha virt. eigenvalues --    0.28979   0.29582   0.29826   0.30221   0.30453
 Alpha virt. eigenvalues --    0.31113   0.31551   0.32473   0.32591   0.32747
 Alpha virt. eigenvalues --    0.33195   0.33575   0.34214   0.34452   0.34905
 Alpha virt. eigenvalues --    0.35025   0.35518   0.36463   0.36698   0.37440
 Alpha virt. eigenvalues --    0.37671   0.37834   0.38340   0.38489   0.38694
 Alpha virt. eigenvalues --    0.39096   0.39563   0.40056   0.40579   0.40735
 Alpha virt. eigenvalues --    0.41103   0.41263   0.42256   0.42558   0.42747
 Alpha virt. eigenvalues --    0.43069   0.43726   0.44507   0.44794   0.44980
 Alpha virt. eigenvalues --    0.45233   0.46116   0.46546   0.46583   0.46885
 Alpha virt. eigenvalues --    0.47116   0.47582   0.48231   0.48754   0.49255
 Alpha virt. eigenvalues --    0.49956   0.50153   0.50865   0.52183   0.52421
 Alpha virt. eigenvalues --    0.52523   0.53131   0.53230   0.53730   0.54673
 Alpha virt. eigenvalues --    0.55105   0.55183   0.55926   0.56702   0.56943
 Alpha virt. eigenvalues --    0.57362   0.57939   0.58433   0.58696   0.58986
 Alpha virt. eigenvalues --    0.59948   0.60340   0.60446   0.60924   0.61429
 Alpha virt. eigenvalues --    0.62546   0.62675   0.63267   0.64239   0.64543
 Alpha virt. eigenvalues --    0.65088   0.65220   0.66886   0.67182   0.67445
 Alpha virt. eigenvalues --    0.68113   0.68877   0.69555   0.70518   0.70968
 Alpha virt. eigenvalues --    0.72042   0.73102   0.73480   0.73806   0.74940
 Alpha virt. eigenvalues --    0.75291   0.76047   0.76801   0.77059   0.77736
 Alpha virt. eigenvalues --    0.78282   0.78860   0.79602   0.80071   0.80516
 Alpha virt. eigenvalues --    0.80913   0.81483   0.82499   0.82834   0.83413
 Alpha virt. eigenvalues --    0.83726   0.84081   0.84436   0.85484   0.86163
 Alpha virt. eigenvalues --    0.86383   0.87681   0.88171   0.88894   0.89280
 Alpha virt. eigenvalues --    0.89991   0.90851   0.91061   0.91375   0.92154
 Alpha virt. eigenvalues --    0.92505   0.93072   0.94055   0.95001   0.95235
 Alpha virt. eigenvalues --    0.95452   0.96553   0.97890   0.97986   0.98428
 Alpha virt. eigenvalues --    0.99048   0.99630   0.99989   1.00174   1.01096
 Alpha virt. eigenvalues --    1.01688   1.02094   1.02467   1.03302   1.03640
 Alpha virt. eigenvalues --    1.04636   1.05164   1.05385   1.05739   1.06504
 Alpha virt. eigenvalues --    1.06932   1.07477   1.07752   1.08440   1.08796
 Alpha virt. eigenvalues --    1.09845   1.10569   1.10969   1.11427   1.12068
 Alpha virt. eigenvalues --    1.13023   1.13730   1.14276   1.14562   1.15580
 Alpha virt. eigenvalues --    1.15921   1.16371   1.17043   1.17489   1.18584
 Alpha virt. eigenvalues --    1.19368   1.19622   1.20069   1.20574   1.21342
 Alpha virt. eigenvalues --    1.22006   1.22615   1.23325   1.24744   1.25165
 Alpha virt. eigenvalues --    1.25405   1.25758   1.26251   1.26611   1.27467
 Alpha virt. eigenvalues --    1.28384   1.28681   1.29003   1.30288   1.32069
 Alpha virt. eigenvalues --    1.32371   1.33371   1.34249   1.34567   1.34915
 Alpha virt. eigenvalues --    1.35423   1.36339   1.37202   1.37374   1.38459
 Alpha virt. eigenvalues --    1.38921   1.40160   1.40934   1.41675   1.42297
 Alpha virt. eigenvalues --    1.43117   1.43556   1.44103   1.44631   1.45696
 Alpha virt. eigenvalues --    1.46341   1.47033   1.47368   1.48430   1.48824
 Alpha virt. eigenvalues --    1.49630   1.49870   1.50445   1.51304   1.51972
 Alpha virt. eigenvalues --    1.52639   1.53627   1.54111   1.54728   1.55511
 Alpha virt. eigenvalues --    1.55818   1.56397   1.57000   1.57730   1.58122
 Alpha virt. eigenvalues --    1.58768   1.59803   1.59914   1.60391   1.61226
 Alpha virt. eigenvalues --    1.61725   1.62324   1.62675   1.64002   1.64551
 Alpha virt. eigenvalues --    1.65670   1.65803   1.66583   1.67051   1.67561
 Alpha virt. eigenvalues --    1.68027   1.68781   1.69641   1.70198   1.71163
 Alpha virt. eigenvalues --    1.71796   1.72045   1.72710   1.73471   1.75093
 Alpha virt. eigenvalues --    1.75208   1.76524   1.77103   1.77649   1.77822
 Alpha virt. eigenvalues --    1.78586   1.79768   1.80523   1.80700   1.81918
 Alpha virt. eigenvalues --    1.82597   1.83349   1.83534   1.84842   1.85346
 Alpha virt. eigenvalues --    1.86417   1.86819   1.87905   1.88635   1.89156
 Alpha virt. eigenvalues --    1.89652   1.91017   1.91798   1.92382   1.92723
 Alpha virt. eigenvalues --    1.93395   1.94132   1.95081   1.95652   1.97106
 Alpha virt. eigenvalues --    1.97614   1.99185   1.99871   2.00980   2.02371
 Alpha virt. eigenvalues --    2.03889   2.05318   2.06104   2.06238   2.08041
 Alpha virt. eigenvalues --    2.08822   2.11044   2.11625   2.12053   2.12476
 Alpha virt. eigenvalues --    2.13341   2.13935   2.14896   2.15405   2.16920
 Alpha virt. eigenvalues --    2.17536   2.18175   2.19287   2.20514   2.21991
 Alpha virt. eigenvalues --    2.22670   2.24035   2.24172   2.25331   2.26025
 Alpha virt. eigenvalues --    2.28378   2.29820   2.31072   2.32804   2.33658
 Alpha virt. eigenvalues --    2.35195   2.36299   2.37718   2.38335   2.40663
 Alpha virt. eigenvalues --    2.41791   2.42897   2.43486   2.45319   2.47590
 Alpha virt. eigenvalues --    2.49482   2.50496   2.51785   2.53567   2.54804
 Alpha virt. eigenvalues --    2.56637   2.57890   2.59796   2.60652   2.63885
 Alpha virt. eigenvalues --    2.63923   2.64852   2.69352   2.69919   2.71318
 Alpha virt. eigenvalues --    2.71472   2.74118   2.75187   2.77228   2.78195
 Alpha virt. eigenvalues --    2.81769   2.83323   2.83506   2.83997   2.85125
 Alpha virt. eigenvalues --    2.87337   2.87794   2.91089   2.92990   2.94347
 Alpha virt. eigenvalues --    2.95588   2.96774   2.98293   2.99899   3.00725
 Alpha virt. eigenvalues --    3.01318   3.03344   3.03937   3.04916   3.07302
 Alpha virt. eigenvalues --    3.09432   3.12318   3.13519   3.16901   3.19355
 Alpha virt. eigenvalues --    3.20180   3.23644   3.23908   3.25347   3.26337
 Alpha virt. eigenvalues --    3.27263   3.29230   3.30679   3.31559   3.34675
 Alpha virt. eigenvalues --    3.36282   3.36798   3.38212   3.39919   3.42063
 Alpha virt. eigenvalues --    3.42708   3.43119   3.43905   3.45148   3.46726
 Alpha virt. eigenvalues --    3.47080   3.47824   3.48862   3.49678   3.51607
 Alpha virt. eigenvalues --    3.52787   3.53686   3.54063   3.54696   3.55665
 Alpha virt. eigenvalues --    3.57365   3.58191   3.59322   3.60498   3.62603
 Alpha virt. eigenvalues --    3.63284   3.65059   3.66140   3.66662   3.67721
 Alpha virt. eigenvalues --    3.68733   3.69753   3.71114   3.71421   3.72639
 Alpha virt. eigenvalues --    3.73800   3.74793   3.75804   3.75953   3.76765
 Alpha virt. eigenvalues --    3.77429   3.78523   3.78798   3.79742   3.80473
 Alpha virt. eigenvalues --    3.82788   3.84031   3.85689   3.86186   3.88432
 Alpha virt. eigenvalues --    3.89270   3.90260   3.91189   3.92857   3.93980
 Alpha virt. eigenvalues --    3.95001   3.96204   3.97131   3.97979   4.00135
 Alpha virt. eigenvalues --    4.01071   4.01252   4.02718   4.02989   4.03766
 Alpha virt. eigenvalues --    4.04447   4.06074   4.06444   4.07647   4.09165
 Alpha virt. eigenvalues --    4.09982   4.10844   4.13029   4.13642   4.15554
 Alpha virt. eigenvalues --    4.15855   4.17215   4.19165   4.21203   4.23001
 Alpha virt. eigenvalues --    4.23661   4.25552   4.26178   4.27321   4.28459
 Alpha virt. eigenvalues --    4.29589   4.30868   4.31807   4.31985   4.33500
 Alpha virt. eigenvalues --    4.35285   4.36596   4.38874   4.39206   4.41296
 Alpha virt. eigenvalues --    4.42081   4.43247   4.45328   4.46751   4.47265
 Alpha virt. eigenvalues --    4.48227   4.49724   4.52040   4.54071   4.55144
 Alpha virt. eigenvalues --    4.55607   4.56850   4.57694   4.60917   4.61350
 Alpha virt. eigenvalues --    4.62936   4.64902   4.65324   4.66151   4.67011
 Alpha virt. eigenvalues --    4.67213   4.68940   4.70664   4.72124   4.74438
 Alpha virt. eigenvalues --    4.74599   4.76097   4.78277   4.78690   4.80128
 Alpha virt. eigenvalues --    4.80323   4.81998   4.84052   4.85742   4.87565
 Alpha virt. eigenvalues --    4.88504   4.89396   4.90402   4.92099   4.93180
 Alpha virt. eigenvalues --    4.94765   4.95461   4.97196   4.98843   5.00037
 Alpha virt. eigenvalues --    5.01836   5.01915   5.04646   5.06039   5.06988
 Alpha virt. eigenvalues --    5.07593   5.08633   5.11873   5.13055   5.13656
 Alpha virt. eigenvalues --    5.15455   5.15754   5.18025   5.18703   5.19401
 Alpha virt. eigenvalues --    5.19922   5.21211   5.23435   5.25817   5.26452
 Alpha virt. eigenvalues --    5.26948   5.29428   5.32250   5.32948   5.33887
 Alpha virt. eigenvalues --    5.35423   5.37161   5.38700   5.39435   5.41365
 Alpha virt. eigenvalues --    5.41767   5.42838   5.45347   5.48075   5.48503
 Alpha virt. eigenvalues --    5.50483   5.52249   5.53548   5.57623   5.59550
 Alpha virt. eigenvalues --    5.61340   5.65167   5.67620   5.72543   5.74135
 Alpha virt. eigenvalues --    5.75592   5.79789   5.81404   5.83393   5.87127
 Alpha virt. eigenvalues --    5.88058   5.90947   5.91616   5.94396   5.97274
 Alpha virt. eigenvalues --    5.99398   6.00957   6.02997   6.04418   6.06753
 Alpha virt. eigenvalues --    6.10232   6.14333   6.21184   6.27430   6.35850
 Alpha virt. eigenvalues --    6.37951   6.41700   6.48483   6.48834   6.50222
 Alpha virt. eigenvalues --    6.51439   6.56196   6.60338   6.60924   6.62511
 Alpha virt. eigenvalues --    6.65396   6.67747   6.69294   6.73514   6.75317
 Alpha virt. eigenvalues --    6.77877   6.81501   6.83923   6.86863   6.87162
 Alpha virt. eigenvalues --    6.93830   6.95722   7.00814   7.05262   7.09081
 Alpha virt. eigenvalues --    7.10554   7.11393   7.14143   7.17879   7.20441
 Alpha virt. eigenvalues --    7.25224   7.31391   7.33673   7.35806   7.45765
 Alpha virt. eigenvalues --    7.48274   7.52254   7.53892   7.55683   7.63290
 Alpha virt. eigenvalues --    7.70179   7.91911   7.99306   8.24785  15.07979
 Alpha virt. eigenvalues --   15.86070  16.16193  17.10483  17.37408  17.66661
 Alpha virt. eigenvalues --   17.89137  18.24547  18.56359
  Beta  occ. eigenvalues --  -19.29321 -19.26310 -19.25551 -10.36488 -10.36234
  Beta  occ. eigenvalues --  -10.32923 -10.31350 -10.28863 -10.27235  -1.15294
  Beta  occ. eigenvalues --   -1.11985  -1.07504  -0.89392  -0.83452  -0.81773
  Beta  occ. eigenvalues --   -0.74337  -0.69995  -0.67199  -0.60911  -0.59213
  Beta  occ. eigenvalues --   -0.56471  -0.55148  -0.54351  -0.53240  -0.51677
  Beta  occ. eigenvalues --   -0.50351  -0.48949  -0.48279  -0.46126  -0.45478
  Beta  occ. eigenvalues --   -0.44675  -0.43648  -0.42416  -0.38079  -0.35099
  Beta  occ. eigenvalues --   -0.34788
  Beta virt. eigenvalues --   -0.09338  -0.05792   0.02881   0.03757   0.03883
  Beta virt. eigenvalues --    0.04238   0.05056   0.05411   0.05473   0.05971
  Beta virt. eigenvalues --    0.06691   0.07676   0.07828   0.08056   0.08541
  Beta virt. eigenvalues --    0.09544   0.10711   0.11027   0.11678   0.12024
  Beta virt. eigenvalues --    0.12075   0.12377   0.12825   0.13164   0.13484
  Beta virt. eigenvalues --    0.14033   0.14117   0.14724   0.15020   0.15227
  Beta virt. eigenvalues --    0.15651   0.16401   0.16642   0.17179   0.17417
  Beta virt. eigenvalues --    0.18385   0.18544   0.19179   0.19560   0.20120
  Beta virt. eigenvalues --    0.20910   0.21440   0.22007   0.22501   0.22954
  Beta virt. eigenvalues --    0.23356   0.23687   0.24439   0.24706   0.25354
  Beta virt. eigenvalues --    0.25655   0.26244   0.26936   0.27482   0.27653
  Beta virt. eigenvalues --    0.27820   0.28491   0.29293   0.29709   0.30084
  Beta virt. eigenvalues --    0.30478   0.30819   0.31313   0.31750   0.32643
  Beta virt. eigenvalues --    0.32738   0.32870   0.33354   0.33671   0.34410
  Beta virt. eigenvalues --    0.34672   0.35021   0.35346   0.35643   0.36647
  Beta virt. eigenvalues --    0.37015   0.37510   0.37766   0.38254   0.38493
  Beta virt. eigenvalues --    0.38648   0.38795   0.39294   0.39858   0.40288
  Beta virt. eigenvalues --    0.40823   0.40918   0.41199   0.41565   0.42624
  Beta virt. eigenvalues --    0.42817   0.42945   0.43277   0.43954   0.44726
  Beta virt. eigenvalues --    0.45015   0.45188   0.45457   0.46283   0.46718
  Beta virt. eigenvalues --    0.46818   0.46982   0.47253   0.47724   0.48691
  Beta virt. eigenvalues --    0.49059   0.49652   0.50072   0.50268   0.51024
  Beta virt. eigenvalues --    0.52320   0.52539   0.52699   0.53248   0.53324
  Beta virt. eigenvalues --    0.53984   0.54832   0.55311   0.55415   0.56066
  Beta virt. eigenvalues --    0.56843   0.57167   0.57458   0.58116   0.58533
  Beta virt. eigenvalues --    0.58882   0.59106   0.60073   0.60519   0.60610
  Beta virt. eigenvalues --    0.61201   0.61509   0.62606   0.62925   0.63567
  Beta virt. eigenvalues --    0.64489   0.64638   0.65267   0.65456   0.67163
  Beta virt. eigenvalues --    0.67460   0.67613   0.68398   0.69025   0.69801
  Beta virt. eigenvalues --    0.70789   0.71087   0.72259   0.73333   0.73740
  Beta virt. eigenvalues --    0.73978   0.75181   0.75420   0.76159   0.76965
  Beta virt. eigenvalues --    0.77190   0.77897   0.78453   0.78986   0.79734
  Beta virt. eigenvalues --    0.80181   0.80703   0.81009   0.81566   0.82603
  Beta virt. eigenvalues --    0.82947   0.83510   0.83875   0.84233   0.84586
  Beta virt. eigenvalues --    0.85590   0.86253   0.86488   0.87793   0.88320
  Beta virt. eigenvalues --    0.89025   0.89366   0.90122   0.90978   0.91189
  Beta virt. eigenvalues --    0.91492   0.92305   0.92636   0.93261   0.94269
  Beta virt. eigenvalues --    0.95135   0.95463   0.95665   0.96683   0.97972
  Beta virt. eigenvalues --    0.98117   0.98545   0.99181   0.99746   1.00202
  Beta virt. eigenvalues --    1.00325   1.01199   1.01845   1.02265   1.02575
  Beta virt. eigenvalues --    1.03472   1.03752   1.04908   1.05315   1.05513
  Beta virt. eigenvalues --    1.05892   1.06970   1.07085   1.07607   1.07872
  Beta virt. eigenvalues --    1.08601   1.08882   1.09989   1.10674   1.11050
  Beta virt. eigenvalues --    1.11566   1.12202   1.13120   1.13875   1.14440
  Beta virt. eigenvalues --    1.14736   1.15740   1.16119   1.16563   1.17235
  Beta virt. eigenvalues --    1.17641   1.18706   1.19509   1.19830   1.20239
  Beta virt. eigenvalues --    1.20781   1.21546   1.22065   1.22692   1.23418
  Beta virt. eigenvalues --    1.25000   1.25344   1.25555   1.25946   1.26345
  Beta virt. eigenvalues --    1.26748   1.27544   1.28527   1.28917   1.29146
  Beta virt. eigenvalues --    1.30339   1.32239   1.32468   1.33418   1.34359
  Beta virt. eigenvalues --    1.34695   1.35110   1.35624   1.36518   1.37381
  Beta virt. eigenvalues --    1.37560   1.38590   1.39280   1.40391   1.41205
  Beta virt. eigenvalues --    1.41896   1.42562   1.43410   1.43743   1.44320
  Beta virt. eigenvalues --    1.45061   1.45855   1.46541   1.47288   1.47571
  Beta virt. eigenvalues --    1.48594   1.48996   1.49801   1.50069   1.50720
  Beta virt. eigenvalues --    1.51441   1.52068   1.52771   1.53851   1.54197
  Beta virt. eigenvalues --    1.54793   1.55636   1.56005   1.56569   1.57230
  Beta virt. eigenvalues --    1.57857   1.58279   1.58927   1.59919   1.60123
  Beta virt. eigenvalues --    1.60545   1.61318   1.61859   1.62588   1.62836
  Beta virt. eigenvalues --    1.64261   1.64692   1.65827   1.66039   1.66752
  Beta virt. eigenvalues --    1.67219   1.67775   1.68245   1.68929   1.69838
  Beta virt. eigenvalues --    1.70330   1.71331   1.72004   1.72202   1.72849
  Beta virt. eigenvalues --    1.73743   1.75303   1.75499   1.76708   1.77264
  Beta virt. eigenvalues --    1.77872   1.78005   1.78850   1.79921   1.80720
  Beta virt. eigenvalues --    1.80860   1.82139   1.82731   1.83578   1.83747
  Beta virt. eigenvalues --    1.85098   1.85569   1.86705   1.87128   1.88125
  Beta virt. eigenvalues --    1.88929   1.89309   1.89823   1.91216   1.92087
  Beta virt. eigenvalues --    1.92674   1.92988   1.93552   1.94378   1.95352
  Beta virt. eigenvalues --    1.95904   1.97508   1.97986   1.99399   2.00253
  Beta virt. eigenvalues --    2.01340   2.02687   2.04161   2.05613   2.06361
  Beta virt. eigenvalues --    2.06599   2.08320   2.09132   2.11341   2.11882
  Beta virt. eigenvalues --    2.12304   2.12806   2.13521   2.14222   2.15106
  Beta virt. eigenvalues --    2.15726   2.17151   2.17762   2.18405   2.19589
  Beta virt. eigenvalues --    2.20897   2.22358   2.23065   2.24281   2.24490
  Beta virt. eigenvalues --    2.25519   2.26204   2.28680   2.30293   2.31383
  Beta virt. eigenvalues --    2.33167   2.34068   2.35614   2.36689   2.38147
  Beta virt. eigenvalues --    2.38682   2.41136   2.42361   2.43333   2.43840
  Beta virt. eigenvalues --    2.45620   2.48346   2.50152   2.51133   2.52317
  Beta virt. eigenvalues --    2.54075   2.55357   2.57585   2.58649   2.60428
  Beta virt. eigenvalues --    2.61490   2.64595   2.64806   2.66009   2.69961
  Beta virt. eigenvalues --    2.70675   2.72097   2.72252   2.75021   2.75683
  Beta virt. eigenvalues --    2.77670   2.78819   2.82447   2.83729   2.84091
  Beta virt. eigenvalues --    2.84407   2.85935   2.87912   2.88587   2.91673
  Beta virt. eigenvalues --    2.93964   2.95059   2.96326   2.97374   2.98910
  Beta virt. eigenvalues --    3.00588   3.01606   3.01899   3.04153   3.04793
  Beta virt. eigenvalues --    3.05386   3.07672   3.09908   3.13046   3.14122
  Beta virt. eigenvalues --    3.17391   3.19804   3.20739   3.23944   3.24445
  Beta virt. eigenvalues --    3.25701   3.26710   3.27511   3.29538   3.30919
  Beta virt. eigenvalues --    3.31894   3.34920   3.36557   3.37144   3.38575
  Beta virt. eigenvalues --    3.40299   3.42368   3.42917   3.43628   3.44254
  Beta virt. eigenvalues --    3.45322   3.46917   3.47360   3.48084   3.49087
  Beta virt. eigenvalues --    3.49980   3.51809   3.53123   3.54172   3.54406
  Beta virt. eigenvalues --    3.54959   3.56121   3.57649   3.58578   3.59623
  Beta virt. eigenvalues --    3.60893   3.62902   3.63527   3.65414   3.66428
  Beta virt. eigenvalues --    3.67072   3.68246   3.69041   3.69999   3.71441
  Beta virt. eigenvalues --    3.71777   3.72891   3.74206   3.74982   3.76012
  Beta virt. eigenvalues --    3.76212   3.76972   3.77790   3.78866   3.79277
  Beta virt. eigenvalues --    3.80143   3.80888   3.83081   3.84435   3.86041
  Beta virt. eigenvalues --    3.86531   3.88936   3.89612   3.90695   3.91537
  Beta virt. eigenvalues --    3.93150   3.94385   3.95292   3.96472   3.97474
  Beta virt. eigenvalues --    3.98313   4.00566   4.01375   4.01633   4.03034
  Beta virt. eigenvalues --    4.03333   4.04179   4.04793   4.06389   4.06768
  Beta virt. eigenvalues --    4.07966   4.09603   4.10445   4.11209   4.13528
  Beta virt. eigenvalues --    4.13876   4.15928   4.16294   4.17674   4.19542
  Beta virt. eigenvalues --    4.21588   4.23504   4.24246   4.26124   4.26488
  Beta virt. eigenvalues --    4.27800   4.28710   4.29946   4.31304   4.32094
  Beta virt. eigenvalues --    4.32432   4.33850   4.35701   4.36938   4.39132
  Beta virt. eigenvalues --    4.39577   4.41521   4.42453   4.43555   4.45890
  Beta virt. eigenvalues --    4.47069   4.47528   4.48588   4.49981   4.52484
  Beta virt. eigenvalues --    4.54398   4.55414   4.55984   4.57305   4.58014
  Beta virt. eigenvalues --    4.61306   4.61648   4.63254   4.65151   4.65591
  Beta virt. eigenvalues --    4.66519   4.67262   4.67481   4.69295   4.70994
  Beta virt. eigenvalues --    4.72399   4.74752   4.75100   4.76491   4.78779
  Beta virt. eigenvalues --    4.79049   4.80439   4.80858   4.82428   4.84599
  Beta virt. eigenvalues --    4.86272   4.87836   4.88900   4.90160   4.90732
  Beta virt. eigenvalues --    4.92383   4.93557   4.95609   4.95864   4.97648
  Beta virt. eigenvalues --    4.99295   5.00367   5.02161   5.02280   5.05153
  Beta virt. eigenvalues --    5.06266   5.07252   5.08290   5.09059   5.12217
  Beta virt. eigenvalues --    5.13510   5.14143   5.15805   5.16171   5.18419
  Beta virt. eigenvalues --    5.18998   5.19639   5.20327   5.21566   5.23694
  Beta virt. eigenvalues --    5.26184   5.27211   5.27404   5.30062   5.32579
  Beta virt. eigenvalues --    5.33524   5.34492   5.35796   5.37694   5.39073
  Beta virt. eigenvalues --    5.39741   5.41614   5.42225   5.43178   5.46015
  Beta virt. eigenvalues --    5.48324   5.48997   5.50745   5.52709   5.54075
  Beta virt. eigenvalues --    5.58034   5.59906   5.61633   5.65591   5.68325
  Beta virt. eigenvalues --    5.72955   5.74513   5.75912   5.80022   5.81820
  Beta virt. eigenvalues --    5.83928   5.87677   5.88337   5.91113   5.91923
  Beta virt. eigenvalues --    5.94796   5.97444   5.99654   6.01131   6.03163
  Beta virt. eigenvalues --    6.05674   6.07726   6.10787   6.14795   6.22418
  Beta virt. eigenvalues --    6.28270   6.37091   6.41138   6.44253   6.48689
  Beta virt. eigenvalues --    6.50196   6.52034   6.54265   6.56660   6.61204
  Beta virt. eigenvalues --    6.61696   6.63093   6.65907   6.68526   6.71620
  Beta virt. eigenvalues --    6.76078   6.77568   6.80958   6.83564   6.86239
  Beta virt. eigenvalues --    6.88627   6.90553   6.95543   6.98368   7.02665
  Beta virt. eigenvalues --    7.07811   7.10993   7.12480   7.14646   7.18532
  Beta virt. eigenvalues --    7.20745   7.25190   7.28143   7.32788   7.34343
  Beta virt. eigenvalues --    7.39427   7.46991   7.49937   7.55458   7.57959
  Beta virt. eigenvalues --    7.60046   7.64037   7.72146   7.92106   8.04351
  Beta virt. eigenvalues --    8.24913  15.09801  15.88724  16.16740  17.10506
  Beta virt. eigenvalues --   17.37634  17.66984  17.89202  18.25010  18.56687
          Condensed to atoms (all electrons):
               1          2          3          4          5          6
     1  H    0.376892   0.203116  -0.030831  -0.010407   0.043006  -0.005048
     2  C    0.203116   5.865992   0.482494   0.449426  -0.007138   0.004980
     3  H   -0.030831   0.482494   0.383171   0.008742  -0.032869   0.002200
     4  H   -0.010407   0.449426   0.008742   0.378674  -0.013510   0.008150
     5  C    0.043006  -0.007138  -0.032869  -0.013510   5.329565   0.353729
     6  H   -0.005048   0.004980   0.002200   0.008150   0.353729   0.423795
     7  H    0.005008  -0.082230   0.000252  -0.019541   0.387676  -0.029811
     8  O   -0.006207   0.039313  -0.004029   0.005802   0.054770  -0.001754
     9  H   -0.000974  -0.000273  -0.000045  -0.000299  -0.001224  -0.001390
    10  C    0.005195   0.000574   0.000051   0.000003  -0.012056  -0.002323
    11  H   -0.006841  -0.001754  -0.000691   0.000233  -0.002761  -0.002977
    12  H    0.000972   0.000051   0.000083   0.000164  -0.000313   0.000297
    13  C   -0.008448   0.010404   0.001140  -0.001569  -0.030319  -0.006774
    14  H   -0.000378   0.001215   0.000204  -0.000208  -0.001311   0.000582
    15  H   -0.000480  -0.001561  -0.000210  -0.000043   0.001958   0.001044
    16  C    0.012793   0.003314   0.000680  -0.003607  -0.026601  -0.011683
    17  C    0.000197  -0.007319  -0.000481   0.000221   0.007047  -0.015587
    18  H   -0.000090  -0.001066  -0.000122   0.000012   0.002612  -0.000945
    19  H    0.000315  -0.000441  -0.000029   0.000207  -0.002313   0.001169
    20  O   -0.001228  -0.003587  -0.000361   0.000032   0.011203   0.001155
    21  H    0.001332  -0.000260   0.000267  -0.000482  -0.021229   0.002012
    22  O    0.017127  -0.015887  -0.002512   0.001263   0.025715   0.050944
    23  H   -0.038333   0.034348   0.003634  -0.000262  -0.030951  -0.048473
               7          8          9         10         11         12
     1  H    0.005008  -0.006207  -0.000974   0.005195  -0.006841   0.000972
     2  C   -0.082230   0.039313  -0.000273   0.000574  -0.001754   0.000051
     3  H    0.000252  -0.004029  -0.000045   0.000051  -0.000691   0.000083
     4  H   -0.019541   0.005802  -0.000299   0.000003   0.000233   0.000164
     5  C    0.387676   0.054770  -0.001224  -0.012056  -0.002761  -0.000313
     6  H   -0.029811  -0.001754  -0.001390  -0.002323  -0.002977   0.000297
     7  H    0.449082  -0.060520   0.000195   0.000311  -0.000364   0.000041
     8  O   -0.060520   9.030932  -0.002003  -0.006349   0.007205  -0.000633
     9  H    0.000195  -0.002003   0.364126   0.363103   0.037234  -0.017605
    10  C    0.000311  -0.006349   0.363103   6.003501   0.263901   0.530782
    11  H   -0.000364   0.007205   0.037234   0.263901   0.419510  -0.057796
    12  H    0.000041  -0.000633  -0.017605   0.530782  -0.057796   0.467956
    13  C    0.000920  -0.010422   0.025844  -0.070077   0.069680  -0.104450
    14  H   -0.000001   0.003428  -0.014480  -0.076231  -0.003179  -0.012875
    15  H   -0.000035  -0.004437   0.000372  -0.042187   0.001608  -0.014207
    16  C    0.007450  -0.145003  -0.013908   0.053432  -0.034017   0.012908
    17  C    0.002379  -0.005603   0.004966  -0.014642   0.012180  -0.002503
    18  H    0.000013  -0.001339   0.000734  -0.001405   0.001145  -0.000330
    19  H    0.000314  -0.012438  -0.000596   0.000600  -0.000558   0.000491
    20  O    0.000686  -0.013475   0.000318  -0.002307  -0.000468  -0.000161
    21  H    0.006986   0.024153  -0.000095   0.001242   0.000529   0.000056
    22  O   -0.000280   0.028930   0.002780   0.009133  -0.005096  -0.002870
    23  H   -0.004252  -0.188660  -0.009175  -0.032804  -0.004067  -0.003056
              13         14         15         16         17         18
     1  H   -0.008448  -0.000378  -0.000480   0.012793   0.000197  -0.000090
     2  C    0.010404   0.001215  -0.001561   0.003314  -0.007319  -0.001066
     3  H    0.001140   0.000204  -0.000210   0.000680  -0.000481  -0.000122
     4  H   -0.001569  -0.000208  -0.000043  -0.003607   0.000221   0.000012
     5  C   -0.030319  -0.001311   0.001958  -0.026601   0.007047   0.002612
     6  H   -0.006774   0.000582   0.001044  -0.011683  -0.015587  -0.000945
     7  H    0.000920  -0.000001  -0.000035   0.007450   0.002379   0.000013
     8  O   -0.010422   0.003428  -0.004437  -0.145003  -0.005603  -0.001339
     9  H    0.025844  -0.014480   0.000372  -0.013908   0.004966   0.000734
    10  C   -0.070077  -0.076231  -0.042187   0.053432  -0.014642  -0.001405
    11  H    0.069680  -0.003179   0.001608  -0.034017   0.012180   0.001145
    12  H   -0.104450  -0.012875  -0.014207   0.012908  -0.002503  -0.000330
    13  C    5.914174   0.483304   0.448700  -0.192616  -0.056142  -0.050198
    14  H    0.483304   0.512826  -0.022068  -0.045164  -0.064034  -0.018647
    15  H    0.448700  -0.022068   0.461805  -0.048869  -0.000161  -0.004276
    16  C   -0.192616  -0.045164  -0.048869   6.129637  -0.524347  -0.084107
    17  C   -0.056142  -0.064034  -0.000161  -0.524347   6.242569   0.495880
    18  H   -0.050198  -0.018647  -0.004276  -0.084107   0.495880   0.396668
    19  H    0.008368  -0.013220   0.009705   0.023287   0.364854  -0.020690
    20  O    0.000721   0.005982  -0.001460   0.111182  -0.197807  -0.016789
    21  H    0.018480  -0.000029   0.001042  -0.035579   0.087322  -0.019650
    22  O    0.093753  -0.022668   0.001499  -0.839047   0.154850   0.024504
    23  H   -0.027361   0.020135  -0.007612   0.237520  -0.119612  -0.006986
              19         20         21         22         23
     1  H    0.000315  -0.001228   0.001332   0.017127  -0.038333
     2  C   -0.000441  -0.003587  -0.000260  -0.015887   0.034348
     3  H   -0.000029  -0.000361   0.000267  -0.002512   0.003634
     4  H    0.000207   0.000032  -0.000482   0.001263  -0.000262
     5  C   -0.002313   0.011203  -0.021229   0.025715  -0.030951
     6  H    0.001169   0.001155   0.002012   0.050944  -0.048473
     7  H    0.000314   0.000686   0.006986  -0.000280  -0.004252
     8  O   -0.012438  -0.013475   0.024153   0.028930  -0.188660
     9  H   -0.000596   0.000318  -0.000095   0.002780  -0.009175
    10  C    0.000600  -0.002307   0.001242   0.009133  -0.032804
    11  H   -0.000558  -0.000468   0.000529  -0.005096  -0.004067
    12  H    0.000491  -0.000161   0.000056  -0.002870  -0.003056
    13  C    0.008368   0.000721   0.018480   0.093753  -0.027361
    14  H   -0.013220   0.005982  -0.000029  -0.022668   0.020135
    15  H    0.009705  -0.001460   0.001042   0.001499  -0.007612
    16  C    0.023287   0.111182  -0.035579  -0.839047   0.237520
    17  C    0.364854  -0.197807   0.087322   0.154850  -0.119612
    18  H   -0.020690  -0.016789  -0.019650   0.024504  -0.006986
    19  H    0.391865  -0.058173   0.039288   0.003919  -0.018142
    20  O   -0.058173   8.742352   0.099421  -0.053752   0.060550
    21  H    0.039288   0.099421   0.620853   0.015188  -0.047673
    22  O    0.003919  -0.053752   0.015188   9.609671  -0.088301
    23  H   -0.018142   0.060550  -0.047673  -0.088301   0.941674
          Atomic-Atomic Spin Densities.
               1          2          3          4          5          6
     1  H    0.006407  -0.001224  -0.000653  -0.003433  -0.000923  -0.002141
     2  C   -0.001224  -0.004879   0.000518   0.001531   0.009607   0.002443
     3  H   -0.000653   0.000518   0.000290   0.000348  -0.001360   0.000686
     4  H   -0.003433   0.001531   0.000348   0.004264   0.000272   0.001558
     5  C   -0.000923   0.009607  -0.001360   0.000272  -0.041077   0.013268
     6  H   -0.002141   0.002443   0.000686   0.001558   0.013268   0.019792
     7  H    0.001782  -0.001840  -0.000108  -0.002290   0.021338  -0.005362
     8  O   -0.004191   0.005898   0.000882   0.000547  -0.025598   0.006957
     9  H    0.000484  -0.000887  -0.000122  -0.000076   0.000495  -0.000283
    10  C    0.001202   0.000438  -0.000031   0.000105  -0.001344  -0.000155
    11  H    0.000343  -0.000823  -0.000148   0.000062   0.000331  -0.000082
    12  H   -0.000023   0.000493   0.000038   0.000066  -0.000358   0.000139
    13  C    0.000376  -0.001204  -0.000094  -0.000118   0.001924  -0.000247
    14  H    0.000045   0.000039  -0.000007   0.000003  -0.000264  -0.000007
    15  H   -0.000102  -0.000450  -0.000040  -0.000108   0.001016   0.000079
    16  C    0.005074  -0.004563  -0.001701  -0.001294   0.000733  -0.006638
    17  C   -0.000733  -0.000861  -0.000063  -0.000101   0.006350   0.001484
    18  H    0.000000  -0.000253  -0.000035  -0.000033   0.000782   0.000275
    19  H   -0.000020   0.000508   0.000046   0.000060  -0.001523  -0.000387
    20  O    0.000025  -0.000084  -0.000022   0.000023  -0.000486   0.000023
    21  H    0.000156  -0.000421  -0.000067  -0.000044   0.000756   0.000482
    22  O   -0.001837   0.003482   0.001131   0.000127  -0.007606  -0.001330
    23  H    0.002453  -0.001517  -0.000252  -0.001698  -0.009230  -0.009306
               7          8          9         10         11         12
     1  H    0.001782  -0.004191   0.000484   0.001202   0.000343  -0.000023
     2  C   -0.001840   0.005898  -0.000887   0.000438  -0.000823   0.000493
     3  H   -0.000108   0.000882  -0.000122  -0.000031  -0.000148   0.000038
     4  H   -0.002290   0.000547  -0.000076   0.000105   0.000062   0.000066
     5  C    0.021338  -0.025598   0.000495  -0.001344   0.000331  -0.000358
     6  H   -0.005362   0.006957  -0.000283  -0.000155  -0.000082   0.000139
     7  H    0.044716  -0.012502   0.000149   0.000184   0.000094  -0.000060
     8  O   -0.012502   0.813221  -0.001605  -0.001452  -0.000019   0.001085
     9  H    0.000149  -0.001605   0.001250  -0.002614   0.000615  -0.002987
    10  C    0.000184  -0.001452  -0.002614   0.025271  -0.007444   0.005509
    11  H    0.000094  -0.000019   0.000615  -0.007444   0.008151  -0.005197
    12  H   -0.000060   0.001085  -0.002987   0.005509  -0.005197   0.009285
    13  C    0.000342   0.002450  -0.000824   0.003143   0.002621  -0.003578
    14  H    0.000020   0.000562  -0.000582  -0.002683   0.002054  -0.002981
    15  H    0.000016  -0.000974   0.000292  -0.004059  -0.001825  -0.000726
    16  C    0.004436  -0.107416   0.008202  -0.004970   0.006436  -0.004683
    17  C   -0.000592   0.004168  -0.000834  -0.005869  -0.001796   0.000091
    18  H   -0.000011   0.000602  -0.000067  -0.001267  -0.000161  -0.000109
    19  H    0.000055  -0.001277   0.000141   0.002389  -0.000330   0.000491
    20  O    0.000018   0.000579  -0.000036  -0.000003   0.000025   0.000005
    21  H    0.000194   0.003881  -0.000011  -0.000296   0.000023  -0.000046
    22  O   -0.001967   0.021850  -0.000421   0.006688   0.001512   0.000131
    23  H    0.005381  -0.089576  -0.000734   0.002600  -0.002271   0.001813
              13         14         15         16         17         18
     1  H    0.000376   0.000045  -0.000102   0.005074  -0.000733   0.000000
     2  C   -0.001204   0.000039  -0.000450  -0.004563  -0.000861  -0.000253
     3  H   -0.000094  -0.000007  -0.000040  -0.001701  -0.000063  -0.000035
     4  H   -0.000118   0.000003  -0.000108  -0.001294  -0.000101  -0.000033
     5  C    0.001924  -0.000264   0.001016   0.000733   0.006350   0.000782
     6  H   -0.000247  -0.000007   0.000079  -0.006638   0.001484   0.000275
     7  H    0.000342   0.000020   0.000016   0.004436  -0.000592  -0.000011
     8  O    0.002450   0.000562  -0.000974  -0.107416   0.004168   0.000602
     9  H   -0.000824  -0.000582   0.000292   0.008202  -0.000834  -0.000067
    10  C    0.003143  -0.002683  -0.004059  -0.004970  -0.005869  -0.001267
    11  H    0.002621   0.002054  -0.001825   0.006436  -0.001796  -0.000161
    12  H   -0.003578  -0.002981  -0.000726  -0.004683   0.000091  -0.000109
    13  C    0.113045   0.003853  -0.005872   0.003081   0.003764  -0.000413
    14  H    0.003853   0.007015  -0.000771   0.010391  -0.004609  -0.002375
    15  H   -0.005872  -0.000771   0.010653  -0.001400   0.008394   0.001412
    16  C    0.003081   0.010391  -0.001400   0.533863  -0.084107  -0.021520
    17  C    0.003764  -0.004609   0.008394  -0.084107   0.244252   0.019961
    18  H   -0.000413  -0.002375   0.001412  -0.021520   0.019961   0.007235
    19  H    0.001656  -0.000238  -0.004062   0.025207  -0.021642  -0.002714
    20  O   -0.001476   0.000226  -0.000542   0.015741  -0.027645  -0.004670
    21  H   -0.000549  -0.000014   0.000226  -0.006401   0.004614   0.001330
    22  O   -0.000674  -0.001646  -0.000520  -0.277327   0.017889   0.007155
    23  H    0.002029  -0.004596   0.002049   0.033131   0.022494   0.001171
              19         20         21         22         23
     1  H   -0.000020   0.000025   0.000156  -0.001837   0.002453
     2  C    0.000508  -0.000084  -0.000421   0.003482  -0.001517
     3  H    0.000046  -0.000022  -0.000067   0.001131  -0.000252
     4  H    0.000060   0.000023  -0.000044   0.000127  -0.001698
     5  C   -0.001523  -0.000486   0.000756  -0.007606  -0.009230
     6  H   -0.000387   0.000023   0.000482  -0.001330  -0.009306
     7  H    0.000055   0.000018   0.000194  -0.001967   0.005381
     8  O   -0.001277   0.000579   0.003881   0.021850  -0.089576
     9  H    0.000141  -0.000036  -0.000011  -0.000421  -0.000734
    10  C    0.002389  -0.000003  -0.000296   0.006688   0.002600
    11  H   -0.000330   0.000025   0.000023   0.001512  -0.002271
    12  H    0.000491   0.000005  -0.000046   0.000131   0.001813
    13  C    0.001656  -0.001476  -0.000549  -0.000674   0.002029
    14  H   -0.000238   0.000226  -0.000014  -0.001646  -0.004596
    15  H   -0.004062  -0.000542   0.000226  -0.000520   0.002049
    16  C    0.025207   0.015741  -0.006401  -0.277327   0.033131
    17  C   -0.021642  -0.027645   0.004614   0.017889   0.022494
    18  H   -0.002714  -0.004670   0.001330   0.007155   0.001171
    19  H    0.015400   0.005525  -0.002595  -0.011381   0.005633
    20  O    0.005525   0.046794  -0.001839   0.003914  -0.000892
    21  H   -0.002595  -0.001839   0.001733   0.004238  -0.003568
    22  O   -0.011381   0.003914   0.004238   1.160659  -0.003267
    23  H    0.005633  -0.000892  -0.003568  -0.003267  -0.048991
 Mulliken charges and spin densities:
               1          2
     1  H    0.443312   0.003065
     2  C   -0.973711   0.005950
     3  H    0.189261  -0.000766
     4  H    0.196998  -0.000230
     5  C   -0.034687  -0.032899
     6  H    0.276706   0.021248
     7  H    0.335721   0.053993
     8  O   -0.731663   0.618071
     9  H    0.262396  -0.000454
    10  C   -0.971446   0.015340
    11  H    0.307343   0.002170
    12  H    0.202997  -0.001602
    13  C   -0.517110   0.123235
    14  H    0.266816   0.003436
    15  H    0.219873   0.002686
    16  C    1.412345   0.124275
    17  C   -0.364228   0.184610
    18  H    0.305072   0.006295
    19  H    0.282217   0.010940
    20  O   -0.684034   0.035204
    21  H    0.206826   0.001779
    22  O   -1.008861   0.920798
    23  H    0.377858  -0.097143
 Sum of Mulliken charges =   0.00000   2.00000
 Mulliken charges and spin densities with hydrogens summed into heavy atoms:
               1          2
     2  C   -0.144140   0.008019
     5  C    0.577741   0.042342
     8  O   -0.731663   0.618071
    10  C   -0.198710   0.015453
    13  C   -0.030422   0.129357
    16  C    1.790203   0.027132
    17  C    0.223060   0.201845
    20  O   -0.477208   0.036983
    22  O   -1.008861   0.920798
 APT charges:
               1
     1  H   -0.009446
     2  C    0.016025
     3  H   -0.015396
     4  H   -0.008100
     5  C    0.321270
     6  H   -0.006157
     7  H   -0.015984
     8  O   -0.144571
     9  H    0.009258
    10  C    0.019888
    11  H    0.005871
    12  H   -0.008059
    13  C    0.229058
    14  H   -0.051662
    15  H   -0.038087
    16  C    0.127069
    17  C    0.658248
    18  H   -0.006696
    19  H   -0.067546
    20  O   -0.604180
    21  H    0.295351
    22  O   -0.209849
    23  H   -0.496306
 Sum of APT charges =   0.00000
 APT charges with hydrogens summed into heavy atoms:
               1
     2  C   -0.016916
     5  C    0.299129
     8  O   -0.144571
    10  C    0.026958
    13  C    0.139308
    16  C   -0.369237
    17  C    0.584007
    20  O   -0.308829
    22  O   -0.209849
 Electronic spatial extent (au):  <R**2>=           1537.5160
 Charge=              0.0000 electrons
 Dipole moment (field-independent basis, Debye):
    X=             -1.2451    Y=             -1.6160    Z=             -0.8703  Tot=              2.2179
 Quadrupole moment (field-independent basis, Debye-Ang):
   XX=            -49.3502   YY=            -60.6151   ZZ=            -61.0842
   XY=              0.2914   XZ=              3.3270   YZ=             -0.6852
 Traceless Quadrupole moment (field-independent basis, Debye-Ang):
   XX=              7.6663   YY=             -3.5986   ZZ=             -4.0677
   XY=              0.2914   XZ=              3.3270   YZ=             -0.6852
 Octapole moment (field-independent basis, Debye-Ang**2):
  XXX=              4.2861  YYY=             -9.1727  ZZZ=             -1.5831  XYY=             -1.9551
  XXY=              7.2951  XXZ=              2.4894  XZZ=             -1.9609  YZZ=              3.4977
  YYZ=             -2.7729  XYZ=             -0.9751
 Hexadecapole moment (field-independent basis, Debye-Ang**3):
 XXXX=           -971.0393 YYYY=           -852.3581 ZZZZ=           -216.7501 XXXY=              4.9392
 XXXZ=             -6.0272 YYYX=             15.3443 YYYZ=             -7.7673 ZZZX=              3.3734
 ZZZY=             -2.5057 XXYY=           -284.0917 XXZZ=           -204.4470 YYZZ=           -160.8560
 XXYZ=              3.6694 YYXZ=             -5.7142 ZZXY=             -3.2868
 N-N= 4.990629484782D+02 E-N=-2.079573363534D+03  KE= 4.598995943167D+02
  Exact polarizability: 141.652   5.146 104.057  -7.952  -5.368  87.064
 Approx polarizability: 120.058   5.561 100.029  -8.850  -7.000 108.140
                          Isotropic Fermi Contact Couplings
        Atom                 a.u.       MegaHertz       Gauss      10(-4) cm-1
     1  H(1)               0.00079       1.76418       0.62950       0.58847
     2  C(13)             -0.00301      -1.69236      -0.60388      -0.56451
     3  H(1)              -0.00044      -0.99351      -0.35451      -0.33140
     4  H(1)               0.00020       0.44506       0.15881       0.14846
     5  C(13)             -0.01866     -10.49077      -3.74337      -3.49934
     6  H(1)               0.01440      32.19042      11.48634      10.73757
     7  H(1)               0.02563      57.28344      20.44016      19.10770
     8  O(17)              0.06355     -19.26199      -6.87316      -6.42511
     9  H(1)              -0.00011      -0.24188      -0.08631      -0.08068
    10  C(13)             -0.00222      -1.24999      -0.44603      -0.41695
    11  H(1)               0.00042       0.93457       0.33348       0.31174
    12  H(1)               0.00083       1.86186       0.66436       0.62105
    13  C(13)              0.04236      23.80880       8.49557       7.94176
    14  H(1)               0.00458      10.22681       3.64918       3.41129
    15  H(1)              -0.00003      -0.07146      -0.02550      -0.02384
    16  C(13)              0.00604       3.39442       1.21121       1.13226
    17  C(13)              0.05592      31.43154      11.21556      10.48443
    18  H(1)              -0.00003      -0.05674      -0.02025      -0.01893
    19  H(1)               0.00892      19.93574       7.11357       6.64985
    20  O(17)              0.00628      -1.90402      -0.67940      -0.63511
    21  H(1)               0.00059       1.32009       0.47104       0.44033
    22  O(17)              0.04585     -13.89632      -4.95855      -4.63531
    23  H(1)               0.00783      17.49965       6.24431       5.83725
 --------------------------------------------------------
       Center         ----  Spin Dipole Couplings  ----
                      3XX-RR        3YY-RR        3ZZ-RR
 --------------------------------------------------------
     1   Atom        0.000683      0.005100     -0.005783
     2   Atom        0.002499      0.002954     -0.005453
     3   Atom        0.003005     -0.000378     -0.002627
     4   Atom        0.001459      0.003935     -0.005395
     5   Atom        0.033176     -0.033805      0.000629
     6   Atom        0.005164     -0.014307      0.009143
     7   Atom        0.014949     -0.007156     -0.007793
     8   Atom        1.381197     -1.020080     -0.361117
     9   Atom       -0.007262      0.014064     -0.006802
    10   Atom       -0.009439      0.015271     -0.005832
    11   Atom       -0.005511      0.008988     -0.003477
    12   Atom       -0.001997      0.004433     -0.002436
    13   Atom        0.039539     -0.008353     -0.031187
    14   Atom        0.018326     -0.010682     -0.007644
    15   Atom       -0.003449     -0.009137      0.012586
    16   Atom        0.175660     -0.102129     -0.073531
    17   Atom       -0.099750      0.184510     -0.084760
    18   Atom        0.003227      0.004189     -0.007417
    19   Atom       -0.009721     -0.003778      0.013499
    20   Atom       -0.075863      0.121884     -0.046021
    21   Atom       -0.002763      0.012788     -0.010025
    22   Atom       -0.937435      2.677026     -1.739590
    23   Atom        0.099122     -0.080029     -0.019092
 --------------------------------------------------------
                        XY            XZ            YZ
 --------------------------------------------------------
     1   Atom       -0.008485     -0.002261     -0.003099
     2   Atom       -0.007022      0.001040     -0.004355
     3   Atom       -0.004666      0.001932     -0.002877
     4   Atom       -0.007423     -0.001103     -0.000059
     5   Atom        0.000293     -0.003182     -0.011156
     6   Atom        0.003284      0.002616      0.004358
     7   Atom        0.008279      0.007261     -0.001020
     8   Atom        0.807335     -1.559639     -0.473523
     9   Atom        0.007633      0.001460      0.001968
    10   Atom        0.007947      0.001934     -0.000383
    11   Atom        0.000371     -0.000642      0.007140
    12   Atom        0.004417      0.002487      0.003326
    13   Atom        0.096194      0.075235      0.059324
    14   Atom        0.007164      0.001519      0.005138
    15   Atom        0.007133      0.011336      0.001973
    16   Atom       -0.056645     -0.184988      0.016789
    17   Atom       -0.108309      0.037650     -0.127056
    18   Atom       -0.022846     -0.009752      0.000153
    19   Atom       -0.007105      0.013881     -0.003234
    20   Atom       -0.051233      0.023668     -0.103563
    21   Atom       -0.004468     -0.012431     -0.001372
    22   Atom        0.000585     -0.284977      0.323299
    23   Atom        0.027986     -0.105849     -0.009922
 --------------------------------------------------------


 ---------------------------------------------------------------------------------
              Anisotropic Spin Dipole Couplings in Principal Axis System
 ---------------------------------------------------------------------------------

       Atom             a.u.   MegaHertz   Gauss  10(-4) cm-1        Axes

              Baa    -0.0095    -5.091    -1.816    -1.698  0.5389  0.4615  0.7047
     1 H(1)   Bbb    -0.0022    -1.167    -0.416    -0.389 -0.5915 -0.3883  0.7066
              Bcc     0.0117     6.257     2.233     2.087 -0.5997  0.7977 -0.0637
 
              Baa    -0.0078    -1.045    -0.373    -0.349  0.2608  0.5041  0.8233
     2 C(13)  Bbb    -0.0029    -0.389    -0.139    -0.130  0.7143  0.4729 -0.5159
              Bcc     0.0107     1.435     0.512     0.479 -0.6494  0.7226 -0.2368
 
              Baa    -0.0049    -2.591    -0.924    -0.864  0.2424  0.6905  0.6815
     3 H(1)   Bbb    -0.0025    -1.326    -0.473    -0.442 -0.6069 -0.4401  0.6618
              Bcc     0.0073     3.917     1.398     1.306  0.7569 -0.5740  0.3124
 
              Baa    -0.0061    -3.230    -1.153    -1.077  0.4664  0.3514  0.8118
     4 H(1)   Bbb    -0.0042    -2.240    -0.799    -0.747  0.6025  0.5457 -0.5824
              Bcc     0.0103     5.470     1.952     1.825 -0.6476  0.7607  0.0428
 
              Baa    -0.0371    -4.980    -1.777    -1.661  0.0089  0.9587  0.2842
     5 C(13)  Bbb     0.0036     0.482     0.172     0.161  0.1053 -0.2835  0.9532
              Bcc     0.0335     4.497     1.605     1.500  0.9944  0.0215 -0.1035
 
              Baa    -0.0155    -8.254    -2.945    -2.753 -0.1355  0.9780 -0.1588
     6 H(1)   Bbb     0.0039     2.087     0.745     0.696  0.8782  0.0444 -0.4762
              Bcc     0.0116     6.167     2.200     2.057  0.4586  0.2040  0.8649
 
              Baa    -0.0128    -6.851    -2.444    -2.285 -0.3676  0.6541  0.6611
     7 H(1)   Bbb    -0.0065    -3.456    -1.233    -1.153  0.0302 -0.7021  0.7114
              Bcc     0.0193    10.307     3.678     3.438  0.9295  0.2815  0.2383
 
              Baa    -1.2764    92.360    32.956    30.808  0.5107 -0.0208  0.8595
     8 O(17)  Bbb    -1.2660    91.605    32.687    30.556 -0.2082  0.9670  0.1471
              Bcc     2.5424  -183.965   -65.643   -61.364  0.8342  0.2541 -0.4895
 
              Baa    -0.0099    -5.296    -1.890    -1.766  0.9259 -0.2732 -0.2608
     9 H(1)   Bbb    -0.0068    -3.638    -1.298    -1.213  0.2201 -0.1709  0.9604
              Bcc     0.0167     8.933     3.188     2.980  0.3070  0.9466  0.0982
 
              Baa    -0.0124    -1.659    -0.592    -0.553  0.9193 -0.2684 -0.2879
    10 C(13)  Bbb    -0.0052    -0.704    -0.251    -0.235  0.2742 -0.0883  0.9576
              Bcc     0.0176     2.363     0.843     0.788  0.2824  0.9593  0.0076
 
              Baa    -0.0071    -3.773    -1.346    -1.258  0.4276 -0.3755  0.8223
    11 H(1)   Bbb    -0.0052    -2.754    -0.983    -0.919  0.9040  0.1735 -0.3908
              Bcc     0.0122     6.527     2.329     2.177  0.0041  0.9104  0.4136
 
              Baa    -0.0048    -2.560    -0.914    -0.854  0.7828 -0.1577 -0.6019
    12 H(1)   Bbb    -0.0035    -1.844    -0.658    -0.615  0.4385 -0.5464  0.7135
              Bcc     0.0083     4.404     1.571     1.469  0.4414  0.8225  0.3586
 
              Baa    -0.0836   -11.213    -4.001    -3.740 -0.5885  0.8057 -0.0673
    13 C(13)  Bbb    -0.0786   -10.551    -3.765    -3.519 -0.3949 -0.2138  0.8935
              Bcc     0.1622    21.765     7.766     7.260  0.7055  0.5524  0.4440
 
              Baa    -0.0153    -8.150    -2.908    -2.718 -0.1537  0.8335 -0.5306
    14 H(1)   Bbb    -0.0050    -2.658    -0.949    -0.887 -0.2079  0.4977  0.8421
              Bcc     0.0203    10.808     3.856     3.605  0.9660  0.2398  0.0967
 
              Baa    -0.0150    -8.024    -2.863    -2.677 -0.6573  0.7213  0.2182
    15 H(1)   Bbb    -0.0043    -2.313    -0.825    -0.771  0.5792  0.6688 -0.4660
              Bcc     0.0194    10.337     3.688     3.448  0.4821  0.1799  0.8574
 
              Baa    -0.1741   -23.366    -8.338    -7.794  0.4825  0.1797  0.8573
    16 C(13)  Bbb    -0.1087   -14.585    -5.204    -4.865  0.0447  0.9724 -0.2290
              Bcc     0.2828    37.951    13.542    12.659  0.8748 -0.1488 -0.4611
 
              Baa    -0.1400   -18.788    -6.704    -6.267  0.6744  0.4533  0.5828
    17 C(13)  Bbb    -0.1304   -17.504    -6.246    -5.839 -0.6766  0.0633  0.7336
              Bcc     0.2705    36.292    12.950    12.106 -0.2957  0.8891 -0.3494
 
              Baa    -0.0225   -11.997    -4.281    -4.002  0.6844  0.5837  0.4370
    18 H(1)   Bbb    -0.0055    -2.920    -1.042    -0.974 -0.1818 -0.4438  0.8775
              Bcc     0.0280    14.917     5.323     4.976  0.7061 -0.6800 -0.1976
 
              Baa    -0.0181    -9.669    -3.450    -3.225  0.8695  0.3528 -0.3456
    19 H(1)   Bbb    -0.0033    -1.762    -0.629    -0.588 -0.2244  0.9056  0.3598
              Bcc     0.0214    11.430     4.079     3.813  0.4399 -0.2352  0.8667
 
              Baa    -0.0954     6.906     2.464     2.304  0.0885  0.4454  0.8909
    20 O(17)  Bbb    -0.0881     6.373     2.274     2.126  0.9731  0.1522 -0.1728
              Bcc     0.1835   -13.280    -4.739    -4.430 -0.2126  0.8823 -0.4200
 
              Baa    -0.0198   -10.557    -3.767    -3.521  0.6054  0.1162  0.7874
    21 H(1)   Bbb     0.0056     2.979     1.063     0.994  0.7231  0.3331 -0.6052
              Bcc     0.0142     7.579     2.704     2.528 -0.3326  0.9357  0.1177
 
              Baa    -1.8515   133.976    47.806    44.690  0.2970 -0.0680  0.9525
    22 O(17)  Bbb    -0.8491    61.443    21.924    20.495  0.9549  0.0270 -0.2958
              Bcc     2.7007  -195.419   -69.730   -65.185 -0.0056  0.9973  0.0730
 
              Baa    -0.0880   -46.978   -16.763   -15.670 -0.3976  0.7696 -0.4996
    23 H(1)   Bbb    -0.0767   -40.911   -14.598   -13.646  0.3259  0.6275  0.7072
              Bcc     0.1647    87.889    31.361    29.317  0.8577  0.1184 -0.5003
 

 ---------------------------------------------------------------------------------

 Rotating derivatives to standard orientation.
 Full mass-weighted force constant matrix:
 Low frequencies --- -609.7948   -2.6859   -0.0007   -0.0004    0.0007    2.2186
 Low frequencies ---    3.8048   59.0628   63.5499
 ******    1 imaginary frequencies (negative Signs) ****** 
 Diagonal vibrational polarizability:
      184.6881672      49.6167036      25.2285721
 Harmonic frequencies (cm**-1), IR intensities (KM/Mole), Raman scattering
 activities (A**4/AMU), depolarization ratios for plane and unpolarized
 incident light, reduced masses (AMU), force constants (mDyne/A),
 and normal coordinates:
                      1                      2                      3
                      A                      A                      A
 Frequencies --   -609.7947                59.0617                63.5469
 Red. masses --      2.2078                 2.4514                 3.5959
 Frc consts  --      0.4837                 0.0050                 0.0086
 IR Inten    --   1341.4617                 0.0977                 3.8614
  Atom  AN      X      Y      Z        X      Y      Z        X      Y      Z
     1   1     0.00   0.01   0.00     0.29  -0.16  -0.30    -0.12  -0.14  -0.20
     2   6     0.00   0.00   0.00     0.23   0.01  -0.15    -0.09  -0.19  -0.17
     3   1    -0.01   0.01   0.01     0.20  -0.01  -0.13    -0.06  -0.36  -0.23
     4   1     0.02  -0.01   0.01     0.34   0.22  -0.18    -0.17  -0.09  -0.25
     5   6     0.00  -0.01  -0.02     0.01  -0.01   0.06     0.03  -0.14   0.05
     6   1    -0.12   0.06  -0.09    -0.09  -0.22   0.10     0.07  -0.24   0.11
     7   1     0.00   0.06   0.09    -0.06   0.15   0.20     0.07  -0.19   0.11
     8   8     0.22   0.06  -0.07     0.01   0.02   0.08     0.04   0.07   0.10
     9   1     0.01   0.01   0.00    -0.27   0.06   0.14     0.28   0.02   0.03
    10   6    -0.01   0.01   0.00    -0.14  -0.01   0.11     0.20   0.00   0.03
    11   1    -0.01   0.04  -0.01    -0.10  -0.11   0.22     0.19   0.08  -0.02
    12   1     0.02  -0.04   0.02    -0.13   0.01   0.07     0.24  -0.07   0.07
    13   6    -0.08   0.01   0.03    -0.02   0.01  -0.04     0.07  -0.03   0.03
    14   1    -0.10  -0.07   0.01    -0.06   0.11  -0.15     0.06  -0.12   0.04
    15   1    -0.12  -0.04   0.02     0.10  -0.06  -0.07     0.03  -0.05   0.03
    16   6    -0.07  -0.03  -0.07    -0.02  -0.01  -0.01    -0.01   0.06   0.02
    17   6    -0.02  -0.05   0.02     0.01   0.00  -0.06    -0.06   0.02  -0.08
    18   1     0.00  -0.01   0.02    -0.04   0.00  -0.11    -0.14   0.01  -0.16
    19   1    -0.05   0.03   0.03     0.08  -0.02  -0.08     0.02  -0.04  -0.11
    20   8     0.00   0.00   0.01     0.00  -0.01   0.00    -0.11   0.07  -0.02
    21   1    -0.03   0.05  -0.02     0.03  -0.02   0.05    -0.04   0.07   0.08
    22   8    -0.01   0.02   0.06    -0.08   0.01   0.00    -0.06   0.13   0.04
    23   1    -0.78  -0.42   0.22     0.01  -0.03   0.03     0.01   0.07   0.06
                      4                      5                      6
                      A                      A                      A
 Frequencies --     83.0192               106.7632               147.0634
 Red. masses --      2.3646                 3.0634                 2.3456
 Frc consts  --      0.0096                 0.0206                 0.0299
 IR Inten    --      1.3864                12.2693                 1.8711
  Atom  AN      X      Y      Z        X      Y      Z        X      Y      Z
     1   1    -0.20   0.14   0.11    -0.10  -0.10  -0.32     0.04  -0.07  -0.01
     2   6    -0.14   0.00  -0.01    -0.08  -0.01  -0.02     0.04  -0.05   0.02
     3   1    -0.09  -0.07  -0.07    -0.26  -0.10   0.12     0.02  -0.03   0.04
     4   1    -0.30  -0.11  -0.03     0.16   0.16   0.02     0.08  -0.04   0.03
     5   6     0.06   0.04  -0.04    -0.14  -0.01   0.14     0.01  -0.05   0.01
     6   1     0.19   0.14  -0.03    -0.35  -0.18   0.13    -0.02  -0.06   0.00
     7   1     0.14  -0.11  -0.14    -0.15   0.08   0.42     0.01  -0.03   0.05
     8   8     0.05   0.12  -0.01     0.02   0.08   0.04     0.04  -0.05  -0.01
     9   1    -0.30   0.09   0.21     0.10   0.01   0.03    -0.20   0.06   0.05
    10   6    -0.09  -0.04   0.16    -0.05  -0.01   0.03     0.02   0.04   0.02
    11   1    -0.02  -0.20   0.35    -0.13  -0.07  -0.11     0.12   0.03   0.23
    12   1    -0.07  -0.02   0.11    -0.15   0.00   0.17     0.11   0.04  -0.12
    13   6     0.08  -0.02  -0.10    -0.02   0.00   0.06     0.06   0.04  -0.09
    14   1     0.01   0.13  -0.29     0.04   0.03   0.17    -0.01   0.07  -0.24
    15   1     0.28  -0.14  -0.15    -0.15  -0.02   0.07     0.22   0.01  -0.11
    16   6     0.05  -0.02  -0.04     0.06  -0.01  -0.08     0.00   0.05   0.01
    17   6     0.01  -0.03  -0.01     0.00  -0.01  -0.01    -0.10   0.04   0.18
    18   1    -0.04  -0.09  -0.05     0.03  -0.06   0.05     0.13   0.02   0.45
    19   1     0.07  -0.01  -0.04    -0.07  -0.01   0.02    -0.45   0.08   0.32
    20   8    -0.03   0.01   0.08    -0.03   0.02  -0.05    -0.06   0.05  -0.14
    21   1     0.00   0.07   0.09    -0.01   0.02  -0.04    -0.14  -0.01  -0.21
    22   8     0.01  -0.05  -0.04     0.24  -0.05  -0.12     0.01  -0.07   0.00
    23   1     0.07   0.03  -0.02     0.02   0.04  -0.20    -0.02   0.10   0.01
                      7                      8                      9
                      A                      A                      A
 Frequencies --    150.7205               169.6435               227.0297
 Red. masses --      4.8979                 2.8392                 1.5073
 Frc consts  --      0.0656                 0.0481                 0.0458
 IR Inten    --      3.3014                 0.2668                 0.9627
  Atom  AN      X      Y      Z        X      Y      Z        X      Y      Z
     1   1     0.14  -0.14   0.00    -0.09  -0.05  -0.30     0.14   0.02   0.48
     2   6     0.11  -0.05   0.09    -0.08   0.04  -0.05     0.03   0.00   0.01
     3   1     0.01   0.10   0.22    -0.25   0.02   0.10     0.42   0.04  -0.33
     4   1     0.30  -0.08   0.19     0.17   0.14   0.02    -0.41  -0.05  -0.17
     5   6    -0.04  -0.09  -0.06    -0.16   0.02   0.01     0.00   0.00   0.04
     6   1    -0.15  -0.08  -0.12    -0.33  -0.07  -0.03     0.02  -0.01   0.05
     7   1    -0.08  -0.01  -0.01    -0.19   0.11   0.18    -0.01   0.01   0.02
     8   8     0.01  -0.22  -0.13    -0.06   0.00  -0.08    -0.01   0.01   0.05
     9   1     0.08   0.17   0.12     0.06   0.12   0.15     0.22   0.14   0.06
    10   6     0.06   0.06   0.09     0.16   0.01   0.11     0.05   0.03   0.05
    11   1     0.07   0.05   0.11     0.24   0.07   0.25    -0.01   0.06  -0.07
    12   1     0.09  -0.02   0.16     0.29  -0.12   0.08     0.03  -0.07   0.23
    13   6     0.01   0.03  -0.04     0.03  -0.04  -0.06    -0.07   0.00  -0.01
    14   1     0.00   0.04  -0.05    -0.04  -0.08  -0.18    -0.04  -0.03   0.05
    15   1     0.00  -0.06  -0.06     0.13  -0.12  -0.10    -0.15  -0.05  -0.01
    16   6    -0.01   0.08  -0.12    -0.06   0.01  -0.02    -0.05   0.02  -0.08
    17   6    -0.07   0.02  -0.03     0.06   0.05   0.05    -0.01   0.03   0.02
    18   1    -0.21  -0.10  -0.14     0.12   0.12   0.08     0.04   0.04   0.08
    19   1     0.11   0.14  -0.10     0.02   0.13   0.06    -0.09   0.11   0.04
    20   8    -0.15   0.11   0.28     0.17  -0.07   0.04     0.04  -0.02   0.00
    21   1    -0.10   0.34   0.23     0.10  -0.12  -0.03     0.02  -0.08   0.01
    22   8     0.07   0.05  -0.12    -0.10  -0.01  -0.01     0.00  -0.05  -0.09
    23   1    -0.03   0.06  -0.15    -0.09  -0.01  -0.01    -0.05   0.01  -0.08
                     10                     11                     12
                      A                      A                      A
 Frequencies --    240.5735               285.0793               306.2830
 Red. masses --      1.1709                 1.9032                 4.0518
 Frc consts  --      0.0399                 0.0911                 0.2239
 IR Inten    --      0.5099                 3.1431                 8.7879
  Atom  AN      X      Y      Z        X      Y      Z        X      Y      Z
     1   1    -0.06   0.02  -0.22     0.08  -0.03   0.26    -0.04   0.03  -0.15
     2   6     0.01   0.00   0.01    -0.01   0.01  -0.01     0.02  -0.01   0.01
     3   1    -0.19  -0.03   0.17     0.24   0.05  -0.22    -0.13  -0.04   0.14
     4   1     0.22   0.00   0.10    -0.27   0.03  -0.13     0.16  -0.04   0.08
     5   6     0.06   0.01  -0.02    -0.10  -0.01   0.03     0.10   0.00  -0.01
     6   1     0.13   0.05  -0.01    -0.27  -0.08  -0.01     0.25   0.07   0.02
     7   1     0.08  -0.04  -0.09    -0.13   0.09   0.20     0.12  -0.08  -0.17
     8   8     0.01   0.01   0.01     0.01  -0.04  -0.06    -0.01   0.03   0.07
     9   1     0.46   0.18   0.03     0.19   0.02  -0.04    -0.19  -0.19  -0.04
    10   6     0.00   0.00   0.02    -0.04  -0.06  -0.04    -0.05  -0.13  -0.03
    11   1    -0.23  -0.13  -0.38    -0.21  -0.26  -0.29     0.00  -0.13   0.07
    12   1    -0.25  -0.03   0.48    -0.28   0.02   0.22    -0.01  -0.09  -0.16
    13   6     0.01   0.00  -0.03     0.11  -0.02  -0.07    -0.03  -0.11  -0.03
    14   1     0.01   0.02  -0.01     0.04   0.03  -0.21    -0.03  -0.13  -0.01
    15   1    -0.01  -0.02  -0.03     0.26  -0.02  -0.09    -0.08  -0.13  -0.03
    16   6    -0.01   0.01  -0.01     0.05  -0.03   0.04    -0.07   0.00  -0.10
    17   6    -0.01   0.01   0.03     0.02  -0.01   0.05    -0.10   0.05   0.11
    18   1     0.03   0.00   0.07     0.03  -0.04   0.07     0.08   0.02   0.32
    19   1    -0.07   0.04   0.05    -0.01  -0.03   0.06    -0.32   0.22   0.19
    20   8     0.00   0.00  -0.01    -0.01   0.01   0.01     0.06  -0.14   0.06
    21   1    -0.01  -0.02  -0.01    -0.03   0.06  -0.05     0.00  -0.27   0.05
    22   8    -0.06  -0.03  -0.01     0.01   0.13   0.07     0.06   0.30  -0.11
    23   1     0.04   0.03   0.01     0.01  -0.02   0.05    -0.01   0.07  -0.12
                     13                     14                     15
                      A                      A                      A
 Frequencies --    371.5797               446.9283               469.1222
 Red. masses --      4.1796                 2.8707                 3.1239
 Frc consts  --      0.3400                 0.3378                 0.4051
 IR Inten    --      1.2288                41.2012                65.9004
  Atom  AN      X      Y      Z        X      Y      Z        X      Y      Z
     1   1     0.02  -0.01   0.03     0.20  -0.24   0.22     0.14  -0.16   0.20
     2   6     0.01  -0.01   0.01     0.08  -0.10   0.09     0.04  -0.06   0.06
     3   1     0.03   0.01   0.00     0.08   0.31   0.19     0.10   0.19   0.07
     4   1    -0.01  -0.02   0.01     0.26  -0.29   0.24     0.09  -0.17   0.13
     5   6     0.00  -0.01  -0.01    -0.08  -0.11  -0.11    -0.04  -0.06  -0.04
     6   1    -0.02  -0.02  -0.01     0.07  -0.11  -0.04    -0.17  -0.17  -0.05
     7   1     0.01  -0.01   0.03    -0.06  -0.14  -0.17    -0.01  -0.06   0.17
     8   8     0.02   0.00  -0.02    -0.12   0.19   0.03     0.07   0.14  -0.11
     9   1    -0.15  -0.39  -0.03     0.08   0.09   0.01    -0.09  -0.19  -0.04
    10   6    -0.04  -0.25  -0.01     0.01  -0.01  -0.01    -0.03  -0.03   0.00
    11   1    -0.03  -0.29   0.03     0.00   0.01  -0.04    -0.07  -0.16  -0.04
    12   1    -0.08  -0.12  -0.14     0.03  -0.09   0.08    -0.17   0.18  -0.08
    13   6     0.00  -0.18   0.08    -0.04  -0.02  -0.08     0.13   0.02   0.12
    14   1     0.07  -0.23   0.23    -0.15  -0.05  -0.28     0.19   0.04   0.23
    15   1    -0.20  -0.21   0.10     0.16  -0.04  -0.11     0.00   0.05   0.14
    16   6    -0.01   0.01  -0.05    -0.07  -0.06   0.05     0.03   0.17   0.02
    17   6     0.09   0.18   0.04     0.04   0.03  -0.01    -0.13   0.06  -0.05
    18   1     0.14   0.16   0.10    -0.01   0.09  -0.09    -0.12   0.12  -0.06
    19   1     0.03   0.21   0.06     0.13  -0.07  -0.04    -0.11   0.09  -0.06
    20   8     0.06   0.28  -0.01     0.02   0.06  -0.03     0.01  -0.14   0.02
    21   1     0.05   0.36  -0.06     0.06  -0.01   0.08     0.00  -0.26   0.06
    22   8    -0.11  -0.07  -0.04     0.10   0.00   0.04    -0.08  -0.06  -0.02
    23   1     0.02   0.05  -0.04    -0.23  -0.11   0.04     0.17   0.36  -0.06
                     16                     17                     18
                      A                      A                      A
 Frequencies --    491.5325               621.6977               671.5173
 Red. masses --      2.9298                 3.3098                 1.1499
 Frc consts  --      0.4170                 0.7537                 0.3055
 IR Inten    --      5.4285               389.2352               145.8481
  Atom  AN      X      Y      Z        X      Y      Z        X      Y      Z
     1   1    -0.08   0.12  -0.09     0.02  -0.03  -0.04    -0.02   0.04   0.01
     2   6    -0.02   0.04  -0.03    -0.01   0.02  -0.02     0.00   0.01   0.00
     3   1    -0.03  -0.12  -0.06    -0.01   0.05  -0.02    -0.01   0.00   0.00
     4   1    -0.09   0.10  -0.08     0.03   0.08  -0.02    -0.02  -0.01   0.00
     5   6     0.04   0.04   0.03    -0.06  -0.01  -0.01     0.01   0.00   0.00
     6   1     0.03   0.08   0.01     0.13   0.14   0.01    -0.05  -0.06   0.00
     7   1     0.03   0.06   0.00    -0.09  -0.01  -0.26     0.00   0.04   0.07
     8   8     0.04  -0.09   0.01    -0.09  -0.04   0.09     0.02  -0.01  -0.04
     9   1     0.05  -0.07  -0.02    -0.06  -0.21  -0.05     0.00   0.04   0.01
    10   6    -0.01  -0.07  -0.02     0.01  -0.03   0.00     0.00   0.00   0.00
    11   1    -0.05  -0.12  -0.09    -0.05  -0.20  -0.06     0.01   0.03   0.01
    12   1    -0.08  -0.04   0.04    -0.15   0.20  -0.08     0.03  -0.03   0.01
    13   6     0.00  -0.05  -0.04     0.14   0.03   0.06    -0.02  -0.01  -0.01
    14   1    -0.18  -0.13  -0.34     0.06  -0.02  -0.07     0.01   0.01   0.04
    15   1     0.29  -0.05  -0.08     0.18  -0.06   0.03    -0.05   0.02   0.00
    16   6    -0.16   0.11   0.12    -0.07   0.26  -0.16     0.02  -0.04   0.01
    17   6    -0.11   0.16  -0.08     0.06  -0.22   0.00     0.00   0.01   0.03
    18   1    -0.21   0.39  -0.29     0.09  -0.17   0.03    -0.02  -0.01   0.02
    19   1     0.11   0.05  -0.17    -0.12   0.13   0.05     0.01  -0.08   0.03
    20   8     0.03  -0.02   0.01     0.03   0.05  -0.02    -0.03   0.05  -0.04
    21   1     0.04  -0.20   0.12     0.20  -0.13   0.36     0.30  -0.53   0.76
    22   8     0.15  -0.08   0.06     0.02  -0.03   0.03    -0.01   0.01  -0.01
    23   1    -0.23   0.14   0.08    -0.38  -0.24   0.07     0.07  -0.01  -0.03
                     19                     20                     21
                      A                      A                      A
 Frequencies --    767.8617               789.5993               802.0734
 Red. masses --      1.4117                 1.4220                 1.7348
 Frc consts  --      0.4904                 0.5224                 0.6576
 IR Inten    --    108.0479               127.9730                89.7056
  Atom  AN      X      Y      Z        X      Y      Z        X      Y      Z
     1   1     0.16  -0.34  -0.10    -0.12   0.27   0.07    -0.05   0.13   0.03
     2   6    -0.03   0.01   0.01     0.01   0.02  -0.03     0.00   0.01  -0.02
     3   1     0.11   0.08  -0.10    -0.11   0.04   0.08    -0.05   0.04   0.04
     4   1     0.09   0.37  -0.10    -0.05  -0.28   0.08    -0.02  -0.12   0.03
     5   6    -0.09  -0.02   0.04     0.02  -0.01  -0.06     0.00  -0.01  -0.03
     6   1     0.24   0.39   0.01    -0.12  -0.22  -0.02    -0.03  -0.08  -0.01
     7   1     0.05  -0.35  -0.37    -0.12   0.27   0.11    -0.06   0.12   0.00
     8   8     0.01  -0.02   0.01    -0.03  -0.02   0.07    -0.02  -0.02   0.05
     9   1    -0.08   0.09   0.02    -0.18   0.23   0.06     0.16  -0.37  -0.09
    10   6     0.01   0.02  -0.01     0.02   0.02  -0.02     0.00   0.04   0.04
    11   1     0.01  -0.13   0.06     0.04  -0.32   0.14    -0.07   0.24  -0.20
    12   1    -0.05   0.07   0.03    -0.11   0.08   0.09    -0.02   0.21  -0.18
    13   6     0.07   0.02  -0.01     0.10   0.03  -0.04     0.06   0.03   0.13
    14   1     0.14  -0.04   0.15     0.23  -0.17   0.29    -0.10   0.25  -0.27
    15   1    -0.11   0.06   0.02    -0.29   0.15   0.03     0.47  -0.19   0.02
    16   6     0.04  -0.09  -0.01     0.01  -0.06  -0.03     0.03  -0.13  -0.04
    17   6    -0.05   0.09  -0.02    -0.04   0.06  -0.02    -0.04   0.09  -0.03
    18   1    -0.04   0.06  -0.01    -0.03   0.06  -0.02     0.02   0.00   0.06
    19   1    -0.02   0.05  -0.03    -0.02   0.07  -0.03    -0.08   0.09  -0.02
    20   8     0.00  -0.01   0.00     0.00  -0.01   0.00     0.00   0.00   0.01
    21   1    -0.01  -0.09   0.05    -0.03  -0.03  -0.02    -0.01  -0.05   0.03
    22   8     0.00  -0.01   0.00     0.01  -0.01   0.02    -0.03  -0.01  -0.06
    23   1    -0.13  -0.15   0.03    -0.20  -0.19   0.09    -0.16  -0.27   0.00
                     22                     23                     24
                      A                      A                      A
 Frequencies --    881.5508               909.7597               981.5577
 Red. masses --      2.1711                 2.0752                 1.6436
 Frc consts  --      0.9941                 1.0119                 0.9330
 IR Inten    --     27.1820                25.4361               111.2177
  Atom  AN      X      Y      Z        X      Y      Z        X      Y      Z
     1   1     0.01   0.02   0.06     0.07  -0.01   0.15     0.04  -0.05   0.03
     2   6    -0.03   0.05  -0.03    -0.09   0.15  -0.09    -0.03   0.03  -0.01
     3   1    -0.04   0.24   0.02    -0.07   0.75   0.02     0.01   0.15  -0.01
     4   1     0.04  -0.04   0.04     0.14  -0.03   0.09     0.04   0.06   0.01
     5   6    -0.03  -0.04  -0.03    -0.03  -0.12  -0.07     0.03  -0.02   0.02
     6   1     0.01  -0.07   0.01     0.08  -0.20   0.04     0.00  -0.09   0.03
     7   1    -0.03  -0.01  -0.02     0.07  -0.22   0.07     0.11  -0.13   0.13
     8   8     0.01  -0.02   0.05     0.09  -0.05   0.09     0.01   0.01  -0.03
     9   1     0.13   0.04   0.01     0.01  -0.03   0.00    -0.15   0.10   0.00
    10   6    -0.03  -0.08  -0.01     0.00   0.00   0.00     0.02   0.12  -0.01
    11   1     0.04   0.20   0.02    -0.01   0.02  -0.01    -0.04  -0.13  -0.01
    12   1     0.21  -0.38   0.04     0.00   0.01  -0.01    -0.19   0.35   0.00
    13   6    -0.09  -0.01  -0.05    -0.01   0.00   0.00     0.00  -0.10   0.02
    14   1    -0.03   0.21  -0.03    -0.01   0.00   0.00    -0.10  -0.36  -0.06
    15   1    -0.04   0.00  -0.05    -0.01  -0.01   0.00     0.07  -0.04   0.03
    16   6     0.17   0.07  -0.02    -0.02   0.02   0.02    -0.09  -0.05   0.04
    17   6    -0.06   0.04  -0.14     0.02  -0.02   0.07     0.03  -0.02  -0.11
    18   1     0.18  -0.20   0.23    -0.10   0.10  -0.12     0.31  -0.21   0.28
    19   1    -0.41   0.43  -0.01     0.21  -0.23   0.00    -0.35   0.25   0.03
    20   8     0.01  -0.01   0.03    -0.01  -0.01  -0.01     0.00   0.01   0.02
    21   1     0.05   0.00   0.08    -0.03   0.02  -0.06     0.13   0.15   0.11
    22   8     0.01  -0.02   0.11    -0.01   0.01  -0.05     0.01   0.00   0.01
    23   1     0.08  -0.17   0.10     0.08   0.20  -0.02     0.15   0.11  -0.02
                     25                     26                     27
                      A                      A                      A
 Frequencies --   1034.8426              1079.3363              1091.5664
 Red. masses --      1.9997                 1.9313                 2.0255
 Frc consts  --      1.2617                 1.3256                 1.4219
 IR Inten    --     19.1632                 8.9992                10.4651
  Atom  AN      X      Y      Z        X      Y      Z        X      Y      Z
     1   1     0.01  -0.01   0.00    -0.01   0.03   0.02     0.01  -0.02   0.03
     2   6    -0.01   0.01   0.00     0.02  -0.03  -0.01     0.02  -0.06  -0.02
     3   1     0.01   0.03  -0.01    -0.03  -0.04   0.03    -0.03  -0.03   0.03
     4   1     0.01   0.04   0.00     0.00  -0.12   0.01     0.01  -0.18   0.03
     5   6     0.02  -0.01   0.01    -0.06   0.04  -0.02    -0.08   0.07  -0.04
     6   1     0.01  -0.04   0.01     0.05   0.07   0.02     0.03   0.13   0.00
     7   1     0.06  -0.06   0.05    -0.10   0.09  -0.14    -0.12   0.14  -0.14
     8   8     0.00   0.00  -0.02     0.03  -0.01   0.03     0.05  -0.02   0.05
     9   1    -0.03   0.15   0.05    -0.21  -0.05   0.01    -0.02   0.56   0.03
    10   6     0.04  -0.15  -0.04     0.10   0.01   0.00    -0.10   0.07  -0.10
    11   1     0.12  -0.28   0.16     0.00  -0.46   0.00     0.07   0.23   0.17
    12   1     0.05  -0.30   0.18    -0.22   0.32   0.04     0.11  -0.34   0.18
    13   6    -0.01   0.17   0.08    -0.14  -0.01   0.02     0.06  -0.14   0.11
    14   1    -0.12   0.10  -0.09    -0.34  -0.37  -0.22    -0.04  -0.17  -0.08
    15   1     0.29   0.61   0.15     0.13   0.03  -0.01     0.36   0.21   0.16
    16   6    -0.09  -0.04   0.05     0.16   0.09   0.05     0.02   0.01   0.01
    17   6     0.06   0.00  -0.04     0.02   0.04   0.03    -0.04  -0.03   0.01
    18   1     0.19  -0.10   0.15    -0.04  -0.12   0.01    -0.05   0.03  -0.03
    19   1    -0.12   0.06   0.02     0.11  -0.07  -0.01    -0.01  -0.03   0.00
    20   8    -0.04  -0.02   0.00    -0.03  -0.03  -0.01     0.04   0.03   0.00
    21   1     0.06   0.09   0.06    -0.07  -0.10  -0.03     0.02   0.00   0.00
    22   8    -0.01   0.00  -0.07    -0.02   0.00  -0.05    -0.02   0.00  -0.05
    23   1    -0.04  -0.03  -0.04     0.00  -0.27  -0.06     0.01   0.09  -0.06
                     28                     29                     30
                      A                      A                      A
 Frequencies --   1100.3659              1112.2838              1125.4786
 Red. masses --      2.4134                 1.8263                 1.8006
 Frc consts  --      1.7217                 1.3312                 1.3438
 IR Inten    --     50.7926                38.6563                 6.1974
  Atom  AN      X      Y      Z        X      Y      Z        X      Y      Z
     1   1     0.17  -0.49   0.10     0.16  -0.39   0.13    -0.01   0.18   0.24
     2   6    -0.06  -0.15  -0.04    -0.10  -0.04  -0.03     0.03  -0.04  -0.13
     3   1     0.06   0.19  -0.05     0.06   0.35  -0.07    -0.18   0.25   0.14
     4   1     0.19  -0.20   0.09     0.21   0.02   0.08     0.10  -0.55   0.14
     5   6    -0.04   0.22  -0.11     0.15   0.07   0.06    -0.05   0.06   0.18
     6   1    -0.14   0.27  -0.14    -0.10  -0.05  -0.01     0.33   0.01   0.35
     7   1     0.02   0.23   0.17     0.25  -0.04   0.36    -0.10  -0.02  -0.34
     8   8     0.06  -0.05   0.09    -0.08  -0.01  -0.05     0.01  -0.01  -0.08
     9   1     0.05  -0.22  -0.01    -0.05   0.11   0.01     0.02  -0.08   0.00
    10   6     0.02  -0.03   0.04     0.01   0.01  -0.03     0.01  -0.01   0.01
    11   1    -0.03   0.01  -0.07     0.03  -0.07   0.04    -0.01   0.00  -0.02
    12   1    -0.01   0.08  -0.08    -0.01  -0.03   0.06    -0.01   0.03  -0.02
    13   6     0.00   0.05  -0.05    -0.01  -0.01   0.03     0.00   0.03  -0.02
    14   1     0.08   0.13   0.09    -0.07  -0.05  -0.07     0.03   0.06   0.03
    15   1    -0.18  -0.07  -0.06     0.11   0.07   0.04    -0.05   0.00  -0.01
    16   6    -0.06  -0.02   0.03     0.04   0.01  -0.05    -0.03  -0.02  -0.01
    17   6     0.05   0.01  -0.03    -0.07  -0.02   0.03    -0.01  -0.01  -0.01
    18   1     0.17   0.03   0.10    -0.23  -0.10  -0.12     0.00  -0.02   0.00
    19   1    -0.10  -0.02   0.03     0.11   0.08  -0.04    -0.02   0.04   0.00
    20   8    -0.03  -0.02   0.00     0.05   0.04   0.00     0.01   0.01   0.00
    21   1     0.10   0.09   0.12    -0.14  -0.19  -0.13     0.00  -0.01  -0.01
    22   8     0.01   0.00   0.00     0.00   0.00   0.01     0.01   0.00   0.02
    23   1     0.09   0.21   0.11    -0.04  -0.35   0.04     0.02   0.05  -0.08
                     31                     32                     33
                      A                      A                      A
 Frequencies --   1162.3544              1230.5765              1259.8571
 Red. masses --      3.4589                 1.1991                 1.8161
 Frc consts  --      2.7533                 1.0699                 1.6983
 IR Inten    --    191.0422                58.9920                 8.1575
  Atom  AN      X      Y      Z        X      Y      Z        X      Y      Z
     1   1     0.04  -0.07   0.06     0.01  -0.03   0.02     0.00   0.02   0.01
     2   6    -0.03  -0.01  -0.02    -0.01   0.00   0.00     0.01   0.01  -0.01
     3   1     0.00   0.13  -0.01     0.01   0.04  -0.01    -0.01   0.00   0.01
     4   1     0.08  -0.02   0.03     0.03   0.02   0.01    -0.01  -0.03   0.00
     5   6     0.06   0.01   0.07     0.03   0.00   0.02     0.00   0.00   0.01
     6   1     0.03  -0.06   0.07    -0.01  -0.01   0.00     0.01   0.00   0.02
     7   1     0.08  -0.03   0.05    -0.01   0.05  -0.01     0.06  -0.08   0.05
     8   8    -0.05   0.00  -0.04    -0.02   0.00  -0.01    -0.01   0.00  -0.01
     9   1     0.07   0.18  -0.01    -0.09   0.07   0.00     0.13  -0.18   0.00
    10   6    -0.08   0.03  -0.03     0.03   0.00  -0.03    -0.04   0.00   0.07
    11   1     0.00   0.25   0.03     0.04  -0.15   0.04    -0.09   0.20  -0.11
    12   1     0.10  -0.19   0.01    -0.05   0.02   0.07     0.08   0.00  -0.13
    13   6     0.07  -0.08   0.01    -0.04   0.01   0.03     0.03  -0.02  -0.08
    14   1     0.09  -0.12   0.04    -0.06   0.12  -0.06     0.12  -0.22   0.15
    15   1    -0.02  -0.18  -0.01     0.04  -0.12  -0.01    -0.04   0.29   0.01
    16   6     0.02   0.12   0.00     0.06  -0.02  -0.05     0.02   0.06   0.15
    17   6     0.24   0.16   0.04    -0.04  -0.04  -0.01    -0.06  -0.04  -0.05
    18   1     0.31   0.33   0.05     0.16   0.71  -0.08     0.12   0.08   0.10
    19   1     0.12  -0.04   0.07    -0.28  -0.31   0.08    -0.29  -0.51   0.06
    20   8    -0.20  -0.15  -0.02     0.01  -0.01   0.02     0.05   0.04   0.03
    21   1     0.02   0.13   0.11     0.21   0.30   0.13     0.07   0.09   0.01
    22   8     0.00  -0.01  -0.01    -0.01   0.00   0.02    -0.01   0.01  -0.12
    23   1    -0.24  -0.47   0.06    -0.04   0.08  -0.11    -0.15  -0.43   0.15
                     34                     35                     36
                      A                      A                      A
 Frequencies --   1287.1245              1300.6785              1318.8769
 Red. masses --      1.1467                 1.2003                 1.3110
 Frc consts  --      1.1192                 1.1964                 1.3436
 IR Inten    --      2.6802                 4.5659                68.5702
  Atom  AN      X      Y      Z        X      Y      Z        X      Y      Z
     1   1     0.04  -0.22  -0.03    -0.01   0.05   0.00     0.01  -0.05  -0.02
     2   6    -0.07  -0.01   0.04     0.02   0.00  -0.01    -0.01   0.00   0.01
     3   1     0.09   0.08  -0.08    -0.02  -0.02   0.02     0.01  -0.03  -0.01
     4   1     0.06   0.24  -0.01    -0.02  -0.06   0.00    -0.01   0.03   0.00
     5   6     0.05  -0.02   0.00    -0.01   0.01  -0.01    -0.01   0.01  -0.01
     6   1     0.18  -0.34   0.20    -0.06   0.09  -0.06     0.09  -0.14   0.10
     7   1    -0.37   0.55  -0.36     0.09  -0.13   0.09    -0.04   0.05  -0.04
     8   8     0.02   0.01  -0.02     0.00   0.00   0.01     0.01   0.00  -0.01
     9   1     0.05  -0.07   0.00     0.09  -0.19   0.01    -0.14   0.03   0.02
    10   6    -0.02   0.00   0.03    -0.02   0.00   0.07     0.05   0.02   0.00
    11   1    -0.03   0.07  -0.04    -0.08   0.14  -0.10     0.00  -0.09  -0.07
    12   1     0.03  -0.01  -0.04     0.04   0.05  -0.11    -0.09   0.17   0.01
    13   6     0.01   0.01  -0.01     0.00  -0.01  -0.03    -0.05  -0.12  -0.03
    14   1    -0.03  -0.19  -0.01    -0.07  -0.38  -0.03     0.23   0.67   0.19
    15   1     0.00   0.14   0.02     0.08   0.56   0.09     0.16   0.28   0.05
    16   6     0.01  -0.01   0.00     0.03  -0.03  -0.06    -0.03   0.01   0.04
    17   6     0.00   0.00   0.00     0.00  -0.03   0.03     0.01  -0.03   0.02
    18   1     0.00  -0.02   0.00    -0.03   0.35  -0.15     0.00   0.19  -0.07
    19   1     0.01   0.03  -0.01     0.07   0.41  -0.01     0.04   0.30  -0.01
    20   8     0.00   0.00   0.00    -0.02  -0.01  -0.02    -0.01   0.00   0.00
    21   1     0.00   0.02  -0.01     0.04   0.06   0.04    -0.03  -0.02  -0.02
    22   8     0.00   0.00   0.00     0.00   0.00   0.03     0.00   0.00  -0.03
    23   1    -0.03   0.09  -0.08     0.08   0.03  -0.11     0.06  -0.23   0.16
                     37                     38                     39
                      A                      A                      A
 Frequencies --   1378.6096              1399.3621              1416.4390
 Red. masses --      1.2494                 1.3364                 1.3421
 Frc consts  --      1.3990                 1.5419                 1.5865
 IR Inten    --     98.8675                 3.0462                30.6780
  Atom  AN      X      Y      Z        X      Y      Z        X      Y      Z
     1   1    -0.10   0.19   0.09    -0.12   0.20   0.05    -0.27   0.35  -0.10
     2   6     0.00  -0.05  -0.03     0.01  -0.06  -0.01     0.04  -0.13   0.03
     3   1    -0.01   0.25   0.04    -0.03   0.27   0.08     0.04   0.47   0.15
     4   1     0.09   0.12  -0.06     0.00   0.19  -0.12    -0.13   0.41  -0.26
     5   6     0.06  -0.06   0.06     0.02  -0.04   0.03    -0.04   0.06  -0.04
     6   1    -0.33   0.41  -0.33    -0.13   0.25  -0.16     0.20  -0.20   0.19
     7   1    -0.11   0.16  -0.13    -0.13   0.16  -0.09     0.10  -0.10   0.14
     8   8    -0.02   0.01   0.01     0.00   0.01  -0.01     0.01  -0.01  -0.01
     9   1    -0.06   0.00   0.02     0.04  -0.04  -0.03     0.01  -0.06  -0.02
    10   6     0.02   0.00   0.02    -0.02   0.01  -0.02     0.00   0.02   0.00
    11   1    -0.03   0.02  -0.08     0.02  -0.09   0.07    -0.02  -0.05   0.00
    12   1    -0.02   0.08  -0.03     0.06  -0.12   0.05     0.04  -0.03   0.01
    13   6    -0.02  -0.06  -0.02     0.01   0.05   0.01     0.00  -0.01   0.00
    14   1     0.07   0.18   0.06    -0.02  -0.12   0.01    -0.02   0.01  -0.04
    15   1     0.09   0.25   0.04    -0.05  -0.32  -0.06     0.00   0.11   0.03
    16   6     0.02   0.01   0.00     0.00  -0.01   0.08    -0.02   0.00  -0.05
    17   6     0.01   0.03  -0.01    -0.02  -0.07   0.01     0.01   0.03   0.00
    18   1     0.03  -0.19   0.09     0.02   0.23  -0.06    -0.02  -0.03  -0.02
    19   1     0.04  -0.17  -0.01     0.07   0.46  -0.03    -0.09  -0.20   0.04
    20   8     0.00  -0.01   0.00     0.00   0.01  -0.01     0.00   0.00   0.01
    21   1     0.02   0.02   0.01     0.02   0.01   0.02    -0.06  -0.06  -0.04
    22   8    -0.01   0.00   0.01     0.00   0.01  -0.07     0.01   0.00   0.03
    23   1    -0.26   0.25  -0.23     0.19  -0.10   0.39     0.09  -0.06  -0.01
                     40                     41                     42
                      A                      A                      A
 Frequencies --   1422.0184              1431.0548              1449.4040
 Red. masses --      1.2254                 1.2341                 1.0830
 Frc consts  --      1.4599                 1.4891                 1.3405
 IR Inten    --      4.8823                51.0653                35.9660
  Atom  AN      X      Y      Z        X      Y      Z        X      Y      Z
     1   1    -0.02   0.04   0.02     0.06  -0.07   0.04     0.02  -0.04  -0.02
     2   6     0.00  -0.01   0.00     0.00   0.02  -0.01     0.00   0.01  -0.01
     3   1    -0.03   0.05   0.04    -0.05  -0.07   0.00    -0.02   0.00   0.01
     4   1    -0.02   0.05  -0.04     0.00  -0.07   0.03    -0.04  -0.05   0.00
     5   6     0.00  -0.01   0.00     0.00  -0.03   0.02    -0.02  -0.07  -0.02
     6   1    -0.03   0.03  -0.03    -0.17   0.12  -0.13     0.58   0.44   0.07
     7   1    -0.03   0.03  -0.03    -0.11   0.08  -0.16    -0.13   0.33   0.56
     8   8     0.00   0.00   0.00     0.02   0.01   0.00    -0.02   0.00  -0.02
     9   1    -0.10   0.49   0.17     0.00  -0.16  -0.04    -0.02   0.00   0.00
    10   6     0.03  -0.13   0.01     0.00   0.04   0.00     0.00   0.00   0.00
    11   1     0.08   0.53  -0.12    -0.02  -0.12   0.02    -0.01   0.00  -0.02
    12   1    -0.33   0.40  -0.15     0.07  -0.09   0.06     0.00   0.00   0.00
    13   6     0.01   0.02   0.01     0.00  -0.02   0.01     0.00  -0.01   0.00
    14   1    -0.06  -0.06  -0.08    -0.07  -0.01  -0.10    -0.01   0.01  -0.01
    15   1    -0.07  -0.01   0.01    -0.03   0.19   0.06     0.00   0.04   0.01
    16   6    -0.01   0.00  -0.02    -0.04   0.00  -0.08     0.01   0.00  -0.01
    17   6     0.01   0.00   0.00     0.05   0.03  -0.02     0.01   0.00   0.00
    18   1     0.00   0.06  -0.03     0.01   0.08  -0.08     0.02   0.00   0.01
    19   1    -0.06  -0.04   0.02    -0.26  -0.30   0.09    -0.01  -0.03   0.00
    20   8     0.00   0.00   0.01    -0.01   0.02   0.03     0.00   0.00   0.00
    21   1    -0.05  -0.06  -0.02    -0.25  -0.31  -0.12    -0.03  -0.04  -0.01
    22   8     0.00   0.00   0.00     0.02   0.00   0.02     0.00   0.00   0.00
    23   1     0.16  -0.07   0.17     0.44  -0.10   0.42    -0.02   0.07   0.05
                     43                     44                     45
                      A                      A                      A
 Frequencies --   1465.6110              1480.4407              1490.5130
 Red. masses --      1.1932                 1.1113                 1.0404
 Frc consts  --      1.5100                 1.4350                 1.3618
 IR Inten    --     67.1495                 8.1375                11.6709
  Atom  AN      X      Y      Z        X      Y      Z        X      Y      Z
     1   1     0.02  -0.01   0.04     0.01  -0.01   0.02    -0.27   0.26  -0.33
     2   6     0.00   0.00  -0.01     0.00   0.00   0.00    -0.04  -0.01   0.03
     3   1    -0.04  -0.01   0.03    -0.02  -0.01   0.02     0.52   0.07  -0.44
     4   1    -0.01   0.02  -0.01    -0.01   0.01  -0.01     0.33  -0.21   0.27
     5   6     0.00   0.00   0.01     0.00   0.00   0.00    -0.02   0.00   0.01
     6   1     0.01   0.00   0.02     0.01   0.01   0.00     0.01   0.04   0.01
     7   1    -0.01   0.01  -0.02    -0.01   0.01   0.00     0.00  -0.03   0.00
     8   8    -0.01   0.00  -0.01     0.00   0.00   0.00     0.00   0.00   0.00
     9   1    -0.02  -0.04  -0.01    -0.12   0.00   0.01    -0.05   0.08   0.03
    10   6     0.01   0.01   0.00     0.01  -0.01   0.00     0.00   0.00   0.01
    11   1    -0.01  -0.02  -0.01    -0.03   0.05  -0.09    -0.06  -0.04  -0.10
    12   1     0.01   0.00   0.02     0.00  -0.04   0.04     0.07  -0.02  -0.08
    13   6     0.01  -0.03   0.02    -0.06   0.04  -0.02     0.00   0.00   0.01
    14   1    -0.10   0.07  -0.21     0.20  -0.23   0.54    -0.01   0.00  -0.01
    15   1    -0.17   0.17   0.08     0.61  -0.14  -0.13     0.00   0.00   0.01
    16   6     0.00   0.01  -0.05    -0.01   0.00  -0.04     0.00   0.00  -0.01
    17   6    -0.06   0.04   0.04     0.01   0.03   0.02     0.00   0.00   0.00
    18   1    -0.13  -0.25   0.09    -0.19  -0.13  -0.13    -0.01   0.00  -0.01
    19   1     0.21  -0.11  -0.05    -0.13  -0.06   0.07    -0.01  -0.01   0.01
    20   8     0.02  -0.04  -0.04     0.01  -0.02  -0.01     0.00   0.00   0.00
    21   1     0.41   0.52   0.19     0.13   0.16   0.06     0.01   0.01   0.01
    22   8     0.01   0.00   0.00     0.01   0.00   0.01     0.00   0.00   0.00
    23   1     0.15  -0.04   0.45     0.08   0.01   0.16     0.04   0.01   0.10
                     46                     47                     48
                      A                      A                      A
 Frequencies --   1498.5231              1503.7326              1505.1624
 Red. masses --      1.0468                 1.0628                 1.0778
 Frc consts  --      1.3850                 1.4160                 1.4387
 IR Inten    --      6.3368                 5.3317                 8.0392
  Atom  AN      X      Y      Z        X      Y      Z        X      Y      Z
     1   1    -0.05   0.26   0.51    -0.01  -0.03  -0.14    -0.02  -0.07  -0.24
     2   6    -0.03  -0.02  -0.03     0.00   0.00   0.01     0.01   0.00   0.01
     3   1     0.00  -0.30  -0.10     0.04   0.07  -0.01     0.06   0.13  -0.01
     4   1     0.52   0.30   0.09    -0.09  -0.07   0.00    -0.16  -0.14  -0.01
     5   6    -0.02   0.00  -0.02     0.00   0.00   0.00     0.01   0.00   0.01
     6   1     0.08  -0.03   0.04    -0.01  -0.02   0.01    -0.03   0.04  -0.02
     7   1     0.02  -0.03   0.07     0.01  -0.02  -0.01    -0.01   0.02  -0.02
     8   8     0.00   0.00   0.00     0.00   0.00   0.00     0.00   0.00   0.00
     9   1    -0.06  -0.18  -0.05    -0.35  -0.26  -0.04    -0.18  -0.26  -0.07
    10   6     0.01   0.00  -0.02     0.03   0.00  -0.02     0.02   0.00  -0.03
    11   1     0.10   0.16   0.11     0.05   0.29  -0.05     0.12   0.26   0.11
    12   1    -0.15   0.00   0.24    -0.15  -0.11   0.42    -0.21  -0.03   0.39
    13   6     0.01   0.00  -0.01     0.00   0.01  -0.01     0.02  -0.01  -0.01
    14   1     0.00  -0.01  -0.02     0.03  -0.08   0.07    -0.03   0.04  -0.11
    15   1    -0.03   0.02   0.00     0.08   0.02  -0.02    -0.17   0.03   0.02
    16   6     0.00   0.00   0.00     0.00   0.00  -0.02     0.01   0.00   0.04
    17   6     0.01   0.00   0.00    -0.05  -0.01  -0.02     0.04   0.01   0.02
    18   1    -0.04  -0.01  -0.05     0.33   0.11   0.34    -0.32  -0.11  -0.32
    19   1    -0.06   0.01   0.02     0.38  -0.08  -0.17    -0.36   0.10   0.16
    20   8     0.00   0.00   0.00    -0.01   0.01   0.01     0.01  -0.01  -0.01
    21   1     0.00   0.00   0.00    -0.08  -0.09  -0.03     0.08   0.09   0.03
    22   8     0.00   0.00   0.00     0.00   0.00   0.01     0.00   0.00  -0.01
    23   1     0.00  -0.01  -0.02     0.02   0.02   0.07    -0.07  -0.02  -0.11
                     49                     50                     51
                      A                      A                      A
 Frequencies --   1510.3694              1597.6479              2960.7203
 Red. masses --      1.0554                 1.1536                 1.0627
 Frc consts  --      1.4185                 1.7349                 5.4886
 IR Inten    --      4.0751               666.8841                16.0977
  Atom  AN      X      Y      Z        X      Y      Z        X      Y      Z
     1   1    -0.04   0.01  -0.13     0.01  -0.01   0.00     0.00   0.00   0.00
     2   6     0.00   0.00   0.01     0.00   0.00   0.00     0.00   0.00   0.00
     3   1     0.08   0.06  -0.06    -0.01  -0.01   0.02    -0.02   0.00  -0.02
     4   1    -0.02  -0.07   0.03    -0.02   0.01  -0.01     0.01  -0.01  -0.02
     5   6     0.00  -0.01   0.01     0.01   0.03   0.01     0.01  -0.05  -0.05
     6   1     0.00   0.03  -0.01     0.03  -0.15   0.10    -0.37   0.32   0.78
     7   1    -0.02   0.02   0.00     0.09  -0.11   0.00     0.33   0.18  -0.08
     8   8     0.00   0.00   0.00    -0.04  -0.01  -0.01     0.00   0.00   0.00
     9   1     0.56  -0.11  -0.10     0.03  -0.01   0.00     0.00   0.00   0.00
    10   6    -0.04  -0.01  -0.03     0.00   0.00   0.00     0.00   0.00   0.00
    11   1     0.29   0.01   0.58     0.02   0.01   0.03     0.00   0.00   0.00
    12   1    -0.27   0.26   0.01    -0.03   0.04  -0.01     0.00   0.00   0.00
    13   6    -0.03  -0.01  -0.02    -0.02  -0.01   0.00     0.00   0.00   0.00
    14   1     0.04   0.00   0.11    -0.03  -0.02  -0.02     0.00   0.00   0.00
    15   1     0.12   0.05  -0.02     0.02   0.07   0.01     0.00   0.00   0.00
    16   6     0.00   0.00  -0.02     0.08  -0.02  -0.01     0.00   0.00   0.00
    17   6    -0.01   0.00   0.00     0.04  -0.01  -0.01     0.00   0.00   0.00
    18   1     0.06   0.01   0.08     0.02   0.01  -0.05     0.00   0.00   0.00
    19   1     0.09  -0.05  -0.04    -0.08   0.03   0.03     0.00   0.00   0.00
    20   8     0.00   0.00   0.00    -0.01   0.01   0.01     0.00   0.00   0.00
    21   1     0.01   0.02   0.01    -0.10  -0.15  -0.02     0.00   0.00   0.00
    22   8     0.00   0.00   0.01     0.00   0.00  -0.04     0.00   0.00   0.00
    23   1     0.04  -0.03   0.03    -0.46   0.56   0.59     0.01   0.00  -0.01
                     52                     53                     54
                      A                      A                      A
 Frequencies --   2998.5948              3012.2750              3045.5086
 Red. masses --      1.0934                 1.0647                 1.0351
 Frc consts  --      5.7926                 5.6918                 5.6566
 IR Inten    --      8.1455                32.7333                17.1213
  Atom  AN      X      Y      Z        X      Y      Z        X      Y      Z
     1   1    -0.06  -0.03   0.01     0.00   0.00   0.00     0.52   0.30  -0.13
     2   6     0.01   0.00   0.00     0.00   0.00   0.00     0.01  -0.05   0.01
     3   1    -0.01   0.00  -0.02     0.00   0.00   0.00    -0.38   0.08  -0.42
     4   1    -0.02   0.02   0.05     0.00   0.00   0.00    -0.21   0.18   0.46
     5   6    -0.07  -0.03   0.04     0.00   0.00   0.00     0.00   0.00   0.00
     6   1     0.13  -0.15  -0.31     0.00   0.00   0.00     0.00  -0.01   0.00
     7   1     0.77   0.48  -0.14     0.00   0.00   0.00     0.00   0.00   0.00
     8   8     0.00   0.00   0.00     0.00   0.00   0.00     0.00   0.00   0.00
     9   1     0.00   0.00   0.00     0.00   0.00   0.00     0.00   0.00  -0.02
    10   6     0.00   0.00   0.00     0.00   0.00   0.00     0.00   0.00   0.00
    11   1     0.00   0.00   0.00     0.00   0.00   0.00    -0.02   0.00   0.01
    12   1     0.00   0.00   0.00     0.00   0.00   0.00     0.01   0.01   0.01
    13   6     0.00   0.00   0.00     0.00   0.00   0.00     0.00   0.00   0.00
    14   1     0.00   0.00   0.00    -0.02   0.00   0.01    -0.01   0.00   0.01
    15   1     0.00   0.00   0.00     0.00   0.01  -0.04     0.00   0.00  -0.01
    16   6     0.00   0.00   0.00     0.00   0.00   0.00     0.00   0.00   0.00
    17   6     0.00   0.00   0.00    -0.04   0.01  -0.06     0.00   0.00   0.00
    18   1     0.00   0.00   0.00     0.20  -0.07  -0.20     0.00   0.00   0.00
    19   1     0.00   0.00   0.00     0.33   0.02   0.89     0.00   0.00   0.00
    20   8     0.00   0.00   0.00     0.00   0.00   0.00     0.00   0.00   0.00
    21   1     0.00   0.00   0.00    -0.01   0.00   0.01     0.00   0.00   0.00
    22   8     0.00   0.00   0.00     0.00   0.00   0.00     0.00   0.00   0.00
    23   1     0.01   0.00   0.00     0.00   0.00   0.00     0.00   0.00   0.00
                     55                     56                     57
                      A                      A                      A
 Frequencies --   3051.0528              3052.2293              3102.5115
 Red. masses --      1.0580                 1.0369                 1.1031
 Frc consts  --      5.8026                 5.6915                 6.2560
 IR Inten    --     25.3242                21.0245                 2.8284
  Atom  AN      X      Y      Z        X      Y      Z        X      Y      Z
     1   1     0.00   0.00   0.00     0.02   0.01   0.00     0.01   0.00   0.00
     2   6     0.00   0.00   0.00     0.00   0.00   0.00     0.00   0.00   0.00
     3   1     0.00   0.00   0.00    -0.01   0.00  -0.01     0.00   0.00   0.00
     4   1     0.00   0.00   0.00    -0.01   0.01   0.01     0.00   0.00   0.00
     5   6     0.00   0.00   0.00     0.00   0.00   0.00     0.00   0.00   0.00
     6   1     0.00   0.00   0.00     0.00   0.00   0.00     0.00   0.00   0.00
     7   1     0.00   0.00   0.00     0.00   0.00   0.00     0.00   0.00   0.00
     8   8     0.00   0.00   0.00     0.00   0.00   0.00     0.00   0.00   0.00
     9   1    -0.01   0.04  -0.17     0.04  -0.12   0.50    -0.03   0.06  -0.27
    10   6     0.01  -0.01   0.00    -0.02   0.04   0.00    -0.02   0.00   0.03
    11   1    -0.21   0.04   0.11     0.52  -0.09  -0.27     0.21  -0.04  -0.10
    12   1     0.07   0.06   0.04    -0.37  -0.32  -0.23     0.02   0.02   0.02
    13   6    -0.06   0.02  -0.01    -0.02   0.01  -0.01     0.03   0.01  -0.08
    14   1     0.66  -0.13  -0.37     0.20  -0.04  -0.11    -0.46   0.09   0.24
    15   1     0.05  -0.12   0.53     0.02  -0.04   0.18     0.09  -0.17   0.73
    16   6     0.00   0.00   0.00     0.00   0.00   0.00     0.00   0.00   0.00
    17   6     0.00   0.00   0.00     0.00   0.00   0.00     0.00   0.00   0.00
    18   1     0.00   0.00   0.00     0.00   0.00   0.00     0.06  -0.02  -0.05
    19   1     0.01   0.00   0.03     0.01   0.00   0.02     0.00   0.00   0.00
    20   8     0.00   0.00   0.00     0.00   0.00   0.00     0.00   0.00   0.00
    21   1     0.00   0.00   0.00     0.00   0.00   0.00     0.00   0.00   0.00
    22   8     0.00   0.00   0.00     0.00   0.00   0.00     0.00   0.00   0.00
    23   1     0.00   0.00   0.00     0.00   0.00   0.00    -0.01   0.00   0.00
                     58                     59                     60
                      A                      A                      A
 Frequencies --   3119.9262              3127.1391              3129.4683
 Red. masses --      1.1018                 1.1023                 1.0991
 Frc consts  --      6.3186                 6.3509                 6.3422
 IR Inten    --     33.5274                15.0220                21.0562
  Atom  AN      X      Y      Z        X      Y      Z        X      Y      Z
     1   1     0.62   0.37  -0.16    -0.03  -0.02   0.01    -0.01  -0.01   0.00
     2   6    -0.09  -0.02  -0.01     0.00   0.00   0.00     0.00   0.00   0.00
     3   1     0.41  -0.11   0.48    -0.04   0.01  -0.04     0.00   0.00   0.00
     4   1     0.05  -0.06  -0.15     0.01  -0.01  -0.02    -0.01   0.01   0.01
     5   6    -0.01   0.00   0.00     0.00   0.00   0.00     0.00   0.00   0.00
     6   1     0.01  -0.01  -0.01     0.00   0.00   0.00     0.00   0.00   0.00
     7   1     0.06   0.04  -0.01     0.00   0.00   0.00     0.00   0.00   0.00
     8   8     0.00   0.00   0.00     0.00   0.00   0.00     0.00   0.00   0.00
     9   1     0.00   0.00  -0.02    -0.03   0.02  -0.12     0.00  -0.01   0.04
    10   6     0.00   0.00   0.00    -0.08  -0.03   0.01    -0.02  -0.01  -0.01
    11   1     0.04  -0.01  -0.02     0.57  -0.11  -0.30     0.12  -0.02  -0.06
    12   1     0.02   0.02   0.01     0.44   0.39   0.28     0.14   0.12   0.08
    13   6     0.00   0.00   0.00    -0.01   0.00   0.02    -0.01   0.00   0.01
    14   1     0.01   0.00  -0.01     0.16  -0.04  -0.08     0.07  -0.01  -0.04
    15   1     0.00   0.00  -0.02    -0.01   0.03  -0.12    -0.01   0.02  -0.07
    16   6     0.00   0.00   0.00     0.00   0.00   0.00     0.00   0.00   0.00
    17   6     0.00   0.00   0.00     0.01  -0.01  -0.02    -0.05   0.02   0.07
    18   1     0.00   0.00   0.00    -0.17   0.06   0.16     0.66  -0.24  -0.60
    19   1     0.00   0.00   0.00     0.03   0.00   0.06    -0.10   0.00  -0.24
    20   8     0.00   0.00   0.00     0.00   0.00   0.00     0.00   0.00   0.00
    21   1     0.00   0.00   0.00     0.00   0.00   0.00    -0.01   0.01   0.01
    22   8     0.00   0.00   0.00     0.00   0.00   0.00     0.00   0.00   0.00
    23   1     0.00   0.00   0.00     0.00   0.00   0.00     0.01   0.00   0.00
                     61                     62                     63
                      A                      A                      A
 Frequencies --   3130.1418              3135.7873              3668.2257
 Red. masses --      1.1031                 1.1033                 1.0663
 Frc consts  --      6.3677                 6.3922                 8.4538
 IR Inten    --     18.0862                18.0147                77.5379
  Atom  AN      X      Y      Z        X      Y      Z        X      Y      Z
     1   1    -0.21  -0.13   0.03     0.01   0.01   0.00     0.00   0.00   0.00
     2   6     0.02  -0.01  -0.09     0.00   0.00   0.00     0.00   0.00   0.00
     3   1     0.33  -0.08   0.36     0.01   0.00   0.01     0.00   0.00   0.00
     4   1    -0.32   0.30   0.70     0.00   0.00   0.00     0.00   0.00   0.00
     5   6     0.00   0.00  -0.01     0.00   0.00   0.00     0.00   0.00   0.00
     6   1    -0.02   0.02   0.05     0.00   0.00   0.00     0.00   0.00   0.00
     7   1    -0.03  -0.02   0.00     0.00   0.00   0.00     0.00   0.00   0.00
     8   8     0.00   0.00   0.00     0.00   0.00   0.00     0.00   0.00   0.00
     9   1     0.00   0.00  -0.01     0.07  -0.20   0.75     0.00   0.00   0.00
    10   6     0.00   0.00   0.00    -0.01  -0.01  -0.09     0.00   0.00   0.00
    11   1     0.02   0.00  -0.01    -0.24   0.04   0.10     0.00   0.00   0.00
    12   1     0.01   0.01   0.01     0.33   0.28   0.19     0.00   0.00   0.00
    13   6     0.00   0.00   0.00     0.01   0.00  -0.03     0.00   0.00   0.00
    14   1     0.00   0.00   0.00    -0.12   0.03   0.06     0.00   0.00   0.00
    15   1     0.00   0.00   0.00     0.03  -0.06   0.24     0.00   0.00   0.00
    16   6     0.00   0.00   0.00     0.00   0.00   0.00     0.00   0.00   0.00
    17   6     0.00   0.00   0.00     0.00   0.00  -0.01     0.00   0.00   0.00
    18   1    -0.02   0.01   0.02    -0.04   0.02   0.04     0.02   0.00  -0.01
    19   1     0.00   0.00   0.01     0.01   0.00   0.02     0.00   0.01   0.01
    20   8     0.00   0.00   0.00     0.00   0.00   0.00    -0.05   0.02   0.03
    21   1     0.00   0.00   0.00     0.00   0.00   0.00     0.77  -0.32  -0.55
    22   8     0.00   0.00   0.00     0.00   0.00   0.00     0.00   0.00   0.00
    23   1     0.00   0.00   0.00     0.00   0.00   0.00    -0.02   0.00   0.01

 -------------------
 - Thermochemistry -
 -------------------
 Temperature   298.150 Kelvin.  Pressure   1.00000 Atm.
 Atom     1 has atomic number  1 and mass   1.00783
 Atom     2 has atomic number  6 and mass  12.00000
 Atom     3 has atomic number  1 and mass   1.00783
 Atom     4 has atomic number  1 and mass   1.00783
 Atom     5 has atomic number  6 and mass  12.00000
 Atom     6 has atomic number  1 and mass   1.00783
 Atom     7 has atomic number  1 and mass   1.00783
 Atom     8 has atomic number  8 and mass  15.99491
 Atom     9 has atomic number  1 and mass   1.00783
 Atom    10 has atomic number  6 and mass  12.00000
 Atom    11 has atomic number  1 and mass   1.00783
 Atom    12 has atomic number  1 and mass   1.00783
 Atom    13 has atomic number  6 and mass  12.00000
 Atom    14 has atomic number  1 and mass   1.00783
 Atom    15 has atomic number  1 and mass   1.00783
 Atom    16 has atomic number  6 and mass  12.00000
 Atom    17 has atomic number  6 and mass  12.00000
 Atom    18 has atomic number  1 and mass   1.00783
 Atom    19 has atomic number  1 and mass   1.00783
 Atom    20 has atomic number  8 and mass  15.99491
 Atom    21 has atomic number  1 and mass   1.00783
 Atom    22 has atomic number  8 and mass  15.99491
 Atom    23 has atomic number  1 and mass   1.00783
 Molecular mass:   134.09429 amu.
 Principal axes and moments of inertia in atomic units:
                           1         2         3
     Eigenvalues --  1191.475551442.013312193.79952
           X            0.99964  -0.00637   0.02624
           Y            0.00632   0.99998   0.00203
           Z           -0.02626  -0.00186   0.99965
 This molecule is an asymmetric top.
 Rotational symmetry number  1.
 Warning -- assumption of classical behavior for rotation
           may cause significant error
 Rotational temperatures (Kelvin)      0.07269     0.06006     0.03948
 Rotational constants (GHZ):           1.51471     1.25154     0.82266
    1 imaginary frequencies ignored.
 Zero-point vibrational energy     509784.9 (Joules/Mol)
                                  121.84151 (Kcal/Mol)
 Warning -- explicit consideration of  15 degrees of freedom as
           vibrations may cause significant error
 Vibrational temperatures:     84.98    91.43   119.45   153.61   211.59
          (Kelvin)            216.85   244.08   326.65   346.13   410.17
                              440.67   534.62   643.03   674.96   707.21
                              894.48   966.16  1104.78  1136.06  1154.00
                             1268.35  1308.94  1412.24  1488.91  1552.92
                             1570.52  1583.18  1600.33  1619.31  1672.37
                             1770.53  1812.65  1851.89  1871.39  1897.57
                             1983.51  2013.37  2037.94  2045.97  2058.97
                             2085.37  2108.69  2130.02  2144.52  2156.04
                             2163.54  2165.59  2173.08  2298.66  4259.82
                             4314.31  4333.99  4381.81  4389.78  4391.48
                             4463.82  4488.88  4499.26  4502.61  4503.58
                             4511.70  5277.76
 
 Zero-point correction=                           0.194167 (Hartree/Particle)
 Thermal correction to Energy=                    0.205953
 Thermal correction to Enthalpy=                  0.206898
 Thermal correction to Gibbs Free Energy=         0.155230
 Sum of electronic and zero-point Energies=           -462.427499
 Sum of electronic and thermal Energies=              -462.415713
 Sum of electronic and thermal Enthalpies=            -462.414768
 Sum of electronic and thermal Free Energies=         -462.466436
 
                     E (Thermal)             CV                S
                      KCal/Mol        Cal/Mol-Kelvin    Cal/Mol-Kelvin
 Total                  129.238             41.183            108.743
 Electronic               0.000              0.000              2.183
 Translational            0.889              2.981             40.592
 Rotational               0.889              2.981             29.712
 Vibrational            127.460             35.222             36.255
 Vibration     1          0.596              1.974              4.488
 Vibration     2          0.597              1.972              4.344
 Vibration     3          0.600              1.961              3.818
 Vibration     4          0.606              1.944              3.327
 Vibration     5          0.617              1.906              2.710
 Vibration     6          0.618              1.902              2.663
 Vibration     7          0.625              1.880              2.439
 Vibration     8          0.651              1.800              1.902
 Vibration     9          0.658              1.778              1.799
 Vibration    10          0.683              1.701              1.503
 Vibration    11          0.697              1.662              1.382
 Vibration    12          0.743              1.531              1.073
 Vibration    13          0.806              1.368              0.805
 Vibration    14          0.826              1.319              0.740
 Vibration    15          0.847              1.269              0.680
                       Q            Log10(Q)             Ln(Q)
 Total Bot       0.397193D-71        -71.400998       -164.406874
 Total V=0       0.811805D+18         17.909451         41.238036
 Vib (Bot)       0.312133D-85        -85.505660       -196.884058
 Vib (Bot)    1  0.349677D+01          0.543666          1.251838
 Vib (Bot)    2  0.324823D+01          0.511647          1.178111
 Vib (Bot)    3  0.247949D+01          0.394362          0.908053
 Vib (Bot)    4  0.191967D+01          0.283227          0.652155
 Vib (Bot)    5  0.137994D+01          0.139861          0.322042
 Vib (Bot)    6  0.134505D+01          0.128738          0.296431
 Vib (Bot)    7  0.118808D+01          0.074844          0.172335
 Vib (Bot)    8  0.868664D+00         -0.061148         -0.140798
 Vib (Bot)    9  0.814842D+00         -0.088927         -0.204761
 Vib (Bot)   10  0.672594D+00         -0.172247         -0.396613
 Vib (Bot)   11  0.618705D+00         -0.208517         -0.480127
 Vib (Bot)   12  0.489430D+00         -0.310310         -0.714514
 Vib (Bot)   13  0.384656D+00         -0.414927         -0.955405
 Vib (Bot)   14  0.359818D+00         -0.443917         -1.022157
 Vib (Bot)   15  0.336873D+00         -0.472534         -1.088050
 Vib (V=0)       0.637954D+04          3.804790          8.760852
 Vib (V=0)    1  0.403233D+01          0.605556          1.394345
 Vib (V=0)    2  0.378649D+01          0.578237          1.331439
 Vib (V=0)    3  0.302940D+01          0.481357          1.108365
 Vib (V=0)    4  0.248372D+01          0.395103          0.909757
 Vib (V=0)    5  0.196773D+01          0.293966          0.676882
 Vib (V=0)    6  0.193498D+01          0.286676          0.660095
 Vib (V=0)    7  0.178900D+01          0.252610          0.581657
 Vib (V=0)    8  0.150229D+01          0.176753          0.406988
 Vib (V=0)    9  0.145602D+01          0.163166          0.375704
 Vib (V=0)   10  0.133808D+01          0.126483          0.291238
 Vib (V=0)   11  0.129548D+01          0.112432          0.258885
 Vib (V=0)   12  0.119967D+01          0.079063          0.182049
 Vib (V=0)   13  0.113084D+01          0.053402          0.122962
 Vib (V=0)   14  0.111601D+01          0.047668          0.109760
 Vib (V=0)   15  0.110290D+01          0.042534          0.097939
 Electronic      0.300000D+01          0.477121          1.098612
 Translational   0.610336D+08          7.785569         17.926936
 Rotational      0.694978D+06          5.841971         13.451636
 ***** Axes restored to original set *****
 -------------------------------------------------------------------
 Center     Atomic                   Forces (Hartrees/Bohr)
 Number     Number              X              Y              Z
 -------------------------------------------------------------------
      1        1          -0.000000347    0.000000091    0.000000154
      2        6          -0.000000197   -0.000000045    0.000000008
      3        1           0.000000110    0.000000166    0.000000053
      4        1           0.000000013    0.000000096    0.000000003
      5        6          -0.000000093    0.000000112   -0.000000159
      6        1          -0.000000041    0.000000067    0.000000087
      7        1          -0.000000109    0.000000116    0.000000104
      8        8          -0.000000112    0.000000256   -0.000000094
      9        1           0.000000078   -0.000000059   -0.000000011
     10        6           0.000000110    0.000000042   -0.000000227
     11        1           0.000000485    0.000000040   -0.000000057
     12        1           0.000000154   -0.000000101    0.000000002
     13        6           0.000000089   -0.000000048   -0.000000044
     14        1          -0.000000004   -0.000000120   -0.000000060
     15        1          -0.000000002   -0.000000078   -0.000000052
     16        6           0.000000055   -0.000000033   -0.000000150
     17        6          -0.000000046   -0.000000023    0.000000000
     18        1          -0.000000088   -0.000000107   -0.000000043
     19        1          -0.000000063   -0.000000095   -0.000000042
     20        8          -0.000000061   -0.000000097    0.000000036
     21        1          -0.000000067   -0.000000079    0.000000016
     22        8           0.000000334   -0.000000171    0.000000040
     23        1          -0.000000198    0.000000070    0.000000438
 -------------------------------------------------------------------
 Cartesian Forces:  Max     0.000000485 RMS     0.000000136

 ----------------------------------------------------------------------

 Electric dipole moment (input orientation):
 (Debye = 10**-18 statcoulomb cm , SI units = C m)
                  (au)            (Debye)         (10**-30 SI)
   Tot        0.872594D+00      0.221791D+01      0.739816D+01
   x          0.489641D+00      0.124454D+01      0.415135D+01
   y          0.635951D+00      0.161643D+01      0.539182D+01
   z         -0.342401D+00     -0.870298D+00     -0.290300D+01

 Dipole polarizability, Alpha (input orientation).
 (esu units = cm**3 , SI units = C**2 m**2 J**-1)
 Alpha(0;0):
               (au)            (10**-24 esu)      (10**-40 SI)
   iso        0.110924D+03      0.164373D+02      0.182890D+02
   aniso      0.519293D+02      0.769513D+01      0.856199D+01
   xx         0.141649D+03      0.209902D+02      0.233547D+02
   yx         0.515973D+01      0.764593D+00      0.850725D+00
   yy         0.104060D+03      0.154202D+02      0.171572D+02
   zx         0.795013D+01      0.117809D+01      0.131080D+01
   zy         0.537115D+01      0.795923D+00      0.885584D+00
   zz         0.870641D+02      0.129016D+02      0.143549D+02

 ----------------------------------------------------------------------

 Dipole orientation:
     1         -2.95564518         -3.70154467          0.52263696
     6         -4.23588524         -3.25399117         -1.03032813
     1         -4.51692152         -4.96854559         -2.13891626
     1         -6.04560204         -2.67246142         -0.23862718
     6         -3.12599182         -1.16697390         -2.65234985
     1         -1.29466147         -1.75974157         -3.44214203
     1         -4.33847096         -0.77432548         -4.29176276
     8         -2.86216043          1.11934589         -1.38589299
     1          1.47401622         -3.33330426          4.47727632
     6          0.65277465         -1.51569778          4.98590597
     1         -1.36780544         -1.58651844          4.58645802
     1          0.89101665         -1.24519688          7.01274140
     6          1.89999563          0.62770007          3.53329640
     1          3.93028159          0.68473783          3.90137429
     1          1.09593776          2.44064860          4.09422755
     6          1.51809307          0.37016299          0.66002691
     6          2.67672935          2.76303186         -0.78653216
     1          4.72247269          2.56219412         -0.85748212
     1          2.15832738          4.35855541          0.42780553
     8          1.75912445          2.99704295         -3.20873154
     1         -0.06968775          2.92292063         -3.10901927
     8          2.44210084         -1.68246864         -0.32668776
     1         -0.66768569          0.63541951          0.20271747

 Electric dipole moment (dipole orientation):
 (Debye = 10**-18 statcoulomb cm , SI units = C m)
                  (au)            (Debye)         (10**-30 SI)
   Tot        0.872594D+00      0.221791D+01      0.739816D+01
   x          0.000000D+00      0.000000D+00      0.000000D+00
   y          0.000000D+00      0.000000D+00      0.000000D+00
   z          0.872594D+00      0.221791D+01      0.739816D+01

 Dipole polarizability, Alpha (dipole orientation).
 (esu units = cm**3 , SI units = C**2 m**2 J**-1)
 Alpha(0;0):
               (au)            (10**-24 esu)      (10**-40 SI)
   iso        0.110924D+03      0.164373D+02      0.182890D+02
   aniso      0.519293D+02      0.769513D+01      0.856199D+01
   xx         0.124008D+03      0.183761D+02      0.204461D+02
   yx         0.869126D+01      0.128791D+01      0.143300D+01
   yy         0.978395D+02      0.144983D+02      0.161316D+02
   zx         0.250291D+02      0.370894D+01      0.412675D+01
   zy        -0.506887D+01     -0.751128D+00     -0.835743D+00
   zz         0.110926D+03      0.164375D+02      0.182892D+02

 ----------------------------------------------------------------------
 1\1\GINC-R18C29\Freq\UwB97XD\Aug-CC-pVTZ\C6H14O3(3)\HASANGAL\23-Dec-20
 21\0\\# UWB97XD aug-cc-pVTZ Opt(CalcAll,TS,NoEigenTest) scf=qc Integra
 l(Grid=SuperFineGrid) Guess(mix,always) MaxDisk=32GB\\Title\\0,3\H,-1.
 6304851677,1.8724994596,0.4413948569\C,-2.5463332775,1.3260613287,0.21
 11031686\H,-3.2570847548,1.503389343,1.0190939525\H,-2.9619634693,1.72
 23243024,-0.7149421453\C,-2.2490892554,-0.1551078248,0.0725865842\H,-1
 .8257879052,-0.5503155884,1.0089875375\H,-3.1713916907,-0.7274465415,-
 0.0984586223\O,-1.4096405312,-0.4560227415,-0.9938048743\H,1.415030134
 2,2.5886720729,0.7935474803\C,1.5122520035,2.3175491289,-0.2569166738\
 H,0.5551825237,2.5007204945,-0.7466476945\H,2.2537024999,2.9736660932,
 -0.7113616904\C,1.9248010824,0.8619187389,-0.4115773536\H,2.8743880678
 ,0.6696517688,0.0928652035\H,2.0438662577,0.6098206105,-1.4660028025\C
 ,0.875195906,-0.1025549337,0.1709685357\C,1.2920387128,-1.6237386132,-
 0.1074654525\H,2.0775115711,-1.9033207939,0.5921835898\H,1.6883119963,
 -1.597071124,-1.1288925041\O,0.2333952905,-2.4918785683,0.0327728007\H
 ,-0.4974362754,-2.1449220823,-0.5023903977\O,0.6415677723,0.045140732,
 1.4418619828\H,-0.1144714909,-0.0260252621,-0.4854154815\\Version=ES64
 L-G16RevB.01\State=3-A\HF=-462.6216661\S2=2.014193\S2-1=0.\S2A=2.00011
 \RMSD=5.234e-10\RMSF=1.365e-07\ZeroPoint=0.1941668\Thermal=0.2059534\D
 ipole=0.4896411,0.6359511,-0.3424015\DipoleDeriv=-0.0712388,-0.0925135
 ,-0.0325264,-0.0242957,-0.0004761,-0.0009448,-0.0474323,-0.0136797,0.0
 433777,0.0727064,0.0149872,-0.0212978,0.0793171,-0.1430186,-0.077179,0
 .076514,-0.0163579,0.1183867,-0.0513043,0.0447752,0.0955322,0.042865,0
 .041279,0.0091351,0.1377398,-0.038654,-0.0361617,0.0414996,0.0361865,-
 0.0410827,0.0231309,0.0099256,0.0236365,-0.0970736,0.0818855,-0.075723
 8,0.300621,-0.122708,-0.0258166,-0.5374568,0.4042532,0.0622317,-0.1650
 541,0.1379236,0.2589349,0.0107271,0.0355557,-0.0906002,0.2069901,-0.00
 69952,0.052434,0.1103929,0.0508083,-0.0222018,-0.1277235,-0.0772859,-0
 .0080068,0.0756608,-0.0149222,-0.0207196,0.0619547,-0.0402212,0.094692
 7,0.501288,0.3037614,0.2873716,0.4388016,-0.4779412,0.0216208,0.134234
 6,-0.1122686,-0.4570602,0.0767631,0.0314823,0.0211248,0.0208832,0.0384
 512,0.0052884,-0.001201,-0.0672597,-0.0874392,-0.0108504,-0.0199206,0.
 0210548,0.0394124,0.0249922,0.0111305,0.0619402,0.0240611,0.0455226,-0
 .0486865,0.0680179,-0.0665834,0.0080553,0.0329889,-0.0194156,-0.076090
 2,0.0007579,0.0333107,-0.0178897,-0.0951468,0.0604063,-0.1121537,-0.06
 46861,0.0478529,0.0507684,0.0543569,0.0583976,0.2140275,0.0666244,-0.0
 444848,0.4024277,0.2900071,0.1204166,-0.201744,0.0176771,0.1831386,-0.
 1651159,0.0141218,-0.0444218,-0.0365518,-0.0130189,0.0212905,-0.050530
 1,0.038621,0.0231476,-0.0081068,-0.0476534,-0.0231304,-0.0528447,-0.04
 18067,-0.0743937,0.0861028,-0.021126,-0.0643487,0.7741481,0.2830703,0.
 3922985,-0.2348979,-0.6535637,-0.4411314,2.0133628,-0.369742,0.2606215
 ,0.463057,0.319529,-0.0906882,-0.2778183,1.2356609,0.2610217,-0.213135
 7,-0.0650694,0.2760271,-0.0514516,0.0305218,-0.0285066,0.0897274,0.023
 3449,0.0045929,-0.0717741,0.0198643,0.0080193,-0.0356119,0.0234651,0.0
 650606,-0.0043908,-0.0771479,-0.0199787,0.0854093,0.0421044,-0.0898767
 ,-0.507066,-0.4526412,-0.013873,0.0093381,-0.974783,-0.1331821,0.04937
 71,-0.0114623,-0.3306899,0.2166264,-0.1084629,-0.0107885,0.0046112,0.4
 383859,0.0885904,-0.0376581,0.0766337,0.2310406,-0.1525304,-0.0605548,
 -0.01931,0.0218408,-0.1301669,0.0863678,-1.2603161,0.2941078,-0.346849
 6,-1.4238884,-0.1952114,-0.3817315,-0.1826519,0.0592378,-0.0286648,-0.
 6457871,-0.0829605,-0.124266\Polar=141.6487733,5.1597315,104.0604067,7
 .950128,5.3711549,87.0641007\PG=C01 [X(C6H14O3)]\NImag=1\\0.25493348,0
 .12024037,0.12252139,0.05212568,0.03032718,0.05896687,-0.23639088,-0.1
 0873413,-0.04848268,0.56949047,-0.11009989,-0.10973491,-0.02723800,0.0
 1597595,0.48305962,-0.04791898,-0.02767592,-0.05943301,-0.00076181,-0.
 01178817,0.58149715,-0.01656374,0.00543240,0.02032189,-0.16016836,0.02
 810049,0.12880792,0.17085240,-0.00975314,0.00241997,0.01304905,0.02689
 654,-0.05538366,-0.02920803,-0.03083736,0.05683655,-0.00554461,0.00199
 734,0.00581399,0.12903937,-0.03099463,-0.19341063,-0.14248551,0.034702
 64,0.20727018,-0.00973959,0.01072855,-0.02326344,-0.08725227,0.0355397
 8,-0.08772948,0.00928529,-0.00888673,0.01837073,0.08928089,-0.00528459
 ,0.00571138,-0.01465001,0.03573799,-0.07991610,0.07915960,-0.00314244,
 0.00123958,-0.00513967,-0.03995833,0.08836597,-0.00107340,0.00167603,-
 0.00479887,-0.08825215,0.08155069,-0.24326422,-0.01000829,0.00794717,-
 0.01809011,0.09662277,-0.08900197,0.26088030,0.00476309,-0.02971970,-0
 .00162143,-0.07735904,0.01712809,-0.00447959,-0.00458260,0.01954900,-0
 .00010628,-0.00316291,0.01374433,0.00249133,0.51279093,0.00434625,-0.0
 1865223,-0.00136447,0.01142191,-0.20171350,0.00564575,-0.00224656,0.00
 221709,0.00195565,0.00206363,-0.01386901,-0.00235711,0.02165765,0.5065
 2926,0.00297479,-0.00686630,-0.00170833,-0.00540250,-0.00080072,-0.077
 69356,0.00303850,-0.02391459,-0.00253342,-0.00439664,0.03159778,0.0023
 1610,0.04980036,-0.01191297,0.49103216,0.00051386,-0.00020567,0.000686
 13,-0.00181584,0.00133499,-0.00526128,-0.00006926,0.00017701,0.0001274
 1,0.00075204,0.00118793,0.00079233,-0.08582649,0.03790859,-0.08361114,
 0.09362386,-0.00069281,0.00108852,0.00014735,0.01451149,-0.01324297,0.
 02759420,0.00018926,0.00087139,-0.00049840,0.00128840,-0.00644800,-0.0
 0079171,0.03974371,-0.08207050,0.06503874,-0.04166546,0.08805553,0.000
 08238,0.00002826,0.00013754,-0.00007825,-0.00107223,0.00394594,-0.0002
 9911,0.00090381,0.00006468,0.00008222,-0.00137945,0.00100575,-0.085013
 89,0.07326679,-0.20307308,0.08269593,-0.07638477,0.24278640,0.00101901
 ,0.00191739,0.00011167,0.00625819,0.00420411,0.00030547,0.00028659,-0.
 00086198,-0.00017810,0.00037524,-0.00041216,0.00015766,-0.20983346,-0.
 10776852,-0.04173062,-0.01109773,-0.00704072,-0.00412759,0.24181364,0.
 00176621,-0.00625238,-0.00034587,-0.02675095,-0.01796807,-0.00667663,0
 .00030764,0.00097292,-0.00031160,0.00003138,0.00107945,0.00076492,-0.1
 0215515,-0.11199395,-0.02928471,0.00893898,0.00500323,0.00265094,0.115
 18438,0.12226544,0.00053509,-0.00092232,0.00090350,-0.00266008,-0.0000
 3098,-0.00007803,0.00008126,-0.00030336,0.00000432,0.00064842,0.000123
 49,0.00020831,-0.03863539,-0.02256326,-0.04420932,-0.02408441,-0.01254
 798,-0.00482841,0.03271347,0.02650235,0.05542737,0.00171920,-0.0009445
 8,-0.00036993,-0.01266942,0.00939833,0.01651463,0.00068095,0.00348801,
 0.00063714,0.00020475,-0.00177713,-0.00037000,-0.11190843,0.04323831,0
 .07270419,0.00647168,-0.01041711,0.00482256,-0.02886216,-0.00210439,0.
 02896696,0.13787194,-0.00056570,0.00266960,0.00031028,0.02902075,-0.00
 518050,-0.03867206,0.00258883,-0.00943938,-0.00188248,-0.00090838,0.00
 399066,0.00022432,0.02273473,-0.07812740,-0.02188171,-0.00777356,0.006
 34941,0.00167377,-0.00511827,0.00584022,0.00810928,-0.04987109,0.08269
 312,-0.00136529,0.00142110,0.00019417,0.01610925,-0.00958596,-0.010910
 91,0.00059858,-0.00323958,0.00082070,-0.00010395,-0.00079897,0.0019166
 2,0.06759374,-0.04185009,-0.16996054,0.02748208,-0.00363829,-0.0394132
 7,0.01145023,0.00625656,-0.00627454,-0.11153807,0.05188393,0.24741401,
 0.00006612,0.00004721,-0.00009613,-0.00019408,-0.00007456,-0.00002837,
 0.00002215,0.00000401,0.00001632,0.00011205,0.00004378,0.00004414,0.00
 013679,-0.00008679,-0.00007971,-0.00000543,-0.00001955,0.00000170,-0.0
 0000680,0.00004828,0.00002016,-0.00010758,-0.00004202,0.00013046,0.049
 66065,-0.00004581,0.00004475,-0.00002178,-0.00001210,-0.00006067,0.000
 01157,0.00001419,0.00000820,-0.00000683,0.00002201,0.00001470,0.000013
 30,-0.00002308,0.00002369,-0.00004182,0.00000809,-0.00004410,-0.000011
 67,0.00000408,-0.00000899,0.00000314,-0.00011448,-0.00003317,0.0000834
 0,-0.00771411,0.06967760,-0.00007777,-0.00001961,-0.00008734,-0.000111
 73,-0.00001055,0.00002573,-0.00000288,0.00001011,0.00002206,0.00007210
 ,0.00002232,0.00001123,0.00008544,-0.00023332,-0.00007295,-0.00001805,
 0.00006099,0.00004861,-0.00003059,0.00008740,0.00004519,0.00028819,0.0
 0009085,0.00011530,-0.02442604,0.06852168,0.32298514,-0.00042979,-0.00
 021941,0.00039140,0.00035331,0.00020356,-0.00001497,0.00008189,0.00010
 704,-0.00003052,-0.00020005,-0.00004864,-0.00009104,-0.00013640,-0.000
 65622,-0.00002785,0.00010441,0.00026258,0.00009800,-0.00002432,0.00013
 878,0.00011215,0.00101318,0.00074078,-0.00019973,-0.05073887,0.0046661
 8,0.02182113,0.56884815,0.00017763,-0.00019021,-0.00012243,-0.00007847
 ,0.00010296,0.00009334,-0.00009161,-0.00011432,-0.00001831,-0.00000050
 ,-0.00001067,-0.00001054,0.00032460,0.00062597,-0.00008147,0.00008357,
 -0.00013933,-0.00005912,0.00002786,-0.00017843,-0.00010276,-0.00121598
 ,-0.00056927,-0.00002349,0.00521471,-0.06232157,-0.06251526,0.02834360
 ,0.48703814,0.00007098,0.00013559,0.00048674,-0.00004591,-0.00008467,-
 0.00038178,0.00022040,0.00012383,-0.00000813,-0.00005361,-0.00003725,0
 .00000755,-0.00002709,-0.00008114,-0.00007422,-0.00001371,-0.00006849,
 -0.00004801,0.00003844,0.00000464,0.00001934,-0.00037300,0.00018381,0.
 00012207,0.02136364,-0.05949534,-0.30018701,-0.00034245,-0.00847885,0.
 57952864,-0.00018709,-0.00012933,0.00023774,-0.00034500,-0.00016341,0.
 00000055,-0.00000877,0.00001048,-0.00000765,0.00002165,0.00002272,-0.0
 0002145,0.00022543,0.00027905,-0.00002347,0.00001016,-0.00007214,-0.00
 002654,0.00000425,-0.00004957,-0.00004413,-0.00059563,-0.00019295,0.00
 003850,0.00382994,-0.00127071,0.00221727,-0.25191659,0.03663407,-0.105
 63019,0.27234000,-0.00018998,0.00015389,0.00020880,-0.00005709,-0.0002
 0887,-0.00015381,0.00009819,0.00006879,-0.00000487,0.00000507,0.000024
 90,0.00002019,-0.00014173,-0.00009751,0.00019574,-0.00002153,0.0000231
 0,-0.00000728,0.00002282,0.00003282,-0.00000200,0.00016866,0.00033647,
 -0.00025844,-0.00734489,0.00039834,-0.00271618,0.03465724,-0.05357582,
 0.01790377,-0.04215422,0.06028528,0.00021556,0.00001604,-0.00037613,0.
 00036329,0.00014382,0.00028863,-0.00017473,-0.00011825,-0.00003570,-0.
 00008990,-0.00001934,-0.00003659,-0.00018579,0.00042545,0.00012279,0.0
 0001652,-0.00006649,-0.00003784,0.00002983,-0.00016353,-0.00008045,-0.
 00022044,-0.00028763,-0.00022573,-0.02821535,0.00524954,-0.01258318,-0
 .10594362,0.01876956,-0.10369641,0.11573375,-0.02020092,0.10700217,0.0
 0000657,-0.00010238,-0.00018601,0.00016003,0.00014011,0.00018593,-0.00
 010853,-0.00008622,-0.00000706,-0.00001389,-0.00001362,-0.00001653,-0.
 00001229,0.00025259,-0.00002000,0.00001216,-0.00005444,-0.00002603,0.0
 0000955,-0.00009082,-0.00004265,-0.00028546,-0.00023270,-0.00001014,-0
 .00175519,-0.00023091,0.00008702,-0.17431359,-0.11024560,0.07782363,-0
 .01816924,-0.01664767,0.01312715,0.18562484,-0.00003310,-0.00000430,0.
 00004329,-0.00002337,-0.00001090,-0.00001573,0.00001168,0.00005290,0.0
 0002192,-0.00000779,0.00000723,-0.00002074,0.00008481,-0.00040241,-0.0
 0000032,-0.00000535,0.00015758,0.00006590,-0.00005755,0.00012856,0.000
 05774,0.00058703,0.00027030,-0.00005185,0.00655696,0.00493776,-0.00290
 499,-0.10894399,-0.14114910,0.06662681,0.00393850,0.00324983,-0.003268
 84,0.11877715,0.15550604,0.00000807,0.00000178,-0.00010700,-0.00006534
 ,-0.00002923,0.00005535,-0.00002323,-0.00001358,0.00000085,0.00003663,
 0.00001851,0.00000925,0.00003905,-0.00001808,0.00001702,-0.00001419,0.
 00002260,0.00001612,-0.00001094,0.00002197,0.00000309,0.00012245,-0.00
 003644,0.00000362,0.02177177,0.01928700,-0.01140169,0.07775515,0.06701
 276,-0.09523214,-0.01033862,-0.01016160,0.00654683,-0.08545412,-0.0729
 7195,0.09819739,0.00014620,0.00041336,-0.00011220,-0.00019484,-0.00054
 393,0.00008340,0.00001254,-0.00000995,-0.00000328,0.00020228,0.0000950
 6,0.00008340,-0.00132507,-0.00039988,0.00103046,-0.00038661,-0.0001995
 8,-0.00043488,0.00008400,0.00032244,-0.00013862,0.00133451,0.00020030,
 -0.00051488,-0.00160619,0.00296789,0.00045424,-0.08765928,0.03663380,0
 .00259608,-0.00781568,0.02990802,0.00440841,0.00666154,-0.02189934,-0.
 00275940,0.50351462,-0.00020044,-0.00035187,-0.00007301,0.00034608,0.0
 0025189,-0.00024811,0.00007635,-0.00034447,-0.00016454,-0.00004919,0.0
 0001994,0.00013633,0.00081357,0.00355237,-0.00050407,0.00096457,-0.001
 43455,-0.00057623,0.00058601,-0.00134918,-0.00063497,-0.00819003,-0.00
 175530,-0.00030548,0.00181033,-0.00959029,0.00039760,0.03658981,-0.187
 91435,-0.01504499,0.00128633,-0.00685082,-0.00040590,0.00699986,-0.018
 46911,-0.00269018,-0.04545587,0.44301124,0.00014791,0.00016952,-0.0000
 5508,-0.00008502,-0.00026199,0.00017618,-0.00009676,0.00010258,0.00006
 638,0.00002710,0.00008262,-0.00006274,-0.00116727,-0.00199241,0.000846
 85,-0.00042830,0.00057620,-0.00024375,-0.00036129,0.00080568,0.0001867
 2,0.00499157,0.00039798,-0.00020517,0.00969475,-0.03390463,-0.00088176
 ,0.00250718,-0.01554837,-0.08269078,-0.00342991,0.01616798,0.00164276,
 -0.00502195,0.01316398,0.00061120,0.04355375,0.02830431,0.57748453,0.0
 0004454,0.00004465,-0.00003584,0.00000025,-0.00003697,0.00009659,-0.00
 005548,0.00004634,0.00003640,0.00001450,0.00000616,-0.00002752,-0.0002
 7464,-0.00074007,0.00040886,-0.00020585,0.00031088,-0.00000134,-0.0000
 9278,0.00030973,0.00005398,0.00100779,-0.00006826,-0.00056487,-0.00003
 689,-0.00019419,0.00031076,-0.00618735,0.00137972,-0.00365007,0.000779
 16,0.00149034,0.00033555,0.00049922,0.00019566,-0.00006276,-0.24128938
 ,0.04100170,-0.10663747,0.26380868,0.00005108,0.00004558,0.00009427,-0
 .00008396,-0.00008901,0.00000922,0.00000588,0.00009244,0.00002724,-0.0
 0001808,0.00000614,-0.00004055,-0.00035841,-0.00093213,0.00039050,-0.0
 0023429,0.00032633,-0.00002954,-0.00012330,0.00036690,0.00006615,0.001
 77027,0.00026179,-0.00014343,-0.00046595,0.00140899,-0.00033921,0.0295
 0056,-0.00657738,0.01568793,0.00148830,-0.00638639,-0.00107720,-0.0006
 4143,0.00098651,0.00034676,0.03824028,-0.05267297,0.01892904,-0.041224
 86,0.06259432,-0.00003576,-0.00004315,-0.00001436,0.00005660,0.0000686
 0,0.00000773,0.00000217,-0.00002262,-0.00000465,0.00000078,-0.00001755
 ,0.00000741,0.00024925,0.00033296,-0.00041212,0.00017770,-0.00013204,0
 .00010315,0.00005582,-0.00015586,0.00002868,-0.00072183,-0.00008732,0.
 00015122,0.00049796,0.00053162,0.00045100,0.00404282,-0.00101489,0.002
 38331,0.00074624,-0.00096948,0.00095683,-0.00020900,0.00048727,-0.0000
 2852,-0.10669283,0.01952950,-0.10691840,0.11584714,-0.02285860,0.11039
 314,-0.00000534,-0.00000381,0.00002286,0.00002542,0.00003281,0.0000170
 1,-0.00000368,0.00003877,0.00000932,-0.00003760,-0.00001933,-0.0000295
 8,0.00005222,-0.00027493,0.00021635,-0.00008615,0.00023317,0.00012901,
 -0.00001872,0.00012063,0.00004208,0.00093731,0.00028986,-0.00051708,0.
 00045804,0.00206661,-0.00007305,-0.00096844,0.00274749,0.00921898,0.00
 007610,-0.00052332,0.00047963,0.00038219,-0.00048174,-0.00049484,-0.05
 083335,0.00873183,0.02414942,0.00464557,-0.00632845,-0.02717571,0.0522
 9254,-0.00002954,-0.00002528,-0.00000035,-0.00003425,0.00004641,0.0000
 0850,-0.00001211,0.00003498,0.00002656,0.00000058,-0.00001666,-0.00002
 081,0.00010516,-0.00037970,0.00009451,-0.00007696,0.00024512,0.0001528
 1,-0.00004368,0.00013794,0.00006056,0.00089891,0.00021724,-0.00015899,
 0.00227206,-0.00614241,-0.00020510,0.00338941,-0.00833976,-0.03237465,
 0.00018537,0.00119923,0.00047753,-0.00061629,0.00103314,0.00016422,0.0
 0753306,-0.05714015,-0.05686653,-0.00072536,0.00088584,0.00500063,-0.0
 0624866,0.07092847,0.00000745,-0.00001012,-0.00000116,-0.00004375,-0.0
 0002532,-0.00002917,0.00001073,-0.00002221,-0.00001403,0.00001878,0.00
 001256,0.00002257,0.00008107,0.00032305,-0.00010564,0.00005427,-0.0002
 0194,-0.00009677,0.00004202,-0.00011238,-0.00006909,-0.00095984,-0.000
 22216,0.00015849,0.00001498,-0.00016432,0.00146096,0.00009218,-0.00055
 680,-0.00089190,0.00027401,-0.00021722,0.00039613,-0.00017282,-0.00045
 974,0.00038682,0.02495886,-0.05712801,-0.29691090,0.00219226,-0.002761
 23,-0.01256434,-0.02971671,0.06225622,0.31983939,-0.00081562,-0.000332
 83,0.00021108,0.00091783,0.00141817,-0.00100444,0.00045314,-0.00053547
 ,-0.00032486,-0.00027173,-0.00005943,0.00020797,-0.00060979,0.00438891
 ,-0.00262045,0.00107315,-0.00139364,-0.00124389,0.00119521,-0.00223238
 ,-0.00065805,-0.05937872,-0.01660737,-0.01694390,0.00025131,-0.0005921
 7,-0.00024493,0.00324419,-0.00278380,-0.00136816,0.00044700,0.00188952
 ,-0.00074878,0.00063124,0.00255173,-0.00109765,-0.09482036,-0.03315094
 ,0.01216527,-0.02382005,-0.01920441,0.01175072,-0.00423981,-0.00202270
 ,-0.00127370,0.36195696,0.00006569,0.00049095,-0.00008608,0.00089068,0
 .00027048,0.00058853,-0.00007609,0.00026906,0.00012095,-0.00001266,-0.
 00020319,-0.00002227,-0.00490425,-0.00322190,0.00424569,-0.00267122,0.
 00192081,-0.00081852,0.00025805,0.00150053,0.00027592,0.00752295,0.005
 66854,-0.00253251,0.00003777,0.00283980,-0.00079728,-0.02148746,-0.025
 01206,0.01323686,-0.00009194,0.00113451,0.00031767,0.00209647,-0.00516
 360,-0.00093993,-0.03336815,-0.07330276,0.03342207,-0.00067558,0.00003
 259,-0.00104174,-0.00333425,-0.00460019,0.00038903,0.03873127,0.235673
 91,-0.00065546,-0.00115329,0.00026571,0.00053702,0.00128824,-0.0023670
 0,0.00071109,-0.00121441,-0.00073104,-0.00031323,0.00040401,0.00064504
 ,0.00468901,0.01393045,0.00089582,0.00287891,-0.00483124,-0.00552874,0
 .00241465,-0.00591415,-0.00391168,-0.07271437,-0.01340114,-0.01002218,
 -0.00072269,-0.00016173,0.00110514,0.00659913,0.00539491,-0.00485672,-
 0.00017446,0.00080846,-0.00030893,-0.00179689,0.00254359,0.00241700,-0
 .01634588,-0.00000393,-0.05469578,-0.00804720,-0.00728385,0.00282712,0
 .02484500,0.02151025,-0.01302604,-0.00108285,-0.04359786,0.43180217,0.
 00008160,-0.00008051,-0.00013028,0.00024025,-0.00037557,0.00047775,-0.
 00009592,-0.00004646,-0.00002573,0.00010730,-0.00020747,-0.00003376,-0
 .00125074,-0.00092083,-0.00060641,-0.00031439,0.00072617,0.00148146,-0
 .00043361,0.00056165,0.00058735,0.00822550,-0.00334699,0.00126980,-0.0
 0001704,0.00060022,0.00006572,-0.00151746,-0.00113588,0.00111520,0.000
 16155,0.00003754,0.00006904,0.00012084,-0.00065575,0.00041472,-0.00289
 781,-0.02059128,-0.00096737,-0.00002413,-0.00112268,0.00026894,0.00008
 952,-0.00068582,-0.00041624,-0.04903854,0.02915332,-0.00678044,0.57748
 444,0.00005904,-0.00044814,0.00011626,0.00048219,-0.00017591,0.0003658
 0,-0.00016405,0.00005995,0.00010760,-0.00016332,-0.00021328,-0.0002799
 1,-0.00041451,-0.00257519,-0.00159947,0.00127496,0.00182221,0.00248064
 ,-0.00116423,0.00096185,0.00112768,0.00944746,-0.00632858,0.00049281,-
 0.00025784,-0.00152410,-0.00041230,-0.00309512,-0.00124854,0.00133597,
 -0.00021252,0.00016268,0.00006029,0.00050013,-0.00077719,-0.00092152,0
 .00296526,-0.02903820,-0.00907636,0.00046283,0.00066035,-0.00004142,0.
 00371501,0.00244318,-0.00319953,0.00256329,-0.00499888,0.09525910,0.02
 156715,0.30996979,0.00003043,-0.00009915,-0.00001274,-0.00000423,0.000
 00357,0.00013098,-0.00009352,0.00008163,0.00005885,-0.00005910,-0.0000
 4495,-0.00009125,-0.00000123,-0.00124581,0.00029047,-0.00027854,0.0006
 0758,0.00024648,-0.00023780,0.00045730,0.00014508,0.00388114,0.0018596
 6,-0.00032479,0.00005630,-0.00056891,-0.00017362,0.00034763,0.00152536
 ,-0.00097161,0.00025233,-0.00023335,0.00027623,0.00035871,0.00014352,-
 0.00038183,0.00532282,0.00912002,0.00382046,-0.00047525,-0.00017749,0.
 00016556,-0.00072247,0.00101745,0.00010072,-0.00887115,-0.01859306,-0.
 03445133,0.04986821,-0.06034861,0.58870526,0.00000279,-0.00001314,-0.0
 0000159,0.00000460,0.00001912,0.00006088,-0.00003305,0.00002169,0.0000
 1425,-0.00000686,0.00000195,-0.00001118,0.00017421,-0.00009924,-0.0002
 0238,0.00006335,-0.00001206,0.00001197,0.00000099,-0.00000510,0.000043
 12,-0.00011490,0.00052886,-0.00016408,-0.00002273,-0.00005390,-0.00002
 007,0.00006775,-0.00001825,0.00005545,-0.00002441,-0.00010051,0.000019
 11,0.00004221,0.00001117,-0.00004039,0.00034393,0.00011046,0.00004924,
 0.00028072,0.00007628,-0.00020117,0.00017607,-0.00000031,-0.00002595,-
 0.00677363,0.00709603,-0.00163758,-0.17812486,0.04686301,-0.11991143,0
 .20531190,-0.00002269,0.00006911,0.00001191,0.00001267,0.00002833,-0.0
 0004389,0.00004634,-0.00001865,-0.00001492,0.00001665,0.00001339,0.000
 03542,0.00007110,0.00035788,-0.00026821,0.00010526,-0.00024376,-0.0001
 6316,0.00011057,-0.00021274,-0.00004856,-0.00157103,0.00070976,-0.0000
 2450,0.00005267,0.00004251,0.00001887,-0.00010133,-0.00020729,-0.00032
 503,-0.00015387,0.00019637,-0.00008988,-0.00011137,0.00005338,0.000064
 60,0.00005039,0.00107437,0.00034555,-0.00066332,-0.00021839,-0.0001458
 3,-0.00000980,-0.00015006,-0.00015589,0.02059197,-0.01241122,0.0098228
 9,0.05794438,-0.06559792,0.05651170,-0.04840712,0.07465555,-0.00000304
 ,0.00002774,-0.00000132,-0.00001364,0.00000892,-0.00001813,0.00001343,
 0.00000225,0.00000283,0.00001054,0.00001159,0.00000794,0.00006520,0.00
 006428,-0.00012694,0.00005119,-0.00009491,-0.00005343,0.00003113,-0.00
 003651,-0.00001185,-0.00056257,-0.00006957,0.00006950,-0.00000035,0.00
 005955,0.00003225,0.00023036,-0.00000862,0.00015878,-0.00000954,-0.000
 07429,-0.00005584,-0.00005494,0.00006065,0.00002402,-0.00031406,0.0003
 9308,-0.00066851,0.00016027,0.00036254,0.00007234,-0.00005964,0.000028
 47,0.00023288,0.00528985,-0.00432227,0.00006247,-0.12756372,0.05142644
 ,-0.17074064,0.13505412,-0.05284976,0.17410716,0.00000330,-0.00002691,
 0.00002781,0.00004312,0.00000479,-0.00006117,0.00000084,-0.00000793,0.
 00000300,-0.00002896,0.00001662,-0.00001836,0.00015641,-0.00014186,-0.
 00000108,0.00015100,-0.00002997,0.00003043,0.00000293,-0.00000482,0.00
 004560,0.00016943,0.00017736,-0.00059724,-0.00002074,-0.00022432,-0.00
 004677,-0.00052644,-0.00012961,-0.00014054,-0.00002954,0.00006767,0.00
 003883,0.00004663,-0.00012947,-0.00006468,0.00081296,-0.00281249,-0.00
 098033,-0.00002516,0.00022777,-0.00023473,0.00080374,0.00009251,-0.000
 50774,-0.00383286,0.01034004,0.01775431,-0.07726645,-0.00336191,0.0696
 3277,0.00972475,-0.00019611,-0.02001528,0.08701026,-0.00001222,0.00005
 238,-0.00003511,-0.00006215,0.00003527,-0.00002995,-0.00000304,0.00000
 623,0.00000060,0.00001920,0.00002382,0.00001978,-0.00007484,0.00009042
 ,0.00043194,-0.00030295,-0.00011816,-0.00028671,0.00011445,-0.00001053
 ,-0.00010535,-0.00035854,0.00072016,0.00007150,-0.00004610,0.00023783,
 0.00012401,-0.00039178,0.00022875,0.00031109,0.00003083,0.00006177,0.0
 0001671,0.00004795,-0.00011544,-0.00006698,0.00309267,0.00160155,-0.00
 130036,-0.00028884,0.00007437,-0.00002644,-0.00064179,-0.00154408,0.00
 140276,0.00741484,-0.02072714,-0.03267095,0.00628175,-0.03467981,-0.00
 371386,-0.00301765,0.00244411,0.00940232,0.00877264,0.05741320,-0.0000
 1420,-0.00001183,-0.00001934,0.00004057,0.00001528,0.00002746,-0.00000
 791,-0.00000344,-0.00000207,0.00000448,-0.00002665,0.00000156,-0.00015
 431,-0.00005101,0.00022212,-0.00011277,0.00013684,0.00007322,-0.000018
 59,0.00007300,-0.00000453,0.00075543,-0.00039113,0.00001580,-0.0000055
 8,0.00034439,-0.00004882,-0.00007694,-0.00008951,0.00072480,-0.0000031
 3,0.00001326,-0.00002989,0.00004690,-0.00006915,-0.00002407,0.00007409
 ,0.00229037,0.00077770,-0.00001226,-0.00017935,-0.00013340,-0.00057706
 ,-0.00062737,0.00083981,0.00093792,-0.00042566,-0.00654408,0.07098512,
 -0.00080767,-0.27464330,0.00679985,-0.00163118,-0.01589076,-0.08882120
 ,-0.00412855,0.29039724,0.00003022,0.00017408,0.00002637,-0.00088424,0
 .00032299,-0.00001602,0.00002394,0.00020746,0.00010351,0.00003515,0.00
 020336,0.00008839,0.00276741,0.00157338,-0.00208126,-0.00013140,-0.001
 62118,-0.00163654,0.00055199,-0.00079388,-0.00065853,-0.01308101,0.012
 78567,-0.00237456,0.00007002,0.00012978,0.00013635,0.00017943,0.000413
 49,-0.00052104,0.00003606,-0.00021901,0.00007164,-0.00012287,0.0000266
 4,0.00021924,0.00145351,0.00049940,0.00367512,0.00100244,0.00095885,-0
 .00024632,-0.00046427,0.00024982,0.00013717,-0.00059211,-0.03126548,-0
 .03607749,-0.21371247,-0.08879142,0.01935341,-0.02991471,-0.02661309,0
 .00308499,-0.01798894,-0.02405249,0.00949144,0.53340693,-0.00003228,0.
 00024727,-0.00000413,0.00008951,-0.00009403,-0.00052151,0.00013517,-0.
 00019335,-0.00016536,0.00004215,0.00010285,0.00012708,-0.00076199,0.00
 067673,0.00161824,-0.00053188,-0.00086494,-0.00069573,0.00071437,-0.00
 055015,-0.00019117,0.00369313,-0.00477147,0.00289301,0.00010216,0.0004
 8665,0.00011024,-0.00119621,-0.00021771,0.00030397,0.00009331,0.000055
 99,0.00000770,-0.00007952,-0.00056990,0.00038524,0.00073799,-0.0052672
 4,0.00090018,0.00015190,0.00010620,-0.00026869,-0.00034790,-0.00006736
 ,0.00036475,-0.01930206,-0.04933095,-0.02786495,-0.08493852,-0.1340520
 2,0.04199230,0.00238334,0.00456487,-0.00337443,-0.01190823,-0.00627540
 ,0.00583828,0.02011777,0.28783404,-0.00000490,-0.00005519,-0.00004569,
 -0.00046042,0.00012637,0.00089705,-0.00007769,0.00023561,0.00006164,0.
 00006987,-0.00021804,-0.00000536,0.00082447,0.00145926,-0.00243977,-0.
 00008965,-0.00002543,0.00061506,0.00003131,-0.00012063,-0.00008504,-0.
 00568237,0.00451762,0.00160835,-0.00004046,0.00028823,0.00006722,-0.00
 000931,-0.00026941,0.00068599,-0.00001472,-0.00005444,-0.00004819,-0.0
 0001342,-0.00007317,0.00007006,-0.00030900,-0.00061174,-0.00039911,0.0
 0038934,0.00005232,-0.00004911,-0.00018115,-0.00020821,0.00071858,-0.0
 0421562,-0.00162908,-0.00500678,-0.00114424,0.02502648,-0.08343225,-0.
 01799533,-0.01712715,0.00744437,0.02701854,0.02367115,0.00533338,0.174
 31679,-0.14595970,0.23133969,-0.00001312,-0.00006238,-0.00000365,0.000
 47922,-0.00035218,-0.00028223,0.00008641,-0.00017596,-0.00010488,-0.00
 002339,-0.00004547,0.00000194,-0.00303586,0.00114537,0.00251393,0.0001
 5923,0.00081750,0.00064045,-0.00049600,0.00056817,0.00034353,0.0031439
 9,-0.00497229,0.00034573,-0.00000948,0.00000246,-0.00004646,0.00010270
 ,0.00011069,0.00021479,0.00003634,0.00005182,-0.00003216,0.00001683,-0
 .00000236,-0.00009062,-0.00007264,0.00209361,-0.00120694,-0.00035699,-
 0.00031013,0.00012116,-0.00012674,-0.00018809,0.00027754,0.00362101,0.
 00309259,0.01257965,-0.03813394,-0.00225679,-0.02182695,-0.00197921,-0
 .00260467,0.00232652,0.00068152,0.00205127,-0.00059750,-0.27157831,0.0
 9476267,-0.17304038,0.31217572,0.00000976,-0.00005598,-0.00001969,-0.0
 0051904,0.00035835,0.00098953,-0.00017684,0.00037825,0.00021461,0.0000
 3163,-0.00008040,-0.00004449,0.00325125,-0.00028463,-0.00414103,0.0005
 2841,-0.00042654,-0.00007513,-0.00038235,-0.00011665,-0.00001604,-0.00
 788671,0.00354534,-0.00030065,-0.00002858,-0.00005821,0.00006561,0.000
 14646,-0.00009254,-0.00017053,-0.00004168,-0.00012549,0.00004127,0.000
 02432,0.00013556,0.00002833,0.00021299,-0.00177957,0.00105739,0.000661
 79,0.00047477,-0.00007836,0.00014219,0.00029308,-0.00020853,-0.0058668
 2,-0.00033281,-0.01030019,-0.02578844,0.01158919,-0.01809266,-0.005158
 36,-0.00307783,0.00049360,-0.00045539,-0.00126903,0.00147027,0.1289176
 9,-0.09763139,0.11339818,-0.09168968,0.09172823,-0.00000038,0.00007065
 ,0.00004431,0.00075744,-0.00015256,-0.00125058,0.00008201,-0.00033244,
 -0.00005613,-0.00009307,0.00027692,0.00000877,-0.00022274,-0.00300041,
 0.00245271,0.00044012,-0.00041558,-0.00098641,0.00001775,0.00017018,0.
 00031526,0.00362018,-0.00036138,-0.00499786,-0.00002489,-0.00012628,-0
 .00007892,0.00002576,0.00006340,0.00001165,0.00000409,0.00001439,0.000
 04003,0.00005669,0.00000702,-0.00008657,0.00001991,0.00064498,-0.00049
 801,-0.00016084,-0.00013499,0.00000883,0.00013793,0.00001683,-0.000172
 88,-0.00012585,0.00551415,0.01171467,0.00189267,-0.01075420,0.00215637
 ,0.00029619,0.00144836,0.00136147,0.00123594,0.00073711,0.00045222,-0.
 19545286,0.10004010,-0.16374725,0.18990161,-0.09282931,0.16250162,0.00
 001516,-0.00006537,0.00009468,-0.00003672,-0.00030283,-0.00009239,0.00
 003585,-0.00001155,0.00002508,0.00000020,0.00008894,-0.00004441,0.0012
 9368,0.00068929,-0.00375035,0.00101957,-0.00027346,-0.00049622,-0.0001
 2997,-0.00084410,-0.00007357,-0.00490400,0.00027401,0.00094688,-0.0001
 2775,-0.00024003,0.00007821,0.00131999,0.00120966,-0.00088484,0.000031
 01,-0.00027219,0.00012044,-0.00008199,0.00040169,0.00022245,-0.0091539
 2,-0.00295502,0.03142726,0.00300272,0.00172475,-0.00033830,-0.00166245
 ,-0.00264131,0.00320910,-0.06408206,0.00009870,0.03535054,-0.00625895,
 0.01488579,0.01484604,0.00089287,-0.00124391,0.00081573,0.00042797,0.0
 0127208,0.00171867,-0.00029211,-0.00511395,-0.00171125,0.00058929,0.00
 006714,0.00086910,0.06444044,0.00028469,0.00030941,-0.00005580,-0.0005
 7205,-0.00055106,-0.00002563,-0.00000064,0.00001619,-0.00000077,0.0002
 2669,0.00029967,0.00009322,0.00073700,-0.00014442,-0.00175481,0.000891
 94,-0.00101703,-0.00014254,-0.00008882,-0.00021959,0.00007784,-0.00226
 661,-0.00002306,0.00071012,-0.00015413,-0.00021083,0.00075901,-0.00157
 289,-0.00151438,0.00101401,0.00006161,0.00018943,-0.00012563,0.0000263
 0,0.00013674,0.00041421,-0.00532810,-0.00275241,0.01129947,0.00088461,
 0.00034443,-0.00008098,-0.00042286,0.00036990,0.00076832,0.00247517,-0
 .01663907,-0.02762810,0.00363762,-0.02988892,-0.01849308,-0.00106400,0
 .00099955,-0.00113204,0.00022103,0.00055396,-0.00188856,0.00484322,0.0
 0248928,-0.00300968,-0.00009493,-0.00021646,-0.00021652,-0.00368728,0.
 04470395,0.00021842,0.00081346,-0.00014578,-0.00048903,-0.00034325,0.0
 0145539,-0.00041182,0.00089592,0.00054767,0.00019558,-0.00036400,-0.00
 040951,0.00152303,-0.00797002,-0.00465915,-0.00029021,0.00249898,0.004
 50817,-0.00173082,0.00290744,0.00303622,0.02556326,0.00332982,0.001545
 20,0.00004367,-0.00000832,-0.00053704,-0.00668385,-0.00422388,0.004504
 36,0.00013814,-0.00017753,0.00000965,0.00107745,-0.00277545,-0.0009364
 2,0.03760535,0.01196745,-0.04428603,-0.00155067,-0.00165501,0.00223204
 ,0.00106529,0.00087712,-0.00111342,0.03044768,0.01516115,-0.28840593,0
 .01251077,-0.08500629,-0.03054841,-0.00229881,0.00471802,0.00321317,-0
 .00438635,0.00556928,-0.00123176,0.02372445,0.02279741,0.00567800,-0.0
 0901825,0.00630024,-0.00823901,-0.06499491,0.03847285,0.41054829,0.000
 80002,0.00164215,0.00004587,-0.00066202,-0.00187396,0.00110061,-0.0001
 3260,0.00066640,0.00043595,0.00034590,-0.00018024,-0.00049224,-0.02304
 248,-0.01563000,0.01186641,-0.00401533,0.00540894,0.00330817,-0.000606
 03,0.00673287,0.00280225,0.06912707,0.02035843,0.00892853,0.00004169,0
 .00023430,-0.00051809,-0.00069640,0.00239882,0.00033303,0.00109331,-0.
 00072477,0.00058201,0.00064922,-0.00090321,-0.00007275,-0.01651098,0.0
 1149535,-0.01200595,-0.00271689,-0.00392808,0.00203836,-0.00149217,-0.
 00140180,0.00174633,-0.06551576,-0.00149652,0.03798923,-0.01742467,-0.
 00490440,-0.01146812,-0.00009178,0.00269632,0.00146345,-0.00031579,0.0
 0015473,-0.00045299,0.00920534,0.00118910,0.00233958,-0.00526662,0.004
 00024,-0.00327678,0.01366118,0.00096243,-0.04225838,0.04356578,-0.0000
 3853,-0.00010892,-0.00029167,0.00154180,0.00017685,0.00059341,-0.00025
 568,-0.00005066,0.00002725,-0.00001076,-0.00014236,-0.00001838,-0.0013
 9136,0.00039106,-0.00056096,0.00008458,0.00018666,0.00047916,-0.000082
 51,0.00057079,0.00106459,0.00650462,-0.00704447,-0.00090021,0.00004460
 ,-0.00012648,-0.00011490,-0.00103294,0.00137689,-0.00070733,0.00050177
 ,-0.00032848,0.00029805,0.00028809,0.00000640,0.00008150,-0.01616871,0
 .00050190,-0.00677393,-0.00232886,-0.00179130,0.00103439,0.00051847,0.
 00057110,-0.00007129,0.02205913,-0.03385743,0.02506392,0.01938639,-0.0
 1612252,0.00829084,0.00083772,-0.00307132,-0.00037902,-0.00049142,0.00
 119578,0.00014937,0.00193296,0.00332203,0.00058664,-0.00194121,-0.0029
 5524,-0.00068041,-0.00306106,0.00276472,-0.01378540,-0.02689711,0.0545
 3498,0.00027702,0.00017219,-0.00000669,0.00005301,-0.00078724,0.000329
 44,-0.00020655,0.00033789,0.00015174,-0.00005756,-0.00001154,-0.000289
 76,0.00417305,-0.00276355,0.00887301,-0.00120033,0.00301380,0.00075859
 ,0.00102690,0.00241947,-0.00077015,0.03064473,0.00471169,-0.01180010,-
 0.00001630,0.00011820,-0.00031749,-0.00060262,0.00026438,0.00040547,0.
 00008119,-0.00010118,0.00023284,0.00026807,-0.00060978,-0.00016040,0.0
 0743426,0.00560751,0.00290323,0.00139494,0.00071448,0.00033654,-0.0007
 8557,-0.00122965,0.00083901,-0.01918623,0.00153424,-0.02187891,-0.0033
 3855,-0.00535179,-0.00032470,0.00010579,-0.00008935,0.00077823,0.00008
 825,0.00060601,-0.00029329,0.00463574,0.00166716,0.00073917,-0.0030168
 2,0.00221757,-0.00095430,-0.01733792,0.00094510,-0.05676570,-0.0044344
 9,-0.01338561,0.07721420\\0.00000035,-0.00000009,-0.00000015,0.0000002
 0,0.00000004,0.,-0.00000011,-0.00000017,-0.00000005,-0.00000001,-0.000
 00010,0.,0.00000009,-0.00000011,0.00000016,0.00000004,-0.00000007,-0.0
 0000009,0.00000011,-0.00000012,-0.00000010,0.00000011,-0.00000026,0.00
 000009,-0.00000008,0.00000006,0.00000001,-0.00000011,-0.00000004,0.000
 00023,-0.00000049,-0.00000004,0.00000006,-0.00000015,0.00000010,0.,-0.
 00000009,0.00000005,0.00000004,0.,0.00000012,0.00000006,0.,0.00000008,
 0.00000005,-0.00000005,0.00000003,0.00000015,0.00000005,0.00000002,0.,
 0.00000009,0.00000011,0.00000004,0.00000006,0.00000010,0.00000004,0.00
 000006,0.00000010,-0.00000004,0.00000007,0.00000008,-0.00000002,-0.000
 00033,0.00000017,-0.00000004,0.00000020,-0.00000007,-0.00000044\\\@


 THE UNDERLYING PHYSICAL LAWS NECESSARY FOR THE 
 MATHEMATICAL THEORY OF A LARGE PART OF PHYSICS AND THE
 WHOLE OF CHEMISTRY ARE THUS COMPLETELY KNOWN, AND THE
 DIFFICULTY IS ONLY THAT THE EXACT APPLICATION OF THESE
 LAWS LEADS TO EQUATIONS MUCH TOO COMPLICATED 
 TO BE SOLUBLE.

                                        -- P. A. M. DIRAC, 1929
 Job cpu time:      19 days 16 hours 20 minutes 23.5 seconds.
 Elapsed time:       2 days 11 hours 36 minutes  0.7 seconds.
 File lengths (MBytes):  RWF=   1472 Int=      0 D2E=      0 Chk=     60 Scr=      1
 Normal termination of Gaussian 16 at Thu Dec 23 05:47:01 2021.
