# Supplementary material for: Computational Investigation of Substituent Effects on the Alcohol + Carbonyl Channel of Peroxy Radical Self- and Cross-Reactions
Source: J Phys Chem A. 2023 Feb 8;127(7):1686–96. doi: 10.1021/acs.jpca.2c08927 (PMC9969516; doi:10.1021/acs.jpca.2c08927)
Supplement: Supplementary file 2 — jp2c08927_si_002.zip [file jp2c08927_si_002.zip › EtO--OBuOH/eto-Obuoh-TS1-F12.out]

 Working directory              : /run/nvme/job_10790927/data/10790927/molpro.k1mnOasnnx/
 Global scratch directory       : /run/nvme/job_10790927/data/10790927/molpro.k1mnOasnnx/
 Wavefunction directory         : /scratch/kurten/scratch_galib/third-paper/eto-buoh/ts-calc/eto-buoh-set1/eto-buoh-ts-set1/wb-ts/ccsdt/new/eto-buoh-ts-set1-M0009-copt-TS-opt-TS-wb97-opt-restart-F12/
 Main file repository           : /run/nvme/job_10790927/data/10790927/

 id        : cs

 Nodes       nprocs
 r06c63.bullx    7
 Distribution of processes:   nprocs(total)=    8   nprocs(compute)=    7   nprocs(helper)=    1
 GA implementation: MPI file
 GA implementation (serial work in mppx): MPI file

 Using customized tuning parameters: mindgm=1; mindgv=20; mindgc=4; mindgr=1; noblas=0; minvec=7
 default implementation of scratch files=sf  


 Variables initialized (1009), CPU time= 0.00 sec
 ***,SCI
 memory,2800,m
 geomtyp=xyz
 NOSYM
 geometry={
 23
 eto-buoh-ts-set1-M0009-copt-TS-opt-TS-wb97-opt-restart.log,Energy: -290293.1103064
 H         -2.81774       -1.28604        1.18210
 C         -3.29302       -0.97482        0.25482
 H         -3.31140       -1.81899       -0.43063
 H         -4.30771       -0.63782        0.45901
 C         -2.46886        0.14754       -0.39596
 H         -2.92844        0.45489       -1.35024
 O         -2.36911        1.20153        0.40735
 H          3.29631       -0.69654       -0.71145
 C          2.73887       -1.49211       -0.21632
 H          2.23122       -2.07961       -0.98092
 H          3.46380       -2.13703        0.28009
 C          1.74875       -0.93137        0.79652
 H          2.26892       -0.30956        1.52563
 H          1.27118       -1.74690        1.34140
 C          0.62729       -0.07948        0.18251
 H          0.00450        0.26849        1.02123
 C          1.12688        1.15159       -0.56578
 H          0.25449        1.70732       -0.92648
 H          1.70851        0.83220       -1.43692
 O          1.90449        1.93905        0.31684
 H          2.15444        2.74940       -0.12415
 O         -0.13131       -0.87851       -0.66476
 H         -1.40013       -0.32450       -0.65879
 }
 BASIS=MINAO
 END
 {rhf;
 wf,charge=0,spin=2}
 BASIS=VDZ-F12
 END
 {rhf;
 wf,charge=0,spin=2}
 rccsd(t)-f12a,gem_beta=0.9
 
 
 Commands initialized (810), CPU time= 0.01 sec, 661 directives.
 Default parameters read. Elapsed time= 1.16 sec

 Checking input...
 Passed
1


                                         ***  PROGRAM SYSTEM MOLPRO  ***
                                       Copyright, TTI GmbH Stuttgart, 2015
                                    Version 2021.2 linked Aug  3 2021 10:50:23


 **********************************************************************************************************************************
 LABEL *   SCI                                                                           
  64 bit mpp version                                                                     DATE: 27-Feb-22          TIME: 11:59:12  
 **********************************************************************************************************************************

 SHA1:             dade016a989826d9d859d6207854b99675d53db3
 **********************************************************************************************************************************

 Memory per process:      2800 MW
 Total memory per node:  19600 MW

 GA preallocation disabled
 GA check disabled

 Variable memory set to 2800.0 MW

 SETTING GEOMTYP        =    XYZ
 ZSYMEL=NOSYM

 SETTING BASIS          =    MINAO


 Recomputing integrals since basis changed


 Using spherical harmonics

 Library entry H      S MINAO                selected for orbital group  1
 Library entry C      S MINAO                selected for orbital group  2
 Library entry C      P MINAO                selected for orbital group  2
 Library entry O      S MINAO                selected for orbital group  6
 Library entry O      P MINAO                selected for orbital group  6


 PROGRAM * SEWARD (Integral evaluation for generally contracted gaussian basis sets)     Author: Roland Lindh, 1990

 Geometry written to block  1 of record 700


 Point group  C1  


 ATOMIC COORDINATES

 NR  ATOM    CHARGE       X              Y              Z

   1  H       1.00   -5.324756890   -2.430263385    2.233845252
   2  C       6.00   -6.222905923   -1.842142821    0.481540011
   3  H       1.00   -6.257639089   -3.437392923   -0.813772761
   4  H       1.00   -8.140392124   -1.205305117    0.867403188
   5  C       6.00   -4.665469240    0.278810192   -0.748255956
   6  H       1.00   -5.533949572    0.859617517   -2.551583803
   7  O       8.00   -4.476969059    2.270562631    0.769779937
   8  H       1.00    6.229123122   -1.316269835   -1.344445651
   9  C       6.00    5.175714191   -2.819679248   -0.408785555
  10  H       1.00    4.216394724   -3.929893346   -1.853670150
  11  H       1.00    6.545633350   -4.038401420    0.529293390
  12  C       6.00    3.304658560   -1.760034221    1.505204653
  13  H       1.00    4.287637399   -0.584983619    2.883022868
  14  H       1.00    2.402182055   -3.301162567    2.534878624
  15  C       6.00    1.185406301   -0.150195432    0.344893915
  16  H       1.00    0.008503768    0.507372567    1.929845010
  17  C       6.00    2.129494575    2.176189708   -1.069169247
  18  H       1.00    0.480916401    3.226367207   -1.750793460
  19  H       1.00    3.228615981    1.572630081   -2.715385263
  20  O       8.00    3.598964507    3.664273442    0.598740825
  21  H       1.00    4.071301552    5.195613007   -0.234609498
  22  O       8.00   -0.248139937   -1.660143298   -1.256214339
  23  H       1.00   -2.645862239   -0.613216127   -1.244932674

 Bond lengths in Bohr (Angstrom)

 1-2  2.055025825  2-3  2.055204238  2-4  2.056989544  2-5  2.904556563  5-6  2.084127289
     ( 1.087472834)     ( 1.087567247)     ( 1.088511990)     ( 1.537025141)     ( 1.102872666)

  5- 7  2.511382700   5-23  2.263009314   8- 9  2.060429580   9-10  2.059262168   9-11  2.059600530
       ( 1.328966493)       ( 1.197532957)       ( 1.090332378)       ( 1.089714611)       ( 1.089893664)

  9-12  2.878724591  12-13  2.060430621  12-14  2.061496764  12-15  2.903296759  15-16  2.080760731
       ( 1.523355450)       ( 1.090332929)       ( 1.090897108)       ( 1.536358482)       ( 1.101091160)

 15-17  2.881483145  15-22  2.626508141  17-18  2.070095250  17-19  2.069391036  17-20  2.675006372
       ( 1.524815214)       ( 1.389888252)       ( 1.095447231)       ( 1.095074577)       ( 1.415552411)

 20-21  1.806260200
       ( 0.955831735)

 Bond angles

  1-2-3  108.82423574   1-2-4  109.63692311   1-2-5  109.61277678   2-5-6  110.26795388

  2- 5- 7  111.31177755   2- 5-23  106.47664921   3- 2- 4  110.04654769   3- 2- 5  107.99910330

  4- 2- 5  110.68265179   6- 5- 7  109.46797298   6- 5-23  106.96788471   7- 5-23  112.22827503

  8- 9-10  108.23575591   8- 9-11  107.36955883   8- 9-12  111.44687267   9-12-13  110.14806115

  9-12-14  109.96515808   9-12-15  114.38217819  10- 9-11  108.08443345  10- 9-12  111.23379629

 11- 9-12  110.32209841  12-15-16  106.47963044  12-15-17  113.86826192  12-15-22  108.86040450

 13-12-14  107.52894444  13-12-15  107.41366036  14-12-15  107.13268423  15-17-18  108.07378847

 15-17-19  109.20411996  15-17-20  108.85195546  16-15-17  107.69679403  16-15-22  109.71287758

 17-15-22  110.10925163  17-20-21  109.12328798  18-17-19  107.99934335  18-17-20  111.13530600

 19-17-20  111.49938763

 NUCLEAR CHARGE:                   74
 NUMBER OF PRIMITIVE AOS:         295
 NUMBER OF SYMMETRY AOS:          295
 NUMBER OF CONTRACTIONS:           59   (   59A   )
 NUMBER OF INNER CORE ORBITALS:     0   (    0A   )
 NUMBER OF OUTER CORE ORBITALS:     9   (    9A   )
 NUMBER OF VALENCE ORBITALS:       50   (   50A   )


 NUCLEAR REPULSION ENERGY  482.88654577

 Eigenvalues of metric

         1 0.172E+00 0.178E+00 0.191E+00 0.196E+00 0.209E+00 0.225E+00 0.238E+00 0.240E+00


 Contracted 2-electron integrals neglected if value below      1.0D-11
 AO integral compression algorithm  1   Integral accuracy      1.0D-11

     10.224 MB (compressed) written to integral file ( 76.4%)

     Node minimum: 1.311 MB, node maximum: 1.573 MB


 NUMBER OF SORTED TWO-ELECTRON INTEGRALS:     223146.     BUFFER LENGTH:  32768
 NUMBER OF SEGMENTS:   1  SEGMENT LENGTH:     223146      RECORD LENGTH: 524288

 Memory used in sort:       0.78 MW

 SORT1 READ     1711005. AND WROTE      217517. INTEGRALS IN      1 RECORDS. CPU TIME:     0.05 SEC, REAL TIME:     0.07 SEC
 SORT2 READ     1522131. AND WROTE     1567335. INTEGRALS IN     35 RECORDS. CPU TIME:     0.01 SEC, REAL TIME:     0.01 SEC

 Node minimum:      223146.  Node maximum:      224664. integrals

 OPERATOR DM      FOR CENTER  0  COORDINATES:    0.000000    0.000000    0.000000


 **********************************************************************************************************************************
 DATASETS  * FILE   NREC   LENGTH (MB)   RECORD NAMES
              1      18       29.10       500      610      700      900      950      970     1000      129      960     1100   
                                          VAR    BASINP    GEOM    SYMINP    ZMAT    AOBASIS   BASIS     P2S    ABASIS      S 
                                         1400     1410     1200     1210     1080     1600     1650     1700   
                                           T        V       H0       H01     AOSYM     SMH    MOLCAS    OPER   

 PROGRAMS   *        TOTAL       INT
 CPU TIMES  *         1.82      1.68
 REAL TIME  *         6.76 SEC
 DISK USED  *        29.75 MB (local),      241.90 MB (total)
 GA USED    *         0.00 MB       (max)       0.00 MB       (current)
 **********************************************************************************************************************************


 Program * Restricted Hartree-Fock

 Orbital guess generated from atomic densities. Full valence occupancy:   37

 Initial alpha occupancy:  38
 Initial beta  occupancy:  36

 NELEC=   74   SYM=1   MS2= 2   THRE=1.0D-08   THRD=3.2D-06   THRG=3.2D-06  HFMA2=F  DIIS_START=2   DIIS_MAX=10   DIIS_INCORE=F

 Level shifts:    0.00 (CLOSED)    0.00 (OPEN)    0.30 (GAP_MIN)

 ITER           ETOT              DE          GRAD        DDIFF     DIIS  NEXP   TIME(IT)  TIME(TOT)  DIAG
   1     -458.64986191    -458.64986191     0.00D+00     0.23D+00     0     0       0.03      0.30    start
   2     -458.82614725      -0.17628534     0.11D-01     0.27D-01     1     0       0.01      0.31    diag2
   3     -458.87440552      -0.04825827     0.52D-02     0.89D-02     2     0       0.00      0.31    diag2
   4     -458.92748214      -0.05307662     0.18D-02     0.86D-02     3     0       0.01      0.32    diag2
   5     -458.95553315      -0.02805101     0.16D-02     0.60D-02     4     0       0.00      0.32    diag2
   6     -458.96102862      -0.00549547     0.14D-02     0.26D-02     5     0       0.01      0.33    diag2
   7     -458.98205295      -0.02102433     0.12D-02     0.76D-02     6     0       0.00      0.33    diag2
   8     -458.98651758      -0.00446463     0.75D-03     0.30D-02     7     0       0.01      0.34    diag2
   9     -458.98799777      -0.00148019     0.39D-03     0.24D-02     8     0       0.00      0.34    diag2
  10     -458.98817957      -0.00018180     0.15D-03     0.58D-03     9     0       0.01      0.35    diag2/orth
  11     -458.98823242      -0.00005285     0.89D-04     0.69D-03     9     0       0.00      0.35    diag2
  12     -458.98830138      -0.00006895     0.12D-03     0.54D-03     9     0       0.01      0.36    diag2
  13     -458.98832313      -0.00002176     0.41D-04     0.24D-03     9     0       0.00      0.36    diag2
  14     -458.98833334      -0.00001020     0.32D-04     0.14D-03     9     0       0.01      0.37    diag2
  15     -458.98834158      -0.00000824     0.21D-04     0.10D-03     9     0       0.00      0.37    diag2
  16     -458.98836096      -0.00001938     0.20D-04     0.25D-03     9     0       0.01      0.38    diag2
  17     -458.98842455      -0.00006358     0.18D-04     0.11D-02     9     0       0.00      0.38    diag2
  18     -458.98845649      -0.00003194     0.13D-04     0.84D-03     9     0       0.01      0.39    diag2
  19     -458.98846860      -0.00001211     0.99D-05     0.50D-03     9     0       0.00      0.39    diag2
  20     -458.98847092      -0.00000232     0.83D-05     0.11D-03     9     0       0.00      0.39    diag2/orth
  21     -458.98847239      -0.00000147     0.81D-05     0.47D-04     9     0       0.01      0.40    diag2
  22     -458.98847577      -0.00000337     0.80D-05     0.98D-04     9     0       0.00      0.40    diag2
  23     -458.98849800      -0.00002224     0.78D-05     0.72D-03     9     0       0.00      0.40    diag2
  24     -458.98852687      -0.00002886     0.66D-05     0.13D-02     9     0       0.01      0.41    diag2
  25     -458.98852723      -0.00000036     0.82D-05     0.29D-04     9     0       0.00      0.41    diag2
  26     -458.98853906      -0.00001183     0.94D-05     0.12D-02     9     0       0.01      0.42    diag2
  27     -458.98853914      -0.00000008     0.15D-04     0.76D-05     9     0       0.00      0.42    diag2
  28     -458.98854002      -0.00000088     0.14D-04     0.16D-03     9     0       0.01      0.43    diag2
  29     -458.98854070      -0.00000069     0.12D-04     0.20D-03     9     0       0.00      0.43    diag2
  30     -458.98854111      -0.00000041     0.10D-04     0.14D-03     9     0       0.01      0.44    diag2/orth
  31     -458.98854157      -0.00000046     0.81D-05     0.13D-03     9     0       0.00      0.44    diag2
  32     -458.98854172      -0.00000014     0.45D-05     0.78D-04     9     0       0.01      0.45    diag2
  33     -458.98854172      -0.00000001     0.10D-05     0.25D-04     9     0       0.00      0.45    diag2
  34     -458.98854173      -0.00000000     0.13D-06     0.17D-04     9     0       0.01      0.46    diag2
  35     -458.98854173      -0.00000000     0.23D-06     0.31D-05     9     0       0.00      0.46    diag2
  36     -458.98854173      -0.00000000     0.25D-07     0.71D-07     0     0       0.01      0.47    diag

 Final alpha occupancy:  38
 Final beta  occupancy:  36

 !RHF STATE 1.1 Energy               -458.988541728103
  RHF One-electron energy           -1579.878166515510
  RHF Two-electron energy             638.003079014719
  RHF Kinetic energy                  457.587894349420
  RHF Nuclear energy                  482.886545772687
  RHF Virial quotient                  -1.003060936262

 !RHF STATE 1.1 Dipole moment           0.32966473     0.11301099    -0.50427664
 Dipole moment /Debye                   0.83792415     0.28724527    -1.28174338

 Orbital energies:

           1.1          2.1          3.1          4.1          5.1          6.1          7.1          8.1          9.1         10.1
    -20.596206   -20.587465   -20.541692   -11.467817   -11.451758   -11.451326   -11.404655   -11.393803   -11.390744    -1.413990

          11.1         12.1         13.1         14.1         15.1         16.1         17.1         18.1         19.1         20.1
     -1.394851    -1.387344    -1.128406    -1.058415    -1.036322    -0.945372    -0.868986    -0.828431    -0.744803    -0.731217

          21.1         22.1         23.1         24.1         25.1         26.1         27.1         28.1         29.1         30.1
     -0.701778    -0.693719    -0.666312    -0.662412    -0.644769    -0.629459    -0.625587    -0.593264    -0.583371    -0.578123

          31.1         32.1         33.1         34.1         35.1         36.1         37.1         38.1         39.1         40.1
     -0.568587    -0.557167    -0.548774    -0.497191    -0.489435    -0.473187    -0.619067    -0.579467     0.313806     0.366015


 HOMO     38.1    -0.579467 =     -15.7681eV
 LUMO     39.1     0.313806 =       8.5391eV
 LUMO-HOMO         0.893273 =      24.3072eV

 Orbitals saved in record  2100.2


 **********************************************************************************************************************************
 DATASETS  * FILE   NREC   LENGTH (MB)   RECORD NAMES
              1      18       29.10       500      610      700      900      950      970     1000      129      960     1100   
                                          VAR    BASINP    GEOM    SYMINP    ZMAT    AOBASIS   BASIS     P2S    ABASIS      S 
                                         1400     1410     1200     1210     1080     1600     1650     1700   
                                           T        V       H0       H01     AOSYM     SMH    MOLCAS    OPER   

              2       4        3.10       700     1000      520     2100   
                                         GEOM     BASIS   MCVARS     RHF  

 PROGRAMS   *        TOTAL   RHF-SCF       INT
 CPU TIMES  *         2.31      0.49      1.68
 REAL TIME  *         8.14 SEC
 DISK USED  *        32.74 MB (local),      262.88 MB (total)
 GA USED    *         0.00 MB       (max)       0.00 MB       (current)
 **********************************************************************************************************************************
 SETTING BASIS          =    VDZ-F12


 Recomputing integrals since basis changed


 Using spherical harmonics

 Library entry H      S cc-pVDZ-F12          selected for orbital group  1
 Library entry H      P cc-pVDZ-F12          selected for orbital group  1
 Library entry C      S cc-pVDZ-F12          selected for orbital group  2
 Library entry C      P cc-pVDZ-F12          selected for orbital group  2
 Library entry C      D cc-pVDZ-F12          selected for orbital group  2
 Library entry O      S cc-pVDZ-F12          selected for orbital group  6
 Library entry O      P cc-pVDZ-F12          selected for orbital group  6
 Library entry O      D cc-pVDZ-F12          selected for orbital group  6


 PROGRAM * SEWARD (Integral evaluation for generally contracted gaussian basis sets)     Author: Roland Lindh, 1990

 Geometry written to block  1 of record 700


 Point group  C1  


 ATOMIC COORDINATES

 NR  ATOM    CHARGE       X              Y              Z

   1  H       1.00   -5.324756890   -2.430263385    2.233845252
   2  C       6.00   -6.222905923   -1.842142821    0.481540011
   3  H       1.00   -6.257639089   -3.437392923   -0.813772761
   4  H       1.00   -8.140392124   -1.205305117    0.867403188
   5  C       6.00   -4.665469240    0.278810192   -0.748255956
   6  H       1.00   -5.533949572    0.859617517   -2.551583803
   7  O       8.00   -4.476969059    2.270562631    0.769779937
   8  H       1.00    6.229123122   -1.316269835   -1.344445651
   9  C       6.00    5.175714191   -2.819679248   -0.408785555
  10  H       1.00    4.216394724   -3.929893346   -1.853670150
  11  H       1.00    6.545633350   -4.038401420    0.529293390
  12  C       6.00    3.304658560   -1.760034221    1.505204653
  13  H       1.00    4.287637399   -0.584983619    2.883022868
  14  H       1.00    2.402182055   -3.301162567    2.534878624
  15  C       6.00    1.185406301   -0.150195432    0.344893915
  16  H       1.00    0.008503768    0.507372567    1.929845010
  17  C       6.00    2.129494575    2.176189708   -1.069169247
  18  H       1.00    0.480916401    3.226367207   -1.750793460
  19  H       1.00    3.228615981    1.572630081   -2.715385263
  20  O       8.00    3.598964507    3.664273442    0.598740825
  21  H       1.00    4.071301552    5.195613007   -0.234609498
  22  O       8.00   -0.248139937   -1.660143298   -1.256214339
  23  H       1.00   -2.645862239   -0.613216127   -1.244932674

 Bond lengths in Bohr (Angstrom)

 1-2  2.055025825  2-3  2.055204238  2-4  2.056989544  2-5  2.904556563  5-6  2.084127289
     ( 1.087472834)     ( 1.087567247)     ( 1.088511990)     ( 1.537025141)     ( 1.102872666)

  5- 7  2.511382700   5-23  2.263009314   8- 9  2.060429580   9-10  2.059262168   9-11  2.059600530
       ( 1.328966493)       ( 1.197532957)       ( 1.090332378)       ( 1.089714611)       ( 1.089893664)

  9-12  2.878724591  12-13  2.060430621  12-14  2.061496764  12-15  2.903296759  15-16  2.080760731
       ( 1.523355450)       ( 1.090332929)       ( 1.090897108)       ( 1.536358482)       ( 1.101091160)

 15-17  2.881483145  15-22  2.626508141  17-18  2.070095250  17-19  2.069391036  17-20  2.675006372
       ( 1.524815214)       ( 1.389888252)       ( 1.095447231)       ( 1.095074577)       ( 1.415552411)

 20-21  1.806260200
       ( 0.955831735)

 Bond angles

  1-2-3  108.82423574   1-2-4  109.63692311   1-2-5  109.61277678   2-5-6  110.26795388

  2- 5- 7  111.31177755   2- 5-23  106.47664921   3- 2- 4  110.04654769   3- 2- 5  107.99910330

  4- 2- 5  110.68265179   6- 5- 7  109.46797298   6- 5-23  106.96788471   7- 5-23  112.22827503

  8- 9-10  108.23575591   8- 9-11  107.36955883   8- 9-12  111.44687267   9-12-13  110.14806115

  9-12-14  109.96515808   9-12-15  114.38217819  10- 9-11  108.08443345  10- 9-12  111.23379629

 11- 9-12  110.32209841  12-15-16  106.47963044  12-15-17  113.86826192  12-15-22  108.86040450

 13-12-14  107.52894444  13-12-15  107.41366036  14-12-15  107.13268423  15-17-18  108.07378847

 15-17-19  109.20411996  15-17-20  108.85195546  16-15-17  107.69679403  16-15-22  109.71287758

 17-15-22  110.10925163  17-20-21  109.12328798  18-17-19  107.99934335  18-17-20  111.13530600

 19-17-20  111.49938763

 NUCLEAR CHARGE:                   74
 NUMBER OF PRIMITIVE AOS:         523
 NUMBER OF SYMMETRY AOS:          505
 NUMBER OF CONTRACTIONS:          396   (  396A   )
 NUMBER OF INNER CORE ORBITALS:     0   (    0A   )
 NUMBER OF OUTER CORE ORBITALS:     9   (    9A   )
 NUMBER OF VALENCE ORBITALS:       50   (   50A   )


 NUCLEAR REPULSION ENERGY  482.88654577


 Eigenvalues of metric

         1 0.457E-04 0.978E-04 0.110E-03 0.147E-03 0.272E-03 0.327E-03 0.366E-03 0.442E-03


 Contracted 2-electron integrals neglected if value below      1.0D-12
 AO integral compression algorithm  1   Integral accuracy      1.0D-12

     10261.103 MB (compressed) written to integral file ( 38.8%)

     Node minimum: 1434.452 MB, node maximum: 1512.833 MB


 NUMBER OF SORTED TWO-ELECTRON INTEGRALS:  441355845.     BUFFER LENGTH:  32768
 NUMBER OF SEGMENTS:  14  SEGMENT LENGTH:   31995432      RECORD LENGTH: 524288

 Memory used in sort:      32.55 MW

 SORT1 READ  3307667629. AND WROTE   347601705. INTEGRALS IN   1003 RECORDS. CPU TIME:    62.17 SEC, REAL TIME:    67.67 SEC
 SORT2 READ  2414961589. AND WROTE  3089490921. INTEGRALS IN  39312 RECORDS. CPU TIME:     5.67 SEC, REAL TIME:     8.85 SEC

 Node minimum:   441322158.  Node maximum:   441389535. integrals

 OPERATOR DM      FOR CENTER  0  COORDINATES:    0.000000    0.000000    0.000000


 **********************************************************************************************************************************
 DATASETS  * FILE   NREC   LENGTH (MB)   RECORD NAMES
              1      18       34.46       500      610      700      900      950      970     1001      129      960     1100   
                                          VAR    BASINP    GEOM    SYMINP    ZMAT    AOBASIS   BASIS     P2S    ABASIS      S 
                                         1400     1410     1200     1210     1080     1600     1650     1700   
                                           T        V       H0       H01     AOSYM     SMH    MOLCAS    OPER   

              2       5        3.19       700     1000      520     2100     1001   
                                         GEOM     BASIS   MCVARS     RHF     BASIS   

 PROGRAMS   *        TOTAL       INT   RHF-SCF       INT
 CPU TIMES  *        89.64     87.32      0.49      1.68
 REAL TIME  *       105.80 SEC
 DISK USED  *        37.74 MB (local),       36.65 GB (total)
 GA USED    *         0.00 MB       (max)       0.00 MB       (current)
 **********************************************************************************************************************************


 Program * Restricted Hartree-Fock

 Molecular orbitals read from record     2100.2  Type=RHF/CANONICAL  

 Present basis size:      396
 Previous basis size:      59
 Previous occupation:      38
 Previous closed-shells:   36
 Previous core-orbitals:    9
 Present occupation:       38
 Present closed-shells:    36
 Present core-orbitals:     9
 Wavefunction symmetry:    1   Triplet 

 Orbital overlap <old|new>:  < 1.1| 1.1> = 1.000000   < 2.1| 2.1> = 1.000000   < 3.1| 3.1> = 1.000000   < 4.1| 4.1> = 1.000000
                             < 5.1| 5.1> = 1.000000   < 6.1| 6.1> = 1.000000   < 7.1| 7.1> = 1.000000   < 8.1| 8.1> = 1.000000
                             < 9.1| 9.1> = 1.000000   <10.1|10.1> = 1.000000   <11.1|11.1> = 1.000000   <12.1|12.1> = 1.000000
                             <13.1|13.1> = 1.000000   <14.1|14.1> = 1.000000   <15.1|15.1> = 1.000000   <16.1|16.1> = 1.000000
                             <17.1|17.1> = 1.000000   <18.1|18.1> = 1.000000   <19.1|19.1> = 1.000000   <20.1|20.1> = 1.000000
                             <21.1|21.1> = 1.000000   <22.1|22.1> = 1.000000   <23.1|23.1> = 1.000000   <24.1|24.1> = 1.000000
                             <25.1|25.1> = 1.000000   <26.1|26.1> = 1.000000   <27.1|27.1> = 1.000000   <28.1|28.1> = 1.000000
                             <29.1|29.1> = 1.000000   <30.1|30.1> = 1.000000   <31.1|31.1> = 1.000000   <32.1|32.1> = 1.000000
                             <33.1|33.1> = 1.000000   <34.1|34.1> = 1.000000   <35.1|35.1> = 1.000000   <36.1|36.1> = 1.000000
                             <37.1|37.1> = 1.000000   <38.1|38.1> = 1.000000


 Initial alpha occupancy:  38
 Initial beta  occupancy:  36

 NELEC=   74   SYM=1   MS2= 2   THRE=1.0D-08   THRD=3.2D-06   THRG=3.2D-06  HFMA2=F  DIIS_START=2   DIIS_MAX=10   DIIS_INCORE=F

 Level shifts:    0.00 (CLOSED)    0.00 (OPEN)    0.30 (GAP_MIN)

 ITER           ETOT              DE          GRAD        DDIFF     DIIS  NEXP   TIME(IT)  TIME(TOT)  DIAG
   1     -458.98854174    -458.98854174     0.00D+00     0.35D-01     0     0       5.21      5.34    start
   2     -459.82854009      -0.83999835     0.83D-02     0.13D-01     0     0       5.19     10.53    diag
   3     -459.94082627      -0.11228618     0.24D-02     0.47D-02     1     0       5.19     15.72    diag2
   4     -459.95209421      -0.01126794     0.69D-03     0.14D-02     2     0       5.29     21.01    diag2
   5     -459.95378119      -0.00168698     0.31D-03     0.40D-03     3     0       5.49     26.50    diag2
   6     -459.95409576      -0.00031457     0.88D-04     0.21D-03     4     0       5.31     31.81    diag2
   7     -459.95415612      -0.00006037     0.28D-04     0.49D-04     5     0       5.25     37.06    diag2
   8     -459.95420179      -0.00004566     0.17D-04     0.37D-04     6     0       5.24     42.30    diag2
   9     -459.95424566      -0.00004387     0.13D-04     0.39D-04     7     0       5.22     47.52    diag2
  10     -459.95428491      -0.00003925     0.10D-04     0.41D-04     8     0       5.19     52.71    diag2/orth
  11     -459.95431032      -0.00002541     0.84D-05     0.29D-04     9     0       5.35     58.06    diag2
  12     -459.95433757      -0.00002725     0.78D-05     0.31D-04     9     0       5.18     63.24    diag2
  13     -459.95439949      -0.00006192     0.74D-05     0.79D-04     9     0       5.19     68.43    diag2
  14     -459.95448844      -0.00008895     0.64D-05     0.15D-03     9     0       5.33     73.76    diag2
  15     -459.95451110      -0.00002266     0.51D-05     0.48D-04     9     0       5.21     78.97    diag2
  16     -459.95452669      -0.00001559     0.47D-05     0.35D-04     9     0       5.48     84.45    diag2
  17     -459.95453870      -0.00001202     0.45D-05     0.25D-04     9     0       6.73     91.18    diag2
  18     -459.95455516      -0.00001646     0.44D-05     0.32D-04     9     0       6.76     97.94    diag2
  19     -459.95458397      -0.00002881     0.42D-05     0.59D-04     9     0       5.82    103.76    diag2
  20     -459.95464711      -0.00006314     0.38D-05     0.16D-03     9     0       5.95    109.71    diag2/orth
  21     -459.95466792      -0.00002081     0.38D-05     0.73D-04     9     0       5.32    115.03    diag2
  22     -459.95468987      -0.00002194     0.31D-05     0.11D-03     9     0       5.24    120.27    diag2
  23     -459.95469998      -0.00001011     0.19D-05     0.97D-04     9     0       5.14    125.41    diag2
  24     -459.95470141      -0.00000143     0.21D-05     0.28D-04     9     0       5.10    130.51    diag2
  25     -459.95470203      -0.00000062     0.15D-05     0.28D-04     9     0       5.15    135.66    diag2
  26     -459.95470211      -0.00000008     0.12D-05     0.33D-05     9     0       5.51    141.17    diag2
  27     -459.95470215      -0.00000003     0.28D-06     0.24D-05     9     0       5.22    146.39    diag2
  28     -459.95470217      -0.00000003     0.21D-06     0.14D-05     9     0       5.20    151.59    diag2
  29     -459.95470221      -0.00000003     0.18D-06     0.24D-05     9     0       5.21    156.80    diag2
  30     -459.95470223      -0.00000002     0.15D-06     0.22D-05     9     0       5.15    161.95    diag2/orth
  31     -459.95470224      -0.00000001     0.95D-07     0.16D-05     9     0       5.16    167.11    diag2
  32     -459.95470225      -0.00000001     0.67D-07     0.40D-05     9     0       5.18    172.29    diag2
  33     -459.95470226      -0.00000000     0.46D-07     0.85D-06     9     0       5.21    177.50    diag2
  34     -459.95470226      -0.00000000     0.15D-07     0.26D-07     0     0       5.18    182.68    diag

 Final alpha occupancy:  38
 Final beta  occupancy:  36

 !RHF STATE 1.1 Energy               -459.954702255929
  RHF One-electron energy           -1586.655390292672
  RHF Two-electron energy             643.814142264056
  RHF Kinetic energy                  459.691158079736
  RHF Nuclear energy                  482.886545772687
  RHF Virial quotient                  -1.000573307038

 !RHF STATE 1.1 Dipole moment           0.09750578    -0.02102111    -0.49366359
 Dipole moment /Debye                   0.24783499    -0.05343034    -1.25476769

 Orbital energies:

           1.1          2.1          3.1          4.1          5.1          6.1          7.1          8.1          9.1         10.1
    -20.601838   -20.599001   -20.563974   -11.281937   -11.277900   -11.276177   -11.226998   -11.223939   -11.212212    -1.373162

          11.1         12.1         13.1         14.1         15.1         16.1         17.1         18.1         19.1         20.1
     -1.362228    -1.347564    -1.054199    -0.999501    -0.970479    -0.880785    -0.824332    -0.770098    -0.712038    -0.690855

          21.1         22.1         23.1         24.1         25.1         26.1         27.1         28.1         29.1         30.1
     -0.652070    -0.641785    -0.630273    -0.605499    -0.589636    -0.573106    -0.570015    -0.543357    -0.535397    -0.533502

          31.1         32.1         33.1         34.1         35.1         36.1         37.1         38.1         39.1         40.1
     -0.512139    -0.499367    -0.487259    -0.451978    -0.439848    -0.437862    -0.595629    -0.526848     0.047254     0.054694


 HOMO     38.1    -0.526848 =     -14.3363eV
 LUMO     39.1     0.047254 =       1.2859eV
 LUMO-HOMO         0.574102 =      15.6221eV

 Orbitals saved in record  2101.2


 **********************************************************************************************************************************
 DATASETS  * FILE   NREC   LENGTH (MB)   RECORD NAMES
              1      18       34.46       500      610      700      900      950      970     1001      129      960     1100   
                                          VAR    BASINP    GEOM    SYMINP    ZMAT    AOBASIS   BASIS     P2S    ABASIS      S 
                                         1400     1410     1200     1210     1080     1600     1650     1700   
                                           T        V       H0       H01     AOSYM     SMH    MOLCAS    OPER   

              2       6       10.37       700     1000      520     2100     1001     2101   
                                         GEOM     BASIS   MCVARS     RHF     BASIS     RHF  

 PROGRAMS   *        TOTAL   RHF-SCF       INT   RHF-SCF       INT
 CPU TIMES  *       272.35    182.70     87.32      0.49      1.68
 REAL TIME  *       302.57 SEC
 DISK USED  *        66.51 MB (local),       36.84 GB (total)
 GA USED    *         0.00 MB       (max)       0.00 MB       (current)
 **********************************************************************************************************************************


 PROGRAM * CCSD (Restricted open-shell coupled cluster)     Authors: C. Hampel, H.-J. Werner, 1991, M. Deegan, P.J. Knowles, 1992

                   Density fitting integral evaluation by F.R. Manby, 2003,2007, G. Knizia, 2010


 Basis set VDZ-F12/JKFIT generated.      Number of basis functions:   1222 
 Basis set CC-PVDZ-F12/OPTRI generated.  Number of basis functions:   902 
 Basis set VDZ-F12/MP2FIT generated.     Number of basis functions:   970 

 Convergence thresholds:  THRVAR = 1.00D-08  THRDEN = 1.00D-06

 CCSD(T)     terms to be evaluated (factor= 1.000)


 Number of core orbitals:           9 (   9 )
 Number of closed-shell orbitals:  27 (  27 )
 Number of active  orbitals:        2 (   2 )
 Number of external orbitals:     358 ( 358 )

 Memory could be reduced to 2200.67 Mwords without degradation in triples

 Number of N-1 electron functions:              56
 Number of N-2 electron functions:            1540
 Number of singly external CSFs:             20160
 Number of doubly external CSFs:         150394140
 Total number of CSFs:                   150414300

 Molecular orbitals read from record     2101.2  Type=RHF/CANONICAL  

 Integral transformation finished. Total CPU: 221.73 sec, npass=  1  Memory used:1045.60 MW

 Geminal basis:    OPTFULL  GEM_TYPE=SLATER  BETA=0.9  NGEM=6

 Optimizing Gaussian exponents for each gem_beta

 Geminal optimization for beta= 0.9000
 Weight function:   m=0, omega= 1.3652

 Augmented Hessian optimization of geminal fit. Trust ratio= 0.40000
 Convergence reached after  14 iterations. Final gradient= 9.47D-17, Step= 1.60D-08, Delta= 1.32D-09

 Alpha:                 0.16713     0.72638     2.57315     8.59263    32.33955   179.26007
 Coeff:                 0.29008     0.30523     0.17630     0.10448     0.06448     0.03994


 WFN_F12=FIX,EG    DECOUPLE_EXPL=F   HYBRID=0    NOX=F   SEMIINT_F12=T   CORE_SINGLES=F


 AO(A)-basis ORBITAL           loaded. Number of functions:     396
 RI(R)-basis CC-PVDZ-F12/OPTRI loaded. Number of functions:     902
 DF-basis VDZ-F12/JKFIT        loaded. Number of functions:    1222

 Screening thresholds:   THRAO=  1.00D-10  THRMO=  1.00D-09  THRPROD=  1.00D-09
                         THRSW=  1.00D-05  THROV=  1.00D-12  THRAOF12= 1.00D-08

 CPU time for one-electron matrices              10.31 sec

 Construction of ABS:
 Pseudo-inverse stability          1.53E-11
 Smallest eigenvalue of S          3.94E-05  (threshold= 1.00E-08)
 Ratio eigmin/eigmax               4.55E-06  (threshold= 1.00E-09)
 Smallest eigenvalue of S kept     3.94E-05  (threshold= 3.94E-05, 0 functions deleted, 902 kept)

 Construction of CABS:
 Pseudo-inverse stability          1.13E-10
 Smallest eigenvalue of S          1.67E-06  (threshold= 1.00E-08)
 Ratio eigmin/eigmax               1.67E-06  (threshold= 1.00E-09)
 Smallest eigenvalue of S kept     1.67E-06  (threshold= 1.67E-06, 0 functions deleted, 902 kept)

 CPU time for basis constructions                 0.60 sec
 Fock operators(MO) rebuilt from dump record.
 CPU time for Fock operator transformation        0.59 sec

                                      TOTAL          ALPHA          BETA    
  Singles Contributions MO        -0.008571688   -0.004274710   -0.004296979
  Singles Contributions CABS      -0.020560583   -0.010935664   -0.009624918
  Pure DF-RHF relaxation          -0.020007784

 CPU time for RHF CABS relaxation                 1.23 sec
 CPU time for singles (tot)                       2.76 sec

 AO(A)-basis ORBITAL           loaded. Number of functions:     396
 RI(R)-basis CC-PVDZ-F12/OPTRI loaded. Number of functions:     902
 DF-basis VDZ-F12/MP2FIT       loaded. Number of functions:     970

 Screening thresholds:   THRAO=  1.00D-10  THRMO=  1.00D-09  THRPROD=  1.00D-09
                         THRSW=  1.00D-05  THROV=  1.00D-12  THRAOF12= 1.00D-08

 CPU time for transformed integrals             135.04 sec
 CPU time for F12 matrices                      129.35 sec

 Diagonal F12 ansatz with fixed amplitudes:   TS= 0.5000  TT= 0.2500  TN= 0.3750

 ITER.     SQ.NORM      CORR.ENERGY   TOTAL ENERGY  ENERGY CHANGE      VAR         CPU   MICRO    DIIS
   1      1.45868259    -1.89377562  -461.86848566    -1.9138E+00   4.54E-01      5.42  1  1  1   0  0
   2      1.45955348    -1.89336998  -461.86808002     4.0564E-04   3.52E-04     32.11  0  0  0   1  1
   3      1.46030831    -1.89426406  -461.86897410    -8.9408E-04   4.27E-06     61.53  0  0  0   2  2
   4      1.46033433    -1.89427279  -461.86898283    -8.7255E-06   4.33E-08     94.30  0  0  0   3  3
   5      1.46033784    -1.89427287  -461.86898291    -8.6525E-08   6.23E-10    135.85  0  0  0   4  4

 - - Continuing with F12/conv. amplitude coupling turned on.

   6      1.46344323    -1.90420299  -461.87891303    -9.9302E-03   4.44E-04    166.09  1  1  1   1  1
   7      1.46343744    -1.90420535  -461.87891539    -2.3682E-06   4.70E-08    199.77  1  1  1   2  2
   8      1.46343839    -1.90420479  -461.87891483     5.6159E-07   1.53E-10    238.46  1  1  1   3  3

 CPU time for iterative RMP2-F12                238.46 sec


 DF-RMP2-F12 doubles corrections:
 - - - - - - - - - - - - - - - - 
  Approx.                             TOTAL           A-B            A-A            B-B    
  RMP2-F12/3C(FIX)                -0.329773573   -0.289745517   -0.022498885   -0.017529171
  RMP2-F12/3*C(FIX)               -0.319841656   -0.282517898   -0.021026295   -0.016297462
  RMP2-F12/3*C(DX)                -0.323142100   -0.285704831   -0.021108006   -0.016329263
  RMP2-F12/3*C(FIX,DX)            -0.351669399   -0.313485738   -0.021694461   -0.016489201

 DF-RMP2-F12 doubles energies:
 - - - - - - - - - - - - - - -
  Approx.                             TOTAL           A-B            A-A            B-B    
  RMP2                            -1.565859530   -1.184053590   -0.203079507   -0.178726433
  RMP2-F12/3C(FIX)                -1.895633103   -1.473799107   -0.225578392   -0.196255605
  RMP2-F12/3*C(FIX)               -1.885701186   -1.466571488   -0.224105803   -0.195023896
  RMP2-F12/3*C(DX)                -1.889001630   -1.469758421   -0.224187514   -0.195055696
  RMP2-F12/3*C(FIX,DX)            -1.917528930   -1.497539327   -0.224773968   -0.195215634


  Reference energy                   -459.954702255928
  CABS relaxation correction to RHF    -0.020007784311
  New reference energy               -459.974710040239

  RMP2-F12 singles (MO) energy         -0.008571688441
  RMP2-F12 pair energy                 -1.895633103244
  RMP2-F12 correlation energy          -1.904204791684

 !RMP2-F12/3C(FIX) energy            -461.878914831924

 Starting RMP2 calculation, locsing= 0

 Wavefunction is spin-projected

 ITER.      SQ.NORM     CORR.ENERGY   TOTAL ENERGY   ENERGY CHANGE        DEN1      VAR(S)    VAR(P)  DIIS     TIME
   1      1.45410795    -1.56813960  -461.52284185    -1.56813960    -0.00581625  0.54D-04  0.21D-02  1  1   798.10
   2      1.45932668    -1.57443978  -461.52914204    -0.00630019    -0.00001578  0.23D-05  0.60D-05  2  2   838.61
   3      1.45949833    -1.57454731  -461.52924956    -0.00010752    -0.00000022  0.13D-06  0.53D-07  3  3   878.58
   4      1.45950458    -1.57454873  -461.52925099    -0.00000143    -0.00000001  0.51D-08  0.88D-09  4  4   917.65
   5      1.45950498    -1.57454869  -461.52925095     0.00000004    -0.00000000  0.15D-09  0.17D-10  5  5   960.91

 Norm of t1 vector:      0.05737192      S-energy:    -0.00735663      T1 diagnostic:  0.00085223
 Norm of t2 vector:      0.67543574      P-energy:    -1.56719206
                                         Alpha-Beta:  -1.18593623
                                         Alpha-Alpha: -0.20319900
                                         Beta-Beta:   -0.17805683

 Spin contamination <S**2-Sz**2-Sz>     0.00000000
  Reference energy                   -459.954702255929
  CABS singles correction              -0.020007784311
  New reference energy               -459.974710040240
  RHF-RMP2 correlation energy          -1.574548693027
 !RHF-RMP2 energy                    -461.549258733267

  F12/3C(FIX) correction               -0.329773572868
  RHF-RMP2-F12 correlation energy      -1.904322265896
 !RHF-RMP2-F12 total energy          -461.879032306136
 (NB above energy spin projected)

 Starting RCCSD calculation

 ITER.      SQ.NORM     CORR.ENERGY   TOTAL ENERGY   ENERGY CHANGE        DEN1      VAR(S)    VAR(P)  DIIS     TIME
   1      1.47300714    -1.57469050  -461.52939276    -1.57469050    -0.04496883  0.11D-01  0.80D-02  0  0  2107.51
   2      1.51283464    -1.61284946  -461.56755171    -0.03815895    -0.00532327  0.11D-02  0.14D-02  1  1  3195.03
   3      1.53987149    -1.62469571  -461.57939796    -0.01184625    -0.00129926  0.12D-02  0.12D-03  2  2  4028.81
   4      1.55579448    -1.63032816  -461.58503041    -0.00563245    -0.00046322  0.38D-03  0.61D-04  3  3  4862.58
   5      1.57484826    -1.63264040  -461.58734266    -0.00231225    -0.00014516  0.15D-03  0.13D-04  4  4  5709.07
   6      1.58686211    -1.63350902  -461.58821128    -0.00086862    -0.00003799  0.29D-04  0.59D-05  5  5  6545.24
   7      1.59525865    -1.63424776  -461.58895001    -0.00073874    -0.00000792  0.66D-05  0.11D-05  6  6  7523.40
   8      1.59669319    -1.63433223  -461.58903449    -0.00008447    -0.00000266  0.19D-05  0.45D-06  6  1  8618.77
   9      1.59763472    -1.63437498  -461.58907723    -0.00004275    -0.00000074  0.58D-06  0.11D-06  6  2  9781.47
  10      1.59792098    -1.63438451  -461.58908676    -0.00000953    -0.00000019  0.11D-06  0.46D-07  6  3 10859.58
  11      1.59802001    -1.63438082  -461.58908308     0.00000369    -0.00000007  0.46D-07  0.17D-07  6  4 11979.40
  12      1.59798696    -1.63437223  -461.58907449     0.00000859    -0.00000003  0.22D-07  0.71D-08  6  6 13092.09
  13      1.59802705    -1.63436912  -461.58907137     0.00000312    -0.00000002  0.16D-07  0.24D-08  6  5 14204.19
  14      1.59800886    -1.63436764  -461.58906989     0.00000148    -0.00000001  0.12D-07  0.14D-08  6  2 15257.62
  15      1.59802070    -1.63436923  -461.58907148    -0.00000159    -0.00000001  0.86D-08  0.47D-09  6  1 16339.53
  16      1.59801180    -1.63436954  -461.58907179    -0.00000031    -0.00000001  0.59D-08  0.34D-09  6  4 17464.99

 Norm of t1 vector:      0.27273057      S-energy:    -0.00912803      T1 diagnostic:  0.02461043
                                                                       D1 diagnostic:  0.14406303
                                                                       D2 diagnostic:  0.16588159 (internal)
 Norm of t2 vector:      0.72362272      P-energy:    -1.62524151
                                         Alpha-Beta:  -1.26959605
                                         Alpha-Alpha: -0.18694675
                                         Beta-Beta:   -0.16869871

 Singles amplitudes (print threshold =  0.500E-01):

         I         SYM. A    A   T(IA) [Beta-Beta]

        18         1         1      0.07145312
        21         1         1     -0.06605606
        23         1         2      0.09644054
        25         1         2      0.10227391
        27         1         2      0.11778575

 Spin contamination <S**2-Sz**2-Sz>     0.00000000

 Memory could be reduced to 2432.61 Mwords without degradation in triples


 RESULTS
 =======

  Reference energy                   -459.954702255929
  CABS relaxation correction to RHF    -0.020007784311
  New reference energy               -459.974710040240

  F12 corrections for ansatz 3C(FIX) added to RCCSD energy. Coupling mode:  7

  RCCSD-F12a singles energy            -0.009128025243
  RCCSD-F12a pair energy               -1.944479591310
  RCCSD-F12a correlation energy        -1.953607616553
  Triples (T) contribution             -0.062574198735
  Total correlation energy             -2.016181815288

  RHF-RCCSD-F12a energy              -461.928317656793
  RHF-RCCSD[T]-F12a energy           -461.994457301800
  RHF-RCCSD-T-F12a energy            -461.990157839423
 !RHF-RCCSD(T)-F12a energy           -461.990891855528

 Program statistics:

 Available memory in ccsd:              2799992944
 Min. memory needed in ccsd:             412117506
 Max. memory used in ccsd:               607174722
 Max. memory used in cckext:             493047185 (16 integral passes)
 Max. memory used in cckint:            1045604566 ( 1 integral passes)


 **********************************************************************************************************************************
 DATASETS  * FILE   NREC   LENGTH (MB)   RECORD NAMES
              1      19       34.49       500      610      700      900      950      970     1001      129      960     1100   
                                          VAR    BASINP    GEOM    SYMINP    ZMAT    AOBASIS   BASIS     P2S    ABASIS      S 
                                         1400     1410     1200     1210     1080     1600     1650     1700      960(1)
                                           T        V       H0       H01     AOSYM     SMH    MOLCAS    OPER    ABASIS    

              2       7       11.56       700     1000      520     2100     1001     2101     7360   
                                         GEOM     BASIS   MCVARS     RHF     BASIS     RHF    F12ABS    

 PROGRAMS   *        TOTAL  RCCSD(T)   RHF-SCF       INT   RHF-SCF       INT
 CPU TIMES  *     35803.21  35530.87    182.70     87.32      0.49      1.68
 REAL TIME  *     36677.95 SEC
 DISK USED  *        17.89 GB (local),      161.63 GB (total)
 SF USED    *       126.75 GB
 GA USED    *         3.05 MB       (max)       0.00 MB       (current)
 **********************************************************************************************************************************

 RCCSD(T)-F12A/cc-pVDZ-F12 energy=   -461.990891855528

   RCCSD(T)-F12A         RHF-SCF         RHF-SCF
   -461.99089186   -459.95470226   -458.98854173
 **********************************************************************************************************************************
 Molpro calculation terminated
