# Supplementary material for: Computational Investigation of Substituent Effects on the Alcohol + Carbonyl Channel of Peroxy Radical Self- and Cross-Reactions
Source: J Phys Chem A. 2023 Feb 8;127(7):1686–96. doi: 10.1021/acs.jpca.2c08927 (PMC9969516; doi:10.1021/acs.jpca.2c08927)
Supplement: Supplementary file 2 — jp2c08927_si_002.zip [file jp2c08927_si_002.zip › EtO--OBuOH/Forward-IRC-wb-TS1-opt.log]

 Entering Gaussian System, Link 0=/appl/soft/chem/gaussian/G16RevC.02/g16/g16
 Initial command:
 /appl/soft/chem/gaussian/G16RevC.02/g16/l1.exe "/scratch/kurten/scratch_galib/third-paper/eto-buoh/ts-calc/eto-buoh-set1/eto-buoh-ts-set1/wb-ts/irc-cal/eto-buoh-ts-set1-M0004-copt-TS-opt-IRC/Forward-b3lyp-opt/Forward-wb-opt/14045311.GAUSS_SCRDIR/Gau-3025191.inp" -scrdir="/scratch/kurten/scratch_galib/third-paper/eto-buoh/ts-calc/eto-buoh-set1/eto-buoh-ts-set1/wb-ts/irc-cal/eto-buoh-ts-set1-M0004-copt-TS-opt-IRC/Forward-b3lyp-opt/Forward-wb-opt/14045311.GAUSS_SCRDIR/"
 Entering Link 1 = /appl/soft/chem/gaussian/G16RevC.02/g16/l1.exe PID=   3025195.
  
 Copyright (c) 1988-2021, Gaussian, Inc.  All Rights Reserved.
  
 This is part of the Gaussian(R) 16 program.  It is based on
 the Gaussian(R) 09 system (copyright 2009, Gaussian, Inc.),
 the Gaussian(R) 03 system (copyright 2003, Gaussian, Inc.),
 the Gaussian(R) 98 system (copyright 1998, Gaussian, Inc.),
 the Gaussian(R) 94 system (copyright 1995, Gaussian, Inc.),
 the Gaussian 92(TM) system (copyright 1992, Gaussian, Inc.),
 the Gaussian 90(TM) system (copyright 1990, Gaussian, Inc.),
 the Gaussian 88(TM) system (copyright 1988, Gaussian, Inc.),
 the Gaussian 86(TM) system (copyright 1986, Carnegie Mellon
 University), and the Gaussian 82(TM) system (copyright 1983,
 Carnegie Mellon University). Gaussian is a federally registered
 trademark of Gaussian, Inc.
  
 This software contains proprietary and confidential information,
 including trade secrets, belonging to Gaussian, Inc.
  
 This software is provided under written license and may be
 used, copied, transmitted, or stored only in accord with that
 written license.
  
 The following legend is applicable only to US Government
 contracts under FAR:
  
                    RESTRICTED RIGHTS LEGEND
  
 Use, reproduction and disclosure by the US Government is
 subject to restrictions as set forth in subparagraphs (a)
 and (c) of the Commercial Computer Software - Restricted
 Rights clause in FAR 52.227-19.
  
 Gaussian, Inc.
 340 Quinnipiac St., Bldg. 40, Wallingford CT 06492
  
  
 ---------------------------------------------------------------
 Warning -- This program may not be used in any manner that
 competes with the business of Gaussian, Inc. or will provide
 assistance to any competitor of Gaussian, Inc.  The licensee
 of this program is prohibited from giving any competitor of
 Gaussian, Inc. access to this program.  By using this program,
 the user acknowledges that Gaussian, Inc. is engaged in the
 business of creating and licensing software in the field of
 computational chemistry and represents and warrants to the
 licensee that it is not a competitor of Gaussian, Inc. and that
 it will not use this program in any manner prohibited above.
 ---------------------------------------------------------------
  

 Cite this work as:
 Gaussian 16, Revision C.02,
 M. J. Frisch, G. W. Trucks, H. B. Schlegel, G. E. Scuseria, 
 M. A. Robb, J. R. Cheeseman, G. Scalmani, V. Barone, 
 G. A. Petersson, H. Nakatsuji, X. Li, M. Caricato, A. V. Marenich, 
 J. Bloino, B. G. Janesko, R. Gomperts, B. Mennucci, H. P. Hratchian, 
 J. V. Ortiz, A. F. Izmaylov, J. L. Sonnenberg, D. Williams-Young, 
 F. Ding, F. Lipparini, F. Egidi, J. Goings, B. Peng, A. Petrone, 
 T. Henderson, D. Ranasinghe, V. G. Zakrzewski, J. Gao, N. Rega, 
 G. Zheng, W. Liang, M. Hada, M. Ehara, K. Toyota, R. Fukuda, 
 J. Hasegawa, M. Ishida, T. Nakajima, Y. Honda, O. Kitao, H. Nakai, 
 T. Vreven, K. Throssell, J. A. Montgomery, Jr., J. E. Peralta, 
 F. Ogliaro, M. J. Bearpark, J. J. Heyd, E. N. Brothers, K. N. Kudin, 
 V. N. Staroverov, T. A. Keith, R. Kobayashi, J. Normand, 
 K. Raghavachari, A. P. Rendell, J. C. Burant, S. S. Iyengar, 
 J. Tomasi, M. Cossi, J. M. Millam, M. Klene, C. Adamo, R. Cammi, 
 J. W. Ochterski, R. L. Martin, K. Morokuma, O. Farkas, 
 J. B. Foresman, and D. J. Fox, Gaussian, Inc., Wallingford CT, 2019.
 
 ******************************************
 Gaussian 16:  ES64L-G16RevC.02  7-Dec-2021
                 7-Nov-2022 
 ******************************************
 %mem=12GB
 %NprocShared=16
 Will use up to   16 processors via shared memory.
 %chk=Forward-wb-opt
 ----------------------------------------------------------------------
 #wB97XD Aug-cc-pVTZ Opt Integral(Grid=SuperFineGrid) Freq MaxDisk=32GB
 ----------------------------------------------------------------------
 1/18=20,19=15,26=5,38=1/1,3;
 2/9=110,12=2,17=6,18=5,40=1/2;
 3/5=16,6=1,7=10,11=2,25=1,30=1,71=1,74=-58,75=-7/1,2,3;
 4//1;
 5/5=2,38=5/2;
 6/7=2,8=2,9=2,10=2,28=1/1;
 7//1,2,3,16;
 1/18=20,19=15,26=5/3(2);
 2/9=110/2;
 99//99;
 2/9=110/2;
 3/5=16,6=1,7=10,11=2,25=1,30=1,71=1,74=-58,75=-7/1,2,3;
 4/5=5,16=3,69=1/1;
 5/5=2,38=5/2;
 7//1,2,3,16;
 1/18=20,19=15,26=5/3(-5);
 2/9=110/2;
 6/7=2,8=2,9=2,10=2,19=2,28=1/1;
 99/9=1/99;
 --------------
 Forward-wb-opt
 --------------
 Symbolic Z-matrix:
 Charge =  0 Multiplicity = 3
 H                     2.85443   0.80073  -1.08997 
 C                     3.10632  -0.22035  -0.80971 
 H                     2.81332  -0.88938  -1.61555 
 H                     4.18774  -0.28562  -0.66156 
 C                     2.35217  -0.61978   0.44215 
 H                     2.40063  -1.67831   0.73079 
 O                     2.48496   0.16871   1.46853 
 H                     0.61154   1.63276  -1.04805 
 C                    -0.06979   2.14593  -0.36864 
 H                     0.38551   2.15437   0.62339 
 H                    -0.15955   3.17755  -0.70771 
 C                    -1.42499   1.45331  -0.34732 
 H                    -1.84754   1.43472  -1.35505 
 H                    -2.11932   2.01699   0.28132 
 C                    -1.35955   0.02493   0.17638 
 H                    -0.9769    0.03038   1.20442 
 C                    -2.72471  -0.64092   0.18092 
 H                    -3.13537  -0.61014  -0.83692 
 H                    -3.40306  -0.09398   0.83617 
 O                    -2.65966  -1.96416   0.65579 
 H                    -1.92898  -2.37761   0.18874 
 O                    -0.52193  -0.79888  -0.62733 
 H                     0.38368  -0.74244  -0.29034 
 
 Add virtual bond connecting atoms H23        and C5         Dist= 3.98D+00.

 GradGradGradGradGradGradGradGradGradGradGradGradGradGradGradGradGradGrad
 Berny optimization.
 Initialization pass.
                           ----------------------------
                           !    Initial Parameters    !
                           ! (Angstroms and Degrees)  !
 --------------------------                            --------------------------
 ! Name  Definition              Value          Derivative Info.                !
 --------------------------------------------------------------------------------
 ! R1    R(1,2)                  1.0884         estimate D2E/DX2                !
 ! R2    R(2,3)                  1.0876         estimate D2E/DX2                !
 ! R3    R(2,4)                  1.0935         estimate D2E/DX2                !
 ! R4    R(2,5)                  1.5151         estimate D2E/DX2                !
 ! R5    R(5,6)                  1.0983         estimate D2E/DX2                !
 ! R6    R(5,7)                  1.3011         estimate D2E/DX2                !
 ! R7    R(5,23)                 2.1039         estimate D2E/DX2                !
 ! R8    R(8,9)                  1.0905         estimate D2E/DX2                !
 ! R9    R(9,10)                 1.0916         estimate D2E/DX2                !
 ! R10   R(9,11)                 1.0896         estimate D2E/DX2                !
 ! R11   R(9,12)                 1.5221         estimate D2E/DX2                !
 ! R12   R(12,13)                1.0929         estimate D2E/DX2                !
 ! R13   R(12,14)                1.0932         estimate D2E/DX2                !
 ! R14   R(12,15)                1.5228         estimate D2E/DX2                !
 ! R15   R(15,16)                1.097          estimate D2E/DX2                !
 ! R16   R(15,17)                1.5189         estimate D2E/DX2                !
 ! R17   R(15,22)                1.4235         estimate D2E/DX2                !
 ! R18   R(17,18)                1.098          estimate D2E/DX2                !
 ! R19   R(17,19)                1.0903         estimate D2E/DX2                !
 ! R20   R(17,20)                1.4074         estimate D2E/DX2                !
 ! R21   R(20,21)                0.9607         estimate D2E/DX2                !
 ! R22   R(22,23)                0.9679         estimate D2E/DX2                !
 ! A1    A(1,2,3)              108.9033         estimate D2E/DX2                !
 ! A2    A(1,2,4)              108.6489         estimate D2E/DX2                !
 ! A3    A(1,2,5)              110.1753         estimate D2E/DX2                !
 ! A4    A(3,2,4)              109.2749         estimate D2E/DX2                !
 ! A5    A(3,2,5)              108.4182         estimate D2E/DX2                !
 ! A6    A(4,2,5)              111.3827         estimate D2E/DX2                !
 ! A7    A(2,5,6)              116.6987         estimate D2E/DX2                !
 ! A8    A(2,5,7)              116.1836         estimate D2E/DX2                !
 ! A9    A(2,5,23)             101.1529         estimate D2E/DX2                !
 ! A10   A(6,5,7)              111.8556         estimate D2E/DX2                !
 ! A11   A(6,5,23)              94.393          estimate D2E/DX2                !
 ! A12   A(7,5,23)             113.9205         estimate D2E/DX2                !
 ! A13   A(8,9,10)             108.0151         estimate D2E/DX2                !
 ! A14   A(8,9,11)             107.6458         estimate D2E/DX2                !
 ! A15   A(8,9,12)             110.5413         estimate D2E/DX2                !
 ! A16   A(10,9,11)            108.0501         estimate D2E/DX2                !
 ! A17   A(10,9,12)            111.2332         estimate D2E/DX2                !
 ! A18   A(11,9,12)            111.2127         estimate D2E/DX2                !
 ! A19   A(9,12,13)            109.8202         estimate D2E/DX2                !
 ! A20   A(9,12,14)            109.8121         estimate D2E/DX2                !
 ! A21   A(9,12,15)            113.1656         estimate D2E/DX2                !
 ! A22   A(13,12,14)           107.0644         estimate D2E/DX2                !
 ! A23   A(13,12,15)           108.5284         estimate D2E/DX2                !
 ! A24   A(14,12,15)           108.2523         estimate D2E/DX2                !
 ! A25   A(12,15,16)           109.4291         estimate D2E/DX2                !
 ! A26   A(12,15,17)           111.9382         estimate D2E/DX2                !
 ! A27   A(12,15,22)           111.9612         estimate D2E/DX2                !
 ! A28   A(16,15,17)           108.234          estimate D2E/DX2                !
 ! A29   A(16,15,22)           109.0718         estimate D2E/DX2                !
 ! A30   A(17,15,22)           106.0732         estimate D2E/DX2                !
 ! A31   A(15,17,18)           108.7291         estimate D2E/DX2                !
 ! A32   A(15,17,19)           109.944          estimate D2E/DX2                !
 ! A33   A(15,17,20)           111.8164         estimate D2E/DX2                !
 ! A34   A(18,17,19)           108.0817         estimate D2E/DX2                !
 ! A35   A(18,17,20)           110.8809         estimate D2E/DX2                !
 ! A36   A(19,17,20)           107.3158         estimate D2E/DX2                !
 ! A37   A(17,20,21)           106.0071         estimate D2E/DX2                !
 ! A38   A(15,22,23)           108.677          estimate D2E/DX2                !
 ! A39   L(5,23,22,8,-1)       180.0006         estimate D2E/DX2                !
 ! A40   L(5,23,22,8,-2)       179.9992         estimate D2E/DX2                !
 ! D1    D(1,2,5,6)            170.5372         estimate D2E/DX2                !
 ! D2    D(1,2,5,7)            -54.0948         estimate D2E/DX2                !
 ! D3    D(1,2,5,23)            69.7863         estimate D2E/DX2                !
 ! D4    D(3,2,5,6)             51.4497         estimate D2E/DX2                !
 ! D5    D(3,2,5,7)           -173.1822         estimate D2E/DX2                !
 ! D6    D(3,2,5,23)           -49.3012         estimate D2E/DX2                !
 ! D7    D(4,2,5,6)            -68.8173         estimate D2E/DX2                !
 ! D8    D(4,2,5,7)             66.5507         estimate D2E/DX2                !
 ! D9    D(4,2,5,23)          -169.5682         estimate D2E/DX2                !
 ! D10   D(2,5,22,15)         -125.8934         estimate D2E/DX2                !
 ! D11   D(6,5,22,15)          115.7836         estimate D2E/DX2                !
 ! D12   D(7,5,22,15)           -0.4814         estimate D2E/DX2                !
 ! D13   D(8,9,12,13)          -58.5298         estimate D2E/DX2                !
 ! D14   D(8,9,12,14)         -176.0069         estimate D2E/DX2                !
 ! D15   D(8,9,12,15)           62.9118         estimate D2E/DX2                !
 ! D16   D(10,9,12,13)        -178.5237         estimate D2E/DX2                !
 ! D17   D(10,9,12,14)          63.9992         estimate D2E/DX2                !
 ! D18   D(10,9,12,15)         -57.0821         estimate D2E/DX2                !
 ! D19   D(11,9,12,13)          60.9868         estimate D2E/DX2                !
 ! D20   D(11,9,12,14)         -56.4903         estimate D2E/DX2                !
 ! D21   D(11,9,12,15)        -177.5716         estimate D2E/DX2                !
 ! D22   D(9,12,15,16)          60.2237         estimate D2E/DX2                !
 ! D23   D(9,12,15,17)        -179.792          estimate D2E/DX2                !
 ! D24   D(9,12,15,22)         -60.829          estimate D2E/DX2                !
 ! D25   D(13,12,15,16)       -177.6103         estimate D2E/DX2                !
 ! D26   D(13,12,15,17)        -57.626          estimate D2E/DX2                !
 ! D27   D(13,12,15,22)         61.337          estimate D2E/DX2                !
 ! D28   D(14,12,15,16)        -61.735          estimate D2E/DX2                !
 ! D29   D(14,12,15,17)         58.2493         estimate D2E/DX2                !
 ! D30   D(14,12,15,22)        177.2123         estimate D2E/DX2                !
 ! D31   D(12,15,17,18)         56.7905         estimate D2E/DX2                !
 ! D32   D(12,15,17,19)        -61.3518         estimate D2E/DX2                !
 ! D33   D(12,15,17,20)        179.55           estimate D2E/DX2                !
 ! D34   D(16,15,17,18)        177.4715         estimate D2E/DX2                !
 ! D35   D(16,15,17,19)         59.3292         estimate D2E/DX2                !
 ! D36   D(16,15,17,20)        -59.7691         estimate D2E/DX2                !
 ! D37   D(22,15,17,18)        -65.5957         estimate D2E/DX2                !
 ! D38   D(22,15,17,19)        176.262          estimate D2E/DX2                !
 ! D39   D(22,15,17,20)         57.1637         estimate D2E/DX2                !
 ! D40   D(12,15,22,23)         89.0534         estimate D2E/DX2                !
 ! D41   D(16,15,22,23)        -32.2057         estimate D2E/DX2                !
 ! D42   D(17,15,22,23)       -148.5749         estimate D2E/DX2                !
 ! D43   D(15,17,20,21)        -47.8502         estimate D2E/DX2                !
 ! D44   D(18,17,20,21)         73.6759         estimate D2E/DX2                !
 ! D45   D(19,17,20,21)       -168.4914         estimate D2E/DX2                !
 --------------------------------------------------------------------------------
 Trust Radius=3.00D-01 FncErr=1.00D-07 GrdErr=1.00D-07 EigMax=2.50D+02 EigMin=1.00D-04
 Number of steps in this run=    117 maximum allowed number of steps=    138.
 GradGradGradGradGradGradGradGradGradGradGradGradGradGradGradGradGradGrad

                          Input orientation:                          
 ---------------------------------------------------------------------
 Center     Atomic      Atomic             Coordinates (Angstroms)
 Number     Number       Type             X           Y           Z
 ---------------------------------------------------------------------
      1          1           0        2.854431    0.800734   -1.089968
      2          6           0        3.106319   -0.220351   -0.809711
      3          1           0        2.813324   -0.889380   -1.615553
      4          1           0        4.187740   -0.285623   -0.661560
      5          6           0        2.352168   -0.619777    0.442145
      6          1           0        2.400631   -1.678309    0.730790
      7          8           0        2.484959    0.168707    1.468530
      8          1           0        0.611538    1.632764   -1.048052
      9          6           0       -0.069785    2.145926   -0.368641
     10          1           0        0.385510    2.154366    0.623390
     11          1           0       -0.159549    3.177548   -0.707708
     12          6           0       -1.424990    1.453312   -0.347322
     13          1           0       -1.847538    1.434721   -1.355046
     14          1           0       -2.119324    2.016991    0.281315
     15          6           0       -1.359548    0.024934    0.176379
     16          1           0       -0.976898    0.030382    1.204420
     17          6           0       -2.724713   -0.640915    0.180918
     18          1           0       -3.135370   -0.610138   -0.836924
     19          1           0       -3.403063   -0.093981    0.836173
     20          8           0       -2.659660   -1.964161    0.655789
     21          1           0       -1.928984   -2.377614    0.188743
     22          8           0       -0.521927   -0.798879   -0.627328
     23          1           0        0.383678   -0.742435   -0.290338
 ---------------------------------------------------------------------
                    Distance matrix (angstroms):
                    1          2          3          4          5
     1  H    0.000000
     2  C    1.088396   0.000000
     3  H    1.770428   1.087579   0.000000
     4  H    1.772405   1.093472   1.778664   0.000000
     5  C    2.148835   1.515067   2.125905   2.167752   0.000000
     6  H    3.109139   2.235348   2.509592   2.659318   1.098251
     7  O    2.661180   2.393290   3.277032   2.764627   1.301079
     8  H    2.392614   3.116853   3.395752   4.076617   3.213164
     9  C    3.298620   3.985153   4.368088   4.911695   3.764617
    10  H    3.295980   3.885339   4.491273   4.696977   3.405358
    11  H    3.857388   4.714023   5.118795   5.558292   4.695803
    12  C    4.392132   4.852599   5.005989   5.884333   4.380397
    13  H    4.751917   5.251414   5.214685   6.313880   5.008831
    14  H    5.300749   5.788211   6.031262   6.780125   5.193520
    15  C    4.468011   4.580012   4.632478   5.618807   3.776655
    16  H    4.531748   4.559852   4.812899   5.500475   3.476557
    17  C    5.900877   5.929516   5.827426   6.972661   5.083641
    18  H    6.158921   6.253907   6.005930   7.332394   5.634641
    19  H    6.608083   6.715427   6.729568   7.739523   5.792616
    20  O    6.410734   6.199603   6.022267   7.172153   5.193403
    21  H    5.883711   5.568211   5.287704   6.520257   4.634918
    22  O    3.764650   3.678604   3.479753   4.737675   3.071852
    23  H    3.020828   2.820478   2.771456   3.849334   2.103932
                    6          7          8          9         10
     6  H    0.000000
     7  O    1.990688   0.000000
     8  H    4.162732   3.462131   0.000000
     9  C    4.683639   3.716357   1.090475   0.000000
    10  H    4.331471   3.010779   1.765468   1.091554   0.000000
    11  H    5.674782   4.558789   1.759763   1.089618   1.765166
    12  C    5.060114   4.498359   2.161174   1.522087   2.170638
    13  H    5.664681   5.324087   2.486065   2.153883   3.068974
    14  H    5.855533   5.101476   3.061446   2.153991   2.531814
    15  C    4.165016   4.058394   2.823035   2.541484   2.789180
    16  H    3.814663   3.474671   3.188164   2.787992   2.589413
    17  C    5.258108   5.427165   4.220255   3.888077   4.205100
    18  H    5.852010   6.124526   4.372014   4.148854   4.708672
    19  H    6.016981   5.927705   4.759094   4.192792   4.410627
    20  O    5.068913   5.628213   5.151862   4.964849   5.122146
    21  H    4.419096   5.253998   4.905818   4.922369   5.107313
    22  O    3.340543   3.790806   2.715629   2.990523   3.333076
    23  H    2.446766   2.887764   2.503522   2.924789   3.037492
                   11         12         13         14         15
    11  H    0.000000
    12  C    2.168919   0.000000
    13  H    2.511135   1.092886   0.000000
    14  H    2.483098   1.093169   1.758005   0.000000
    15  C    3.487203   1.522764   2.137965   2.134611   0.000000
    16  H    3.772128   2.152538   3.046481   2.470602   1.096959
    17  C    4.685123   2.520735   2.727065   2.727827   1.518898
    18  H    4.818586   2.724507   2.471520   3.030613   2.140944
    19  H    4.858688   2.776247   3.091606   2.532204   2.150680
    20  O    5.877657   3.769584   4.031798   4.035067   2.424175
    21  H    5.898674   3.900945   4.113857   4.399699   2.469139
    22  O    3.993714   2.442599   2.697367   3.362504   1.423454
    23  H    3.979392   2.845318   3.294228   3.769116   1.960999
                   16         17         18         19         20
    16  H    0.000000
    17  C    2.133788   0.000000
    18  H    3.039137   1.097993   0.000000
    19  H    2.457102   1.090254   1.771251   0.000000
    20  O    2.666624   1.407379   2.070717   2.020584   0.000000
    21  H    2.781459   1.910332   2.373043   2.794111   0.960710
    22  O    2.061546   2.351697   2.628619   3.307516   2.752122
    23  H    2.163958   3.145550   3.563700   4.003614   3.413162
                   21         22         23
    21  H    0.000000
    22  O    2.266757   0.000000
    23  H    2.872583   0.967920   0.000000
 Stoichiometry    C6H14O3(3)
 Framework group  C1[X(C6H14O3)]
 Deg. of freedom    63
 Full point group                 C1      NOp   1
 Largest Abelian subgroup         C1      NOp   1
 Largest concise Abelian subgroup C1      NOp   1
                         Standard orientation:                         
 ---------------------------------------------------------------------
 Center     Atomic      Atomic             Coordinates (Angstroms)
 Number     Number       Type             X           Y           Z
 ---------------------------------------------------------------------
      1          1           0        3.030699    0.720691   -0.975277
      2          6           0        3.153896   -0.360009   -0.936326
      3          1           0        2.789736   -0.789905   -1.866597
      4          1           0        4.217866   -0.586889   -0.825984
      5          6           0        2.344519   -0.937329    0.206931
      6          1           0        2.261176   -2.031594    0.249267
      7          8           0        2.562012   -0.422324    1.381782
      8          1           0        0.905203    1.786081   -0.707305
      9          6           0        0.284618    2.211254    0.082148
     10          1           0        0.727778    1.940975    1.042382
     11          1           0        0.324194    3.295845   -0.014624
     12          6           0       -1.144840    1.700241   -0.028608
     13          1           0       -1.556576    1.960294   -1.006997
     14          1           0       -1.771702    2.187264    0.722971
     15          6           0       -1.258577    0.193398    0.159266
     16          1           0       -0.888238   -0.079129    1.155206
     17          6           0       -2.694503   -0.286757    0.038358
     18          1           0       -3.088340    0.021871   -0.939001
     19          1           0       -3.307797    0.176152    0.811819
     20          8           0       -2.795374   -1.680910    0.202306
     21          1           0       -2.115780   -2.063490   -0.358718
     22          8           0       -0.519378   -0.522947   -0.823920
     23          1           0        0.383015   -0.653507   -0.499097
 ---------------------------------------------------------------------
 Rotational constants (GHZ):           1.9370286           0.7422254           0.6222670
 Standard basis: Aug-CC-pVTZ (5D, 7F)
 There are   845 symmetry adapted cartesian basis functions of A   symmetry.
 There are   736 symmetry adapted basis functions of A   symmetry.
   736 basis functions,  1026 primitive gaussians,   845 cartesian basis functions
    38 alpha electrons       36 beta electrons
       nuclear repulsion energy       473.4189407802 Hartrees.
 NAtoms=   23 NActive=   23 NUniq=   23 SFac= 1.00D+00 NAtFMM=   60 NAOKFM=F Big=F
 Integral buffers will be    131072 words long.
 Raffenetti 2 integral format.
 Two-electron integral symmetry is turned on.
 Nuclear repulsion after empirical dispersion term =      473.4052890861 Hartrees.
 One-electron integrals computed using PRISM.
 NBasis=   736 RedAO= T EigKep=  3.24D-06  NBF=   736
 NBsUse=   736 1.00D-06 EigRej= -1.00D+00 NBFU=   736
 ExpMin= 2.53D-02 ExpMax= 1.53D+04 ExpMxC= 5.22D+02 IAcc=3 IRadAn=         7 AccDes= 0.00D+00
 Harris functional with IExCor= 4639 and IRadAn=       7 diagonalized for initial guess.
 HarFok:  IExCor= 4639 AccDes= 0.00D+00 IRadAn=         7 IDoV= 1 UseB2=F ITyADJ=14
 ICtDFT=  3500011 ScaDFX=  1.000000  1.000000  1.000000  1.000000
 FoFCou: FMM=F IPFlag=           0 FMFlag=      100000 FMFlg1=           0
         NFxFlg=           0 DoJE=T BraDBF=F KetDBF=T FulRan=T
         wScrn=  0.000000 ICntrl=       500 IOpCl=  0 I1Cent=   200000004 NGrid=           0
         NMat0=    1 NMatS0=      1 NMatT0=    0 NMatD0=    1 NMtDS0=    0 NMtDT0=    0
 Petite list used in FoFCou.
 Initial guess <Sx>= 0.0000 <Sy>= 0.0000 <Sz>= 1.0000 <S**2>= 2.0000 S= 1.0000
 Requested convergence on RMS density matrix=1.00D-08 within 128 cycles.
 Requested convergence on MAX density matrix=1.00D-06.
 Requested convergence on             energy=1.00D-06.
 No special actions if energy rises.
 SCF Done:  E(UwB97XD) =  -462.646599979     A.U. after   18 cycles
            NFock= 18  Conv=0.19D-08     -V/T= 2.0059
 <Sx>= 0.0000 <Sy>= 0.0000 <Sz>= 1.0000 <S**2>= 2.0072 S= 1.0024
 <L.S>=  0.00000000000    
 Annihilation of the first spin contaminant:
 S**2 before annihilation     2.0072,   after     2.0000

 **********************************************************************

            Population analysis using the SCF Density.

 **********************************************************************

 Orbital symmetries:
 Alpha Orbitals:
       Occupied  (A) (A) (A) (A) (A) (A) (A) (A) (A) (A) (A) (A)
                 (A) (A) (A) (A) (A) (A) (A) (A) (A) (A) (A) (A)
                 (A) (A) (A) (A) (A) (A) (A) (A) (A) (A) (A) (A)
                 (A) (A)
       Virtual   (A) (A) (A) (A) (A) (A) (A) (A) (A) (A) (A) (A)
                 (A) (A) (A) (A) (A) (A) (A) (A) (A) (A) (A) (A)
                 (A) (A) (A) (A) (A) (A) (A) (A) (A) (A) (A) (A)
                 (A) (A) (A) (A) (A) (A) (A) (A) (A) (A) (A) (A)
                 (A) (A) (A) (A) (A) (A) (A) (A) (A) (A) (A) (A)
                 (A) (A) (A) (A) (A) (A) (A) (A) (A) (A) (A) (A)
                 (A) (A) (A) (A) (A) (A) (A) (A) (A) (A) (A) (A)
                 (A) (A) (A) (A) (A) (A) (A) (A) (A) (A) (A) (A)
                 (A) (A) (A) (A) (A) (A) (A) (A) (A) (A) (A) (A)
                 (A) (A) (A) (A) (A) (A) (A) (A) (A) (A) (A) (A)
                 (A) (A) (A) (A) (A) (A) (A) (A) (A) (A) (A) (A)
                 (A) (A) (A) (A) (A) (A) (A) (A) (A) (A) (A) (A)
                 (A) (A) (A) (A) (A) (A) (A) (A) (A) (A) (A) (A)
                 (A) (A) (A) (A) (A) (A) (A) (A) (A) (A) (A) (A)
                 (A) (A) (A) (A) (A) (A) (A) (A) (A) (A) (A) (A)
                 (A) (A) (A) (A) (A) (A) (A) (A) (A) (A) (A) (A)
                 (A) (A) (A) (A) (A) (A) (A) (A) (A) (A) (A) (A)
                 (A) (A) (A) (A) (A) (A) (A) (A) (A) (A) (A) (A)
                 (A) (A) (A) (A) (A) (A) (A) (A) (A) (A) (A) (A)
                 (A) (A) (A) (A) (A) (A) (A) (A) (A) (A) (A) (A)
                 (A) (A) (A) (A) (A) (A) (A) (A) (A) (A) (A) (A)
                 (A) (A) (A) (A) (A) (A) (A) (A) (A) (A) (A) (A)
                 (A) (A) (A) (A) (A) (A) (A) (A) (A) (A) (A) (A)
                 (A) (A) (A) (A) (A) (A) (A) (A) (A) (A) (A) (A)
                 (A) (A) (A) (A) (A) (A) (A) (A) (A) (A) (A) (A)
                 (A) (A) (A) (A) (A) (A) (A) (A) (A) (A) (A) (A)
                 (A) (A) (A) (A) (A) (A) (A) (A) (A) (A) (A) (A)
                 (A) (A) (A) (A) (A) (A) (A) (A) (A) (A) (A) (A)
                 (A) (A) (A) (A) (A) (A) (A) (A) (A) (A) (A) (A)
                 (A) (A) (A) (A) (A) (A) (A) (A) (A) (A) (A) (A)
                 (A) (A) (A) (A) (A) (A) (A) (A) (A) (A) (A) (A)
                 (A) (A) (A) (A) (A) (A) (A) (A) (A) (A) (A) (A)
                 (A) (A) (A) (A) (A) (A) (A) (A) (A) (A) (A) (A)
                 (A) (A) (A) (A) (A) (A) (A) (A) (A) (A) (A) (A)
                 (A) (A) (A) (A) (A) (A) (A) (A) (A) (A) (A) (A)
                 (A) (A) (A) (A) (A) (A) (A) (A) (A) (A) (A) (A)
                 (A) (A) (A) (A) (A) (A) (A) (A) (A) (A) (A) (A)
                 (A) (A) (A) (A) (A) (A) (A) (A) (A) (A) (A) (A)
                 (A) (A) (A) (A) (A) (A) (A) (A) (A) (A) (A) (A)
                 (A) (A) (A) (A) (A) (A) (A) (A) (A) (A) (A) (A)
                 (A) (A) (A) (A) (A) (A) (A) (A) (A) (A) (A) (A)
                 (A) (A) (A) (A) (A) (A) (A) (A) (A) (A) (A) (A)
                 (A) (A) (A) (A) (A) (A) (A) (A) (A) (A) (A) (A)
                 (A) (A) (A) (A) (A) (A) (A) (A) (A) (A) (A) (A)
                 (A) (A) (A) (A) (A) (A) (A) (A) (A) (A) (A) (A)
                 (A) (A) (A) (A) (A) (A) (A) (A) (A) (A) (A) (A)
                 (A) (A) (A) (A) (A) (A) (A) (A) (A) (A) (A) (A)
                 (A) (A) (A) (A) (A) (A) (A) (A) (A) (A) (A) (A)
                 (A) (A) (A) (A) (A) (A) (A) (A) (A) (A) (A) (A)
                 (A) (A) (A) (A) (A) (A) (A) (A) (A) (A) (A) (A)
                 (A) (A) (A) (A) (A) (A) (A) (A) (A) (A) (A) (A)
                 (A) (A) (A) (A) (A) (A) (A) (A) (A) (A) (A) (A)
                 (A) (A) (A) (A) (A) (A) (A) (A) (A) (A) (A) (A)
                 (A) (A) (A) (A) (A) (A) (A) (A) (A) (A) (A) (A)
                 (A) (A) (A) (A) (A) (A) (A) (A) (A) (A) (A) (A)
                 (A) (A) (A) (A) (A) (A) (A) (A) (A) (A) (A) (A)
                 (A) (A) (A) (A) (A) (A) (A) (A) (A) (A) (A) (A)
                 (A) (A) (A) (A) (A) (A) (A) (A) (A) (A) (A) (A)
                 (A) (A)
 Beta  Orbitals:
       Occupied  (A) (A) (A) (A) (A) (A) (A) (A) (A) (A) (A) (A)
                 (A) (A) (A) (A) (A) (A) (A) (A) (A) (A) (A) (A)
                 (A) (A) (A) (A) (A) (A) (A) (A) (A) (A) (A) (A)
       Virtual   (A) (A) (A) (A) (A) (A) (A) (A) (A) (A) (A) (A)
                 (A) (A) (A) (A) (A) (A) (A) (A) (A) (A) (A) (A)
                 (A) (A) (A) (A) (A) (A) (A) (A) (A) (A) (A) (A)
                 (A) (A) (A) (A) (A) (A) (A) (A) (A) (A) (A) (A)
                 (A) (A) (A) (A) (A) (A) (A) (A) (A) (A) (A) (A)
                 (A) (A) (A) (A) (A) (A) (A) (A) (A) (A) (A) (A)
                 (A) (A) (A) (A) (A) (A) (A) (A) (A) (A) (A) (A)
                 (A) (A) (A) (A) (A) (A) (A) (A) (A) (A) (A) (A)
                 (A) (A) (A) (A) (A) (A) (A) (A) (A) (A) (A) (A)
                 (A) (A) (A) (A) (A) (A) (A) (A) (A) (A) (A) (A)
                 (A) (A) (A) (A) (A) (A) (A) (A) (A) (A) (A) (A)
                 (A) (A) (A) (A) (A) (A) (A) (A) (A) (A) (A) (A)
                 (A) (A) (A) (A) (A) (A) (A) (A) (A) (A) (A) (A)
                 (A) (A) (A) (A) (A) (A) (A) (A) (A) (A) (A) (A)
                 (A) (A) (A) (A) (A) (A) (A) (A) (A) (A) (A) (A)
                 (A) (A) (A) (A) (A) (A) (A) (A) (A) (A) (A) (A)
                 (A) (A) (A) (A) (A) (A) (A) (A) (A) (A) (A) (A)
                 (A) (A) (A) (A) (A) (A) (A) (A) (A) (A) (A) (A)
                 (A) (A) (A) (A) (A) (A) (A) (A) (A) (A) (A) (A)
                 (A) (A) (A) (A) (A) (A) (A) (A) (A) (A) (A) (A)
                 (A) (A) (A) (A) (A) (A) (A) (A) (A) (A) (A) (A)
                 (A) (A) (A) (A) (A) (A) (A) (A) (A) (A) (A) (A)
                 (A) (A) (A) (A) (A) (A) (A) (A) (A) (A) (A) (A)
                 (A) (A) (A) (A) (A) (A) (A) (A) (A) (A) (A) (A)
                 (A) (A) (A) (A) (A) (A) (A) (A) (A) (A) (A) (A)
                 (A) (A) (A) (A) (A) (A) (A) (A) (A) (A) (A) (A)
                 (A) (A) (A) (A) (A) (A) (A) (A) (A) (A) (A) (A)
                 (A) (A) (A) (A) (A) (A) (A) (A) (A) (A) (A) (A)
                 (A) (A) (A) (A) (A) (A) (A) (A) (A) (A) (A) (A)
                 (A) (A) (A) (A) (A) (A) (A) (A) (A) (A) (A) (A)
                 (A) (A) (A) (A) (A) (A) (A) (A) (A) (A) (A) (A)
                 (A) (A) (A) (A) (A) (A) (A) (A) (A) (A) (A) (A)
                 (A) (A) (A) (A) (A) (A) (A) (A) (A) (A) (A) (A)
                 (A) (A) (A) (A) (A) (A) (A) (A) (A) (A) (A) (A)
                 (A) (A) (A) (A) (A) (A) (A) (A) (A) (A) (A) (A)
                 (A) (A) (A) (A) (A) (A) (A) (A) (A) (A) (A) (A)
                 (A) (A) (A) (A) (A) (A) (A) (A) (A) (A) (A) (A)
                 (A) (A) (A) (A) (A) (A) (A) (A) (A) (A) (A) (A)
                 (A) (A) (A) (A) (A) (A) (A) (A) (A) (A) (A) (A)
                 (A) (A) (A) (A) (A) (A) (A) (A) (A) (A) (A) (A)
                 (A) (A) (A) (A) (A) (A) (A) (A) (A) (A) (A) (A)
                 (A) (A) (A) (A) (A) (A) (A) (A) (A) (A) (A) (A)
                 (A) (A) (A) (A) (A) (A) (A) (A) (A) (A) (A) (A)
                 (A) (A) (A) (A) (A) (A) (A) (A) (A) (A) (A) (A)
                 (A) (A) (A) (A) (A) (A) (A) (A) (A) (A) (A) (A)
                 (A) (A) (A) (A) (A) (A) (A) (A) (A) (A) (A) (A)
                 (A) (A) (A) (A) (A) (A) (A) (A) (A) (A) (A) (A)
                 (A) (A) (A) (A) (A) (A) (A) (A) (A) (A) (A) (A)
                 (A) (A) (A) (A) (A) (A) (A) (A) (A) (A) (A) (A)
                 (A) (A) (A) (A) (A) (A) (A) (A) (A) (A) (A) (A)
                 (A) (A) (A) (A) (A) (A) (A) (A) (A) (A) (A) (A)
                 (A) (A) (A) (A) (A) (A) (A) (A) (A) (A) (A) (A)
                 (A) (A) (A) (A) (A) (A) (A) (A) (A) (A) (A) (A)
                 (A) (A) (A) (A) (A) (A) (A) (A) (A) (A) (A) (A)
                 (A) (A) (A) (A) (A) (A) (A) (A) (A) (A) (A) (A)
                 (A) (A) (A) (A) (A) (A) (A) (A) (A) (A) (A) (A)
                 (A) (A) (A) (A) (A) (A) (A) (A) (A) (A) (A) (A)
                 (A) (A) (A) (A) (A) (A) (A) (A) (A) (A) (A) (A)
                 (A) (A) (A) (A)
 The electronic state is 3-A.
 Alpha  occ. eigenvalues --  -19.35773 -19.24906 -19.23819 -10.36490 -10.32953
 Alpha  occ. eigenvalues --  -10.32022 -10.31840 -10.27993 -10.27402  -1.20593
 Alpha  occ. eigenvalues --   -1.13368  -1.10585  -0.88675  -0.87607  -0.81563
 Alpha  occ. eigenvalues --   -0.72423  -0.72359  -0.67776  -0.62679  -0.61974
 Alpha  occ. eigenvalues --   -0.57950  -0.57314  -0.56662  -0.54874  -0.52359
 Alpha  occ. eigenvalues --   -0.50844  -0.50703  -0.49818  -0.48832  -0.46558
 Alpha  occ. eigenvalues --   -0.45036  -0.44139  -0.43623  -0.41841  -0.40343
 Alpha  occ. eigenvalues --   -0.36332  -0.34593  -0.28450
 Alpha virt. eigenvalues --    0.02485   0.03279   0.03803   0.04075   0.04773
 Alpha virt. eigenvalues --    0.05217   0.05481   0.06184   0.06350   0.07058
 Alpha virt. eigenvalues --    0.07515   0.08283   0.08764   0.08918   0.09874
 Alpha virt. eigenvalues --    0.11118   0.11250   0.11502   0.11887   0.12061
 Alpha virt. eigenvalues --    0.12840   0.13048   0.13275   0.13688   0.14039
 Alpha virt. eigenvalues --    0.14278   0.14949   0.15434   0.15726   0.15903
 Alpha virt. eigenvalues --    0.16408   0.16763   0.17191   0.17657   0.18151
 Alpha virt. eigenvalues --    0.18895   0.19468   0.20065   0.20590   0.20801
 Alpha virt. eigenvalues --    0.21113   0.22108   0.22859   0.23124   0.23484
 Alpha virt. eigenvalues --    0.23919   0.24202   0.24713   0.25141   0.25785
 Alpha virt. eigenvalues --    0.26021   0.26417   0.26792   0.27439   0.28016
 Alpha virt. eigenvalues --    0.28517   0.28781   0.29140   0.29406   0.29757
 Alpha virt. eigenvalues --    0.30764   0.31082   0.31779   0.32004   0.32559
 Alpha virt. eigenvalues --    0.33002   0.33689   0.33768   0.34163   0.34481
 Alpha virt. eigenvalues --    0.34983   0.35346   0.35509   0.35863   0.36733
 Alpha virt. eigenvalues --    0.36841   0.36996   0.37131   0.37881   0.38021
 Alpha virt. eigenvalues --    0.38251   0.39442   0.40100   0.40158   0.40284
 Alpha virt. eigenvalues --    0.40536   0.41438   0.41663   0.42037   0.42498
 Alpha virt. eigenvalues --    0.43014   0.43449   0.43923   0.44042   0.44549
 Alpha virt. eigenvalues --    0.44839   0.45113   0.46152   0.46370   0.46810
 Alpha virt. eigenvalues --    0.46987   0.47230   0.47945   0.48232   0.48850
 Alpha virt. eigenvalues --    0.48968   0.49850   0.50196   0.50807   0.51229
 Alpha virt. eigenvalues --    0.51499   0.52153   0.52594   0.53241   0.54162
 Alpha virt. eigenvalues --    0.54576   0.54783   0.55479   0.55707   0.55885
 Alpha virt. eigenvalues --    0.56728   0.56854   0.57766   0.58140   0.58572
 Alpha virt. eigenvalues --    0.59278   0.59872   0.60550   0.60997   0.61263
 Alpha virt. eigenvalues --    0.62318   0.62822   0.63181   0.63799   0.64120
 Alpha virt. eigenvalues --    0.64670   0.65494   0.65984   0.66237   0.67266
 Alpha virt. eigenvalues --    0.68539   0.69323   0.69967   0.70266   0.70655
 Alpha virt. eigenvalues --    0.71145   0.71649   0.73036   0.73683   0.74386
 Alpha virt. eigenvalues --    0.74799   0.74872   0.75642   0.75747   0.76136
 Alpha virt. eigenvalues --    0.76909   0.77099   0.77947   0.78520   0.79380
 Alpha virt. eigenvalues --    0.79769   0.80515   0.81180   0.82071   0.82496
 Alpha virt. eigenvalues --    0.82926   0.82979   0.83712   0.84820   0.85265
 Alpha virt. eigenvalues --    0.85811   0.86164   0.86586   0.87762   0.88287
 Alpha virt. eigenvalues --    0.88730   0.89105   0.89865   0.90315   0.91361
 Alpha virt. eigenvalues --    0.92211   0.92473   0.93135   0.93470   0.93514
 Alpha virt. eigenvalues --    0.94335   0.95069   0.95380   0.95679   0.95847
 Alpha virt. eigenvalues --    0.96662   0.97082   0.97579   0.98760   0.98960
 Alpha virt. eigenvalues --    0.99311   0.99792   1.00140   1.01296   1.01491
 Alpha virt. eigenvalues --    1.02275   1.03071   1.04036   1.04554   1.04783
 Alpha virt. eigenvalues --    1.05195   1.05913   1.06897   1.07159   1.08082
 Alpha virt. eigenvalues --    1.08512   1.08835   1.09660   1.10166   1.10667
 Alpha virt. eigenvalues --    1.10947   1.11468   1.12099   1.13014   1.13151
 Alpha virt. eigenvalues --    1.13335   1.14126   1.14837   1.15278   1.15941
 Alpha virt. eigenvalues --    1.16058   1.17574   1.18059   1.18658   1.18952
 Alpha virt. eigenvalues --    1.19554   1.19853   1.20383   1.21649   1.22499
 Alpha virt. eigenvalues --    1.22769   1.23963   1.24838   1.25596   1.25805
 Alpha virt. eigenvalues --    1.26501   1.26987   1.28458   1.28951   1.29370
 Alpha virt. eigenvalues --    1.29816   1.30579   1.31421   1.31855   1.32037
 Alpha virt. eigenvalues --    1.33341   1.34207   1.34769   1.35336   1.36085
 Alpha virt. eigenvalues --    1.36471   1.37567   1.38091   1.38638   1.39366
 Alpha virt. eigenvalues --    1.40028   1.40925   1.41249   1.41722   1.42475
 Alpha virt. eigenvalues --    1.43480   1.44682   1.45464   1.45649   1.46009
 Alpha virt. eigenvalues --    1.46649   1.47827   1.48396   1.49354   1.50514
 Alpha virt. eigenvalues --    1.50738   1.51725   1.52553   1.52602   1.52858
 Alpha virt. eigenvalues --    1.53390   1.54127   1.54395   1.55285   1.55809
 Alpha virt. eigenvalues --    1.56703   1.57135   1.57876   1.58566   1.58758
 Alpha virt. eigenvalues --    1.59221   1.60360   1.61443   1.62046   1.62550
 Alpha virt. eigenvalues --    1.63021   1.63755   1.63842   1.64576   1.64766
 Alpha virt. eigenvalues --    1.65506   1.66056   1.67289   1.68315   1.68715
 Alpha virt. eigenvalues --    1.69291   1.69823   1.70251   1.70933   1.71963
 Alpha virt. eigenvalues --    1.73272   1.73355   1.74035   1.74838   1.75436
 Alpha virt. eigenvalues --    1.75711   1.76624   1.77211   1.78141   1.78437
 Alpha virt. eigenvalues --    1.79743   1.80016   1.80579   1.81570   1.82311
 Alpha virt. eigenvalues --    1.83491   1.84195   1.85061   1.85133   1.85968
 Alpha virt. eigenvalues --    1.86300   1.87642   1.88879   1.89691   1.90273
 Alpha virt. eigenvalues --    1.91245   1.92557   1.93399   1.94544   1.95832
 Alpha virt. eigenvalues --    1.96271   1.97348   1.98190   1.98949   2.00187
 Alpha virt. eigenvalues --    2.00576   2.01047   2.02244   2.04186   2.04503
 Alpha virt. eigenvalues --    2.06045   2.06992   2.08011   2.08194   2.09652
 Alpha virt. eigenvalues --    2.10255   2.10426   2.11353   2.11961   2.13956
 Alpha virt. eigenvalues --    2.14795   2.15617   2.16372   2.18498   2.19469
 Alpha virt. eigenvalues --    2.20285   2.21243   2.21462   2.22551   2.24946
 Alpha virt. eigenvalues --    2.25745   2.26632   2.28476   2.29345   2.30090
 Alpha virt. eigenvalues --    2.30657   2.32122   2.34062   2.35345   2.36919
 Alpha virt. eigenvalues --    2.37892   2.39438   2.39956   2.40816   2.41483
 Alpha virt. eigenvalues --    2.42149   2.44430   2.46668   2.47734   2.49887
 Alpha virt. eigenvalues --    2.51073   2.52219   2.53574   2.54621   2.55944
 Alpha virt. eigenvalues --    2.59683   2.60000   2.60464   2.63507   2.65126
 Alpha virt. eigenvalues --    2.66566   2.67560   2.69572   2.72821   2.73165
 Alpha virt. eigenvalues --    2.74448   2.76245   2.77142   2.78554   2.80454
 Alpha virt. eigenvalues --    2.81076   2.82147   2.83814   2.85917   2.88456
 Alpha virt. eigenvalues --    2.89438   2.92016   2.92791   2.96163   2.96506
 Alpha virt. eigenvalues --    2.97625   2.98104   3.01781   3.02124   3.06608
 Alpha virt. eigenvalues --    3.07540   3.08945   3.10689   3.12506   3.14919
 Alpha virt. eigenvalues --    3.16610   3.17482   3.19255   3.23695   3.24471
 Alpha virt. eigenvalues --    3.26186   3.28800   3.29922   3.30432   3.32424
 Alpha virt. eigenvalues --    3.33017   3.33924   3.35184   3.36049   3.37379
 Alpha virt. eigenvalues --    3.38593   3.39163   3.40195   3.40751   3.42777
 Alpha virt. eigenvalues --    3.44930   3.46385   3.46826   3.48227   3.49350
 Alpha virt. eigenvalues --    3.50715   3.52332   3.54019   3.54422   3.55466
 Alpha virt. eigenvalues --    3.56058   3.56864   3.57838   3.58540   3.60261
 Alpha virt. eigenvalues --    3.61111   3.61600   3.62913   3.63791   3.64742
 Alpha virt. eigenvalues --    3.65710   3.67212   3.68235   3.68635   3.69552
 Alpha virt. eigenvalues --    3.71547   3.71990   3.73294   3.74924   3.75145
 Alpha virt. eigenvalues --    3.75473   3.77905   3.78543   3.78865   3.79952
 Alpha virt. eigenvalues --    3.80240   3.81004   3.82465   3.82912   3.85203
 Alpha virt. eigenvalues --    3.85933   3.87831   3.88686   3.90538   3.91187
 Alpha virt. eigenvalues --    3.91568   3.93009   3.94040   3.96018   3.96406
 Alpha virt. eigenvalues --    3.98749   4.00602   4.01938   4.02751   4.03367
 Alpha virt. eigenvalues --    4.04560   4.05344   4.05913   4.06879   4.07295
 Alpha virt. eigenvalues --    4.08632   4.08837   4.10540   4.11817   4.12900
 Alpha virt. eigenvalues --    4.14316   4.15065   4.15477   4.16155   4.17715
 Alpha virt. eigenvalues --    4.19055   4.20428   4.21428   4.23921   4.24544
 Alpha virt. eigenvalues --    4.25280   4.26567   4.29016   4.30756   4.30980
 Alpha virt. eigenvalues --    4.32276   4.35389   4.35551   4.37730   4.38446
 Alpha virt. eigenvalues --    4.38918   4.40015   4.41835   4.45053   4.45431
 Alpha virt. eigenvalues --    4.47379   4.47690   4.48731   4.50411   4.51544
 Alpha virt. eigenvalues --    4.53392   4.55141   4.55388   4.56376   4.57335
 Alpha virt. eigenvalues --    4.57921   4.60110   4.60500   4.62165   4.63225
 Alpha virt. eigenvalues --    4.64090   4.66405   4.67583   4.68743   4.70791
 Alpha virt. eigenvalues --    4.71807   4.74149   4.74650   4.75347   4.76620
 Alpha virt. eigenvalues --    4.76977   4.79514   4.80086   4.82751   4.83667
 Alpha virt. eigenvalues --    4.86299   4.87796   4.89088   4.89771   4.90455
 Alpha virt. eigenvalues --    4.91064   4.93581   4.94527   4.95629   4.97291
 Alpha virt. eigenvalues --    4.98296   4.99163   5.01587   5.02002   5.05849
 Alpha virt. eigenvalues --    5.05983   5.06647   5.07835   5.10532   5.12258
 Alpha virt. eigenvalues --    5.13958   5.15113   5.16131   5.17180   5.18178
 Alpha virt. eigenvalues --    5.19665   5.21374   5.22508   5.22776   5.23745
 Alpha virt. eigenvalues --    5.24969   5.26885   5.28005   5.28533   5.32525
 Alpha virt. eigenvalues --    5.32871   5.34981   5.36328   5.38045   5.40746
 Alpha virt. eigenvalues --    5.42193   5.43048   5.44731   5.45961   5.47555
 Alpha virt. eigenvalues --    5.49906   5.51655   5.52629   5.53691   5.55610
 Alpha virt. eigenvalues --    5.59506   5.61710   5.64462   5.67449   5.71647
 Alpha virt. eigenvalues --    5.72952   5.76927   5.77840   5.80911   5.81855
 Alpha virt. eigenvalues --    5.85846   5.86985   5.87979   5.89136   5.92528
 Alpha virt. eigenvalues --    5.93789   5.97786   6.00030   6.04378   6.06646
 Alpha virt. eigenvalues --    6.13165   6.15301   6.17181   6.23301   6.27487
 Alpha virt. eigenvalues --    6.29573   6.36941   6.43987   6.44805   6.48166
 Alpha virt. eigenvalues --    6.49892   6.52509   6.53550   6.56772   6.58098
 Alpha virt. eigenvalues --    6.62127   6.65390   6.66836   6.67778   6.71017
 Alpha virt. eigenvalues --    6.72033   6.74683   6.80193   6.81949   6.83785
 Alpha virt. eigenvalues --    6.85109   6.90666   6.98529   7.02958   7.05323
 Alpha virt. eigenvalues --    7.06951   7.08484   7.12343   7.20248   7.20934
 Alpha virt. eigenvalues --    7.26583   7.27098   7.31247   7.32879   7.36549
 Alpha virt. eigenvalues --    7.40131   7.46989   7.56341   7.62803   7.74090
 Alpha virt. eigenvalues --    7.86295   7.95753   8.23559   8.34086  13.86486
 Alpha virt. eigenvalues --   15.75399  16.08521  16.92558  17.40360  17.48419
 Alpha virt. eigenvalues --   17.74215  17.85719  18.84798
  Beta  occ. eigenvalues --  -19.33237 -19.24796 -19.23819 -10.35591 -10.32954
  Beta  occ. eigenvalues --  -10.31853 -10.31838 -10.27993 -10.27402  -1.13706
  Beta  occ. eigenvalues --   -1.13181  -1.10466  -0.88635  -0.85446  -0.81531
  Beta  occ. eigenvalues --   -0.72354  -0.68449  -0.67509  -0.62379  -0.57692
  Beta  occ. eigenvalues --   -0.57300  -0.55298  -0.53476  -0.52330  -0.52098
  Beta  occ. eigenvalues --   -0.50728  -0.49270  -0.48749  -0.46555  -0.45548
  Beta  occ. eigenvalues --   -0.43808  -0.43516  -0.41784  -0.40266  -0.36251
  Beta  occ. eigenvalues --   -0.34568
  Beta virt. eigenvalues --   -0.10795   0.00576   0.03017   0.03550   0.04078
  Beta virt. eigenvalues --    0.04229   0.05044   0.05431   0.05628   0.06256
  Beta virt. eigenvalues --    0.06424   0.07434   0.07653   0.08495   0.08905
  Beta virt. eigenvalues --    0.09146   0.10248   0.11301   0.11533   0.11665
  Beta virt. eigenvalues --    0.12100   0.12403   0.12980   0.13210   0.13456
  Beta virt. eigenvalues --    0.13755   0.14318   0.14487   0.15095   0.15599
  Beta virt. eigenvalues --    0.15885   0.16074   0.16574   0.16951   0.17418
  Beta virt. eigenvalues --    0.17954   0.18423   0.19086   0.19633   0.20231
  Beta virt. eigenvalues --    0.20801   0.21067   0.21258   0.22460   0.23190
  Beta virt. eigenvalues --    0.23279   0.23572   0.24118   0.24345   0.25069
  Beta virt. eigenvalues --    0.25411   0.26077   0.26571   0.26794   0.26911
  Beta virt. eigenvalues --    0.27726   0.28237   0.28712   0.28974   0.29315
  Beta virt. eigenvalues --    0.29582   0.29992   0.31067   0.31474   0.31951
  Beta virt. eigenvalues --    0.32230   0.32930   0.33141   0.33792   0.33988
  Beta virt. eigenvalues --    0.34300   0.34963   0.35280   0.35701   0.35808
  Beta virt. eigenvalues --    0.36080   0.36868   0.37053   0.37232   0.37298
  Beta virt. eigenvalues --    0.37995   0.38248   0.38374   0.39497   0.40293
  Beta virt. eigenvalues --    0.40422   0.40503   0.40880   0.41620   0.42166
  Beta virt. eigenvalues --    0.42198   0.42871   0.43173   0.43759   0.44022
  Beta virt. eigenvalues --    0.44619   0.44805   0.45000   0.45395   0.46306
  Beta virt. eigenvalues --    0.46616   0.47013   0.47147   0.47395   0.48115
  Beta virt. eigenvalues --    0.48350   0.48995   0.49227   0.50022   0.50298
  Beta virt. eigenvalues --    0.51107   0.51372   0.51812   0.52211   0.52732
  Beta virt. eigenvalues --    0.53402   0.54407   0.54712   0.54919   0.55661
  Beta virt. eigenvalues --    0.55762   0.55965   0.56841   0.57068   0.58077
  Beta virt. eigenvalues --    0.58246   0.58728   0.59545   0.60210   0.60615
  Beta virt. eigenvalues --    0.61062   0.61447   0.62397   0.62962   0.63301
  Beta virt. eigenvalues --    0.64113   0.64417   0.64819   0.65620   0.66246
  Beta virt. eigenvalues --    0.66556   0.67490   0.68730   0.69487   0.70205
  Beta virt. eigenvalues --    0.70412   0.70908   0.71291   0.71735   0.73263
  Beta virt. eigenvalues --    0.73880   0.74499   0.75011   0.75144   0.75783
  Beta virt. eigenvalues --    0.75945   0.76333   0.77058   0.77245   0.78164
  Beta virt. eigenvalues --    0.78666   0.79509   0.80001   0.80681   0.81279
  Beta virt. eigenvalues --    0.82209   0.82657   0.83086   0.83194   0.83910
  Beta virt. eigenvalues --    0.84975   0.85371   0.85931   0.86271   0.86701
  Beta virt. eigenvalues --    0.87851   0.88343   0.88900   0.89241   0.89986
  Beta virt. eigenvalues --    0.90522   0.91547   0.92299   0.92601   0.93289
  Beta virt. eigenvalues --    0.93586   0.93666   0.94496   0.95182   0.95490
  Beta virt. eigenvalues --    0.95800   0.96065   0.96754   0.97180   0.97698
  Beta virt. eigenvalues --    0.98839   0.99097   0.99487   0.99939   1.00316
  Beta virt. eigenvalues --    1.01455   1.01646   1.02392   1.03329   1.04167
  Beta virt. eigenvalues --    1.04657   1.04957   1.05304   1.06181   1.07058
  Beta virt. eigenvalues --    1.07264   1.08269   1.08569   1.08931   1.09734
  Beta virt. eigenvalues --    1.10236   1.10819   1.11036   1.11710   1.12208
  Beta virt. eigenvalues --    1.13171   1.13361   1.13526   1.14405   1.15055
  Beta virt. eigenvalues --    1.15534   1.16026   1.16395   1.17795   1.18253
  Beta virt. eigenvalues --    1.18918   1.19144   1.19619   1.19909   1.20645
  Beta virt. eigenvalues --    1.21835   1.22578   1.22922   1.24029   1.24920
  Beta virt. eigenvalues --    1.25811   1.25992   1.26706   1.27168   1.28655
  Beta virt. eigenvalues --    1.29213   1.29555   1.30037   1.30741   1.31610
  Beta virt. eigenvalues --    1.32020   1.32105   1.33523   1.34367   1.35146
  Beta virt. eigenvalues --    1.35643   1.36171   1.36599   1.37682   1.38303
  Beta virt. eigenvalues --    1.39053   1.39521   1.40136   1.41113   1.41485
  Beta virt. eigenvalues --    1.41845   1.42734   1.43612   1.44750   1.45526
  Beta virt. eigenvalues --    1.45740   1.46084   1.46757   1.48043   1.48525
  Beta virt. eigenvalues --    1.49608   1.50760   1.50976   1.51918   1.52689
  Beta virt. eigenvalues --    1.52866   1.52976   1.53535   1.54304   1.54638
  Beta virt. eigenvalues --    1.55378   1.56203   1.56820   1.57266   1.58067
  Beta virt. eigenvalues --    1.58775   1.58990   1.59391   1.60502   1.61615
  Beta virt. eigenvalues --    1.62198   1.62700   1.63170   1.64009   1.64067
  Beta virt. eigenvalues --    1.64794   1.65002   1.65704   1.66241   1.67610
  Beta virt. eigenvalues --    1.68593   1.68978   1.69423   1.70033   1.70374
  Beta virt. eigenvalues --    1.71096   1.72202   1.73498   1.73570   1.74308
  Beta virt. eigenvalues --    1.75137   1.75642   1.76173   1.76820   1.77412
  Beta virt. eigenvalues --    1.78363   1.78499   1.80212   1.80265   1.80701
  Beta virt. eigenvalues --    1.81778   1.82488   1.83653   1.84359   1.85166
  Beta virt. eigenvalues --    1.85366   1.86233   1.86403   1.87840   1.89103
  Beta virt. eigenvalues --    1.89933   1.90434   1.91394   1.93073   1.93585
  Beta virt. eigenvalues --    1.94672   1.95935   1.96924   1.97564   1.98265
  Beta virt. eigenvalues --    1.99186   2.00350   2.00892   2.01270   2.02480
  Beta virt. eigenvalues --    2.04363   2.04840   2.06316   2.07188   2.08269
  Beta virt. eigenvalues --    2.08554   2.09942   2.10593   2.10815   2.11701
  Beta virt. eigenvalues --    2.12384   2.14039   2.15186   2.15926   2.16557
  Beta virt. eigenvalues --    2.18620   2.19809   2.20752   2.21552   2.22055
  Beta virt. eigenvalues --    2.22842   2.25219   2.26146   2.27281   2.28671
  Beta virt. eigenvalues --    2.29800   2.30332   2.30883   2.32522   2.34851
  Beta virt. eigenvalues --    2.36186   2.37557   2.38141   2.40059   2.40379
  Beta virt. eigenvalues --    2.42014   2.42268   2.42741   2.44949   2.47032
  Beta virt. eigenvalues --    2.48285   2.50073   2.51610   2.53335   2.54159
  Beta virt. eigenvalues --    2.55186   2.56454   2.60138   2.60273   2.60886
  Beta virt. eigenvalues --    2.64056   2.65382   2.66713   2.67968   2.70179
  Beta virt. eigenvalues --    2.73346   2.73593   2.75061   2.76629   2.77292
  Beta virt. eigenvalues --    2.79719   2.81533   2.81570   2.83155   2.84857
  Beta virt. eigenvalues --    2.86127   2.88783   2.90164   2.92910   2.93044
  Beta virt. eigenvalues --    2.96560   2.96831   2.97809   2.98342   3.01964
  Beta virt. eigenvalues --    3.02896   3.06741   3.08105   3.09439   3.10862
  Beta virt. eigenvalues --    3.12667   3.15121   3.17664   3.18213   3.19493
  Beta virt. eigenvalues --    3.24176   3.24711   3.26847   3.29225   3.30200
  Beta virt. eigenvalues --    3.31240   3.32700   3.33340   3.34465   3.35593
  Beta virt. eigenvalues --    3.36323   3.37967   3.39080   3.39321   3.40712
  Beta virt. eigenvalues --    3.40997   3.43053   3.45253   3.46632   3.47398
  Beta virt. eigenvalues --    3.48898   3.49899   3.51248   3.52725   3.54313
  Beta virt. eigenvalues --    3.54817   3.55949   3.56322   3.57673   3.58293
  Beta virt. eigenvalues --    3.59148   3.60857   3.61697   3.61996   3.63043
  Beta virt. eigenvalues --    3.64462   3.65360   3.65972   3.67688   3.68668
  Beta virt. eigenvalues --    3.69254   3.70162   3.71938   3.72269   3.74061
  Beta virt. eigenvalues --    3.75161   3.75529   3.75858   3.78164   3.78919
  Beta virt. eigenvalues --    3.79194   3.80415   3.80979   3.82029   3.82784
  Beta virt. eigenvalues --    3.84122   3.85803   3.86394   3.88411   3.89321
  Beta virt. eigenvalues --    3.91349   3.91623   3.92056   3.93878   3.94339
  Beta virt. eigenvalues --    3.96622   3.97341   3.99237   4.01181   4.02160
  Beta virt. eigenvalues --    4.02929   4.03938   4.04868   4.05604   4.06521
  Beta virt. eigenvalues --    4.07154   4.07562   4.09106   4.09479   4.10940
  Beta virt. eigenvalues --    4.12212   4.13332   4.14544   4.15512   4.15946
  Beta virt. eigenvalues --    4.16636   4.18897   4.19446   4.20805   4.21585
  Beta virt. eigenvalues --    4.24459   4.25147   4.25518   4.26879   4.29971
  Beta virt. eigenvalues --    4.30903   4.31248   4.32327   4.35440   4.35696
  Beta virt. eigenvalues --    4.38158   4.38842   4.39187   4.40495   4.41933
  Beta virt. eigenvalues --    4.45366   4.46352   4.47559   4.47946   4.48767
  Beta virt. eigenvalues --    4.50538   4.52315   4.54036   4.55322   4.56094
  Beta virt. eigenvalues --    4.56533   4.57597   4.58276   4.60256   4.60623
  Beta virt. eigenvalues --    4.63161   4.63950   4.64730   4.66774   4.67940
  Beta virt. eigenvalues --    4.69014   4.70919   4.71925   4.74635   4.74872
  Beta virt. eigenvalues --    4.76064   4.76984   4.78209   4.79762   4.81024
  Beta virt. eigenvalues --    4.83001   4.83783   4.86886   4.88263   4.89915
  Beta virt. eigenvalues --    4.90178   4.91133   4.92040   4.93749   4.94940
  Beta virt. eigenvalues --    4.96248   4.97934   4.98699   4.99222   5.01652
  Beta virt. eigenvalues --    5.02418   5.05928   5.06334   5.07247   5.08189
  Beta virt. eigenvalues --    5.10592   5.12910   5.14343   5.15272   5.16634
  Beta virt. eigenvalues --    5.17229   5.18385   5.19869   5.21550   5.22651
  Beta virt. eigenvalues --    5.23015   5.24124   5.25994   5.27221   5.28109
  Beta virt. eigenvalues --    5.28659   5.32619   5.32954   5.35045   5.36551
  Beta virt. eigenvalues --    5.38439   5.40834   5.42505   5.43247   5.45192
  Beta virt. eigenvalues --    5.46026   5.48492   5.50135   5.52176   5.53268
  Beta virt. eigenvalues --    5.53748   5.55635   5.59526   5.61829   5.64610
  Beta virt. eigenvalues --    5.68016   5.71829   5.73741   5.77089   5.78199
  Beta virt. eigenvalues --    5.80968   5.82122   5.86399   5.87159   5.88496
  Beta virt. eigenvalues --    5.89243   5.92869   5.94408   5.97825   6.00122
  Beta virt. eigenvalues --    6.04446   6.06786   6.13448   6.15779   6.18751
  Beta virt. eigenvalues --    6.29349   6.30639   6.34245   6.37051   6.44191
  Beta virt. eigenvalues --    6.45192   6.48645   6.50369   6.53476   6.57234
  Beta virt. eigenvalues --    6.58091   6.62086   6.62292   6.65459   6.66963
  Beta virt. eigenvalues --    6.67854   6.71791   6.73641   6.75358   6.80726
  Beta virt. eigenvalues --    6.83687   6.87511   6.93177   6.98235   7.00132
  Beta virt. eigenvalues --    7.03244   7.07051   7.07574   7.09275   7.12540
  Beta virt. eigenvalues --    7.20491   7.22426   7.26996   7.30498   7.32677
  Beta virt. eigenvalues --    7.34256   7.39995   7.43843   7.47003   7.56519
  Beta virt. eigenvalues --    7.62828   7.74281   7.86318   7.95979   8.23560
  Beta virt. eigenvalues --    8.34516  13.90719  15.75426  16.09833  16.92853
  Beta virt. eigenvalues --   17.40417  17.48826  17.74226  17.85770  18.84807
          Condensed to atoms (all electrons):
               1          2          3          4          5          6
     1  H    0.403133   0.305326  -0.009401  -0.043957  -0.013858  -0.002383
     2  C    0.305326   5.637146   0.359737   0.467504  -0.025993  -0.052473
     3  H   -0.009401   0.359737   0.345743  -0.000274   0.033124  -0.002490
     4  H   -0.043957   0.467504  -0.000274   0.440736  -0.062351  -0.008522
     5  C   -0.013858  -0.025993   0.033124  -0.062351   5.499230   0.428102
     6  H   -0.002383  -0.052473  -0.002490  -0.008522   0.428102   0.375162
     7  O    0.017802   0.060936  -0.005523   0.000565  -0.168537  -0.065828
     8  H    0.003283   0.003540  -0.002823   0.000425   0.019874   0.002640
     9  C   -0.001658  -0.007710  -0.000869   0.000840  -0.013050  -0.001329
    10  H    0.000707  -0.000885   0.000002   0.000013  -0.002332   0.000221
    11  H   -0.000430  -0.000265   0.000070   0.000001   0.000214  -0.000040
    12  C   -0.007910  -0.000925   0.005267  -0.000941  -0.008174  -0.001612
    13  H   -0.000600  -0.001673   0.000211  -0.000039  -0.000371  -0.000053
    14  H   -0.000369   0.000085   0.000213  -0.000042   0.000953  -0.000064
    15  C    0.006378   0.002821  -0.004036   0.001633   0.003521   0.001526
    16  H    0.000932  -0.003593   0.000442  -0.000383  -0.015552  -0.003047
    17  C    0.001018   0.002976  -0.000078   0.000058  -0.001482  -0.000116
    18  H    0.000111   0.000299  -0.000017  -0.000022  -0.000149   0.000036
    19  H   -0.000045   0.000188  -0.000030   0.000059   0.000712  -0.000039
    20  O    0.000035  -0.000069   0.000005   0.000004   0.000946   0.000457
    21  H    0.000017  -0.000046   0.000111  -0.000053  -0.000756  -0.000010
    22  O   -0.007464  -0.002981   0.003347   0.002815  -0.004951  -0.019192
    23  H   -0.010314   0.015693   0.003929   0.003842   0.061427  -0.013110
               7          8          9         10         11         12
     1  H    0.017802   0.003283  -0.001658   0.000707  -0.000430  -0.007910
     2  C    0.060936   0.003540  -0.007710  -0.000885  -0.000265  -0.000925
     3  H   -0.005523  -0.002823  -0.000869   0.000002   0.000070   0.005267
     4  H    0.000565   0.000425   0.000840   0.000013   0.000001  -0.000941
     5  C   -0.168537   0.019874  -0.013050  -0.002332   0.000214  -0.008174
     6  H   -0.065828   0.002640  -0.001329   0.000221  -0.000040  -0.001612
     7  O    8.696293  -0.016406   0.003090   0.002749   0.000308   0.023351
     8  H   -0.016406   0.484160   0.201289   0.049739  -0.081586   0.002638
     9  C    0.003090   0.201289   6.016687   0.276033   0.588707  -0.037072
    10  H    0.002749   0.049739   0.276033   0.376906  -0.047276   0.037516
    11  H    0.000308  -0.081586   0.588707  -0.047276   0.534416  -0.100174
    12  C    0.023351   0.002638  -0.037072   0.037516  -0.100174   5.828741
    13  H    0.001101  -0.039616  -0.027254   0.000923  -0.002516   0.444451
    14  H    0.000483   0.018518  -0.063590   0.002451  -0.018895   0.454722
    15  C   -0.011772  -0.008467   0.044167  -0.009608   0.011601  -0.166528
    16  H    0.013192  -0.022448   0.012361  -0.004823   0.000880   0.002686
    17  C   -0.003339   0.016361   0.001827   0.002042   0.001668  -0.008198
    18  H   -0.000310   0.003539   0.007887  -0.000345   0.000304  -0.000446
    19  H   -0.000272   0.000735  -0.002549   0.000462  -0.000330   0.000326
    20  O   -0.000327  -0.000697  -0.006206  -0.000287  -0.000070  -0.004704
    21  H    0.000539  -0.000052  -0.000083   0.000084  -0.000204   0.002624
    22  O    0.009288   0.006706   0.011753  -0.003206  -0.000943   0.105815
    23  H    0.026938  -0.022322  -0.002258  -0.005683   0.004525  -0.023302
              13         14         15         16         17         18
     1  H   -0.000600  -0.000369   0.006378   0.000932   0.001018   0.000111
     2  C   -0.001673   0.000085   0.002821  -0.003593   0.002976   0.000299
     3  H    0.000211   0.000213  -0.004036   0.000442  -0.000078  -0.000017
     4  H   -0.000039  -0.000042   0.001633  -0.000383   0.000058  -0.000022
     5  C   -0.000371   0.000953   0.003521  -0.015552  -0.001482  -0.000149
     6  H   -0.000053  -0.000064   0.001526  -0.003047  -0.000116   0.000036
     7  O    0.001101   0.000483  -0.011772   0.013192  -0.003339  -0.000310
     8  H   -0.039616   0.018518  -0.008467  -0.022448   0.016361   0.003539
     9  C   -0.027254  -0.063590   0.044167   0.012361   0.001827   0.007887
    10  H    0.000923   0.002451  -0.009608  -0.004823   0.002042  -0.000345
    11  H   -0.002516  -0.018895   0.011601   0.000880   0.001668   0.000304
    12  C    0.444451   0.454722  -0.166528   0.002686  -0.008198  -0.000446
    13  H    0.534405  -0.047703  -0.047753   0.028502  -0.070024  -0.033277
    14  H   -0.047703   0.456837  -0.049494  -0.016820   0.031825   0.007092
    15  C   -0.047753  -0.049494   5.305374   0.402832  -0.341263  -0.031479
    16  H    0.028502  -0.016820   0.402832   0.597390  -0.186595  -0.010357
    17  C   -0.070024   0.031825  -0.341263  -0.186595   6.395680   0.422951
    18  H   -0.033277   0.007092  -0.031479  -0.010357   0.422951   0.468088
    19  H   -0.002723  -0.001110  -0.001510  -0.028447   0.384874  -0.058410
    20  O    0.005769  -0.000427   0.096308   0.011045  -0.240615  -0.020842
    21  H    0.000214   0.000589  -0.049303   0.008894   0.079479   0.032338
    22  O    0.008835  -0.002229  -0.109391  -0.064789  -0.006109   0.005891
    23  H    0.007628  -0.004609   0.044124  -0.018950  -0.011094  -0.015185
              19         20         21         22         23
     1  H   -0.000045   0.000035   0.000017  -0.007464  -0.010314
     2  C    0.000188  -0.000069  -0.000046  -0.002981   0.015693
     3  H   -0.000030   0.000005   0.000111   0.003347   0.003929
     4  H    0.000059   0.000004  -0.000053   0.002815   0.003842
     5  C    0.000712   0.000946  -0.000756  -0.004951   0.061427
     6  H   -0.000039   0.000457  -0.000010  -0.019192  -0.013110
     7  O   -0.000272  -0.000327   0.000539   0.009288   0.026938
     8  H    0.000735  -0.000697  -0.000052   0.006706  -0.022322
     9  C   -0.002549  -0.006206  -0.000083   0.011753  -0.002258
    10  H    0.000462  -0.000287   0.000084  -0.003206  -0.005683
    11  H   -0.000330  -0.000070  -0.000204  -0.000943   0.004525
    12  C    0.000326  -0.004704   0.002624   0.105815  -0.023302
    13  H   -0.002723   0.005769   0.000214   0.008835   0.007628
    14  H   -0.001110  -0.000427   0.000589  -0.002229  -0.004609
    15  C   -0.001510   0.096308  -0.049303  -0.109391   0.044124
    16  H   -0.028447   0.011045   0.008894  -0.064789  -0.018950
    17  C    0.384874  -0.240615   0.079479  -0.006109  -0.011094
    18  H   -0.058410  -0.020842   0.032338   0.005891  -0.015185
    19  H    0.405619   0.024487  -0.022764   0.008768   0.001601
    20  O    0.024487   8.613715   0.171748  -0.023412   0.016522
    21  H   -0.022764   0.171748   0.605308   0.023177  -0.012656
    22  O    0.008768  -0.023412   0.023177   8.991409  -0.038344
    23  H    0.001601   0.016522  -0.012656  -0.038344   0.720372
          Atomic-Atomic Spin Densities.
               1          2          3          4          5          6
     1  H    0.022130  -0.000866   0.009160  -0.011215  -0.012081  -0.002189
     2  C   -0.000866   0.119140  -0.011057   0.039203  -0.060541  -0.001299
     3  H    0.009160  -0.011057   0.010421  -0.016152   0.009704  -0.000280
     4  H   -0.011215   0.039203  -0.016152   0.054184  -0.047058  -0.000243
     5  C   -0.012081  -0.060541   0.009704  -0.047058   1.000691   0.083763
     6  H   -0.002189  -0.001299  -0.000280  -0.000243   0.083763   0.026683
     7  O    0.000952   0.025313  -0.003972   0.015647  -0.264761  -0.020392
     8  H   -0.004058  -0.003060  -0.000543   0.001032   0.016659   0.000412
     9  C    0.001727   0.002798   0.000470  -0.000027  -0.008382  -0.000945
    10  H    0.000384   0.000047   0.000165  -0.000227  -0.002834   0.000004
    11  H    0.000211  -0.000242  -0.000016  -0.000033   0.000180   0.000027
    12  C    0.001569  -0.000339   0.000430  -0.000922  -0.006763   0.000205
    13  H    0.000176   0.000111   0.000098  -0.000100  -0.001338  -0.000031
    14  H   -0.000064  -0.000255  -0.000015  -0.000011   0.001015   0.000075
    15  C    0.000206   0.004276  -0.001300   0.001393   0.000407   0.000306
    16  H    0.000495   0.000525   0.000235  -0.000224  -0.015760  -0.000365
    17  C   -0.000001   0.000583   0.000005   0.000124  -0.000062  -0.000216
    18  H   -0.000018   0.000020  -0.000026   0.000025   0.000223  -0.000009
    19  H   -0.000035  -0.000032  -0.000025   0.000023   0.000717   0.000054
    20  O    0.000003  -0.000057   0.000037  -0.000021  -0.000677  -0.000054
    21  H    0.000038  -0.000006   0.000010  -0.000015  -0.000401   0.000001
    22  O   -0.000481   0.001910   0.000144   0.000538  -0.004831  -0.000397
    23  H   -0.000356   0.004410  -0.001263   0.000214  -0.011763   0.001221
               7          8          9         10         11         12
     1  H    0.000952  -0.004058   0.001727   0.000384   0.000211   0.001569
     2  C    0.025313  -0.003060   0.002798   0.000047  -0.000242  -0.000339
     3  H   -0.003972  -0.000543   0.000470   0.000165  -0.000016   0.000430
     4  H    0.015647   0.001032  -0.000027  -0.000227  -0.000033  -0.000922
     5  C   -0.264761   0.016659  -0.008382  -0.002834   0.000180  -0.006763
     6  H   -0.020392   0.000412  -0.000945   0.000004   0.000027   0.000205
     7  O    1.307627  -0.000729   0.003914   0.000868  -0.000308  -0.001053
     8  H   -0.000729  -0.004405  -0.001969  -0.003265   0.003894   0.000847
     9  C    0.003914  -0.001969   0.007629  -0.000145  -0.000996   0.000062
    10  H    0.000868  -0.003265  -0.000145  -0.000488   0.001518   0.003241
    11  H   -0.000308   0.003894  -0.000996   0.001518  -0.002999  -0.001721
    12  C   -0.001053   0.000847   0.000062   0.003241  -0.001721  -0.002213
    13  H    0.000198  -0.000434  -0.001024   0.000260   0.000028   0.002195
    14  H   -0.000350   0.000483   0.000140  -0.001005   0.000226   0.001797
    15  C   -0.000513   0.000781   0.002662  -0.001569   0.000000  -0.007773
    16  H    0.002787  -0.001552   0.001256   0.001398   0.000304   0.002450
    17  C   -0.000038  -0.000624  -0.000686  -0.000318  -0.000187   0.000457
    18  H   -0.000067  -0.000033   0.000005  -0.000029  -0.000004   0.000023
    19  H   -0.000114   0.000233   0.000248  -0.000079  -0.000058  -0.001249
    20  O    0.000211  -0.000129  -0.000189   0.000019   0.000017   0.000936
    21  H    0.000030  -0.000002   0.000124   0.000026   0.000001  -0.000347
    22  O    0.000517  -0.001193  -0.001121  -0.000670   0.000162   0.002067
    23  H   -0.003452   0.003986   0.000833  -0.000049  -0.000681  -0.001933
              13         14         15         16         17         18
     1  H    0.000176  -0.000064   0.000206   0.000495  -0.000001  -0.000018
     2  C    0.000111  -0.000255   0.004276   0.000525   0.000583   0.000020
     3  H    0.000098  -0.000015  -0.001300   0.000235   0.000005  -0.000026
     4  H   -0.000100  -0.000011   0.001393  -0.000224   0.000124   0.000025
     5  C   -0.001338   0.001015   0.000407  -0.015760  -0.000062   0.000223
     6  H   -0.000031   0.000075   0.000306  -0.000365  -0.000216  -0.000009
     7  O    0.000198  -0.000350  -0.000513   0.002787  -0.000038  -0.000067
     8  H   -0.000434   0.000483   0.000781  -0.001552  -0.000624  -0.000033
     9  C   -0.001024   0.000140   0.002662   0.001256  -0.000686   0.000005
    10  H    0.000260  -0.001005  -0.001569   0.001398  -0.000318  -0.000029
    11  H    0.000028   0.000226   0.000000   0.000304  -0.000187  -0.000004
    12  C    0.002195   0.001797  -0.007773   0.002450   0.000457   0.000023
    13  H    0.001082   0.000012  -0.001820   0.001432  -0.000362  -0.000115
    14  H    0.000012   0.001617  -0.001640  -0.002138  -0.000973  -0.000195
    15  C   -0.001820  -0.001640   0.012631  -0.006003   0.003986   0.000475
    16  H    0.001432  -0.002138  -0.006003   0.015519  -0.002613  -0.000498
    17  C   -0.000362  -0.000973   0.003986  -0.002613   0.001613  -0.000238
    18  H   -0.000115  -0.000195   0.000475  -0.000498  -0.000238   0.000441
    19  H   -0.000540   0.000896  -0.000395  -0.002122   0.000569   0.000118
    20  O    0.000223  -0.000142  -0.000819   0.001714  -0.000834  -0.000067
    21  H   -0.000013  -0.000020  -0.000448  -0.000002   0.000680   0.000083
    22  O   -0.000217   0.000416   0.006858  -0.002033  -0.000978   0.000028
    23  H   -0.000200   0.000383  -0.004355  -0.003548   0.000690  -0.000021
              19         20         21         22         23
     1  H   -0.000035   0.000003   0.000038  -0.000481  -0.000356
     2  C   -0.000032  -0.000057  -0.000006   0.001910   0.004410
     3  H   -0.000025   0.000037   0.000010   0.000144  -0.001263
     4  H    0.000023  -0.000021  -0.000015   0.000538   0.000214
     5  C    0.000717  -0.000677  -0.000401  -0.004831  -0.011763
     6  H    0.000054  -0.000054   0.000001  -0.000397   0.001221
     7  O   -0.000114   0.000211   0.000030   0.000517  -0.003452
     8  H    0.000233  -0.000129  -0.000002  -0.001193   0.003986
     9  C    0.000248  -0.000189   0.000124  -0.001121   0.000833
    10  H   -0.000079   0.000019   0.000026  -0.000670  -0.000049
    11  H   -0.000058   0.000017   0.000001   0.000162  -0.000681
    12  C   -0.001249   0.000936  -0.000347   0.002067  -0.001933
    13  H   -0.000540   0.000223  -0.000013  -0.000217  -0.000200
    14  H    0.000896  -0.000142  -0.000020   0.000416   0.000383
    15  C   -0.000395  -0.000819  -0.000448   0.006858  -0.004355
    16  H   -0.002122   0.001714  -0.000002  -0.002033  -0.003548
    17  C    0.000569  -0.000834   0.000680  -0.000978   0.000690
    18  H    0.000118  -0.000067   0.000083   0.000028  -0.000021
    19  H    0.002104  -0.000445  -0.000008   0.000920   0.000076
    20  O   -0.000445   0.000625  -0.000021  -0.001585   0.000352
    21  H   -0.000008  -0.000021  -0.000116   0.000565  -0.000280
    22  O    0.000920  -0.001585   0.000565   0.044365   0.007462
    23  H    0.000076   0.000352  -0.000280   0.007462  -0.027827
 Mulliken charges and spin densities:
               1          2
     1  H    0.359647   0.005686
     2  C   -0.759636   0.120583
     3  H    0.273340  -0.003771
     4  H    0.198087   0.036137
     5  C    0.269453   0.676107
     6  H    0.362164   0.086331
     7  O   -0.584321   1.062318
     8  H    0.380970   0.006333
     9  C   -1.001014   0.006384
    10  H    0.324596  -0.002750
    11  H    0.110035  -0.000677
    12  C   -0.548151  -0.008032
    13  H    0.241563  -0.000378
    14  H    0.231583   0.000251
    15  C    0.910319   0.007344
    16  H    0.296650  -0.008744
    17  C   -0.471844   0.000579
    18  H    0.222304   0.000122
    19  H    0.290399   0.000856
    20  O   -0.643385  -0.000901
    21  H    0.160806  -0.000122
    22  O   -0.894793   0.052445
    23  H    0.271227  -0.036101
 Sum of Mulliken charges =  -0.00000   2.00000
 Mulliken charges and spin densities with hydrogens summed into heavy atoms:
               1          2
     2  C    0.071437   0.158635
     5  C    0.631617   0.762439
     7  O   -0.584321   1.062318
     9  C   -0.185412   0.009290
    12  C   -0.075004  -0.008159
    15  C    1.206968  -0.001400
    17  C    0.040859   0.001556
    20  O   -0.482578  -0.001023
    22  O   -0.623566   0.016345
 Electronic spatial extent (au):  <R**2>=           1909.9703
 Charge=             -0.0000 electrons
 Dipole moment (field-independent basis, Debye):
    X=              3.2908    Y=              0.8021    Z=             -0.8952  Tot=              3.5034
 Quadrupole moment (field-independent basis, Debye-Ang):
   XX=            -57.8061   YY=            -55.8020   ZZ=            -59.5007
   XY=             -8.8875   XZ=             -3.4890   YZ=              1.6822
 Traceless Quadrupole moment (field-independent basis, Debye-Ang):
   XX=             -0.1032   YY=              1.9010   ZZ=             -1.7978
   XY=             -8.8875   XZ=             -3.4890   YZ=              1.6822
 Octapole moment (field-independent basis, Debye-Ang**2):
  XXX=             35.8826  YYY=            -13.5962  ZZZ=              0.8202  XYY=             14.6742
  XXY=             11.4970  XXZ=            -16.0618  XZZ=             -3.1807  YZZ=             -2.4565
  YYZ=             -2.9060  XYZ=             -4.1671
 Hexadecapole moment (field-independent basis, Debye-Ang**3):
 XXXX=          -1659.6603 YYYY=           -579.7179 ZZZZ=           -226.1880 XXXY=            -73.9156
 XXXZ=            -19.3342 YYYX=            -12.5512 YYYZ=              5.8745 ZZZX=              0.1735
 ZZZY=              1.1423 XXYY=           -401.6932 XXZZ=           -315.9512 YYZZ=           -137.9747
 XXYZ=             16.9123 YYXZ=             15.3024 ZZXY=             -0.5992
 N-N= 4.734052890861D+02 E-N=-2.028463250648D+03  KE= 4.599137988502D+02
                          Isotropic Fermi Contact Couplings
        Atom                 a.u.       MegaHertz       Gauss      10(-4) cm-1
     1  H(1)               0.00427       9.54971       3.40757       3.18544
     2  C(13)              0.05755      32.34761      11.54243      10.79000
     3  H(1)               0.00333       7.43672       2.65361       2.48062
     4  H(1)               0.01808      40.40216      14.41649      13.47671
     5  C(13)              0.08747      49.16498      17.54329      16.39967
     6  H(1)               0.04764     106.46415      37.98906      35.51262
     7  O(17)              0.05612     -17.00855      -6.06907      -5.67344
     8  H(1)               0.00006       0.12776       0.04559       0.04262
     9  C(13)              0.00013       0.07514       0.02681       0.02506
    10  H(1)               0.00006       0.12479       0.04453       0.04163
    11  H(1)               0.00008       0.17220       0.06145       0.05744
    12  C(13)             -0.00010      -0.05779      -0.02062      -0.01928
    13  H(1)              -0.00001      -0.01477      -0.00527      -0.00493
    14  H(1)               0.00000       0.00621       0.00222       0.00207
    15  C(13)             -0.00073      -0.41268      -0.14726      -0.13766
    16  H(1)               0.00003       0.07367       0.02629       0.02457
    17  C(13)              0.00097       0.54701       0.19519       0.18246
    18  H(1)               0.00003       0.07721       0.02755       0.02575
    19  H(1)               0.00021       0.46482       0.16586       0.15505
    20  O(17)              0.00019      -0.05624      -0.02007      -0.01876
    21  H(1)               0.00001       0.01710       0.00610       0.00571
    22  O(17)              0.02250      -6.81997      -2.43353      -2.27490
    23  H(1)              -0.00371      -8.29268      -2.95903      -2.76614
 --------------------------------------------------------
       Center         ----  Spin Dipole Couplings  ----
                      3XX-RR        3YY-RR        3ZZ-RR
 --------------------------------------------------------
     1   Atom       -0.017082      0.012780      0.004302
     2   Atom       -0.015927     -0.071980      0.087907
     3   Atom       -0.012592     -0.016704      0.029296
     4   Atom        0.018429     -0.018797      0.000368
     5   Atom        0.669609     -0.298623     -0.370986
     6   Atom       -0.019949      0.080515     -0.060565
     7   Atom       -0.129490      1.442704     -1.313214
     8   Atom       -0.003341      0.007217     -0.003876
     9   Atom       -0.000411      0.005191     -0.004780
    10   Atom       -0.000768      0.008426     -0.007657
    11   Atom       -0.001184      0.003806     -0.002622
    12   Atom        0.003023      0.000224     -0.003248
    13   Atom        0.001584      0.000152     -0.001736
    14   Atom        0.002059      0.000057     -0.002116
    15   Atom        0.008765     -0.004953     -0.003812
    16   Atom        0.011688     -0.006787     -0.004901
    17   Atom        0.005375     -0.002824     -0.002551
    18   Atom        0.003160     -0.001786     -0.001375
    19   Atom        0.002907     -0.001458     -0.001449
    20   Atom        0.003601     -0.001893     -0.001708
    21   Atom        0.004389     -0.001763     -0.002626
    22   Atom        0.130258     -0.088831     -0.041427
    23   Atom        0.065301     -0.040623     -0.024678
 --------------------------------------------------------
                        XY            XZ            YZ
 --------------------------------------------------------
     1   Atom        0.010357     -0.010233     -0.021395
     2   Atom        0.040782     -0.113448     -0.061617
     3   Atom        0.004179     -0.005775      0.003537
     4   Atom       -0.000406     -0.016611     -0.003648
     5   Atom       -0.358000      0.224871     -0.079572
     6   Atom        0.008379      0.008510      0.006577
     7   Atom        1.050997     -0.645848     -1.930341
     8   Atom       -0.007648      0.004197     -0.006869
     9   Atom       -0.007333      0.001770     -0.001429
    10   Atom       -0.011206     -0.000133      0.001591
    11   Atom       -0.003339      0.000701     -0.001153
    12   Atom       -0.004668      0.001182     -0.000398
    13   Atom       -0.002960      0.001643     -0.001121
    14   Atom       -0.003051     -0.000067      0.000224
    15   Atom       -0.004662     -0.000870      0.001083
    16   Atom       -0.003786     -0.003271      0.001308
    17   Atom        0.000066     -0.000248     -0.000282
    18   Atom       -0.000778      0.001299     -0.000148
    19   Atom       -0.000757     -0.000342      0.000174
    20   Atom        0.001204      0.000138     -0.000028
    21   Atom        0.002622      0.001133      0.000185
    22   Atom       -0.019620      0.106847     -0.010674
    23   Atom       -0.013370      0.042490     -0.004631
 --------------------------------------------------------


 ---------------------------------------------------------------------------------
              Anisotropic Spin Dipole Couplings in Principal Axis System
 ---------------------------------------------------------------------------------

       Atom             a.u.   MegaHertz   Gauss  10(-4) cm-1        Axes

              Baa    -0.0214   -11.400    -4.068    -3.803  0.9510 -0.1065  0.2903
     1 H(1)   Bbb    -0.0131    -6.973    -2.488    -2.326 -0.1488  0.6652  0.7317
              Bcc     0.0344    18.373     6.556     6.129  0.2711  0.7390 -0.6168
 
              Baa    -0.0937   -12.567    -4.484    -4.192 -0.3140  0.9414  0.1233
     2 C(13)  Bbb    -0.0886   -11.886    -4.241    -3.965  0.7945  0.1895  0.5769
              Bcc     0.1822    24.453     8.726     8.157 -0.5197 -0.2791  0.8075
 
              Baa    -0.0201   -10.704    -3.820    -3.571 -0.5557  0.8221 -0.1239
     3 H(1)   Bbb    -0.0102    -5.443    -1.942    -1.816  0.8216  0.5658  0.0694
              Bcc     0.0303    16.147     5.762     5.386 -0.1272  0.0632  0.9899
 
              Baa    -0.0199   -10.627    -3.792    -3.545  0.1305  0.9517  0.2780
     4 H(1)   Bbb    -0.0084    -4.501    -1.606    -1.501  0.4974 -0.3053  0.8120
              Bcc     0.0284    15.128     5.398     5.046  0.8576  0.0323 -0.5132
 
              Baa    -0.4225   -56.699   -20.232   -18.913  0.0649  0.6652  0.7438
     5 C(13)  Bbb    -0.4122   -55.319   -19.739   -18.452  0.3580  0.6802 -0.6396
              Bcc     0.8348   112.018    39.971    37.365  0.9314 -0.3078  0.1940
 
              Baa    -0.0624   -33.315   -11.888   -11.113 -0.1898 -0.0340  0.9812
     6 H(1)   Bbb    -0.0191   -10.213    -3.644    -3.407  0.9780 -0.0945  0.1859
              Bcc     0.0816    43.528    15.532    14.519  0.0864  0.9949  0.0512
 
              Baa    -2.3116   167.267    59.685    55.794  0.0499  0.4456  0.8938
     7 O(17)  Bbb    -0.6195    44.824    15.994    14.952  0.9265 -0.3550  0.1252
              Bcc     2.9311  -212.091   -75.679   -70.746  0.3731  0.8218 -0.4306
 
              Baa    -0.0078    -4.180    -1.491    -1.394  0.7555  0.0876 -0.6492
     8 H(1)   Bbb    -0.0069    -3.666    -1.308    -1.223  0.4900  0.5823  0.6487
              Bcc     0.0147     7.846     2.800     2.617 -0.4349  0.8083 -0.3970
 
              Baa    -0.0059    -0.797    -0.285    -0.266  0.7039  0.3872 -0.5955
     9 C(13)  Bbb    -0.0046    -0.618    -0.221    -0.206  0.4290  0.4364  0.7909
              Bcc     0.0106     1.416     0.505     0.472 -0.5661  0.8122 -0.1410
 
              Baa    -0.0088    -4.713    -1.682    -1.572  0.6594  0.4814 -0.5774
    10 H(1)   Bbb    -0.0072    -3.837    -1.369    -1.280  0.5077  0.2813  0.8143
              Bcc     0.0160     8.549     3.051     2.852 -0.5544  0.8301  0.0589
 
              Baa    -0.0030    -1.578    -0.563    -0.526  0.7055  0.2342 -0.6689
    11 H(1)   Bbb    -0.0027    -1.461    -0.521    -0.487  0.5524  0.4097  0.7260
              Bcc     0.0057     3.039     1.084     1.014 -0.4441  0.8817 -0.1596
 
              Baa    -0.0037    -0.498    -0.178    -0.166 -0.4535 -0.4609  0.7628
    12 C(13)  Bbb    -0.0029    -0.393    -0.140    -0.131  0.3943  0.6638  0.6355
              Bcc     0.0066     0.891     0.318     0.297  0.7993 -0.5890  0.1193
 
              Baa    -0.0024    -1.296    -0.462    -0.432 -0.4905 -0.1934  0.8497
    13 H(1)   Bbb    -0.0021    -1.127    -0.402    -0.376  0.4387  0.7877  0.4325
              Bcc     0.0045     2.423     0.864     0.808  0.7530 -0.5849  0.3015
 
              Baa    -0.0023    -1.216    -0.434    -0.406 -0.4218 -0.6146  0.6666
    14 H(1)   Bbb    -0.0020    -1.064    -0.380    -0.355  0.4091  0.5271  0.7449
              Bcc     0.0043     2.281     0.814     0.761  0.8091 -0.5869 -0.0291
 
              Baa    -0.0066    -0.887    -0.317    -0.296  0.2646  0.9242 -0.2754
    15 C(13)  Bbb    -0.0037    -0.494    -0.176    -0.165  0.1570  0.2405  0.9579
              Bcc     0.0103     1.381     0.493     0.461  0.9515 -0.2967 -0.0815
 
              Baa    -0.0077    -4.121    -1.470    -1.375  0.1381  0.9500 -0.2801
    16 H(1)   Bbb    -0.0054    -2.869    -1.024    -0.957  0.2344  0.2435  0.9412
              Bcc     0.0131     6.990     2.494     2.331  0.9623 -0.1956 -0.1891
 
              Baa    -0.0030    -0.403    -0.144    -0.134  0.0091  0.8454  0.5341
    17 C(13)  Bbb    -0.0024    -0.320    -0.114    -0.107  0.0316 -0.5341  0.8448
              Bcc     0.0054     0.722     0.258     0.241  0.9995  0.0092 -0.0316
 
              Baa    -0.0019    -1.023    -0.365    -0.341  0.2049  0.9511 -0.2312
    18 H(1)   Bbb    -0.0017    -0.909    -0.324    -0.303 -0.2072  0.2731  0.9394
              Bcc     0.0036     1.932     0.690     0.645  0.9566 -0.1446  0.2531
 
              Baa    -0.0017    -0.885    -0.316    -0.295  0.0990  0.8390 -0.5351
    19 H(1)   Bbb    -0.0014    -0.750    -0.268    -0.250  0.1576  0.5177  0.8409
              Bcc     0.0031     1.635     0.583     0.545  0.9825 -0.1675 -0.0810
 
              Baa    -0.0022     0.156     0.056     0.052 -0.2060  0.9706  0.1246
    20 O(17)  Bbb    -0.0017     0.123     0.044     0.041  0.0030 -0.1267  0.9919
              Bcc     0.0039    -0.279    -0.100    -0.093  0.9785  0.2048  0.0232
 
              Baa    -0.0030    -1.586    -0.566    -0.529 -0.3233  0.5871  0.7422
    21 H(1)   Bbb    -0.0025    -1.354    -0.483    -0.452 -0.1710  0.7351 -0.6560
              Bcc     0.0055     2.940     1.049     0.981  0.9307  0.3391  0.1373
 
              Baa    -0.0932     6.741     2.405     2.249 -0.3631  0.4132  0.8351
    22 O(17)  Bbb    -0.0901     6.522     2.327     2.176  0.2464  0.9070 -0.3416
              Bcc     0.1833   -13.264    -4.733    -4.424  0.8986 -0.0817  0.4311
 
              Baa    -0.0426   -22.736    -8.113    -7.584  0.2812  0.8493 -0.4468
    23 H(1)   Bbb    -0.0412   -21.976    -7.842    -7.330 -0.2609  0.5157  0.8161
              Bcc     0.0838    44.712    15.954    14.914  0.9235 -0.1129  0.3666
 

 ---------------------------------------------------------------------------------

 Calling FoFJK, ICntrl=      2127 FMM=F ISym2X=0 I1Cent= 0 IOpClX= 1 NMat=1 NMatS=1 NMatT=0.
 ***** Axes restored to original set *****
 -------------------------------------------------------------------
 Center     Atomic                   Forces (Hartrees/Bohr)
 Number     Number              X              Y              Z
 -------------------------------------------------------------------
      1        1          -0.000023285   -0.000047354    0.000028922
      2        6           0.000195062    0.000088482   -0.000101027
      3        1           0.000021490    0.000026779    0.000059214
      4        1          -0.000069133   -0.000019635    0.000053578
      5        6          -0.000272944   -0.000350935   -0.000096092
      6        1           0.000264549   -0.000036586    0.000116339
      7        8          -0.000119222    0.000031533   -0.000002117
      8        1          -0.000031634   -0.000021801    0.000020846
      9        6           0.000176023    0.000005538   -0.000101821
     10        1          -0.000033885   -0.000003572    0.000006417
     11        1          -0.000001780   -0.000036445    0.000053331
     12        6          -0.000042444   -0.000128181    0.000029895
     13        1           0.000026600    0.000011333    0.000040935
     14        1           0.000006824   -0.000021716   -0.000042320
     15        6          -0.000238539    0.000109139    0.000234053
     16        1           0.000029116    0.000023589   -0.000103781
     17        6          -0.000060054    0.000306593   -0.000123746
     18        1           0.000045794   -0.000045009    0.000075068
     19        1           0.000037234   -0.000090244   -0.000007975
     20        8           0.000042126   -0.000239909    0.000086748
     21        1          -0.000074200    0.000102675    0.000015452
     22        8           0.000265053   -0.000391546    0.000210105
     23        1          -0.000142750    0.000727274   -0.000452024
 -------------------------------------------------------------------
 Cartesian Forces:  Max     0.000727274 RMS     0.000162611

 GradGradGradGradGradGradGradGradGradGradGradGradGradGradGradGradGradGrad
 Berny optimization.
 FormGI is forming the generalized inverse of G from B-inverse, IUseBI=4.
 Internal  Forces:  Max     0.000729421 RMS     0.000131106
 Search for a local minimum.
 Step number   1 out of a maximum of  117
 All quantities printed in internal units (Hartrees-Bohrs-Radians)
 Mixed Optimization -- En-DIIS/RFO-DIIS
 Second derivative matrix not updated -- first step.
 ITU=  0
     Eigenvalues ---    0.00230   0.00465   0.00474   0.00516   0.00567
     Eigenvalues ---    0.01382   0.01430   0.01450   0.01594   0.03590
     Eigenvalues ---    0.03644   0.04167   0.04472   0.04909   0.04923
     Eigenvalues ---    0.05034   0.05551   0.05641   0.05701   0.05973
     Eigenvalues ---    0.05982   0.06289   0.07402   0.08453   0.11417
     Eigenvalues ---    0.11598   0.12275   0.13937   0.14919   0.16000
     Eigenvalues ---    0.16000   0.16000   0.16000   0.16000   0.16000
     Eigenvalues ---    0.16000   0.16000   0.16570   0.18330   0.19797
     Eigenvalues ---    0.21940   0.22057   0.30102   0.30166   0.30473
     Eigenvalues ---    0.30847   0.33876   0.33905   0.34021   0.34414
     Eigenvalues ---    0.34449   0.34481   0.34634   0.34758   0.34783
     Eigenvalues ---    0.34857   0.34999   0.35094   0.41944   0.44419
     Eigenvalues ---    0.53804   0.55321   0.66894
 RFO step:  Lambda=-7.05500907D-05 EMin= 2.30000000D-03
 Linear search not attempted -- first point.
 Iteration  1 RMS(Cart)=  0.04521891 RMS(Int)=  0.00070871
 Iteration  2 RMS(Cart)=  0.00150384 RMS(Int)=  0.00001729
 Iteration  3 RMS(Cart)=  0.00000105 RMS(Int)=  0.00001728
 Iteration  4 RMS(Cart)=  0.00000000 RMS(Int)=  0.00001728
 Variable       Old X    -DE/DX   Delta X   Delta X   Delta X     New X
                                 (Linear)    (Quad)   (Total)
    R1        2.05677  -0.00005   0.00000  -0.00013  -0.00013   2.05664
    R2        2.05523  -0.00007   0.00000  -0.00019  -0.00019   2.05504
    R3        2.06636  -0.00006   0.00000  -0.00017  -0.00017   2.06619
    R4        2.86306   0.00004   0.00000   0.00013   0.00013   2.86319
    R5        2.07539   0.00008   0.00000   0.00023   0.00023   2.07562
    R6        2.45868   0.00001   0.00000   0.00001   0.00001   2.45869
    R7        3.97585   0.00000   0.00000   0.00001   0.00001   3.97586
    R8        2.06070  -0.00002   0.00000  -0.00006  -0.00006   2.06063
    R9        2.06274  -0.00001   0.00000  -0.00003  -0.00003   2.06271
   R10        2.05908  -0.00005   0.00000  -0.00015  -0.00015   2.05893
   R11        2.87633   0.00007   0.00000   0.00024   0.00024   2.87656
   R12        2.06526  -0.00005   0.00000  -0.00014  -0.00014   2.06512
   R13        2.06579  -0.00004   0.00000  -0.00012  -0.00012   2.06567
   R14        2.87761  -0.00019   0.00000  -0.00063  -0.00063   2.87698
   R15        2.07295  -0.00009   0.00000  -0.00026  -0.00026   2.07270
   R16        2.87030  -0.00001   0.00000  -0.00002  -0.00002   2.87028
   R17        2.68994   0.00016   0.00000   0.00037   0.00037   2.69031
   R18        2.07491  -0.00009   0.00000  -0.00026  -0.00026   2.07465
   R19        2.06028  -0.00007   0.00000  -0.00021  -0.00021   2.06007
   R20        2.65956   0.00016   0.00000   0.00037   0.00037   2.65993
   R21        1.81548  -0.00011   0.00000  -0.00020  -0.00020   1.81528
   R22        1.82910  -0.00025   0.00000  -0.00046  -0.00046   1.82864
    A1        1.90072   0.00002   0.00000   0.00021   0.00021   1.90093
    A2        1.89628   0.00006   0.00000   0.00035   0.00035   1.89663
    A3        1.92292  -0.00003   0.00000  -0.00015  -0.00015   1.92277
    A4        1.90721   0.00003   0.00000   0.00016   0.00016   1.90737
    A5        1.89225   0.00001   0.00000   0.00005   0.00005   1.89230
    A6        1.94399  -0.00009   0.00000  -0.00060  -0.00060   1.94339
    A7        2.03678  -0.00008   0.00000  -0.00039  -0.00039   2.03639
    A8        2.02779  -0.00006   0.00000  -0.00072  -0.00066   2.02713
    A9        1.76545   0.00024   0.00000   0.00205   0.00208   1.76753
   A10        1.95225   0.00003   0.00000  -0.00060  -0.00066   1.95159
   A11        1.64747   0.00016   0.00000   0.00312   0.00310   1.65056
   A12        1.98829  -0.00026   0.00000  -0.00269  -0.00271   1.98558
   A13        1.88522   0.00003   0.00000   0.00012   0.00012   1.88534
   A14        1.87877   0.00003   0.00000   0.00041   0.00041   1.87918
   A15        1.92931  -0.00003   0.00000  -0.00014  -0.00014   1.92917
   A16        1.88583   0.00000   0.00000  -0.00011  -0.00011   1.88572
   A17        1.94139  -0.00005   0.00000  -0.00039  -0.00039   1.94099
   A18        1.94103   0.00002   0.00000   0.00014   0.00014   1.94117
   A19        1.91672   0.00004   0.00000  -0.00012  -0.00012   1.91660
   A20        1.91658   0.00009   0.00000   0.00061   0.00061   1.91719
   A21        1.97511  -0.00022   0.00000  -0.00108  -0.00108   1.97404
   A22        1.86863  -0.00004   0.00000   0.00006   0.00006   1.86869
   A23        1.89418   0.00008   0.00000   0.00015   0.00015   1.89433
   A24        1.88936   0.00007   0.00000   0.00043   0.00044   1.88979
   A25        1.90990  -0.00002   0.00000  -0.00050  -0.00050   1.90940
   A26        1.95369   0.00016   0.00000   0.00107   0.00107   1.95476
   A27        1.95409  -0.00025   0.00000  -0.00163  -0.00163   1.95246
   A28        1.88904  -0.00005   0.00000   0.00047   0.00047   1.88951
   A29        1.90366   0.00002   0.00000  -0.00050  -0.00050   1.90317
   A30        1.85133   0.00014   0.00000   0.00115   0.00115   1.85247
   A31        1.89768   0.00002   0.00000   0.00020   0.00020   1.89788
   A32        1.91888   0.00004   0.00000   0.00033   0.00033   1.91921
   A33        1.95157  -0.00002   0.00000  -0.00021  -0.00021   1.95136
   A34        1.88638   0.00001   0.00000   0.00037   0.00037   1.88675
   A35        1.93524  -0.00001   0.00000  -0.00018  -0.00018   1.93506
   A36        1.87301  -0.00004   0.00000  -0.00050  -0.00050   1.87252
   A37        1.85017  -0.00012   0.00000  -0.00076  -0.00076   1.84941
   A38        1.89677  -0.00036   0.00000  -0.00222  -0.00222   1.89455
   A39        3.14160   0.00073   0.00000   0.05049   0.05051   3.19211
   A40        3.14158   0.00060   0.00000   0.04099   0.04099   3.18257
    D1        2.97644   0.00013   0.00000   0.00132   0.00132   2.97776
    D2       -0.94413   0.00002   0.00000  -0.00102  -0.00103  -0.94516
    D3        1.21800  -0.00016   0.00000  -0.00330  -0.00329   1.21471
    D4        0.89797   0.00012   0.00000   0.00112   0.00112   0.89909
    D5       -3.02260   0.00001   0.00000  -0.00122  -0.00123  -3.02383
    D6       -0.86047  -0.00017   0.00000  -0.00350  -0.00349  -0.86396
    D7       -1.20109   0.00013   0.00000   0.00126   0.00126  -1.19983
    D8        1.16153   0.00002   0.00000  -0.00108  -0.00109   1.16044
    D9       -2.95952  -0.00017   0.00000  -0.00336  -0.00335  -2.96287
   D10       -2.19725   0.00000   0.00000   0.00981   0.00988  -2.18737
   D11        2.02081  -0.00000   0.00000   0.00912   0.00917   2.02998
   D12       -0.00840   0.00009   0.00000   0.01871   0.01859   0.01018
   D13       -1.02154   0.00000   0.00000   0.00042   0.00042  -1.02112
   D14       -3.07190  -0.00002   0.00000   0.00005   0.00005  -3.07185
   D15        1.09802  -0.00002   0.00000  -0.00021  -0.00021   1.09780
   D16       -3.11583   0.00002   0.00000   0.00062   0.00062  -3.11521
   D17        1.11700  -0.00001   0.00000   0.00025   0.00025   1.11725
   D18       -0.99627  -0.00001   0.00000  -0.00001  -0.00001  -0.99628
   D19        1.06442   0.00003   0.00000   0.00093   0.00093   1.06535
   D20       -0.98594   0.00001   0.00000   0.00057   0.00057  -0.98538
   D21       -3.09921   0.00001   0.00000   0.00030   0.00030  -3.09891
   D22        1.05110  -0.00004   0.00000   0.00074   0.00074   1.05184
   D23       -3.13796  -0.00000   0.00000   0.00169   0.00169  -3.13627
   D24       -1.06167   0.00011   0.00000   0.00277   0.00277  -1.05890
   D25       -3.09988  -0.00008   0.00000  -0.00002  -0.00002  -3.09991
   D26       -1.00576  -0.00004   0.00000   0.00093   0.00093  -1.00484
   D27        1.07053   0.00007   0.00000   0.00201   0.00201   1.07254
   D28       -1.07748  -0.00005   0.00000   0.00036   0.00036  -1.07712
   D29        1.01664  -0.00002   0.00000   0.00131   0.00131   1.01795
   D30        3.09294   0.00010   0.00000   0.00239   0.00239   3.09533
   D31        0.99118  -0.00003   0.00000   0.00061   0.00061   0.99179
   D32       -1.07079  -0.00008   0.00000  -0.00015  -0.00015  -1.07094
   D33        3.13374  -0.00005   0.00000   0.00038   0.00038   3.13412
   D34        3.09746   0.00001   0.00000   0.00097   0.00097   3.09843
   D35        1.03549  -0.00003   0.00000   0.00021   0.00021   1.03570
   D36       -1.04317   0.00000   0.00000   0.00075   0.00075  -1.04242
   D37       -1.14486   0.00009   0.00000   0.00122   0.00122  -1.14364
   D38        3.07635   0.00004   0.00000   0.00046   0.00046   3.07681
   D39        0.99769   0.00008   0.00000   0.00100   0.00100   0.99869
   D40        1.55428  -0.00012   0.00000  -0.00257  -0.00257   1.55171
   D41       -0.56209   0.00005   0.00000  -0.00055  -0.00055  -0.56264
   D42       -2.59312   0.00001   0.00000  -0.00146  -0.00146  -2.59459
   D43       -0.83514   0.00000   0.00000  -0.00020  -0.00020  -0.83534
   D44        1.28589   0.00000   0.00000  -0.00021  -0.00021   1.28568
   D45       -2.94073  -0.00001   0.00000  -0.00015  -0.00015  -2.94088
         Item               Value     Threshold  Converged?
 Maximum Force            0.000729     0.000450     NO 
 RMS     Force            0.000131     0.000300     YES
 Maximum Displacement     0.146035     0.001800     NO 
 RMS     Displacement     0.045772     0.001200     NO 
 Predicted change in Energy=-3.543354D-05
 GradGradGradGradGradGradGradGradGradGradGradGradGradGradGradGradGradGrad

                          Input orientation:                          
 ---------------------------------------------------------------------
 Center     Atomic      Atomic             Coordinates (Angstroms)
 Number     Number       Type             X           Y           Z
 ---------------------------------------------------------------------
      1          1           0        2.894790    0.817404   -1.022170
      2          6           0        3.127028   -0.216694   -0.774864
      3          1           0        2.850801   -0.850492   -1.614274
      4          1           0        4.202596   -0.301025   -0.597326
      5          6           0        2.331761   -0.654971    0.438026
      6          1           0        2.361218   -1.724366    0.686914
      7          8           0        2.444346    0.091429    1.497758
      8          1           0        0.575777    1.648734   -1.109661
      9          6           0       -0.086958    2.158076   -0.409364
     10          1           0        0.396791    2.165195    0.569103
     11          1           0       -0.189784    3.190324   -0.742514
     12          6           0       -1.438842    1.460904   -0.350302
     13          1           0       -1.890209    1.443082   -1.345385
     14          1           0       -2.116816    2.020305    0.299549
     15          6           0       -1.351921    0.031843    0.167411
     16          1           0       -0.939736    0.036998    1.183826
     17          6           0       -2.712518   -0.641999    0.208997
     18          1           0       -3.151933   -0.611875   -0.796634
     19          1           0       -3.375293   -0.100988    0.884605
     20          8           0       -2.626108   -1.965955    0.679032
     21          1           0       -1.906554   -2.373421    0.190179
     22          8           0       -0.531575   -0.783781   -0.662389
     23          1           0        0.382087   -0.719905   -0.350076
 ---------------------------------------------------------------------
                    Distance matrix (angstroms):
                    1          2          3          4          5
     1  H    0.000000
     2  C    1.088326   0.000000
     3  H    1.770423   1.087478   0.000000
     4  H    1.772494   1.093380   1.778609   0.000000
     5  C    2.148734   1.515136   2.125927   2.167315   0.000000
     6  H    3.109061   2.235248   2.509744   2.658166   1.098371
     7  O    2.660822   2.392865   3.276761   2.763121   1.301084
     8  H    2.465073   3.178175   3.417089   4.149442   3.284185
     9  C    3.326222   4.012833   4.374210   4.948008   3.805457
    10  H    3.254027   3.864433   4.459111   4.682623   3.422664
    11  H    3.901737   4.755004   5.131600   5.612807   4.747437
    12  C    4.432365   4.882802   5.034005   5.915339   4.394978
    13  H    4.836544   5.315357   5.273515   6.381519   5.040577
    14  H    5.320724   5.801416   6.048256   6.791754   5.192891
    15  C    4.479594   4.583736   4.649279   5.616787   3.756922
    16  H    4.492108   4.520994   4.794285   5.452553   3.426037
    17  C    5.923472   5.937100   5.858182   6.970310   5.049492
    18  H    6.217440   6.291422   6.062861   7.363794   5.621134
    19  H    6.617641   6.711736   6.750585   7.724023   5.751243
    20  O    6.412604   6.186461   6.041527   7.143688   5.133929
    21  H    5.891015   5.560551   5.311101   6.498978   4.580155
    22  O    3.799106   3.703999   3.514399   4.759166   3.070211
    23  H    3.021374   2.822829   2.776652   3.851348   2.103937
                    6          7          8          9         10
     6  H    0.000000
     7  O    1.990349   0.000000
     8  H    4.218209   3.565864   0.000000
     9  C    4.718977   3.783601   1.090441   0.000000
    10  H    4.359075   3.058658   1.765508   1.091541   0.000000
    11  H    5.718833   4.643340   1.759937   1.089541   1.765021
    12  C    5.065789   4.513306   2.161156   1.522212   2.170456
    13  H    5.677816   5.357125   2.485748   2.153849   3.068726
    14  H    5.850248   5.095141   3.061697   2.154498   2.532167
    15  C    4.140236   4.023061   2.821572   2.540407   2.787569
    16  H    3.774337   3.399047   3.186621   2.786477   2.587163
    17  C    5.209867   5.365824   4.218910   3.887976   4.204500
    18  H    5.816647   6.089106   4.370831   4.149299   4.708588
    19  H    5.965064   5.855013   4.759157   4.194147   4.411773
    20  O    4.993180   5.532869   5.149512   4.963821   5.120195
    21  H    4.345330   5.168712   4.901968   4.919842   5.103726
    22  O    3.327697   3.779990   2.709872   2.986005   3.327896
    23  H    2.449745   2.885423   2.494982   2.916554   3.028020
                   11         12         13         14         15
    11  H    0.000000
    12  C    2.169072   0.000000
    13  H    2.511524   1.092813   0.000000
    14  H    2.483605   1.093107   1.757937   0.000000
    15  C    3.486335   1.522431   2.137732   2.134597   0.000000
    16  H    3.770502   2.151781   3.045879   2.470014   1.096824
    17  C    4.685751   2.521362   2.727610   2.729638   1.518886
    18  H    4.820164   2.725859   2.473039   3.033390   2.140981
    19  H    4.860835   2.777470   3.092326   2.534943   2.150824
    20  O    5.877388   3.769946   4.032536   4.036540   2.424151
    21  H    5.896820   3.900375   4.113869   4.400114   2.468488
    22  O    3.989581   2.441135   2.696533   3.361727   1.423650
    23  H    3.971264   2.841075   3.291273   3.765007   1.959516
                   16         17         18         19         20
    16  H    0.000000
    17  C    2.134030   0.000000
    18  H    3.039256   1.097856   0.000000
    19  H    2.457745   1.090143   1.771288   0.000000
    20  O    2.666550   1.407572   2.070657   2.020307   0.000000
    21  H    2.780682   1.909909   2.372302   2.793452   0.960606
    22  O    2.061257   2.352855   2.629421   3.308494   2.753910
    23  H    2.161706   3.145665   3.563760   4.003174   3.414812
                   21         22         23
    21  H    0.000000
    22  O    2.268127   0.000000
    23  H    2.874695   0.967676   0.000000
 Stoichiometry    C6H14O3(3)
 Framework group  C1[X(C6H14O3)]
 Deg. of freedom    63
 Full point group                 C1      NOp   1
 Largest Abelian subgroup         C1      NOp   1
 Largest concise Abelian subgroup C1      NOp   1
                         Standard orientation:                         
 ---------------------------------------------------------------------
 Center     Atomic      Atomic             Coordinates (Angstroms)
 Number     Number       Type             X           Y           Z
 ---------------------------------------------------------------------
      1          1           0        3.068738    0.779724   -0.881470
      2          6           0        3.183516   -0.302314   -0.903199
      3          1           0        2.847162   -0.673186   -1.868564
      4          1           0        4.241572   -0.544737   -0.771946
      5          6           0        2.333520   -0.939555    0.177111
      6          1           0        2.242858   -2.033887    0.151863
      7          8           0        2.517544   -0.497368    1.386832
      8          1           0        0.856135    1.853944   -0.717077
      9          6           0        0.246884    2.241874    0.099860
     10          1           0        0.719270    1.952439    1.040360
     11          1           0        0.261330    3.329423    0.035618
     12          6           0       -1.173963    1.703362    0.008610
     13          1           0       -1.615187    1.983110   -0.951235
     14          1           0       -1.792382    2.153687    0.789411
     15          6           0       -1.249588    0.189708    0.153277
     16          1           0       -0.848900   -0.103278    1.131352
     17          6           0       -2.676365   -0.321053    0.051059
     18          1           0       -3.100338    0.006163   -0.907306
     19          1           0       -3.281941    0.103507    0.851956
     20          8           0       -2.740491   -1.721630    0.175680
     21          1           0       -2.065551   -2.070351   -0.412209
     22          8           0       -0.516153   -0.477886   -0.868081
     23          1           0        0.396018   -0.593617   -0.566506
 ---------------------------------------------------------------------
 Rotational constants (GHZ):           1.9031809           0.7501083           0.6244720
 Standard basis: Aug-CC-pVTZ (5D, 7F)
 There are   845 symmetry adapted cartesian basis functions of A   symmetry.
 There are   736 symmetry adapted basis functions of A   symmetry.
   736 basis functions,  1026 primitive gaussians,   845 cartesian basis functions
    38 alpha electrons       36 beta electrons
       nuclear repulsion energy       473.3692427672 Hartrees.
 NAtoms=   23 NActive=   23 NUniq=   23 SFac= 1.00D+00 NAtFMM=   60 NAOKFM=F Big=F
 Integral buffers will be    131072 words long.
 Raffenetti 2 integral format.
 Two-electron integral symmetry is turned on.
 Nuclear repulsion after empirical dispersion term =      473.3556474148 Hartrees.
 One-electron integrals computed using PRISM.
 NBasis=   736 RedAO= T EigKep=  3.44D-06  NBF=   736
 NBsUse=   736 1.00D-06 EigRej= -1.00D+00 NBFU=   736
 Initial guess from the checkpoint file:  "Forward-wb-opt.chk"
 B after Tr=     0.000000    0.000000    0.000000
         Rot=    0.999906   -0.012884    0.001734   -0.004335 Ang=  -1.57 deg.
 Initial guess <Sx>= 0.0000 <Sy>= 0.0000 <Sz>= 1.0000 <S**2>= 2.0072 S= 1.0024
 ExpMin= 2.53D-02 ExpMax= 1.53D+04 ExpMxC= 5.22D+02 IAcc=3 IRadAn=         7 AccDes= 0.00D+00
 Harris functional with IExCor= 4639 and IRadAn=       7 diagonalized for initial guess.
 HarFok:  IExCor= 4639 AccDes= 0.00D+00 IRadAn=         7 IDoV= 1 UseB2=F ITyADJ=14
 ICtDFT=  3500011 ScaDFX=  1.000000  1.000000  1.000000  1.000000
 FoFCou: FMM=F IPFlag=           0 FMFlag=      100000 FMFlg1=           0
         NFxFlg=           0 DoJE=T BraDBF=F KetDBF=T FulRan=T
         wScrn=  0.000000 ICntrl=       500 IOpCl=  0 I1Cent=   200000004 NGrid=           0
         NMat0=    1 NMatS0=      1 NMatT0=    0 NMatD0=    1 NMtDS0=    0 NMtDT0=    0
 Petite list used in FoFCou.
 Requested convergence on RMS density matrix=1.00D-08 within 128 cycles.
 Requested convergence on MAX density matrix=1.00D-06.
 Requested convergence on             energy=1.00D-06.
 No special actions if energy rises.
 SCF Done:  E(UwB97XD) =  -462.646633943     A.U. after   14 cycles
            NFock= 14  Conv=0.91D-08     -V/T= 2.0059
 <Sx>= 0.0000 <Sy>= 0.0000 <Sz>= 1.0000 <S**2>= 2.0072 S= 1.0024
 <L.S>=  0.00000000000    
 Annihilation of the first spin contaminant:
 S**2 before annihilation     2.0072,   after     2.0000
 Calling FoFJK, ICntrl=      2127 FMM=F ISym2X=0 I1Cent= 0 IOpClX= 1 NMat=1 NMatS=1 NMatT=0.
 ***** Axes restored to original set *****
 -------------------------------------------------------------------
 Center     Atomic                   Forces (Hartrees/Bohr)
 Number     Number              X              Y              Z
 -------------------------------------------------------------------
      1        1          -0.000087910    0.000050967    0.000006107
      2        6           0.000148525    0.000140395   -0.000001245
      3        1           0.000048794   -0.000037582   -0.000002945
      4        1           0.000006021   -0.000003037   -0.000015148
      5        6          -0.000161588   -0.000269649   -0.000146712
      6        1           0.000120724    0.000010396    0.000059959
      7        8          -0.000202780    0.000107495   -0.000038510
      8        1           0.000100547   -0.000033065   -0.000089440
      9        6           0.000139799   -0.000068368   -0.000076903
     10        1          -0.000038966    0.000019271    0.000128762
     11        1           0.000034949   -0.000011018    0.000030421
     12        6          -0.000090549   -0.000004917    0.000038756
     13        1           0.000017404    0.000028105   -0.000005760
     14        1           0.000017106    0.000031829   -0.000015722
     15        6          -0.000084364    0.000077299    0.000128163
     16        1           0.000013995   -0.000036119   -0.000000371
     17        6           0.000068331    0.000183314   -0.000092937
     18        1           0.000004443   -0.000021458    0.000013244
     19        1           0.000024460    0.000011468   -0.000002076
     20        8           0.000053224   -0.000128205    0.000026792
     21        1          -0.000005785   -0.000030320    0.000001388
     22        8          -0.000073157   -0.000268607    0.000096424
     23        1          -0.000053224    0.000251803   -0.000042247
 -------------------------------------------------------------------
 Cartesian Forces:  Max     0.000269649 RMS     0.000092200

 GradGradGradGradGradGradGradGradGradGradGradGradGradGradGradGradGradGrad
 Berny optimization.
 Using GEDIIS/GDIIS optimizer.
 FormGI is forming the generalized inverse of G from B-inverse, IUseBI=4.
 Internal  Forces:  Max     0.000937857 RMS     0.000173351
 Search for a local minimum.
 Step number   2 out of a maximum of  117
 All quantities printed in internal units (Hartrees-Bohrs-Radians)
 Mixed Optimization -- En-DIIS/RFO-DIIS
 Swapping is turned off.
 Update second derivatives using D2CorX and points    1    2
 DE= -3.40D-05 DEPred=-3.54D-05 R= 9.59D-01
 TightC=F SS=  1.41D+00  RLast= 6.98D-02 DXNew= 5.0454D-01 2.0954D-01
 Trust test= 9.59D-01 RLast= 6.98D-02 DXMaxT set to 3.00D-01
 ITU=  1  0
     Eigenvalues ---    0.00198   0.00464   0.00474   0.00516   0.00549
     Eigenvalues ---    0.00661   0.01399   0.01594   0.03355   0.03594
     Eigenvalues ---    0.03877   0.04333   0.04491   0.04913   0.04961
     Eigenvalues ---    0.05037   0.05565   0.05639   0.05706   0.05957
     Eigenvalues ---    0.05975   0.06099   0.07400   0.08450   0.11496
     Eigenvalues ---    0.11600   0.12269   0.13940   0.14840   0.15866
     Eigenvalues ---    0.16000   0.16000   0.16000   0.16000   0.16000
     Eigenvalues ---    0.16000   0.16448   0.16683   0.18353   0.19924
     Eigenvalues ---    0.21987   0.22057   0.30070   0.30188   0.30504
     Eigenvalues ---    0.30856   0.33876   0.33903   0.34023   0.34415
     Eigenvalues ---    0.34449   0.34481   0.34647   0.34775   0.34812
     Eigenvalues ---    0.34855   0.35021   0.35102   0.42013   0.44385
     Eigenvalues ---    0.53722   0.55326   0.66894
 En-DIIS/RFO-DIIS/Sim-DIIS IScMMF=       -3 using points:     2    1
 RFO step:  Lambda=-9.83268154D-05.
 DidBck=F Rises=F RFO-DIIS coefs:    2.50287   -1.50287
 Iteration  1 RMS(Cart)=  0.08044193 RMS(Int)=  0.00178768
 Iteration  2 RMS(Cart)=  0.00400018 RMS(Int)=  0.00012575
 Iteration  3 RMS(Cart)=  0.00000307 RMS(Int)=  0.00012574
 Iteration  4 RMS(Cart)=  0.00000000 RMS(Int)=  0.00012574
 Variable       Old X    -DE/DX   Delta X   Delta X   Delta X     New X
                                 (Linear)    (Quad)   (Total)
    R1        2.05664   0.00007  -0.00020   0.00020   0.00000   2.05664
    R2        2.05504   0.00001  -0.00028   0.00005  -0.00023   2.05480
    R3        2.06619   0.00000  -0.00026   0.00003  -0.00023   2.06595
    R4        2.86319   0.00012   0.00020   0.00036   0.00056   2.86375
    R5        2.07562   0.00001   0.00034  -0.00000   0.00034   2.07596
    R6        2.45869   0.00001   0.00001   0.00002   0.00003   2.45872
    R7        3.97586  -0.00017   0.00001  -0.00465  -0.00463   3.97123
    R8        2.06063   0.00014  -0.00010   0.00042   0.00032   2.06095
    R9        2.06271   0.00010  -0.00004   0.00028   0.00025   2.06296
   R10        2.05893  -0.00002  -0.00022  -0.00005  -0.00027   2.05866
   R11        2.87656   0.00017   0.00035   0.00054   0.00089   2.87745
   R12        2.06512  -0.00000  -0.00021   0.00001  -0.00020   2.06491
   R13        2.06567  -0.00000  -0.00017   0.00000  -0.00017   2.06550
   R14        2.87698  -0.00005  -0.00094  -0.00011  -0.00105   2.87593
   R15        2.07270   0.00000  -0.00038   0.00004  -0.00035   2.07235
   R16        2.87028  -0.00014  -0.00003  -0.00045  -0.00048   2.86980
   R17        2.69031  -0.00010   0.00056  -0.00027   0.00029   2.69060
   R18        2.07465  -0.00001  -0.00039  -0.00002  -0.00041   2.07424
   R19        2.06007  -0.00001  -0.00032  -0.00001  -0.00033   2.05974
   R20        2.65993   0.00016   0.00055   0.00033   0.00088   2.66080
   R21        1.81528   0.00001  -0.00029   0.00003  -0.00026   1.81502
   R22        1.82864  -0.00021  -0.00069  -0.00035  -0.00104   1.82760
    A1        1.90093   0.00003   0.00032   0.00012   0.00044   1.90137
    A2        1.89663   0.00004   0.00052   0.00030   0.00082   1.89745
    A3        1.92277  -0.00009  -0.00023  -0.00054  -0.00077   1.92200
    A4        1.90737  -0.00003   0.00024  -0.00027  -0.00003   1.90734
    A5        1.89230   0.00003   0.00007   0.00011   0.00018   1.89249
    A6        1.94339   0.00003  -0.00090   0.00029  -0.00062   1.94278
    A7        2.03639   0.00003  -0.00058   0.00121   0.00043   2.03681
    A8        2.02713  -0.00003  -0.00099  -0.00074  -0.00124   2.02588
    A9        1.76753   0.00019   0.00312   0.00057   0.00381   1.77134
   A10        1.95159   0.00001  -0.00099   0.00051  -0.00075   1.95084
   A11        1.65056   0.00012   0.00465   0.00228   0.00680   1.65736
   A12        1.98558  -0.00032  -0.00407  -0.00377  -0.00796   1.97762
   A13        1.88534   0.00004   0.00018   0.00039   0.00057   1.88591
   A14        1.87918  -0.00004   0.00062  -0.00003   0.00059   1.87977
   A15        1.92917   0.00007  -0.00021   0.00063   0.00042   1.92958
   A16        1.88572  -0.00000  -0.00017  -0.00036  -0.00053   1.88519
   A17        1.94099  -0.00013  -0.00059  -0.00087  -0.00146   1.93953
   A18        1.94117   0.00005   0.00021   0.00025   0.00046   1.94163
   A19        1.91660   0.00011  -0.00018   0.00020   0.00002   1.91662
   A20        1.91719   0.00010   0.00092   0.00024   0.00115   1.91835
   A21        1.97404  -0.00044  -0.00162  -0.00208  -0.00369   1.97034
   A22        1.86869  -0.00007   0.00009   0.00034   0.00043   1.86911
   A23        1.89433   0.00015   0.00023   0.00059   0.00081   1.89514
   A24        1.88979   0.00017   0.00065   0.00085   0.00150   1.89130
   A25        1.90940  -0.00009  -0.00075  -0.00091  -0.00167   1.90773
   A26        1.95476   0.00036   0.00161   0.00208   0.00369   1.95846
   A27        1.95246  -0.00032  -0.00245  -0.00191  -0.00437   1.94809
   A28        1.88951  -0.00006   0.00071   0.00070   0.00142   1.89093
   A29        1.90317   0.00007  -0.00075  -0.00046  -0.00122   1.90195
   A30        1.85247   0.00005   0.00173   0.00057   0.00230   1.85477
   A31        1.89788   0.00003   0.00030   0.00016   0.00046   1.89835
   A32        1.91921  -0.00002   0.00049  -0.00021   0.00028   1.91950
   A33        1.95136  -0.00003  -0.00032  -0.00017  -0.00048   1.95087
   A34        1.88675   0.00001   0.00056   0.00010   0.00066   1.88741
   A35        1.93506  -0.00001  -0.00026  -0.00012  -0.00038   1.93468
   A36        1.87252   0.00003  -0.00074   0.00023  -0.00051   1.87201
   A37        1.84941   0.00005  -0.00115   0.00038  -0.00077   1.84864
   A38        1.89455  -0.00094  -0.00334  -0.00561  -0.00894   1.88561
   A39        3.19211  -0.00070   0.07590  -0.05330   0.02274   3.21485
   A40        3.18257   0.00055   0.06160   0.03377   0.09536   3.27793
    D1        2.97776   0.00005   0.00199  -0.00295  -0.00098   2.97678
    D2       -0.94516   0.00007  -0.00155  -0.00154  -0.00319  -0.94836
    D3        1.21471  -0.00020  -0.00494  -0.00627  -0.01110   1.20361
    D4        0.89909   0.00005   0.00169  -0.00284  -0.00117   0.89792
    D5       -3.02383   0.00008  -0.00185  -0.00144  -0.00338  -3.02721
    D6       -0.86396  -0.00020  -0.00524  -0.00616  -0.01129  -0.87525
    D7       -1.19983   0.00006   0.00190  -0.00275  -0.00087  -1.20069
    D8        1.16044   0.00008  -0.00164  -0.00135  -0.00309   1.15735
    D9       -2.96287  -0.00019  -0.00503  -0.00607  -0.01099  -2.97386
   D10       -2.18737   0.00021   0.01485   0.04012   0.05572  -2.13166
   D11        2.02998   0.00004   0.01378   0.03306   0.04688   2.07685
   D12        0.01018  -0.00000   0.02793   0.02757   0.05471   0.06489
   D13       -1.02112   0.00002   0.00062  -0.00064  -0.00002  -1.02114
   D14       -3.07185  -0.00003   0.00008  -0.00131  -0.00124  -3.07309
   D15        1.09780  -0.00002  -0.00032  -0.00116  -0.00148   1.09632
   D16       -3.11521  -0.00000   0.00092  -0.00098  -0.00005  -3.11526
   D17        1.11725  -0.00005   0.00038  -0.00165  -0.00127   1.11598
   D18       -0.99628  -0.00003  -0.00002  -0.00149  -0.00151  -0.99780
   D19        1.06535   0.00005   0.00140  -0.00010   0.00130   1.06665
   D20       -0.98538   0.00000   0.00085  -0.00077   0.00008  -0.98530
   D21       -3.09891   0.00002   0.00045  -0.00062  -0.00016  -3.09907
   D22        1.05184  -0.00009   0.00111  -0.00158  -0.00047   1.05137
   D23       -3.13627   0.00000   0.00254   0.00002   0.00256  -3.13372
   D24       -1.05890   0.00009   0.00416   0.00086   0.00501  -1.05388
   D25       -3.09991  -0.00013  -0.00003  -0.00228  -0.00231  -3.10222
   D26       -1.00484  -0.00005   0.00139  -0.00068   0.00071  -1.00412
   D27        1.07254   0.00004   0.00302   0.00016   0.00317   1.07571
   D28       -1.07712  -0.00005   0.00054  -0.00112  -0.00057  -1.07769
   D29        1.01795   0.00004   0.00197   0.00048   0.00245   1.02040
   D30        3.09533   0.00013   0.00360   0.00132   0.00491   3.10024
   D31        0.99179  -0.00006   0.00091  -0.00083   0.00009   0.99188
   D32       -1.07094  -0.00007  -0.00023  -0.00092  -0.00115  -1.07209
   D33        3.13412  -0.00008   0.00058  -0.00097  -0.00039   3.13373
   D34        3.09843   0.00000   0.00146  -0.00019   0.00126   3.09970
   D35        1.03570  -0.00001   0.00032  -0.00029   0.00003   1.03573
   D36       -1.04242  -0.00001   0.00113  -0.00034   0.00079  -1.04163
   D37       -1.14364   0.00008   0.00183  -0.00009   0.00174  -1.14191
   D38        3.07681   0.00007   0.00069  -0.00019   0.00050   3.07731
   D39        0.99869   0.00007   0.00150  -0.00023   0.00126   0.99995
   D40        1.55171  -0.00048  -0.00386  -0.02267  -0.02652   1.52518
   D41       -0.56264  -0.00021  -0.00083  -0.01998  -0.02081  -0.58346
   D42       -2.59459  -0.00020  -0.00220  -0.02087  -0.02308  -2.61766
   D43       -0.83534  -0.00002  -0.00030  -0.00048  -0.00077  -0.83612
   D44        1.28568  -0.00001  -0.00031  -0.00047  -0.00078   1.28490
   D45       -2.94088   0.00001  -0.00023  -0.00027  -0.00050  -2.94139
         Item               Value     Threshold  Converged?
 Maximum Force            0.000938     0.000450     NO 
 RMS     Force            0.000173     0.000300     YES
 Maximum Displacement     0.274925     0.001800     NO 
 RMS     Displacement     0.082340     0.001200     NO 
 Predicted change in Energy=-5.026979D-05
 GradGradGradGradGradGradGradGradGradGradGradGradGradGradGradGradGradGrad

                          Input orientation:                          
 ---------------------------------------------------------------------
 Center     Atomic      Atomic             Coordinates (Angstroms)
 Number     Number       Type             X           Y           Z
 ---------------------------------------------------------------------
      1          1           0        2.841330    0.897156   -0.935884
      2          6           0        3.103776   -0.137600   -0.724093
      3          1           0        2.896938   -0.741447   -1.604393
      4          1           0        4.171310   -0.188693   -0.493944
      5          6           0        2.266864   -0.663054    0.424821
      6          1           0        2.326746   -1.741292    0.626395
      7          8           0        2.298862    0.035582    1.521974
      8          1           0        0.577779    1.578646   -1.198665
      9          6           0       -0.037983    2.103828   -0.467603
     10          1           0        0.487449    2.090582    0.489211
     11          1           0       -0.123732    3.140726   -0.790523
     12          6           0       -1.406835    1.447134   -0.351175
     13          1           0       -1.902159    1.448087   -1.325166
     14          1           0       -2.038570    2.021717    0.331062
     15          6           0       -1.334636    0.013656    0.154822
     16          1           0       -0.875427    0.003391    1.150634
     17          6           0       -2.706630   -0.629714    0.254580
     18          1           0       -3.190349   -0.584353   -0.729682
     19          1           0       -3.325679   -0.078858    0.962655
     20          8           0       -2.628346   -1.958482    0.713723
     21          1           0       -1.941382   -2.378184    0.189863
     22          8           0       -0.569156   -0.812235   -0.716479
     23          1           0        0.358780   -0.747772   -0.451693
 ---------------------------------------------------------------------
                    Distance matrix (angstroms):
                    1          2          3          4          5
     1  H    0.000000
     2  C    1.088326   0.000000
     3  H    1.770598   1.087355   0.000000
     4  H    1.772915   1.093256   1.778387   0.000000
     5  C    2.148438   1.515430   2.126229   2.167041   0.000000
     6  H    3.109167   2.235939   2.510224   2.658598   1.098552
     7  O    2.660385   2.392216   3.276529   2.760487   1.301100
     8  H    2.378475   3.090530   3.305441   4.066151   3.242519
     9  C    3.156863   3.867872   4.242834   4.793171   3.710037
    10  H    2.999319   3.644457   4.267224   4.442130   3.279172
    11  H    3.721065   4.600939   4.985789   5.442460   4.654111
    12  C    4.323340   4.795421   4.988277   5.814810   4.307102
    13  H    4.791217   5.285365   5.282363   6.344841   4.990003
    14  H    5.165579   5.676242   5.978319   6.642978   5.074795
    15  C    4.405554   4.527126   4.644485   5.547728   3.674457
    16  H    4.355072   4.400970   4.730296   5.311411   3.293166
    17  C    5.876087   5.912766   5.904934   6.932594   4.976518
    18  H    6.214381   6.309962   6.151817   7.376052   5.578552
    19  H    6.526029   6.647290   6.763854   7.637970   5.648636
    20  O    6.386958   6.183862   6.114213   7.129231   5.071950
    21  H    5.905039   5.595458   5.413650   6.528895   4.550407
    22  O    3.821200   3.734384   3.578716   4.786475   3.060691
    23  H    3.017165   2.825158   2.787652   3.853537   2.101485
                    6          7          8          9         10
     6  H    0.000000
     7  O    1.990006   0.000000
     8  H    4.172735   3.570021   0.000000
     9  C    4.644752   3.700932   1.090610   0.000000
    10  H    4.252657   2.927599   1.766115   1.091671   0.000000
    11  H    5.643279   4.567113   1.760338   1.089398   1.764671
    12  C    5.006129   4.385585   2.161997   1.522682   2.169928
    13  H    5.644853   5.267822   2.486593   2.154197   3.068386
    14  H    5.770914   4.916942   3.062950   2.155680   2.531901
    15  C    4.087535   3.882253   2.817526   2.537231   2.783061
    16  H    3.684109   3.196097   3.180007   2.780619   2.579007
    17  C    5.168049   5.206136   4.216174   3.887863   4.202047
    18  H    5.797912   5.965375   4.370045   4.151194   4.708202
    19  H    5.901412   5.653441   4.759791   4.197464   4.412546
    20  O    4.960618   5.376517   5.142737   4.960633   5.114049
    21  H    4.337408   5.057712   4.891900   4.913616   5.094967
    22  O    3.324561   3.735638   2.695232   2.974476   3.316089
    23  H    2.454026   2.876269   2.453192   2.879114   2.993010
                   11         12         13         14         15
    11  H    0.000000
    12  C    2.169708   0.000000
    13  H    2.512702   1.092705   0.000000
    14  H    2.485304   1.093015   1.758053   0.000000
    15  C    3.484039   1.521875   2.137765   2.135156   0.000000
    16  H    3.765104   2.149935   3.044818   2.469462   1.096640
    17  C    4.688264   2.523827   2.731305   2.735369   1.518633
    18  H    4.825355   2.729675   2.478880   3.040291   2.140942
    19  H    4.867424   2.781504   3.097111   2.543221   2.150675
    20  O    5.876884   3.771514   4.035979   4.041813   2.423919
    21  H    5.892654   3.900195   4.115483   4.403239   2.467847
    22  O    3.978666   2.437192   2.693781   3.359733   1.423806
    23  H    3.932943   2.818708   3.270566   3.745673   1.953277
                   16         17         18         19         20
    16  H    0.000000
    17  C    2.134723   0.000000
    18  H    3.039720   1.097640   0.000000
    19  H    2.458828   1.089970   1.771396   0.000000
    20  O    2.666939   1.408036   2.070627   2.020205   0.000000
    21  H    2.780511   1.909696   2.371352   2.792917   0.960468
    22  O    2.060379   2.354797   2.631113   3.309948   2.756741
    23  H    2.157537   3.147936   3.563748   4.002882   3.427380
                   21         22         23
    21  H    0.000000
    22  O    2.270827   0.000000
    23  H    2.891467   0.967125   0.000000
 Stoichiometry    C6H14O3(3)
 Framework group  C1[X(C6H14O3)]
 Deg. of freedom    63
 Full point group                 C1      NOp   1
 Largest Abelian subgroup         C1      NOp   1
 Largest concise Abelian subgroup C1      NOp   1
                         Standard orientation:                         
 ---------------------------------------------------------------------
 Center     Atomic      Atomic             Coordinates (Angstroms)
 Number     Number       Type             X           Y           Z
 ---------------------------------------------------------------------
      1          1           0        3.058796    0.815877   -0.737660
      2          6           0        3.183447   -0.261019   -0.833632
      3          1           0        2.916468   -0.558486   -1.844858
      4          1           0        4.231627   -0.510692   -0.648726
      5          6           0        2.266705   -0.980361    0.135213
      6          1           0        2.185107   -2.069921    0.021127
      7          8           0        2.368655   -0.632189    1.384710
      8          1           0        0.905504    1.825975   -0.751096
      9          6           0        0.349259    2.195673    0.111079
     10          1           0        0.852164    1.844453    1.014117
     11          1           0        0.402022    3.283708    0.097614
     12          6           0       -1.093966    1.712567    0.063450
     13          1           0       -1.568287    2.053156   -0.860143
     14          1           0       -1.658911    2.145114    0.893163
     15          6           0       -1.213895    0.197362    0.140094
     16          1           0       -0.776953   -0.153685    1.082680
     17          6           0       -2.658250   -0.267947    0.080330
     18          1           0       -3.115221    0.116287   -0.840732
     19          1           0       -3.214085    0.133098    0.927823
     20          8           0       -2.757984   -1.671106    0.141664
     21          1           0       -2.121243   -2.008481   -0.493345
     22          8           0       -0.545114   -0.437305   -0.944873
     23          1           0        0.378769   -0.569252   -0.691179
 ---------------------------------------------------------------------
 Rotational constants (GHZ):           1.9276305           0.7700193           0.6410354
 Standard basis: Aug-CC-pVTZ (5D, 7F)
 There are   845 symmetry adapted cartesian basis functions of A   symmetry.
 There are   736 symmetry adapted basis functions of A   symmetry.
   736 basis functions,  1026 primitive gaussians,   845 cartesian basis functions
    38 alpha electrons       36 beta electrons
       nuclear repulsion energy       475.9215255612 Hartrees.
 NAtoms=   23 NActive=   23 NUniq=   23 SFac= 1.00D+00 NAtFMM=   60 NAOKFM=F Big=F
 Integral buffers will be    131072 words long.
 Raffenetti 2 integral format.
 Two-electron integral symmetry is turned on.
 Nuclear repulsion after empirical dispersion term =      475.9075512090 Hartrees.
 One-electron integrals computed using PRISM.
 NBasis=   736 RedAO= T EigKep=  3.34D-06  NBF=   736
 NBsUse=   736 1.00D-06 EigRej= -1.00D+00 NBFU=   736
 Initial guess from the checkpoint file:  "Forward-wb-opt.chk"
 B after Tr=     0.000000   -0.000000   -0.000000
         Rot=    0.999798   -0.016562    0.003087    0.010973 Ang=  -2.30 deg.
 Initial guess <Sx>= 0.0000 <Sy>= 0.0000 <Sz>= 1.0000 <S**2>= 2.0072 S= 1.0024
 ExpMin= 2.53D-02 ExpMax= 1.53D+04 ExpMxC= 5.22D+02 IAcc=3 IRadAn=         7 AccDes= 0.00D+00
 Harris functional with IExCor= 4639 and IRadAn=       7 diagonalized for initial guess.
 HarFok:  IExCor= 4639 AccDes= 0.00D+00 IRadAn=         7 IDoV= 1 UseB2=F ITyADJ=14
 ICtDFT=  3500011 ScaDFX=  1.000000  1.000000  1.000000  1.000000
 FoFCou: FMM=F IPFlag=           0 FMFlag=      100000 FMFlg1=           0
         NFxFlg=           0 DoJE=T BraDBF=F KetDBF=T FulRan=T
         wScrn=  0.000000 ICntrl=       500 IOpCl=  0 I1Cent=   200000004 NGrid=           0
         NMat0=    1 NMatS0=      1 NMatT0=    0 NMatD0=    1 NMtDS0=    0 NMtDT0=    0
 Petite list used in FoFCou.
 Requested convergence on RMS density matrix=1.00D-08 within 128 cycles.
 Requested convergence on MAX density matrix=1.00D-06.
 Requested convergence on             energy=1.00D-06.
 No special actions if energy rises.
 SCF Done:  E(UwB97XD) =  -462.646644320     A.U. after   16 cycles
            NFock= 16  Conv=0.31D-08     -V/T= 2.0059
 <Sx>= 0.0000 <Sy>= 0.0000 <Sz>= 1.0000 <S**2>= 2.0072 S= 1.0024
 <L.S>=  0.00000000000    
 Annihilation of the first spin contaminant:
 S**2 before annihilation     2.0072,   after     2.0000
 Calling FoFJK, ICntrl=      2127 FMM=F ISym2X=0 I1Cent= 0 IOpClX= 1 NMat=1 NMatS=1 NMatT=0.
 ***** Axes restored to original set *****
 -------------------------------------------------------------------
 Center     Atomic                   Forces (Hartrees/Bohr)
 Number     Number              X              Y              Z
 -------------------------------------------------------------------
      1        1           0.000076222   -0.000014186    0.000051635
      2        6           0.000202777    0.000090463    0.000245610
      3        1           0.000078464   -0.000108504   -0.000100127
      4        1           0.000101469    0.000017841   -0.000074978
      5        6           0.000374530   -0.000337700   -0.000326956
      6        1           0.000028566    0.000120222   -0.000020303
      7        8          -0.000248951    0.000072352   -0.000020834
      8        1          -0.000241482    0.000181576   -0.000126352
      9        6          -0.000136274    0.000204814    0.000036992
     10        1          -0.000074469    0.000039097    0.000114228
     11        1           0.000020986    0.000050086   -0.000074469
     12        6          -0.000186330    0.000235367    0.000061234
     13        1          -0.000009921    0.000034416   -0.000055755
     14        1           0.000083202    0.000140190    0.000014892
     15        6           0.000155532    0.000188405   -0.000103841
     16        1          -0.000119312   -0.000163713    0.000178932
     17        6           0.000340605   -0.000066697   -0.000150543
     18        1          -0.000083616    0.000025388   -0.000077492
     19        1           0.000004060    0.000141970    0.000014128
     20        8           0.000023447    0.000133331   -0.000094189
     21        1           0.000109850   -0.000200161    0.000010826
     22        8          -0.000776394   -0.000377648    0.000131509
     23        1           0.000277040   -0.000406909    0.000365854
 -------------------------------------------------------------------
 Cartesian Forces:  Max     0.000776394 RMS     0.000189156

 GradGradGradGradGradGradGradGradGradGradGradGradGradGradGradGradGradGrad
 Berny optimization.
 Using GEDIIS/GDIIS optimizer.
 FormGI is forming the generalized inverse of G from B-inverse, IUseBI=4.
 Internal  Forces:  Max     0.001590589 RMS     0.000366763
 Search for a local minimum.
 Step number   3 out of a maximum of  117
 All quantities printed in internal units (Hartrees-Bohrs-Radians)
 Mixed Optimization -- En-DIIS/RFO-DIIS
 Swapping is turned off.
 Update second derivatives using D2CorX and points    1    2    3
 DE= -1.04D-05 DEPred=-5.03D-05 R= 2.06D-01
 Trust test= 2.06D-01 RLast= 1.43D-01 DXMaxT set to 3.00D-01
 ITU=  0  1  0
     Eigenvalues ---    0.00197   0.00465   0.00472   0.00516   0.00544
     Eigenvalues ---    0.00713   0.01407   0.01594   0.03321   0.03621
     Eigenvalues ---    0.03918   0.04322   0.04477   0.04918   0.05038
     Eigenvalues ---    0.05083   0.05573   0.05659   0.05712   0.05922
     Eigenvalues ---    0.05981   0.06040   0.07779   0.08426   0.11598
     Eigenvalues ---    0.11630   0.12248   0.13945   0.14854   0.15979
     Eigenvalues ---    0.16000   0.16000   0.16000   0.16000   0.16000
     Eigenvalues ---    0.16095   0.16659   0.18127   0.19099   0.20542
     Eigenvalues ---    0.22057   0.25729   0.30186   0.30410   0.30824
     Eigenvalues ---    0.31526   0.33887   0.33927   0.34050   0.34424
     Eigenvalues ---    0.34451   0.34486   0.34653   0.34793   0.34841
     Eigenvalues ---    0.34873   0.35035   0.35127   0.42218   0.44371
     Eigenvalues ---    0.54476   0.55366   0.66894
 En-DIIS/RFO-DIIS/Sim-DIIS IScMMF=       -3 using points:     3    2    1
 RFO step:  Lambda=-6.45814371D-05.
 DidBck=T Rises=F RFO-DIIS coefs:    0.73189    0.34448   -0.07637
 Iteration  1 RMS(Cart)=  0.02614366 RMS(Int)=  0.00012058
 Iteration  2 RMS(Cart)=  0.00025176 RMS(Int)=  0.00001417
 Iteration  3 RMS(Cart)=  0.00000002 RMS(Int)=  0.00001417
 Variable       Old X    -DE/DX   Delta X   Delta X   Delta X     New X
                                 (Linear)    (Quad)   (Total)
    R1        2.05664  -0.00004  -0.00001   0.00002   0.00001   2.05665
    R2        2.05480   0.00013   0.00005   0.00020   0.00025   2.05505
    R3        2.06595   0.00008   0.00005   0.00013   0.00018   2.06613
    R4        2.86375   0.00016  -0.00014   0.00038   0.00024   2.86399
    R5        2.07596  -0.00012  -0.00007  -0.00018  -0.00025   2.07571
    R6        2.45872   0.00002  -0.00001   0.00002   0.00001   2.45873
    R7        3.97123   0.00045   0.00124   0.00407   0.00531   3.97654
    R8        2.06095  -0.00016  -0.00009  -0.00006  -0.00015   2.06081
    R9        2.06296   0.00006  -0.00007   0.00020   0.00013   2.06309
   R10        2.05866   0.00007   0.00006   0.00008   0.00014   2.05880
   R11        2.87745  -0.00018  -0.00022  -0.00009  -0.00031   2.87714
   R12        2.06491   0.00005   0.00004   0.00008   0.00012   2.06504
   R13        2.06550   0.00003   0.00004   0.00005   0.00009   2.06559
   R14        2.87593   0.00087   0.00023   0.00136   0.00160   2.87753
   R15        2.07235   0.00011   0.00007   0.00018   0.00026   2.07261
   R16        2.86980  -0.00039   0.00013  -0.00079  -0.00066   2.86914
   R17        2.69060   0.00048  -0.00005   0.00043   0.00038   2.69099
   R18        2.07424   0.00011   0.00009   0.00015   0.00024   2.07448
   R19        2.05974   0.00008   0.00007   0.00011   0.00018   2.05993
   R20        2.66080   0.00004  -0.00021   0.00017  -0.00004   2.66076
   R21        1.81502   0.00016   0.00006   0.00016   0.00021   1.81523
   R22        1.82760   0.00085   0.00024   0.00063   0.00088   1.82848
    A1        1.90137   0.00002  -0.00010   0.00031   0.00020   1.90157
    A2        1.89745  -0.00007  -0.00019  -0.00019  -0.00039   1.89706
    A3        1.92200  -0.00000   0.00020  -0.00016   0.00003   1.92203
    A4        1.90734  -0.00010   0.00002  -0.00053  -0.00051   1.90683
    A5        1.89249   0.00005  -0.00005   0.00023   0.00018   1.89267
    A6        1.94278   0.00011   0.00012   0.00035   0.00047   1.94325
    A7        2.03681  -0.00013  -0.00014   0.00002  -0.00008   2.03673
    A8        2.02588  -0.00010   0.00028  -0.00054  -0.00031   2.02558
    A9        1.77134   0.00102  -0.00086   0.00360   0.00272   1.77406
   A10        1.95084   0.00011   0.00015  -0.00001   0.00016   1.95100
   A11        1.65736  -0.00026  -0.00159   0.00069  -0.00088   1.65648
   A12        1.97762  -0.00064   0.00193  -0.00357  -0.00163   1.97598
   A13        1.88591   0.00019  -0.00014   0.00115   0.00101   1.88692
   A14        1.87977  -0.00006  -0.00013  -0.00064  -0.00076   1.87901
   A15        1.92958  -0.00010  -0.00012  -0.00006  -0.00018   1.92940
   A16        1.88519   0.00002   0.00013  -0.00007   0.00006   1.88525
   A17        1.93953  -0.00007   0.00036  -0.00031   0.00005   1.93958
   A18        1.94163   0.00003  -0.00011  -0.00005  -0.00016   1.94147
   A19        1.91662  -0.00032  -0.00001  -0.00030  -0.00032   1.91630
   A20        1.91835  -0.00046  -0.00026  -0.00144  -0.00170   1.91664
   A21        1.97034   0.00113   0.00091   0.00192   0.00283   1.97317
   A22        1.86911   0.00018  -0.00011  -0.00025  -0.00036   1.86875
   A23        1.89514  -0.00030  -0.00021   0.00020  -0.00001   1.89514
   A24        1.89130  -0.00028  -0.00037  -0.00022  -0.00059   1.89071
   A25        1.90773   0.00011   0.00041   0.00116   0.00157   1.90930
   A26        1.95846  -0.00074  -0.00091  -0.00151  -0.00241   1.95605
   A27        1.94809   0.00131   0.00105   0.00338   0.00442   1.95251
   A28        1.89093   0.00022  -0.00034  -0.00086  -0.00120   1.88973
   A29        1.90195  -0.00017   0.00029   0.00038   0.00066   1.90260
   A30        1.85477  -0.00077  -0.00053  -0.00271  -0.00323   1.85154
   A31        1.89835   0.00005  -0.00011   0.00018   0.00007   1.89842
   A32        1.91950  -0.00009  -0.00005  -0.00049  -0.00054   1.91896
   A33        1.95087  -0.00006   0.00011  -0.00017  -0.00005   1.95082
   A34        1.88741  -0.00001  -0.00015  -0.00010  -0.00025   1.88717
   A35        1.93468   0.00002   0.00009   0.00007   0.00016   1.93484
   A36        1.87201   0.00010   0.00010   0.00049   0.00059   1.87259
   A37        1.84864   0.00029   0.00015   0.00105   0.00119   1.84984
   A38        1.88561   0.00159   0.00223   0.00263   0.00486   1.89047
   A39        3.21485   0.00056  -0.00224  -0.00282  -0.00507   3.20978
   A40        3.27793  -0.00046  -0.02244  -0.00282  -0.02526   3.25268
    D1        2.97678   0.00013   0.00036  -0.00007   0.00029   2.97708
    D2       -0.94836   0.00003   0.00078  -0.00070   0.00009  -0.94827
    D3        1.20361  -0.00009   0.00272  -0.00288  -0.00017   1.20345
    D4        0.89792   0.00008   0.00040  -0.00048  -0.00008   0.89784
    D5       -3.02721  -0.00002   0.00081  -0.00112  -0.00029  -3.02751
    D6       -0.87525  -0.00014   0.00276  -0.00329  -0.00054  -0.87579
    D7       -1.20069   0.00011   0.00033  -0.00019   0.00014  -1.20055
    D8        1.15735   0.00001   0.00074  -0.00082  -0.00007   1.15729
    D9       -2.97386  -0.00011   0.00269  -0.00300  -0.00032  -2.97418
   D10       -2.13166  -0.00018  -0.01418   0.00446  -0.00982  -2.14148
   D11        2.07685  -0.00010  -0.01187   0.00346  -0.00838   2.06847
   D12        0.06489   0.00014  -0.01325   0.00359  -0.00959   0.05531
   D13       -1.02114  -0.00002   0.00004   0.00214   0.00218  -1.01897
   D14       -3.07309   0.00022   0.00034   0.00348   0.00382  -3.06927
   D15        1.09632   0.00014   0.00038   0.00349   0.00387   1.10019
   D16       -3.11526  -0.00015   0.00006   0.00094   0.00100  -3.11427
   D17        1.11598   0.00009   0.00036   0.00228   0.00264   1.11862
   D18       -0.99780   0.00001   0.00040   0.00228   0.00269  -0.99511
   D19        1.06665  -0.00015  -0.00028   0.00127   0.00099   1.06764
   D20       -0.98530   0.00009   0.00002   0.00261   0.00263  -0.98266
   D21       -3.09907   0.00001   0.00007   0.00262   0.00268  -3.09639
   D22        1.05137   0.00021   0.00018   0.00006   0.00025   1.05162
   D23       -3.13372   0.00009  -0.00056  -0.00120  -0.00176  -3.13547
   D24       -1.05388  -0.00049  -0.00113  -0.00336  -0.00449  -1.05838
   D25       -3.10222   0.00034   0.00062   0.00109   0.00171  -3.10050
   D26       -1.00412   0.00022  -0.00012  -0.00017  -0.00029  -1.00441
   D27        1.07571  -0.00036  -0.00070  -0.00233  -0.00302   1.07269
   D28       -1.07769   0.00025   0.00018   0.00078   0.00097  -1.07672
   D29        1.02040   0.00013  -0.00056  -0.00048  -0.00103   1.01937
   D30        3.10024  -0.00045  -0.00113  -0.00263  -0.00377   3.09647
   D31        0.99188   0.00026   0.00002   0.00036   0.00038   0.99226
   D32       -1.07209   0.00031   0.00030   0.00065   0.00095  -1.07115
   D33        3.13373   0.00028   0.00013   0.00047   0.00060   3.13433
   D34        3.09970   0.00009  -0.00027   0.00029   0.00002   3.09972
   D35        1.03573   0.00013   0.00001   0.00058   0.00059   1.03632
   D36       -1.04163   0.00010  -0.00015   0.00039   0.00024  -1.04139
   D37       -1.14191  -0.00040  -0.00037  -0.00111  -0.00148  -1.14339
   D38        3.07731  -0.00036  -0.00010  -0.00082  -0.00091   3.07639
   D39        0.99995  -0.00039  -0.00026  -0.00100  -0.00126   0.99869
   D40        1.52518   0.00084   0.00692   0.00548   0.01240   1.53758
   D41       -0.58346  -0.00002   0.00554   0.00162   0.00716  -0.57629
   D42       -2.61766   0.00021   0.00608   0.00387   0.00995  -2.60771
   D43       -0.83612  -0.00002   0.00019   0.00014   0.00034  -0.83578
   D44        1.28490   0.00001   0.00019   0.00031   0.00050   1.28540
   D45       -2.94139   0.00006   0.00012   0.00052   0.00065  -2.94074
         Item               Value     Threshold  Converged?
 Maximum Force            0.001591     0.000450     NO 
 RMS     Force            0.000367     0.000300     NO 
 Maximum Displacement     0.077804     0.001800     NO 
 RMS     Displacement     0.026074     0.001200     NO 
 Predicted change in Energy=-3.232116D-05
 GradGradGradGradGradGradGradGradGradGradGradGradGradGradGradGradGradGrad

                          Input orientation:                          
 ---------------------------------------------------------------------
 Center     Atomic      Atomic             Coordinates (Angstroms)
 Number     Number       Type             X           Y           Z
 ---------------------------------------------------------------------
      1          1           0        2.866890    0.870581   -0.952303
      2          6           0        3.119235   -0.165544   -0.734962
      3          1           0        2.896460   -0.773990   -1.608339
      4          1           0        4.188630   -0.227222   -0.515862
      5          6           0        2.288131   -0.671977    0.426809
      6          1           0        2.337613   -1.749072    0.636432
      7          8           0        2.340034    0.035137    1.517758
      8          1           0        0.568587    1.613270   -1.181202
      9          6           0       -0.060891    2.129355   -0.455480
     10          1           0        0.455287    2.123385    0.506510
     11          1           0       -0.157859    3.165015   -0.779444
     12          6           0       -1.421534    1.454005   -0.352448
     13          1           0       -1.906520    1.447377   -1.331679
     14          1           0       -2.067341    2.022614    0.321646
     15          6           0       -1.339239    0.021758    0.158017
     16          1           0       -0.892229    0.017181    1.159555
     17          6           0       -2.706492   -0.632778    0.243932
     18          1           0       -3.179558   -0.593938   -0.745912
     19          1           0       -3.337910   -0.084682    0.943321
     20          8           0       -2.622166   -1.959594    0.707562
     21          1           0       -1.925638   -2.375759    0.193394
     22          8           0       -0.559909   -0.803803   -0.701573
     23          1           0        0.365369   -0.742498   -0.425292
 ---------------------------------------------------------------------
                    Distance matrix (angstroms):
                    1          2          3          4          5
     1  H    0.000000
     2  C    1.088333   0.000000
     3  H    1.770839   1.087485   0.000000
     4  H    1.772752   1.093351   1.778248   0.000000
     5  C    2.148580   1.515559   2.126570   2.167564   0.000000
     6  H    3.109147   2.235893   2.510398   2.658961   1.098419
     7  O    2.660216   2.392106   3.276703   2.760752   1.301105
     8  H    2.426144   3.141514   3.361614   4.115191   3.280988
     9  C    3.225407   3.931650   4.301678   4.859582   3.760825
    10  H    3.084393   3.725193   4.338974   4.528625   3.343608
    11  H    3.800449   4.672681   5.052890   5.519848   4.707486
    12  C    4.369301   4.836097   5.018596   5.858940   4.346108
    13  H    4.823076   5.311854   5.299022   6.373437   5.017872
    14  H    5.224630   5.727567   6.015410   6.700773   5.122696
    15  C    4.432249   4.550877   4.657723   5.574356   3.702881
    16  H    4.395363   4.440093   4.758294   5.355547   3.335648
    17  C    5.895222   5.925844   5.902874   6.948703   4.998123
    18  H    6.224705   6.313354   6.139560   7.380895   5.592584
    19  H    6.557855   6.672173   6.771521   7.668008   5.680144
    20  O    6.394902   6.185723   6.101171   7.133360   5.084073
    21  H    5.900819   5.585485   5.391154   6.519473   4.551176
    22  O    3.822221   3.734245   3.573458   4.787020   3.066261
    23  H    3.022808   2.830644   2.794104   3.858891   2.104296
                    6          7          8          9         10
     6  H    0.000000
     7  O    1.990011   0.000000
     8  H    4.211720   3.593454   0.000000
     9  C    4.689061   3.747514   1.090532   0.000000
    10  H    4.307662   2.989259   1.766756   1.091742   0.000000
    11  H    5.690373   4.616573   1.759843   1.089471   1.764828
    12  C    5.036742   4.433988   2.161662   1.522518   2.169870
    13  H    5.665987   5.305368   2.485220   2.153872   3.068234
    14  H    5.807609   4.980532   3.061737   2.154335   2.531399
    15  C    4.109010   3.922515   2.822449   2.540181   2.785428
    16  H    3.718223   3.252100   3.187574   2.785811   2.584253
    17  C    5.181038   5.247491   4.219227   3.888156   4.202645
    18  H    5.803825   5.998820   4.371480   4.150513   4.707920
    19  H    5.922494   5.708186   4.759975   4.194933   4.410749
    20  O    4.964754   5.409140   5.149145   4.963094   5.116821
    21  H    4.331781   5.075659   4.901329   4.918778   5.099916
    22  O    3.328577   3.746854   2.710311   2.985464   3.325434
    23  H    2.455645   2.877405   2.482406   2.903472   3.014900
                   11         12         13         14         15
    11  H    0.000000
    12  C    2.169506   0.000000
    13  H    2.512580   1.092771   0.000000
    14  H    2.482660   1.093063   1.757910   0.000000
    15  C    3.486339   1.522721   2.138550   2.135493   0.000000
    16  H    3.769334   2.151925   3.046391   2.470778   1.096776
    17  C    4.686796   2.522191   2.729387   2.732336   1.518281
    18  H    4.823020   2.727551   2.476029   3.036948   2.140782
    19  H    4.862219   2.778322   3.093819   2.538016   2.150051
    20  O    5.877551   3.770649   4.034614   4.039151   2.423562
    21  H    5.896748   3.901174   4.116137   4.402524   2.468442
    22  O    3.989890   2.441717   2.697815   3.362731   1.424009
    23  H    3.958263   2.832482   3.283073   3.757903   1.957045
                   16         17         18         19         20
    16  H    0.000000
    17  C    2.133626   0.000000
    18  H    3.039103   1.097767   0.000000
    19  H    2.457334   1.090066   1.771420   0.000000
    20  O    2.665449   1.408014   2.070819   2.020684   0.000000
    21  H    2.779850   1.910568   2.372657   2.793911   0.960580
    22  O    2.061128   2.351818   2.628416   3.307582   2.752166
    23  H    2.161112   3.145827   3.562496   4.002512   3.419071
                   21         22         23
    21  H    0.000000
    22  O    2.266546   0.000000
    23  H    2.880803   0.967589   0.000000
 Stoichiometry    C6H14O3(3)
 Framework group  C1[X(C6H14O3)]
 Deg. of freedom    63
 Full point group                 C1      NOp   1
 Largest Abelian subgroup         C1      NOp   1
 Largest concise Abelian subgroup C1      NOp   1
                         Standard orientation:                         
 ---------------------------------------------------------------------
 Center     Atomic      Atomic             Coordinates (Angstroms)
 Number     Number       Type             X           Y           Z
 ---------------------------------------------------------------------
      1          1           0        3.067889    0.817117   -0.767790
      2          6           0        3.193352   -0.260871   -0.849455
      3          1           0        2.913234   -0.574067   -1.852484
      4          1           0        4.244759   -0.505446   -0.675837
      5          6           0        2.291626   -0.967438    0.142801
      6          1           0        2.210948   -2.058622    0.046196
      7          8           0        2.410529   -0.600181    1.385322
      8          1           0        0.876538    1.857976   -0.740060
      9          6           0        0.301693    2.223641    0.111470
     10          1           0        0.799546    1.891877    1.024692
     11          1           0        0.332005    3.312429    0.087646
     12          6           0       -1.130329    1.710280    0.049530
     13          1           0       -1.598441    2.031134   -0.884319
     14          1           0       -1.714455    2.142218    0.866238
     15          6           0       -1.224596    0.193385    0.143452
     16          1           0       -0.795834   -0.139869    1.096354
     17          6           0       -2.660483   -0.294618    0.070927
     18          1           0       -3.111255    0.071144   -0.860800
     19          1           0       -3.233104    0.109081    0.906017
     20          8           0       -2.739644   -1.698242    0.148887
     21          1           0       -2.089538   -2.034852   -0.473021
     22          8           0       -0.535433   -0.448094   -0.924893
     23          1           0        0.386516   -0.574258   -0.659710
 ---------------------------------------------------------------------
 Rotational constants (GHZ):           1.9092499           0.7643975           0.6348852
 Standard basis: Aug-CC-pVTZ (5D, 7F)
 There are   845 symmetry adapted cartesian basis functions of A   symmetry.
 There are   736 symmetry adapted basis functions of A   symmetry.
   736 basis functions,  1026 primitive gaussians,   845 cartesian basis functions
    38 alpha electrons       36 beta electrons
       nuclear repulsion energy       474.8463965621 Hartrees.
 NAtoms=   23 NActive=   23 NUniq=   23 SFac= 1.00D+00 NAtFMM=   60 NAOKFM=F Big=F
 Integral buffers will be    131072 words long.
 Raffenetti 2 integral format.
 Two-electron integral symmetry is turned on.
 Nuclear repulsion after empirical dispersion term =      474.8325951761 Hartrees.
 One-electron integrals computed using PRISM.
 NBasis=   736 RedAO= T EigKep=  3.41D-06  NBF=   736
 NBsUse=   736 1.00D-06 EigRej= -1.00D+00 NBFU=   736
 Initial guess from the checkpoint file:  "Forward-wb-opt.chk"
 B after Tr=     0.000000   -0.000000    0.000000
         Rot=    0.999980    0.003422   -0.000533   -0.005203 Ang=   0.72 deg.
 Initial guess <Sx>= 0.0000 <Sy>= 0.0000 <Sz>= 1.0000 <S**2>= 2.0072 S= 1.0024
 ExpMin= 2.53D-02 ExpMax= 1.53D+04 ExpMxC= 5.22D+02 IAcc=3 IRadAn=         7 AccDes= 0.00D+00
 Harris functional with IExCor= 4639 and IRadAn=       7 diagonalized for initial guess.
 HarFok:  IExCor= 4639 AccDes= 0.00D+00 IRadAn=         7 IDoV= 1 UseB2=F ITyADJ=14
 ICtDFT=  3500011 ScaDFX=  1.000000  1.000000  1.000000  1.000000
 FoFCou: FMM=F IPFlag=           0 FMFlag=      100000 FMFlg1=           0
         NFxFlg=           0 DoJE=T BraDBF=F KetDBF=T FulRan=T
         wScrn=  0.000000 ICntrl=       500 IOpCl=  0 I1Cent=   200000004 NGrid=           0
         NMat0=    1 NMatS0=      1 NMatT0=    0 NMatD0=    1 NMtDS0=    0 NMtDT0=    0
 Petite list used in FoFCou.
 Requested convergence on RMS density matrix=1.00D-08 within 128 cycles.
 Requested convergence on MAX density matrix=1.00D-06.
 Requested convergence on             energy=1.00D-06.
 No special actions if energy rises.
 SCF Done:  E(UwB97XD) =  -462.646675490     A.U. after   14 cycles
            NFock= 14  Conv=0.55D-08     -V/T= 2.0059
 <Sx>= 0.0000 <Sy>= 0.0000 <Sz>= 1.0000 <S**2>= 2.0072 S= 1.0024
 <L.S>=  0.00000000000    
 Annihilation of the first spin contaminant:
 S**2 before annihilation     2.0072,   after     2.0000
 Calling FoFJK, ICntrl=      2127 FMM=F ISym2X=0 I1Cent= 0 IOpClX= 1 NMat=1 NMatS=1 NMatT=0.
 ***** Axes restored to original set *****
 -------------------------------------------------------------------
 Center     Atomic                   Forces (Hartrees/Bohr)
 Number     Number              X              Y              Z
 -------------------------------------------------------------------
      1        1          -0.000013350    0.000014592    0.000000789
      2        6           0.000145988    0.000052760    0.000144029
      3        1           0.000032097   -0.000036081   -0.000012210
      4        1           0.000027526    0.000014493   -0.000013922
      5        6           0.000264094   -0.000202491   -0.000336840
      6        1           0.000040470    0.000033859   -0.000009420
      7        8          -0.000277666    0.000105745   -0.000029406
      8        1           0.000008754    0.000006998   -0.000046238
      9        6           0.000016601   -0.000043599    0.000038171
     10        1          -0.000006146   -0.000012172    0.000023571
     11        1          -0.000003821    0.000021539   -0.000020559
     12        6           0.000027880   -0.000034551    0.000008692
     13        1          -0.000005297   -0.000019786   -0.000010557
     14        1           0.000000020   -0.000031028    0.000033811
     15        6           0.000086400    0.000043848   -0.000085335
     16        1           0.000014114   -0.000006577    0.000000774
     17        6          -0.000005877   -0.000107033   -0.000008036
     18        1          -0.000023541   -0.000001622   -0.000011427
     19        1          -0.000044419   -0.000005769    0.000018327
     20        8          -0.000086010    0.000088948    0.000010675
     21        1           0.000023550    0.000029550   -0.000015873
     22        8          -0.000077300    0.000159228    0.000054351
     23        1          -0.000144066   -0.000070850    0.000266633
 -------------------------------------------------------------------
 Cartesian Forces:  Max     0.000336840 RMS     0.000089853

 GradGradGradGradGradGradGradGradGradGradGradGradGradGradGradGradGradGrad
 Berny optimization.
 Using GEDIIS/GDIIS optimizer.
 FormGI is forming the generalized inverse of G from B-inverse, IUseBI=4.
 Internal  Forces:  Max     0.000598768 RMS     0.000097827
 Search for a local minimum.
 Step number   4 out of a maximum of  117
 All quantities printed in internal units (Hartrees-Bohrs-Radians)
 Mixed Optimization -- En-DIIS/RFO-DIIS
 Swapping is turned off.
 Update second derivatives using D2CorX and points    1    2    3    4
 DE= -3.12D-05 DEPred=-3.23D-05 R= 9.64D-01
 TightC=F SS=  1.41D+00  RLast= 3.84D-02 DXNew= 5.0454D-01 1.1517D-01
 Trust test= 9.64D-01 RLast= 3.84D-02 DXMaxT set to 3.00D-01
 ITU=  1  0  1  0
     Eigenvalues ---    0.00194   0.00459   0.00471   0.00515   0.00546
     Eigenvalues ---    0.00818   0.01396   0.01594   0.03368   0.03606
     Eigenvalues ---    0.03932   0.04384   0.04525   0.04914   0.04982
     Eigenvalues ---    0.05046   0.05357   0.05573   0.05693   0.05714
     Eigenvalues ---    0.05979   0.05988   0.08075   0.08520   0.11566
     Eigenvalues ---    0.11615   0.12278   0.12886   0.13958   0.15986
     Eigenvalues ---    0.15995   0.16000   0.16000   0.16000   0.16000
     Eigenvalues ---    0.16074   0.16671   0.18113   0.19385   0.20464
     Eigenvalues ---    0.22065   0.26087   0.30191   0.30385   0.30830
     Eigenvalues ---    0.33284   0.33879   0.33913   0.34059   0.34416
     Eigenvalues ---    0.34450   0.34482   0.34649   0.34782   0.34856
     Eigenvalues ---    0.34945   0.35096   0.35240   0.42853   0.44666
     Eigenvalues ---    0.54374   0.55350   0.66894
 En-DIIS/RFO-DIIS/Sim-DIIS IScMMF=       -3 using points:     4    3    2    1
 RFO step:  Lambda=-1.49988309D-05.
 DidBck=F Rises=F RFO-DIIS coefs:    2.04677   -0.52381   -0.56848    0.04552
 Iteration  1 RMS(Cart)=  0.02189698 RMS(Int)=  0.00017424
 Iteration  2 RMS(Cart)=  0.00027441 RMS(Int)=  0.00004294
 Iteration  3 RMS(Cart)=  0.00000003 RMS(Int)=  0.00004294
 Variable       Old X    -DE/DX   Delta X   Delta X   Delta X     New X
                                 (Linear)    (Quad)   (Total)
    R1        2.05665   0.00002   0.00002  -0.00005  -0.00002   2.05663
    R2        2.05505   0.00002   0.00014  -0.00003   0.00011   2.05516
    R3        2.06613   0.00002   0.00007   0.00001   0.00009   2.06622
    R4        2.86399   0.00003   0.00054  -0.00012   0.00042   2.86441
    R5        2.07571  -0.00003  -0.00009  -0.00004  -0.00014   2.07557
    R6        2.45873   0.00002   0.00003   0.00004   0.00007   2.45880
    R7        3.97654   0.00010   0.00314   0.00478   0.00792   3.98446
    R8        2.06081   0.00004   0.00002   0.00002   0.00003   2.06084
    R9        2.06309   0.00002   0.00027  -0.00013   0.00014   2.06324
   R10        2.05880   0.00003   0.00001   0.00009   0.00010   2.05890
   R11        2.87714   0.00000   0.00013  -0.00013  -0.00000   2.87714
   R12        2.06504   0.00001   0.00003  -0.00001   0.00002   2.06506
   R13        2.06559   0.00000   0.00001  -0.00002  -0.00002   2.06557
   R14        2.87753  -0.00012   0.00115  -0.00127  -0.00012   2.87741
   R15        2.07261   0.00001   0.00010  -0.00011  -0.00001   2.07259
   R16        2.86914   0.00012  -0.00095   0.00116   0.00021   2.86935
   R17        2.69099  -0.00009   0.00054  -0.00033   0.00021   2.69119
   R18        2.07448   0.00002   0.00005  -0.00001   0.00004   2.07452
   R19        2.05993   0.00003   0.00003   0.00008   0.00011   2.06003
   R20        2.66076  -0.00012   0.00040  -0.00057  -0.00017   2.66059
   R21        1.81523   0.00001   0.00009  -0.00008   0.00001   1.81525
   R22        1.82848   0.00007   0.00039   0.00002   0.00041   1.82889
    A1        1.90157   0.00001   0.00043   0.00010   0.00054   1.90211
    A2        1.89706  -0.00001   0.00001  -0.00008  -0.00007   1.89699
    A3        1.92203  -0.00002  -0.00036   0.00013  -0.00023   1.92180
    A4        1.90683  -0.00003  -0.00056   0.00000  -0.00056   1.90627
    A5        1.89267   0.00001   0.00028  -0.00004   0.00025   1.89291
    A6        1.94325   0.00003   0.00020  -0.00012   0.00008   1.94333
    A7        2.03673  -0.00006   0.00015  -0.00018  -0.00015   2.03658
    A8        2.02558  -0.00001  -0.00094  -0.00022  -0.00100   2.02458
    A9        1.77406   0.00060   0.00475   0.00472   0.00949   1.78355
   A10        1.95100   0.00006  -0.00020   0.00024  -0.00001   1.95099
   A11        1.65648  -0.00009   0.00249   0.00081   0.00325   1.65972
   A12        1.97598  -0.00052  -0.00575  -0.00535  -0.01112   1.96486
   A13        1.88692   0.00002   0.00135  -0.00025   0.00110   1.88802
   A14        1.87901  -0.00001  -0.00051   0.00002  -0.00049   1.87852
   A15        1.92940   0.00001   0.00003  -0.00024  -0.00020   1.92920
   A16        1.88525   0.00002  -0.00020   0.00037   0.00016   1.88541
   A17        1.93958  -0.00002  -0.00070   0.00028  -0.00041   1.93917
   A18        1.94147  -0.00000   0.00007  -0.00018  -0.00011   1.94136
   A19        1.91630   0.00000  -0.00032   0.00013  -0.00019   1.91612
   A20        1.91664   0.00004  -0.00121   0.00104  -0.00017   1.91647
   A21        1.97317  -0.00002   0.00108  -0.00037   0.00071   1.97389
   A22        1.86875   0.00001  -0.00016   0.00035   0.00020   1.86895
   A23        1.89514   0.00001   0.00041  -0.00030   0.00011   1.89525
   A24        1.89071  -0.00003   0.00015  -0.00083  -0.00068   1.89002
   A25        1.90930   0.00001   0.00079  -0.00056   0.00023   1.90952
   A26        1.95605  -0.00004  -0.00064  -0.00033  -0.00097   1.95507
   A27        1.95251  -0.00005   0.00242  -0.00152   0.00089   1.95341
   A28        1.88973   0.00002  -0.00054   0.00084   0.00030   1.89003
   A29        1.90260  -0.00002   0.00007  -0.00036  -0.00029   1.90231
   A30        1.85154   0.00009  -0.00224   0.00206  -0.00017   1.85137
   A31        1.89842  -0.00001   0.00031  -0.00002   0.00029   1.89871
   A32        1.91896   0.00003  -0.00043   0.00070   0.00028   1.91924
   A33        1.95082   0.00005  -0.00030   0.00048   0.00018   1.95100
   A34        1.88717  -0.00001   0.00007  -0.00020  -0.00013   1.88703
   A35        1.93484  -0.00001  -0.00002  -0.00004  -0.00007   1.93477
   A36        1.87259  -0.00004   0.00037  -0.00093  -0.00056   1.87203
   A37        1.84984  -0.00007   0.00088  -0.00143  -0.00054   1.84929
   A38        1.89047  -0.00005   0.00051   0.00047   0.00099   1.89145
   A39        3.20978  -0.00038   0.00428  -0.00797  -0.00364   3.20614
   A40        3.25268   0.00002   0.02157  -0.00320   0.01836   3.27104
    D1        2.97708   0.00006  -0.00026  -0.00030  -0.00057   2.97651
    D2       -0.94827   0.00007  -0.00153  -0.00039  -0.00196  -0.95023
    D3        1.20345  -0.00015  -0.00583  -0.00380  -0.00960   1.19385
    D4        0.89784   0.00005  -0.00075  -0.00048  -0.00123   0.89661
    D5       -3.02751   0.00006  -0.00202  -0.00057  -0.00262  -3.03013
    D6       -0.87579  -0.00016  -0.00631  -0.00398  -0.01026  -0.88605
    D7       -1.20055   0.00006  -0.00036  -0.00039  -0.00076  -1.20131
    D8        1.15729   0.00007  -0.00163  -0.00048  -0.00215   1.15514
    D9       -2.97418  -0.00015  -0.00593  -0.00389  -0.00979  -2.98397
   D10       -2.14148   0.00004   0.01841   0.00428   0.02297  -2.11850
   D11        2.06847  -0.00002   0.01533   0.00288   0.01814   2.08661
   D12        0.05531   0.00005   0.01773   0.00243   0.01994   0.07524
   D13       -1.01897   0.00003   0.00225   0.00212   0.00437  -1.01460
   D14       -3.06927  -0.00000   0.00335   0.00100   0.00434  -3.06493
   D15        1.10019   0.00002   0.00328   0.00158   0.00486   1.10505
   D16       -3.11427   0.00001   0.00099   0.00241   0.00339  -3.11087
   D17        1.11862  -0.00002   0.00209   0.00128   0.00337   1.12199
   D18       -0.99511   0.00001   0.00202   0.00186   0.00389  -0.99122
   D19        1.06764   0.00001   0.00167   0.00187   0.00354   1.07118
   D20       -0.98266  -0.00002   0.00277   0.00075   0.00352  -0.97914
   D21       -3.09639   0.00001   0.00271   0.00133   0.00404  -3.09235
   D22        1.05162  -0.00000  -0.00002   0.00383   0.00381   1.05543
   D23       -3.13547   0.00000  -0.00058   0.00429   0.00371  -3.13176
   D24       -1.05838   0.00005  -0.00221   0.00565   0.00344  -1.05493
   D25       -3.10050  -0.00001   0.00059   0.00354   0.00413  -3.09638
   D26       -1.00441  -0.00000   0.00003   0.00400   0.00403  -1.00038
   D27        1.07269   0.00004  -0.00160   0.00536   0.00376   1.07644
   D28       -1.07672  -0.00001   0.00070   0.00335   0.00405  -1.07267
   D29        1.01937  -0.00001   0.00014   0.00381   0.00395   1.02332
   D30        3.09647   0.00004  -0.00149   0.00517   0.00368   3.10015
   D31        0.99226  -0.00001   0.00042   0.00195   0.00237   0.99463
   D32       -1.07115  -0.00001   0.00040   0.00180   0.00220  -1.06894
   D33        3.13433   0.00000   0.00041   0.00220   0.00261   3.13694
   D34        3.09972  -0.00001   0.00064   0.00160   0.00224   3.10196
   D35        1.03632  -0.00001   0.00062   0.00145   0.00207   1.03839
   D36       -1.04139  -0.00000   0.00063   0.00185   0.00248  -1.03891
   D37       -1.14339   0.00003  -0.00070   0.00266   0.00196  -1.14142
   D38        3.07639   0.00003  -0.00072   0.00251   0.00179   3.07819
   D39        0.99869   0.00004  -0.00071   0.00291   0.00220   1.00088
   D40        1.53758  -0.00007  -0.00077  -0.00142  -0.00220   1.53539
   D41       -0.57629  -0.00004  -0.00336   0.00050  -0.00286  -0.57915
   D42       -2.60771  -0.00010  -0.00159  -0.00138  -0.00297  -2.61069
   D43       -0.83578   0.00001  -0.00004   0.00092   0.00087  -0.83490
   D44        1.28540   0.00003   0.00013   0.00119   0.00132   1.28672
   D45       -2.94074  -0.00002   0.00042   0.00037   0.00079  -2.93995
         Item               Value     Threshold  Converged?
 Maximum Force            0.000599     0.000450     NO 
 RMS     Force            0.000098     0.000300     YES
 Maximum Displacement     0.067714     0.001800     NO 
 RMS     Displacement     0.021953     0.001200     NO 
 Predicted change in Energy=-5.971182D-06
 GradGradGradGradGradGradGradGradGradGradGradGradGradGradGradGradGradGrad

                          Input orientation:                          
 ---------------------------------------------------------------------
 Center     Atomic      Atomic             Coordinates (Angstroms)
 Number     Number       Type             X           Y           Z
 ---------------------------------------------------------------------
      1          1           0        2.855406    0.890519   -0.930309
      2          6           0        3.121055   -0.144168   -0.722239
      3          1           0        2.923243   -0.744959   -1.606928
      4          1           0        4.187613   -0.191389   -0.486148
      5          6           0        2.279131   -0.679016    0.419115
      6          1           0        2.342276   -1.757860    0.615258
      7          8           0        2.304208    0.014178    1.519942
      8          1           0        0.563466    1.599269   -1.209213
      9          6           0       -0.051111    2.116353   -0.471500
     10          1           0        0.478576    2.102246    0.483119
     11          1           0       -0.145267    3.154164   -0.789532
     12          6           0       -1.415054    1.450515   -0.351577
     13          1           0       -1.912608    1.448661   -1.324518
     14          1           0       -2.047842    2.022925    0.331574
     15          6           0       -1.337426    0.017278    0.156650
     16          1           0       -0.881524    0.008499    1.154135
     17          6           0       -2.708782   -0.627290    0.253798
     18          1           0       -3.189452   -0.586133   -0.732308
     19          1           0       -3.330995   -0.074211    0.957590
     20          8           0       -2.630776   -1.954066    0.718378
     21          1           0       -1.940626   -2.375317    0.199755
     22          8           0       -0.571719   -0.813525   -0.710283
     23          1           0        0.357159   -0.757849   -0.444318
 ---------------------------------------------------------------------
                    Distance matrix (angstroms):
                    1          2          3          4          5
     1  H    0.000000
     2  C    1.088320   0.000000
     3  H    1.771216   1.087545   0.000000
     4  H    1.772732   1.093396   1.777982   0.000000
     5  C    2.148599   1.515779   2.126988   2.167852   0.000000
     6  H    3.109017   2.235932   2.510299   2.659359   1.098346
     7  O    2.659986   2.391587   3.276707   2.759324   1.301141
     8  H    2.415182   3.133366   3.349945   4.106546   3.284134
     9  C    3.187635   3.903263   4.280547   4.826248   3.746640
    10  H    3.019169   3.671779   4.295494   4.467347   3.313836
    11  H    3.761375   4.642455   5.028623   5.482574   4.693804
    12  C    4.345728   4.822519   5.021637   5.839849   4.333113
    13  H    4.816729   5.313907   5.317629   6.372230   5.013775
    14  H    5.188114   5.703009   6.010878   6.667290   5.102043
    15  C    4.418582   4.547149   4.673811   5.566218   3.692316
    16  H    4.368926   4.423203   4.761032   5.331663   3.317027
    17  C    5.887787   5.930687   5.932609   6.949661   4.990919
    18  H    6.225753   6.325972   6.176991   7.391718   5.589257
    19  H    6.539604   6.667508   6.792801   7.656864   5.668267
    20  O    6.395938   6.199570   6.141344   7.144812   5.081584
    21  H    5.911400   5.607915   5.438694   6.541812   4.553230
    22  O    3.833714   3.752967   3.608800   4.805053   3.069361
    23  H    3.032250   2.844814   2.817200   3.872338   2.108485
                    6          7          8          9         10
     6  H    0.000000
     7  O    1.989980   0.000000
     8  H    4.214638   3.604300   0.000000
     9  C    4.681759   3.732628   1.090551   0.000000
    10  H    4.288503   2.961074   1.767535   1.091818   0.000000
    11  H    5.682366   4.603597   1.759583   1.089523   1.765036
    12  C    5.034478   4.404379   2.161529   1.522518   2.169633
    13  H    5.669969   5.284906   2.483328   2.153746   3.067977
    14  H    5.800685   4.938382   3.061444   2.154203   2.532202
    15  C    4.111161   3.888454   2.825184   2.540727   2.784158
    16  H    3.715279   3.206670   3.194364   2.788427   2.585326
    17  C    5.188644   5.210054   4.219665   3.888039   4.202643
    18  H    5.812821   5.967687   4.368959   4.149774   4.707342
    19  H    5.927720   5.663882   4.760503   4.195057   4.413039
    20  O    4.977989   5.373132   5.152182   4.963748   5.116355
    21  H    4.347085   5.046899   4.904385   4.918937   5.097196
    22  O    3.337693   3.732285   2.712775   2.985336   3.321001
    23  H    2.462400   2.871470   2.486690   2.903180   3.009157
                   11         12         13         14         15
    11  H    0.000000
    12  C    2.169466   0.000000
    13  H    2.513651   1.092784   0.000000
    14  H    2.481203   1.093055   1.758041   0.000000
    15  C    3.486625   1.522658   2.138586   2.134926   0.000000
    16  H    3.770295   2.152030   3.046461   2.468769   1.096769
    17  C    4.686100   2.521405   2.726637   2.732496   1.518394
    18  H    4.822878   2.727889   2.474153   3.040115   2.141109
    19  H    4.860421   2.776605   3.088524   2.536998   2.150393
    20  O    5.877547   3.770140   4.033329   4.038055   2.423735
    21  H    5.897216   3.900921   4.116674   4.401523   2.467837
    22  O    3.991327   2.442491   2.700510   3.363012   1.424118
    23  H    3.959223   2.833057   3.285617   3.757491   1.957959
                   16         17         18         19         20
    16  H    0.000000
    17  C    2.133941   0.000000
    18  H    3.039537   1.097790   0.000000
    19  H    2.458735   1.090124   1.771399   0.000000
    20  O    2.664851   1.407925   2.070712   2.020244   0.000000
    21  H    2.777610   1.910126   2.372654   2.793301   0.960588
    22  O    2.061009   2.351844   2.627682   3.307868   2.753474
    23  H    2.162563   3.147126   3.562425   4.004396   3.422068
                   21         22         23
    21  H    0.000000
    22  O    2.267437   0.000000
    23  H    2.882854   0.967807   0.000000
 Stoichiometry    C6H14O3(3)
 Framework group  C1[X(C6H14O3)]
 Deg. of freedom    63
 Full point group                 C1      NOp   1
 Largest Abelian subgroup         C1      NOp   1
 Largest concise Abelian subgroup C1      NOp   1
                         Standard orientation:                         
 ---------------------------------------------------------------------
 Center     Atomic      Atomic             Coordinates (Angstroms)
 Number     Number       Type             X           Y           Z
 ---------------------------------------------------------------------
      1          1           0        3.067751    0.829579   -0.727122
      2          6           0        3.203163   -0.245609   -0.827498
      3          1           0        2.949712   -0.540801   -1.843067
      4          1           0        4.252023   -0.486240   -0.633841
      5          6           0        2.283345   -0.978298    0.128894
      6          1           0        2.212644   -2.067693    0.008131
      7          8           0        2.372746   -0.636080    1.381037
      8          1           0        0.883066    1.858983   -0.751214
      9          6           0        0.322621    2.214296    0.114208
     10          1           0        0.830184    1.864892    1.015520
     11          1           0        0.359703    3.303164    0.107020
     12          6           0       -1.113477    1.711168    0.063755
     13          1           0       -1.590752    2.046751   -0.860242
     14          1           0       -1.684389    2.136841    0.892991
     15          6           0       -1.217893    0.194047    0.140765
     16          1           0       -0.783665   -0.153631    1.085999
     17          6           0       -2.658392   -0.281469    0.074683
     18          1           0       -3.113499    0.096734   -0.849969
     19          1           0       -3.221494    0.118663    0.917999
     20          8           0       -2.748852   -1.684956    0.140212
     21          1           0       -2.105633   -2.020716   -0.489283
     22          8           0       -0.543010   -0.440923   -0.940650
     23          1           0        0.381076   -0.575653   -0.686557
 ---------------------------------------------------------------------
 Rotational constants (GHZ):           1.9164277           0.7671927           0.6370721
 Standard basis: Aug-CC-pVTZ (5D, 7F)
 There are   845 symmetry adapted cartesian basis functions of A   symmetry.
 There are   736 symmetry adapted basis functions of A   symmetry.
   736 basis functions,  1026 primitive gaussians,   845 cartesian basis functions
    38 alpha electrons       36 beta electrons
       nuclear repulsion energy       475.2109699668 Hartrees.
 NAtoms=   23 NActive=   23 NUniq=   23 SFac= 1.00D+00 NAtFMM=   60 NAOKFM=F Big=F
 Integral buffers will be    131072 words long.
 Raffenetti 2 integral format.
 Two-electron integral symmetry is turned on.
 Nuclear repulsion after empirical dispersion term =      475.1971100532 Hartrees.
 One-electron integrals computed using PRISM.
 NBasis=   736 RedAO= T EigKep=  3.40D-06  NBF=   736
 NBsUse=   736 1.00D-06 EigRej= -1.00D+00 NBFU=   736
 Initial guess from the checkpoint file:  "Forward-wb-opt.chk"
 B after Tr=    -0.000000    0.000000    0.000000
         Rot=    0.999987   -0.004396    0.001043    0.002382 Ang=  -0.59 deg.
 Initial guess <Sx>= 0.0000 <Sy>= 0.0000 <Sz>= 1.0000 <S**2>= 2.0072 S= 1.0024
 ExpMin= 2.53D-02 ExpMax= 1.53D+04 ExpMxC= 5.22D+02 IAcc=3 IRadAn=         7 AccDes= 0.00D+00
 Harris functional with IExCor= 4639 and IRadAn=       7 diagonalized for initial guess.
 HarFok:  IExCor= 4639 AccDes= 0.00D+00 IRadAn=         7 IDoV= 1 UseB2=F ITyADJ=14
 ICtDFT=  3500011 ScaDFX=  1.000000  1.000000  1.000000  1.000000
 FoFCou: FMM=F IPFlag=           0 FMFlag=      100000 FMFlg1=           0
         NFxFlg=           0 DoJE=T BraDBF=F KetDBF=T FulRan=T
         wScrn=  0.000000 ICntrl=       500 IOpCl=  0 I1Cent=   200000004 NGrid=           0
         NMat0=    1 NMatS0=      1 NMatT0=    0 NMatD0=    1 NMtDS0=    0 NMtDT0=    0
 Petite list used in FoFCou.
 Requested convergence on RMS density matrix=1.00D-08 within 128 cycles.
 Requested convergence on MAX density matrix=1.00D-06.
 Requested convergence on             energy=1.00D-06.
 No special actions if energy rises.
 SCF Done:  E(UwB97XD) =  -462.646692454     A.U. after   14 cycles
            NFock= 14  Conv=0.72D-08     -V/T= 2.0059
 <Sx>= 0.0000 <Sy>= 0.0000 <Sz>= 1.0000 <S**2>= 2.0072 S= 1.0024
 <L.S>=  0.00000000000    
 Annihilation of the first spin contaminant:
 S**2 before annihilation     2.0072,   after     2.0000
 Calling FoFJK, ICntrl=      2127 FMM=F ISym2X=0 I1Cent= 0 IOpClX= 1 NMat=1 NMatS=1 NMatT=0.
 ***** Axes restored to original set *****
 -------------------------------------------------------------------
 Center     Atomic                   Forces (Hartrees/Bohr)
 Number     Number              X              Y              Z
 -------------------------------------------------------------------
      1        1          -0.000016139   -0.000010124   -0.000018390
      2        6           0.000153484   -0.000015371    0.000142393
      3        1          -0.000009496    0.000007277    0.000023613
      4        1          -0.000006735    0.000007306    0.000024277
      5        6           0.000402830   -0.000113857   -0.000406012
      6        1           0.000013751   -0.000012329   -0.000014027
      7        8          -0.000293219    0.000071109   -0.000007479
      8        1           0.000030262   -0.000026227    0.000032402
      9        6          -0.000021910   -0.000028844   -0.000019155
     10        1           0.000006267    0.000010214   -0.000038417
     11        1          -0.000014462    0.000004921    0.000018375
     12        6           0.000044295    0.000001872   -0.000026103
     13        1          -0.000009480    0.000008394   -0.000005330
     14        1          -0.000016298   -0.000024655    0.000008693
     15        6           0.000110712   -0.000055898   -0.000070555
     16        1          -0.000024343    0.000025240   -0.000012355
     17        6          -0.000058121   -0.000071655    0.000112006
     18        1           0.000023947    0.000019567   -0.000013487
     19        1           0.000005754    0.000045644   -0.000017738
     20        8           0.000023119    0.000014595   -0.000053923
     21        1           0.000008640   -0.000050038   -0.000000671
     22        8           0.000095392    0.000184130    0.000034097
     23        1          -0.000448252    0.000008729    0.000307783
 -------------------------------------------------------------------
 Cartesian Forces:  Max     0.000448252 RMS     0.000112976

 GradGradGradGradGradGradGradGradGradGradGradGradGradGradGradGradGradGrad
 Berny optimization.
 Using GEDIIS/GDIIS optimizer.
 FormGI is forming the generalized inverse of G from B-inverse, IUseBI=4.
 Internal  Forces:  Max     0.000599451 RMS     0.000090919
 Search for a local minimum.
 Step number   5 out of a maximum of  117
 All quantities printed in internal units (Hartrees-Bohrs-Radians)
 Mixed Optimization -- En-DIIS/RFO-DIIS
 Swapping is turned off.
 Update second derivatives using D2CorX and points    1    2    3    4    5
 DE= -1.70D-05 DEPred=-5.97D-06 R= 2.84D+00
 TightC=F SS=  1.41D+00  RLast= 5.05D-02 DXNew= 5.0454D-01 1.5164D-01
 Trust test= 2.84D+00 RLast= 5.05D-02 DXMaxT set to 3.00D-01
 ITU=  1  1  0  1  0
     Eigenvalues ---    0.00106   0.00445   0.00481   0.00515   0.00534
     Eigenvalues ---    0.00925   0.01359   0.01593   0.01974   0.03608
     Eigenvalues ---    0.04030   0.04182   0.04450   0.04560   0.04914
     Eigenvalues ---    0.05067   0.05368   0.05577   0.05710   0.05723
     Eigenvalues ---    0.05978   0.06007   0.07994   0.08515   0.10610
     Eigenvalues ---    0.11731   0.11797   0.12288   0.13967   0.15986
     Eigenvalues ---    0.16000   0.16000   0.16000   0.16000   0.16072
     Eigenvalues ---    0.16369   0.16895   0.18094   0.19368   0.20635
     Eigenvalues ---    0.22070   0.26676   0.30200   0.30421   0.30986
     Eigenvalues ---    0.33412   0.33894   0.33939   0.34161   0.34431
     Eigenvalues ---    0.34452   0.34483   0.34720   0.34796   0.34864
     Eigenvalues ---    0.34947   0.35098   0.35374   0.43698   0.44630
     Eigenvalues ---    0.55337   0.57245   0.66894
 En-DIIS/RFO-DIIS/Sim-DIIS IScMMF=       -3 using points:     5    4    3    2    1
 RFO step:  Lambda=-5.62789881D-05.
 DidBck=F Rises=F RFO-DIIS coefs:    3.00000   -0.08896   -1.09603   -1.01349    0.19848
 Iteration  1 RMS(Cart)=  0.07460459 RMS(Int)=  0.00214663
 Iteration  2 RMS(Cart)=  0.00348265 RMS(Int)=  0.00023021
 Iteration  3 RMS(Cart)=  0.00000582 RMS(Int)=  0.00023019
 Iteration  4 RMS(Cart)=  0.00000000 RMS(Int)=  0.00023019
 Variable       Old X    -DE/DX   Delta X   Delta X   Delta X     New X
                                 (Linear)    (Quad)   (Total)
    R1        2.05663  -0.00000   0.00000  -0.00011  -0.00011   2.05652
    R2        2.05516  -0.00002   0.00054  -0.00034   0.00021   2.05537
    R3        2.06622  -0.00000   0.00036  -0.00015   0.00021   2.06643
    R4        2.86441  -0.00007   0.00172  -0.00071   0.00101   2.86542
    R5        2.07557   0.00001  -0.00052   0.00022  -0.00030   2.07527
    R6        2.45880   0.00003   0.00018   0.00010   0.00027   2.45907
    R7        3.98446   0.00012   0.02220   0.00729   0.02949   4.01395
    R8        2.06084   0.00001   0.00006   0.00006   0.00011   2.06095
    R9        2.06324  -0.00003   0.00075  -0.00041   0.00034   2.06358
   R10        2.05890   0.00000   0.00027  -0.00004   0.00024   2.05914
   R11        2.87714  -0.00002   0.00009  -0.00008   0.00000   2.87715
   R12        2.06506   0.00001   0.00015  -0.00005   0.00010   2.06516
   R13        2.06557   0.00000   0.00002  -0.00008  -0.00006   2.06552
   R14        2.87741  -0.00004   0.00209  -0.00221  -0.00012   2.87729
   R15        2.07259  -0.00002   0.00023  -0.00041  -0.00018   2.07241
   R16        2.86935   0.00002  -0.00123   0.00138   0.00015   2.86950
   R17        2.69119  -0.00019   0.00131  -0.00124   0.00008   2.69127
   R18        2.07452   0.00000   0.00026  -0.00018   0.00009   2.07461
   R19        2.06003   0.00001   0.00034  -0.00004   0.00030   2.06033
   R20        2.66059   0.00002   0.00023  -0.00028  -0.00005   2.66054
   R21        1.81525   0.00003   0.00026  -0.00012   0.00014   1.81539
   R22        1.82889  -0.00018   0.00174  -0.00123   0.00051   1.82940
    A1        1.90211  -0.00000   0.00177  -0.00022   0.00156   1.90367
    A2        1.89699   0.00001  -0.00028   0.00041   0.00012   1.89711
    A3        1.92180   0.00001  -0.00099   0.00024  -0.00075   1.92106
    A4        1.90627   0.00002  -0.00215   0.00075  -0.00140   1.90487
    A5        1.89291  -0.00002   0.00098  -0.00042   0.00056   1.89347
    A6        1.94333  -0.00002   0.00069  -0.00075  -0.00006   1.94327
    A7        2.03658  -0.00007  -0.00004  -0.00020  -0.00105   2.03553
    A8        2.02458   0.00003  -0.00346   0.00014  -0.00250   2.02208
    A9        1.78355   0.00060   0.02688   0.00916   0.03605   1.81960
   A10        1.95099   0.00004  -0.00019   0.00039   0.00010   1.95109
   A11        1.65972  -0.00012   0.00973   0.00177   0.01115   1.67087
   A12        1.96486  -0.00052  -0.03131  -0.01150  -0.04282   1.92205
   A13        1.88802  -0.00003   0.00456  -0.00146   0.00311   1.89112
   A14        1.87852   0.00002  -0.00205   0.00113  -0.00092   1.87760
   A15        1.92920   0.00002  -0.00039   0.00008  -0.00032   1.92888
   A16        1.88541  -0.00001   0.00004  -0.00000   0.00003   1.88545
   A17        1.93917   0.00003  -0.00185   0.00048  -0.00137   1.93780
   A18        1.94136  -0.00002  -0.00018  -0.00024  -0.00042   1.94094
   A19        1.91612   0.00000  -0.00094   0.00017  -0.00077   1.91535
   A20        1.91647   0.00003  -0.00278   0.00240  -0.00039   1.91608
   A21        1.97389  -0.00003   0.00404  -0.00202   0.00202   1.97591
   A22        1.86895  -0.00001   0.00004   0.00035   0.00039   1.86934
   A23        1.89525   0.00001   0.00084  -0.00033   0.00051   1.89576
   A24        1.89002  -0.00001  -0.00136  -0.00049  -0.00185   1.88818
   A25        1.90952   0.00000   0.00218  -0.00105   0.00112   1.91064
   A26        1.95507   0.00004  -0.00376   0.00130  -0.00246   1.95261
   A27        1.95341  -0.00006   0.00700  -0.00455   0.00246   1.95587
   A28        1.89003  -0.00002  -0.00064   0.00127   0.00063   1.89066
   A29        1.90231   0.00003  -0.00022  -0.00004  -0.00028   1.90203
   A30        1.85137   0.00000  -0.00488   0.00332  -0.00155   1.84981
   A31        1.89871  -0.00004   0.00105  -0.00096   0.00009   1.89879
   A32        1.91924  -0.00003  -0.00031   0.00064   0.00034   1.91957
   A33        1.95100   0.00002  -0.00009   0.00058   0.00049   1.95150
   A34        1.88703   0.00001  -0.00027  -0.00004  -0.00031   1.88672
   A35        1.93477   0.00000  -0.00010  -0.00030  -0.00040   1.93437
   A36        1.87203   0.00004  -0.00032   0.00009  -0.00023   1.87181
   A37        1.84929   0.00008   0.00072  -0.00094  -0.00022   1.84907
   A38        1.89145   0.00001   0.00441  -0.00183   0.00260   1.89405
   A39        3.20614  -0.00008  -0.00847   0.00648  -0.00179   3.20434
   A40        3.27104  -0.00014   0.05804  -0.00608   0.05184   3.32288
    D1        2.97651   0.00004  -0.00163  -0.00134  -0.00297   2.97353
    D2       -0.95023   0.00006  -0.00615  -0.00076  -0.00705  -0.95728
    D3        1.19385  -0.00014  -0.02790  -0.00848  -0.03625   1.15760
    D4        0.89661   0.00004  -0.00380  -0.00097  -0.00477   0.89184
    D5       -3.03013   0.00007  -0.00832  -0.00039  -0.00884  -3.03897
    D6       -0.88605  -0.00013  -0.03007  -0.00810  -0.03804  -0.92409
    D7       -1.20131   0.00004  -0.00220  -0.00116  -0.00336  -1.20467
    D8        1.15514   0.00007  -0.00672  -0.00058  -0.00743   1.14770
    D9       -2.98397  -0.00013  -0.02847  -0.00830  -0.03664  -3.02061
   D10       -2.11850  -0.00001   0.07063   0.01960   0.09184  -2.02666
   D11        2.08661  -0.00003   0.05665   0.01759   0.07357   2.16019
   D12        0.07524   0.00010   0.06245   0.01949   0.08095   0.15619
   D13       -1.01460  -0.00001   0.01280  -0.00246   0.01033  -1.00426
   D14       -3.06493  -0.00002   0.01496  -0.00441   0.01055  -3.05438
   D15        1.10505  -0.00002   0.01595  -0.00413   0.01182   1.11687
   D16       -3.11087   0.00000   0.00853  -0.00099   0.00754  -3.10333
   D17        1.12199  -0.00001   0.01070  -0.00295   0.00775   1.12973
   D18       -0.99122  -0.00000   0.01168  -0.00267   0.00902  -0.98220
   D19        1.07118   0.00001   0.00985  -0.00115   0.00870   1.07989
   D20       -0.97914  -0.00000   0.01202  -0.00311   0.00891  -0.97023
   D21       -3.09235   0.00001   0.01301  -0.00283   0.01019  -3.08217
   D22        1.05543   0.00001   0.00757   0.00361   0.01117   1.06661
   D23       -3.13176   0.00001   0.00582   0.00532   0.01114  -3.12062
   D24       -1.05493   0.00001   0.00184   0.00734   0.00916  -1.04578
   D25       -3.09638   0.00000   0.00965   0.00225   0.01191  -3.08447
   D26       -1.00038   0.00001   0.00790   0.00397   0.01187  -0.98851
   D27        1.07644  -0.00000   0.00392   0.00598   0.00989   1.08633
   D28       -1.07267  -0.00001   0.00941   0.00223   0.01165  -1.06102
   D29        1.02332  -0.00000   0.00767   0.00395   0.01162   1.03494
   D30        3.10015  -0.00001   0.00368   0.00596   0.00963   3.10978
   D31        0.99463  -0.00003   0.00543  -0.00150   0.00393   0.99856
   D32       -1.06894  -0.00000   0.00531  -0.00126   0.00406  -1.06488
   D33        3.13694  -0.00004   0.00597  -0.00216   0.00381   3.14075
   D34        3.10196  -0.00001   0.00537  -0.00116   0.00421   3.10617
   D35        1.03839   0.00001   0.00525  -0.00091   0.00434   1.04273
   D36       -1.03891  -0.00003   0.00591  -0.00182   0.00409  -1.03483
   D37       -1.14142   0.00001   0.00227   0.00113   0.00339  -1.13803
   D38        3.07819   0.00004   0.00215   0.00137   0.00352   3.08171
   D39        1.00088  -0.00000   0.00281   0.00047   0.00327   1.00415
   D40        1.53539   0.00001  -0.00180  -0.00107  -0.00287   1.53251
   D41       -0.57915   0.00003  -0.00889   0.00321  -0.00568  -0.58483
   D42       -2.61069   0.00003  -0.00546   0.00001  -0.00546  -2.61615
   D43       -0.83490   0.00001   0.00180   0.00044   0.00224  -0.83266
   D44        1.28672  -0.00003   0.00301  -0.00060   0.00241   1.28913
   D45       -2.93995   0.00001   0.00243  -0.00076   0.00168  -2.93827
         Item               Value     Threshold  Converged?
 Maximum Force            0.000599     0.000450     NO 
 RMS     Force            0.000091     0.000300     YES
 Maximum Displacement     0.215226     0.001800     NO 
 RMS     Displacement     0.075940     0.001200     NO 
 Predicted change in Energy=-2.536764D-05
 GradGradGradGradGradGradGradGradGradGradGradGradGradGradGradGradGradGrad

                          Input orientation:                          
 ---------------------------------------------------------------------
 Center     Atomic      Atomic             Coordinates (Angstroms)
 Number     Number       Type             X           Y           Z
 ---------------------------------------------------------------------
      1          1           0        2.821475    0.956260   -0.833497
      2          6           0        3.128724   -0.074971   -0.670782
      3          1           0        3.012255   -0.631067   -1.598244
      4          1           0        4.181905   -0.084701   -0.376718
      5          6           0        2.254153   -0.717536    0.388203
      6          1           0        2.360515   -1.802265    0.522607
      7          8           0        2.192117   -0.093333    1.528321
      8          1           0        0.539681    1.557794   -1.303783
      9          6           0       -0.027885    2.080477   -0.533005
     10          1           0        0.543905    2.047750    0.396750
     11          1           0       -0.115394    3.122735   -0.838579
     12          6           0       -1.398455    1.442006   -0.354233
     13          1           0       -1.936758    1.451011   -1.305254
     14          1           0       -1.989388    2.026973    0.355215
     15          6           0       -1.330859    0.007812    0.152537
     16          1           0       -0.844409   -0.010119    1.135258
     17          6           0       -2.711537   -0.608690    0.291897
     18          1           0       -3.219666   -0.561540   -0.680123
     19          1           0       -3.302382   -0.040677    1.010909
     20          8           0       -2.647403   -1.935116    0.759506
     21          1           0       -1.979696   -2.371626    0.224249
     22          8           0       -0.610529   -0.840253   -0.736362
     23          1           0        0.328581   -0.802102   -0.504428
 ---------------------------------------------------------------------
                    Distance matrix (angstroms):
                    1          2          3          4          5
     1  H    0.000000
     2  C    1.088263   0.000000
     3  H    1.772242   1.087655   0.000000
     4  H    1.772856   1.093508   1.777280   0.000000
     5  C    2.148488   1.516316   2.127950   2.168367   0.000000
     6  H    3.108210   2.235591   2.508880   2.660127   1.098187
     7  O    2.660061   2.390319   3.276766   2.754724   1.301286
     8  H    2.406158   3.125661   3.315335   4.101590   3.313512
     9  C    3.077826   3.824804   4.210660   4.736534   3.726285
    10  H    2.809303   3.510963   4.153169   4.287265   3.251435
    11  H    3.649498   4.558265   4.944725   5.382168   4.676262
    12  C    4.274746   4.785057   5.029866   5.785478   4.307711
    13  H    4.807089   5.328253   5.377138   6.376411   5.013394
    14  H    5.069897   5.627247   5.991461   6.563516   5.053816
    15  C    4.371921   4.535701   4.726102   5.538884   3.665239
    16  H    4.271837   4.364833   4.767753   5.249330   3.264906
    17  C    5.859164   5.943085   6.027846   6.945585   4.967816
    18  H    6.230780   6.367016   6.299573   7.423118   5.579278
    19  H    6.472815   6.647434   6.857906   7.611964   5.632138
    20  O    6.387984   6.234541   6.268274   7.166205   5.064150
    21  H    5.936741   5.672007   5.592013   6.599736   4.548447
    22  O    3.874990   3.817325   3.729767   4.864938   3.079952
    23  H    3.068329   2.897791   2.903066   3.921616   2.124092
                    6          7          8          9         10
     6  H    0.000000
     7  O    1.990042   0.000000
     8  H    4.235698   3.671182   0.000000
     9  C    4.679152   3.728663   1.090609   0.000000
    10  H    4.258936   2.929385   1.769714   1.091998   0.000000
    11  H    5.677902   4.611932   1.759141   1.089648   1.765305
    12  C    5.042222   4.335145   2.161347   1.522520   2.168793
    13  H    5.691347   5.240396   2.478740   2.153228   3.067019
    14  H    5.797649   4.832893   3.060815   2.153901   2.533719
    15  C    4.127902   3.783434   2.832354   2.542371   2.781318
    16  H    3.722723   3.062991   3.212939   2.796499   2.589911
    17  C    5.215703   5.083321   4.220221   3.887682   4.203044
    18  H    5.841607   5.863773   4.360415   4.146006   4.704521
    19  H    5.950633   5.519058   4.761759   4.195866   4.419575
    20  O    5.015278   5.234902   5.158981   4.965627   5.116568
    21  H    4.387553   4.929021   4.911465   4.919779   5.092073
    22  O    3.367131   3.679878   2.719482   2.985213   3.310170
    23  H    2.486741   2.847312   2.500529   2.904678   2.996689
                   11         12         13         14         15
    11  H    0.000000
    12  C    2.169259   0.000000
    13  H    2.515912   1.092837   0.000000
    14  H    2.477436   1.093025   1.758312   0.000000
    15  C    3.487465   1.522596   2.138946   2.133483   0.000000
    16  H    3.773893   2.152723   3.047003   2.463572   1.096674
    17  C    4.684172   2.519330   2.719107   2.733538   1.518476
    18  H    4.820321   2.727125   2.467186   3.047279   2.141279
    19  H    4.856405   2.772525   3.074845   2.535560   2.150827
    20  O    5.877653   3.768984   4.029157   4.036655   2.424184
    21  H    5.898579   3.900805   4.117497   4.400559   2.467359
    22  O    3.995107   2.444495   2.707843   3.363596   1.424160
    23  H    3.963978   2.835708   3.293874   3.757078   1.959925
                   16         17         18         19         20
    16  H    0.000000
    17  C    2.134411   0.000000
    18  H    3.039987   1.097835   0.000000
    19  H    2.461306   1.090282   1.771364   0.000000
    20  O    2.664130   1.407898   2.070441   2.020174   0.000000
    21  H    2.774082   1.910003   2.373147   2.793145   0.960663
    22  O    2.060772   2.350569   2.624584   3.307318   2.754124
    23  H    2.166037   3.148629   3.560730   4.007482   3.426038
                   21         22         23
    21  H    0.000000
    22  O    2.267707   0.000000
    23  H    2.884878   0.968079   0.000000
 Stoichiometry    C6H14O3(3)
 Framework group  C1[X(C6H14O3)]
 Deg. of freedom    63
 Full point group                 C1      NOp   1
 Largest Abelian subgroup         C1      NOp   1
 Largest concise Abelian subgroup C1      NOp   1
                         Standard orientation:                         
 ---------------------------------------------------------------------
 Center     Atomic      Atomic             Coordinates (Angstroms)
 Number     Number       Type             X           Y           Z
 ---------------------------------------------------------------------
      1          1           0        3.064826    0.881867   -0.559939
      2          6           0        3.237827   -0.177214   -0.740868
      3          1           0        3.077348   -0.388418   -1.795682
      4          1           0        4.273793   -0.412462   -0.481657
      5          6           0        2.263514   -1.009510    0.069818
      6          1           0        2.231348   -2.084586   -0.151974
      7          8           0        2.249875   -0.779924    1.350618
      8          1           0        0.887858    1.883382   -0.777594
      9          6           0        0.369684    2.199096    0.128633
     10          1           0        0.908918    1.799433    0.990002
     11          1           0        0.419701    3.286633    0.174400
     12          6           0       -1.073497    1.714226    0.114537
     13          1           0       -1.581899    2.094206   -0.775089
     14          1           0       -1.605565    2.110972    0.982984
     15          6           0       -1.196939    0.196769    0.134102
     16          1           0       -0.741894   -0.195224    1.051691
     17          6           0       -2.646414   -0.253602    0.089868
     18          1           0       -3.119625    0.165132   -0.807894
     19          1           0       -3.180740    0.124154    0.961941
     20          8           0       -2.758949   -1.656891    0.106913
     21          1           0       -2.136835   -1.979519   -0.550170
     22          8           0       -0.564447   -0.405947   -0.990584
     23          1           0        0.365886   -0.562057   -0.773130
 ---------------------------------------------------------------------
 Rotational constants (GHZ):           1.9267552           0.7783289           0.6427930
 Standard basis: Aug-CC-pVTZ (5D, 7F)
 There are   845 symmetry adapted cartesian basis functions of A   symmetry.
 There are   736 symmetry adapted basis functions of A   symmetry.
   736 basis functions,  1026 primitive gaussians,   845 cartesian basis functions
    38 alpha electrons       36 beta electrons
       nuclear repulsion energy       476.1995962922 Hartrees.
 NAtoms=   23 NActive=   23 NUniq=   23 SFac= 1.00D+00 NAtFMM=   60 NAOKFM=F Big=F
 Integral buffers will be    131072 words long.
 Raffenetti 2 integral format.
 Two-electron integral symmetry is turned on.
 Nuclear repulsion after empirical dispersion term =      476.1855892984 Hartrees.
 One-electron integrals computed using PRISM.
 NBasis=   736 RedAO= T EigKep=  3.44D-06  NBF=   736
 NBsUse=   736 1.00D-06 EigRej= -1.00D+00 NBFU=   736
 Initial guess from the checkpoint file:  "Forward-wb-opt.chk"
 B after Tr=     0.000000    0.000000    0.000000
         Rot=    0.999818   -0.017908    0.003421    0.005589 Ang=  -2.19 deg.
 Initial guess <Sx>= 0.0000 <Sy>= 0.0000 <Sz>= 1.0000 <S**2>= 2.0072 S= 1.0024
 ExpMin= 2.53D-02 ExpMax= 1.53D+04 ExpMxC= 5.22D+02 IAcc=3 IRadAn=         7 AccDes= 0.00D+00
 Harris functional with IExCor= 4639 and IRadAn=       7 diagonalized for initial guess.
 HarFok:  IExCor= 4639 AccDes= 0.00D+00 IRadAn=         7 IDoV= 1 UseB2=F ITyADJ=14
 ICtDFT=  3500011 ScaDFX=  1.000000  1.000000  1.000000  1.000000
 FoFCou: FMM=F IPFlag=           0 FMFlag=      100000 FMFlg1=           0
         NFxFlg=           0 DoJE=T BraDBF=F KetDBF=T FulRan=T
         wScrn=  0.000000 ICntrl=       500 IOpCl=  0 I1Cent=   200000004 NGrid=           0
         NMat0=    1 NMatS0=      1 NMatT0=    0 NMatD0=    1 NMtDS0=    0 NMtDT0=    0
 Petite list used in FoFCou.
 Requested convergence on RMS density matrix=1.00D-08 within 128 cycles.
 Requested convergence on MAX density matrix=1.00D-06.
 Requested convergence on             energy=1.00D-06.
 No special actions if energy rises.
 SCF Done:  E(UwB97XD) =  -462.646714217     A.U. after   15 cycles
            NFock= 15  Conv=0.93D-08     -V/T= 2.0059
 <Sx>= 0.0000 <Sy>= 0.0000 <Sz>= 1.0000 <S**2>= 2.0072 S= 1.0024
 <L.S>=  0.00000000000    
 Annihilation of the first spin contaminant:
 S**2 before annihilation     2.0072,   after     2.0000
 Calling FoFJK, ICntrl=      2127 FMM=F ISym2X=0 I1Cent= 0 IOpClX= 1 NMat=1 NMatS=1 NMatT=0.
 ***** Axes restored to original set *****
 -------------------------------------------------------------------
 Center     Atomic                   Forces (Hartrees/Bohr)
 Number     Number              X              Y              Z
 -------------------------------------------------------------------
      1        1           0.000015951   -0.000058349   -0.000112664
      2        6           0.000168456   -0.000162526    0.000173822
      3        1          -0.000140467    0.000102139    0.000096220
      4        1          -0.000091637   -0.000012168    0.000099707
      5        6           0.000685788    0.000131207   -0.000518664
      6        1          -0.000091493   -0.000121668   -0.000022154
      7        8          -0.000282704    0.000016594    0.000004696
      8        1           0.000124917   -0.000113936    0.000253839
      9        6          -0.000201103   -0.000005698   -0.000175570
     10        1           0.000084127    0.000029567   -0.000126841
     11        1          -0.000019194   -0.000035204    0.000104290
     12        6           0.000074136    0.000064730   -0.000090062
     13        1          -0.000006916    0.000053847    0.000021303
     14        1          -0.000061290    0.000002991   -0.000046965
     15        6           0.000068855   -0.000371407   -0.000020101
     16        1          -0.000064467    0.000139737   -0.000070468
     17        6          -0.000215484   -0.000096300    0.000308820
     18        1           0.000086512    0.000054645   -0.000011739
     19        1           0.000085324    0.000023447   -0.000059508
     20        8           0.000156129   -0.000020833   -0.000098398
     21        1          -0.000061573   -0.000055621    0.000025055
     22        8           0.000678015    0.000296621   -0.000144553
     23        1          -0.000991882    0.000138184    0.000409935
 -------------------------------------------------------------------
 Cartesian Forces:  Max     0.000991882 RMS     0.000221132

 GradGradGradGradGradGradGradGradGradGradGradGradGradGradGradGradGradGrad
 Berny optimization.
 Using GEDIIS/GDIIS optimizer.
 FormGI is forming the generalized inverse of G from B-inverse, IUseBI=4.
 Internal  Forces:  Max     0.000670231 RMS     0.000153731
 Search for a local minimum.
 Step number   6 out of a maximum of  117
 All quantities printed in internal units (Hartrees-Bohrs-Radians)
 Mixed Optimization -- En-DIIS/RFO-DIIS
 Swapping is turned off.
 Update second derivatives using D2CorX and points    1    2    3    4    5
                                                      6
 DE= -2.18D-05 DEPred=-2.54D-05 R= 8.58D-01
 TightC=F SS=  1.41D+00  RLast= 1.84D-01 DXNew= 5.0454D-01 5.5088D-01
 Trust test= 8.58D-01 RLast= 1.84D-01 DXMaxT set to 5.05D-01
 ITU=  1  1  1  0  1  0
     Eigenvalues ---    0.00143   0.00449   0.00477   0.00504   0.00535
     Eigenvalues ---    0.00922   0.01329   0.01587   0.01780   0.03598
     Eigenvalues ---    0.03993   0.04205   0.04462   0.04600   0.04913
     Eigenvalues ---    0.05060   0.05375   0.05588   0.05714   0.05780
     Eigenvalues ---    0.05974   0.06016   0.07980   0.08530   0.10562
     Eigenvalues ---    0.11779   0.11912   0.12313   0.13971   0.15984
     Eigenvalues ---    0.16000   0.16000   0.16000   0.16014   0.16073
     Eigenvalues ---    0.16345   0.17237   0.18085   0.19334   0.20630
     Eigenvalues ---    0.22076   0.26734   0.30200   0.30422   0.31005
     Eigenvalues ---    0.33343   0.33897   0.33943   0.34204   0.34442
     Eigenvalues ---    0.34453   0.34485   0.34721   0.34810   0.34874
     Eigenvalues ---    0.34934   0.35078   0.35445   0.43617   0.44644
     Eigenvalues ---    0.55331   0.58303   0.66895
 En-DIIS/RFO-DIIS/Sim-DIIS IScMMF=       -3 using points:     6    5    4    3    2    1
 RFO step:  Lambda=-3.06912110D-05.
 DidBck=T Rises=F RFO-DIIS coefs:    0.71416    0.65867    0.73236   -0.78760   -0.48536
                  RFO-DIIS coefs:    0.16778
 Iteration  1 RMS(Cart)=  0.01800115 RMS(Int)=  0.00009115
 Iteration  2 RMS(Cart)=  0.00016873 RMS(Int)=  0.00001872
 Iteration  3 RMS(Cart)=  0.00000001 RMS(Int)=  0.00001872
 Variable       Old X    -DE/DX   Delta X   Delta X   Delta X     New X
                                 (Linear)    (Quad)   (Total)
    R1        2.05652  -0.00004   0.00006  -0.00007  -0.00001   2.05651
    R2        2.05537  -0.00012   0.00021  -0.00027  -0.00006   2.05531
    R3        2.06643  -0.00006   0.00012  -0.00014  -0.00002   2.06641
    R4        2.86542  -0.00026   0.00029  -0.00051  -0.00022   2.86520
    R5        2.07527   0.00011  -0.00017   0.00022   0.00004   2.07532
    R6        2.45907   0.00003  -0.00003   0.00005   0.00001   2.45909
    R7        4.01395   0.00012  -0.00108   0.00251   0.00143   4.01539
    R8        2.06095  -0.00008  -0.00007   0.00002  -0.00005   2.06090
    R9        2.06358  -0.00007   0.00019  -0.00018   0.00000   2.06358
   R10        2.05914  -0.00006   0.00006  -0.00008  -0.00002   2.05911
   R11        2.87715  -0.00008  -0.00010  -0.00001  -0.00011   2.87703
   R12        2.06516  -0.00001   0.00008  -0.00007   0.00001   2.06517
   R13        2.06552   0.00000   0.00007  -0.00005   0.00003   2.06554
   R14        2.87729   0.00002   0.00153  -0.00145   0.00008   2.87737
   R15        2.07241  -0.00009   0.00026  -0.00030  -0.00004   2.07237
   R16        2.86950   0.00001  -0.00085   0.00097   0.00013   2.86963
   R17        2.69127  -0.00019   0.00051  -0.00062  -0.00011   2.69117
   R18        2.07461  -0.00003   0.00017  -0.00014   0.00003   2.07464
   R19        2.06033  -0.00007   0.00009  -0.00012  -0.00003   2.06031
   R20        2.66054   0.00005   0.00012  -0.00025  -0.00013   2.66041
   R21        1.81539  -0.00003   0.00015  -0.00016  -0.00001   1.81538
   R22        1.82940  -0.00067   0.00072  -0.00096  -0.00024   1.82917
    A1        1.90367  -0.00007   0.00008  -0.00038  -0.00030   1.90336
    A2        1.89711   0.00002  -0.00029   0.00033   0.00004   1.89716
    A3        1.92106   0.00015  -0.00005   0.00039   0.00033   1.92139
    A4        1.90487   0.00015  -0.00041   0.00067   0.00026   1.90513
    A5        1.89347  -0.00010   0.00018  -0.00043  -0.00025   1.89322
    A6        1.94327  -0.00015   0.00048  -0.00057  -0.00009   1.94318
    A7        2.03553  -0.00007   0.00035   0.00011   0.00037   2.03590
    A8        2.02208   0.00010  -0.00028   0.00006  -0.00020   2.02188
    A9        1.81960   0.00058  -0.00290   0.00443   0.00151   1.82111
   A10        1.95109   0.00001   0.00002   0.00023   0.00029   1.95138
   A11        1.67087  -0.00023  -0.00131   0.00078  -0.00057   1.67030
   A12        1.92205  -0.00046   0.00421  -0.00582  -0.00158   1.92047
   A13        1.89112  -0.00020   0.00080  -0.00140  -0.00060   1.89052
   A14        1.87760   0.00009  -0.00065   0.00101   0.00036   1.87796
   A15        1.92888   0.00007  -0.00003   0.00024   0.00021   1.92909
   A16        1.88545  -0.00007  -0.00003  -0.00012  -0.00015   1.88530
   A17        1.93780   0.00014  -0.00011   0.00021   0.00010   1.93790
   A18        1.94094  -0.00004   0.00003   0.00004   0.00007   1.94101
   A19        1.91535   0.00009  -0.00017   0.00037   0.00019   1.91554
   A20        1.91608   0.00005  -0.00157   0.00149  -0.00008   1.91601
   A21        1.97591  -0.00022   0.00183  -0.00205  -0.00023   1.97568
   A22        1.86934  -0.00007  -0.00031   0.00022  -0.00009   1.86924
   A23        1.89576   0.00005   0.00012  -0.00009   0.00003   1.89579
   A24        1.88818   0.00011   0.00002   0.00015   0.00018   1.88835
   A25        1.91064  -0.00003   0.00105  -0.00124  -0.00020   1.91044
   A26        1.95261   0.00021  -0.00133   0.00139   0.00007   1.95268
   A27        1.95587  -0.00019   0.00340  -0.00350  -0.00011   1.95575
   A28        1.89066  -0.00011  -0.00103   0.00083  -0.00019   1.89047
   A29        1.90203   0.00012   0.00039   0.00001   0.00038   1.90241
   A30        1.84981   0.00000  -0.00266   0.00272   0.00008   1.84989
   A31        1.89879  -0.00008   0.00027  -0.00043  -0.00015   1.89864
   A32        1.91957  -0.00006  -0.00055   0.00047  -0.00008   1.91949
   A33        1.95150  -0.00003  -0.00025   0.00026   0.00001   1.95151
   A34        1.88672   0.00004  -0.00009   0.00009   0.00000   1.88672
   A35        1.93437   0.00004   0.00018  -0.00003   0.00014   1.93451
   A36        1.87181   0.00009   0.00043  -0.00034   0.00008   1.87189
   A37        1.84907   0.00013   0.00106  -0.00098   0.00008   1.84915
   A38        1.89405   0.00029   0.00253  -0.00143   0.00110   1.89515
   A39        3.20434   0.00040  -0.00770   0.00408  -0.00362   3.20073
   A40        3.32288  -0.00063  -0.01248  -0.00704  -0.01953   3.30335
    D1        2.97353  -0.00004   0.00043  -0.00083  -0.00039   2.97314
    D2       -0.95728   0.00003   0.00054  -0.00027   0.00027  -0.95700
    D3        1.15760  -0.00008   0.00363  -0.00436  -0.00074   1.15686
    D4        0.89184   0.00002   0.00025  -0.00033  -0.00007   0.89177
    D5       -3.03897   0.00009   0.00036   0.00024   0.00060  -3.03837
    D6       -0.92409  -0.00002   0.00345  -0.00386  -0.00042  -0.92451
    D7       -1.20467  -0.00000   0.00035  -0.00053  -0.00018  -1.20485
    D8        1.14770   0.00006   0.00045   0.00004   0.00049   1.14820
    D9       -3.02061  -0.00004   0.00354  -0.00406  -0.00052  -3.02113
   D10       -2.02666  -0.00019  -0.01250  -0.00066  -0.01308  -2.03974
   D11        2.16019  -0.00010  -0.01018  -0.00145  -0.01175   2.14844
   D12        0.15619   0.00010  -0.01204  -0.00047  -0.01249   0.14370
   D13       -1.00426  -0.00011   0.00100  -0.00366  -0.00266  -1.00692
   D14       -3.05438  -0.00011   0.00242  -0.00503  -0.00261  -3.05699
   D15        1.11687  -0.00013   0.00227  -0.00490  -0.00263   1.11424
   D16       -3.10333   0.00000   0.00009  -0.00220  -0.00210  -3.10544
   D17        1.12973   0.00000   0.00151  -0.00357  -0.00206   1.12768
   D18       -0.98220  -0.00003   0.00137  -0.00344  -0.00207  -0.98427
   D19        1.07989   0.00002   0.00019  -0.00221  -0.00203   1.07786
   D20       -0.97023   0.00002   0.00160  -0.00359  -0.00198  -0.97221
   D21       -3.08217  -0.00000   0.00146  -0.00346  -0.00200  -3.08417
   D22        1.06661  -0.00003  -0.00177  -0.00126  -0.00302   1.06358
   D23       -3.12062  -0.00005  -0.00321  -0.00015  -0.00336  -3.12397
   D24       -1.04578  -0.00003  -0.00517   0.00189  -0.00329  -1.04907
   D25       -3.08447  -0.00003  -0.00070  -0.00221  -0.00290  -3.08738
   D26       -0.98851  -0.00006  -0.00214  -0.00110  -0.00324  -0.99175
   D27        1.08633  -0.00004  -0.00410   0.00093  -0.00317   1.08316
   D28       -1.06102  -0.00003  -0.00099  -0.00192  -0.00290  -1.06392
   D29        1.03494  -0.00005  -0.00243  -0.00081  -0.00324   1.03170
   D30        3.10978  -0.00003  -0.00439   0.00123  -0.00317   3.10661
   D31        0.99856  -0.00007   0.00011  -0.00069  -0.00058   0.99798
   D32       -1.06488  -0.00003   0.00037  -0.00081  -0.00044  -1.06532
   D33        3.14075  -0.00008   0.00036  -0.00086  -0.00050   3.14025
   D34        3.10617  -0.00005  -0.00010  -0.00081  -0.00092   3.10526
   D35        1.04273  -0.00001   0.00016  -0.00094  -0.00078   1.04195
   D36       -1.03483  -0.00007   0.00014  -0.00098  -0.00083  -1.03566
   D37       -1.13803   0.00004  -0.00153   0.00100  -0.00053  -1.13856
   D38        3.08171   0.00008  -0.00127   0.00088  -0.00039   3.08132
   D39        1.00415   0.00003  -0.00128   0.00084  -0.00045   1.00371
   D40        1.53251   0.00005   0.00571  -0.00451   0.00121   1.53372
   D41       -0.58483   0.00014   0.00195  -0.00068   0.00128  -0.58356
   D42       -2.61615   0.00020   0.00436  -0.00308   0.00127  -2.61488
   D43       -0.83266  -0.00001  -0.00016  -0.00008  -0.00024  -0.83290
   D44        1.28913  -0.00009   0.00015  -0.00047  -0.00033   1.28881
   D45       -2.93827   0.00003   0.00040  -0.00059  -0.00019  -2.93847
         Item               Value     Threshold  Converged?
 Maximum Force            0.000670     0.000450     NO 
 RMS     Force            0.000154     0.000300     YES
 Maximum Displacement     0.049779     0.001800     NO 
 RMS     Displacement     0.017980     0.001200     NO 
 Predicted change in Energy=-1.301567D-05
 GradGradGradGradGradGradGradGradGradGradGradGradGradGradGradGradGradGrad

                          Input orientation:                          
 ---------------------------------------------------------------------
 Center     Atomic      Atomic             Coordinates (Angstroms)
 Number     Number       Type             X           Y           Z
 ---------------------------------------------------------------------
      1          1           0        2.835838    0.941875   -0.858439
      2          6           0        3.137386   -0.089285   -0.685000
      3          1           0        3.009372   -0.656099   -1.604381
      4          1           0        4.192815   -0.102568   -0.399285
      5          6           0        2.267288   -0.712692    0.388848
      6          1           0        2.367089   -1.796409    0.536039
      7          8           0        2.218458   -0.073530    1.521302
      8          1           0        0.545650    1.565440   -1.277444
      9          6           0       -0.035249    2.088146   -0.516720
     10          1           0        0.524089    2.061474    0.420773
     11          1           0       -0.123614    3.128923   -0.827016
     12          6           0       -1.404934    1.443565   -0.354343
     13          1           0       -1.931319    1.448491   -1.312046
     14          1           0       -2.007508    2.026935    0.346597
     15          6           0       -1.336749    0.010478    0.155594
     16          1           0       -0.859862   -0.003653    1.143027
     17          6           0       -2.716376   -0.611105    0.283006
     18          1           0       -3.215572   -0.566983   -0.693792
     19          1           0       -3.315929   -0.044330    0.995736
     20          8           0       -2.651575   -1.936612    0.752917
     21          1           0       -1.977470   -2.371404    0.224330
     22          8           0       -0.604777   -0.836223   -0.724966
     23          1           0        0.331898   -0.795612   -0.484296
 ---------------------------------------------------------------------
                    Distance matrix (angstroms):
                    1          2          3          4          5
     1  H    0.000000
     2  C    1.088257   0.000000
     3  H    1.772022   1.087625   0.000000
     4  H    1.772871   1.093499   1.777412   0.000000
     5  C    2.148619   1.516197   2.127640   2.168193   0.000000
     6  H    3.108455   2.235747   2.508831   2.660302   1.098211
     7  O    2.659957   2.390072   3.276404   2.754557   1.301294
     8  H    2.410261   3.131486   3.333474   4.105512   3.306123
     9  C    3.110281   3.851641   4.240708   4.763354   3.737168
    10  H    2.869506   3.560592   4.202747   4.337640   3.276546
    11  H    3.680016   4.583793   4.974564   5.408978   4.685375
    12  C    4.299994   4.805375   5.045520   5.807524   4.322845
    13  H    4.815413   5.333828   5.378214   6.383098   5.019168
    14  H    5.107589   5.657961   6.014488   6.598116   5.077521
    15  C    4.393887   4.553508   4.736096   5.558485   3.683268
    16  H    4.307909   4.396249   4.790084   5.283754   3.294023
    17  C    5.877220   5.956162   6.028967   6.961398   4.985823
    18  H    6.238856   6.370899   6.291824   7.428770   5.590626
    19  H    6.500369   6.668746   6.866170   7.637455   5.655734
    20  O    6.402644   6.244381   6.264414   7.178925   5.081903
    21  H    5.942906   5.674214   5.581671   6.603706   4.560303
    22  O    3.875213   3.816190   3.723962   4.864279   3.082953
    23  H    3.070595   2.899990   2.905670   3.923547   2.124850
                    6          7          8          9         10
     6  H    0.000000
     7  O    1.990262   0.000000
     8  H    4.231830   3.649314   0.000000
     9  C    4.687141   3.729018   1.090580   0.000000
    10  H    4.277054   2.939438   1.769309   1.092000   0.000000
    11  H    5.685104   4.610380   1.759340   1.089637   1.765204
    12  C    5.051570   4.352998   2.161422   1.522461   2.168812
    13  H    5.693953   5.250244   2.479970   2.153319   3.067155
    14  H    5.812998   4.863196   3.060899   2.153804   2.532919
    15  C    4.138598   3.809425   2.831065   2.542167   2.782018
    16  H    3.741072   3.102262   3.208768   2.794704   2.588768
    17  C    5.225953   5.116147   4.220565   3.887668   4.202651
    18  H    5.847228   5.888873   4.362874   4.146748   4.704902
    19  H    5.964712   5.559363   4.761354   4.194978   4.417095
    20  O    5.025303   5.270551   5.158389   4.965463   5.116625
    21  H    4.393515   4.956630   4.911232   4.920261   5.093800
    22  O    3.368097   3.687557   2.719688   2.986581   3.314167
    23  H    2.486901   2.846565   2.499868   2.907216   3.003169
                   11         12         13         14         15
    11  H    0.000000
    12  C    2.169247   0.000000
    13  H    2.515334   1.092840   0.000000
    14  H    2.478064   1.093039   1.758266   0.000000
    15  C    3.487394   1.522637   2.139009   2.133659   0.000000
    16  H    3.773083   2.152593   3.046986   2.464686   1.096652
    17  C    4.684268   2.519477   2.720742   2.732361   1.518542
    18  H    4.820547   2.726892   2.468537   3.044707   2.141236
    19  H    4.856216   2.772805   3.077582   2.534460   2.150813
    20  O    5.877620   3.769050   4.030107   4.036041   2.424195
    21  H    5.898789   3.900852   4.117545   4.400141   2.467511
    22  O    3.995537   2.444390   2.706343   3.363566   1.424103
    23  H    3.965718   2.836791   3.292920   3.758986   1.960516
                   16         17         18         19         20
    16  H    0.000000
    17  C    2.134310   0.000000
    18  H    3.039838   1.097851   0.000000
    19  H    2.460816   1.090267   1.771367   0.000000
    20  O    2.664348   1.407830   2.070494   2.020163   0.000000
    21  H    2.774761   1.909994   2.373137   2.793173   0.960659
    22  O    2.060980   2.350646   2.624826   3.307303   2.753974
    23  H    2.166949   3.148773   3.560998   4.007688   3.425447
                   21         22         23
    21  H    0.000000
    22  O    2.267648   0.000000
    23  H    2.884173   0.967953   0.000000
 Stoichiometry    C6H14O3(3)
 Framework group  C1[X(C6H14O3)]
 Deg. of freedom    63
 Full point group                 C1      NOp   1
 Largest Abelian subgroup         C1      NOp   1
 Largest concise Abelian subgroup C1      NOp   1
                         Standard orientation:                         
 ---------------------------------------------------------------------
 Center     Atomic      Atomic             Coordinates (Angstroms)
 Number     Number       Type             X           Y           Z
 ---------------------------------------------------------------------
      1          1           0        3.073110    0.875048   -0.596178
      2          6           0        3.242762   -0.187703   -0.757674
      3          1           0        3.069842   -0.419583   -1.806129
      4          1           0        4.281300   -0.419219   -0.505529
      5          6           0        2.276856   -1.002461    0.080211
      6          1           0        2.240589   -2.081707   -0.119738
      7          8           0        2.277765   -0.747012    1.356185
      8          1           0        0.886790    1.875189   -0.766725
      9          6           0        0.354871    2.202249    0.127399
     10          1           0        0.883251    1.816168    1.001596
     11          1           0        0.401342    3.290440    0.158845
     12          6           0       -1.086585    1.713024    0.100013
     13          1           0       -1.584404    2.080852   -0.800641
     14          1           0       -1.631153    2.118538    0.956599
     15          6           0       -1.205713    0.195481    0.136018
     16          1           0       -0.758870   -0.184186    1.062748
     17          6           0       -2.653368   -0.259958    0.082741
     18          1           0       -3.118970    0.147402   -0.824204
     19          1           0       -3.197247    0.125875    0.945301
     20          8           0       -2.761787   -1.663251    0.114359
     21          1           0       -2.132498   -1.991275   -0.533144
     22          8           0       -0.560246   -0.418129   -0.975255
     23          1           0        0.368126   -0.570206   -0.747372
 ---------------------------------------------------------------------
 Rotational constants (GHZ):           1.9274528           0.7728853           0.6393187
 Standard basis: Aug-CC-pVTZ (5D, 7F)
 There are   845 symmetry adapted cartesian basis functions of A   symmetry.
 There are   736 symmetry adapted basis functions of A   symmetry.
   736 basis functions,  1026 primitive gaussians,   845 cartesian basis functions
    38 alpha electrons       36 beta electrons
       nuclear repulsion energy       475.7040322074 Hartrees.
 NAtoms=   23 NActive=   23 NUniq=   23 SFac= 1.00D+00 NAtFMM=   60 NAOKFM=F Big=F
 Integral buffers will be    131072 words long.
 Raffenetti 2 integral format.
 Two-electron integral symmetry is turned on.
 Nuclear repulsion after empirical dispersion term =      475.6900992597 Hartrees.
 One-electron integrals computed using PRISM.
 NBasis=   736 RedAO= T EigKep=  3.44D-06  NBF=   736
 NBsUse=   736 1.00D-06 EigRej= -1.00D+00 NBFU=   736
 Initial guess from the checkpoint file:  "Forward-wb-opt.chk"
 B after Tr=     0.000000   -0.000000    0.000000
         Rot=    0.999990    0.004132   -0.000366   -0.001672 Ang=   0.51 deg.
 Initial guess <Sx>= 0.0000 <Sy>= 0.0000 <Sz>= 1.0000 <S**2>= 2.0072 S= 1.0024
 ExpMin= 2.53D-02 ExpMax= 1.53D+04 ExpMxC= 5.22D+02 IAcc=3 IRadAn=         7 AccDes= 0.00D+00
 Harris functional with IExCor= 4639 and IRadAn=       7 diagonalized for initial guess.
 HarFok:  IExCor= 4639 AccDes= 0.00D+00 IRadAn=         7 IDoV= 1 UseB2=F ITyADJ=14
 ICtDFT=  3500011 ScaDFX=  1.000000  1.000000  1.000000  1.000000
 FoFCou: FMM=F IPFlag=           0 FMFlag=      100000 FMFlg1=           0
         NFxFlg=           0 DoJE=T BraDBF=F KetDBF=T FulRan=T
         wScrn=  0.000000 ICntrl=       500 IOpCl=  0 I1Cent=   200000004 NGrid=           0
         NMat0=    1 NMatS0=      1 NMatT0=    0 NMatD0=    1 NMtDS0=    0 NMtDT0=    0
 Petite list used in FoFCou.
 Requested convergence on RMS density matrix=1.00D-08 within 128 cycles.
 Requested convergence on MAX density matrix=1.00D-06.
 Requested convergence on             energy=1.00D-06.
 No special actions if energy rises.
 SCF Done:  E(UwB97XD) =  -462.646727833     A.U. after   14 cycles
            NFock= 14  Conv=0.39D-08     -V/T= 2.0059
 <Sx>= 0.0000 <Sy>= 0.0000 <Sz>= 1.0000 <S**2>= 2.0072 S= 1.0024
 <L.S>=  0.00000000000    
 Annihilation of the first spin contaminant:
 S**2 before annihilation     2.0072,   after     2.0000
 Calling FoFJK, ICntrl=      2127 FMM=F ISym2X=0 I1Cent= 0 IOpClX= 1 NMat=1 NMatS=1 NMatT=0.
 ***** Axes restored to original set *****
 -------------------------------------------------------------------
 Center     Atomic                   Forces (Hartrees/Bohr)
 Number     Number              X              Y              Z
 -------------------------------------------------------------------
      1        1          -0.000004644   -0.000025775   -0.000082169
      2        6           0.000119029   -0.000197207    0.000109845
      3        1          -0.000115301    0.000092779    0.000079026
      4        1          -0.000089082    0.000001735    0.000086412
      5        6           0.000534019    0.000143948   -0.000461753
      6        1          -0.000068856   -0.000088895   -0.000023246
      7        8          -0.000286386    0.000007687    0.000058747
      8        1           0.000116410   -0.000110532    0.000198593
      9        6          -0.000119106   -0.000001677   -0.000074115
     10        1           0.000083777    0.000014043   -0.000143966
     11        1          -0.000014999   -0.000038971    0.000069640
     12        6           0.000081776    0.000043082   -0.000088712
     13        1          -0.000008028    0.000025571    0.000028517
     14        1          -0.000055649   -0.000003564   -0.000042347
     15        6           0.000032827   -0.000305044   -0.000034781
     16        1          -0.000020884    0.000110005   -0.000044849
     17        6          -0.000183872   -0.000048459    0.000258201
     18        1           0.000080400    0.000041974   -0.000001181
     19        1           0.000077377    0.000019846   -0.000052306
     20        8           0.000143673   -0.000048862   -0.000082231
     21        1          -0.000056200   -0.000050600    0.000020735
     22        8           0.000571323    0.000238047   -0.000110021
     23        1          -0.000817602    0.000180867    0.000331961
 -------------------------------------------------------------------
 Cartesian Forces:  Max     0.000817602 RMS     0.000184500

 GradGradGradGradGradGradGradGradGradGradGradGradGradGradGradGradGradGrad
 Berny optimization.
 Using GEDIIS/GDIIS optimizer.
 FormGI is forming the generalized inverse of G from B-inverse, IUseBI=4.
 Internal  Forces:  Max     0.000675186 RMS     0.000132242
 Search for a local minimum.
 Step number   7 out of a maximum of  117
 All quantities printed in internal units (Hartrees-Bohrs-Radians)
 Mixed Optimization -- En-DIIS/RFO-DIIS
 Swapping is turned off.
 Update second derivatives using D2CorX and points    1    2    3    4    5
                                                      6    7
 DE= -1.36D-05 DEPred=-1.30D-05 R= 1.05D+00
 TightC=F SS=  1.41D+00  RLast= 3.19D-02 DXNew= 8.4853D-01 9.5577D-02
 Trust test= 1.05D+00 RLast= 3.19D-02 DXMaxT set to 5.05D-01
 ITU=  1  1  1  1  0  1  0
     Eigenvalues ---    0.00146   0.00451   0.00473   0.00483   0.00526
     Eigenvalues ---    0.01033   0.01248   0.01554   0.01599   0.03559
     Eigenvalues ---    0.03610   0.04190   0.04458   0.04594   0.04915
     Eigenvalues ---    0.05065   0.05361   0.05597   0.05686   0.05723
     Eigenvalues ---    0.05975   0.05985   0.07976   0.08530   0.09687
     Eigenvalues ---    0.11695   0.11895   0.12280   0.13973   0.15953
     Eigenvalues ---    0.15993   0.16000   0.16000   0.16018   0.16069
     Eigenvalues ---    0.16197   0.17176   0.18089   0.19452   0.20940
     Eigenvalues ---    0.22074   0.27973   0.30222   0.30528   0.30869
     Eigenvalues ---    0.33785   0.33893   0.34001   0.34251   0.34440
     Eigenvalues ---    0.34457   0.34492   0.34727   0.34790   0.34855
     Eigenvalues ---    0.34971   0.35107   0.36100   0.44373   0.44645
     Eigenvalues ---    0.55337   0.57990   0.66923
 En-DIIS/RFO-DIIS/Sim-DIIS IScMMF=       -3 using points:     7    6    5    4    3    2    1
 RFO step:  Lambda=-2.97210628D-05.
 DidBck=F Rises=F RFO-DIIS coefs:    3.00000   -1.39310   -1.88032    1.49864    0.08055
                  RFO-DIIS coefs:   -0.22582   -0.07994
 Iteration  1 RMS(Cart)=  0.02474647 RMS(Int)=  0.00032551
 Iteration  2 RMS(Cart)=  0.00050084 RMS(Int)=  0.00010876
 Iteration  3 RMS(Cart)=  0.00000022 RMS(Int)=  0.00010876
 Variable       Old X    -DE/DX   Delta X   Delta X   Delta X     New X
                                 (Linear)    (Quad)   (Total)
    R1        2.05651  -0.00001  -0.00006   0.00004  -0.00003   2.05648
    R2        2.05531  -0.00010  -0.00016  -0.00007  -0.00024   2.05508
    R3        2.06641  -0.00006  -0.00006  -0.00010  -0.00016   2.06626
    R4        2.86520  -0.00024  -0.00013  -0.00040  -0.00052   2.86467
    R5        2.07532   0.00008   0.00015  -0.00010   0.00005   2.07537
    R6        2.45909   0.00007   0.00012   0.00031   0.00043   2.45952
    R7        4.01539  -0.00002   0.01047   0.00583   0.01629   4.03168
    R8        2.06090  -0.00003  -0.00003  -0.00010  -0.00013   2.06077
    R9        2.06358  -0.00008   0.00014  -0.00007   0.00007   2.06365
   R10        2.05911  -0.00006  -0.00009  -0.00002  -0.00011   2.05900
   R11        2.87703  -0.00001   0.00000   0.00003   0.00003   2.87706
   R12        2.06517  -0.00002  -0.00000  -0.00006  -0.00006   2.06510
   R13        2.06554   0.00000  -0.00000   0.00004   0.00004   2.06558
   R14        2.87737  -0.00005   0.00022   0.00004   0.00026   2.87763
   R15        2.07237  -0.00005  -0.00025   0.00009  -0.00016   2.07221
   R16        2.86963  -0.00001  -0.00023   0.00023   0.00000   2.86963
   R17        2.69117  -0.00028  -0.00022  -0.00031  -0.00053   2.69063
   R18        2.07464  -0.00003  -0.00003   0.00003  -0.00001   2.07463
   R19        2.06031  -0.00007  -0.00009  -0.00008  -0.00017   2.06014
   R20        2.66041   0.00008   0.00021  -0.00029  -0.00008   2.66034
   R21        1.81538  -0.00003   0.00000  -0.00005  -0.00005   1.81533
   R22        1.82917  -0.00068  -0.00085  -0.00067  -0.00152   1.82765
    A1        1.90336  -0.00005  -0.00014  -0.00020  -0.00035   1.90302
    A2        1.89716   0.00003   0.00044  -0.00018   0.00027   1.89742
    A3        1.92139   0.00009   0.00026   0.00030   0.00056   1.92195
    A4        1.90513   0.00013   0.00027   0.00049   0.00075   1.90588
    A5        1.89322  -0.00007  -0.00038  -0.00011  -0.00048   1.89274
    A6        1.94318  -0.00012  -0.00045  -0.00029  -0.00074   1.94244
    A7        2.03590  -0.00006   0.00037  -0.00002   0.00005   2.03595
    A8        2.02188   0.00016  -0.00115   0.00052  -0.00020   2.02167
    A9        1.82111   0.00040   0.01477   0.01379   0.02856   1.84967
   A10        1.95138  -0.00002   0.00040   0.00028   0.00053   1.95191
   A11        1.67030  -0.00015   0.00362   0.00195   0.00534   1.67564
   A12        1.92047  -0.00040  -0.01799  -0.01717  -0.03517   1.88530
   A13        1.89052  -0.00018  -0.00030  -0.00094  -0.00124   1.88928
   A14        1.87796   0.00007   0.00083   0.00015   0.00098   1.87894
   A15        1.92909   0.00004   0.00055  -0.00044   0.00011   1.92920
   A16        1.88530  -0.00006  -0.00064   0.00023  -0.00040   1.88490
   A17        1.93790   0.00015  -0.00058   0.00075   0.00017   1.93807
   A18        1.94101  -0.00003   0.00014   0.00021   0.00035   1.94136
   A19        1.91554   0.00010   0.00008   0.00008   0.00016   1.91571
   A20        1.91601   0.00009  -0.00015   0.00027   0.00012   1.91613
   A21        1.97568  -0.00030  -0.00071  -0.00030  -0.00101   1.97468
   A22        1.86924  -0.00007  -0.00014  -0.00007  -0.00021   1.86903
   A23        1.89579   0.00006   0.00049  -0.00045   0.00004   1.89583
   A24        1.88835   0.00013   0.00046   0.00047   0.00093   1.88928
   A25        1.91044  -0.00004  -0.00021  -0.00031  -0.00052   1.90992
   A26        1.95268   0.00029   0.00056   0.00034   0.00089   1.95357
   A27        1.95575  -0.00031  -0.00034  -0.00044  -0.00078   1.95498
   A28        1.89047  -0.00012  -0.00018   0.00005  -0.00013   1.89034
   A29        1.90241   0.00011   0.00070  -0.00014   0.00056   1.90297
   A30        1.84989   0.00007  -0.00051   0.00053   0.00001   1.84990
   A31        1.89864  -0.00006  -0.00044  -0.00004  -0.00049   1.89816
   A32        1.91949  -0.00005  -0.00032  -0.00002  -0.00034   1.91914
   A33        1.95151  -0.00003  -0.00008  -0.00001  -0.00010   1.95141
   A34        1.88672   0.00003   0.00017   0.00007   0.00024   1.88696
   A35        1.93451   0.00003   0.00003   0.00026   0.00029   1.93480
   A36        1.87189   0.00008   0.00068  -0.00026   0.00041   1.87230
   A37        1.84915   0.00011   0.00069  -0.00020   0.00049   1.84964
   A38        1.89515  -0.00020   0.00070  -0.00079  -0.00009   1.89506
   A39        3.20073   0.00018   0.00617  -0.00369   0.00258   3.20330
   A40        3.30335  -0.00029  -0.00423   0.00522   0.00094   3.30429
    D1        2.97314  -0.00004  -0.00200  -0.00099  -0.00297   2.97017
    D2       -0.95700   0.00005  -0.00228   0.00007  -0.00228  -0.95928
    D3        1.15686  -0.00007  -0.01495  -0.01131  -0.02621   1.13064
    D4        0.89177   0.00001  -0.00175  -0.00085  -0.00259   0.88918
    D5       -3.03837   0.00010  -0.00203   0.00020  -0.00190  -3.04027
    D6       -0.92451  -0.00002  -0.01471  -0.01117  -0.02583  -0.95034
    D7       -1.20485  -0.00002  -0.00156  -0.00121  -0.00275  -1.20759
    D8        1.14820   0.00007  -0.00184  -0.00015  -0.00206   1.14614
    D9       -3.02113  -0.00006  -0.01452  -0.01153  -0.02599  -3.04712
   D10       -2.03974  -0.00011   0.01594   0.01640   0.03305  -2.00668
   D11        2.14844  -0.00006   0.01124   0.01078   0.02190   2.17034
   D12        0.14370   0.00012   0.01481   0.01369   0.02790   0.17160
   D13       -1.00692  -0.00007  -0.00409  -0.00139  -0.00548  -1.01240
   D14       -3.05699  -0.00010  -0.00387  -0.00152  -0.00539  -3.06239
   D15        1.11424  -0.00012  -0.00388  -0.00212  -0.00599   1.10825
   D16       -3.10544   0.00003  -0.00370  -0.00041  -0.00411  -3.10955
   D17        1.12768   0.00000  -0.00348  -0.00054  -0.00402   1.12365
   D18       -0.98427  -0.00002  -0.00348  -0.00114  -0.00462  -0.98890
   D19        1.07786   0.00003  -0.00259  -0.00136  -0.00395   1.07391
   D20       -0.97221   0.00000  -0.00237  -0.00149  -0.00386  -0.97608
   D21       -3.08417  -0.00002  -0.00238  -0.00208  -0.00446  -3.08863
   D22        1.06358  -0.00004  -0.00415   0.00062  -0.00353   1.06005
   D23       -3.12397  -0.00003  -0.00416   0.00070  -0.00347  -3.12744
   D24       -1.04907   0.00005  -0.00467   0.00130  -0.00337  -1.05244
   D25       -3.08738  -0.00007  -0.00416   0.00020  -0.00396  -3.09134
   D26       -0.99175  -0.00005  -0.00417   0.00027  -0.00390  -0.99564
   D27        1.08316   0.00002  -0.00468   0.00088  -0.00380   1.07936
   D28       -1.06392  -0.00005  -0.00382   0.00013  -0.00369  -1.06761
   D29        1.03170  -0.00004  -0.00383   0.00021  -0.00362   1.02808
   D30        3.10661   0.00004  -0.00434   0.00081  -0.00353   3.10308
   D31        0.99798  -0.00009  -0.00163  -0.00063  -0.00226   0.99573
   D32       -1.06532  -0.00007  -0.00137  -0.00069  -0.00206  -1.06738
   D33        3.14025  -0.00012  -0.00195  -0.00034  -0.00229   3.13796
   D34        3.10526  -0.00004  -0.00166  -0.00078  -0.00244   3.10282
   D35        1.04195  -0.00001  -0.00141  -0.00083  -0.00224   1.03971
   D36       -1.03566  -0.00006  -0.00199  -0.00048  -0.00247  -1.03813
   D37       -1.13856   0.00007  -0.00120  -0.00064  -0.00184  -1.14040
   D38        3.08132   0.00010  -0.00095  -0.00069  -0.00164   3.07967
   D39        1.00371   0.00005  -0.00153  -0.00035  -0.00187   1.00183
   D40        1.53372  -0.00007  -0.00206   0.00077  -0.00128   1.53244
   D41       -0.58356   0.00011  -0.00205   0.00155  -0.00050  -0.58406
   D42       -2.61488   0.00015  -0.00191   0.00127  -0.00064  -2.61551
   D43       -0.83290  -0.00001  -0.00041  -0.00013  -0.00054  -0.83344
   D44        1.28881  -0.00008  -0.00101  -0.00001  -0.00102   1.28778
   D45       -2.93847   0.00002  -0.00039   0.00007  -0.00033  -2.93879
         Item               Value     Threshold  Converged?
 Maximum Force            0.000675     0.000450     NO 
 RMS     Force            0.000132     0.000300     YES
 Maximum Displacement     0.102839     0.001800     NO 
 RMS     Displacement     0.024877     0.001200     NO 
 Predicted change in Energy=-1.271244D-05
 GradGradGradGradGradGradGradGradGradGradGradGradGradGradGradGradGradGrad

                          Input orientation:                          
 ---------------------------------------------------------------------
 Center     Atomic      Atomic             Coordinates (Angstroms)
 Number     Number       Type             X           Y           Z
 ---------------------------------------------------------------------
      1          1           0        2.846016    0.956479   -0.836003
      2          6           0        3.157964   -0.073117   -0.672012
      3          1           0        3.063792   -0.625028   -1.604312
      4          1           0        4.204816   -0.076470   -0.356343
      5          6           0        2.268039   -0.728648    0.365450
      6          1           0        2.378255   -1.813732    0.494184
      7          8           0        2.180000   -0.112028    1.508248
      8          1           0        0.541601    1.549281   -1.286676
      9          6           0       -0.035627    2.080539   -0.529186
     10          1           0        0.526552    2.058744    0.406775
     11          1           0       -0.120584    3.119347   -0.846743
     12          6           0       -1.407270    1.442397   -0.358014
     13          1           0       -1.938245    1.445959   -1.313147
     14          1           0       -2.004208    2.030883    0.343503
     15          6           0       -1.341211    0.010630    0.156308
     16          1           0       -0.855923   -0.001738    1.139569
     17          6           0       -2.721938   -0.605393    0.298017
     18          1           0       -3.230002   -0.560464   -0.674157
     19          1           0       -3.312060   -0.034978    1.015564
     20          8           0       -2.657581   -1.930448    0.769143
     21          1           0       -1.990765   -2.369053    0.234543
     22          8           0       -0.620446   -0.841334   -0.727957
     23          1           0        0.317772   -0.803005   -0.496314
 ---------------------------------------------------------------------
                    Distance matrix (angstroms):
                    1          2          3          4          5
     1  H    0.000000
     2  C    1.088243   0.000000
     3  H    1.771691   1.087500   0.000000
     4  H    1.772963   1.093416   1.777717   0.000000
     5  C    2.148767   1.515920   2.126951   2.167355   0.000000
     6  H    3.108419   2.235553   2.507322   2.660413   1.098238
     7  O    2.660977   2.389866   3.276016   2.752788   1.301521
     8  H    2.421744   3.139321   3.345139   4.114332   3.301373
     9  C    3.108297   3.854563   4.252339   4.760664   3.741495
    10  H    2.852963   3.554285   4.205317   4.321009   3.286950
    11  H    3.671352   4.579435   4.973379   5.400262   4.688496
    12  C    4.307555   4.820450   5.081131   5.813989   4.329519
    13  H    4.832847   5.356303   5.421635   6.400817   5.023886
    14  H    5.105903   5.666225   6.044209   6.594141   5.086019
    15  C    4.405926   4.575555   4.786219   5.570351   3.690116
    16  H    4.304116   4.404339   4.825094   5.277728   3.299515
    17  C    5.893009   5.983103   6.090477   6.977670   4.991955
    18  H    6.264608   6.406529   6.362484   7.457331   5.597993
    19  H    6.506396   6.686596   6.918337   7.641157   5.660506
    20  O    6.418756   6.272732   6.330207   7.196975   5.086160
    21  H    5.966547   5.709866   5.654340   6.632519   4.565685
    22  O    3.906426   3.856120   3.793203   4.899619   3.090563
    23  H    3.098901   2.937736   2.966472   3.956837   2.133473
                    6          7          8          9         10
     6  H    0.000000
     7  O    1.990835   0.000000
     8  H    4.225472   3.640865   0.000000
     9  C    4.694620   3.723908   1.090513   0.000000
    10  H    4.293310   2.942683   1.768490   1.092037   0.000000
    11  H    5.690127   4.613074   1.759869   1.089578   1.764928
    12  C    5.065453   4.332168   2.161466   1.522475   2.168975
    13  H    5.702999   5.229487   2.482139   2.153425   3.067387
    14  H    5.831787   4.843170   3.061138   2.153918   2.531704
    15  C    4.156547   3.773819   2.827478   2.541452   2.783171
    16  H    3.762944   3.060215   3.200843   2.791686   2.587240
    17  C    5.245049   5.073171   4.219545   3.887771   4.202635
    18  H    5.864150   5.850821   4.364767   4.147282   4.705355
    19  H    5.984604   5.514653   4.760345   4.194840   4.414661
    20  O    5.044687   5.220643   5.154578   4.964708   5.116998
    21  H    4.411817   4.910373   4.907171   4.919829   5.096266
    22  O    3.381034   3.657184   2.716166   2.986447   3.318685
    23  H    2.499649   2.821987   2.491589   2.905305   3.008117
                   11         12         13         14         15
    11  H    0.000000
    12  C    2.169464   0.000000
    13  H    2.514289   1.092806   0.000000
    14  H    2.479814   1.093059   1.758118   0.000000
    15  C    3.487142   1.522777   2.139139   2.134486   0.000000
    16  H    3.771913   2.152270   3.046812   2.466542   1.096567
    17  C    4.685211   2.520352   2.723613   2.732610   1.518543
    18  H    4.820713   2.726491   2.470360   3.041921   2.140876
    19  H    4.858340   2.774451   3.082765   2.535730   2.150499
    20  O    5.877743   3.769595   4.031563   4.037352   2.424083
    21  H    5.898244   3.901120   4.117331   4.401305   2.467981
    22  O    3.993866   2.443640   2.703840   3.363399   1.423822
    23  H    3.962297   2.834912   3.288566   3.758697   1.959628
                   16         17         18         19         20
    16  H    0.000000
    17  C    2.134156   0.000000
    18  H    3.039412   1.097848   0.000000
    19  H    2.459490   1.090179   1.771447   0.000000
    20  O    2.665166   1.407790   2.070661   2.020364   0.000000
    21  H    2.776890   1.910272   2.373276   2.793513   0.960633
    22  O    2.061074   2.350439   2.625180   3.306791   2.752708
    23  H    2.166957   3.147992   3.560500   4.006410   3.424214
                   21         22         23
    21  H    0.000000
    22  O    2.266740   0.000000
    23  H    2.883748   0.967151   0.000000
 Stoichiometry    C6H14O3(3)
 Framework group  C1[X(C6H14O3)]
 Deg. of freedom    63
 Full point group                 C1      NOp   1
 Largest Abelian subgroup         C1      NOp   1
 Largest concise Abelian subgroup C1      NOp   1
                         Standard orientation:                         
 ---------------------------------------------------------------------
 Center     Atomic      Atomic             Coordinates (Angstroms)
 Number     Number       Type             X           Y           Z
 ---------------------------------------------------------------------
      1          1           0        3.092568    0.888296   -0.545968
      2          6           0        3.274293   -0.170038   -0.722540
      3          1           0        3.142821   -0.380672   -1.781315
      4          1           0        4.303341   -0.402082   -0.434833
      5          6           0        2.281827   -1.007176    0.059908
      6          1           0        2.257783   -2.081700   -0.165805
      7          8           0        2.233904   -0.780330    1.340611
      8          1           0        0.889948    1.871717   -0.760894
      9          6           0        0.357890    2.200941    0.132271
     10          1           0        0.885193    1.813668    1.006637
     11          1           0        0.407122    3.288943    0.164033
     12          6           0       -1.084642    1.714894    0.104170
     13          1           0       -1.582583    2.087297   -0.794493
     14          1           0       -1.627752    2.118142    0.962774
     15          6           0       -1.205439    0.197200    0.133520
     16          1           0       -0.754730   -0.186827    1.056475
     17          6           0       -2.653463   -0.257565    0.084657
     18          1           0       -3.123218    0.156337   -0.817167
     19          1           0       -3.192446    0.122759    0.952609
     20          8           0       -2.761914   -1.660991    0.107180
     21          1           0       -2.136552   -1.985026   -0.546073
     22          8           0       -0.565438   -0.410780   -0.983632
     23          1           0        0.363292   -0.563575   -0.761158
 ---------------------------------------------------------------------
 Rotational constants (GHZ):           1.9322963           0.7737790           0.6384690
 Standard basis: Aug-CC-pVTZ (5D, 7F)
 There are   845 symmetry adapted cartesian basis functions of A   symmetry.
 There are   736 symmetry adapted basis functions of A   symmetry.
   736 basis functions,  1026 primitive gaussians,   845 cartesian basis functions
    38 alpha electrons       36 beta electrons
       nuclear repulsion energy       475.7318735893 Hartrees.
 NAtoms=   23 NActive=   23 NUniq=   23 SFac= 1.00D+00 NAtFMM=   60 NAOKFM=F Big=F
 Integral buffers will be    131072 words long.
 Raffenetti 2 integral format.
 Two-electron integral symmetry is turned on.
 Nuclear repulsion after empirical dispersion term =      475.7179614630 Hartrees.
 One-electron integrals computed using PRISM.
 NBasis=   736 RedAO= T EigKep=  3.45D-06  NBF=   736
 NBsUse=   736 1.00D-06 EigRej= -1.00D+00 NBFU=   736
 Initial guess from the checkpoint file:  "Forward-wb-opt.chk"
 B after Tr=    -0.000000    0.000000   -0.000000
         Rot=    0.999990   -0.003919    0.001899    0.000612 Ang=  -0.50 deg.
 Initial guess <Sx>= 0.0000 <Sy>= 0.0000 <Sz>= 1.0000 <S**2>= 2.0072 S= 1.0024
 ExpMin= 2.53D-02 ExpMax= 1.53D+04 ExpMxC= 5.22D+02 IAcc=3 IRadAn=         7 AccDes= 0.00D+00
 Harris functional with IExCor= 4639 and IRadAn=       7 diagonalized for initial guess.
 HarFok:  IExCor= 4639 AccDes= 0.00D+00 IRadAn=         7 IDoV= 1 UseB2=F ITyADJ=14
 ICtDFT=  3500011 ScaDFX=  1.000000  1.000000  1.000000  1.000000
 FoFCou: FMM=F IPFlag=           0 FMFlag=      100000 FMFlg1=           0
         NFxFlg=           0 DoJE=T BraDBF=F KetDBF=T FulRan=T
         wScrn=  0.000000 ICntrl=       500 IOpCl=  0 I1Cent=   200000004 NGrid=           0
         NMat0=    1 NMatS0=      1 NMatT0=    0 NMatD0=    1 NMtDS0=    0 NMtDT0=    0
 Petite list used in FoFCou.
 Requested convergence on RMS density matrix=1.00D-08 within 128 cycles.
 Requested convergence on MAX density matrix=1.00D-06.
 Requested convergence on             energy=1.00D-06.
 No special actions if energy rises.
 SCF Done:  E(UwB97XD) =  -462.646748610     A.U. after   15 cycles
            NFock= 15  Conv=0.70D-08     -V/T= 2.0059
 <Sx>= 0.0000 <Sy>= 0.0000 <Sz>= 1.0000 <S**2>= 2.0072 S= 1.0024
 <L.S>=  0.00000000000    
 Annihilation of the first spin contaminant:
 S**2 before annihilation     2.0072,   after     2.0000
 Calling FoFJK, ICntrl=      2127 FMM=F ISym2X=0 I1Cent= 0 IOpClX= 1 NMat=1 NMatS=1 NMatT=0.
 ***** Axes restored to original set *****
 -------------------------------------------------------------------
 Center     Atomic                   Forces (Hartrees/Bohr)
 Number     Number              X              Y              Z
 -------------------------------------------------------------------
      1        1          -0.000010844    0.000013172   -0.000041086
      2        6          -0.000021510   -0.000196023    0.000083660
      3        1          -0.000051094    0.000047474    0.000024290
      4        1          -0.000023462    0.000014058    0.000020863
      5        6           0.000239777    0.000187386   -0.000316009
      6        1          -0.000084749   -0.000026018   -0.000007683
      7        8          -0.000138047   -0.000038999    0.000104711
      8        1           0.000105289   -0.000066981    0.000051682
      9        6          -0.000061314   -0.000009422    0.000045773
     10        1           0.000005455    0.000008972   -0.000083376
     11        1          -0.000005515   -0.000028993    0.000001065
     12        6           0.000067653    0.000000654   -0.000047584
     13        1           0.000003443    0.000002457    0.000003508
     14        1          -0.000031704   -0.000035592   -0.000014733
     15        6          -0.000078164   -0.000129235    0.000078900
     16        1           0.000018646    0.000051132   -0.000029653
     17        6          -0.000080372    0.000017709    0.000107255
     18        1           0.000015753    0.000000729    0.000009961
     19        1           0.000015178    0.000002128   -0.000016352
     20        8           0.000044387   -0.000024297   -0.000027551
     21        1          -0.000021509   -0.000003941    0.000004298
     22        8           0.000200298    0.000165067   -0.000148144
     23        1          -0.000107594    0.000048563    0.000196203
 -------------------------------------------------------------------
 Cartesian Forces:  Max     0.000316009 RMS     0.000087267

 GradGradGradGradGradGradGradGradGradGradGradGradGradGradGradGradGradGrad
 Berny optimization.
 Using GEDIIS/GDIIS optimizer.
 FormGI is forming the generalized inverse of G from B-inverse, IUseBI=4.
 Internal  Forces:  Max     0.000272470 RMS     0.000068194
 Search for a local minimum.
 Step number   8 out of a maximum of  117
 All quantities printed in internal units (Hartrees-Bohrs-Radians)
 Mixed Optimization -- En-DIIS/RFO-DIIS
 Swapping is turned off.
 Update second derivatives using D2CorX and points    1    2    3    4    5
                                                      6    7    8
 DE= -2.08D-05 DEPred=-1.27D-05 R= 1.63D+00
 TightC=F SS=  1.41D+00  RLast= 8.46D-02 DXNew= 8.4853D-01 2.5366D-01
 Trust test= 1.63D+00 RLast= 8.46D-02 DXMaxT set to 5.05D-01
 ITU=  1  1  1  1  1  0  1  0
     Eigenvalues ---    0.00124   0.00412   0.00471   0.00492   0.00524
     Eigenvalues ---    0.00948   0.01223   0.01447   0.01597   0.03280
     Eigenvalues ---    0.03609   0.04178   0.04456   0.04657   0.04915
     Eigenvalues ---    0.05067   0.05364   0.05589   0.05662   0.05723
     Eigenvalues ---    0.05975   0.05987   0.07970   0.08530   0.09144
     Eigenvalues ---    0.11699   0.12074   0.12266   0.13973   0.15915
     Eigenvalues ---    0.15996   0.16000   0.16001   0.16019   0.16081
     Eigenvalues ---    0.16189   0.17056   0.18091   0.19512   0.20781
     Eigenvalues ---    0.22060   0.26603   0.30209   0.30457   0.30822
     Eigenvalues ---    0.33566   0.33893   0.33937   0.34158   0.34419
     Eigenvalues ---    0.34454   0.34482   0.34713   0.34775   0.34853
     Eigenvalues ---    0.34964   0.35121   0.35517   0.43583   0.44663
     Eigenvalues ---    0.55344   0.55471   0.66910
 En-DIIS/RFO-DIIS/Sim-DIIS IScMMF=       -3 using points:     8    7    6    5    4    3    2    1
 RFO step:  Lambda=-8.05983892D-06.
 DidBck=F Rises=F RFO-DIIS coefs:    1.15965    0.75507   -0.56634   -1.72871    1.38665
                  RFO-DIIS coefs:    0.20828   -0.28645    0.07184
 Iteration  1 RMS(Cart)=  0.00641536 RMS(Int)=  0.00003323
 Iteration  2 RMS(Cart)=  0.00003183 RMS(Int)=  0.00002190
 Iteration  3 RMS(Cart)=  0.00000000 RMS(Int)=  0.00002190
 Variable       Old X    -DE/DX   Delta X   Delta X   Delta X     New X
                                 (Linear)    (Quad)   (Total)
    R1        2.05648   0.00002  -0.00001   0.00010   0.00009   2.05657
    R2        2.05508  -0.00004  -0.00021   0.00008  -0.00013   2.05495
    R3        2.06626  -0.00002  -0.00012   0.00004  -0.00008   2.06617
    R4        2.86467  -0.00017  -0.00040  -0.00025  -0.00065   2.86402
    R5        2.07537   0.00002   0.00019  -0.00019   0.00000   2.07537
    R6        2.45952   0.00008   0.00009   0.00017   0.00026   2.45978
    R7        4.03168  -0.00013   0.00230  -0.00363  -0.00133   4.03035
    R8        2.06077   0.00005  -0.00001   0.00011   0.00010   2.06087
    R9        2.06365  -0.00007  -0.00001  -0.00011  -0.00012   2.06353
   R10        2.05900  -0.00003  -0.00014   0.00004  -0.00010   2.05890
   R11        2.87706  -0.00000   0.00008  -0.00006   0.00002   2.87708
   R12        2.06510  -0.00000  -0.00004  -0.00001  -0.00005   2.06506
   R13        2.06558  -0.00001   0.00000  -0.00001  -0.00001   2.06557
   R14        2.87763  -0.00011   0.00006  -0.00020  -0.00014   2.87749
   R15        2.07221  -0.00002  -0.00016   0.00015  -0.00001   2.07220
   R16        2.86963   0.00003  -0.00023   0.00036   0.00012   2.86975
   R17        2.69063  -0.00007  -0.00040   0.00035  -0.00005   2.69058
   R18        2.07463  -0.00002  -0.00007   0.00005  -0.00002   2.07461
   R19        2.06014  -0.00002  -0.00015   0.00005  -0.00011   2.06003
   R20        2.66034   0.00002   0.00025  -0.00034  -0.00009   2.66024
   R21        1.81533  -0.00002  -0.00003  -0.00005  -0.00007   1.81526
   R22        1.82765  -0.00017  -0.00104   0.00051  -0.00052   1.82713
    A1        1.90302  -0.00003  -0.00045  -0.00009  -0.00053   1.90248
    A2        1.89742  -0.00000   0.00037  -0.00040  -0.00003   1.89740
    A3        1.92195   0.00003   0.00029  -0.00001   0.00028   1.92223
    A4        1.90588   0.00004   0.00062  -0.00005   0.00056   1.90645
    A5        1.89274  -0.00002  -0.00042   0.00019  -0.00023   1.89251
    A6        1.94244  -0.00002  -0.00042   0.00036  -0.00006   1.94237
    A7        2.03595   0.00000   0.00030  -0.00002   0.00038   2.03633
    A8        2.02167   0.00015   0.00007   0.00097   0.00101   2.02268
    A9        1.84967   0.00010   0.00609   0.00094   0.00703   1.85670
   A10        1.95191  -0.00007   0.00028  -0.00039  -0.00015   1.95176
   A11        1.67564  -0.00009   0.00097  -0.00090   0.00007   1.67571
   A12        1.88530  -0.00015  -0.00815  -0.00098  -0.00915   1.87615
   A13        1.88928  -0.00008  -0.00106  -0.00006  -0.00112   1.88816
   A14        1.87894   0.00001   0.00094  -0.00055   0.00039   1.87933
   A15        1.92920   0.00006   0.00048  -0.00021   0.00027   1.92947
   A16        1.88490  -0.00001  -0.00052   0.00048  -0.00004   1.88486
   A17        1.93807   0.00004  -0.00008   0.00031   0.00023   1.93830
   A18        1.94136  -0.00002   0.00021   0.00003   0.00024   1.94159
   A19        1.91571   0.00006   0.00020   0.00005   0.00025   1.91596
   A20        1.91613   0.00007   0.00025   0.00013   0.00038   1.91650
   A21        1.97468  -0.00018  -0.00134   0.00030  -0.00104   1.97363
   A22        1.86903  -0.00003  -0.00017   0.00014  -0.00003   1.86901
   A23        1.89583   0.00003   0.00023  -0.00052  -0.00030   1.89554
   A24        1.88928   0.00006   0.00090  -0.00011   0.00079   1.89007
   A25        1.90992   0.00001  -0.00050   0.00008  -0.00042   1.90950
   A26        1.95357   0.00015   0.00139  -0.00046   0.00093   1.95450
   A27        1.95498  -0.00027  -0.00140  -0.00038  -0.00177   1.95321
   A28        1.89034  -0.00007  -0.00013   0.00026   0.00014   1.89048
   A29        1.90297   0.00006   0.00052  -0.00024   0.00028   1.90326
   A30        1.84990   0.00013   0.00016   0.00076   0.00092   1.85082
   A31        1.89816  -0.00000  -0.00050   0.00060   0.00011   1.89826
   A32        1.91914  -0.00001  -0.00036   0.00033  -0.00004   1.91911
   A33        1.95141  -0.00002  -0.00017  -0.00003  -0.00020   1.95121
   A34        1.88696   0.00000   0.00023  -0.00012   0.00012   1.88708
   A35        1.93480  -0.00000   0.00006   0.00003   0.00009   1.93490
   A36        1.87230   0.00003   0.00077  -0.00084  -0.00007   1.87223
   A37        1.84964   0.00002   0.00072  -0.00082  -0.00010   1.84953
   A38        1.89506  -0.00007  -0.00120   0.00082  -0.00038   1.89469
   A39        3.20330   0.00004   0.00273  -0.00130   0.00142   3.20473
   A40        3.30429  -0.00014  -0.00764   0.00124  -0.00639   3.29791
    D1        2.97017  -0.00005  -0.00139   0.00014  -0.00124   2.96893
    D2       -0.95928   0.00002  -0.00048   0.00065   0.00017  -0.95912
    D3        1.13064  -0.00001  -0.00639   0.00067  -0.00573   1.12492
    D4        0.88918  -0.00002  -0.00077   0.00014  -0.00062   0.88857
    D5       -3.04027   0.00005   0.00014   0.00064   0.00079  -3.03948
    D6       -0.95034   0.00003  -0.00577   0.00067  -0.00511  -0.95545
    D7       -1.20759  -0.00004  -0.00100  -0.00013  -0.00113  -1.20872
    D8        1.14614   0.00002  -0.00009   0.00037   0.00028   1.14642
    D9       -3.04712   0.00000  -0.00600   0.00040  -0.00562  -3.05273
   D10       -2.00668  -0.00005   0.00478   0.00017   0.00482  -2.00186
   D11        2.17034  -0.00003   0.00270   0.00007   0.00291   2.17325
   D12        0.17160   0.00010   0.00406   0.00098   0.00503   0.17663
   D13       -1.01240  -0.00002  -0.00576  -0.00034  -0.00610  -1.01850
   D14       -3.06239  -0.00006  -0.00582  -0.00062  -0.00644  -3.06882
   D15        1.10825  -0.00006  -0.00623  -0.00077  -0.00701   1.10124
   D16       -3.10955   0.00002  -0.00469  -0.00032  -0.00501  -3.11456
   D17        1.12365  -0.00002  -0.00475  -0.00060  -0.00535   1.11830
   D18       -0.98890  -0.00002  -0.00517  -0.00076  -0.00592  -0.99482
   D19        1.07391   0.00001  -0.00413  -0.00115  -0.00528   1.06863
   D20       -0.97608  -0.00002  -0.00419  -0.00143  -0.00562  -0.98170
   D21       -3.08863  -0.00003  -0.00460  -0.00158  -0.00619  -3.09481
   D22        1.06005  -0.00004  -0.00485  -0.00073  -0.00558   1.05447
   D23       -3.12744  -0.00003  -0.00445  -0.00064  -0.00509  -3.13253
   D24       -1.05244   0.00005  -0.00426  -0.00024  -0.00450  -1.05694
   D25       -3.09134  -0.00006  -0.00532  -0.00084  -0.00616  -3.09750
   D26       -0.99564  -0.00005  -0.00492  -0.00075  -0.00567  -1.00132
   D27        1.07936   0.00003  -0.00473  -0.00035  -0.00508   1.07428
   D28       -1.06761  -0.00005  -0.00492  -0.00102  -0.00593  -1.07355
   D29        1.02808  -0.00004  -0.00452  -0.00092  -0.00544   1.02264
   D30        3.10308   0.00004  -0.00433  -0.00052  -0.00485   3.09823
   D31        0.99573  -0.00007  -0.00281   0.00133  -0.00149   0.99424
   D32       -1.06738  -0.00007  -0.00259   0.00092  -0.00167  -1.06905
   D33        3.13796  -0.00009  -0.00320   0.00177  -0.00143   3.13654
   D34        3.10282  -0.00002  -0.00265   0.00132  -0.00133   3.10149
   D35        1.03971  -0.00002  -0.00243   0.00091  -0.00151   1.03820
   D36       -1.03813  -0.00003  -0.00304   0.00177  -0.00127  -1.03940
   D37       -1.14040   0.00009  -0.00203   0.00157  -0.00046  -1.14086
   D38        3.07967   0.00009  -0.00180   0.00116  -0.00064   3.07903
   D39        1.00183   0.00007  -0.00241   0.00201  -0.00040   1.00143
   D40        1.53244  -0.00006  -0.00250   0.00137  -0.00113   1.53130
   D41       -0.58406   0.00006  -0.00133   0.00167   0.00034  -0.58371
   D42       -2.61551   0.00005  -0.00152   0.00108  -0.00044  -2.61596
   D43       -0.83344  -0.00000  -0.00088   0.00037  -0.00051  -0.83395
   D44        1.28778  -0.00002  -0.00159   0.00114  -0.00045   1.28734
   D45       -2.93879  -0.00000  -0.00083   0.00052  -0.00030  -2.93909
         Item               Value     Threshold  Converged?
 Maximum Force            0.000272     0.000450     YES
 RMS     Force            0.000068     0.000300     YES
 Maximum Displacement     0.026333     0.001800     NO 
 RMS     Displacement     0.006419     0.001200     NO 
 Predicted change in Energy=-3.662809D-06
 GradGradGradGradGradGradGradGradGradGradGradGradGradGradGradGradGradGrad

                          Input orientation:                          
 ---------------------------------------------------------------------
 Center     Atomic      Atomic             Coordinates (Angstroms)
 Number     Number       Type             X           Y           Z
 ---------------------------------------------------------------------
      1          1           0        2.850920    0.957794   -0.836835
      2          6           0        3.163061   -0.071959   -0.673890
      3          1           0        3.072194   -0.621525   -1.607822
      4          1           0        4.208711   -0.075167   -0.354409
      5          6           0        2.270197   -0.730621    0.358547
      6          1           0        2.379856   -1.816077    0.484602
      7          8           0        2.176404   -0.117519    1.502936
      8          1           0        0.548620    1.542929   -1.272741
      9          6           0       -0.036118    2.079888   -0.525018
     10          1           0        0.518287    2.065832    0.415641
     11          1           0       -0.119010    3.116066   -0.851403
     12          6           0       -1.408619    1.441786   -0.360625
     13          1           0       -1.933705    1.442101   -1.318987
     14          1           0       -2.010400    2.031755    0.335478
     15          6           0       -1.343720    0.011354    0.157329
     16          1           0       -0.858777    0.001611    1.140782
     17          6           0       -2.724354   -0.604846    0.299880
     18          1           0       -3.232579   -0.561271   -0.672257
     19          1           0       -3.314440   -0.033812    1.016877
     20          8           0       -2.659382   -1.929223    0.772679
     21          1           0       -1.992779   -2.368252    0.238230
     22          8           0       -0.621580   -0.841062   -0.725332
     23          1           0        0.316163   -0.800960   -0.493219
 ---------------------------------------------------------------------
                    Distance matrix (angstroms):
                    1          2          3          4          5
     1  H    0.000000
     2  C    1.088289   0.000000
     3  H    1.771336   1.087432   0.000000
     4  H    1.772947   1.093373   1.777983   0.000000
     5  C    2.148703   1.515575   2.126432   2.166972   0.000000
     6  H    3.108449   2.235500   2.506896   2.660718   1.098239
     7  O    2.661916   2.390426   3.276168   2.753506   1.301659
     8  H    2.415157   3.130780   3.341492   4.105830   3.285416
     9  C    3.113087   3.858414   4.258134   4.763606   3.741489
    10  H    2.870125   3.571002   4.223592   4.335445   3.300393
    11  H    3.671353   4.578974   4.972478   5.400013   4.687141
    12  C    4.313316   4.825952   5.088265   5.818555   4.332464
    13  H    4.833183   5.355889   5.422270   6.400140   5.020721
    14  H    5.114699   5.675310   6.053849   6.602455   5.094582
    15  C    4.413515   4.583551   4.797562   5.576635   3.694782
    16  H    4.311277   4.412894   4.836906   5.284026   3.307346
    17  C    5.900647   5.991148   6.102424   6.983985   4.996479
    18  H    6.272447   6.414330   6.374094   7.463921   5.601051
    19  H    6.513923   6.694637   6.929903   7.647218   5.666313
    20  O    6.425638   6.280353   6.342541   7.202677   5.090078
    21  H    5.973254   5.717308   5.666827   6.638370   4.568291
    22  O    3.912361   3.862341   3.804071   4.904681   3.090205
    23  H    3.104236   2.944302   2.978297   3.962068   2.132769
                    6          7          8          9         10
     6  H    0.000000
     7  O    1.990853   0.000000
     8  H    4.210059   3.620932   0.000000
     9  C    4.694125   3.719738   1.090565   0.000000
    10  H    4.305741   2.949336   1.767762   1.091972   0.000000
    11  H    5.688169   4.611714   1.760118   1.089524   1.764806
    12  C    5.067605   4.330898   2.161705   1.522484   2.169099
    13  H    5.698725   5.223855   2.484802   2.153601   3.067612
    14  H    5.839726   4.848883   3.061683   2.154196   2.530187
    15  C    4.160725   3.770748   2.823433   2.540523   2.784722
    16  H    3.771380   3.059031   3.190849   2.787633   2.585178
    17  C    5.249206   5.069740   4.218819   3.887785   4.202457
    18  H    5.866198   5.846834   4.368718   4.149068   4.706823
    19  H    5.990392   5.512951   4.759379   4.194349   4.411325
    20  O    5.048734   5.215398   5.150811   4.963719   5.117179
    21  H    4.414243   4.903812   4.902966   4.919047   5.098826
    22  O    3.379824   3.649302   2.711538   2.985773   3.324327
    23  H    2.499085   2.812867   2.481029   2.902482   3.014196
                   11         12         13         14         15
    11  H    0.000000
    12  C    2.169601   0.000000
    13  H    2.512750   1.092782   0.000000
    14  H    2.482292   1.093053   1.758076   0.000000
    15  C    3.486645   1.522703   2.138838   2.134999   0.000000
    16  H    3.770396   2.151895   3.046465   2.469056   1.096560
    17  C    4.685985   2.521137   2.726876   2.731788   1.518609
    18  H    4.821743   2.726936   2.473627   3.038591   2.141004
    19  H    4.860347   2.776159   3.088853   2.536019   2.150488
    20  O    5.877591   3.769945   4.033299   4.037533   2.423935
    21  H    5.897123   3.900803   4.116699   4.401117   2.467863
    22  O    3.990906   2.442096   2.699432   3.362621   1.423794
    23  H    3.957368   2.832378   3.282548   3.758179   1.959152
                   16         17         18         19         20
    16  H    0.000000
    17  C    2.134311   0.000000
    18  H    3.039552   1.097835   0.000000
    19  H    2.459042   1.090122   1.771465   0.000000
    20  O    2.665670   1.407741   2.070673   2.020227   0.000000
    21  H    2.777915   1.910131   2.373029   2.793329   0.960594
    22  O    2.061247   2.351279   2.626483   3.307331   2.753319
    23  H    2.166694   3.148366   3.561330   4.006267   3.424812
                   21         22         23
    21  H    0.000000
    22  O    2.267366   0.000000
    23  H    2.884898   0.966875   0.000000
 Stoichiometry    C6H14O3(3)
 Framework group  C1[X(C6H14O3)]
 Deg. of freedom    63
 Full point group                 C1      NOp   1
 Largest Abelian subgroup         C1      NOp   1
 Largest concise Abelian subgroup C1      NOp   1
                         Standard orientation:                         
 ---------------------------------------------------------------------
 Center     Atomic      Atomic             Coordinates (Angstroms)
 Number     Number       Type             X           Y           Z
 ---------------------------------------------------------------------
      1          1           0        3.098939    0.889739   -0.541625
      2          6           0        3.281318   -0.168479   -0.718506
      3          1           0        3.155133   -0.377268   -1.778219
      4          1           0        4.308661   -0.401157   -0.425435
      5          6           0        2.284645   -1.006433    0.057023
      6          1           0        2.260615   -2.080487   -0.170921
      7          8           0        2.228521   -0.782155    1.337986
      8          1           0        0.897219    1.860546   -0.748858
      9          6           0        0.357252    2.199447    0.135967
     10          1           0        0.876320    1.819370    1.018301
     11          1           0        0.408271    3.287550    0.158116
     12          6           0       -1.085789    1.715447    0.099431
     13          1           0       -1.576836    2.084637   -0.804307
     14          1           0       -1.634757    2.122681    0.952402
     15          6           0       -1.207488    0.197989    0.133121
     16          1           0       -0.758185   -0.183119    1.057960
     17          6           0       -2.655315   -0.257482    0.082946
     18          1           0       -3.124059    0.154693   -0.820178
     19          1           0       -3.195580    0.123877    0.949574
     20          8           0       -2.762931   -1.660884    0.107696
     21          1           0       -2.136771   -1.985517   -0.544437
     22          8           0       -0.564396   -0.411466   -0.981413
     23          1           0        0.363738   -0.562438   -0.756418
 ---------------------------------------------------------------------
 Rotational constants (GHZ):           1.9348329           0.7731650           0.6378674
 Standard basis: Aug-CC-pVTZ (5D, 7F)
 There are   845 symmetry adapted cartesian basis functions of A   symmetry.
 There are   736 symmetry adapted basis functions of A   symmetry.
   736 basis functions,  1026 primitive gaussians,   845 cartesian basis functions
    38 alpha electrons       36 beta electrons
       nuclear repulsion energy       475.7088113883 Hartrees.
 NAtoms=   23 NActive=   23 NUniq=   23 SFac= 1.00D+00 NAtFMM=   60 NAOKFM=F Big=F
 Integral buffers will be    131072 words long.
 Raffenetti 2 integral format.
 Two-electron integral symmetry is turned on.
 Nuclear repulsion after empirical dispersion term =      475.6949100334 Hartrees.
 One-electron integrals computed using PRISM.
 NBasis=   736 RedAO= T EigKep=  3.45D-06  NBF=   736
 NBsUse=   736 1.00D-06 EigRej= -1.00D+00 NBFU=   736
 Initial guess from the checkpoint file:  "Forward-wb-opt.chk"
 B after Tr=    -0.000000   -0.000000    0.000000
         Rot=    1.000000   -0.000013    0.000433   -0.000019 Ang=  -0.05 deg.
 Initial guess <Sx>= 0.0000 <Sy>= 0.0000 <Sz>= 1.0000 <S**2>= 2.0072 S= 1.0024
 ExpMin= 2.53D-02 ExpMax= 1.53D+04 ExpMxC= 5.22D+02 IAcc=3 IRadAn=         7 AccDes= 0.00D+00
 Harris functional with IExCor= 4639 and IRadAn=       7 diagonalized for initial guess.
 HarFok:  IExCor= 4639 AccDes= 0.00D+00 IRadAn=         7 IDoV= 1 UseB2=F ITyADJ=14
 ICtDFT=  3500011 ScaDFX=  1.000000  1.000000  1.000000  1.000000
 FoFCou: FMM=F IPFlag=           0 FMFlag=      100000 FMFlg1=           0
         NFxFlg=           0 DoJE=T BraDBF=F KetDBF=T FulRan=T
         wScrn=  0.000000 ICntrl=       500 IOpCl=  0 I1Cent=   200000004 NGrid=           0
         NMat0=    1 NMatS0=      1 NMatT0=    0 NMatD0=    1 NMtDS0=    0 NMtDT0=    0
 Petite list used in FoFCou.
 Requested convergence on RMS density matrix=1.00D-08 within 128 cycles.
 Requested convergence on MAX density matrix=1.00D-06.
 Requested convergence on             energy=1.00D-06.
 No special actions if energy rises.
 SCF Done:  E(UwB97XD) =  -462.646753321     A.U. after   14 cycles
            NFock= 14  Conv=0.28D-08     -V/T= 2.0059
 <Sx>= 0.0000 <Sy>= 0.0000 <Sz>= 1.0000 <S**2>= 2.0072 S= 1.0024
 <L.S>=  0.00000000000    
 Annihilation of the first spin contaminant:
 S**2 before annihilation     2.0072,   after     2.0000
 Calling FoFJK, ICntrl=      2127 FMM=F ISym2X=0 I1Cent= 0 IOpClX= 1 NMat=1 NMatS=1 NMatT=0.
 ***** Axes restored to original set *****
 -------------------------------------------------------------------
 Center     Atomic                   Forces (Hartrees/Bohr)
 Number     Number              X              Y              Z
 -------------------------------------------------------------------
      1        1           0.000009657    0.000007355    0.000003828
      2        6          -0.000060392   -0.000100301    0.000064671
      3        1           0.000001930    0.000004879   -0.000002294
      4        1           0.000016634    0.000008463   -0.000011973
      5        6           0.000039685    0.000146464   -0.000191748
      6        1          -0.000062801   -0.000005591   -0.000004120
      7        8          -0.000045528   -0.000035506    0.000070185
      8        1           0.000007151   -0.000009076   -0.000022234
      9        6          -0.000023822    0.000005278    0.000060248
     10        1          -0.000018585    0.000004817   -0.000017194
     11        1           0.000000565   -0.000004828   -0.000025725
     12        6           0.000023416    0.000013900   -0.000013592
     13        1           0.000005128   -0.000005461   -0.000004964
     14        1          -0.000002025   -0.000007149    0.000001287
     15        6          -0.000030326    0.000032120    0.000024893
     16        1           0.000000065   -0.000017941   -0.000008054
     17        6           0.000031775    0.000044340    0.000023721
     18        1           0.000001824    0.000001432    0.000002783
     19        1           0.000004560    0.000037614   -0.000007318
     20        8           0.000019573   -0.000047100   -0.000027798
     21        1           0.000012943   -0.000042288    0.000000916
     22        8          -0.000118916    0.000013077   -0.000051787
     23        1           0.000187489   -0.000044499    0.000136269
 -------------------------------------------------------------------
 Cartesian Forces:  Max     0.000191748 RMS     0.000051628

 GradGradGradGradGradGradGradGradGradGradGradGradGradGradGradGradGradGrad
 Berny optimization.
 Using GEDIIS/GDIIS optimizer.
 FormGI is forming the generalized inverse of G from B-inverse, IUseBI=4.
 Internal  Forces:  Max     0.000119805 RMS     0.000031366
 Search for a local minimum.
 Step number   9 out of a maximum of  117
 All quantities printed in internal units (Hartrees-Bohrs-Radians)
 Mixed Optimization -- En-DIIS/RFO-DIIS
 Swapping is turned off.
 Update second derivatives using D2CorX and points    1    2    3    4    5
                                                      6    7    8    9
 DE= -4.71D-06 DEPred=-3.66D-06 R= 1.29D+00
 TightC=F SS=  1.41D+00  RLast= 3.05D-02 DXNew= 8.4853D-01 9.1606D-02
 Trust test= 1.29D+00 RLast= 3.05D-02 DXMaxT set to 5.05D-01
 ITU=  1  1  1  1  1  1  0  1  0
     Eigenvalues ---    0.00115   0.00380   0.00466   0.00484   0.00524
     Eigenvalues ---    0.00931   0.01306   0.01554   0.01597   0.02851
     Eigenvalues ---    0.03613   0.04211   0.04450   0.04703   0.04917
     Eigenvalues ---    0.05075   0.05419   0.05568   0.05702   0.05758
     Eigenvalues ---    0.05971   0.05989   0.07847   0.08487   0.08635
     Eigenvalues ---    0.11703   0.12023   0.12262   0.13972   0.15912
     Eigenvalues ---    0.15996   0.16000   0.16007   0.16037   0.16096
     Eigenvalues ---    0.16228   0.17368   0.18052   0.19427   0.20568
     Eigenvalues ---    0.22047   0.25282   0.30216   0.30432   0.30677
     Eigenvalues ---    0.32970   0.33896   0.33922   0.34134   0.34427
     Eigenvalues ---    0.34455   0.34480   0.34688   0.34782   0.34857
     Eigenvalues ---    0.34915   0.35097   0.35151   0.43169   0.44718
     Eigenvalues ---    0.55348   0.55946   0.66870
 En-DIIS/RFO-DIIS/Sim-DIIS IScMMF=       -3 using points:     9    8    7    6    5    4    3    2    1
 RFO step:  Lambda=-1.82401370D-06.
 DidBck=F Rises=F RFO-DIIS coefs:    1.41049   -0.31555   -0.79088    0.56248   -0.12031
                  RFO-DIIS coefs:    0.26347   -0.10420    0.02860    0.06590
 Iteration  1 RMS(Cart)=  0.01218598 RMS(Int)=  0.00012115
 Iteration  2 RMS(Cart)=  0.00008323 RMS(Int)=  0.00011116
 Iteration  3 RMS(Cart)=  0.00000001 RMS(Int)=  0.00011116
 Variable       Old X    -DE/DX   Delta X   Delta X   Delta X     New X
                                 (Linear)    (Quad)   (Total)
    R1        2.05657   0.00000   0.00007  -0.00003   0.00005   2.05661
    R2        2.05495  -0.00000  -0.00006   0.00003  -0.00003   2.05492
    R3        2.06617   0.00001  -0.00005   0.00008   0.00003   2.06621
    R4        2.86402  -0.00009  -0.00046  -0.00010  -0.00056   2.86346
    R5        2.07537  -0.00000  -0.00000   0.00001   0.00001   2.07538
    R6        2.45978   0.00005   0.00008   0.00001   0.00009   2.45987
    R7        4.03035  -0.00012  -0.00545  -0.00210  -0.00756   4.02279
    R8        2.06087   0.00002   0.00002   0.00008   0.00010   2.06097
    R9        2.06353  -0.00002  -0.00015   0.00004  -0.00011   2.06342
   R10        2.05890   0.00000  -0.00006   0.00005  -0.00001   2.05889
   R11        2.87708  -0.00003  -0.00002  -0.00015  -0.00017   2.87691
   R12        2.06506   0.00000  -0.00002   0.00002  -0.00000   2.06506
   R13        2.06557  -0.00000   0.00002  -0.00001   0.00000   2.06558
   R14        2.87749   0.00001   0.00012  -0.00020  -0.00009   2.87740
   R15        2.07220  -0.00001   0.00009  -0.00010  -0.00001   2.07218
   R16        2.86975  -0.00006  -0.00007  -0.00002  -0.00009   2.86966
   R17        2.69058  -0.00002  -0.00011   0.00008  -0.00004   2.69054
   R18        2.07461  -0.00000   0.00000  -0.00001  -0.00000   2.07460
   R19        2.06003   0.00001  -0.00006   0.00008   0.00002   2.06005
   R20        2.66024   0.00008  -0.00001   0.00010   0.00008   2.66033
   R21        1.81526   0.00003  -0.00001   0.00004   0.00003   1.81529
   R22        1.82713   0.00010  -0.00023   0.00043   0.00020   1.82733
    A1        1.90248  -0.00000  -0.00044   0.00014  -0.00030   1.90219
    A2        1.89740  -0.00002  -0.00012  -0.00008  -0.00020   1.89720
    A3        1.92223   0.00000   0.00018   0.00001   0.00019   1.92242
    A4        1.90645  -0.00001   0.00044  -0.00032   0.00011   1.90656
    A5        1.89251   0.00000  -0.00012   0.00004  -0.00008   1.89244
    A6        1.94237   0.00002   0.00005   0.00021   0.00026   1.94263
    A7        2.03633   0.00001   0.00007   0.00002   0.00046   2.03679
    A8        2.02268   0.00007   0.00128  -0.00005   0.00081   2.02349
    A9        1.85670   0.00008  -0.00315   0.00099  -0.00215   1.85455
   A10        1.95176  -0.00004  -0.00011  -0.00031  -0.00034   1.95142
   A11        1.67571  -0.00008  -0.00223  -0.00039  -0.00242   1.67330
   A12        1.87615  -0.00006   0.00345  -0.00021   0.00324   1.87939
   A13        1.88816   0.00001  -0.00091   0.00051  -0.00040   1.88776
   A14        1.87933  -0.00001   0.00016  -0.00021  -0.00005   1.87928
   A15        1.92947  -0.00001   0.00004   0.00000   0.00004   1.92951
   A16        1.88486   0.00001   0.00006   0.00009   0.00015   1.88501
   A17        1.93830  -0.00000   0.00049  -0.00032   0.00017   1.93847
   A18        1.94159  -0.00000   0.00011  -0.00004   0.00007   1.94166
   A19        1.91596  -0.00001   0.00014  -0.00006   0.00007   1.91604
   A20        1.91650  -0.00001   0.00015   0.00004   0.00019   1.91669
   A21        1.97363   0.00003  -0.00037   0.00010  -0.00027   1.97336
   A22        1.86901   0.00001  -0.00012   0.00016   0.00004   1.86905
   A23        1.89554  -0.00002  -0.00032  -0.00000  -0.00032   1.89521
   A24        1.89007  -0.00001   0.00053  -0.00023   0.00030   1.89037
   A25        1.90950   0.00002  -0.00008   0.00030   0.00022   1.90972
   A26        1.95450   0.00000   0.00055  -0.00026   0.00029   1.95479
   A27        1.95321   0.00001  -0.00071   0.00011  -0.00062   1.95259
   A28        1.89048  -0.00001  -0.00016   0.00009  -0.00006   1.89042
   A29        1.90326  -0.00000   0.00017  -0.00015   0.00002   1.90328
   A30        1.85082  -0.00003   0.00025  -0.00011   0.00015   1.85096
   A31        1.89826   0.00000  -0.00004   0.00001  -0.00003   1.89823
   A32        1.91911  -0.00002  -0.00016   0.00005  -0.00011   1.91900
   A33        1.95121  -0.00001  -0.00015   0.00011  -0.00005   1.95116
   A34        1.88708   0.00000   0.00005  -0.00011  -0.00005   1.88703
   A35        1.93490  -0.00001   0.00009  -0.00018  -0.00009   1.93481
   A36        1.87223   0.00004   0.00021   0.00012   0.00033   1.87256
   A37        1.84953   0.00006   0.00025  -0.00001   0.00024   1.84977
   A38        1.89469   0.00002  -0.00048   0.00062   0.00013   1.89482
   A39        3.20473   0.00005  -0.00102  -0.00001  -0.00113   3.20360
   A40        3.29791  -0.00002  -0.01248   0.00000  -0.01242   3.28549
    D1        2.96893  -0.00002   0.00003   0.00024   0.00026   2.96919
    D2       -0.95912   0.00000   0.00147  -0.00031   0.00122  -0.95790
    D3        1.12492   0.00003   0.00421   0.00011   0.00426   1.12918
    D4        0.88857  -0.00002   0.00054   0.00003   0.00056   0.88913
    D5       -3.03948   0.00000   0.00197  -0.00052   0.00152  -3.03796
    D6       -0.95545   0.00003   0.00471  -0.00010   0.00456  -0.95088
    D7       -1.20872  -0.00002   0.00004   0.00028   0.00031  -1.20841
    D8        1.14642  -0.00000   0.00148  -0.00027   0.00127   1.14769
    D9       -3.05273   0.00002   0.00422   0.00015   0.00431  -3.04842
   D10       -2.00186  -0.00003  -0.00988  -0.00009  -0.01073  -2.01260
   D11        2.17325  -0.00002  -0.00809  -0.00024  -0.00807   2.16518
   D12        0.17663   0.00007  -0.00894   0.00029  -0.00813   0.16850
   D13       -1.01850   0.00000  -0.00367   0.00040  -0.00327  -1.02176
   D14       -3.06882   0.00000  -0.00370   0.00022  -0.00348  -3.07230
   D15        1.10124  -0.00001  -0.00423   0.00042  -0.00382   1.09743
   D16       -3.11456  -0.00000  -0.00288  -0.00003  -0.00290  -3.11746
   D17        1.11830  -0.00000  -0.00291  -0.00021  -0.00311   1.11519
   D18       -0.99482  -0.00001  -0.00345  -0.00001  -0.00345  -0.99827
   D19        1.06863  -0.00001  -0.00337   0.00011  -0.00326   1.06538
   D20       -0.98170  -0.00001  -0.00339  -0.00007  -0.00346  -0.98516
   D21       -3.09481  -0.00002  -0.00393   0.00013  -0.00380  -3.09862
   D22        1.05447   0.00001  -0.00298  -0.00002  -0.00300   1.05147
   D23       -3.13253   0.00001  -0.00288   0.00013  -0.00275  -3.13528
   D24       -1.05694  -0.00001  -0.00267  -0.00011  -0.00278  -1.05972
   D25       -3.09750   0.00000  -0.00329  -0.00004  -0.00332  -3.10082
   D26       -1.00132   0.00001  -0.00318   0.00012  -0.00306  -1.00438
   D27        1.07428  -0.00002  -0.00297  -0.00013  -0.00310   1.07118
   D28       -1.07355  -0.00000  -0.00331   0.00003  -0.00328  -1.07682
   D29        1.02264   0.00000  -0.00321   0.00018  -0.00302   1.01961
   D30        3.09823  -0.00002  -0.00300  -0.00006  -0.00306   3.09518
   D31        0.99424  -0.00001  -0.00159  -0.00017  -0.00176   0.99248
   D32       -1.06905  -0.00000  -0.00155  -0.00007  -0.00162  -1.07067
   D33        3.13654  -0.00003  -0.00161  -0.00032  -0.00193   3.13461
   D34        3.10149   0.00001  -0.00146   0.00011  -0.00134   3.10014
   D35        1.03820   0.00002  -0.00141   0.00021  -0.00120   1.03699
   D36       -1.03940  -0.00000  -0.00147  -0.00004  -0.00151  -1.04091
   D37       -1.14086  -0.00001  -0.00121  -0.00007  -0.00127  -1.14213
   D38        3.07903   0.00000  -0.00116   0.00003  -0.00113   3.07790
   D39        1.00143  -0.00003  -0.00122  -0.00022  -0.00144   0.99999
   D40        1.53130   0.00005   0.00231   0.00018   0.00249   1.53380
   D41       -0.58371   0.00002   0.00276  -0.00017   0.00260  -0.58112
   D42       -2.61596   0.00005   0.00273  -0.00015   0.00258  -2.61337
   D43       -0.83395  -0.00000  -0.00053   0.00040  -0.00012  -0.83408
   D44        1.28734  -0.00001  -0.00062   0.00036  -0.00026   1.28708
   D45       -2.93909   0.00001  -0.00038   0.00020  -0.00018  -2.93927
         Item               Value     Threshold  Converged?
 Maximum Force            0.000120     0.000450     YES
 RMS     Force            0.000031     0.000300     YES
 Maximum Displacement     0.035754     0.001800     NO 
 RMS     Displacement     0.012179     0.001200     NO 
 Predicted change in Energy=-6.138310D-08
 GradGradGradGradGradGradGradGradGradGradGradGradGradGradGradGradGradGrad

                          Input orientation:                          
 ---------------------------------------------------------------------
 Center     Atomic      Atomic             Coordinates (Angstroms)
 Number     Number       Type             X           Y           Z
 ---------------------------------------------------------------------
      1          1           0        2.858469    0.948582   -0.850007
      2          6           0        3.164301   -0.082392   -0.682720
      3          1           0        3.061390   -0.637226   -1.612263
      4          1           0        4.212614   -0.091103   -0.372133
      5          6           0        2.275444   -0.727600    0.361173
      6          1           0        2.378061   -1.812942    0.494006
      7          8           0        2.193857   -0.106340    1.502148
      8          1           0        0.553890    1.548691   -1.253820
      9          6           0       -0.040963    2.086575   -0.514713
     10          1           0        0.504035    2.079237    0.431439
     11          1           0       -0.125001    3.120809   -0.846896
     12          6           0       -1.412165    1.443156   -0.361394
     13          1           0       -1.928733    1.439525   -1.324365
     14          1           0       -2.022639    2.031657    0.328358
     15          6           0       -1.345567    0.013757    0.159052
     16          1           0       -0.866321    0.006822    1.145310
     17          6           0       -2.724721   -0.607253    0.294348
     18          1           0       -3.228000   -0.565324   -0.680428
     19          1           0       -3.320485   -0.038203    1.008233
     20          8           0       -2.657508   -1.931560    0.767162
     21          1           0       -1.986741   -2.368333    0.236060
     22          8           0       -0.615161   -0.836828   -0.718527
     23          1           0        0.320894   -0.794888   -0.479582
 ---------------------------------------------------------------------
                    Distance matrix (angstroms):
                    1          2          3          4          5
     1  H    0.000000
     2  C    1.088314   0.000000
     3  H    1.771157   1.087419   0.000000
     4  H    1.772856   1.093390   1.778058   0.000000
     5  C    2.148595   1.515280   2.126106   2.166908   0.000000
     6  H    3.108565   2.235545   2.507113   2.660923   1.098245
     7  O    2.662180   2.390812   3.276279   2.754731   1.301708
     8  H    2.415425   3.130628   3.345784   4.105187   3.279246
     9  C    3.132755   3.873804   4.271803   4.780745   3.748666
    10  H    2.909268   3.604304   4.253934   4.371460   3.319814
    11  H    3.690484   4.594231   4.986151   5.418180   4.693806
    12  C    4.326853   4.834727   5.089730   5.830283   4.339671
    13  H    4.835632   5.354151   5.412681   6.400446   5.021213
    14  H    5.136809   5.691733   6.061047   6.623834   5.107650
    15  C    4.423349   4.588762   4.794018   5.584490   3.701646
    16  H    4.329233   4.426688   4.842099   5.301679   3.320382
    17  C    5.907806   5.992555   6.092220   6.988363   5.002060
    18  H    6.274215   6.410518   6.358453   7.462082   5.603496
    19  H    6.527348   6.701770   6.924894   7.658707   5.675243
    20  O    6.429343   6.278140   6.327935   7.203045   5.093954
    21  H    5.971392   5.709896   5.647713   6.632321   4.568794
    22  O    3.907823   3.854191   3.788883   4.897296   3.087601
    23  H    3.100998   2.938346   2.969536   3.956304   2.128771
                    6          7          8          9         10
     6  H    0.000000
     7  O    1.990671   0.000000
     8  H    4.205124   3.608875   0.000000
     9  C    4.698449   3.724382   1.090618   0.000000
    10  H    4.320295   2.962881   1.767503   1.091916   0.000000
    11  H    5.692559   4.616232   1.760124   1.089517   1.764851
    12  C    5.069486   4.344780   2.161697   1.522396   2.169102
    13  H    5.695041   5.232076   2.486023   2.153575   3.067644
    14  H    5.845899   4.871103   3.061869   2.154257   2.529223
    15  C    4.161061   3.787591   2.821377   2.540182   2.785934
    16  H    3.776473   3.082990   3.185935   2.786084   2.585032
    17  C    5.247088   5.089410   4.218318   3.887653   4.202486
    18  H    5.862061   5.862665   4.370415   4.149366   4.707233
    19  H    5.990622   5.536837   4.758770   4.193961   4.409444
    20  O    5.044367   5.235206   5.148747   4.963358   5.118062
    21  H    4.407549   4.919043   4.900777   4.918934   5.101276
    22  O    3.373783   3.654530   2.709967   2.986223   3.328432
    23  H    2.493239   2.812355   2.479132   2.904308   3.020612
                   11         12         13         14         15
    11  H    0.000000
    12  C    2.169567   0.000000
    13  H    2.511602   1.092780   0.000000
    14  H    2.483647   1.093055   1.758104   0.000000
    15  C    3.486472   1.522656   2.138557   2.135184   0.000000
    16  H    3.770325   2.152012   3.046416   2.470716   1.096553
    17  C    4.686089   2.521305   2.728210   2.730920   1.518560
    18  H    4.821193   2.726359   2.474302   3.035599   2.140938
    19  H    4.861273   2.777047   3.092194   2.535933   2.150374
    20  O    5.877517   3.770044   4.033586   4.037660   2.423891
    21  H    5.896571   3.900581   4.115589   4.401104   2.468073
    22  O    3.989941   2.441534   2.697091   3.362317   1.423775
    23  H    3.958084   2.833073   3.281323   3.759558   1.959299
                   16         17         18         19         20
    16  H    0.000000
    17  C    2.134215   0.000000
    18  H    3.039440   1.097833   0.000000
    19  H    2.458402   1.090130   1.771436   0.000000
    20  O    2.666210   1.407786   2.070646   2.020509   0.000000
    21  H    2.779107   1.910344   2.373081   2.793677   0.960608
    22  O    2.061242   2.351354   2.627184   3.307308   2.752616
    23  H    2.166216   3.148007   3.561978   4.005722   3.423051
                   21         22         23
    21  H    0.000000
    22  O    2.266710   0.000000
    23  H    2.883236   0.966981   0.000000
 Stoichiometry    C6H14O3(3)
 Framework group  C1[X(C6H14O3)]
 Deg. of freedom    63
 Full point group                 C1      NOp   1
 Largest Abelian subgroup         C1      NOp   1
 Largest concise Abelian subgroup C1      NOp   1
                         Standard orientation:                         
 ---------------------------------------------------------------------
 Center     Atomic      Atomic             Coordinates (Angstroms)
 Number     Number       Type             X           Y           Z
 ---------------------------------------------------------------------
      1          1           0        3.101584    0.886287   -0.563336
      2          6           0        3.279259   -0.174199   -0.731342
      3          1           0        3.140241   -0.393279   -1.787352
      4          1           0        4.309430   -0.406301   -0.447831
      5          6           0        2.289686   -1.001553    0.063833
      6          1           0        2.260311   -2.077917   -0.152318
      7          8           0        2.246942   -0.763837    1.342937
      8          1           0        0.896528    1.856408   -0.739052
      9          6           0        0.346699    2.203445    0.136564
     10          1           0        0.858159    1.834373    1.027897
     11          1           0        0.394565    3.291858    0.147263
     12          6           0       -1.094477    1.714962    0.090902
     13          1           0       -1.578493    2.075536   -0.820077
     14          1           0       -1.652384    2.127024    0.935719
     15          6           0       -1.211676    0.197456    0.134745
     16          1           0       -0.766653   -0.175855    1.064810
     17          6           0       -2.657573   -0.263312    0.079090
     18          1           0       -3.122700    0.142270   -0.828873
     19          1           0       -3.203890    0.121092    0.940575
     20          8           0       -2.760401   -1.666980    0.110772
     21          1           0       -2.129667   -1.993088   -0.536219
     22          8           0       -0.559745   -0.417141   -0.971777
     23          1           0        0.367100   -0.565533   -0.739421
 ---------------------------------------------------------------------
 Rotational constants (GHZ):           1.9323997           0.7711685           0.6365293
 Standard basis: Aug-CC-pVTZ (5D, 7F)
 There are   845 symmetry adapted cartesian basis functions of A   symmetry.
 There are   736 symmetry adapted basis functions of A   symmetry.
   736 basis functions,  1026 primitive gaussians,   845 cartesian basis functions
    38 alpha electrons       36 beta electrons
       nuclear repulsion energy       475.4962434110 Hartrees.
 NAtoms=   23 NActive=   23 NUniq=   23 SFac= 1.00D+00 NAtFMM=   60 NAOKFM=F Big=F
 Integral buffers will be    131072 words long.
 Raffenetti 2 integral format.
 Two-electron integral symmetry is turned on.
 Nuclear repulsion after empirical dispersion term =      475.4823783744 Hartrees.
 One-electron integrals computed using PRISM.
 NBasis=   736 RedAO= T EigKep=  3.45D-06  NBF=   736
 NBsUse=   736 1.00D-06 EigRej= -1.00D+00 NBFU=   736
 Initial guess from the checkpoint file:  "Forward-wb-opt.chk"
 B after Tr=     0.000000   -0.000000    0.000000
         Rot=    0.999997    0.002247   -0.000328   -0.001214 Ang=   0.30 deg.
 Initial guess <Sx>= 0.0000 <Sy>= 0.0000 <Sz>= 1.0000 <S**2>= 2.0072 S= 1.0024
 ExpMin= 2.53D-02 ExpMax= 1.53D+04 ExpMxC= 5.22D+02 IAcc=3 IRadAn=         7 AccDes= 0.00D+00
 Harris functional with IExCor= 4639 and IRadAn=       7 diagonalized for initial guess.
 HarFok:  IExCor= 4639 AccDes= 0.00D+00 IRadAn=         7 IDoV= 1 UseB2=F ITyADJ=14
 ICtDFT=  3500011 ScaDFX=  1.000000  1.000000  1.000000  1.000000
 FoFCou: FMM=F IPFlag=           0 FMFlag=      100000 FMFlg1=           0
         NFxFlg=           0 DoJE=T BraDBF=F KetDBF=T FulRan=T
         wScrn=  0.000000 ICntrl=       500 IOpCl=  0 I1Cent=   200000004 NGrid=           0
         NMat0=    1 NMatS0=      1 NMatT0=    0 NMatD0=    1 NMtDS0=    0 NMtDT0=    0
 Petite list used in FoFCou.
 Requested convergence on RMS density matrix=1.00D-08 within 128 cycles.
 Requested convergence on MAX density matrix=1.00D-06.
 Requested convergence on             energy=1.00D-06.
 No special actions if energy rises.
 SCF Done:  E(UwB97XD) =  -462.646753350     A.U. after   14 cycles
            NFock= 14  Conv=0.34D-08     -V/T= 2.0059
 <Sx>= 0.0000 <Sy>= 0.0000 <Sz>= 1.0000 <S**2>= 2.0072 S= 1.0024
 <L.S>=  0.00000000000    
 Annihilation of the first spin contaminant:
 S**2 before annihilation     2.0072,   after     2.0000
 Calling FoFJK, ICntrl=      2127 FMM=F ISym2X=0 I1Cent= 0 IOpClX= 1 NMat=1 NMatS=1 NMatT=0.
 ***** Axes restored to original set *****
 -------------------------------------------------------------------
 Center     Atomic                   Forces (Hartrees/Bohr)
 Number     Number              X              Y              Z
 -------------------------------------------------------------------
      1        1           0.000001616    0.000010916    0.000019248
      2        6          -0.000023443   -0.000034752    0.000010458
      3        1           0.000017964   -0.000007409   -0.000009314
      4        1           0.000009973   -0.000000095   -0.000012056
      5        6          -0.000073078    0.000091589   -0.000076288
      6        1          -0.000029806   -0.000001725   -0.000015909
      7        8          -0.000025083   -0.000010168    0.000043258
      8        1          -0.000033329    0.000014233   -0.000029038
      9        6           0.000040980    0.000008728    0.000040175
     10        1          -0.000003630   -0.000003859    0.000002015
     11        1           0.000004068    0.000002769   -0.000014526
     12        6          -0.000005235   -0.000002441   -0.000000906
     13        1          -0.000003036   -0.000009805    0.000003482
     14        1           0.000005616    0.000006794    0.000002682
     15        6           0.000016442    0.000028255   -0.000017213
     16        1           0.000009951   -0.000010669    0.000013755
     17        6           0.000026174    0.000004895   -0.000026015
     18        1          -0.000004960    0.000002036    0.000001803
     19        1          -0.000001098   -0.000001054    0.000005205
     20        8          -0.000018473   -0.000010822    0.000011912
     21        1           0.000011021    0.000006281   -0.000002439
     22        8          -0.000099299   -0.000033627   -0.000013148
     23        1           0.000176664   -0.000050069    0.000062857
 -------------------------------------------------------------------
 Cartesian Forces:  Max     0.000176664 RMS     0.000035141

 GradGradGradGradGradGradGradGradGradGradGradGradGradGradGradGradGradGrad
 Berny optimization.
 Using GEDIIS/GDIIS optimizer.
 FormGI is forming the generalized inverse of G from B-inverse, IUseBI=4.
 Internal  Forces:  Max     0.000174101 RMS     0.000030145
 Search for a local minimum.
 Step number  10 out of a maximum of  117
 All quantities printed in internal units (Hartrees-Bohrs-Radians)
 Mixed Optimization -- En-DIIS/RFO-DIIS
 Swapping is turned off.
 Update second derivatives using D2CorX and points    1    2    3    4    5
                                                      6    7    8    9   10
 DE= -2.92D-08 DEPred=-6.14D-08 R= 4.76D-01
 Trust test= 4.76D-01 RLast= 2.78D-02 DXMaxT set to 5.05D-01
 ITU=  0  1  1  1  1  1  1  0  1  0
     Eigenvalues ---    0.00116   0.00363   0.00459   0.00480   0.00524
     Eigenvalues ---    0.00982   0.01241   0.01590   0.01686   0.02344
     Eigenvalues ---    0.03613   0.04236   0.04497   0.04730   0.04922
     Eigenvalues ---    0.05082   0.05493   0.05571   0.05711   0.05871
     Eigenvalues ---    0.05982   0.06036   0.07694   0.08263   0.08539
     Eigenvalues ---    0.11724   0.11896   0.12256   0.13988   0.15934
     Eigenvalues ---    0.16000   0.16000   0.16010   0.16035   0.16125
     Eigenvalues ---    0.16382   0.17780   0.18198   0.19639   0.20524
     Eigenvalues ---    0.22056   0.25316   0.30233   0.30437   0.30547
     Eigenvalues ---    0.33101   0.33896   0.33928   0.34165   0.34430
     Eigenvalues ---    0.34459   0.34482   0.34693   0.34786   0.34860
     Eigenvalues ---    0.34915   0.35078   0.35183   0.43178   0.44809
     Eigenvalues ---    0.55361   0.56264   0.66820
 En-DIIS/RFO-DIIS/Sim-DIIS IScMMF=       -3 using points:    10    9    8    7    6    5    4    3    2    1
 RFO step:  Lambda=-2.35869576D-06.
 DIIS inversion failure, remove point  10.
 DIIS inversion failure, remove point   9.
 RFO-DIIS uses    8 points instead of   10
 DidBck=F Rises=F RFO-DIIS coefs:    1.19496   -0.05578    0.02355   -0.91934    0.66960
                  RFO-DIIS coefs:    0.26219   -0.02039   -0.15479    0.00000    0.00000
 Iteration  1 RMS(Cart)=  0.00910631 RMS(Int)=  0.00003032
 Iteration  2 RMS(Cart)=  0.00004743 RMS(Int)=  0.00000463
 Iteration  3 RMS(Cart)=  0.00000000 RMS(Int)=  0.00000463
 Variable       Old X    -DE/DX   Delta X   Delta X   Delta X     New X
                                 (Linear)    (Quad)   (Total)
    R1        2.05661   0.00001   0.00003  -0.00002   0.00001   2.05663
    R2        2.05492   0.00001   0.00002  -0.00002  -0.00000   2.05492
    R3        2.06621   0.00001   0.00001   0.00002   0.00003   2.06624
    R4        2.86346  -0.00002  -0.00009  -0.00014  -0.00023   2.86323
    R5        2.07538  -0.00000  -0.00006   0.00007   0.00001   2.07539
    R6        2.45987   0.00003   0.00010   0.00002   0.00013   2.46000
    R7        4.02279  -0.00013  -0.00045  -0.00249  -0.00294   4.01986
    R8        2.06097  -0.00000   0.00003  -0.00001   0.00002   2.06099
    R9        2.06342  -0.00000  -0.00001   0.00001   0.00000   2.06342
   R10        2.05889   0.00001   0.00000   0.00001   0.00001   2.05890
   R11        2.87691   0.00002   0.00001  -0.00003  -0.00002   2.87689
   R12        2.06506  -0.00000  -0.00001   0.00000  -0.00001   2.06505
   R13        2.06558   0.00000   0.00000  -0.00001  -0.00000   2.06557
   R14        2.87740   0.00001   0.00018  -0.00018   0.00000   2.87741
   R15        2.07218   0.00002   0.00005  -0.00007  -0.00002   2.07217
   R16        2.86966  -0.00001  -0.00017   0.00016  -0.00001   2.86965
   R17        2.69054  -0.00001   0.00007  -0.00001   0.00006   2.69060
   R18        2.07460   0.00000   0.00001  -0.00001  -0.00000   2.07460
   R19        2.06005   0.00000   0.00000   0.00000   0.00001   2.06005
   R20        2.66033   0.00001   0.00006  -0.00004   0.00002   2.66035
   R21        1.81529   0.00001   0.00002  -0.00001   0.00000   1.81529
   R22        1.82733   0.00006   0.00006   0.00007   0.00013   1.82746
    A1        1.90219   0.00001   0.00003   0.00003   0.00006   1.90225
    A2        1.89720  -0.00000  -0.00011   0.00004  -0.00008   1.89712
    A3        1.92242  -0.00002  -0.00005   0.00005  -0.00000   1.92241
    A4        1.90656  -0.00002  -0.00003  -0.00010  -0.00012   1.90644
    A5        1.89244   0.00002   0.00009  -0.00001   0.00007   1.89251
    A6        1.94263   0.00002   0.00008  -0.00001   0.00007   1.94271
    A7        2.03679  -0.00001  -0.00007  -0.00003  -0.00012   2.03667
    A8        2.02349   0.00003   0.00041   0.00008   0.00051   2.02401
    A9        1.85455   0.00006   0.00301   0.00118   0.00418   1.85873
   A10        1.95142  -0.00001  -0.00021  -0.00011  -0.00032   1.95110
   A11        1.67330  -0.00005   0.00030  -0.00063  -0.00033   1.67296
   A12        1.87939  -0.00004  -0.00365  -0.00057  -0.00422   1.87517
   A13        1.88776   0.00003   0.00010   0.00012   0.00022   1.88797
   A14        1.87928  -0.00001  -0.00019   0.00005  -0.00014   1.87914
   A15        1.92951  -0.00003  -0.00013  -0.00001  -0.00014   1.92937
   A16        1.88501   0.00000   0.00010  -0.00003   0.00007   1.88508
   A17        1.93847   0.00000   0.00007  -0.00011  -0.00003   1.93844
   A18        1.94166   0.00001   0.00005  -0.00001   0.00003   1.94170
   A19        1.91604  -0.00001  -0.00008   0.00003  -0.00005   1.91598
   A20        1.91669  -0.00000  -0.00009   0.00012   0.00003   1.91672
   A21        1.97336   0.00003   0.00020  -0.00015   0.00004   1.97340
   A22        1.86905   0.00001  -0.00001   0.00004   0.00002   1.86907
   A23        1.89521  -0.00001  -0.00015   0.00007  -0.00008   1.89514
   A24        1.89037  -0.00001   0.00014  -0.00010   0.00003   1.89041
   A25        1.90972   0.00000   0.00024  -0.00015   0.00008   1.90980
   A26        1.95479  -0.00001  -0.00005   0.00001  -0.00004   1.95475
   A27        1.95259   0.00002   0.00022  -0.00026  -0.00004   1.95255
   A28        1.89042   0.00001  -0.00006   0.00007   0.00002   1.89043
   A29        1.90328  -0.00002  -0.00008  -0.00000  -0.00008   1.90320
   A30        1.85096  -0.00000  -0.00029   0.00036   0.00006   1.85103
   A31        1.89823   0.00000   0.00010  -0.00004   0.00006   1.89830
   A32        1.91900   0.00000  -0.00008   0.00009   0.00001   1.91901
   A33        1.95116   0.00000  -0.00008   0.00007  -0.00001   1.95115
   A34        1.88703  -0.00000   0.00001  -0.00002  -0.00001   1.88701
   A35        1.93481   0.00000  -0.00002   0.00002   0.00001   1.93481
   A36        1.87256  -0.00000   0.00007  -0.00013  -0.00006   1.87250
   A37        1.84977  -0.00001   0.00016  -0.00030  -0.00014   1.84963
   A38        1.89482  -0.00017  -0.00017  -0.00013  -0.00031   1.89451
   A39        3.20360  -0.00006   0.00187  -0.00087   0.00100   3.20460
   A40        3.28549   0.00015   0.00642   0.00035   0.00677   3.29226
    D1        2.96919  -0.00000  -0.00010   0.00012   0.00002   2.96921
    D2       -0.95790   0.00001  -0.00003   0.00000  -0.00003  -0.95793
    D3        1.12918   0.00002  -0.00223   0.00018  -0.00204   1.12714
    D4        0.88913  -0.00001  -0.00016   0.00006  -0.00009   0.88903
    D5       -3.03796  -0.00001  -0.00009  -0.00006  -0.00015  -3.03811
    D6       -0.95088   0.00001  -0.00228   0.00012  -0.00216  -0.95304
    D7       -1.20841  -0.00001  -0.00023   0.00020  -0.00003  -1.20844
    D8        1.14769  -0.00000  -0.00016   0.00008  -0.00009   1.14760
    D9       -3.04842   0.00001  -0.00235   0.00026  -0.00210  -3.05052
   D10       -2.01260   0.00001   0.00837   0.00006   0.00845  -2.00414
   D11        2.16518   0.00000   0.00676  -0.00010   0.00664   2.17183
   D12        0.16850   0.00004   0.00807   0.00031   0.00837   0.17687
   D13       -1.02176   0.00002  -0.00016   0.00027   0.00011  -1.02166
   D14       -3.07230   0.00002  -0.00004   0.00013   0.00009  -3.07221
   D15        1.09743   0.00002  -0.00028   0.00028  -0.00000   1.09743
   D16       -3.11746   0.00001  -0.00025   0.00019  -0.00005  -3.11752
   D17        1.11519   0.00001  -0.00012   0.00006  -0.00007   1.11512
   D18       -0.99827   0.00001  -0.00037   0.00021  -0.00016  -0.99843
   D19        1.06538  -0.00001  -0.00046   0.00032  -0.00014   1.06523
   D20       -0.98516  -0.00000  -0.00034   0.00018  -0.00016  -0.98532
   D21       -3.09862  -0.00001  -0.00058   0.00033  -0.00025  -3.09887
   D22        1.05147   0.00001   0.00008   0.00017   0.00025   1.05172
   D23       -3.13528   0.00001   0.00014   0.00016   0.00030  -3.13498
   D24       -1.05972   0.00002  -0.00011   0.00044   0.00033  -1.05939
   D25       -3.10082   0.00001  -0.00000   0.00016   0.00016  -3.10066
   D26       -1.00438   0.00001   0.00006   0.00015   0.00021  -1.00418
   D27        1.07118   0.00001  -0.00020   0.00043   0.00023   1.07141
   D28       -1.07682   0.00000  -0.00002   0.00018   0.00016  -1.07666
   D29        1.01961   0.00001   0.00003   0.00018   0.00021   1.01982
   D30        3.09518   0.00001  -0.00022   0.00046   0.00024   3.09541
   D31        0.99248   0.00000  -0.00035   0.00019  -0.00016   0.99232
   D32       -1.07067   0.00000  -0.00037   0.00019  -0.00018  -1.07086
   D33        3.13461   0.00001  -0.00035   0.00024  -0.00011   3.13450
   D34        3.10014   0.00001  -0.00012   0.00005  -0.00007   3.10007
   D35        1.03699   0.00000  -0.00014   0.00005  -0.00010   1.03690
   D36       -1.04091   0.00001  -0.00013   0.00010  -0.00002  -1.04093
   D37       -1.14213  -0.00001  -0.00039   0.00027  -0.00013  -1.14226
   D38        3.07790  -0.00001  -0.00041   0.00026  -0.00015   3.07775
   D39        0.99999  -0.00001  -0.00040   0.00032  -0.00008   0.99991
   D40        1.53380   0.00001   0.00099   0.00030   0.00129   1.53509
   D41       -0.58112   0.00000   0.00061   0.00066   0.00127  -0.57984
   D42       -2.61337   0.00001   0.00087   0.00039   0.00126  -2.61211
   D43       -0.83408   0.00000   0.00001   0.00032   0.00032  -0.83376
   D44        1.28708   0.00001   0.00007   0.00034   0.00040   1.28748
   D45       -2.93927   0.00000   0.00011   0.00024   0.00035  -2.93892
         Item               Value     Threshold  Converged?
 Maximum Force            0.000174     0.000450     YES
 RMS     Force            0.000030     0.000300     YES
 Maximum Displacement     0.030106     0.001800     NO 
 RMS     Displacement     0.009115     0.001200     NO 
 Predicted change in Energy=-9.412769D-07
 GradGradGradGradGradGradGradGradGradGradGradGradGradGradGradGradGradGrad

                          Input orientation:                          
 ---------------------------------------------------------------------
 Center     Atomic      Atomic             Coordinates (Angstroms)
 Number     Number       Type             X           Y           Z
 ---------------------------------------------------------------------
      1          1           0        2.856734    0.955019   -0.836664
      2          6           0        3.164117   -0.076429   -0.675196
      3          1           0        3.069431   -0.624316   -1.609719
      4          1           0        4.210244   -0.084736   -0.357261
      5          6           0        2.269658   -0.731983    0.357226
      6          1           0        2.374326   -1.818056    0.482294
      7          8           0        2.177925   -0.120279    1.502661
      8          1           0        0.550538    1.545837   -1.264973
      9          6           0       -0.039574    2.084507   -0.522630
     10          1           0        0.510341    2.076481    0.420668
     11          1           0       -0.123991    3.118818   -0.854489
     12          6           0       -1.410765    1.442853   -0.362099
     13          1           0       -1.932356    1.439931   -1.322357
     14          1           0       -2.016858    2.032094    0.330873
     15          6           0       -1.343322    0.013303    0.157826
     16          1           0       -0.859111    0.005551    1.141638
     17          6           0       -2.722565   -0.605967    0.299943
     18          1           0       -3.230781   -0.563152   -0.672228
     19          1           0       -3.313970   -0.036370    1.017012
     20          8           0       -2.654656   -1.930480    0.772111
     21          1           0       -1.986909   -2.367791    0.237654
     22          8           0       -0.618326   -0.838036   -0.723552
     23          1           0        0.318817   -0.797976   -0.488299
 ---------------------------------------------------------------------
                    Distance matrix (angstroms):
                    1          2          3          4          5
     1  H    0.000000
     2  C    1.088320   0.000000
     3  H    1.771201   1.087418   0.000000
     4  H    1.772824   1.093405   1.777991   0.000000
     5  C    2.148489   1.515157   2.126053   2.166863   0.000000
     6  H    3.108426   2.235356   2.506931   2.660798   1.098249
     7  O    2.662609   2.391142   3.276545   2.755158   1.301775
     8  H    2.418896   3.132153   3.342639   4.108061   3.282586
     9  C    3.124573   3.867370   4.264433   4.774297   3.746907
    10  H    2.888619   3.588658   4.238598   4.354918   3.314618
    11  H    3.683350   4.588398   4.977887   5.412540   4.693237
    12  C    4.321428   4.830713   5.089390   5.824886   4.335073
    13  H    4.838019   5.356510   5.418631   6.402153   5.019476
    14  H    5.125927   5.683356   6.057453   6.612964   5.100493
    15  C    4.417727   4.584646   4.796161   5.578263   3.694433
    16  H    4.315400   4.415198   4.837369   5.287080   3.308846
    17  C    5.903993   5.990353   6.098718   6.983369   4.994142
    18  H    6.276123   6.413394   6.369874   7.463038   5.598491
    19  H    6.518938   6.695579   6.927713   7.648841   5.665342
    20  O    6.425705   6.276171   6.335957   7.197854   5.085017
    21  H    5.971273   5.711103   5.658539   6.631061   4.561637
    22  O    3.912018   3.858660   3.798752   4.900685   3.085414
    23  H    3.104090   2.941308   2.975503   3.958420   2.127217
                    6          7          8          9         10
     6  H    0.000000
     7  O    1.990519   0.000000
     8  H    4.206533   3.617199   0.000000
     9  C    4.697529   3.725612   1.090628   0.000000
    10  H    4.318062   2.962651   1.767650   1.091917   0.000000
    11  H    5.692213   4.620251   1.760044   1.089521   1.764899
    12  C    5.066896   4.335828   2.161595   1.522384   2.169069
    13  H    5.693747   5.225840   2.485814   2.153524   3.067590
    14  H    5.842009   4.858189   3.061812   2.154267   2.529183
    15  C    4.156929   3.771685   2.821298   2.540210   2.786011
    16  H    3.770331   3.061007   3.186122   2.786304   2.585334
    17  C    5.242205   5.069244   4.218107   3.887637   4.202593
    18  H    5.858748   5.846399   4.370074   4.149250   4.707237
    19  H    5.984734   5.513965   4.758703   4.194078   4.409662
    20  O    5.038581   5.211945   5.148569   4.963379   5.118248
    21  H    4.402548   4.898714   4.900307   4.918649   5.101109
    22  O    3.372012   3.645575   2.709655   2.986064   3.328294
    23  H    2.491532   2.807041   2.479995   2.904880   3.020829
                   11         12         13         14         15
    11  H    0.000000
    12  C    2.169583   0.000000
    13  H    2.511522   1.092777   0.000000
    14  H    2.483746   1.093053   1.758115   0.000000
    15  C    3.486513   1.522657   2.138498   2.135208   0.000000
    16  H    3.770591   2.152066   3.046404   2.470747   1.096543
    17  C    4.686077   2.521267   2.728001   2.730997   1.518553
    18  H    4.821023   2.726297   2.474049   3.035642   2.140979
    19  H    4.861449   2.777092   3.092082   2.536105   2.150377
    20  O    5.877542   3.770023   4.033384   4.037755   2.423888
    21  H    5.896280   3.900341   4.115260   4.400974   2.467830
    22  O    3.989762   2.441529   2.697106   3.362343   1.423807
    23  H    3.958718   2.833495   3.282021   3.759749   1.959172
                   16         17         18         19         20
    16  H    0.000000
    17  C    2.134213   0.000000
    18  H    3.039465   1.097830   0.000000
    19  H    2.458377   1.090133   1.771427   0.000000
    20  O    2.666223   1.407796   2.070657   2.020477   0.000000
    21  H    2.778824   1.910260   2.373147   2.793567   0.960610
    22  O    2.061201   2.351430   2.627378   3.307375   2.752650
    23  H    2.165610   3.147729   3.562108   4.005390   3.422388
                   21         22         23
    21  H    0.000000
    22  O    2.266515   0.000000
    23  H    2.882308   0.967049   0.000000
 Stoichiometry    C6H14O3(3)
 Framework group  C1[X(C6H14O3)]
 Deg. of freedom    63
 Full point group                 C1      NOp   1
 Largest Abelian subgroup         C1      NOp   1
 Largest concise Abelian subgroup C1      NOp   1
                         Standard orientation:                         
 ---------------------------------------------------------------------
 Center     Atomic      Atomic             Coordinates (Angstroms)
 Number     Number       Type             X           Y           Z
 ---------------------------------------------------------------------
      1          1           0        3.102646    0.890363   -0.541988
      2          6           0        3.281713   -0.168315   -0.719689
      3          1           0        3.152673   -0.376063   -1.779249
      4          1           0        4.309190   -0.403627   -0.429078
      5          6           0        2.284696   -1.003814    0.057227
      6          1           0        2.257278   -2.077781   -0.170793
      7          8           0        2.229588   -0.780290    1.338484
      8          1           0        0.896202    1.861271   -0.741989
      9          6           0        0.350437    2.204218    0.137782
     10          1           0        0.865854    1.831098    1.025142
     11          1           0        0.398348    3.292577    0.153141
     12          6           0       -1.090900    1.715870    0.096328
     13          1           0       -1.578957    2.080636   -0.810814
     14          1           0       -1.645053    2.123971    0.945524
     15          6           0       -1.207903    0.198171    0.133547
     16          1           0       -0.758939   -0.179572    1.059910
     17          6           0       -2.654031   -0.262310    0.081827
     18          1           0       -3.123074    0.147635   -0.822151
     19          1           0       -3.196663    0.117897    0.947497
     20          8           0       -2.756757   -1.666124    0.107211
     21          1           0       -2.128539   -1.989013   -0.543831
     22          8           0       -0.560582   -0.411178   -0.978610
     23          1           0        0.366974   -0.561585   -0.750132
 ---------------------------------------------------------------------
 Rotational constants (GHZ):           1.9312765           0.7738364           0.6378570
 Standard basis: Aug-CC-pVTZ (5D, 7F)
 There are   845 symmetry adapted cartesian basis functions of A   symmetry.
 There are   736 symmetry adapted basis functions of A   symmetry.
   736 basis functions,  1026 primitive gaussians,   845 cartesian basis functions
    38 alpha electrons       36 beta electrons
       nuclear repulsion energy       475.6975220398 Hartrees.
 NAtoms=   23 NActive=   23 NUniq=   23 SFac= 1.00D+00 NAtFMM=   60 NAOKFM=F Big=F
 Integral buffers will be    131072 words long.
 Raffenetti 2 integral format.
 Two-electron integral symmetry is turned on.
 Nuclear repulsion after empirical dispersion term =      475.6836361428 Hartrees.
 One-electron integrals computed using PRISM.
 NBasis=   736 RedAO= T EigKep=  3.45D-06  NBF=   736
 NBsUse=   736 1.00D-06 EigRej= -1.00D+00 NBFU=   736
 Initial guess from the checkpoint file:  "Forward-wb-opt.chk"
 B after Tr=     0.000000    0.000000    0.000000
         Rot=    0.999998   -0.002016    0.000461    0.000474 Ang=  -0.24 deg.
 Initial guess <Sx>= 0.0000 <Sy>= 0.0000 <Sz>= 1.0000 <S**2>= 2.0072 S= 1.0024
 ExpMin= 2.53D-02 ExpMax= 1.53D+04 ExpMxC= 5.22D+02 IAcc=3 IRadAn=         7 AccDes= 0.00D+00
 Harris functional with IExCor= 4639 and IRadAn=       7 diagonalized for initial guess.
 HarFok:  IExCor= 4639 AccDes= 0.00D+00 IRadAn=         7 IDoV= 1 UseB2=F ITyADJ=14
 ICtDFT=  3500011 ScaDFX=  1.000000  1.000000  1.000000  1.000000
 FoFCou: FMM=F IPFlag=           0 FMFlag=      100000 FMFlg1=           0
         NFxFlg=           0 DoJE=T BraDBF=F KetDBF=T FulRan=T
         wScrn=  0.000000 ICntrl=       500 IOpCl=  0 I1Cent=   200000004 NGrid=           0
         NMat0=    1 NMatS0=      1 NMatT0=    0 NMatD0=    1 NMtDS0=    0 NMtDT0=    0
 Petite list used in FoFCou.
 Requested convergence on RMS density matrix=1.00D-08 within 128 cycles.
 Requested convergence on MAX density matrix=1.00D-06.
 Requested convergence on             energy=1.00D-06.
 No special actions if energy rises.
 SCF Done:  E(UwB97XD) =  -462.646754999     A.U. after   10 cycles
            NFock= 10  Conv=0.91D-08     -V/T= 2.0059
 <Sx>= 0.0000 <Sy>= 0.0000 <Sz>= 1.0000 <S**2>= 2.0072 S= 1.0024
 <L.S>=  0.00000000000    
 Annihilation of the first spin contaminant:
 S**2 before annihilation     2.0072,   after     2.0000
 Calling FoFJK, ICntrl=      2127 FMM=F ISym2X=0 I1Cent= 0 IOpClX= 1 NMat=1 NMatS=1 NMatT=0.
 ***** Axes restored to original set *****
 -------------------------------------------------------------------
 Center     Atomic                   Forces (Hartrees/Bohr)
 Number     Number              X              Y              Z
 -------------------------------------------------------------------
      1        1          -0.000004431    0.000004081    0.000010473
      2        6           0.000010283    0.000017359    0.000010066
      3        1           0.000010379   -0.000006759   -0.000006578
      4        1           0.000004957   -0.000005367   -0.000006336
      5        6          -0.000079403    0.000046699   -0.000016291
      6        1          -0.000032566   -0.000010220   -0.000014484
      7        8           0.000015065    0.000000120   -0.000007211
      8        1          -0.000015871    0.000008802   -0.000010433
      9        6           0.000033510    0.000000099   -0.000005300
     10        1           0.000000758   -0.000002094    0.000010771
     11        1           0.000000547    0.000006747    0.000002124
     12        6          -0.000014651   -0.000005368    0.000000954
     13        1          -0.000003020   -0.000000340    0.000000235
     14        1           0.000003257    0.000004779    0.000003035
     15        6           0.000017476    0.000012098   -0.000009668
     16        1           0.000003570   -0.000002773    0.000005834
     17        6           0.000007718    0.000005267   -0.000009892
     18        1          -0.000003611   -0.000000752   -0.000001559
     19        1          -0.000000281    0.000005570    0.000001866
     20        8          -0.000007214   -0.000003424   -0.000000785
     21        1           0.000010010   -0.000005755   -0.000002141
     22        8          -0.000071871   -0.000013823    0.000001371
     23        1           0.000115389   -0.000054948    0.000043948
 -------------------------------------------------------------------
 Cartesian Forces:  Max     0.000115389 RMS     0.000023488

 GradGradGradGradGradGradGradGradGradGradGradGradGradGradGradGradGradGrad
 Berny optimization.
 Using GEDIIS/GDIIS optimizer.
 FormGI is forming the generalized inverse of G from B-inverse, IUseBI=4.
 Internal  Forces:  Max     0.000091037 RMS     0.000018680
 Search for a local minimum.
 Step number  11 out of a maximum of  117
 All quantities printed in internal units (Hartrees-Bohrs-Radians)
 Mixed Optimization -- En-DIIS/RFO-DIIS
 Swapping is turned off.
 Update second derivatives using D2CorX and points    1    2    3    4    5
                                                      6    7    8    9   10
                                                     11
 DE= -1.65D-06 DEPred=-9.41D-07 R= 1.75D+00
 TightC=F SS=  1.41D+00  RLast= 1.72D-02 DXNew= 8.4853D-01 5.1662D-02
 Trust test= 1.75D+00 RLast= 1.72D-02 DXMaxT set to 5.05D-01
 ITU=  1  0  1  1  1  1  1  1  0  1  0
     Eigenvalues ---    0.00129   0.00391   0.00437   0.00482   0.00524
     Eigenvalues ---    0.00903   0.01207   0.01381   0.01595   0.01838
     Eigenvalues ---    0.03620   0.04036   0.04509   0.04563   0.04922
     Eigenvalues ---    0.05087   0.05294   0.05577   0.05678   0.05742
     Eigenvalues ---    0.05970   0.05999   0.07236   0.08197   0.08524
     Eigenvalues ---    0.11731   0.11856   0.12245   0.13993   0.15898
     Eigenvalues ---    0.15998   0.16001   0.16012   0.16023   0.16127
     Eigenvalues ---    0.16287   0.17397   0.18803   0.19507   0.20597
     Eigenvalues ---    0.22050   0.25144   0.30262   0.30463   0.30811
     Eigenvalues ---    0.33030   0.33905   0.33927   0.34162   0.34416
     Eigenvalues ---    0.34456   0.34481   0.34734   0.34781   0.34856
     Eigenvalues ---    0.34928   0.35080   0.35169   0.43178   0.44887
     Eigenvalues ---    0.54814   0.55367   0.66928
 En-DIIS/RFO-DIIS/Sim-DIIS IScMMF=       -3 using points:    11   10    9    8    7    6    5    4    3    2
 RFO step:  Lambda=-1.23708858D-06.
 DIIS inversion failure, remove point  10.
 DIIS inversion failure, remove point   9.
 RFO-DIIS uses    8 points instead of   10
 DidBck=F Rises=F RFO-DIIS coefs:    2.09252   -0.27266   -1.13160    0.27371    0.00421
                  RFO-DIIS coefs:    0.06932    0.21704   -0.25254    0.00000    0.00000
 Iteration  1 RMS(Cart)=  0.00843074 RMS(Int)=  0.00004679
 Iteration  2 RMS(Cart)=  0.00003480 RMS(Int)=  0.00004118
 Iteration  3 RMS(Cart)=  0.00000000 RMS(Int)=  0.00004118
 Variable       Old X    -DE/DX   Delta X   Delta X   Delta X     New X
                                 (Linear)    (Quad)   (Total)
    R1        2.05663   0.00000   0.00002  -0.00001   0.00001   2.05663
    R2        2.05492   0.00001   0.00006  -0.00004   0.00002   2.05494
    R3        2.06624   0.00000   0.00012  -0.00007   0.00005   2.06629
    R4        2.86323   0.00001  -0.00034   0.00009  -0.00025   2.86298
    R5        2.07539   0.00001  -0.00003   0.00010   0.00007   2.07546
    R6        2.46000  -0.00001   0.00014  -0.00006   0.00008   2.46008
    R7        4.01986  -0.00008  -0.00661  -0.00072  -0.00733   4.01253
    R8        2.06099  -0.00000   0.00009  -0.00011  -0.00002   2.06097
    R9        2.06342   0.00001  -0.00000   0.00003   0.00002   2.06345
   R10        2.05890   0.00001   0.00007  -0.00004   0.00003   2.05893
   R11        2.87689   0.00002  -0.00016   0.00019   0.00003   2.87692
   R12        2.06505   0.00000   0.00002  -0.00001   0.00001   2.06506
   R13        2.06557   0.00000  -0.00001   0.00001   0.00000   2.06557
   R14        2.87741   0.00001  -0.00007   0.00011   0.00004   2.87745
   R15        2.07217   0.00001  -0.00003   0.00000  -0.00003   2.07214
   R16        2.86965  -0.00001  -0.00007   0.00007  -0.00000   2.86965
   R17        2.69060  -0.00002   0.00013  -0.00007   0.00006   2.69066
   R18        2.07460   0.00000   0.00001  -0.00000   0.00001   2.07461
   R19        2.06005   0.00000   0.00010  -0.00007   0.00003   2.06008
   R20        2.66035   0.00001   0.00008  -0.00004   0.00004   2.66039
   R21        1.81529   0.00001   0.00006  -0.00002   0.00004   1.81533
   R22        1.82746   0.00004   0.00066  -0.00031   0.00035   1.82781
    A1        1.90225   0.00001   0.00020  -0.00010   0.00011   1.90235
    A2        1.89712   0.00000  -0.00026   0.00021  -0.00005   1.89707
    A3        1.92241  -0.00002  -0.00006   0.00001  -0.00004   1.92237
    A4        1.90644  -0.00001  -0.00045   0.00021  -0.00024   1.90620
    A5        1.89251   0.00001   0.00020  -0.00008   0.00012   1.89262
    A6        1.94271   0.00001   0.00036  -0.00025   0.00011   1.94281
    A7        2.03667   0.00002   0.00003   0.00009  -0.00004   2.03663
    A8        2.02401  -0.00003   0.00059  -0.00032   0.00041   2.02442
    A9        1.85873   0.00005   0.00315   0.00043   0.00357   1.86230
   A10        1.95110   0.00001  -0.00061   0.00024  -0.00038   1.95072
   A11        1.67296  -0.00005  -0.00134  -0.00040  -0.00182   1.67114
   A12        1.87517   0.00000  -0.00204  -0.00004  -0.00207   1.87310
   A13        1.88797   0.00001   0.00071  -0.00037   0.00034   1.88832
   A14        1.87914  -0.00000  -0.00052   0.00039  -0.00013   1.87901
   A15        1.92937  -0.00001  -0.00027   0.00011  -0.00016   1.92921
   A16        1.88508   0.00000   0.00027  -0.00023   0.00005   1.88512
   A17        1.93844  -0.00000  -0.00013   0.00006  -0.00007   1.93837
   A18        1.94170   0.00000  -0.00004   0.00003  -0.00001   1.94168
   A19        1.91598  -0.00001  -0.00016   0.00010  -0.00006   1.91593
   A20        1.91672   0.00000   0.00001  -0.00004  -0.00003   1.91670
   A21        1.97340   0.00001   0.00045  -0.00026   0.00019   1.97359
   A22        1.86907   0.00000   0.00014  -0.00015  -0.00000   1.86907
   A23        1.89514   0.00000  -0.00022   0.00023   0.00002   1.89515
   A24        1.89041  -0.00001  -0.00024   0.00011  -0.00013   1.89028
   A25        1.90980  -0.00001   0.00053  -0.00044   0.00008   1.90989
   A26        1.95475  -0.00000  -0.00046   0.00030  -0.00017   1.95459
   A27        1.95255   0.00001   0.00035  -0.00016   0.00019   1.95274
   A28        1.89043   0.00001   0.00003  -0.00001   0.00002   1.89045
   A29        1.90320  -0.00001  -0.00028   0.00015  -0.00012   1.90307
   A30        1.85103  -0.00001  -0.00020   0.00018  -0.00002   1.85101
   A31        1.89830   0.00000   0.00011  -0.00005   0.00006   1.89836
   A32        1.91901  -0.00000   0.00003  -0.00002   0.00001   1.91902
   A33        1.95115  -0.00000   0.00008  -0.00012  -0.00003   1.95112
   A34        1.88701  -0.00000  -0.00015   0.00011  -0.00004   1.88698
   A35        1.93481  -0.00000  -0.00015   0.00009  -0.00005   1.93476
   A36        1.87250   0.00000   0.00006  -0.00001   0.00005   1.87254
   A37        1.84963   0.00000  -0.00009  -0.00001  -0.00010   1.84954
   A38        1.89451  -0.00009   0.00020  -0.00051  -0.00031   1.89420
   A39        3.20460  -0.00007  -0.00123  -0.00073  -0.00193   3.20267
   A40        3.29226   0.00007   0.00631  -0.00051   0.00577   3.29802
    D1        2.96921  -0.00000   0.00050  -0.00009   0.00041   2.96962
    D2       -0.95793  -0.00000   0.00024   0.00002   0.00024  -0.95769
    D3        1.12714   0.00002   0.00036   0.00009   0.00047   1.12761
    D4        0.88903  -0.00001   0.00017   0.00007   0.00024   0.88927
    D5       -3.03811  -0.00001  -0.00009   0.00018   0.00007  -3.03804
    D6       -0.95304   0.00001   0.00003   0.00025   0.00029  -0.95275
    D7       -1.20844  -0.00001   0.00037   0.00002   0.00039  -1.20805
    D8        1.14760  -0.00001   0.00011   0.00013   0.00022   1.14782
    D9       -3.05052   0.00002   0.00023   0.00020   0.00045  -3.05007
   D10       -2.00414   0.00002   0.00718   0.00026   0.00772  -1.99642
   D11        2.17183   0.00000   0.00649   0.00021   0.00656   2.17839
   D12        0.17687   0.00000   0.00817   0.00001   0.00803   0.18490
   D13       -1.02166   0.00001   0.00111   0.00001   0.00112  -1.02054
   D14       -3.07221   0.00001   0.00102   0.00015   0.00117  -3.07104
   D15        1.09743   0.00001   0.00102   0.00021   0.00123   1.09865
   D16       -3.11752   0.00000   0.00048   0.00036   0.00084  -3.11668
   D17        1.11512   0.00000   0.00039   0.00050   0.00089   1.11601
   D18       -0.99843   0.00001   0.00039   0.00056   0.00095  -0.99748
   D19        1.06523   0.00000   0.00025   0.00059   0.00083   1.06607
   D20       -0.98532   0.00000   0.00016   0.00073   0.00089  -0.98443
   D21       -3.09887   0.00001   0.00016   0.00078   0.00094  -3.09793
   D22        1.05172   0.00000   0.00115  -0.00022   0.00093   1.05265
   D23       -3.13498   0.00001   0.00124  -0.00033   0.00091  -3.13407
   D24       -1.05939   0.00001   0.00091  -0.00001   0.00090  -1.05849
   D25       -3.10066   0.00000   0.00108  -0.00009   0.00099  -3.09967
   D26       -1.00418   0.00001   0.00118  -0.00021   0.00097  -1.00321
   D27        1.07141   0.00001   0.00085   0.00012   0.00097   1.07238
   D28       -1.07666   0.00000   0.00101  -0.00008   0.00093  -1.07574
   D29        1.01982   0.00001   0.00111  -0.00020   0.00091   1.02073
   D30        3.09541   0.00001   0.00078   0.00013   0.00090   3.09631
   D31        0.99232   0.00001  -0.00031   0.00004  -0.00027   0.99205
   D32       -1.07086   0.00001  -0.00021  -0.00006  -0.00027  -1.07113
   D33        3.13450   0.00000  -0.00036   0.00004  -0.00032   3.13418
   D34        3.10007   0.00000   0.00008  -0.00033  -0.00026   3.09982
   D35        1.03690   0.00000   0.00017  -0.00043  -0.00026   1.03664
   D36       -1.04093   0.00000   0.00003  -0.00033  -0.00030  -1.04124
   D37       -1.14226  -0.00001  -0.00034  -0.00006  -0.00040  -1.14266
   D38        3.07775  -0.00001  -0.00024  -0.00016  -0.00040   3.07735
   D39        0.99991  -0.00001  -0.00039  -0.00006  -0.00044   0.99947
   D40        1.53509  -0.00001   0.00316  -0.00064   0.00253   1.53762
   D41       -0.57984  -0.00001   0.00246  -0.00008   0.00238  -0.57746
   D42       -2.61211  -0.00001   0.00267  -0.00025   0.00243  -2.60968
   D43       -0.83376   0.00000   0.00074  -0.00012   0.00062  -0.83314
   D44        1.28748   0.00000   0.00084  -0.00020   0.00064   1.28812
   D45       -2.93892   0.00000   0.00061  -0.00002   0.00060  -2.93832
         Item               Value     Threshold  Converged?
 Maximum Force            0.000091     0.000450     YES
 RMS     Force            0.000019     0.000300     YES
 Maximum Displacement     0.027661     0.001800     NO 
 RMS     Displacement     0.008429     0.001200     NO 
 Predicted change in Energy=-5.088913D-07
 GradGradGradGradGradGradGradGradGradGradGradGradGradGradGradGradGradGrad

                          Input orientation:                          
 ---------------------------------------------------------------------
 Center     Atomic      Atomic             Coordinates (Angstroms)
 Number     Number       Type             X           Y           Z
 ---------------------------------------------------------------------
      1          1           0        2.852575    0.961937   -0.824063
      2          6           0        3.161262   -0.070030   -0.668476
      3          1           0        3.072816   -0.611359   -1.607435
      4          1           0        4.205778   -0.078453   -0.345200
      5          6           0        2.262835   -0.734786    0.354376
      6          1           0        2.369391   -1.821498    0.472395
      7          8           0        2.163288   -0.131790    1.503818
      8          1           0        0.548049    1.543096   -1.276381
      9          6           0       -0.036918    2.081912   -0.530096
     10          1           0        0.518090    2.072128    0.410213
     11          1           0       -0.121577    3.116675   -0.860537
     12          6           0       -1.408206    1.442203   -0.362657
     13          1           0       -1.934664    1.440236   -1.320263
     14          1           0       -2.009890    2.032239    0.333476
     15          6           0       -1.340460    0.012478    0.156810
     16          1           0       -0.852208    0.003880    1.138600
     17          6           0       -2.720007   -0.604804    0.304502
     18          1           0       -3.232307   -0.560889   -0.665478
     19          1           0       -3.307556   -0.034609    1.024284
     20          8           0       -2.652022   -1.929636    0.775827
     21          1           0       -1.986754   -2.367464    0.238674
     22          8           0       -0.620274   -0.839919   -0.727536
     23          1           0        0.317710   -0.802725   -0.494415
 ---------------------------------------------------------------------
                    Distance matrix (angstroms):
                    1          2          3          4          5
     1  H    0.000000
     2  C    1.088324   0.000000
     3  H    1.771281   1.087430   0.000000
     4  H    1.772817   1.093431   1.777871   0.000000
     5  C    2.148343   1.515024   2.126030   2.166843   0.000000
     6  H    3.108341   2.235238   2.506978   2.660636   1.098284
     7  O    2.662777   2.391365   3.276755   2.755627   1.301819
     8  H    2.419334   3.130592   3.335524   4.107980   3.284601
     9  C    3.112866   3.857247   4.252624   4.764644   3.742318
    10  H    2.864574   3.569141   4.218843   4.335285   3.305453
    11  H    3.672847   4.579192   4.965907   5.403741   4.689902
    12  C    4.312518   4.822905   5.083911   5.816315   4.327812
    13  H    4.836594   5.354829   5.419074   6.400171   5.015389
    14  H    5.111655   5.671354   6.048938   6.599254   5.090486
    15  C    4.409663   4.577489   4.793614   5.569653   3.685263
    16  H    4.300621   4.402151   4.829601   5.271780   3.296078
    17  C    5.897627   5.985148   6.100192   6.976077   4.984786
    18  H    6.274547   6.412385   6.375297   7.460592   5.591684
    19  H    6.508204   6.686726   6.925875   7.637251   5.654050
    20  O    6.420392   6.272034   6.339682   7.191175   5.075540
    21  H    5.969375   5.709921   5.664916   6.627815   4.553903
    22  O    3.913654   3.859564   3.803338   4.900693   3.081218
    23  H    3.106162   2.941586   2.977590   3.957765   2.123340
                    6          7          8          9         10
     6  H    0.000000
     7  O    1.990333   0.000000
     8  H    4.206662   3.625430   0.000000
     9  C    4.693818   3.725344   1.090619   0.000000
    10  H    4.311788   2.959713   1.767872   1.091930   0.000000
    11  H    5.689217   4.622045   1.759964   1.089538   1.764952
    12  C    5.061551   4.326286   2.161482   1.522398   2.169044
    13  H    5.690116   5.219186   2.485230   2.153498   3.067546
    14  H    5.835126   4.844393   3.061691   2.154262   2.529459
    15  C    4.150428   3.756526   2.821931   2.540398   2.785782
    16  H    3.762251   3.040560   3.187796   2.787017   2.585714
    17  C    5.235504   5.050611   4.218158   3.887669   4.202667
    18  H    5.853453   5.831159   4.369331   4.148884   4.706949
    19  H    5.977063   5.492680   4.758982   4.194382   4.410328
    20  O    5.031734   5.191284   5.148969   4.963540   5.118340
    21  H    4.396442   4.880746   4.900317   4.918315   5.100358
    22  O    3.367704   3.637115   2.710161   2.986032   3.327216
    23  H    2.486366   2.801650   2.483426   2.906573   3.020477
                   11         12         13         14         15
    11  H    0.000000
    12  C    2.169599   0.000000
    13  H    2.511788   1.092781   0.000000
    14  H    2.483424   1.093054   1.758118   0.000000
    15  C    3.486648   1.522679   2.138532   2.135131   0.000000
    16  H    3.770924   2.152134   3.046447   2.470364   1.096529
    17  C    4.685997   2.521142   2.727419   2.731136   1.518552
    18  H    4.820702   2.726063   2.473282   3.035873   2.141027
    19  H    4.861441   2.777069   3.091424   2.536339   2.150395
    20  O    5.877593   3.769950   4.032894   4.037879   2.423878
    21  H    5.896010   3.899985   4.114800   4.400786   2.467493
    22  O    3.990116   2.441732   2.697787   3.362451   1.423839
    23  H    3.960898   2.834757   3.284218   3.760339   1.959126
                   16         17         18         19         20
    16  H    0.000000
    17  C    2.134218   0.000000
    18  H    3.039496   1.097835   0.000000
    19  H    2.458309   1.090148   1.771420   0.000000
    20  O    2.666349   1.407817   2.070643   2.020540   0.000000
    21  H    2.778549   1.910226   2.373312   2.793549   0.960629
    22  O    2.061130   2.351438   2.627627   3.307398   2.752378
    23  H    2.164730   3.147247   3.562354   4.004872   3.420928
                   21         22         23
    21  H    0.000000
    22  O    2.265883   0.000000
    23  H    2.880345   0.967235   0.000000
 Stoichiometry    C6H14O3(3)
 Framework group  C1[X(C6H14O3)]
 Deg. of freedom    63
 Full point group                 C1      NOp   1
 Largest Abelian subgroup         C1      NOp   1
 Largest concise Abelian subgroup C1      NOp   1
                         Standard orientation:                         
 ---------------------------------------------------------------------
 Center     Atomic      Atomic             Coordinates (Angstroms)
 Number     Number       Type             X           Y           Z
 ---------------------------------------------------------------------
      1          1           0        3.101481    0.893128   -0.522640
      2          6           0        3.281010   -0.163840   -0.709823
      3          1           0        3.159429   -0.360804   -1.772333
      4          1           0        4.306315   -0.402850   -0.414499
      5          6           0        2.278035   -1.006246    0.051552
      6          1           0        2.251694   -2.077927   -0.187263
      7          8           0        2.213567   -0.795816    1.334632
      8          1           0        0.897396    1.865365   -0.746126
      9          6           0        0.356508    2.203916    0.138336
     10          1           0        0.876030    1.825757    1.021173
     11          1           0        0.405261    3.292164    0.159150
     12          6           0       -1.085381    1.716784    0.101531
     13          1           0       -1.577401    2.085959   -0.801683
     14          1           0       -1.635205    2.121558    0.955123
     15          6           0       -1.203618    0.199023    0.132702
     16          1           0       -0.751540   -0.183158    1.055707
     17          6           0       -2.650422   -0.259708    0.084482
     18          1           0       -3.122576    0.154805   -0.815791
     19          1           0       -3.189318    0.117126    0.953971
     20          8           0       -2.754492   -1.663540    0.103829
     21          1           0       -2.128690   -1.984016   -0.550750
     22          8           0       -0.561124   -0.406397   -0.984431
     23          1           0        0.366728   -0.560666   -0.758962
 ---------------------------------------------------------------------
 Rotational constants (GHZ):           1.9310064           0.7767800           0.6395236
 Standard basis: Aug-CC-pVTZ (5D, 7F)
 There are   845 symmetry adapted cartesian basis functions of A   symmetry.
 There are   736 symmetry adapted basis functions of A   symmetry.
   736 basis functions,  1026 primitive gaussians,   845 cartesian basis functions
    38 alpha electrons       36 beta electrons
       nuclear repulsion energy       475.9569946014 Hartrees.
 NAtoms=   23 NActive=   23 NUniq=   23 SFac= 1.00D+00 NAtFMM=   60 NAOKFM=F Big=F
 Integral buffers will be    131072 words long.
 Raffenetti 2 integral format.
 Two-electron integral symmetry is turned on.
 Nuclear repulsion after empirical dispersion term =      475.9430777969 Hartrees.
 One-electron integrals computed using PRISM.
 NBasis=   736 RedAO= T EigKep=  3.45D-06  NBF=   736
 NBsUse=   736 1.00D-06 EigRej= -1.00D+00 NBFU=   736
 Initial guess from the checkpoint file:  "Forward-wb-opt.chk"
 B after Tr=    -0.000000   -0.000000    0.000000
         Rot=    0.999998   -0.001795    0.000343    0.000725 Ang=  -0.23 deg.
 Initial guess <Sx>= 0.0000 <Sy>= 0.0000 <Sz>= 1.0000 <S**2>= 2.0072 S= 1.0024
 ExpMin= 2.53D-02 ExpMax= 1.53D+04 ExpMxC= 5.22D+02 IAcc=3 IRadAn=         7 AccDes= 0.00D+00
 Harris functional with IExCor= 4639 and IRadAn=       7 diagonalized for initial guess.
 HarFok:  IExCor= 4639 AccDes= 0.00D+00 IRadAn=         7 IDoV= 1 UseB2=F ITyADJ=14
 ICtDFT=  3500011 ScaDFX=  1.000000  1.000000  1.000000  1.000000
 FoFCou: FMM=F IPFlag=           0 FMFlag=      100000 FMFlg1=           0
         NFxFlg=           0 DoJE=T BraDBF=F KetDBF=T FulRan=T
         wScrn=  0.000000 ICntrl=       500 IOpCl=  0 I1Cent=   200000004 NGrid=           0
         NMat0=    1 NMatS0=      1 NMatT0=    0 NMatD0=    1 NMtDS0=    0 NMtDT0=    0
 Petite list used in FoFCou.
 Requested convergence on RMS density matrix=1.00D-08 within 128 cycles.
 Requested convergence on MAX density matrix=1.00D-06.
 Requested convergence on             energy=1.00D-06.
 No special actions if energy rises.
 SCF Done:  E(UwB97XD) =  -462.646755614     A.U. after   14 cycles
            NFock= 14  Conv=0.44D-08     -V/T= 2.0059
 <Sx>= 0.0000 <Sy>= 0.0000 <Sz>= 1.0000 <S**2>= 2.0072 S= 1.0024
 <L.S>=  0.00000000000    
 Annihilation of the first spin contaminant:
 S**2 before annihilation     2.0072,   after     2.0000
 Calling FoFJK, ICntrl=      2127 FMM=F ISym2X=0 I1Cent= 0 IOpClX= 1 NMat=1 NMatS=1 NMatT=0.
 ***** Axes restored to original set *****
 -------------------------------------------------------------------
 Center     Atomic                   Forces (Hartrees/Bohr)
 Number     Number              X              Y              Z
 -------------------------------------------------------------------
      1        1          -0.000008042   -0.000008453   -0.000001137
      2        6           0.000069398    0.000059584   -0.000008491
      3        1          -0.000007047    0.000000139   -0.000000272
      4        1          -0.000011430   -0.000009501    0.000006825
      5        6          -0.000048466   -0.000033058    0.000061072
      6        1          -0.000022165   -0.000007114   -0.000017672
      7        8           0.000049310    0.000012354   -0.000044378
      8        1           0.000007538   -0.000006737    0.000015876
      9        6           0.000002567   -0.000006120   -0.000047318
     10        1           0.000001938    0.000005380    0.000006586
     11        1          -0.000003617    0.000003317    0.000019585
     12        6          -0.000010323   -0.000007888    0.000005692
     13        1           0.000001551    0.000006888   -0.000000324
     14        1          -0.000001661    0.000001311   -0.000000031
     15        6           0.000012373   -0.000019949   -0.000009964
     16        1          -0.000010203    0.000011723   -0.000002395
     17        6          -0.000017478   -0.000007248    0.000006048
     18        1           0.000001719   -0.000000499   -0.000001524
     19        1           0.000001591   -0.000002012   -0.000000658
     20        8           0.000001906    0.000008786   -0.000002992
     21        1          -0.000002305    0.000000908   -0.000000090
     22        8           0.000012735    0.000016773    0.000015650
     23        1          -0.000019890   -0.000018582   -0.000000091
 -------------------------------------------------------------------
 Cartesian Forces:  Max     0.000069398 RMS     0.000020029

 GradGradGradGradGradGradGradGradGradGradGradGradGradGradGradGradGradGrad
 Berny optimization.
 Using GEDIIS/GDIIS optimizer.
 FormGI is forming the generalized inverse of G from B-inverse, IUseBI=4.
 Internal  Forces:  Max     0.000086863 RMS     0.000017474
 Search for a local minimum.
 Step number  12 out of a maximum of  117
 All quantities printed in internal units (Hartrees-Bohrs-Radians)
 Mixed Optimization -- En-DIIS/RFO-DIIS
 Swapping is turned off.
 Update second derivatives using D2CorX and points    1    2    3    4    5
                                                      6    7    8    9   10
                                                     11   12
 DE= -6.15D-07 DEPred=-5.09D-07 R= 1.21D+00
 Trust test= 1.21D+00 RLast= 1.78D-02 DXMaxT set to 5.05D-01
 ITU=  0  1  0  1  1  1  1  1  1  0  1  0
     Eigenvalues ---    0.00129   0.00345   0.00415   0.00481   0.00523
     Eigenvalues ---    0.00729   0.01268   0.01579   0.01622   0.01842
     Eigenvalues ---    0.03619   0.03817   0.04436   0.04540   0.04923
     Eigenvalues ---    0.05094   0.05219   0.05576   0.05689   0.05758
     Eigenvalues ---    0.05967   0.05997   0.07057   0.08148   0.08526
     Eigenvalues ---    0.11729   0.11862   0.12239   0.13997   0.15869
     Eigenvalues ---    0.15999   0.16001   0.16014   0.16031   0.16128
     Eigenvalues ---    0.16275   0.17478   0.19024   0.19811   0.21115
     Eigenvalues ---    0.22054   0.25273   0.30257   0.30478   0.31179
     Eigenvalues ---    0.33019   0.33904   0.33928   0.34164   0.34425
     Eigenvalues ---    0.34456   0.34480   0.34735   0.34777   0.34854
     Eigenvalues ---    0.34940   0.35116   0.35165   0.43175   0.44988
     Eigenvalues ---    0.54560   0.55367   0.67064
 En-DIIS/RFO-DIIS/Sim-DIIS IScMMF=       -3 using points:    12   11   10    9    8    7    6    5    4    3
 RFO step:  Lambda=-4.72090454D-07.
 DIIS inversion failure, remove point  10.
 DIIS inversion failure, remove point   9.
 DIIS inversion failure, remove point   8.
 DIIS inversion failure, remove point   7.
 RFO-DIIS uses    6 points instead of   10
 DidBck=F Rises=F RFO-DIIS coefs:    0.84144    0.32924    0.07988   -0.33629    0.07922
                  RFO-DIIS coefs:    0.00651    0.00000    0.00000    0.00000    0.00000
 Iteration  1 RMS(Cart)=  0.00400589 RMS(Int)=  0.00000557
 Iteration  2 RMS(Cart)=  0.00000953 RMS(Int)=  0.00000101
 Iteration  3 RMS(Cart)=  0.00000000 RMS(Int)=  0.00000101
 Variable       Old X    -DE/DX   Delta X   Delta X   Delta X     New X
                                 (Linear)    (Quad)   (Total)
    R1        2.05663  -0.00001   0.00001  -0.00001  -0.00000   2.05663
    R2        2.05494   0.00000   0.00000   0.00000   0.00000   2.05495
    R3        2.06629  -0.00001   0.00001  -0.00003  -0.00001   2.06627
    R4        2.86298   0.00005  -0.00008   0.00014   0.00006   2.86304
    R5        2.07546   0.00000  -0.00001   0.00001   0.00000   2.07546
    R6        2.46008  -0.00004   0.00001  -0.00005  -0.00004   2.46004
    R7        4.01253   0.00002  -0.00122   0.00018  -0.00104   4.01149
    R8        2.06097  -0.00000   0.00002  -0.00003  -0.00000   2.06097
    R9        2.06345   0.00001  -0.00002   0.00002  -0.00000   2.06344
   R10        2.05893  -0.00000   0.00000  -0.00001  -0.00000   2.05892
   R11        2.87692   0.00001  -0.00005   0.00006   0.00001   2.87692
   R12        2.06506  -0.00000   0.00000  -0.00000  -0.00000   2.06506
   R13        2.06557   0.00000   0.00000   0.00001   0.00001   2.06558
   R14        2.87745  -0.00000  -0.00002   0.00000  -0.00001   2.87743
   R15        2.07214  -0.00001  -0.00000   0.00000   0.00000   2.07214
   R16        2.86965   0.00001  -0.00004   0.00006   0.00003   2.86967
   R17        2.69066  -0.00001  -0.00000  -0.00002  -0.00002   2.69065
   R18        2.07461   0.00000  -0.00000   0.00000   0.00000   2.07461
   R19        2.06008  -0.00000   0.00001  -0.00001  -0.00000   2.06008
   R20        2.66039  -0.00001   0.00003  -0.00005  -0.00002   2.66037
   R21        1.81533  -0.00000   0.00001  -0.00001  -0.00000   1.81532
   R22        1.82781   0.00000   0.00007  -0.00004   0.00003   1.82784
    A1        1.90235   0.00000  -0.00003  -0.00001  -0.00004   1.90231
    A2        1.89707   0.00001  -0.00005   0.00009   0.00004   1.89711
    A3        1.92237  -0.00001   0.00003  -0.00004  -0.00001   1.92235
    A4        1.90620   0.00001  -0.00001   0.00006   0.00005   1.90625
    A5        1.89262  -0.00000  -0.00000  -0.00001  -0.00001   1.89261
    A6        1.94281  -0.00002   0.00007  -0.00009  -0.00002   1.94280
    A7        2.03663   0.00002   0.00007   0.00002   0.00008   2.03671
    A8        2.02442  -0.00007   0.00014  -0.00028  -0.00014   2.02428
    A9        1.86230   0.00004  -0.00118  -0.00010  -0.00128   1.86102
   A10        1.95072   0.00003  -0.00007   0.00014   0.00007   1.95079
   A11        1.67114  -0.00004  -0.00041  -0.00023  -0.00064   1.67050
   A12        1.87310   0.00003   0.00143   0.00052   0.00195   1.87506
   A13        1.88832  -0.00001  -0.00001  -0.00008  -0.00009   1.88822
   A14        1.87901   0.00001  -0.00005   0.00014   0.00008   1.87909
   A15        1.92921   0.00001  -0.00001   0.00006   0.00004   1.92925
   A16        1.88512  -0.00001   0.00005  -0.00009  -0.00004   1.88508
   A17        1.93837  -0.00000   0.00003  -0.00002   0.00001   1.93838
   A18        1.94168  -0.00000   0.00000  -0.00001  -0.00001   1.94167
   A19        1.91593   0.00000  -0.00000   0.00002   0.00002   1.91594
   A20        1.91670   0.00000   0.00002  -0.00001   0.00001   1.91671
   A21        1.97359  -0.00001   0.00001  -0.00005  -0.00005   1.97354
   A22        1.86907  -0.00000   0.00002  -0.00003  -0.00001   1.86906
   A23        1.89515   0.00001  -0.00007   0.00007  -0.00000   1.89515
   A24        1.89028   0.00000   0.00003   0.00000   0.00003   1.89031
   A25        1.90989  -0.00001   0.00010  -0.00015  -0.00005   1.90984
   A26        1.95459   0.00000   0.00001   0.00002   0.00003   1.95462
   A27        1.95274  -0.00000  -0.00003  -0.00004  -0.00007   1.95267
   A28        1.89045  -0.00000  -0.00003   0.00001  -0.00001   1.89044
   A29        1.90307   0.00001  -0.00002   0.00009   0.00007   1.90314
   A30        1.85101  -0.00000  -0.00003   0.00008   0.00005   1.85106
   A31        1.89836  -0.00000  -0.00001   0.00001  -0.00000   1.89836
   A32        1.91902   0.00000  -0.00002   0.00002   0.00000   1.91902
   A33        1.95112  -0.00000   0.00001  -0.00002  -0.00001   1.95112
   A34        1.88698   0.00000  -0.00002   0.00003   0.00001   1.88698
   A35        1.93476   0.00000  -0.00002   0.00003   0.00001   1.93477
   A36        1.87254  -0.00000   0.00007  -0.00007  -0.00001   1.87254
   A37        1.84954  -0.00000   0.00006  -0.00007  -0.00001   1.84953
   A38        1.89420   0.00009   0.00006   0.00013   0.00019   1.89438
   A39        3.20267   0.00002   0.00006  -0.00065  -0.00060   3.20207
   A40        3.29802  -0.00007  -0.00233  -0.00199  -0.00432   3.29370
    D1        2.96962  -0.00000   0.00013  -0.00001   0.00012   2.96974
    D2       -0.95769  -0.00002   0.00026  -0.00009   0.00017  -0.95752
    D3        1.12761   0.00001   0.00131   0.00032   0.00163   1.12924
    D4        0.88927   0.00000   0.00016   0.00003   0.00019   0.88946
    D5       -3.03804  -0.00001   0.00029  -0.00005   0.00024  -3.03781
    D6       -0.95275   0.00001   0.00133   0.00037   0.00170  -0.95105
    D7       -1.20805   0.00000   0.00012   0.00002   0.00014  -1.20791
    D8        1.14782  -0.00001   0.00026  -0.00007   0.00019   1.14801
    D9       -3.05007   0.00001   0.00130   0.00035   0.00166  -3.04842
   D10       -1.99642   0.00002  -0.00310   0.00057  -0.00253  -1.99895
   D11        2.17839   0.00001  -0.00232   0.00086  -0.00146   2.17693
   D12        0.18490  -0.00002  -0.00250   0.00053  -0.00196   0.18294
   D13       -1.02054  -0.00001  -0.00042   0.00010  -0.00032  -1.02086
   D14       -3.07104  -0.00001  -0.00045   0.00013  -0.00032  -3.07136
   D15        1.09865  -0.00001  -0.00051   0.00017  -0.00034   1.09831
   D16       -3.11668  -0.00001  -0.00041   0.00018  -0.00024  -3.11691
   D17        1.11601  -0.00000  -0.00045   0.00020  -0.00024   1.11577
   D18       -0.99748  -0.00000  -0.00051   0.00025  -0.00026  -0.99774
   D19        1.06607   0.00001  -0.00049   0.00031  -0.00018   1.06588
   D20       -0.98443   0.00001  -0.00053   0.00034  -0.00019  -0.98462
   D21       -3.09793   0.00001  -0.00059   0.00038  -0.00021  -3.09813
   D22        1.05265  -0.00000  -0.00036   0.00006  -0.00029   1.05235
   D23       -3.13407  -0.00000  -0.00032  -0.00000  -0.00033  -3.13440
   D24       -1.05849  -0.00001  -0.00038   0.00008  -0.00030  -1.05879
   D25       -3.09967  -0.00000  -0.00041   0.00011  -0.00030  -3.09997
   D26       -1.00321  -0.00000  -0.00037   0.00004  -0.00034  -1.00354
   D27        1.07238  -0.00001  -0.00043   0.00012  -0.00031   1.07207
   D28       -1.07574   0.00000  -0.00041   0.00012  -0.00029  -1.07603
   D29        1.02073  -0.00000  -0.00038   0.00005  -0.00033   1.02040
   D30        3.09631  -0.00000  -0.00043   0.00013  -0.00030   3.09602
   D31        0.99205   0.00000  -0.00028   0.00021  -0.00008   0.99197
   D32       -1.07113  -0.00000  -0.00024   0.00016  -0.00008  -1.07121
   D33        3.13418   0.00000  -0.00031   0.00024  -0.00007   3.13411
   D34        3.09982  -0.00000  -0.00018   0.00005  -0.00013   3.09969
   D35        1.03664  -0.00001  -0.00013  -0.00000  -0.00014   1.03650
   D36       -1.04124  -0.00001  -0.00021   0.00008  -0.00013  -1.04136
   D37       -1.14266   0.00001  -0.00023   0.00019  -0.00003  -1.14269
   D38        3.07735   0.00000  -0.00018   0.00014  -0.00004   3.07731
   D39        0.99947   0.00000  -0.00026   0.00023  -0.00003   0.99944
   D40        1.53762  -0.00001   0.00055  -0.00060  -0.00004   1.53757
   D41       -0.57746  -0.00000   0.00046  -0.00044   0.00002  -0.57744
   D42       -2.60968  -0.00001   0.00052  -0.00054  -0.00002  -2.60971
   D43       -0.83314  -0.00000  -0.00003  -0.00002  -0.00005  -0.83319
   D44        1.28812  -0.00000  -0.00005   0.00000  -0.00005   1.28807
   D45       -2.93832  -0.00000  -0.00005   0.00001  -0.00004  -2.93836
         Item               Value     Threshold  Converged?
 Maximum Force            0.000087     0.000450     YES
 RMS     Force            0.000017     0.000300     YES
 Maximum Displacement     0.014623     0.001800     NO 
 RMS     Displacement     0.004006     0.001200     NO 
 Predicted change in Energy=-2.316166D-07
 GradGradGradGradGradGradGradGradGradGradGradGradGradGradGradGradGradGrad

                          Input orientation:                          
 ---------------------------------------------------------------------
 Center     Atomic      Atomic             Coordinates (Angstroms)
 Number     Number       Type             X           Y           Z
 ---------------------------------------------------------------------
      1          1           0        2.853753    0.959909   -0.828088
      2          6           0        3.161188   -0.072311   -0.671710
      3          1           0        3.068275   -0.615203   -1.609336
      4          1           0        4.206858   -0.082020   -0.352247
      5          6           0        2.265324   -0.733567    0.355693
      6          1           0        2.370401   -1.820229    0.475507
      7          8           0        2.171026   -0.128026    1.504216
      8          1           0        0.550038    1.544128   -1.270773
      9          6           0       -0.037668    2.083038   -0.526713
     10          1           0        0.514549    2.074440    0.415246
     11          1           0       -0.122215    3.117491   -0.858144
     12          6           0       -1.408917    1.442306   -0.362876
     13          1           0       -1.932625    1.439379   -1.321985
     14          1           0       -2.013090    2.032226    0.331202
     15          6           0       -1.341434    0.012922    0.157542
     16          1           0       -0.855707    0.005282    1.140594
     17          6           0       -2.720891   -0.605347    0.302066
     18          1           0       -3.230786   -0.562285   -0.669220
     19          1           0       -3.310677   -0.035261    1.020100
     20          8           0       -2.653074   -1.929889    0.774198
     21          1           0       -1.986156   -2.367470    0.238895
     22          8           0       -0.618319   -0.839326   -0.724538
     23          1           0        0.319094   -0.801365   -0.489188
 ---------------------------------------------------------------------
                    Distance matrix (angstroms):
                    1          2          3          4          5
     1  H    0.000000
     2  C    1.088324   0.000000
     3  H    1.771256   1.087432   0.000000
     4  H    1.772832   1.093424   1.777900   0.000000
     5  C    2.148359   1.515054   2.126048   2.166852   0.000000
     6  H    3.108401   2.235323   2.507127   2.660661   1.098285
     7  O    2.662585   2.391271   3.276676   2.755573   1.301798
     8  H    2.417516   3.128875   3.334495   4.106139   3.282605
     9  C    3.116498   3.859952   4.254346   4.768009   3.743752
    10  H    2.874010   3.576969   4.225474   4.344250   3.309632
    11  H    3.675928   4.581520   4.967547   5.406817   4.690884
    12  C    4.315030   4.824449   5.082544   5.818987   4.330221
    13  H    4.835622   5.353036   5.414137   6.399086   5.015882
    14  H    5.116637   5.675215   6.049367   6.604914   5.094609
    15  C    4.412238   4.579141   4.791861   5.572472   3.688525
    16  H    4.306636   4.407484   4.831641   5.278803   3.301940
    17  C    5.899485   5.985919   6.096556   6.978230   4.988152
    18  H    6.274068   6.410727   6.369050   7.459871   5.593480
    19  H    6.512016   6.689442   6.923965   7.641914   5.658697
    20  O    6.422102   6.272711   6.335888   7.193203   5.079072
    21  H    5.969475   5.708951   5.659830   6.627681   4.556135
    22  O    3.911937   3.856913   3.797904   4.898412   3.081149
    23  H    3.105065   2.939784   2.974455   3.956124   2.122788
                    6          7          8          9         10
     6  H    0.000000
     7  O    1.990363   0.000000
     8  H    4.205011   3.622742   0.000000
     9  C    4.694543   3.727171   1.090617   0.000000
    10  H    4.314657   2.963212   1.767809   1.091928   0.000000
    11  H    5.689713   4.623102   1.760015   1.089535   1.764921
    12  C    5.062634   4.332201   2.161516   1.522401   2.169053
    13  H    5.689645   5.223420   2.485399   2.153513   3.067562
    14  H    5.837571   4.852780   3.061729   2.154273   2.529388
    15  C    4.152020   3.764409   2.821762   2.540353   2.785847
    16  H    3.765980   3.051410   3.187296   2.786785   2.585565
    17  C    5.237106   5.060024   4.218180   3.887669   4.202635
    18  H    5.853728   5.838833   4.369608   4.148981   4.707008
    19  H    5.979744   5.503820   4.758959   4.194331   4.410106
    20  O    5.033542   5.201113   5.148848   4.963498   5.118333
    21  H    4.397164   4.888590   4.900203   4.918312   5.100509
    22  O    3.366709   3.640568   2.710034   2.986051   3.327541
    23  H    2.485273   2.802979   2.483052   2.906624   3.021002
                   11         12         13         14         15
    11  H    0.000000
    12  C    2.169594   0.000000
    13  H    2.511731   1.092780   0.000000
    14  H    2.483496   1.093057   1.758115   0.000000
    15  C    3.486612   1.522671   2.138524   2.135151   0.000000
    16  H    3.770784   2.152092   3.046421   2.470456   1.096531
    17  C    4.686014   2.521171   2.727601   2.731048   1.518566
    18  H    4.820753   2.726066   2.473456   3.035641   2.141039
    19  H    4.861474   2.777142   3.091756   2.536299   2.150406
    20  O    5.877571   3.769956   4.032989   4.037844   2.423877
    21  H    5.895979   3.899965   4.114768   4.400747   2.467499
    22  O    3.990033   2.441657   2.697561   3.362407   1.423828
    23  H    3.960847   2.834790   3.284010   3.760500   1.959254
                   16         17         18         19         20
    16  H    0.000000
    17  C    2.134222   0.000000
    18  H    3.039499   1.097836   0.000000
    19  H    2.458259   1.090146   1.771423   0.000000
    20  O    2.666394   1.407807   2.070640   2.020527   0.000000
    21  H    2.778656   1.910211   2.373283   2.793535   0.960628
    22  O    2.061172   2.351483   2.627698   3.307427   2.752412
    23  H    2.164954   3.147382   3.562475   4.005010   3.421038
                   21         22         23
    21  H    0.000000
    22  O    2.265923   0.000000
    23  H    2.880447   0.967251   0.000000
 Stoichiometry    C6H14O3(3)
 Framework group  C1[X(C6H14O3)]
 Deg. of freedom    63
 Full point group                 C1      NOp   1
 Largest Abelian subgroup         C1      NOp   1
 Largest concise Abelian subgroup C1      NOp   1
                         Standard orientation:                         
 ---------------------------------------------------------------------
 Center     Atomic      Atomic             Coordinates (Angstroms)
 Number     Number       Type             X           Y           Z
 ---------------------------------------------------------------------
      1          1           0        3.101200    0.892804   -0.529439
      2          6           0        3.279829   -0.164660   -0.714672
      3          1           0        3.153345   -0.364362   -1.776100
      4          1           0        4.306442   -0.402991   -0.423398
      5          6           0        2.280263   -1.005014    0.053483
      6          1           0        2.252790   -2.077350   -0.182251
      7          8           0        2.221637   -0.790954    1.336221
      8          1           0        0.897491    1.863516   -0.743367
      9          6           0        0.354092    2.204077    0.138779
     10          1           0        0.871367    1.828177    1.023896
     11          1           0        0.402491    3.292382    0.157174
     12          6           0       -1.087566    1.716464    0.099292
     13          1           0       -1.577359    2.083535   -0.805987
     14          1           0       -1.639720    2.122923    0.950580
     15          6           0       -1.205393    0.198742    0.133417
     16          1           0       -0.755300   -0.181281    1.058284
     17          6           0       -2.651940   -0.260597    0.082903
     18          1           0       -3.122223    0.151903   -0.819273
     19          1           0       -3.192909    0.117824    0.950411
     20          8           0       -2.755561   -1.664414    0.104903
     21          1           0       -2.128214   -1.986002   -0.547648
     22          8           0       -0.560129   -0.408744   -0.980981
     23          1           0        0.367311   -0.562254   -0.753243
 ---------------------------------------------------------------------
 Rotational constants (GHZ):           1.9310515           0.7756832           0.6388825
 Standard basis: Aug-CC-pVTZ (5D, 7F)
 There are   845 symmetry adapted cartesian basis functions of A   symmetry.
 There are   736 symmetry adapted basis functions of A   symmetry.
   736 basis functions,  1026 primitive gaussians,   845 cartesian basis functions
    38 alpha electrons       36 beta electrons
       nuclear repulsion energy       475.8632337938 Hartrees.
 NAtoms=   23 NActive=   23 NUniq=   23 SFac= 1.00D+00 NAtFMM=   60 NAOKFM=F Big=F
 Integral buffers will be    131072 words long.
 Raffenetti 2 integral format.
 Two-electron integral symmetry is turned on.
 Nuclear repulsion after empirical dispersion term =      475.8493273970 Hartrees.
 One-electron integrals computed using PRISM.
 NBasis=   736 RedAO= T EigKep=  3.45D-06  NBF=   736
 NBsUse=   736 1.00D-06 EigRej= -1.00D+00 NBFU=   736
 Initial guess from the checkpoint file:  "Forward-wb-opt.chk"
 B after Tr=    -0.000000    0.000000   -0.000000
         Rot=    1.000000    0.000607   -0.000191   -0.000300 Ang=   0.08 deg.
 Initial guess <Sx>= 0.0000 <Sy>= 0.0000 <Sz>= 1.0000 <S**2>= 2.0072 S= 1.0024
 Requested convergence on RMS density matrix=1.00D-08 within 128 cycles.
 Requested convergence on MAX density matrix=1.00D-06.
 Requested convergence on             energy=1.00D-06.
 No special actions if energy rises.
 SCF Done:  E(UwB97XD) =  -462.646755826     A.U. after   10 cycles
            NFock= 10  Conv=0.67D-08     -V/T= 2.0059
 <Sx>= 0.0000 <Sy>= 0.0000 <Sz>= 1.0000 <S**2>= 2.0072 S= 1.0024
 <L.S>=  0.00000000000    
 Annihilation of the first spin contaminant:
 S**2 before annihilation     2.0072,   after     2.0000
 Calling FoFJK, ICntrl=      2127 FMM=F ISym2X=0 I1Cent= 0 IOpClX= 1 NMat=1 NMatS=1 NMatT=0.
 ***** Axes restored to original set *****
 -------------------------------------------------------------------
 Center     Atomic                   Forces (Hartrees/Bohr)
 Number     Number              X              Y              Z
 -------------------------------------------------------------------
      1        1          -0.000003359   -0.000007230    0.000002539
      2        6           0.000056216    0.000044761   -0.000012864
      3        1          -0.000005042   -0.000000593    0.000000604
      4        1          -0.000009446   -0.000007709    0.000005696
      5        6          -0.000047308   -0.000020570    0.000054404
      6        1          -0.000015044   -0.000004680   -0.000019650
      7        8           0.000029165    0.000013892   -0.000032256
      8        1          -0.000003078   -0.000000970    0.000008608
      9        6           0.000004721   -0.000002002   -0.000028978
     10        1           0.000006500   -0.000001998    0.000006582
     11        1          -0.000001922    0.000002210    0.000012017
     12        6          -0.000008385   -0.000003367    0.000004750
     13        1           0.000000517    0.000003614    0.000000321
     14        1           0.000000625    0.000002020   -0.000000599
     15        6           0.000015672   -0.000008350   -0.000019920
     16        1           0.000000670    0.000003387    0.000003545
     17        6          -0.000009212   -0.000003979    0.000002371
     18        1           0.000002743    0.000000354   -0.000001017
     19        1           0.000001575    0.000000074   -0.000000860
     20        8           0.000002150    0.000003924   -0.000002949
     21        1          -0.000001272   -0.000001389    0.000000833
     22        8           0.000000562   -0.000000842    0.000022842
     23        1          -0.000017048   -0.000010559   -0.000006019
 -------------------------------------------------------------------
 Cartesian Forces:  Max     0.000056216 RMS     0.000015747

 GradGradGradGradGradGradGradGradGradGradGradGradGradGradGradGradGradGrad
 Berny optimization.
 Using GEDIIS/GDIIS optimizer.
 FormGI is forming the generalized inverse of G from B-inverse, IUseBI=4.
 Internal  Forces:  Max     0.000052725 RMS     0.000010543
 Search for a local minimum.
 Step number  13 out of a maximum of  117
 All quantities printed in internal units (Hartrees-Bohrs-Radians)
 Mixed Optimization -- En-DIIS/RFO-DIIS
 Swapping is turned off.
 Update second derivatives using D2CorX and points    1    2    3    4    5
                                                      6    7    8    9   10
                                                     11   12   13
 DE= -2.12D-07 DEPred=-2.32D-07 R= 9.17D-01
 Trust test= 9.17D-01 RLast= 6.97D-03 DXMaxT set to 5.05D-01
 ITU=  0  0  1  0  1  1  1  1  1  1  0  1  0
     Eigenvalues ---    0.00139   0.00351   0.00405   0.00482   0.00524
     Eigenvalues ---    0.00795   0.01251   0.01592   0.01659   0.01922
     Eigenvalues ---    0.03610   0.03740   0.04427   0.04545   0.04926
     Eigenvalues ---    0.05101   0.05246   0.05582   0.05644   0.05730
     Eigenvalues ---    0.05962   0.05996   0.06922   0.08153   0.08527
     Eigenvalues ---    0.11725   0.11914   0.12227   0.14000   0.15757
     Eigenvalues ---    0.15868   0.16000   0.16006   0.16025   0.16063
     Eigenvalues ---    0.16212   0.16743   0.18097   0.19550   0.20635
     Eigenvalues ---    0.22052   0.25283   0.30257   0.30493   0.30591
     Eigenvalues ---    0.33065   0.33903   0.33934   0.34189   0.34409
     Eigenvalues ---    0.34456   0.34481   0.34718   0.34777   0.34852
     Eigenvalues ---    0.34926   0.35091   0.35140   0.43204   0.44996
     Eigenvalues ---    0.54694   0.55373   0.66799
 En-DIIS/RFO-DIIS/Sim-DIIS IScMMF=       -3 using points:    13   12   11   10    9    8    7    6    5    4
 RFO step:  Lambda=-1.00426684D-07.
 DIIS inversion failure, remove point  10.
 DIIS inversion failure, remove point   9.
 DIIS inversion failure, remove point   8.
 RFO-DIIS uses    7 points instead of   10
 DidBck=F Rises=F RFO-DIIS coefs:    1.48207   -0.41713    0.02681   -0.16350    0.01748
                  RFO-DIIS coefs:    0.06742   -0.01315    0.00000    0.00000    0.00000
 Iteration  1 RMS(Cart)=  0.00088958 RMS(Int)=  0.00000130
 Iteration  2 RMS(Cart)=  0.00000042 RMS(Int)=  0.00000126
 Variable       Old X    -DE/DX   Delta X   Delta X   Delta X     New X
                                 (Linear)    (Quad)   (Total)
    R1        2.05663  -0.00001  -0.00001  -0.00001  -0.00002   2.05661
    R2        2.05495   0.00000   0.00001  -0.00001   0.00000   2.05495
    R3        2.06627  -0.00001  -0.00000  -0.00002  -0.00003   2.06625
    R4        2.86304   0.00004   0.00006   0.00010   0.00015   2.86319
    R5        2.07546   0.00000   0.00001  -0.00000   0.00001   2.07546
    R6        2.46004  -0.00002  -0.00002  -0.00003  -0.00004   2.46000
    R7        4.01149   0.00001  -0.00042  -0.00005  -0.00047   4.01102
    R8        2.06097  -0.00001  -0.00002  -0.00001  -0.00002   2.06094
    R9        2.06344   0.00001   0.00001   0.00002   0.00003   2.06348
   R10        2.05892  -0.00000   0.00001  -0.00001  -0.00000   2.05892
   R11        2.87692   0.00000   0.00001   0.00000   0.00002   2.87694
   R12        2.06506  -0.00000   0.00000  -0.00000   0.00000   2.06506
   R13        2.06558   0.00000   0.00000  -0.00000   0.00000   2.06558
   R14        2.87743  -0.00000   0.00001  -0.00002  -0.00000   2.87743
   R15        2.07214   0.00000  -0.00000   0.00002   0.00001   2.07216
   R16        2.86967   0.00000   0.00001   0.00000   0.00001   2.86969
   R17        2.69065  -0.00002  -0.00000  -0.00006  -0.00006   2.69058
   R18        2.07461  -0.00000   0.00000  -0.00000  -0.00000   2.07461
   R19        2.06008  -0.00000   0.00000  -0.00001  -0.00000   2.06008
   R20        2.66037  -0.00000  -0.00001   0.00000  -0.00000   2.66037
   R21        1.81532  -0.00000   0.00000   0.00000   0.00000   1.81533
   R22        1.82784  -0.00001   0.00004  -0.00004   0.00001   1.82785
    A1        1.90231   0.00000   0.00004  -0.00002   0.00002   1.90233
    A2        1.89711   0.00001   0.00003   0.00007   0.00009   1.89720
    A3        1.92235  -0.00000  -0.00003  -0.00001  -0.00004   1.92231
    A4        1.90625   0.00001  -0.00003   0.00008   0.00005   1.90630
    A5        1.89261  -0.00000   0.00002  -0.00004  -0.00002   1.89259
    A6        1.94280  -0.00001  -0.00002  -0.00008  -0.00010   1.94270
    A7        2.03671   0.00001  -0.00003  -0.00002  -0.00005   2.03667
    A8        2.02428  -0.00005  -0.00011  -0.00022  -0.00032   2.02395
    A9        1.86102   0.00005   0.00015   0.00058   0.00072   1.86174
   A10        1.95079   0.00003   0.00002   0.00014   0.00016   1.95095
   A11        1.67050  -0.00003  -0.00022  -0.00035  -0.00057   1.66992
   A12        1.87506   0.00001   0.00022  -0.00012   0.00010   1.87516
   A13        1.88822  -0.00000   0.00007  -0.00009  -0.00002   1.88820
   A14        1.87909   0.00001   0.00001   0.00010   0.00012   1.87921
   A15        1.92925  -0.00000  -0.00002   0.00003   0.00001   1.92926
   A16        1.88508  -0.00000  -0.00003  -0.00003  -0.00005   1.88503
   A17        1.93838   0.00000  -0.00002  -0.00002  -0.00005   1.93834
   A18        1.94167  -0.00000  -0.00001   0.00001  -0.00000   1.94167
   A19        1.91594   0.00000  -0.00002  -0.00000  -0.00002   1.91592
   A20        1.91671   0.00000  -0.00003   0.00003   0.00000   1.91671
   A21        1.97354  -0.00001   0.00006  -0.00011  -0.00006   1.97349
   A22        1.86906  -0.00000  -0.00001   0.00000  -0.00000   1.86906
   A23        1.89515   0.00001   0.00003   0.00006   0.00009   1.89524
   A24        1.89031   0.00000  -0.00004   0.00003  -0.00001   1.89029
   A25        1.90984  -0.00001  -0.00001  -0.00006  -0.00007   1.90977
   A26        1.95462   0.00000  -0.00006   0.00007   0.00001   1.95463
   A27        1.95267   0.00000   0.00010  -0.00006   0.00004   1.95271
   A28        1.89044   0.00000  -0.00001   0.00004   0.00003   1.89047
   A29        1.90314  -0.00000   0.00001  -0.00001  -0.00001   1.90314
   A30        1.85106  -0.00000  -0.00003   0.00003  -0.00000   1.85106
   A31        1.89836  -0.00000  -0.00000  -0.00002  -0.00003   1.89833
   A32        1.91902  -0.00000   0.00001  -0.00001  -0.00001   1.91901
   A33        1.95112   0.00000   0.00001  -0.00001  -0.00001   1.95111
   A34        1.88698   0.00000  -0.00000   0.00002   0.00001   1.88700
   A35        1.93477   0.00000   0.00001  -0.00001  -0.00001   1.93476
   A36        1.87254   0.00000  -0.00002   0.00005   0.00003   1.87257
   A37        1.84953   0.00000  -0.00003   0.00007   0.00004   1.84957
   A38        1.89438  -0.00001   0.00005  -0.00009  -0.00004   1.89435
   A39        3.20207   0.00000  -0.00028   0.00041   0.00013   3.20221
   A40        3.29370   0.00000   0.00016   0.00002   0.00018   3.29389
    D1        2.96974  -0.00000   0.00010   0.00009   0.00019   2.96993
    D2       -0.95752  -0.00001  -0.00003   0.00004   0.00000  -0.95751
    D3        1.12924   0.00001   0.00029   0.00017   0.00046   1.12970
    D4        0.88946   0.00000   0.00006   0.00014   0.00020   0.88965
    D5       -3.03781  -0.00001  -0.00007   0.00009   0.00001  -3.03779
    D6       -0.95105   0.00001   0.00025   0.00022   0.00047  -0.95058
    D7       -1.20791   0.00000   0.00009   0.00011   0.00021  -1.20770
    D8        1.14801  -0.00001  -0.00003   0.00006   0.00003   1.14804
    D9       -3.04842   0.00001   0.00029   0.00019   0.00048  -3.04793
   D10       -1.99895   0.00001   0.00100  -0.00002   0.00099  -1.99796
   D11        2.17693   0.00001   0.00104   0.00000   0.00104   2.17797
   D12        0.18294  -0.00002   0.00102   0.00003   0.00105   0.18398
   D13       -1.02086  -0.00000   0.00042   0.00001   0.00044  -1.02042
   D14       -3.07136  -0.00000   0.00046  -0.00001   0.00045  -3.07091
   D15        1.09831   0.00000   0.00049   0.00001   0.00050   1.09882
   D16       -3.11691   0.00000   0.00036   0.00012   0.00049  -3.11643
   D17        1.11577   0.00000   0.00039   0.00010   0.00050   1.11626
   D18       -0.99774   0.00000   0.00043   0.00012   0.00055  -0.99719
   D19        1.06588   0.00000   0.00042   0.00017   0.00059   1.06647
   D20       -0.98462   0.00000   0.00045   0.00015   0.00060  -0.98402
   D21       -3.09813   0.00001   0.00049   0.00017   0.00066  -3.09748
   D22        1.05235   0.00000   0.00041  -0.00005   0.00037   1.05272
   D23       -3.13440   0.00000   0.00036   0.00000   0.00036  -3.13404
   D24       -1.05879   0.00000   0.00034   0.00005   0.00039  -1.05839
   D25       -3.09997  -0.00000   0.00045  -0.00008   0.00037  -3.09960
   D26       -1.00354   0.00000   0.00040  -0.00003   0.00036  -1.00318
   D27        1.07207   0.00000   0.00038   0.00001   0.00040   1.07247
   D28       -1.07603   0.00000   0.00044  -0.00003   0.00041  -1.07562
   D29        1.02040   0.00000   0.00038   0.00002   0.00040   1.02081
   D30        3.09602   0.00000   0.00037   0.00007   0.00044   3.09645
   D31        0.99197   0.00000   0.00011  -0.00005   0.00006   0.99204
   D32       -1.07121   0.00000   0.00011  -0.00004   0.00006  -1.07115
   D33        3.13411   0.00000   0.00012  -0.00009   0.00003   3.13414
   D34        3.09969  -0.00000   0.00005  -0.00005  -0.00000   3.09968
   D35        1.03650  -0.00000   0.00005  -0.00005   0.00000   1.03650
   D36       -1.04136  -0.00000   0.00006  -0.00009  -0.00003  -1.04139
   D37       -1.14269  -0.00000   0.00004  -0.00003   0.00000  -1.14269
   D38        3.07731  -0.00000   0.00004  -0.00003   0.00001   3.07731
   D39        0.99944  -0.00000   0.00005  -0.00008  -0.00002   0.99942
   D40        1.53757  -0.00001   0.00013  -0.00040  -0.00028   1.53730
   D41       -0.57744  -0.00000   0.00007  -0.00028  -0.00021  -0.57766
   D42       -2.60971  -0.00000   0.00009  -0.00033  -0.00024  -2.60995
   D43       -0.83319   0.00000   0.00008  -0.00004   0.00004  -0.83315
   D44        1.28807  -0.00000   0.00008  -0.00009  -0.00000   1.28807
   D45       -2.93836   0.00000   0.00007  -0.00005   0.00003  -2.93834
         Item               Value     Threshold  Converged?
 Maximum Force            0.000053     0.000450     YES
 RMS     Force            0.000011     0.000300     YES
 Maximum Displacement     0.003576     0.001800     NO 
 RMS     Displacement     0.000890     0.001200     YES
 Predicted change in Energy=-4.257991D-08
 GradGradGradGradGradGradGradGradGradGradGradGradGradGradGradGradGradGrad

                          Input orientation:                          
 ---------------------------------------------------------------------
 Center     Atomic      Atomic             Coordinates (Angstroms)
 Number     Number       Type             X           Y           Z
 ---------------------------------------------------------------------
      1          1           0        2.854160    0.961009   -0.826484
      2          6           0        3.161341   -0.071427   -0.671119
      3          1           0        3.068636   -0.613311   -1.609351
      4          1           0        4.206852   -0.081776   -0.351203
      5          6           0        2.264904   -0.733612    0.355306
      6          1           0        2.369863   -1.820400    0.474099
      7          8           0        2.170573   -0.128976    1.504278
      8          1           0        0.549586    1.543549   -1.272166
      9          6           0       -0.037390    2.082414   -0.527518
     10          1           0        0.515468    2.073196    0.414081
     11          1           0       -0.121765    3.117062   -0.858376
     12          6           0       -1.408786    1.442163   -0.362954
     13          1           0       -1.932969    1.439391   -1.321804
     14          1           0       -2.012406    2.032326    0.331399
     15          6           0       -1.341453    0.012815    0.157575
     16          1           0       -0.855561    0.005256    1.140554
     17          6           0       -2.720988   -0.605229    0.302385
     18          1           0       -3.230993   -0.562218   -0.668845
     19          1           0       -3.310581   -0.034947    1.020421
     20          8           0       -2.653293   -1.929726    0.774661
     21          1           0       -1.986504   -2.367492    0.239346
     22          8           0       -0.618612   -0.839646   -0.724470
     23          1           0        0.318865   -0.801602   -0.489374
 ---------------------------------------------------------------------
                    Distance matrix (angstroms):
                    1          2          3          4          5
     1  H    0.000000
     2  C    1.088312   0.000000
     3  H    1.771261   1.087434   0.000000
     4  H    1.772870   1.093410   1.777921   0.000000
     5  C    2.148392   1.515136   2.126108   2.166842   0.000000
     6  H    3.108423   2.235368   2.507213   2.660539   1.098288
     7  O    2.662293   2.391084   3.276551   2.755261   1.301775
     8  H    2.418480   3.129005   3.333369   4.106756   3.282749
     9  C    3.115765   3.858955   4.252611   4.767430   3.742985
    10  H    2.871488   3.574593   4.222590   4.342336   3.307892
    11  H    3.675012   4.580428   4.965714   5.406174   4.690086
    12  C    4.314983   4.824105   5.081908   5.818756   4.329653
    13  H    4.836403   5.353313   5.414086   6.399485   5.015653
    14  H    5.115845   5.674370   6.048379   6.604130   5.093757
    15  C    4.412552   4.579191   4.791968   5.572387   3.688098
    16  H    4.306359   4.407215   4.831555   5.278346   3.301491
    17  C    5.899977   5.986189   6.097094   6.978263   4.987826
    18  H    6.274883   6.411148   6.369654   7.460112   5.593134
    19  H    6.512066   6.689426   6.924205   7.641684   5.658316
    20  O    6.422776   6.273239   6.336950   7.193336   5.078899
    21  H    5.970506   5.709744   5.661208   6.628039   4.556038
    22  O    3.913171   3.857597   3.798689   4.898856   3.080880
    23  H    3.106149   2.940384   2.975071   3.956473   2.122540
                    6          7          8          9         10
     6  H    0.000000
     7  O    1.990452   0.000000
     8  H    4.204640   3.624028   0.000000
     9  C    4.693619   3.727404   1.090604   0.000000
    10  H    4.313058   2.962679   1.767801   1.091946   0.000000
    11  H    5.688781   4.623171   1.760080   1.089533   1.764899
    12  C    5.061933   4.332072   2.161520   1.522410   2.169041
    13  H    5.689100   5.223559   2.485235   2.153507   3.067548
    14  H    5.836791   4.852235   3.061720   2.154283   2.529555
    15  C    4.151473   3.764046   2.821939   2.540311   2.785520
    16  H    3.765705   3.050869   3.187790   2.786836   2.585316
    17  C    5.236687   5.059520   4.218189   3.887656   4.202509
    18  H    5.853113   5.838415   4.369329   4.148874   4.706815
    19  H    5.979444   5.503272   4.759044   4.194415   4.410279
    20  O    5.033327   5.200455   5.148940   4.963456   5.118051
    21  H    4.396857   4.887975   4.900272   4.918211   5.100011
    22  O    3.365921   3.640319   2.710032   2.985807   3.326722
    23  H    2.484516   2.802837   2.483089   2.906187   3.019826
                   11         12         13         14         15
    11  H    0.000000
    12  C    2.169597   0.000000
    13  H    2.511933   1.092780   0.000000
    14  H    2.483292   1.093058   1.758114   0.000000
    15  C    3.486567   1.522669   2.138591   2.135139   0.000000
    16  H    3.770613   2.152045   3.046434   2.470230   1.096538
    17  C    4.686020   2.521184   2.727533   2.731232   1.518573
    18  H    4.820822   2.726087   2.473390   3.035968   2.141026
    19  H    4.861439   2.777122   3.091522   2.536459   2.150406
    20  O    5.877543   3.769961   4.032987   4.037954   2.423877
    21  H    5.895980   3.900000   4.114901   4.400857   2.467516
    22  O    3.990028   2.441664   2.697842   3.362401   1.423795
    23  H    3.960587   2.834650   3.284166   3.760271   1.959203
                   16         17         18         19         20
    16  H    0.000000
    17  C    2.134253   0.000000
    18  H    3.039511   1.097836   0.000000
    19  H    2.458286   1.090145   1.771431   0.000000
    20  O    2.666434   1.407806   2.070635   2.020547   0.000000
    21  H    2.778694   1.910239   2.373306   2.793568   0.960630
    22  O    2.061144   2.351461   2.627660   3.307398   2.752380
    23  H    2.164939   3.147404   3.562445   4.005011   3.421136
                   21         22         23
    21  H    0.000000
    22  O    2.265918   0.000000
    23  H    2.880585   0.967254   0.000000
 Stoichiometry    C6H14O3(3)
 Framework group  C1[X(C6H14O3)]
 Deg. of freedom    63
 Full point group                 C1      NOp   1
 Largest Abelian subgroup         C1      NOp   1
 Largest concise Abelian subgroup C1      NOp   1
                         Standard orientation:                         
 ---------------------------------------------------------------------
 Center     Atomic      Atomic             Coordinates (Angstroms)
 Number     Number       Type             X           Y           Z
 ---------------------------------------------------------------------
      1          1           0        3.101907    0.893230   -0.527085
      2          6           0        3.280175   -0.164025   -0.713782
      3          1           0        3.154051   -0.362152   -1.775549
      4          1           0        4.306501   -0.403324   -0.422344
      5          6           0        2.279836   -1.005075    0.052766
      6          1           0        2.252147   -2.077087   -0.184424
      7          8           0        2.221036   -0.792536    1.335726
      8          1           0        0.897363    1.863772   -0.744057
      9          6           0        0.354673    2.203708    0.138750
     10          1           0        0.872445    1.826831    1.023182
     11          1           0        0.403372    3.291979    0.158206
     12          6           0       -1.087153    1.716516    0.099850
     13          1           0       -1.577332    2.084144   -0.804995
     14          1           0       -1.638722    2.122755    0.951623
     15          6           0       -1.205306    0.198810    0.133453
     16          1           0       -0.755114   -0.181573    1.058132
     17          6           0       -2.651965   -0.260211    0.083037
     18          1           0       -3.122283    0.152671   -0.818946
     19          1           0       -3.192706    0.118070    0.950747
     20          8           0       -2.755869   -1.664012    0.104598
     21          1           0       -2.128685   -1.985554   -0.548135
     22          8           0       -0.560370   -0.408462   -0.981209
     23          1           0        0.367125   -0.562023   -0.753717
 ---------------------------------------------------------------------
 Rotational constants (GHZ):           1.9313930           0.7757324           0.6389003
 Standard basis: Aug-CC-pVTZ (5D, 7F)
 There are   845 symmetry adapted cartesian basis functions of A   symmetry.
 There are   736 symmetry adapted basis functions of A   symmetry.
   736 basis functions,  1026 primitive gaussians,   845 cartesian basis functions
    38 alpha electrons       36 beta electrons
       nuclear repulsion energy       475.8742091764 Hartrees.
 NAtoms=   23 NActive=   23 NUniq=   23 SFac= 1.00D+00 NAtFMM=   60 NAOKFM=F Big=F
 Integral buffers will be    131072 words long.
 Raffenetti 2 integral format.
 Two-electron integral symmetry is turned on.
 Nuclear repulsion after empirical dispersion term =      475.8603008137 Hartrees.
 One-electron integrals computed using PRISM.
 NBasis=   736 RedAO= T EigKep=  3.45D-06  NBF=   736
 NBsUse=   736 1.00D-06 EigRej= -1.00D+00 NBFU=   736
 Initial guess from the checkpoint file:  "Forward-wb-opt.chk"
 B after Tr=     0.000000    0.000000   -0.000000
         Rot=    1.000000   -0.000188    0.000011    0.000072 Ang=  -0.02 deg.
 Initial guess <Sx>= 0.0000 <Sy>= 0.0000 <Sz>= 1.0000 <S**2>= 2.0072 S= 1.0024
 Requested convergence on RMS density matrix=1.00D-08 within 128 cycles.
 Requested convergence on MAX density matrix=1.00D-06.
 Requested convergence on             energy=1.00D-06.
 No special actions if energy rises.
 SCF Done:  E(UwB97XD) =  -462.646755926     A.U. after   12 cycles
            NFock= 12  Conv=0.30D-08     -V/T= 2.0059
 <Sx>= 0.0000 <Sy>= 0.0000 <Sz>= 1.0000 <S**2>= 2.0072 S= 1.0024
 <L.S>=  0.00000000000    
 Annihilation of the first spin contaminant:
 S**2 before annihilation     2.0072,   after     2.0000
 Calling FoFJK, ICntrl=      2127 FMM=F ISym2X=0 I1Cent= 0 IOpClX= 1 NMat=1 NMatS=1 NMatT=0.
 ***** Axes restored to original set *****
 -------------------------------------------------------------------
 Center     Atomic                   Forces (Hartrees/Bohr)
 Number     Number              X              Y              Z
 -------------------------------------------------------------------
      1        1          -0.000002364   -0.000001855    0.000001276
      2        6           0.000032695    0.000017333   -0.000005048
      3        1          -0.000003463   -0.000000001    0.000000718
      4        1          -0.000004654   -0.000003636    0.000002178
      5        6          -0.000013869   -0.000002933    0.000033246
      6        1          -0.000015188   -0.000002237   -0.000016041
      7        8           0.000016617    0.000006568   -0.000015256
      8        1           0.000001160    0.000000478    0.000002477
      9        6           0.000001563    0.000002173   -0.000005653
     10        1           0.000001297    0.000000095    0.000000467
     11        1           0.000000672   -0.000000001    0.000002771
     12        6          -0.000002685    0.000001439    0.000003448
     13        1          -0.000000253    0.000000053    0.000000620
     14        1           0.000000863    0.000001054   -0.000000641
     15        6           0.000004355   -0.000002469   -0.000008359
     16        1          -0.000003988    0.000000812    0.000002429
     17        6           0.000001029   -0.000004303   -0.000002438
     18        1           0.000001048    0.000000917   -0.000000153
     19        1          -0.000000062   -0.000002514    0.000000280
     20        8          -0.000000954    0.000002308    0.000001788
     21        1          -0.000002895    0.000004005    0.000000526
     22        8           0.000004763   -0.000009064    0.000011730
     23        1          -0.000015689   -0.000008221   -0.000010362
 -------------------------------------------------------------------
 Cartesian Forces:  Max     0.000033246 RMS     0.000008287

 GradGradGradGradGradGradGradGradGradGradGradGradGradGradGradGradGradGrad
 Berny optimization.
 Using GEDIIS/GDIIS optimizer.
 FormGI is forming the generalized inverse of G from B-inverse, IUseBI=4.
 Internal  Forces:  Max     0.000030344 RMS     0.000006428
 Search for a local minimum.
 Step number  14 out of a maximum of  117
 All quantities printed in internal units (Hartrees-Bohrs-Radians)
 Mixed Optimization -- En-DIIS/RFO-DIIS
 Swapping is turned off.
 Update second derivatives using D2CorX and points    1    2    3    4    5
                                                      6    7    8    9   10
                                                     11   12   13   14
 DE= -1.00D-07 DEPred=-4.26D-08 R= 2.35D+00
 Trust test= 2.35D+00 RLast= 3.07D-03 DXMaxT set to 5.05D-01
 ITU=  0  0  0  1  0  1  1  1  1  1  1  0  1  0
     Eigenvalues ---    0.00131   0.00310   0.00399   0.00482   0.00534
     Eigenvalues ---    0.00834   0.01197   0.01523   0.01601   0.01823
     Eigenvalues ---    0.03222   0.03625   0.04444   0.04549   0.04698
     Eigenvalues ---    0.04937   0.05123   0.05358   0.05590   0.05711
     Eigenvalues ---    0.05934   0.05998   0.06011   0.08185   0.08525
     Eigenvalues ---    0.11740   0.11814   0.12291   0.12997   0.14043
     Eigenvalues ---    0.15874   0.16003   0.16009   0.16022   0.16082
     Eigenvalues ---    0.16217   0.16412   0.18019   0.19590   0.20654
     Eigenvalues ---    0.22118   0.25210   0.29982   0.30319   0.30514
     Eigenvalues ---    0.33163   0.33906   0.33946   0.34205   0.34400
     Eigenvalues ---    0.34455   0.34481   0.34738   0.34780   0.34852
     Eigenvalues ---    0.34916   0.35093   0.35142   0.43465   0.45047
     Eigenvalues ---    0.54643   0.55406   0.66614
 En-DIIS/RFO-DIIS/Sim-DIIS IScMMF=       -3 using points:    14   13   12   11   10    9    8    7    6    5
 RFO step:  Lambda=-1.52617282D-07.
 DIIS inversion failure, remove point  10.
 DIIS inversion failure, remove point   9.
 DIIS inversion failure, remove point   8.
 DIIS inversion failure, remove point   7.
 DIIS inversion failure, remove point   6.
 RFO-DIIS uses    5 points instead of   10
 DidBck=F Rises=F RFO-DIIS coefs:    2.73124   -1.30105   -0.64600    0.59155   -0.37574
                  RFO-DIIS coefs:    0.00000    0.00000    0.00000    0.00000    0.00000
 Iteration  1 RMS(Cart)=  0.00163370 RMS(Int)=  0.00000181
 Iteration  2 RMS(Cart)=  0.00000172 RMS(Int)=  0.00000133
 Iteration  3 RMS(Cart)=  0.00000000 RMS(Int)=  0.00000133
 Variable       Old X    -DE/DX   Delta X   Delta X   Delta X     New X
                                 (Linear)    (Quad)   (Total)
    R1        2.05661  -0.00000  -0.00004   0.00001  -0.00002   2.05659
    R2        2.05495  -0.00000   0.00000  -0.00000  -0.00000   2.05495
    R3        2.06625  -0.00000  -0.00005   0.00000  -0.00005   2.06620
    R4        2.86319   0.00002   0.00026  -0.00001   0.00025   2.86344
    R5        2.07546  -0.00000  -0.00000  -0.00000  -0.00000   2.07546
    R6        2.46000  -0.00001  -0.00006  -0.00000  -0.00006   2.45994
    R7        4.01102   0.00001  -0.00078   0.00021  -0.00057   4.01045
    R8        2.06094  -0.00000  -0.00003   0.00001  -0.00002   2.06092
    R9        2.06348   0.00000   0.00005  -0.00002   0.00004   2.06351
   R10        2.05892  -0.00000  -0.00001   0.00000  -0.00001   2.05891
   R11        2.87694   0.00000   0.00002   0.00003   0.00005   2.87699
   R12        2.06506  -0.00000  -0.00000   0.00000  -0.00000   2.06506
   R13        2.06558  -0.00000   0.00000  -0.00000  -0.00000   2.06558
   R14        2.87743   0.00000  -0.00002   0.00004   0.00002   2.87745
   R15        2.07216   0.00000   0.00002  -0.00001   0.00002   2.07218
   R16        2.86969   0.00000   0.00003  -0.00002   0.00001   2.86969
   R17        2.69058  -0.00000  -0.00011   0.00004  -0.00007   2.69051
   R18        2.07461  -0.00000  -0.00000   0.00000  -0.00000   2.07461
   R19        2.06008  -0.00000  -0.00001   0.00000  -0.00001   2.06007
   R20        2.66037  -0.00000  -0.00001  -0.00000  -0.00001   2.66036
   R21        1.81533  -0.00000  -0.00000  -0.00001  -0.00001   1.81532
   R22        1.82785  -0.00001  -0.00000  -0.00001  -0.00001   1.82784
    A1        1.90233   0.00000   0.00002   0.00000   0.00002   1.90235
    A2        1.89720   0.00000   0.00015  -0.00000   0.00015   1.89735
    A3        1.92231  -0.00000  -0.00007  -0.00001  -0.00008   1.92223
    A4        1.90630   0.00000   0.00011  -0.00001   0.00011   1.90640
    A5        1.89259  -0.00000  -0.00003  -0.00002  -0.00005   1.89254
    A6        1.94270  -0.00001  -0.00018   0.00003  -0.00014   1.94255
    A7        2.03667   0.00000  -0.00008  -0.00003  -0.00012   2.03655
    A8        2.02395  -0.00003  -0.00052   0.00003  -0.00048   2.02347
    A9        1.86174   0.00003   0.00150   0.00018   0.00168   1.86342
   A10        1.95095   0.00002   0.00027   0.00005   0.00031   1.95126
   A11        1.66992  -0.00003  -0.00100  -0.00034  -0.00134   1.66859
   A12        1.87516   0.00001  -0.00012   0.00007  -0.00005   1.87511
   A13        1.88820  -0.00000  -0.00007   0.00001  -0.00006   1.88815
   A14        1.87921   0.00000   0.00022  -0.00009   0.00013   1.87934
   A15        1.92926   0.00000   0.00002   0.00002   0.00004   1.92930
   A16        1.88503  -0.00000  -0.00010   0.00003  -0.00007   1.88496
   A17        1.93834   0.00000  -0.00007   0.00002  -0.00006   1.93828
   A18        1.94167   0.00000   0.00001   0.00001   0.00002   1.94169
   A19        1.91592   0.00000  -0.00003   0.00004   0.00001   1.91593
   A20        1.91671  -0.00000   0.00003  -0.00005  -0.00002   1.91669
   A21        1.97349   0.00000  -0.00014   0.00008  -0.00006   1.97343
   A22        1.86906   0.00000   0.00000  -0.00001  -0.00001   1.86905
   A23        1.89524  -0.00000   0.00013  -0.00005   0.00008   1.89533
   A24        1.89029   0.00000   0.00003  -0.00003   0.00000   1.89030
   A25        1.90977  -0.00000  -0.00013   0.00001  -0.00012   1.90965
   A26        1.95463   0.00000   0.00005  -0.00001   0.00004   1.95466
   A27        1.95271   0.00000  -0.00001   0.00007   0.00005   1.95277
   A28        1.89047  -0.00000   0.00004  -0.00005  -0.00001   1.89046
   A29        1.90314   0.00000   0.00001   0.00004   0.00005   1.90319
   A30        1.85106  -0.00000   0.00005  -0.00006  -0.00001   1.85104
   A31        1.89833  -0.00000  -0.00003  -0.00000  -0.00003   1.89830
   A32        1.91901   0.00000  -0.00001   0.00001  -0.00000   1.91901
   A33        1.95111   0.00000  -0.00001   0.00003   0.00002   1.95113
   A34        1.88700   0.00000   0.00003  -0.00001   0.00002   1.88702
   A35        1.93476   0.00000   0.00001   0.00001   0.00002   1.93478
   A36        1.87257  -0.00000   0.00002  -0.00003  -0.00001   1.87256
   A37        1.84957  -0.00000   0.00004  -0.00004  -0.00000   1.84957
   A38        1.89435   0.00001  -0.00003  -0.00000  -0.00003   1.89431
   A39        3.20221   0.00001   0.00076  -0.00022   0.00054   3.20275
   A40        3.29389  -0.00001  -0.00024   0.00050   0.00026   3.29414
    D1        2.96993  -0.00000   0.00029  -0.00003   0.00027   2.97020
    D2       -0.95751  -0.00001   0.00002   0.00004   0.00006  -0.95746
    D3        1.12970   0.00001   0.00063   0.00029   0.00092   1.13062
    D4        0.88965  -0.00000   0.00033  -0.00002   0.00032   0.88997
    D5       -3.03779  -0.00000   0.00006   0.00005   0.00011  -3.03768
    D6       -0.95058   0.00001   0.00067   0.00030   0.00097  -0.94961
    D7       -1.20770  -0.00000   0.00033  -0.00002   0.00031  -1.20739
    D8        1.14804  -0.00001   0.00005   0.00005   0.00010   1.14814
    D9       -3.04793   0.00001   0.00066   0.00030   0.00096  -3.04697
   D10       -1.99796   0.00000   0.00213   0.00003   0.00217  -1.99579
   D11        2.17797   0.00000   0.00225   0.00011   0.00236   2.18033
   D12        0.18398  -0.00001   0.00238   0.00016   0.00253   0.18651
   D13       -1.02042  -0.00000   0.00042  -0.00006   0.00036  -1.02006
   D14       -3.07091  -0.00000   0.00042  -0.00004   0.00038  -3.07054
   D15        1.09882  -0.00000   0.00046  -0.00003   0.00043   1.09925
   D16       -3.11643  -0.00000   0.00054  -0.00010   0.00044  -3.11599
   D17        1.11626   0.00000   0.00054  -0.00008   0.00046   1.11672
   D18       -0.99719   0.00000   0.00058  -0.00007   0.00051  -0.99668
   D19        1.06647   0.00000   0.00071  -0.00015   0.00056   1.06703
   D20       -0.98402   0.00000   0.00071  -0.00013   0.00057  -0.98345
   D21       -3.09748   0.00000   0.00075  -0.00012   0.00063  -3.09685
   D22        1.05272   0.00000   0.00040  -0.00024   0.00016   1.05288
   D23       -3.13404  -0.00000   0.00040  -0.00030   0.00009  -3.13395
   D24       -1.05839  -0.00000   0.00048  -0.00034   0.00014  -1.05825
   D25       -3.09960   0.00000   0.00036  -0.00016   0.00019  -3.09941
   D26       -1.00318  -0.00000   0.00035  -0.00023   0.00012  -1.00305
   D27        1.07247  -0.00000   0.00044  -0.00027   0.00017   1.07264
   D28       -1.07562   0.00000   0.00044  -0.00021   0.00023  -1.07539
[truncated: 376,083 more chars]
