# Supplementary material for: Computational Investigation of Substituent Effects on the Alcohol + Carbonyl Channel of Peroxy Radical Self- and Cross-Reactions
Source: J Phys Chem A. 2023 Feb 8;127(7):1686–96. doi: 10.1021/acs.jpca.2c08927 (PMC9969516; doi:10.1021/acs.jpca.2c08927)
Supplement: Supplementary file 2 — jp2c08927_si_002.zip [file jp2c08927_si_002.zip › EtO--OBuOH/Forward-IRC-wb-TS2-opt-F12.out]

 Working directory              : /run/nvme/job_14045304/data/14045304/molpro.7E8kOyYvPx/
 Global scratch directory       : /run/nvme/job_14045304/data/14045304/molpro.7E8kOyYvPx/
 Wavefunction directory         : /scratch/kurten/scratch_galib/third-paper/eto-buoh/ts-calc/eto-buoh-set2/eto-buoh-ts-set2/wb-ts/irc-cal/eto-buoh-ts-set2-M0003-copt-TS-opt-IRC/ccsdt/Forward-wb-opt-F12/
 Main file repository           : /run/nvme/job_14045304/data/14045304/

 id        : cs

 Nodes       nprocs
 r05c52.bullx    7
 Distribution of processes:   nprocs(total)=    8   nprocs(compute)=    7   nprocs(helper)=    1
 GA implementation: MPI file
 GA implementation (serial work in mppx): MPI file

 Using customized tuning parameters: mindgm=1; mindgv=20; mindgc=4; mindgr=1; noblas=0; minvec=7
 default implementation of scratch files=sf  


 Variables initialized (1015), CPU time= 0.01 sec
 ***,SCI
 memory,2800,m
 geomtyp=xyz
 NOSYM
 geometry={
 23
 Forward-wb-opt.log,Energy: -290317.6830538
 H         -1.64125        1.83279        0.66430
 C         -2.60938        1.44799        0.33761
 H         -3.33055        1.64239        1.13210
 H         -2.91842        1.99251       -0.55441
 C         -2.52001       -0.03776        0.05450
 H         -2.21410       -0.57588        0.95771
 H         -3.48624       -0.43201       -0.25804
 O         -1.62077       -0.32744       -1.01067
 H          1.78845        2.50975        0.70856
 C          1.79404        2.18965       -0.33225
 H          0.81225        2.39975       -0.75728
 H          2.53068        2.78741       -0.86838
 C          2.13185        0.70949       -0.45167
 H          3.12083        0.51251       -0.02112
 H          2.16216        0.40696       -1.49851
 C          1.10922       -0.19293        0.23834
 C          1.19456       -1.70869       -0.14288
 H          1.95855       -2.18688        0.47430
 H          1.51950       -1.71043       -1.18914
 O          0.01115       -2.40038        0.04799
 H         -0.68393       -1.96360       -0.46776
 O          0.92798        0.01155        1.49144
 H         -0.76641        0.06840       -0.77438
 }
 BASIS=MINAO
 END
 {rhf;
 wf,charge=0,spin=2}
 BASIS=VDZ-F12
 END
 {rhf;
 wf,charge=0,spin=2}
 rccsd(t)-f12a,gem_beta=0.9
 
 
 Commands initialized (834), CPU time= 0.01 sec, 672 directives.
 Default parameters read. Elapsed time= 0.12 sec

 Checking input...
 Passed
1


                                         ***  PROGRAM SYSTEM MOLPRO  ***
                                       Copyright, TTI GmbH Stuttgart, 2015
                                    Version 2022.2 linked Wed Sep 28 15:59:29 2022


 **********************************************************************************************************************************
 LABEL *   SCI                                                                           
  64 bit mpp version                                                                     DATE: 07-Nov-22          TIME: 12:49:04  
 **********************************************************************************************************************************

 SHA1:             51306cdc306ce2a111a2867affebcb289530e0a7
 **********************************************************************************************************************************

 Memory per process:      2800 MW
 Total memory per node:  19600 MW

 GA preallocation disabled
 GA check disabled

 Variable memory set to 2800.0 MW

 SETTING GEOMTYP        =    XYZ
 ZSYMEL=NOSYM

 SETTING BASIS          =    MINAO


 Recomputing integrals since basis changed


 Using spherical harmonics

 Library entry H      S MINAO                selected for orbital group  1
 Library entry C      S MINAO                selected for orbital group  2
 Library entry C      P MINAO                selected for orbital group  2
 Library entry O      S MINAO                selected for orbital group  6
 Library entry O      P MINAO                selected for orbital group  6


 PROGRAM * SEWARD (Integral evaluation for generally contracted gaussian basis sets)     Author: Roland Lindh, 1990

 Geometry written to block  1 of record 700


 Point group  C1  


 ATOMIC COORDINATES

 NR  ATOM    CHARGE       X              Y              Z

   1  H       1.00   -3.101513002    3.463471144    1.255345065
   2  C       6.00   -4.931013555    2.736304531    0.637990437
   3  H       1.00   -6.293827344    3.103667290    2.139358946
   4  H       1.00   -5.515014517    3.765298201   -1.047683061
   5  C       6.00   -4.762128731   -0.071356058    0.102990074
   6  H       1.00   -4.184042613   -1.088255481    1.809809607
   7  H       1.00   -6.588038805   -0.816380583   -0.487624929
   8  O       8.00   -3.062811411   -0.618771922   -1.909889502
   9  H       1.00    3.379680688    4.742740141    1.338984343
  10  C       6.00    3.390244257    4.137838809   -0.627861505
  11  H       1.00    1.534930045    4.534870268   -1.431051800
  12  H       1.00    4.782292109    5.267441497   -1.641000372
  13  C       6.00    4.028612639    1.340741788   -0.853532599
  14  H       1.00    5.897513982    0.968503536   -0.039911016
  15  H       1.00    4.085890238    0.769042944   -2.831773495
  16  C       6.00    2.096122012   -0.364584861    0.450397325
  17  C       6.00    2.257391239   -3.228956132   -0.270004069
  18  H       1.00    3.701123101   -4.132604267    0.896297101
  19  H       1.00    2.871438846   -3.232244255   -2.247148924
  20  O       8.00    0.021070446   -4.536060795    0.090687957
  21  H       1.00   -1.292440388   -3.710666218   -0.883938292
  22  O       8.00    1.753628049    0.021826337    2.818413131
  23  H       1.00   -1.448304999    0.129257267   -1.463366116

 Bond lengths in Bohr (Angstrom)

 1-2  2.063242664  2-3  2.060661112  2-4  2.059461152  2-5  2.863163540  5-6  2.069178802
     ( 1.091820999)     ( 1.090454900)     ( 1.089819908)     ( 1.515120897)     ( 1.094962267)

  5- 7  2.058600306   5- 8  2.690544122   8-23  1.834546744   9-10  2.057790028  10-11  2.060325084
       ( 1.089364368)       ( 1.423774634)       ( 0.970800329)       ( 1.088935588)       ( 1.090277082)

 10-12  2.059186689  10-13  2.877880014  13-14  2.072036106  13-15  2.059989645  13-16  2.888406524
       ( 1.089674669)       ( 1.522908519)       ( 1.096474288)       ( 1.090099575)       ( 1.528478908)

 16-17  2.957973750  16-22  2.423657276  17-18  2.064267439  17-19  2.070306029  17-20  2.615291958
       ( 1.565292299)       ( 1.282544197)       ( 1.092363286)       ( 1.095558770)       ( 1.383952904)

 20-21  1.832070753
       ( 0.969490091)

 Bond angles

  1-2-3  107.79363471   1-2-4  108.67864924   1-2-5  110.43924655   2-5-6  110.13721009

  2-5-7  110.86601913   2-5-8  112.12092628   3-2-4  108.64705242   3-2-5  110.48542614

  4- 2- 5  110.71628135   5- 8-23  106.90476162   6- 5- 7  107.85437064   6- 5- 8  109.91791586

  7- 5- 8  105.77884292   9-10-11  108.13992674   9-10-12  108.20875367   9-10-13  111.21042315

 10-13-14  110.11387362  10-13-15  110.56112215  10-13-16  112.95595005  11-10-12  108.13383389

 11-10-13  110.88367448  12-10-13  110.15945492  13-16-17  115.16960404  13-16-22  116.19882058

 14-13-15  107.58673018  14-13-16  108.67079216  15-13-16  106.75452153  16-17-18  108.93127195

 16-17-19  104.49496000  16-17-20  113.81398863  17-16-22  113.58109899  17-20-21  108.33213482

 18-17-19  109.35607761  18-17-20  107.53784332  19-17-20  112.61490477

 NUCLEAR CHARGE:                   74
 NUMBER OF PRIMITIVE AOS:         295
 NUMBER OF SYMMETRY AOS:          295
 NUMBER OF CONTRACTIONS:           59   (   59A   )
 NUMBER OF INNER CORE ORBITALS:     0   (    0A   )
 NUMBER OF OUTER CORE ORBITALS:     9   (    9A   )
 NUMBER OF VALENCE ORBITALS:       50   (   50A   )


 NUCLEAR REPULSION ENERGY  486.27681683

 Eigenvalues of metric

         1 0.175E+00 0.180E+00 0.192E+00 0.205E+00 0.211E+00 0.233E+00 0.240E+00 0.241E+00


 Contracted 2-electron integrals neglected if value below      1.0D-11
 AO integral compression algorithm  1   Integral accuracy      1.0D-11

     11.010 MB (compressed) written to integral file ( 74.2%)

     Node minimum: 1.573 MB, node maximum: 1.573 MB


 NUMBER OF SORTED TWO-ELECTRON INTEGRALS:     223146.     BUFFER LENGTH:  32768
 NUMBER OF SEGMENTS:   1  SEGMENT LENGTH:     223146      RECORD LENGTH: 524288

 Memory used in sort:       0.78 MW

 SORT1 READ     1712428. AND WROTE      221960. INTEGRALS IN      1 RECORDS. CPU TIME:     0.04 SEC, REAL TIME:     0.05 SEC
 SORT2 READ     1552942. AND WROTE     1567335. INTEGRALS IN     42 RECORDS. CPU TIME:     0.01 SEC, REAL TIME:     0.01 SEC

 Node minimum:      223146.  Node maximum:      224664. integrals

 OPERATOR DM      FOR CENTER  0  COORDINATES:    0.000000    0.000000    0.000000


 **********************************************************************************************************************************
 DATASETS  * FILE   NREC   LENGTH (MB)   RECORD NAMES
              1      18       29.10       500      610      700      900      950      970     1000      129      960     1100   
                                          VAR    BASINP    GEOM    SYMINP    ZMAT    AOBASIS   BASIS     P2S    ABASIS      S 
                                         1400     1410     1200     1210     1080     1600     1650     1700   
                                           T        V       H0       H01     AOSYM     SMH    MOLCAS    OPER   

 PROGRAMS   *        TOTAL       INT
 CPU TIMES  *         1.41      1.25
 REAL TIME  *         2.73 SEC
 DISK USED  *        29.75 MB (local),      242.17 MB (total)
 GA USED    *         0.00 MB       (max)       0.00 MB       (current)
 **********************************************************************************************************************************


 Program * Restricted Hartree-Fock

 Orbital guess generated from atomic densities.

 Initial alpha occupancy:  38
 Initial beta  occupancy:  36

 NELEC=   74   SYM=1   MS2= 2   THRE=1.0D-08   THRD=3.2D-06   THRG=3.2D-06  HFMA2=F  DIIS_START=2   DIIS_MAX=10   DIIS_INCORE=F

 Level shifts:    0.00 (CLOSED)    0.00 (OPEN)    0.30 (GAP_MIN)

 ITER           ETOT              DE          GRAD        DDIFF     DIIS  NEXP   TIME(IT)  TIME(TOT)  DIAG
   1     -458.73559490    -458.73559490     0.00D+00     0.23D+00     0     0       0.00      0.07    start
   2     -458.89784750      -0.16225260     0.11D-01     0.29D-01     1     0       0.01      0.08    diag2
   3     -458.95947952      -0.06163202     0.68D-02     0.10D-01     2     0       0.00      0.08    diag2
   4     -458.98209858      -0.02261906     0.17D-02     0.60D-02     3     0       0.01      0.09    diag2
   5     -458.99021648      -0.00811789     0.99D-03     0.38D-02     4     0       0.00      0.09    diag2
   6     -458.99161459      -0.00139811     0.40D-03     0.15D-02     5     0       0.01      0.10    diag2
   7     -458.99186630      -0.00025171     0.17D-03     0.70D-03     6     0       0.00      0.10    diag2
   8     -458.99193975      -0.00007345     0.11D-03     0.42D-03     7     0       0.01      0.11    fixocc
   9     -458.99197345      -0.00003370     0.48D-04     0.29D-03     8     0       0.00      0.11    diag2
  10     -458.99198411      -0.00001066     0.26D-04     0.13D-03     9     0       0.00      0.11    diag2/orth
  11     -458.99199345      -0.00000934     0.19D-04     0.16D-03     9     0       0.01      0.12    diag2
  12     -458.99199779      -0.00000434     0.12D-04     0.12D-03     9     0       0.01      0.13    diag2
  13     -458.99199934      -0.00000154     0.79D-05     0.60D-04     9     0       0.00      0.13    diag2
  14     -458.99200101      -0.00000168     0.62D-05     0.94D-04     9     0       0.01      0.14    diag2
  15     -458.99200143      -0.00000041     0.32D-05     0.59D-04     9     0       0.00      0.14    diag2
  16     -458.99200144      -0.00000002     0.95D-06     0.11D-04     9     0       0.01      0.15    diag2
  17     -458.99200144      -0.00000000     0.26D-06     0.18D-05     9     0       0.00      0.15    diag2
  18     -458.99200144      -0.00000000     0.75D-07     0.17D-06     0     0       0.01      0.16    diag

 Final alpha occupancy:  38
 Final beta  occupancy:  36

 !RHF STATE 1.1 Energy               -458.992001444816
  RHF One-electron energy           -1585.879489242936
  RHF Two-electron energy             640.610670964205
  RHF Kinetic energy                  457.447787857977
  RHF Nuclear energy                  486.276816833916
  RHF Virial quotient                  -1.003375715498

 !RHF STATE 1.1 Dipole moment           0.39653403     0.82573951    -0.26052633
 Dipole moment /Debye                   1.00788898     2.09882050    -0.66219187

 Orbital energies:

           1.1          2.1          3.1          4.1          5.1          6.1          7.1          8.1          9.1         10.1
    -20.675018   -20.548779   -20.534460   -11.472918   -11.461445   -11.444120   -11.426274   -11.407758   -11.398588    -1.459978

          11.1         12.1         13.1         14.1         15.1         16.1         17.1         18.1         19.1         20.1
     -1.414441    -1.401557    -1.138192    -1.088275    -1.031334    -0.937808    -0.906854    -0.814085    -0.744635    -0.727215

          21.1         22.1         23.1         24.1         25.1         26.1         27.1         28.1         29.1         30.1
     -0.708634    -0.702880    -0.682100    -0.676613    -0.672354    -0.657231    -0.629077    -0.616830    -0.605675    -0.591920

          31.1         32.1         33.1         34.1         35.1         36.1         37.1         38.1         39.1         40.1
     -0.585370    -0.569772    -0.540637    -0.526445    -0.496637    -0.490386    -0.661673    -0.423880     0.324614     0.349142


 HOMO     38.1    -0.423880 =     -11.5344eV
 LUMO     39.1     0.324614 =       8.8332eV
 LUMO-HOMO         0.748495 =      20.3676eV

 Orbitals saved in record  2100.2


 **********************************************************************************************************************************
 DATASETS  * FILE   NREC   LENGTH (MB)   RECORD NAMES
              1      18       29.10       500      610      700      900      950      970     1000      129      960     1100   
                                          VAR    BASINP    GEOM    SYMINP    ZMAT    AOBASIS   BASIS     P2S    ABASIS      S 
                                         1400     1410     1200     1210     1080     1600     1650     1700   
                                           T        V       H0       H01     AOSYM     SMH    MOLCAS    OPER   

              2       4        0.83       700     1000      520     2100   
                                         GEOM     BASIS   MCVARS     RHF  

 PROGRAMS   *        TOTAL   RHF-SCF       INT
 CPU TIMES  *         1.61      0.20      1.25
 REAL TIME  *         3.02 SEC
 DISK USED  *        30.47 MB (local),      247.26 MB (total)
 GA USED    *         0.00 MB       (max)       0.00 MB       (current)
 **********************************************************************************************************************************
 SETTING BASIS          =    VDZ-F12


 Recomputing integrals since basis changed


 Using spherical harmonics

 Library entry H      S cc-pVDZ-F12          selected for orbital group  1
 Library entry H      P cc-pVDZ-F12          selected for orbital group  1
 Library entry C      S cc-pVDZ-F12          selected for orbital group  2
 Library entry C      P cc-pVDZ-F12          selected for orbital group  2
 Library entry C      D cc-pVDZ-F12          selected for orbital group  2
 Library entry O      S cc-pVDZ-F12          selected for orbital group  6
 Library entry O      P cc-pVDZ-F12          selected for orbital group  6
 Library entry O      D cc-pVDZ-F12          selected for orbital group  6


 PROGRAM * SEWARD (Integral evaluation for generally contracted gaussian basis sets)     Author: Roland Lindh, 1990

 Geometry written to block  1 of record 700


 Point group  C1  


 ATOMIC COORDINATES

 NR  ATOM    CHARGE       X              Y              Z

   1  H       1.00   -3.101513002    3.463471144    1.255345065
   2  C       6.00   -4.931013555    2.736304531    0.637990437
   3  H       1.00   -6.293827344    3.103667290    2.139358946
   4  H       1.00   -5.515014517    3.765298201   -1.047683061
   5  C       6.00   -4.762128731   -0.071356058    0.102990074
   6  H       1.00   -4.184042613   -1.088255481    1.809809607
   7  H       1.00   -6.588038805   -0.816380583   -0.487624929
   8  O       8.00   -3.062811411   -0.618771922   -1.909889502
   9  H       1.00    3.379680688    4.742740141    1.338984343
  10  C       6.00    3.390244257    4.137838809   -0.627861505
  11  H       1.00    1.534930045    4.534870268   -1.431051800
  12  H       1.00    4.782292109    5.267441497   -1.641000372
  13  C       6.00    4.028612639    1.340741788   -0.853532599
  14  H       1.00    5.897513982    0.968503536   -0.039911016
  15  H       1.00    4.085890238    0.769042944   -2.831773495
  16  C       6.00    2.096122012   -0.364584861    0.450397325
  17  C       6.00    2.257391239   -3.228956132   -0.270004069
  18  H       1.00    3.701123101   -4.132604267    0.896297101
  19  H       1.00    2.871438846   -3.232244255   -2.247148924
  20  O       8.00    0.021070446   -4.536060795    0.090687957
  21  H       1.00   -1.292440388   -3.710666218   -0.883938292
  22  O       8.00    1.753628049    0.021826337    2.818413131
  23  H       1.00   -1.448304999    0.129257267   -1.463366116

 Bond lengths in Bohr (Angstrom)

 1-2  2.063242664  2-3  2.060661112  2-4  2.059461152  2-5  2.863163540  5-6  2.069178802
     ( 1.091820999)     ( 1.090454900)     ( 1.089819908)     ( 1.515120897)     ( 1.094962267)

  5- 7  2.058600306   5- 8  2.690544122   8-23  1.834546744   9-10  2.057790028  10-11  2.060325084
       ( 1.089364368)       ( 1.423774634)       ( 0.970800329)       ( 1.088935588)       ( 1.090277082)

 10-12  2.059186689  10-13  2.877880014  13-14  2.072036106  13-15  2.059989645  13-16  2.888406524
       ( 1.089674669)       ( 1.522908519)       ( 1.096474288)       ( 1.090099575)       ( 1.528478908)

 16-17  2.957973750  16-22  2.423657276  17-18  2.064267439  17-19  2.070306029  17-20  2.615291958
       ( 1.565292299)       ( 1.282544197)       ( 1.092363286)       ( 1.095558770)       ( 1.383952904)

 20-21  1.832070753
       ( 0.969490091)

 Bond angles

  1-2-3  107.79363471   1-2-4  108.67864924   1-2-5  110.43924655   2-5-6  110.13721009

  2-5-7  110.86601913   2-5-8  112.12092628   3-2-4  108.64705242   3-2-5  110.48542614

  4- 2- 5  110.71628135   5- 8-23  106.90476162   6- 5- 7  107.85437064   6- 5- 8  109.91791586

  7- 5- 8  105.77884292   9-10-11  108.13992674   9-10-12  108.20875367   9-10-13  111.21042315

 10-13-14  110.11387362  10-13-15  110.56112215  10-13-16  112.95595005  11-10-12  108.13383389

 11-10-13  110.88367448  12-10-13  110.15945492  13-16-17  115.16960404  13-16-22  116.19882058

 14-13-15  107.58673018  14-13-16  108.67079216  15-13-16  106.75452153  16-17-18  108.93127195

 16-17-19  104.49496000  16-17-20  113.81398863  17-16-22  113.58109899  17-20-21  108.33213482

 18-17-19  109.35607761  18-17-20  107.53784332  19-17-20  112.61490477

 NUCLEAR CHARGE:                   74
 NUMBER OF PRIMITIVE AOS:         523
 NUMBER OF SYMMETRY AOS:          505
 NUMBER OF CONTRACTIONS:          396   (  396A   )
 NUMBER OF INNER CORE ORBITALS:     0   (    0A   )
 NUMBER OF OUTER CORE ORBITALS:     9   (    9A   )
 NUMBER OF VALENCE ORBITALS:       50   (   50A   )


 NUCLEAR REPULSION ENERGY  486.27681683


 Eigenvalues of metric

         1 0.598E-04 0.979E-04 0.134E-03 0.178E-03 0.339E-03 0.382E-03 0.395E-03 0.496E-03


 Contracted 2-electron integrals neglected if value below      1.0D-11
 AO integral compression algorithm  1   Integral accuracy      1.0D-11

     9315.287 MB (compressed) written to integral file ( 35.0%)

     Node minimum: 1292.108 MB, node maximum: 1368.654 MB


 NUMBER OF SORTED TWO-ELECTRON INTEGRALS:  441355845.     BUFFER LENGTH:  32768
 NUMBER OF SEGMENTS:  14  SEGMENT LENGTH:   31995432      RECORD LENGTH: 524288

 Memory used in sort:      32.55 MW

 SORT1 READ  3323139663. AND WROTE   344386787. INTEGRALS IN    995 RECORDS. CPU TIME:    45.25 SEC, REAL TIME:    51.77 SEC
 SORT2 READ  2410342805. AND WROTE  3089490921. INTEGRALS IN  36547 RECORDS. CPU TIME:     6.46 SEC, REAL TIME:     9.15 SEC

 Node minimum:   441322158.  Node maximum:   441389535. integrals

 OPERATOR DM      FOR CENTER  0  COORDINATES:    0.000000    0.000000    0.000000


 **********************************************************************************************************************************
 DATASETS  * FILE   NREC   LENGTH (MB)   RECORD NAMES
              1      18       34.46       500      610      700      900      950      970     1001      129      960     1100   
                                          VAR    BASINP    GEOM    SYMINP    ZMAT    AOBASIS   BASIS     P2S    ABASIS      S 
                                         1400     1410     1200     1210     1080     1600     1650     1700   
                                           T        V       H0       H01     AOSYM     SMH    MOLCAS    OPER   

              2       5        0.92       700     1000      520     2100     1001   
                                         GEOM     BASIS   MCVARS     RHF     BASIS   

 PROGRAMS   *        TOTAL       INT   RHF-SCF       INT
 CPU TIMES  *        71.85     70.24      0.20      1.25
 REAL TIME  *        83.30 SEC
 DISK USED  *        35.47 MB (local),       35.70 GB (total)
 GA USED    *         0.00 MB       (max)       0.00 MB       (current)
 **********************************************************************************************************************************


 Program * Restricted Hartree-Fock

 Molecular orbitals read from record     2100.2  Type=RHF/CANONICAL  

 Present basis size:      396
 Previous basis size:      59
 Previous occupation:      38
 Previous closed-shells:   36
 Previous core-orbitals:    9
 Present occupation:       38
 Present closed-shells:    36
 Present core-orbitals:     9
 Wavefunction symmetry:    1   Triplet 

 Orbital overlap <old|new>:  < 1.1| 1.1> = 1.000000   < 2.1| 2.1> = 1.000000   < 3.1| 3.1> = 1.000000   < 4.1| 4.1> = 1.000000
                             < 5.1| 5.1> = 1.000000   < 6.1| 6.1> = 1.000000   < 7.1| 7.1> = 1.000000   < 8.1| 8.1> = 1.000000
                             < 9.1| 9.1> = 1.000000   <10.1|10.1> = 1.000000   <11.1|11.1> = 1.000000   <12.1|12.1> = 1.000000
                             <13.1|13.1> = 1.000000   <14.1|14.1> = 1.000000   <15.1|15.1> = 1.000000   <16.1|16.1> = 1.000000
                             <17.1|17.1> = 1.000000   <18.1|18.1> = 1.000000   <19.1|19.1> = 1.000000   <20.1|20.1> = 1.000000
                             <21.1|21.1> = 1.000000   <22.1|22.1> = 1.000000   <23.1|23.1> = 1.000000   <24.1|24.1> = 1.000000
                             <25.1|25.1> = 1.000000   <26.1|26.1> = 1.000000   <27.1|27.1> = 1.000000   <28.1|28.1> = 1.000000
                             <29.1|29.1> = 1.000000   <30.1|30.1> = 1.000000   <31.1|31.1> = 1.000000   <32.1|32.1> = 1.000000
                             <33.1|33.1> = 1.000000   <34.1|34.1> = 1.000000   <35.1|35.1> = 1.000000   <36.1|36.1> = 1.000000
                             <37.1|37.1> = 1.000000   <38.1|38.1> = 1.000000


 Initial alpha occupancy:  38
 Initial beta  occupancy:  36

 NELEC=   74   SYM=1   MS2= 2   THRE=1.0D-08   THRD=3.2D-06   THRG=3.2D-06  HFMA2=F  DIIS_START=2   DIIS_MAX=10   DIIS_INCORE=F

 Level shifts:    0.00 (CLOSED)    0.00 (OPEN)    0.30 (GAP_MIN)

 ITER           ETOT              DE          GRAD        DDIFF     DIIS  NEXP   TIME(IT)  TIME(TOT)  DIAG
   1     -458.99200145    -458.99200145     0.00D+00     0.35D-01     0     0       6.81      6.95    start
   2     -459.86355849      -0.87155705     0.85D-02     0.13D-01     0     0       6.93     13.88    diag
   3     -459.98260429      -0.11904579     0.24D-02     0.48D-02     1     0       6.96     20.84    diag2
   4     -459.99494547      -0.01234118     0.71D-03     0.15D-02     2     0       6.89     27.73    diag2
   5     -459.99682214      -0.00187667     0.33D-03     0.43D-03     3     0       6.96     34.69    diag2
   6     -459.99714718      -0.00032504     0.95D-04     0.26D-03     4     0       6.96     41.65    diag2
   7     -459.99717147      -0.00002429     0.24D-04     0.67D-04     5     0       6.98     48.63    diag2
   8     -459.99717569      -0.00000422     0.87D-05     0.29D-04     6     0       6.92     55.55    fixocc
   9     -459.99717631      -0.00000062     0.32D-05     0.87D-05     7     0       6.96     62.51    diag2
  10     -459.99717649      -0.00000019     0.13D-05     0.32D-05     8     0       6.94     69.45    diag2/orth
  11     -459.99717659      -0.00000010     0.82D-06     0.17D-05     9     0       6.90     76.35    diag2
  12     -459.99717669      -0.00000010     0.61D-06     0.15D-05     9     0       6.89     83.24    diag2
  13     -459.99717682      -0.00000013     0.52D-06     0.25D-05     9     0       6.66     89.90    diag2
  14     -459.99717696      -0.00000014     0.41D-06     0.40D-05     9     0       5.79     95.69    diag2
  15     -459.99717701      -0.00000004     0.24D-06     0.28D-05     9     0       5.70    101.39    diag2
  16     -459.99717701      -0.00000000     0.11D-06     0.92D-06     9     0       5.72    107.11    diag2
  17     -459.99717701      -0.00000000     0.49D-07     0.11D-06     0     0       5.69    112.80    diag

 Final alpha occupancy:  38
 Final beta  occupancy:  36

 !RHF STATE 1.1 Energy               -459.997177010061
  RHF One-electron energy           -1592.959825656325
  RHF Two-electron energy             646.685831812349
  RHF Kinetic energy                  459.652176843681
  RHF Nuclear energy                  486.276816833916
  RHF Virial quotient                  -1.000750567894

 !RHF STATE 1.1 Dipole moment           0.49774092     0.92284559    -0.23162439
 Dipole moment /Debye                   1.26513124     2.34563953    -0.58873049

 Orbital energies:

           1.1          2.1          3.1          4.1          5.1          6.1          7.1          8.1          9.1         10.1
    -20.636894   -20.561614   -20.550888   -11.294772   -11.285396   -11.276489   -11.252578   -11.230962   -11.219211    -1.409940

          11.1         12.1         13.1         14.1         15.1         16.1         17.1         18.1         19.1         20.1
     -1.372397    -1.360284    -1.065827    -1.015702    -0.968993    -0.875957    -0.852105    -0.775384    -0.713037    -0.689673

          21.1         22.1         23.1         24.1         25.1         26.1         27.1         28.1         29.1         30.1
     -0.651051    -0.642624    -0.628680    -0.624442    -0.616076    -0.610102    -0.581319    -0.556975    -0.545328    -0.530463

          31.1         32.1         33.1         34.1         35.1         36.1         37.1         38.1         39.1         40.1
     -0.524995    -0.511204    -0.493341    -0.486056    -0.451691    -0.447565    -0.616773    -0.351339     0.047942     0.050965


 HOMO     38.1    -0.351339 =      -9.5604eV
 LUMO     39.1     0.047942 =       1.3046eV
 LUMO-HOMO         0.399281 =      10.8650eV

 Orbitals saved in record  2101.2


 **********************************************************************************************************************************
 DATASETS  * FILE   NREC   LENGTH (MB)   RECORD NAMES
              1      18       34.46       500      610      700      900      950      970     1001      129      960     1100   
                                          VAR    BASINP    GEOM    SYMINP    ZMAT    AOBASIS   BASIS     P2S    ABASIS      S 
                                         1400     1410     1200     1210     1080     1600     1650     1700   
                                           T        V       H0       H01     AOSYM     SMH    MOLCAS    OPER   

              2       6        5.83       700     1000      520     2100     1001     2101   
                                         GEOM     BASIS   MCVARS     RHF     BASIS     RHF  

 PROGRAMS   *        TOTAL   RHF-SCF       INT   RHF-SCF       INT
 CPU TIMES  *       184.66    112.81     70.24      0.20      1.25
 REAL TIME  *       203.53 SEC
 DISK USED  *        61.97 MB (local),       35.88 GB (total)
 GA USED    *         0.00 MB       (max)       0.00 MB       (current)
 **********************************************************************************************************************************


 PROGRAM * CCSD (Restricted open-shell coupled cluster)     Authors: C. Hampel, H.-J. Werner, 1991, M. Deegan, P.J. Knowles, 1992

                   Density fitting integral evaluation by F.R. Manby, 2003,2007, G. Knizia, 2010


 Basis set VDZ-F12/JKFIT generated.      Number of basis functions:   1222 
 Basis set CC-PVDZ-F12/OPTRI generated.  Number of basis functions:   902 
 Basis set VDZ-F12/MP2FIT generated.     Number of basis functions:   970 

 Convergence thresholds:  THRVAR = 1.00D-08  THRDEN = 1.00D-06

 CCSD(T)     terms to be evaluated (factor= 1.000)


 Number of core orbitals:           9 (   9 )
 Number of closed-shell orbitals:  27 (  27 )
 Number of active  orbitals:        2 (   2 )
 Number of external orbitals:     358 ( 358 )

 Memory could be reduced to 2200.67 Mwords without degradation in triples

 Number of N-1 electron functions:              56
 Number of N-2 electron functions:            1540
 Number of singly external CSFs:             20160
 Number of doubly external CSFs:         150394140
 Total number of CSFs:                   150414300

 Molecular orbitals read from record     2101.2  Type=RHF/CANONICAL  

 Integral transformation finished. Total CPU: 226.20 sec, npass=  1  Memory used:1045.60 MW

 Geminal basis:    OPTFULL  GEM_TYPE=SLATER  BETA=0.9  NGEM=6

 Optimizing Gaussian exponents for each gem_beta

 Geminal optimization for beta= 0.9000
 Weight function:   m=0, omega= 1.3652

 Augmented Hessian optimization of geminal fit. Trust ratio= 0.40000
 Convergence reached after  14 iterations. Final gradient= 8.42D-18, Step= 7.36D-08, Delta= 1.32D-09

 Alpha:                 0.16713     0.72638     2.57315     8.59263    32.33955   179.26007
 Coeff:                 0.29008     0.30523     0.17630     0.10448     0.06448     0.03994


 WFN_F12=FIX,EG    DECOUPLE_EXPL=F   HYBRID=0    NOX=F   SEMIINT_F12=T   CORE_SINGLES=F


 AO(A)-basis ORBITAL           loaded. Number of functions:     396
 RI(R)-basis CC-PVDZ-F12/OPTRI loaded. Number of functions:     902
 DF-basis VDZ-F12/JKFIT        loaded. Number of functions:    1222

 Screening thresholds:   THRAO=  1.00D-10  THRMO=  1.00D-09  THRPROD=  1.00D-09
                         THRSW=  1.00D-05  THROV=  1.00D-12  THRAOF12= 1.00D-08

 CPU time for one-electron matrices               9.74 sec

 Construction of ABS:
 Pseudo-inverse stability          1.19E-11
 Smallest eigenvalue of S          4.82E-05  (threshold= 1.00E-08)
 Ratio eigmin/eigmax               5.68E-06  (threshold= 1.00E-09)
 Smallest eigenvalue of S kept     4.82E-05  (threshold= 4.82E-05, 0 functions deleted, 902 kept)

 Construction of CABS:
 Pseudo-inverse stability          9.25E-11
 Smallest eigenvalue of S          2.79E-06  (threshold= 1.00E-08)
 Ratio eigmin/eigmax               2.79E-06  (threshold= 1.00E-09)
 Smallest eigenvalue of S kept     2.79E-06  (threshold= 2.79E-06, 0 functions deleted, 902 kept)

 CPU time for basis constructions                 0.54 sec
 Fock operators(MO) rebuilt from dump record.
 CPU time for Fock operator transformation        0.62 sec

                                      TOTAL          ALPHA          BETA    
  Singles Contributions MO        -0.005892607   -0.002934011   -0.002958595
  Singles Contributions CABS      -0.021057413   -0.010767187   -0.010290226
  Pure DF-RHF relaxation          -0.020697025

 CPU time for RHF CABS relaxation                 0.87 sec
 CPU time for singles (tot)                       1.98 sec

 AO(A)-basis ORBITAL           loaded. Number of functions:     396
 RI(R)-basis CC-PVDZ-F12/OPTRI loaded. Number of functions:     902
 DF-basis VDZ-F12/MP2FIT       loaded. Number of functions:     970

 Screening thresholds:   THRAO=  1.00D-10  THRMO=  1.00D-09  THRPROD=  1.00D-09
                         THRSW=  1.00D-05  THROV=  1.00D-12  THRAOF12= 1.00D-08

 CPU time for transformed integrals             135.62 sec
 CPU time for F12 matrices                      143.14 sec

 Diagonal F12 ansatz with fixed amplitudes:   TS= 0.5000  TT= 0.2500  TN= 0.3750

 ITER.     SQ.NORM      CORR.ENERGY   TOTAL ENERGY  ENERGY CHANGE      VAR         CPU   MICRO    DIIS
   1      1.45811344    -1.90154986  -461.91942390    -1.9222E+00   4.55E-01      6.00  1  1  1   0  0
   2      1.45843417    -1.90128889  -461.91916293     2.6097E-04   2.75E-04     33.64  0  0  0   1  1
   3      1.45901208    -1.90196829  -461.91984232    -6.7940E-04   2.66E-06     71.51  0  0  0   2  2
   4      1.45902490    -1.90197367  -461.91984770    -5.3777E-06   2.64E-08    111.35  0  0  0   3  3
   5      1.45902699    -1.90197372  -461.91984775    -5.2410E-08   3.58E-10    155.47  0  0  0   4  4

 - - Continuing with F12/conv. amplitude coupling turned on.

   6      1.46210681    -1.91188948  -461.92976351    -9.9158E-03   4.33E-04    186.02  1  1  1   1  1
   7      1.46210317    -1.91189124  -461.92976527    -1.7560E-06   3.76E-08    219.46  1  1  1   2  2
   8      1.46210391    -1.91189090  -461.92976494     3.3303E-07   1.09E-10    257.86  1  1  1   3  3

 CPU time for iterative RMP2-F12                257.86 sec


 DF-RMP2-F12 doubles corrections:
 - - - - - - - - - - - - - - - - 
  Approx.                             TOTAL           A-B            A-A            B-B    
  RMP2-F12/3C(FIX)                -0.330933871   -0.290376743   -0.022534629   -0.018022499
  RMP2-F12/3*C(FIX)               -0.321016687   -0.283188020   -0.021055687   -0.016772980
  RMP2-F12/3*C(DX)                -0.324353145   -0.286420452   -0.021124131   -0.016808562
  RMP2-F12/3*C(FIX,DX)            -0.353263322   -0.314560799   -0.021589412   -0.017113112

 DF-RMP2-F12 doubles energies:
 - - - - - - - - - - - - - - -
  Approx.                             TOTAL           A-B            A-A            B-B    
  RMP2                            -1.575064425   -1.188213453   -0.204933622   -0.181917351
  RMP2-F12/3C(FIX)                -1.905998296   -1.478590196   -0.227468250   -0.199939850
  RMP2-F12/3*C(FIX)               -1.896081112   -1.471401473   -0.225989308   -0.198690331
  RMP2-F12/3*C(DX)                -1.899417570   -1.474633905   -0.226057752   -0.198725913
  RMP2-F12/3*C(FIX,DX)            -1.928327747   -1.502774252   -0.226523033   -0.199030462


  Reference energy                   -459.997177010058
  CABS relaxation correction to RHF    -0.020697025301
  New reference energy               -460.017874035359

  RMP2-F12 singles (MO) energy         -0.005892606616
  RMP2-F12 pair energy                 -1.905998295724
  RMP2-F12 correlation energy          -1.911890902340

 !RMP2-F12/3C(FIX) energy            -461.929764937700

 Starting RMP2 calculation, locsing= 0

 Wavefunction is spin-projected

 ITER.      SQ.NORM     CORR.ENERGY   TOTAL ENERGY   ENERGY CHANGE        DEN1      VAR(S)    VAR(P)  DIIS     TIME
   1      1.45351050    -1.57509405  -461.57227106    -1.57509405    -0.00556730  0.28D-04  0.20D-02  1  1   843.38
   2      1.45834995    -1.58109714  -461.57827415    -0.00600309    -0.00001009  0.89D-06  0.41D-05  2  2   889.36
   3      1.45847867    -1.58118204  -461.57835905    -0.00008491    -0.00000010  0.47D-07  0.28D-07  3  3   935.38
   4      1.45848079    -1.58118185  -461.57835886     0.00000019    -0.00000000  0.14D-08  0.38D-09  4  4   976.77

 Norm of t1 vector:      0.04826648      S-energy:    -0.00509415      T1 diagnostic:  0.00056416
 Norm of t2 vector:      0.67538962      P-energy:    -1.57608770
                                         Alpha-Beta:  -1.18986142
                                         Alpha-Alpha: -0.20483019
                                         Beta-Beta:   -0.18139609

 Spin contamination <S**2-Sz**2-Sz>     0.00000000
  Reference energy                   -459.997177010058
  CABS singles correction              -0.020697025301
  New reference energy               -460.017874035359
  RHF-RMP2 correlation energy          -1.581181848324
 !RHF-RMP2 energy                    -461.599055883683

  F12/3C(FIX) correction               -0.330933870594
  RHF-RMP2-F12 correlation energy      -1.912115718918
 !RHF-RMP2-F12 total energy          -461.929989754277
 (NB above energy spin projected)

 Starting RCCSD calculation

 ITER.      SQ.NORM     CORR.ENERGY   TOTAL ENERGY   ENERGY CHANGE        DEN1      VAR(S)    VAR(P)  DIIS     TIME
   1      1.46803732    -1.57693985  -461.57411686    -1.57693985    -0.04306747  0.89D-02  0.79D-02  0  0  2202.52
   2      1.50435175    -1.61348740  -461.61066441    -0.03654755    -0.00464815  0.85D-03  0.13D-02  1  1  3393.54
   3      1.52724221    -1.62498954  -461.62216655    -0.01150214    -0.00093859  0.78D-03  0.10D-03  2  2  4584.75
   4      1.53869396    -1.62947916  -461.62665617    -0.00448962    -0.00033449  0.25D-03  0.51D-04  3  3  5689.26
   5      1.55146206    -1.63107659  -461.62825360    -0.00159744    -0.00012586  0.13D-03  0.12D-04  4  4  6805.50
   6      1.56067181    -1.63173816  -461.62891517    -0.00066156    -0.00003852  0.31D-04  0.58D-05  5  5  7922.61
   7      1.56853660    -1.63243389  -461.62961090    -0.00069573    -0.00000816  0.74D-05  0.95D-06  6  6  9043.49
   8      1.56989064    -1.63251228  -461.62968929    -0.00007839    -0.00000271  0.23D-05  0.37D-06  6  1  9935.73
   9      1.57083152    -1.63255770  -461.62973471    -0.00004543    -0.00000088  0.81D-06  0.93D-07  6  2 10792.43
  10      1.57113202    -1.63256395  -461.62974096    -0.00000625    -0.00000028  0.18D-06  0.53D-07  6  6 11912.52
  11      1.57116586    -1.63254331  -461.62972032     0.00002064    -0.00000008  0.69D-07  0.80D-08  6  4 12838.53
  12      1.57122996    -1.63254607  -461.62972308    -0.00000276    -0.00000003  0.29D-07  0.36D-08  6  3 13862.80
  13      1.57129036    -1.63255031  -461.62972732    -0.00000424    -0.00000002  0.15D-07  0.13D-08  6  5 14913.10
  14      1.57131554    -1.63255401  -461.62973102    -0.00000370    -0.00000001  0.75D-08  0.73D-09  6  1 15835.83
  15      1.57132169    -1.63255445  -461.62973146    -0.00000043    -0.00000000  0.34D-08  0.25D-09  6  2 16879.75

 Norm of t1 vector:      0.23516846      S-energy:    -0.00595473      T1 diagnostic:  0.02144796
                                                                       D1 diagnostic:  0.12216581
                                                                       D2 diagnostic:  0.15973039 (internal)
 Norm of t2 vector:      0.71834357      P-energy:    -1.62659972
                                         Alpha-Beta:  -1.26821726
                                         Alpha-Alpha: -0.18840762
                                         Beta-Beta:   -0.16997483

 Singles amplitudes (print threshold =  0.500E-01):

         I         SYM. A    A   T(IA) [Beta-Beta]

        12         1         2      0.05398556
        13         1         1      0.07129671
        18         1         2      0.05798467
        24         1         1      0.06962816
        26         1         1      0.12175794

 Spin contamination <S**2-Sz**2-Sz>     0.00000000

 Memory could be reduced to 2432.61 Mwords without degradation in triples


 RESULTS
 =======

  Reference energy                   -459.997177010058
  CABS relaxation correction to RHF    -0.020697025301
  New reference energy               -460.017874035359

  F12 corrections for ansatz 3C(FIX) added to RCCSD energy. Coupling mode:  7

  RCCSD-F12a singles energy            -0.005954728559
  RCCSD-F12a pair energy               -1.946982013121
  RCCSD-F12a correlation energy        -1.952936741680
  Triples (T) contribution             -0.061932264682
  Total correlation energy             -2.014869006361

  RHF-RCCSD-F12a energy              -461.970810777039
  RHF-RCCSD[T]-F12a energy           -462.036043497989
  RHF-RCCSD-T-F12a energy            -462.031962729768
 !RHF-RCCSD(T)-F12a energy           -462.032743041720

 Program statistics:

 Available memory in ccsd:              2799992944
 Min. memory needed in ccsd:             412117506
 Max. memory used in ccsd:               607174722
 Max. memory used in cckext:             493047185 (15 integral passes)
 Max. memory used in cckint:            1045604566 ( 1 integral passes)


 **********************************************************************************************************************************
 DATASETS  * FILE   NREC   LENGTH (MB)   RECORD NAMES
              1      19       34.49       500      610      700      900      950      970     1001      129      960     1100   
                                          VAR    BASINP    GEOM    SYMINP    ZMAT    AOBASIS   BASIS     P2S    ABASIS      S 
                                         1400     1410     1200     1210     1080     1600     1650     1700      960(1)
                                           T        V       H0       H01     AOSYM     SMH    MOLCAS    OPER    ABASIS    

              2       7        7.02       700     1000      520     2100     1001     2101     7360   
                                         GEOM     BASIS   MCVARS     RHF     BASIS     RHF    F12ABS    

 PROGRAMS   *        TOTAL  RCCSD(T)   RHF-SCF       INT   RHF-SCF       INT
 CPU TIMES  *     36339.13  36154.46    112.81     70.24      0.20      1.25
 REAL TIME  *     37659.56 SEC
 DISK USED  *        17.89 GB (local),      160.66 GB (total)
 SF USED    *       126.75 GB
 GA USED    *         3.05 MB       (max)       0.00 MB       (current)
 **********************************************************************************************************************************

 RCCSD(T)-F12A/cc-pVDZ-F12 energy=   -462.032743041720

   RCCSD(T)-F12A         RHF-SCF         RHF-SCF
   -462.03274304   -459.99717701   -458.99200144
 **********************************************************************************************************************************
 Molpro calculation terminated
