# Supplementary material for: Computational Investigation of Substituent Effects on the Alcohol + Carbonyl Channel of Peroxy Radical Self- and Cross-Reactions
Source: J Phys Chem A. 2023 Feb 8;127(7):1686–96. doi: 10.1021/acs.jpca.2c08927 (PMC9969516; doi:10.1021/acs.jpca.2c08927)
Supplement: Supplementary file 2 — jp2c08927_si_002.zip [file jp2c08927_si_002.zip › EtO--OBuOH/Reverse-IRC-wb-TS2-opt.log]

 Entering Gaussian System, Link 0=/appl/soft/chem/gaussian/G16RevB.01/g16/g16
 Initial command:
 /appl/soft/chem/gaussian/G16RevB.01/g16/l1.exe "/scratch/kurten/scratch_galib/third-paper/eto-buoh/ts-calc/eto-buoh-set2/eto-buoh-ts-set2/wb-ts/irc-cal/eto-buoh-ts-set2-M0003-copt-TS-opt-IRC/Reverse-b3lyp-opt/Reverse-wb-opt/10731192.GAUSS_SCRDIR/Gau-229346.inp" -scrdir="/scratch/kurten/scratch_galib/third-paper/eto-buoh/ts-calc/eto-buoh-set2/eto-buoh-ts-set2/wb-ts/irc-cal/eto-buoh-ts-set2-M0003-copt-TS-opt-IRC/Reverse-b3lyp-opt/Reverse-wb-opt/10731192.GAUSS_SCRDIR/"
 Entering Link 1 = /appl/soft/chem/gaussian/G16RevB.01/g16/l1.exe PID=    229358.
  
 Copyright (c) 1988-2017, Gaussian, Inc.  All Rights Reserved.
  
 This is part of the Gaussian(R) 16 program.  It is based on
 the Gaussian(R) 09 system (copyright 2009, Gaussian, Inc.),
 the Gaussian(R) 03 system (copyright 2003, Gaussian, Inc.),
 the Gaussian(R) 98 system (copyright 1998, Gaussian, Inc.),
 the Gaussian(R) 94 system (copyright 1995, Gaussian, Inc.),
 the Gaussian 92(TM) system (copyright 1992, Gaussian, Inc.),
 the Gaussian 90(TM) system (copyright 1990, Gaussian, Inc.),
 the Gaussian 88(TM) system (copyright 1988, Gaussian, Inc.),
 the Gaussian 86(TM) system (copyright 1986, Carnegie Mellon
 University), and the Gaussian 82(TM) system (copyright 1983,
 Carnegie Mellon University). Gaussian is a federally registered
 trademark of Gaussian, Inc.
  
 This software contains proprietary and confidential information,
 including trade secrets, belonging to Gaussian, Inc.
  
 This software is provided under written license and may be
 used, copied, transmitted, or stored only in accord with that
 written license.
  
 The following legend is applicable only to US Government
 contracts under FAR:
  
                    RESTRICTED RIGHTS LEGEND
  
 Use, reproduction and disclosure by the US Government is
 subject to restrictions as set forth in subparagraphs (a)
 and (c) of the Commercial Computer Software - Restricted
 Rights clause in FAR 52.227-19.
  
 Gaussian, Inc.
 340 Quinnipiac St., Bldg. 40, Wallingford CT 06492
  
  
 ---------------------------------------------------------------
 Warning -- This program may not be used in any manner that
 competes with the business of Gaussian, Inc. or will provide
 assistance to any competitor of Gaussian, Inc.  The licensee
 of this program is prohibited from giving any competitor of
 Gaussian, Inc. access to this program.  By using this program,
 the user acknowledges that Gaussian, Inc. is engaged in the
 business of creating and licensing software in the field of
 computational chemistry and represents and warrants to the
 licensee that it is not a competitor of Gaussian, Inc. and that
 it will not use this program in any manner prohibited above.
 ---------------------------------------------------------------
  

 Cite this work as:
 Gaussian 16, Revision B.01,
 M. J. Frisch, G. W. Trucks, H. B. Schlegel, G. E. Scuseria, 
 M. A. Robb, J. R. Cheeseman, G. Scalmani, V. Barone, 
 G. A. Petersson, H. Nakatsuji, X. Li, M. Caricato, A. V. Marenich, 
 J. Bloino, B. G. Janesko, R. Gomperts, B. Mennucci, H. P. Hratchian, 
 J. V. Ortiz, A. F. Izmaylov, J. L. Sonnenberg, D. Williams-Young, 
 F. Ding, F. Lipparini, F. Egidi, J. Goings, B. Peng, A. Petrone, 
 T. Henderson, D. Ranasinghe, V. G. Zakrzewski, J. Gao, N. Rega, 
 G. Zheng, W. Liang, M. Hada, M. Ehara, K. Toyota, R. Fukuda, 
 J. Hasegawa, M. Ishida, T. Nakajima, Y. Honda, O. Kitao, H. Nakai, 
 T. Vreven, K. Throssell, J. A. Montgomery, Jr., J. E. Peralta, 
 F. Ogliaro, M. J. Bearpark, J. J. Heyd, E. N. Brothers, K. N. Kudin, 
 V. N. Staroverov, T. A. Keith, R. Kobayashi, J. Normand, 
 K. Raghavachari, A. P. Rendell, J. C. Burant, S. S. Iyengar, 
 J. Tomasi, M. Cossi, J. M. Millam, M. Klene, C. Adamo, R. Cammi, 
 J. W. Ochterski, R. L. Martin, K. Morokuma, O. Farkas, 
 J. B. Foresman, and D. J. Fox, Gaussian, Inc., Wallingford CT, 2016.
 
 ******************************************
 Gaussian 16:  ES64L-G16RevB.01 20-Dec-2017
                22-Feb-2022 
 ******************************************
 %mem=12GB
 %NprocShared=16
 Will use up to   16 processors via shared memory.
 %chk=Reverse-wb-opt
 ----------------------------------------------------------------------
 #wB97XD Aug-cc-pVTZ Opt Integral(Grid=SuperFineGrid) Freq MaxDisk=32GB
 ----------------------------------------------------------------------
 1/18=20,19=15,26=5,38=1/1,3;
 2/9=110,12=2,17=6,18=5,40=1/2;
 3/5=16,6=1,7=10,11=2,25=1,30=1,71=1,74=-58,75=-7/1,2,3;
 4//1;
 5/5=2,38=5/2;
 6/7=2,8=2,9=2,10=2,28=1/1;
 7//1,2,3,16;
 1/18=20,19=15,26=5/3(2);
 2/9=110/2;
 99//99;
 2/9=110/2;
 3/5=16,6=1,7=10,11=2,25=1,30=1,71=1,74=-58,75=-7/1,2,3;
 4/5=5,16=3,69=1/1;
 5/5=2,38=5/2;
 7//1,2,3,16;
 1/18=20,19=15,26=5/3(-5);
 2/9=110/2;
 6/7=2,8=2,9=2,10=2,19=2,28=1/1;
 99/9=1/99;
 --------------
 Reverse-wb-opt
 --------------
 Symbolic Z-matrix:
 Charge =  0 Multiplicity = 3
 H                     2.57822  -2.26183  -0.4175 
 C                     3.18426  -1.49156   0.07164 
 H                     3.48186  -1.85831   1.06136 
 H                     4.09031  -1.33684  -0.52514 
 C                     2.39791  -0.19017   0.20175 
 H                     1.48023  -0.33525   0.83498 
 H                     2.95035   0.59286   0.75824 
 O                     1.91937   0.32406  -0.9725 
 H                    -2.39393  -2.30154   0.70336 
 C                    -2.64918  -1.88292  -0.2762 
 H                    -1.98709  -2.33824  -1.0235 
 H                    -3.67679  -2.1797   -0.51597 
 C                    -2.51403  -0.35577  -0.27173 
 H                    -3.18369   0.07955   0.48103 
 H                    -2.80629   0.04899  -1.25033 
 C                    -1.07209   0.10238   0.03381 
 C                    -1.02307   1.7192   -0.04675 
 H                    -1.6689    2.11808   0.73865 
 H                    -1.45783   1.92959  -1.03652 
 O                     0.23737   2.2752    0.11227 
 H                     0.87621   1.82902  -0.486 
 O                    -0.63849  -0.24482   1.25596 
 H                    -0.37156  -0.22887  -0.76369 
 
 Add virtual bond connecting atoms H21        and O8         Dist= 3.58D+00.

 GradGradGradGradGradGradGradGradGradGradGradGradGradGradGradGradGradGrad
 Berny optimization.
 Initialization pass.
                           ----------------------------
                           !    Initial Parameters    !
                           ! (Angstroms and Degrees)  !
 --------------------------                            --------------------------
 ! Name  Definition              Value          Derivative Info.                !
 --------------------------------------------------------------------------------
 ! R1    R(1,2)                  1.0954         estimate D2E/DX2                !
 ! R2    R(2,3)                  1.0966         estimate D2E/DX2                !
 ! R3    R(2,4)                  1.0959         estimate D2E/DX2                !
 ! R4    R(2,5)                  1.5261         estimate D2E/DX2                !
 ! R5    R(5,6)                  1.1244         estimate D2E/DX2                !
 ! R6    R(5,7)                  1.1082         estimate D2E/DX2                !
 ! R7    R(5,8)                  1.3683         estimate D2E/DX2                !
 ! R8    R(8,21)                 1.8947         estimate D2E/DX2                !
 ! R9    R(9,10)                 1.0954         estimate D2E/DX2                !
 ! R10   R(10,11)                1.0973         estimate D2E/DX2                !
 ! R11   R(10,12)                1.0962         estimate D2E/DX2                !
 ! R12   R(10,13)                1.5331         estimate D2E/DX2                !
 ! R13   R(13,14)                1.0975         estimate D2E/DX2                !
 ! R14   R(13,15)                1.0986         estimate D2E/DX2                !
 ! R15   R(13,16)                1.5435         estimate D2E/DX2                !
 ! R16   R(16,17)                1.6196         estimate D2E/DX2                !
 ! R17   R(16,22)                1.3425         estimate D2E/DX2                !
 ! R18   R(16,23)                1.112          estimate D2E/DX2                !
 ! R19   R(17,18)                1.0923         estimate D2E/DX2                !
 ! R20   R(17,19)                1.1013         estimate D2E/DX2                !
 ! R21   R(17,20)                1.3868         estimate D2E/DX2                !
 ! R22   R(20,21)                0.9824         estimate D2E/DX2                !
 ! A1    A(1,2,3)              108.541          estimate D2E/DX2                !
 ! A2    A(1,2,4)              108.272          estimate D2E/DX2                !
 ! A3    A(1,2,5)              110.6497         estimate D2E/DX2                !
 ! A4    A(3,2,4)              108.3195         estimate D2E/DX2                !
 ! A5    A(3,2,5)              110.37           estimate D2E/DX2                !
 ! A6    A(4,2,5)              110.6124         estimate D2E/DX2                !
 ! A7    A(2,5,6)              111.0107         estimate D2E/DX2                !
 ! A8    A(2,5,7)              112.8619         estimate D2E/DX2                !
 ! A9    A(2,5,8)              115.3105         estimate D2E/DX2                !
 ! A10   A(6,5,7)              102.4296         estimate D2E/DX2                !
 ! A11   A(6,5,8)              104.2626         estimate D2E/DX2                !
 ! A12   A(7,5,8)              109.8616         estimate D2E/DX2                !
 ! A13   A(5,8,21)             105.7065         estimate D2E/DX2                !
 ! A14   A(9,10,11)            108.0487         estimate D2E/DX2                !
 ! A15   A(9,10,12)            108.0943         estimate D2E/DX2                !
 ! A16   A(9,10,13)            110.9479         estimate D2E/DX2                !
 ! A17   A(11,10,12)           107.7178         estimate D2E/DX2                !
 ! A18   A(11,10,13)           111.2301         estimate D2E/DX2                !
 ! A19   A(12,10,13)           110.6691         estimate D2E/DX2                !
 ! A20   A(10,13,14)           110.078          estimate D2E/DX2                !
 ! A21   A(10,13,15)           109.9348         estimate D2E/DX2                !
 ! A22   A(10,13,16)           112.2466         estimate D2E/DX2                !
 ! A23   A(14,13,15)           107.6077         estimate D2E/DX2                !
 ! A24   A(14,13,16)           108.4512         estimate D2E/DX2                !
 ! A25   A(15,13,16)           108.3906         estimate D2E/DX2                !
 ! A26   A(13,16,17)           108.3456         estimate D2E/DX2                !
 ! A27   A(13,16,22)           113.9021         estimate D2E/DX2                !
 ! A28   A(13,16,23)           110.986          estimate D2E/DX2                !
 ! A29   A(17,16,22)           107.0795         estimate D2E/DX2                !
 ! A30   A(17,16,23)           104.0428         estimate D2E/DX2                !
 ! A31   A(22,16,23)           111.8635         estimate D2E/DX2                !
 ! A32   A(16,17,18)           108.1136         estimate D2E/DX2                !
 ! A33   A(16,17,19)           102.9125         estimate D2E/DX2                !
 ! A34   A(16,17,20)           114.9646         estimate D2E/DX2                !
 ! A35   A(18,17,19)           110.0624         estimate D2E/DX2                !
 ! A36   A(18,17,20)           107.9714         estimate D2E/DX2                !
 ! A37   A(19,17,20)           112.6599         estimate D2E/DX2                !
 ! A38   A(17,20,21)           109.8232         estimate D2E/DX2                !
 ! A39   A(8,21,20)            151.0633         estimate D2E/DX2                !
 ! D1    D(1,2,5,6)             61.4673         estimate D2E/DX2                !
 ! D2    D(1,2,5,7)            175.8084         estimate D2E/DX2                !
 ! D3    D(1,2,5,8)            -56.7994         estimate D2E/DX2                !
 ! D4    D(3,2,5,6)            -58.6924         estimate D2E/DX2                !
 ! D5    D(3,2,5,7)             55.6486         estimate D2E/DX2                !
 ! D6    D(3,2,5,8)           -176.9592         estimate D2E/DX2                !
 ! D7    D(4,2,5,6)           -178.5514         estimate D2E/DX2                !
 ! D8    D(4,2,5,7)            -64.2104         estimate D2E/DX2                !
 ! D9    D(4,2,5,8)             63.1818         estimate D2E/DX2                !
 ! D10   D(2,5,8,21)           175.2215         estimate D2E/DX2                !
 ! D11   D(6,5,8,21)            53.2533         estimate D2E/DX2                !
 ! D12   D(7,5,8,21)           -55.8916         estimate D2E/DX2                !
 ! D13   D(5,8,21,20)          -39.1087         estimate D2E/DX2                !
 ! D14   D(9,10,13,14)         -59.718          estimate D2E/DX2                !
 ! D15   D(9,10,13,15)        -178.088          estimate D2E/DX2                !
 ! D16   D(9,10,13,16)          61.1851         estimate D2E/DX2                !
 ! D17   D(11,10,13,14)        179.9756         estimate D2E/DX2                !
 ! D18   D(11,10,13,15)         61.6056         estimate D2E/DX2                !
 ! D19   D(11,10,13,16)        -59.1213         estimate D2E/DX2                !
 ! D20   D(12,10,13,14)         60.2728         estimate D2E/DX2                !
 ! D21   D(12,10,13,15)        -58.0972         estimate D2E/DX2                !
 ! D22   D(12,10,13,16)       -178.8241         estimate D2E/DX2                !
 ! D23   D(10,13,16,17)        177.6367         estimate D2E/DX2                !
 ! D24   D(10,13,16,22)        -63.3239         estimate D2E/DX2                !
 ! D25   D(10,13,16,23)         63.9961         estimate D2E/DX2                !
 ! D26   D(14,13,16,17)        -60.5275         estimate D2E/DX2                !
 ! D27   D(14,13,16,22)         58.5118         estimate D2E/DX2                !
 ! D28   D(14,13,16,23)       -174.1681         estimate D2E/DX2                !
 ! D29   D(15,13,16,17)         56.0228         estimate D2E/DX2                !
 ! D30   D(15,13,16,22)        175.0621         estimate D2E/DX2                !
 ! D31   D(15,13,16,23)        -57.6179         estimate D2E/DX2                !
 ! D32   D(13,16,17,18)         63.7159         estimate D2E/DX2                !
 ! D33   D(13,16,17,19)        -52.7259         estimate D2E/DX2                !
 ! D34   D(13,16,17,20)       -175.5952         estimate D2E/DX2                !
 ! D35   D(22,16,17,18)        -59.5448         estimate D2E/DX2                !
 ! D36   D(22,16,17,19)       -175.9866         estimate D2E/DX2                !
 ! D37   D(22,16,17,20)         61.1441         estimate D2E/DX2                !
 ! D38   D(23,16,17,18)       -178.1276         estimate D2E/DX2                !
 ! D39   D(23,16,17,19)         65.4306         estimate D2E/DX2                !
 ! D40   D(23,16,17,20)        -57.4387         estimate D2E/DX2                !
 ! D41   D(16,17,20,21)         50.1442         estimate D2E/DX2                !
 ! D42   D(18,17,20,21)        170.911          estimate D2E/DX2                !
 ! D43   D(19,17,20,21)        -67.3382         estimate D2E/DX2                !
 ! D44   D(17,20,21,8)         -71.521          estimate D2E/DX2                !
 --------------------------------------------------------------------------------
 Trust Radius=3.00D-01 FncErr=1.00D-07 GrdErr=1.00D-07 EigMax=2.50D+02 EigMin=1.00D-04
 Number of steps in this run=    115 maximum allowed number of steps=    138.
 GradGradGradGradGradGradGradGradGradGradGradGradGradGradGradGradGradGrad

                          Input orientation:                          
 ---------------------------------------------------------------------
 Center     Atomic      Atomic             Coordinates (Angstroms)
 Number     Number       Type             X           Y           Z
 ---------------------------------------------------------------------
      1          1           0        2.578220   -2.261830   -0.417500
      2          6           0        3.184260   -1.491560    0.071640
      3          1           0        3.481860   -1.858310    1.061360
      4          1           0        4.090310   -1.336840   -0.525140
      5          6           0        2.397910   -0.190170    0.201750
      6          1           0        1.480230   -0.335250    0.834980
      7          1           0        2.950350    0.592860    0.758240
      8          8           0        1.919370    0.324060   -0.972500
      9          1           0       -2.393930   -2.301540    0.703360
     10          6           0       -2.649180   -1.882920   -0.276200
     11          1           0       -1.987090   -2.338240   -1.023500
     12          1           0       -3.676790   -2.179700   -0.515970
     13          6           0       -2.514030   -0.355770   -0.271730
     14          1           0       -3.183690    0.079550    0.481030
     15          1           0       -2.806290    0.048990   -1.250330
     16          6           0       -1.072090    0.102380    0.033810
     17          6           0       -1.023070    1.719200   -0.046750
     18          1           0       -1.668900    2.118080    0.738650
     19          1           0       -1.457830    1.929590   -1.036520
     20          8           0        0.237370    2.275200    0.112270
     21          1           0        0.876210    1.829020   -0.486000
     22          8           0       -0.638490   -0.244820    1.255960
     23          1           0       -0.371560   -0.228870   -0.763690
 ---------------------------------------------------------------------
                    Distance matrix (angstroms):
                    1          2          3          4          5
     1  H    0.000000
     2  C    1.095380   0.000000
     3  H    1.779444   1.096639   0.000000
     4  H    1.775840   1.095907   1.777393   0.000000
     5  C    2.169737   1.526070   2.167157   2.169663   0.000000
     6  H    2.546762   2.196237   2.525368   3.108959   1.124351
     7  H    3.109678   2.207021   2.526385   2.582695   1.108155
     8  O    2.725607   2.446763   3.367596   2.769783   1.368319
     9  H    5.097076   5.671979   5.903349   6.669725   5.260345
    10  C    5.243019   5.856891   6.275295   6.766158   5.344806
    11  H    4.605988   5.353416   5.872511   6.179479   5.034249
    12  H    6.256324   6.920465   7.337406   7.812704   6.432366
    13  C    5.439239   5.820518   6.323405   6.681618   4.937485
    14  H    6.284029   6.571664   6.965748   7.478610   5.595088
    15  H    5.918314   6.325155   6.965812   7.071741   5.408274
    16  C    4.372406   4.545172   5.063460   5.388335   3.486358
    17  C    5.381017   5.293829   5.858403   5.976194   3.925627
    18  H    6.209535   6.085028   6.515071   6.833896   4.706934
    19  H    5.851571   5.872077   6.568853   6.458555   4.570933
    20  O    5.132726   4.782708   5.339793   5.319612   3.279328
    21  H    4.431319   4.082194   4.772854   4.511612   2.620248
    22  O    4.149219   4.191705   4.429278   5.169756   3.214665
    23  H    3.599163   3.864714   4.564507   4.603562   2.933179
                    6          7          8          9         10
     6  H    0.000000
     7  H    1.740267   0.000000
     8  O    1.973453   2.032396   0.000000
     9  H    4.346577   6.077984   5.320417   0.000000
    10  C    4.547750   6.209210   5.121254   1.095415   0.000000
    11  H    4.414547   6.012010   4.727671   1.774517   1.097332
    12  H    5.641092   7.295868   6.147702   1.774075   1.096153
    13  C    4.144797   5.640938   4.539635   2.179735   1.533125
    14  H    4.695688   6.161719   5.311662   2.518480   2.170343
    15  H    4.782302   6.121197   4.741805   3.084143   2.169306
    16  C    2.710670   4.116478   3.163959   2.823896   2.554356
    17  C    3.356296   4.207697   3.385466   4.313731   3.958807
    18  H    3.993135   4.864581   4.361447   4.478834   4.242508
    19  H    4.155022   4.943689   3.739961   4.669682   4.066034
    20  O    2.980178   3.256963   2.795138   5.312220   5.076716
    21  H    2.606510   2.716299   1.894669   5.400918   5.123562
    22  O    2.162031   3.718764   3.439812   2.759897   3.012268
    23  H    2.448712   3.745210   2.365945   3.246256   2.856761
                   11         12         13         14         15
    11  H    0.000000
    12  H    1.771386   0.000000
    13  C    2.184722   2.176783   0.000000
    14  H    3.088879   2.518207   1.097541   0.000000
    15  H    2.534050   2.502821   1.098592   1.772279   0.000000
    16  C    2.812784   3.506367   1.543518   2.158560   2.158545
    17  C    4.283246   4.739601   2.564971   2.763202   2.723615
    18  H    4.802625   4.906792   2.802686   2.552756   3.087204
    19  H    4.300542   4.699045   2.631223   2.950288   2.323944
    20  O    5.246144   5.963344   3.826181   4.081729   4.009558
    21  H    5.084629   6.066345   4.038929   4.525327   4.160951
    22  O    3.375954   4.014320   2.421528   2.680257   3.326736
    23  H    2.669622   3.845991   2.201887   3.090716   2.498386
                   16         17         18         19         20
    16  C    0.000000
    17  C    1.619568   0.000000
    18  H    2.217212   1.092270   0.000000
    19  H    2.152463   1.101329   1.797584   0.000000
    20  O    2.538107   1.386770   2.012686   2.076745   0.000000
    21  H    2.654687   1.952502   2.839174   2.400194   0.982405
    22  O    1.342463   2.387955   2.629192   3.264175   2.902698
    23  H    1.111969   2.175648   3.073807   2.431742   2.721850
                   21         22         23
    21  H    0.000000
    22  O    3.103152   0.000000
    23  H    2.422592   2.037276   0.000000
 Stoichiometry    C6H14O3(3)
 Framework group  C1[X(C6H14O3)]
 Deg. of freedom    63
 Full point group                 C1      NOp   1
 Largest Abelian subgroup         C1      NOp   1
 Largest concise Abelian subgroup C1      NOp   1
                         Standard orientation:                         
 ---------------------------------------------------------------------
 Center     Atomic      Atomic             Coordinates (Angstroms)
 Number     Number       Type             X           Y           Z
 ---------------------------------------------------------------------
      1          1           0        2.578221   -2.261830   -0.417499
      2          6           0        3.184261   -1.491560    0.071641
      3          1           0        3.481861   -1.858310    1.061361
      4          1           0        4.090311   -1.336840   -0.525139
      5          6           0        2.397911   -0.190170    0.201751
      6          1           0        1.480231   -0.335250    0.834981
      7          1           0        2.950351    0.592860    0.758241
      8          8           0        1.919371    0.324060   -0.972499
      9          1           0       -2.393929   -2.301540    0.703361
     10          6           0       -2.649179   -1.882920   -0.276199
     11          1           0       -1.987089   -2.338240   -1.023499
     12          1           0       -3.676789   -2.179700   -0.515969
     13          6           0       -2.514029   -0.355770   -0.271729
     14          1           0       -3.183689    0.079550    0.481031
     15          1           0       -2.806289    0.048990   -1.250329
     16          6           0       -1.072089    0.102380    0.033811
     17          6           0       -1.023068    1.719200   -0.046749
     18          1           0       -1.668898    2.118080    0.738651
     19          1           0       -1.457828    1.929590   -1.036519
     20          8           0        0.237372    2.275200    0.112271
     21          1           0        0.876212    1.829020   -0.485999
     22          8           0       -0.638489   -0.244820    1.255961
     23          1           0       -0.371559   -0.228870   -0.763689
 ---------------------------------------------------------------------
 Rotational constants (GHZ):           1.7926938           0.8573199           0.6581421
 Standard basis: Aug-CC-pVTZ (5D, 7F)
 There are   845 symmetry adapted cartesian basis functions of A   symmetry.
 There are   736 symmetry adapted basis functions of A   symmetry.
   736 basis functions,  1026 primitive gaussians,   845 cartesian basis functions
    38 alpha electrons       36 beta electrons
       nuclear repulsion energy       478.1487480383 Hartrees.
 NAtoms=   23 NActive=   23 NUniq=   23 SFac= 1.00D+00 NAtFMM=   60 NAOKFM=F Big=F
 Integral buffers will be    131072 words long.
 Raffenetti 2 integral format.
 Two-electron integral symmetry is turned on.
 Nuclear repulsion after empirical dispersion term =      478.1357249778 Hartrees.
 One-electron integrals computed using PRISM.
 NBasis=   736 RedAO= T EigKep=  3.79D-06  NBF=   736
 NBsUse=   736 1.00D-06 EigRej= -1.00D+00 NBFU=   736
 ExpMin= 2.53D-02 ExpMax= 1.53D+04 ExpMxC= 5.22D+02 IAcc=3 IRadAn=         7 AccDes= 0.00D+00
 Harris functional with IExCor= 4639 and IRadAn=       7 diagonalized for initial guess.
 HarFok:  IExCor= 4639 AccDes= 0.00D+00 IRadAn=         7 IDoV= 1 UseB2=F ITyADJ=14
 ICtDFT=  3500011 ScaDFX=  1.000000  1.000000  1.000000  1.000000
 FoFCou: FMM=F IPFlag=           0 FMFlag=      100000 FMFlg1=           0
         NFxFlg=           0 DoJE=T BraDBF=F KetDBF=T FulRan=T
         wScrn=  0.000000 ICntrl=       500 IOpCl=  0 I1Cent=   200000004 NGrid=           0
         NMat0=    1 NMatS0=      1 NMatT0=    0 NMatD0=    1 NMtDS0=    0 NMtDT0=    0
 Petite list used in FoFCou.
 Initial guess <Sx>= 0.0000 <Sy>= 0.0000 <Sz>= 1.0000 <S**2>= 2.0000 S= 1.0000
 Requested convergence on RMS density matrix=1.00D-08 within 128 cycles.
 Requested convergence on MAX density matrix=1.00D-06.
 Requested convergence on             energy=1.00D-06.
 No special actions if energy rises.
 Restarting incremental Fock formation.
 SCF Done:  E(UwB97XD) =  -462.627238578     A.U. after   27 cycles
            NFock= 27  Conv=0.30D-08     -V/T= 2.0066
 <Sx>= 0.0000 <Sy>= 0.0000 <Sz>= 1.0000 <S**2>= 2.0114 S= 1.0038
 <L.S>=  0.00000000000    
 Annihilation of the first spin contaminant:
 S**2 before annihilation     2.0114,   after     2.0001

 **********************************************************************

            Population analysis using the SCF Density.

 **********************************************************************

 Orbital symmetries:
 Alpha Orbitals:
       Occupied  (A) (A) (A) (A) (A) (A) (A) (A) (A) (A) (A) (A)
                 (A) (A) (A) (A) (A) (A) (A) (A) (A) (A) (A) (A)
                 (A) (A) (A) (A) (A) (A) (A) (A) (A) (A) (A) (A)
                 (A) (A)
       Virtual   (A) (A) (A) (A) (A) (A) (A) (A) (A) (A) (A) (A)
                 (A) (A) (A) (A) (A) (A) (A) (A) (A) (A) (A) (A)
                 (A) (A) (A) (A) (A) (A) (A) (A) (A) (A) (A) (A)
                 (A) (A) (A) (A) (A) (A) (A) (A) (A) (A) (A) (A)
                 (A) (A) (A) (A) (A) (A) (A) (A) (A) (A) (A) (A)
                 (A) (A) (A) (A) (A) (A) (A) (A) (A) (A) (A) (A)
                 (A) (A) (A) (A) (A) (A) (A) (A) (A) (A) (A) (A)
                 (A) (A) (A) (A) (A) (A) (A) (A) (A) (A) (A) (A)
                 (A) (A) (A) (A) (A) (A) (A) (A) (A) (A) (A) (A)
                 (A) (A) (A) (A) (A) (A) (A) (A) (A) (A) (A) (A)
                 (A) (A) (A) (A) (A) (A) (A) (A) (A) (A) (A) (A)
                 (A) (A) (A) (A) (A) (A) (A) (A) (A) (A) (A) (A)
                 (A) (A) (A) (A) (A) (A) (A) (A) (A) (A) (A) (A)
                 (A) (A) (A) (A) (A) (A) (A) (A) (A) (A) (A) (A)
                 (A) (A) (A) (A) (A) (A) (A) (A) (A) (A) (A) (A)
                 (A) (A) (A) (A) (A) (A) (A) (A) (A) (A) (A) (A)
                 (A) (A) (A) (A) (A) (A) (A) (A) (A) (A) (A) (A)
                 (A) (A) (A) (A) (A) (A) (A) (A) (A) (A) (A) (A)
                 (A) (A) (A) (A) (A) (A) (A) (A) (A) (A) (A) (A)
                 (A) (A) (A) (A) (A) (A) (A) (A) (A) (A) (A) (A)
                 (A) (A) (A) (A) (A) (A) (A) (A) (A) (A) (A) (A)
                 (A) (A) (A) (A) (A) (A) (A) (A) (A) (A) (A) (A)
                 (A) (A) (A) (A) (A) (A) (A) (A) (A) (A) (A) (A)
                 (A) (A) (A) (A) (A) (A) (A) (A) (A) (A) (A) (A)
                 (A) (A) (A) (A) (A) (A) (A) (A) (A) (A) (A) (A)
                 (A) (A) (A) (A) (A) (A) (A) (A) (A) (A) (A) (A)
                 (A) (A) (A) (A) (A) (A) (A) (A) (A) (A) (A) (A)
                 (A) (A) (A) (A) (A) (A) (A) (A) (A) (A) (A) (A)
                 (A) (A) (A) (A) (A) (A) (A) (A) (A) (A) (A) (A)
                 (A) (A) (A) (A) (A) (A) (A) (A) (A) (A) (A) (A)
                 (A) (A) (A) (A) (A) (A) (A) (A) (A) (A) (A) (A)
                 (A) (A) (A) (A) (A) (A) (A) (A) (A) (A) (A) (A)
                 (A) (A) (A) (A) (A) (A) (A) (A) (A) (A) (A) (A)
                 (A) (A) (A) (A) (A) (A) (A) (A) (A) (A) (A) (A)
                 (A) (A) (A) (A) (A) (A) (A) (A) (A) (A) (A) (A)
                 (A) (A) (A) (A) (A) (A) (A) (A) (A) (A) (A) (A)
                 (A) (A) (A) (A) (A) (A) (A) (A) (A) (A) (A) (A)
                 (A) (A) (A) (A) (A) (A) (A) (A) (A) (A) (A) (A)
                 (A) (A) (A) (A) (A) (A) (A) (A) (A) (A) (A) (A)
                 (A) (A) (A) (A) (A) (A) (A) (A) (A) (A) (A) (A)
                 (A) (A) (A) (A) (A) (A) (A) (A) (A) (A) (A) (A)
                 (A) (A) (A) (A) (A) (A) (A) (A) (A) (A) (A) (A)
                 (A) (A) (A) (A) (A) (A) (A) (A) (A) (A) (A) (A)
                 (A) (A) (A) (A) (A) (A) (A) (A) (A) (A) (A) (A)
                 (A) (A) (A) (A) (A) (A) (A) (A) (A) (A) (A) (A)
                 (A) (A) (A) (A) (A) (A) (A) (A) (A) (A) (A) (A)
                 (A) (A) (A) (A) (A) (A) (A) (A) (A) (A) (A) (A)
                 (A) (A) (A) (A) (A) (A) (A) (A) (A) (A) (A) (A)
                 (A) (A) (A) (A) (A) (A) (A) (A) (A) (A) (A) (A)
                 (A) (A) (A) (A) (A) (A) (A) (A) (A) (A) (A) (A)
                 (A) (A) (A) (A) (A) (A) (A) (A) (A) (A) (A) (A)
                 (A) (A) (A) (A) (A) (A) (A) (A) (A) (A) (A) (A)
                 (A) (A) (A) (A) (A) (A) (A) (A) (A) (A) (A) (A)
                 (A) (A) (A) (A) (A) (A) (A) (A) (A) (A) (A) (A)
                 (A) (A) (A) (A) (A) (A) (A) (A) (A) (A) (A) (A)
                 (A) (A) (A) (A) (A) (A) (A) (A) (A) (A) (A) (A)
                 (A) (A) (A) (A) (A) (A) (A) (A) (A) (A) (A) (A)
                 (A) (A) (A) (A) (A) (A) (A) (A) (A) (A) (A) (A)
                 (A) (A)
 Beta  Orbitals:
       Occupied  (A) (A) (A) (A) (A) (A) (A) (A) (A) (A) (A) (A)
                 (A) (A) (A) (A) (A) (A) (A) (A) (A) (A) (A) (A)
                 (A) (A) (A) (A) (A) (A) (A) (A) (A) (A) (A) (A)
       Virtual   (A) (A) (A) (A) (A) (A) (A) (A) (A) (A) (A) (A)
                 (A) (A) (A) (A) (A) (A) (A) (A) (A) (A) (A) (A)
                 (A) (A) (A) (A) (A) (A) (A) (A) (A) (A) (A) (A)
                 (A) (A) (A) (A) (A) (A) (A) (A) (A) (A) (A) (A)
                 (A) (A) (A) (A) (A) (A) (A) (A) (A) (A) (A) (A)
                 (A) (A) (A) (A) (A) (A) (A) (A) (A) (A) (A) (A)
                 (A) (A) (A) (A) (A) (A) (A) (A) (A) (A) (A) (A)
                 (A) (A) (A) (A) (A) (A) (A) (A) (A) (A) (A) (A)
                 (A) (A) (A) (A) (A) (A) (A) (A) (A) (A) (A) (A)
                 (A) (A) (A) (A) (A) (A) (A) (A) (A) (A) (A) (A)
                 (A) (A) (A) (A) (A) (A) (A) (A) (A) (A) (A) (A)
                 (A) (A) (A) (A) (A) (A) (A) (A) (A) (A) (A) (A)
                 (A) (A) (A) (A) (A) (A) (A) (A) (A) (A) (A) (A)
                 (A) (A) (A) (A) (A) (A) (A) (A) (A) (A) (A) (A)
                 (A) (A) (A) (A) (A) (A) (A) (A) (A) (A) (A) (A)
                 (A) (A) (A) (A) (A) (A) (A) (A) (A) (A) (A) (A)
                 (A) (A) (A) (A) (A) (A) (A) (A) (A) (A) (A) (A)
                 (A) (A) (A) (A) (A) (A) (A) (A) (A) (A) (A) (A)
                 (A) (A) (A) (A) (A) (A) (A) (A) (A) (A) (A) (A)
                 (A) (A) (A) (A) (A) (A) (A) (A) (A) (A) (A) (A)
                 (A) (A) (A) (A) (A) (A) (A) (A) (A) (A) (A) (A)
                 (A) (A) (A) (A) (A) (A) (A) (A) (A) (A) (A) (A)
                 (A) (A) (A) (A) (A) (A) (A) (A) (A) (A) (A) (A)
                 (A) (A) (A) (A) (A) (A) (A) (A) (A) (A) (A) (A)
                 (A) (A) (A) (A) (A) (A) (A) (A) (A) (A) (A) (A)
                 (A) (A) (A) (A) (A) (A) (A) (A) (A) (A) (A) (A)
                 (A) (A) (A) (A) (A) (A) (A) (A) (A) (A) (A) (A)
                 (A) (A) (A) (A) (A) (A) (A) (A) (A) (A) (A) (A)
                 (A) (A) (A) (A) (A) (A) (A) (A) (A) (A) (A) (A)
                 (A) (A) (A) (A) (A) (A) (A) (A) (A) (A) (A) (A)
                 (A) (A) (A) (A) (A) (A) (A) (A) (A) (A) (A) (A)
                 (A) (A) (A) (A) (A) (A) (A) (A) (A) (A) (A) (A)
                 (A) (A) (A) (A) (A) (A) (A) (A) (A) (A) (A) (A)
                 (A) (A) (A) (A) (A) (A) (A) (A) (A) (A) (A) (A)
                 (A) (A) (A) (A) (A) (A) (A) (A) (A) (A) (A) (A)
                 (A) (A) (A) (A) (A) (A) (A) (A) (A) (A) (A) (A)
                 (A) (A) (A) (A) (A) (A) (A) (A) (A) (A) (A) (A)
                 (A) (A) (A) (A) (A) (A) (A) (A) (A) (A) (A) (A)
                 (A) (A) (A) (A) (A) (A) (A) (A) (A) (A) (A) (A)
                 (A) (A) (A) (A) (A) (A) (A) (A) (A) (A) (A) (A)
                 (A) (A) (A) (A) (A) (A) (A) (A) (A) (A) (A) (A)
                 (A) (A) (A) (A) (A) (A) (A) (A) (A) (A) (A) (A)
                 (A) (A) (A) (A) (A) (A) (A) (A) (A) (A) (A) (A)
                 (A) (A) (A) (A) (A) (A) (A) (A) (A) (A) (A) (A)
                 (A) (A) (A) (A) (A) (A) (A) (A) (A) (A) (A) (A)
                 (A) (A) (A) (A) (A) (A) (A) (A) (A) (A) (A) (A)
                 (A) (A) (A) (A) (A) (A) (A) (A) (A) (A) (A) (A)
                 (A) (A) (A) (A) (A) (A) (A) (A) (A) (A) (A) (A)
                 (A) (A) (A) (A) (A) (A) (A) (A) (A) (A) (A) (A)
                 (A) (A) (A) (A) (A) (A) (A) (A) (A) (A) (A) (A)
                 (A) (A) (A) (A) (A) (A) (A) (A) (A) (A) (A) (A)
                 (A) (A) (A) (A) (A) (A) (A) (A) (A) (A) (A) (A)
                 (A) (A) (A) (A) (A) (A) (A) (A) (A) (A) (A) (A)
                 (A) (A) (A) (A) (A) (A) (A) (A) (A) (A) (A) (A)
                 (A) (A) (A) (A) (A) (A) (A) (A) (A) (A) (A) (A)
                 (A) (A) (A) (A) (A) (A) (A) (A) (A) (A) (A) (A)
                 (A) (A) (A) (A) (A) (A) (A) (A) (A) (A) (A) (A)
                 (A) (A) (A) (A) (A) (A) (A) (A) (A) (A) (A) (A)
                 (A) (A) (A) (A)
 The electronic state is 3-A.
 Alpha  occ. eigenvalues --  -19.30718 -19.29208 -19.25608 -10.36092 -10.35244
 Alpha  occ. eigenvalues --  -10.34777 -10.29754 -10.28624 -10.28267  -1.15210
 Alpha  occ. eigenvalues --   -1.14173  -1.12518  -0.88721  -0.84962  -0.81863
 Alpha  occ. eigenvalues --   -0.73705  -0.71590  -0.68334  -0.60824  -0.59914
 Alpha  occ. eigenvalues --   -0.58348  -0.56642  -0.55959  -0.53524  -0.52067
 Alpha  occ. eigenvalues --   -0.51386  -0.50288  -0.48360  -0.47872  -0.46901
 Alpha  occ. eigenvalues --   -0.45741  -0.45132  -0.43350  -0.41431  -0.40181
 Alpha  occ. eigenvalues --   -0.38330  -0.36135  -0.35093
 Alpha virt. eigenvalues --    0.02945   0.03498   0.03956   0.04183   0.04828
 Alpha virt. eigenvalues --    0.05092   0.05383   0.05968   0.06663   0.07292
 Alpha virt. eigenvalues --    0.07435   0.07799   0.08693   0.09178   0.10334
 Alpha virt. eigenvalues --    0.10967   0.11107   0.11895   0.12365   0.12507
 Alpha virt. eigenvalues --    0.12704   0.12946   0.13385   0.13863   0.14176
 Alpha virt. eigenvalues --    0.14438   0.14644   0.14881   0.15383   0.16366
 Alpha virt. eigenvalues --    0.16609   0.16789   0.17214   0.17914   0.18735
 Alpha virt. eigenvalues --    0.19358   0.20004   0.20486   0.21156   0.21369
 Alpha virt. eigenvalues --    0.21609   0.21768   0.22461   0.22931   0.23121
 Alpha virt. eigenvalues --    0.23754   0.24319   0.24997   0.25512   0.25829
 Alpha virt. eigenvalues --    0.26062   0.26622   0.26860   0.27112   0.27352
 Alpha virt. eigenvalues --    0.27997   0.28253   0.28764   0.29429   0.29974
 Alpha virt. eigenvalues --    0.30641   0.31049   0.31649   0.32321   0.32668
 Alpha virt. eigenvalues --    0.33042   0.33330   0.33667   0.33974   0.34295
 Alpha virt. eigenvalues --    0.34823   0.35536   0.36034   0.36272   0.36611
 Alpha virt. eigenvalues --    0.36773   0.37252   0.37744   0.37847   0.38324
 Alpha virt. eigenvalues --    0.38709   0.38726   0.38937   0.39519   0.39762
 Alpha virt. eigenvalues --    0.40054   0.40415   0.40886   0.41682   0.42138
 Alpha virt. eigenvalues --    0.42369   0.42532   0.42906   0.43563   0.43778
 Alpha virt. eigenvalues --    0.44109   0.44395   0.45058   0.45758   0.46300
 Alpha virt. eigenvalues --    0.46711   0.47097   0.47486   0.47725   0.48040
 Alpha virt. eigenvalues --    0.48552   0.48810   0.49090   0.49859   0.50299
 Alpha virt. eigenvalues --    0.50359   0.51708   0.52069   0.52261   0.53203
 Alpha virt. eigenvalues --    0.53374   0.53928   0.54475   0.54740   0.55323
 Alpha virt. eigenvalues --    0.55690   0.56613   0.56934   0.57457   0.57886
 Alpha virt. eigenvalues --    0.58439   0.58794   0.59512   0.60613   0.61212
 Alpha virt. eigenvalues --    0.61434   0.61964   0.62428   0.62970   0.63020
 Alpha virt. eigenvalues --    0.63618   0.64757   0.65619   0.66239   0.67326
 Alpha virt. eigenvalues --    0.67944   0.68504   0.69849   0.70175   0.70733
 Alpha virt. eigenvalues --    0.71394   0.72148   0.72671   0.72956   0.73379
 Alpha virt. eigenvalues --    0.74579   0.75003   0.75403   0.76282   0.76520
 Alpha virt. eigenvalues --    0.77005   0.77556   0.77906   0.78962   0.79171
 Alpha virt. eigenvalues --    0.79759   0.79833   0.80566   0.80930   0.82025
 Alpha virt. eigenvalues --    0.83017   0.83255   0.84014   0.84330   0.85255
 Alpha virt. eigenvalues --    0.85364   0.86072   0.86337   0.86602   0.87498
 Alpha virt. eigenvalues --    0.88469   0.88765   0.89283   0.89864   0.90202
 Alpha virt. eigenvalues --    0.91227   0.91457   0.92264   0.92700   0.93310
 Alpha virt. eigenvalues --    0.93594   0.94157   0.94560   0.95304   0.95727
 Alpha virt. eigenvalues --    0.96672   0.97325   0.97648   0.98662   0.99103
 Alpha virt. eigenvalues --    0.99932   1.00432   1.00622   1.01244   1.01331
 Alpha virt. eigenvalues --    1.01994   1.02261   1.02758   1.03989   1.04141
 Alpha virt. eigenvalues --    1.04957   1.05210   1.05977   1.06283   1.06953
 Alpha virt. eigenvalues --    1.07396   1.08026   1.08577   1.09121   1.10111
 Alpha virt. eigenvalues --    1.10575   1.10934   1.12159   1.12610   1.13086
 Alpha virt. eigenvalues --    1.13263   1.13921   1.14335   1.14634   1.15237
 Alpha virt. eigenvalues --    1.16091   1.16634   1.17166   1.17452   1.18266
 Alpha virt. eigenvalues --    1.18590   1.19945   1.19986   1.20429   1.21365
 Alpha virt. eigenvalues --    1.21642   1.22036   1.22310   1.23867   1.24649
 Alpha virt. eigenvalues --    1.25062   1.25725   1.26370   1.27313   1.27841
 Alpha virt. eigenvalues --    1.28769   1.29044   1.29571   1.30794   1.31092
 Alpha virt. eigenvalues --    1.31690   1.32330   1.33079   1.34180   1.34861
 Alpha virt. eigenvalues --    1.35329   1.36160   1.36762   1.37783   1.39490
 Alpha virt. eigenvalues --    1.39843   1.40806   1.41423   1.41721   1.42621
 Alpha virt. eigenvalues --    1.43343   1.44526   1.45246   1.45423   1.46221
 Alpha virt. eigenvalues --    1.46554   1.47534   1.48075   1.48978   1.49740
 Alpha virt. eigenvalues --    1.50162   1.50527   1.50902   1.51332   1.52517
 Alpha virt. eigenvalues --    1.52913   1.53879   1.54519   1.54763   1.55135
 Alpha virt. eigenvalues --    1.55904   1.56411   1.57416   1.58092   1.58278
 Alpha virt. eigenvalues --    1.58855   1.59435   1.60249   1.60833   1.61976
 Alpha virt. eigenvalues --    1.62306   1.62946   1.63131   1.64042   1.64464
 Alpha virt. eigenvalues --    1.64654   1.65638   1.65672   1.66925   1.67655
 Alpha virt. eigenvalues --    1.68190   1.68968   1.69756   1.70186   1.70908
 Alpha virt. eigenvalues --    1.71446   1.72491   1.72964   1.73679   1.73766
 Alpha virt. eigenvalues --    1.75083   1.76290   1.76441   1.77701   1.78459
 Alpha virt. eigenvalues --    1.79254   1.80061   1.80508   1.80889   1.81898
 Alpha virt. eigenvalues --    1.82361   1.83380   1.83818   1.84081   1.84916
 Alpha virt. eigenvalues --    1.85550   1.86179   1.87076   1.87800   1.88153
 Alpha virt. eigenvalues --    1.89709   1.91047   1.91614   1.92546   1.93503
 Alpha virt. eigenvalues --    1.93578   1.95815   1.96334   1.97163   1.99117
 Alpha virt. eigenvalues --    1.99261   2.00578   2.01532   2.02976   2.03555
 Alpha virt. eigenvalues --    2.04370   2.05569   2.06314   2.07296   2.08679
 Alpha virt. eigenvalues --    2.09691   2.10935   2.11762   2.12459   2.13136
 Alpha virt. eigenvalues --    2.13496   2.14651   2.15734   2.15997   2.16559
 Alpha virt. eigenvalues --    2.17183   2.18019   2.19832   2.21663   2.22311
 Alpha virt. eigenvalues --    2.23068   2.25512   2.26043   2.28219   2.29798
 Alpha virt. eigenvalues --    2.30233   2.30871   2.33578   2.34508   2.35983
 Alpha virt. eigenvalues --    2.38125   2.38672   2.39246   2.42132   2.43984
 Alpha virt. eigenvalues --    2.44533   2.46190   2.46676   2.48446   2.50427
 Alpha virt. eigenvalues --    2.52440   2.53975   2.55397   2.56386   2.58671
 Alpha virt. eigenvalues --    2.59615   2.62220   2.63061   2.64136   2.67597
 Alpha virt. eigenvalues --    2.68148   2.70047   2.71859   2.73695   2.73974
 Alpha virt. eigenvalues --    2.74744   2.77453   2.78055   2.80025   2.81218
 Alpha virt. eigenvalues --    2.82769   2.83838   2.85946   2.87797   2.89500
 Alpha virt. eigenvalues --    2.90780   2.91961   2.92808   2.93764   2.96758
 Alpha virt. eigenvalues --    2.99026   2.99749   3.00642   3.01296   3.02508
 Alpha virt. eigenvalues --    3.05078   3.05314   3.10381   3.11408   3.12567
 Alpha virt. eigenvalues --    3.17534   3.19693   3.21253   3.22355   3.22806
 Alpha virt. eigenvalues --    3.23884   3.25796   3.26122   3.29523   3.30249
 Alpha virt. eigenvalues --    3.31056   3.32277   3.34356   3.36157   3.37859
 Alpha virt. eigenvalues --    3.39966   3.40285   3.41623   3.41937   3.42349
 Alpha virt. eigenvalues --    3.44038   3.44447   3.45407   3.46501   3.48724
 Alpha virt. eigenvalues --    3.49113   3.49593   3.50499   3.51149   3.52038
 Alpha virt. eigenvalues --    3.53100   3.54245   3.55848   3.56378   3.58020
 Alpha virt. eigenvalues --    3.58242   3.59735   3.60786   3.61319   3.63031
 Alpha virt. eigenvalues --    3.64454   3.65043   3.65678   3.67540   3.68195
 Alpha virt. eigenvalues --    3.69438   3.70213   3.71027   3.72286   3.73068
 Alpha virt. eigenvalues --    3.73831   3.74698   3.75331   3.75821   3.77015
 Alpha virt. eigenvalues --    3.78373   3.79810   3.80136   3.81459   3.82344
 Alpha virt. eigenvalues --    3.83207   3.84602   3.86044   3.87636   3.88634
 Alpha virt. eigenvalues --    3.90187   3.90428   3.91502   3.93721   3.94919
 Alpha virt. eigenvalues --    3.95052   3.95751   3.96065   3.98037   3.98943
 Alpha virt. eigenvalues --    4.00615   4.01588   4.01920   4.04256   4.04906
 Alpha virt. eigenvalues --    4.05600   4.06166   4.07483   4.08920   4.10215
 Alpha virt. eigenvalues --    4.11322   4.12407   4.13678   4.14984   4.17409
 Alpha virt. eigenvalues --    4.19087   4.19905   4.20352   4.22339   4.24080
 Alpha virt. eigenvalues --    4.25346   4.26522   4.29168   4.29326   4.31409
 Alpha virt. eigenvalues --    4.31620   4.33316   4.34604   4.35945   4.36778
 Alpha virt. eigenvalues --    4.37576   4.38569   4.40071   4.43240   4.43503
 Alpha virt. eigenvalues --    4.44700   4.46592   4.48546   4.49894   4.51351
 Alpha virt. eigenvalues --    4.52701   4.53479   4.54803   4.55637   4.56579
 Alpha virt. eigenvalues --    4.58322   4.58941   4.60085   4.60269   4.60536
 Alpha virt. eigenvalues --    4.61107   4.63055   4.65466   4.66671   4.68955
 Alpha virt. eigenvalues --    4.69728   4.70532   4.70619   4.73551   4.76659
 Alpha virt. eigenvalues --    4.78373   4.78705   4.80149   4.81455   4.82345
 Alpha virt. eigenvalues --    4.83154   4.84074   4.87126   4.88016   4.89762
 Alpha virt. eigenvalues --    4.90345   4.93130   4.93874   4.94667   4.95718
 Alpha virt. eigenvalues --    4.96844   4.97656   4.98219   4.99804   5.01787
 Alpha virt. eigenvalues --    5.03783   5.04239   5.04963   5.07166   5.08623
 Alpha virt. eigenvalues --    5.09462   5.11024   5.13215   5.13793   5.14624
 Alpha virt. eigenvalues --    5.15058   5.17013   5.18077   5.18772   5.20744
 Alpha virt. eigenvalues --    5.22080   5.23786   5.26190   5.27327   5.28106
 Alpha virt. eigenvalues --    5.29706   5.30308   5.33013   5.34337   5.36815
 Alpha virt. eigenvalues --    5.38170   5.39962   5.41324   5.41608   5.43456
 Alpha virt. eigenvalues --    5.46024   5.47976   5.49040   5.50597   5.53059
 Alpha virt. eigenvalues --    5.54991   5.62292   5.63061   5.67198   5.71102
 Alpha virt. eigenvalues --    5.73262   5.73905   5.75610   5.77203   5.81782
 Alpha virt. eigenvalues --    5.83343   5.86884   5.88189   5.89618   5.91411
 Alpha virt. eigenvalues --    5.93325   5.94826   5.95920   5.97998   5.99052
 Alpha virt. eigenvalues --    6.02687   6.09285   6.13276   6.25766   6.37935
 Alpha virt. eigenvalues --    6.41314   6.43026   6.46330   6.47330   6.48831
 Alpha virt. eigenvalues --    6.49697   6.52281   6.54840   6.57353   6.58440
 Alpha virt. eigenvalues --    6.60968   6.61715   6.64288   6.65990   6.68471
 Alpha virt. eigenvalues --    6.70982   6.73550   6.76216   6.80256   6.80694
 Alpha virt. eigenvalues --    6.83922   6.85968   6.93159   6.95624   7.01880
 Alpha virt. eigenvalues --    7.02436   7.05786   7.08187   7.13130   7.14409
 Alpha virt. eigenvalues --    7.16248   7.19060   7.22230   7.32163   7.39885
 Alpha virt. eigenvalues --    7.43133   7.46889   7.47762   7.51693   7.53120
 Alpha virt. eigenvalues --    7.57880   7.65629   7.91423   8.23810  14.19986
 Alpha virt. eigenvalues --   15.01538  15.81849  16.83534  17.02475  17.21241
 Alpha virt. eigenvalues --   17.56629  17.88502  18.27409
  Beta  occ. eigenvalues --  -19.28837 -19.27358 -19.25555 -10.35813 -10.35265
  Beta  occ. eigenvalues --  -10.34787 -10.29702 -10.28621 -10.28264  -1.13606
  Beta  occ. eigenvalues --   -1.09171  -1.09023  -0.88001  -0.84083  -0.80842
  Beta  occ. eigenvalues --   -0.73282  -0.70132  -0.67490  -0.60024  -0.57889
  Beta  occ. eigenvalues --   -0.55460  -0.55213  -0.54153  -0.53233  -0.50867
  Beta  occ. eigenvalues --   -0.49943  -0.49441  -0.47615  -0.46489  -0.45369
  Beta  occ. eigenvalues --   -0.44649  -0.43153  -0.41666  -0.36834  -0.36370
  Beta  occ. eigenvalues --   -0.34864
  Beta virt. eigenvalues --   -0.08074  -0.06818   0.02969   0.03536   0.04060
  Beta virt. eigenvalues --    0.04201   0.04902   0.05130   0.05400   0.06014
  Beta virt. eigenvalues --    0.06680   0.07313   0.07490   0.07839   0.08756
  Beta virt. eigenvalues --    0.09266   0.10397   0.11001   0.11172   0.11926
  Beta virt. eigenvalues --    0.12437   0.12582   0.12791   0.13014   0.13453
  Beta virt. eigenvalues --    0.13973   0.14253   0.14488   0.14695   0.14926
  Beta virt. eigenvalues --    0.15441   0.16428   0.16673   0.16910   0.17315
  Beta virt. eigenvalues --    0.17975   0.18819   0.19482   0.20065   0.20719
  Beta virt. eigenvalues --    0.21317   0.21551   0.21720   0.21941   0.22709
  Beta virt. eigenvalues --    0.23134   0.23318   0.23943   0.24692   0.25109
  Beta virt. eigenvalues --    0.25656   0.26002   0.26287   0.26735   0.27014
  Beta virt. eigenvalues --    0.27402   0.27558   0.28111   0.28474   0.28891
  Beta virt. eigenvalues --    0.29549   0.30215   0.30841   0.31206   0.31847
  Beta virt. eigenvalues --    0.32400   0.32822   0.33179   0.33453   0.33839
  Beta virt. eigenvalues --    0.34014   0.34470   0.34993   0.35619   0.36191
  Beta virt. eigenvalues --    0.36471   0.36899   0.36916   0.37302   0.37836
  Beta virt. eigenvalues --    0.37930   0.38467   0.38788   0.38921   0.39028
  Beta virt. eigenvalues --    0.39591   0.39836   0.40094   0.40637   0.41017
  Beta virt. eigenvalues --    0.41794   0.42342   0.42537   0.42612   0.43212
  Beta virt. eigenvalues --    0.43728   0.43944   0.44391   0.44567   0.45211
  Beta virt. eigenvalues --    0.46049   0.46526   0.46861   0.47196   0.47602
  Beta virt. eigenvalues --    0.47827   0.48161   0.48745   0.48960   0.49169
  Beta virt. eigenvalues --    0.49878   0.50398   0.50439   0.51808   0.52215
  Beta virt. eigenvalues --    0.52471   0.53296   0.53479   0.54096   0.54579
  Beta virt. eigenvalues --    0.54815   0.55381   0.55792   0.56683   0.56992
  Beta virt. eigenvalues --    0.57543   0.57995   0.58629   0.58912   0.59646
  Beta virt. eigenvalues --    0.60803   0.61424   0.61499   0.62036   0.62631
  Beta virt. eigenvalues --    0.63069   0.63183   0.63715   0.64921   0.65804
  Beta virt. eigenvalues --    0.66527   0.67509   0.68282   0.68683   0.70028
  Beta virt. eigenvalues --    0.70366   0.70952   0.71540   0.72252   0.72801
  Beta virt. eigenvalues --    0.73027   0.73547   0.74665   0.75157   0.75541
  Beta virt. eigenvalues --    0.76362   0.76612   0.77110   0.77646   0.78104
  Beta virt. eigenvalues --    0.79033   0.79204   0.79885   0.80106   0.80659
  Beta virt. eigenvalues --    0.81155   0.82187   0.83124   0.83294   0.84200
  Beta virt. eigenvalues --    0.84497   0.85340   0.85438   0.86157   0.86430
  Beta virt. eigenvalues --    0.86736   0.87633   0.88545   0.88943   0.89335
  Beta virt. eigenvalues --    0.89994   0.90313   0.91437   0.91550   0.92477
  Beta virt. eigenvalues --    0.92885   0.93444   0.93710   0.94307   0.94713
  Beta virt. eigenvalues --    0.95388   0.95869   0.96833   0.97461   0.97793
  Beta virt. eigenvalues --    0.98733   0.99259   1.00076   1.00541   1.00729
  Beta virt. eigenvalues --    1.01314   1.01466   1.02269   1.02325   1.02866
  Beta virt. eigenvalues --    1.04161   1.04264   1.05067   1.05554   1.06074
  Beta virt. eigenvalues --    1.06582   1.07151   1.07659   1.08125   1.08616
  Beta virt. eigenvalues --    1.09239   1.10246   1.10683   1.11081   1.12310
  Beta virt. eigenvalues --    1.12851   1.13169   1.13405   1.14201   1.14520
  Beta virt. eigenvalues --    1.14713   1.15365   1.16291   1.16769   1.17324
  Beta virt. eigenvalues --    1.17589   1.18476   1.18674   1.20019   1.20126
  Beta virt. eigenvalues --    1.20552   1.21534   1.21778   1.22135   1.22383
  Beta virt. eigenvalues --    1.24025   1.24829   1.25154   1.26022   1.26466
  Beta virt. eigenvalues --    1.27386   1.27983   1.28894   1.29176   1.29710
  Beta virt. eigenvalues --    1.30904   1.31216   1.31761   1.32467   1.33178
  Beta virt. eigenvalues --    1.34310   1.34951   1.35482   1.36308   1.36999
  Beta virt. eigenvalues --    1.37926   1.39729   1.40050   1.41012   1.41557
  Beta virt. eigenvalues --    1.41782   1.42768   1.43713   1.44676   1.45405
  Beta virt. eigenvalues --    1.45620   1.46385   1.46737   1.47838   1.48159
  Beta virt. eigenvalues --    1.49119   1.49870   1.50316   1.50666   1.51102
  Beta virt. eigenvalues --    1.51450   1.52655   1.53051   1.53968   1.54630
  Beta virt. eigenvalues --    1.54905   1.55228   1.56054   1.56499   1.57559
  Beta virt. eigenvalues --    1.58163   1.58363   1.58925   1.59542   1.60332
  Beta virt. eigenvalues --    1.61019   1.62096   1.62452   1.63053   1.63331
  Beta virt. eigenvalues --    1.64340   1.64632   1.64779   1.65682   1.65946
  Beta virt. eigenvalues --    1.67083   1.67841   1.68252   1.69219   1.69903
  Beta virt. eigenvalues --    1.70363   1.71095   1.71612   1.72732   1.73204
  Beta virt. eigenvalues --    1.73823   1.73910   1.75319   1.76427   1.76664
  Beta virt. eigenvalues --    1.77936   1.78663   1.79349   1.80351   1.80709
  Beta virt. eigenvalues --    1.81166   1.82136   1.82524   1.83637   1.83916
  Beta virt. eigenvalues --    1.84181   1.85174   1.85836   1.86392   1.87267
  Beta virt. eigenvalues --    1.87957   1.88339   1.89960   1.91314   1.91878
  Beta virt. eigenvalues --    1.92805   1.93602   1.93828   1.96194   1.96684
  Beta virt. eigenvalues --    1.97691   1.99321   1.99543   2.00722   2.01759
  Beta virt. eigenvalues --    2.03230   2.03724   2.04549   2.05904   2.06660
  Beta virt. eigenvalues --    2.07612   2.08851   2.09769   2.11081   2.12016
  Beta virt. eigenvalues --    2.12638   2.13231   2.13670   2.15037   2.15982
  Beta virt. eigenvalues --    2.16218   2.16744   2.17604   2.18229   2.20270
  Beta virt. eigenvalues --    2.21837   2.22635   2.23223   2.25814   2.26440
  Beta virt. eigenvalues --    2.28490   2.30027   2.30787   2.31282   2.34243
  Beta virt. eigenvalues --    2.35432   2.36459   2.38617   2.39468   2.40304
  Beta virt. eigenvalues --    2.42489   2.44259   2.45425   2.47198   2.47457
  Beta virt. eigenvalues --    2.48956   2.50840   2.53519   2.55008   2.56401
  Beta virt. eigenvalues --    2.57233   2.59416   2.60465   2.62804   2.64148
  Beta virt. eigenvalues --    2.64691   2.68184   2.68966   2.70830   2.72717
  Beta virt. eigenvalues --    2.74431   2.74909   2.75365   2.78164   2.78559
  Beta virt. eigenvalues --    2.80441   2.81762   2.83328   2.84308   2.86645
  Beta virt. eigenvalues --    2.88716   2.90208   2.91548   2.93015   2.93680
  Beta virt. eigenvalues --    2.94439   2.97651   2.99711   3.00483   3.01120
  Beta virt. eigenvalues --    3.01651   3.02909   3.05373   3.05709   3.10794
  Beta virt. eigenvalues --    3.11744   3.12917   3.17784   3.19769   3.21439
  Beta virt. eigenvalues --    3.22612   3.22963   3.24181   3.26074   3.26274
  Beta virt. eigenvalues --    3.29695   3.30407   3.31282   3.32559   3.34616
  Beta virt. eigenvalues --    3.36366   3.38050   3.40254   3.40478   3.41887
  Beta virt. eigenvalues --    3.42095   3.42513   3.44200   3.44691   3.45586
  Beta virt. eigenvalues --    3.46643   3.48919   3.49275   3.49782   3.50755
  Beta virt. eigenvalues --    3.51373   3.52249   3.53271   3.54462   3.56115
  Beta virt. eigenvalues --    3.56732   3.58229   3.58580   3.59966   3.60962
  Beta virt. eigenvalues --    3.61597   3.63213   3.64678   3.65331   3.65816
  Beta virt. eigenvalues --    3.67703   3.68413   3.69620   3.70346   3.71212
  Beta virt. eigenvalues --    3.72474   3.73409   3.74155   3.74829   3.75585
  Beta virt. eigenvalues --    3.76033   3.77312   3.78587   3.80165   3.80331
  Beta virt. eigenvalues --    3.81771   3.82614   3.83493   3.84975   3.86552
  Beta virt. eigenvalues --    3.88016   3.89012   3.90526   3.90731   3.91744
  Beta virt. eigenvalues --    3.93970   3.95135   3.95536   3.96126   3.96316
  Beta virt. eigenvalues --    3.98257   3.99194   4.00890   4.01829   4.02224
  Beta virt. eigenvalues --    4.04474   4.05055   4.05880   4.06532   4.07860
  Beta virt. eigenvalues --    4.09301   4.10510   4.11653   4.12846   4.14138
  Beta virt. eigenvalues --    4.15552   4.17865   4.19504   4.20206   4.20744
  Beta virt. eigenvalues --    4.22758   4.24462   4.25657   4.27063   4.29416
  Beta virt. eigenvalues --    4.29646   4.31757   4.32209   4.33942   4.34934
  Beta virt. eigenvalues --    4.36236   4.37054   4.37811   4.39162   4.40383
  Beta virt. eigenvalues --    4.43516   4.43660   4.44935   4.46784   4.48839
  Beta virt. eigenvalues --    4.50377   4.52092   4.53189   4.53750   4.55111
  Beta virt. eigenvalues --    4.55989   4.56899   4.58739   4.59099   4.60337
  Beta virt. eigenvalues --    4.60680   4.60844   4.61878   4.63595   4.65989
  Beta virt. eigenvalues --    4.67576   4.69470   4.70049   4.70968   4.71159
  Beta virt. eigenvalues --    4.74064   4.77471   4.78658   4.79022   4.80914
  Beta virt. eigenvalues --    4.81780   4.82722   4.83508   4.84326   4.87305
  Beta virt. eigenvalues --    4.88302   4.90168   4.91330   4.94023   4.94167
  Beta virt. eigenvalues --    4.95125   4.96089   4.97277   4.98048   4.98911
  Beta virt. eigenvalues --    5.00190   5.02018   5.04083   5.04799   5.05306
  Beta virt. eigenvalues --    5.07754   5.09231   5.10200   5.11311   5.13553
  Beta virt. eigenvalues --    5.14091   5.15008   5.15595   5.17397   5.18365
  Beta virt. eigenvalues --    5.18989   5.21181   5.22589   5.24528   5.26700
  Beta virt. eigenvalues --    5.27711   5.28512   5.30451   5.30997   5.33469
  Beta virt. eigenvalues --    5.35021   5.37041   5.38513   5.40227   5.41715
  Beta virt. eigenvalues --    5.41848   5.43719   5.46399   5.48166   5.49312
  Beta virt. eigenvalues --    5.50866   5.53437   5.55193   5.62500   5.63472
  Beta virt. eigenvalues --    5.67809   5.71477   5.73627   5.74150   5.76089
  Beta virt. eigenvalues --    5.77743   5.82074   5.83503   5.87023   5.88844
  Beta virt. eigenvalues --    5.89778   5.91700   5.93534   5.95084   5.96095
  Beta virt. eigenvalues --    5.99062   5.99657   6.03098   6.10984   6.15210
  Beta virt. eigenvalues --    6.26148   6.38878   6.43038   6.43798   6.46425
  Beta virt. eigenvalues --    6.47556   6.49986   6.52477   6.54764   6.56582
  Beta virt. eigenvalues --    6.59061   6.62088   6.63047   6.64367   6.66110
  Beta virt. eigenvalues --    6.68407   6.71515   6.74449   6.76572   6.79488
  Beta virt. eigenvalues --    6.82216   6.84481   6.86627   6.89010   6.96316
  Beta virt. eigenvalues --    6.98856   7.03981   7.07696   7.09005   7.11753
  Beta virt. eigenvalues --    7.14976   7.16700   7.18866   7.22096   7.24086
  Beta virt. eigenvalues --    7.32854   7.44304   7.45235   7.50344   7.51339
  Beta virt. eigenvalues --    7.55033   7.55336   7.59781   7.66152   7.91560
  Beta virt. eigenvalues --    8.23931  14.23194  15.04469  15.81975  16.83581
  Beta virt. eigenvalues --   17.02594  17.21275  17.56905  17.88584  18.27572
          Condensed to atoms (all electrons):
               1          2          3          4          5          6
     1  H    0.363693   0.361144  -0.005015   0.000368   0.007004  -0.010063
     2  C    0.361144   5.757800   0.412659   0.420551  -0.024175  -0.017325
     3  H   -0.005015   0.412659   0.353441   0.001016  -0.001688  -0.011072
     4  H    0.000368   0.420551   0.001016   0.371329  -0.046435   0.009337
     5  C    0.007004  -0.024175  -0.001688  -0.046435   5.519337   0.252014
     6  H   -0.010063  -0.017325  -0.011072   0.009337   0.252014   0.424347
     7  H    0.002176  -0.048426   0.001280  -0.017648   0.382099  -0.029771
     8  O    0.008057   0.027681  -0.010272   0.016658  -0.003743  -0.024292
     9  H    0.000010   0.000206   0.000081  -0.000054   0.000261  -0.000420
    10  C   -0.000247   0.000697   0.000141  -0.000100  -0.000236  -0.002242
    11  H    0.000077   0.000091   0.000028   0.000136   0.000449  -0.001228
    12  H   -0.000054   0.000076  -0.000007   0.000005  -0.000533   0.000384
    13  C    0.000382   0.001227  -0.000092   0.000028  -0.003471  -0.004203
    14  H    0.000100   0.000352   0.000015   0.000014   0.000259  -0.001129
    15  H    0.000078  -0.000081  -0.000011  -0.000034   0.000941   0.000871
    16  C    0.002315   0.005471   0.001066  -0.000256  -0.008094  -0.031907
    17  C    0.000514  -0.001425  -0.000321   0.000802  -0.005647   0.002857
    18  H   -0.000113  -0.000863   0.000023  -0.000040  -0.001222   0.000646
    19  H    0.000014   0.000326  -0.000022   0.000141  -0.000689   0.000594
    20  O    0.000124  -0.010052  -0.001224   0.000541   0.008003  -0.014873
    21  H   -0.000606   0.004676   0.000735  -0.000249  -0.011509   0.004800
    22  O    0.000247  -0.006855  -0.001800  -0.000192  -0.012811   0.072247
    23  H    0.000177  -0.004207  -0.000110  -0.001919  -0.010954  -0.017302
               7          8          9         10         11         12
     1  H    0.002176   0.008057   0.000010  -0.000247   0.000077  -0.000054
     2  C   -0.048426   0.027681   0.000206   0.000697   0.000091   0.000076
     3  H    0.001280  -0.010272   0.000081   0.000141   0.000028  -0.000007
     4  H   -0.017648   0.016658  -0.000054  -0.000100   0.000136   0.000005
     5  C    0.382099  -0.003743   0.000261  -0.000236   0.000449  -0.000533
     6  H   -0.029771  -0.024292  -0.000420  -0.002242  -0.001228   0.000384
     7  H    0.399917  -0.037056   0.000100   0.000196  -0.000166  -0.000051
     8  O   -0.037056   8.673247  -0.000749  -0.002194   0.000216   0.000247
     9  H    0.000100  -0.000749   0.339801   0.379608   0.015088  -0.001754
    10  C    0.000196  -0.002194   0.379608   5.871124   0.367691   0.446957
    11  H   -0.000166   0.000216   0.015088   0.367691   0.360703  -0.005375
    12  H   -0.000051   0.000247  -0.001754   0.446957  -0.005375   0.371397
    13  C   -0.000550  -0.010050   0.002009   0.000046  -0.005278  -0.040843
    14  H   -0.000072   0.000313  -0.007549  -0.028679  -0.003151   0.000556
    15  H    0.000168  -0.001257   0.002205  -0.046209  -0.009828  -0.008871
    16  C    0.003828  -0.024610   0.007061   0.027304  -0.007008  -0.003759
    17  C   -0.005124   0.013717   0.003074  -0.009012   0.008753  -0.000384
    18  H    0.000342   0.001849   0.001152  -0.000892   0.000937  -0.000406
    19  H   -0.000815  -0.004737  -0.000163   0.001732   0.001022  -0.000170
    20  O    0.017560  -0.034147  -0.000292  -0.000571  -0.000259   0.000126
    21  H   -0.000162   0.000604   0.000009  -0.000266   0.000434  -0.000029
    22  O    0.000656   0.000920  -0.001041   0.027624  -0.002173   0.001266
    23  H    0.014731  -0.006859  -0.002327  -0.006934  -0.004945  -0.001262
              13         14         15         16         17         18
     1  H    0.000382   0.000100   0.000078   0.002315   0.000514  -0.000113
     2  C    0.001227   0.000352  -0.000081   0.005471  -0.001425  -0.000863
     3  H   -0.000092   0.000015  -0.000011   0.001066  -0.000321   0.000023
     4  H    0.000028   0.000014  -0.000034  -0.000256   0.000802  -0.000040
     5  C   -0.003471   0.000259   0.000941  -0.008094  -0.005647  -0.001222
     6  H   -0.004203  -0.001129   0.000871  -0.031907   0.002857   0.000646
     7  H   -0.000550  -0.000072   0.000168   0.003828  -0.005124   0.000342
     8  O   -0.010050   0.000313  -0.001257  -0.024610   0.013717   0.001849
     9  H    0.002009  -0.007549   0.002205   0.007061   0.003074   0.001152
    10  C    0.000046  -0.028679  -0.046209   0.027304  -0.009012  -0.000892
    11  H   -0.005278  -0.003151  -0.009828  -0.007008   0.008753   0.000937
    12  H   -0.040843   0.000556  -0.008871  -0.003759  -0.000384  -0.000406
    13  C    5.895371   0.456965   0.435053  -0.093815  -0.001779  -0.036552
    14  H    0.456965   0.453480  -0.032627  -0.041561  -0.043403  -0.027311
    15  H    0.435053  -0.032627   0.446599  -0.021152   0.004292   0.000023
    16  C   -0.093815  -0.041561  -0.021152   5.361662  -0.271189  -0.014578
    17  C   -0.001779  -0.043403   0.004292  -0.271189   5.828743   0.401203
    18  H   -0.036552  -0.027311   0.000023  -0.014578   0.401203   0.414996
    19  H    0.022161  -0.000997  -0.004426   0.017744   0.374434  -0.026019
    20  O    0.000154   0.008632  -0.002004   0.075911  -0.135194  -0.028239
    21  H    0.003519  -0.000950   0.000990  -0.024033   0.100396  -0.008707
    22  O   -0.018121   0.005178  -0.015620  -0.421309   0.145520   0.028478
    23  H   -0.044948   0.012259  -0.011636   0.428469  -0.119252  -0.007055
              19         20         21         22         23
     1  H    0.000014   0.000124  -0.000606   0.000247   0.000177
     2  C    0.000326  -0.010052   0.004676  -0.006855  -0.004207
     3  H   -0.000022  -0.001224   0.000735  -0.001800  -0.000110
     4  H    0.000141   0.000541  -0.000249  -0.000192  -0.001919
     5  C   -0.000689   0.008003  -0.011509  -0.012811  -0.010954
     6  H    0.000594  -0.014873   0.004800   0.072247  -0.017302
     7  H   -0.000815   0.017560  -0.000162   0.000656   0.014731
     8  O   -0.004737  -0.034147   0.000604   0.000920  -0.006859
     9  H   -0.000163  -0.000292   0.000009  -0.001041  -0.002327
    10  C    0.001732  -0.000571  -0.000266   0.027624  -0.006934
    11  H    0.001022  -0.000259   0.000434  -0.002173  -0.004945
    12  H   -0.000170   0.000126  -0.000029   0.001266  -0.001262
    13  C    0.022161   0.000154   0.003519  -0.018121  -0.044948
    14  H   -0.000997   0.008632  -0.000950   0.005178   0.012259
    15  H   -0.004426  -0.002004   0.000990  -0.015620  -0.011636
    16  C    0.017744   0.075911  -0.024033  -0.421309   0.428469
    17  C    0.374434  -0.135194   0.100396   0.145520  -0.119252
    18  H   -0.026019  -0.028239  -0.008707   0.028478  -0.007055
    19  H    0.390514  -0.054430   0.025492   0.004646  -0.025427
    20  O   -0.054430   8.835223   0.062423  -0.043415   0.036709
    21  H    0.025492   0.062423   0.608280   0.014132  -0.032688
    22  O    0.004646  -0.043415   0.014132   9.159675  -0.066904
    23  H   -0.025427   0.036709  -0.032688  -0.066904   0.564425
          Atomic-Atomic Spin Densities.
               1          2          3          4          5          6
     1  H    0.010996   0.001288  -0.001181  -0.003396  -0.003450  -0.004955
     2  C    0.001288   0.001554  -0.001414   0.000901   0.010281  -0.003425
     3  H   -0.001181  -0.001414   0.000032   0.000376   0.000290   0.000493
     4  H   -0.003396   0.000901   0.000376   0.001944   0.002827   0.001489
     5  C   -0.003450   0.010281   0.000290   0.002827  -0.063965   0.062043
     6  H   -0.004955  -0.003425   0.000493   0.001489   0.062043   0.079003
     7  H    0.000971  -0.000920   0.000037   0.000018   0.024661   0.000573
     8  O   -0.000830   0.010046   0.000240  -0.002968  -0.109085  -0.001383
     9  H    0.000101  -0.000089  -0.000039  -0.000015   0.000499  -0.000124
    10  C   -0.000020  -0.000174  -0.000016   0.000002   0.000300  -0.000055
    11  H    0.000033  -0.000109  -0.000023   0.000000   0.000382  -0.000029
    12  H   -0.000049   0.000044   0.000009   0.000005  -0.000270   0.000210
    13  C    0.000043  -0.000494  -0.000063  -0.000074   0.001378   0.000042
    14  H   -0.000011   0.000014   0.000001  -0.000003  -0.000514   0.000082
    15  H    0.000050   0.000063  -0.000008  -0.000006   0.000442  -0.000114
    16  C    0.001478   0.000612  -0.000530  -0.000347   0.002967   0.000969
    17  C   -0.000095  -0.000296   0.000051   0.000038   0.001847   0.001812
    18  H    0.000018   0.000010  -0.000005   0.000004   0.000643   0.000240
    19  H   -0.000032  -0.000338  -0.000005  -0.000007   0.000021  -0.000677
    20  O   -0.000046   0.000549   0.000028  -0.000001  -0.002715   0.001074
    21  H    0.000044   0.000090  -0.000046   0.000015   0.000975   0.000118
    22  O   -0.000910  -0.000390   0.000565   0.000087  -0.006071  -0.008073
    23  H    0.000192   0.000415   0.000107  -0.000047   0.001173  -0.003072
               7          8          9         10         11         12
     1  H    0.000971  -0.000830   0.000101  -0.000020   0.000033  -0.000049
     2  C   -0.000920   0.010046  -0.000089  -0.000174  -0.000109   0.000044
     3  H    0.000037   0.000240  -0.000039  -0.000016  -0.000023   0.000009
     4  H    0.000018  -0.002968  -0.000015   0.000002   0.000000   0.000005
     5  C    0.024661  -0.109085   0.000499   0.000300   0.000382  -0.000270
     6  H    0.000573  -0.001383  -0.000124  -0.000055  -0.000029   0.000210
     7  H    0.028400  -0.006799   0.000093   0.000147   0.000063  -0.000040
     8  O   -0.006799   0.970362  -0.000494  -0.001091  -0.000569   0.000274
     9  H    0.000093  -0.000494   0.000930   0.000759   0.000414  -0.001276
    10  C    0.000147  -0.001091   0.000759   0.015265   0.000647  -0.003807
    11  H    0.000063  -0.000569   0.000414   0.000647   0.000504  -0.000622
    12  H   -0.000040   0.000274  -0.001276  -0.003807  -0.000622   0.002824
    13  C    0.000583  -0.002872  -0.001766   0.006795  -0.002073   0.000887
    14  H   -0.000013   0.000122  -0.001104  -0.002494  -0.000180   0.000195
    15  H    0.000036  -0.000362   0.000767  -0.002901   0.000094  -0.000227
    16  C    0.002246  -0.012949   0.002198  -0.010199   0.002008   0.000313
    17  C   -0.000745   0.004290  -0.000143  -0.001647  -0.000122   0.000504
    18  H    0.000067  -0.000163   0.000094  -0.000282   0.000005   0.000041
    19  H    0.000288  -0.001671   0.000032   0.001692  -0.000034   0.000134
    20  O   -0.000352   0.001420  -0.000057  -0.000239   0.000007   0.000003
    21  H    0.000424  -0.000455  -0.000028  -0.000334  -0.000026  -0.000007
    22  O   -0.002455   0.008459  -0.002385   0.002369  -0.000666  -0.000325
    23  H    0.000347  -0.003665   0.000101   0.000276   0.000706   0.000248
              13         14         15         16         17         18
     1  H    0.000043  -0.000011   0.000050   0.001478  -0.000095   0.000018
     2  C   -0.000494   0.000014   0.000063   0.000612  -0.000296   0.000010
     3  H   -0.000063   0.000001  -0.000008  -0.000530   0.000051  -0.000005
     4  H   -0.000074  -0.000003  -0.000006  -0.000347   0.000038   0.000004
     5  C    0.001378  -0.000514   0.000442   0.002967   0.001847   0.000643
     6  H    0.000042   0.000082  -0.000114   0.000969   0.001812   0.000240
     7  H    0.000583  -0.000013   0.000036   0.002246  -0.000745   0.000067
     8  O   -0.002872   0.000122  -0.000362  -0.012949   0.004290  -0.000163
     9  H   -0.001766  -0.001104   0.000767   0.002198  -0.000143   0.000094
    10  C    0.006795  -0.002494  -0.002901  -0.010199  -0.001647  -0.000282
    11  H   -0.002073  -0.000180   0.000094   0.002008  -0.000122   0.000005
    12  H    0.000887   0.000195  -0.000227   0.000313   0.000504   0.000041
    13  C    0.055416   0.001482  -0.015623  -0.001781  -0.010200  -0.002354
    14  H    0.001482   0.013847  -0.009296   0.008227  -0.008907  -0.005482
    15  H   -0.015623  -0.009296   0.016033   0.009793   0.008582   0.002953
    16  C   -0.001781   0.008227   0.009793   0.105833  -0.061728  -0.028759
    17  C   -0.010200  -0.008907   0.008582  -0.061728   0.237539   0.027761
    18  H   -0.002354  -0.005482   0.002953  -0.028759   0.027761   0.012495
    19  H    0.008016   0.002055  -0.004510   0.020787  -0.025642  -0.003513
    20  O   -0.002009   0.000380  -0.000352   0.009485  -0.014049  -0.005381
    21  H   -0.001641  -0.000460   0.000562  -0.012606   0.010565   0.003193
    22  O    0.008649  -0.002831  -0.000137  -0.169613   0.025278   0.012332
    23  H   -0.000500   0.003676  -0.004540   0.019006  -0.005358  -0.004470
              19         20         21         22         23
     1  H   -0.000032  -0.000046   0.000044  -0.000910   0.000192
     2  C   -0.000338   0.000549   0.000090  -0.000390   0.000415
     3  H   -0.000005   0.000028  -0.000046   0.000565   0.000107
     4  H   -0.000007  -0.000001   0.000015   0.000087  -0.000047
     5  C    0.000021  -0.002715   0.000975  -0.006071   0.001173
     6  H   -0.000677   0.001074   0.000118  -0.008073  -0.003072
     7  H    0.000288  -0.000352   0.000424  -0.002455   0.000347
     8  O   -0.001671   0.001420  -0.000455   0.008459  -0.003665
     9  H    0.000032  -0.000057  -0.000028  -0.002385   0.000101
    10  C    0.001692  -0.000239  -0.000334   0.002369   0.000276
    11  H   -0.000034   0.000007  -0.000026  -0.000666   0.000706
    12  H    0.000134   0.000003  -0.000007  -0.000325   0.000248
    13  C    0.008016  -0.002009  -0.001641   0.008649  -0.000500
    14  H    0.002055   0.000380  -0.000460  -0.002831   0.003676
    15  H   -0.004510  -0.000352   0.000562  -0.000137  -0.004540
    16  C    0.020787   0.009485  -0.012606  -0.169613   0.019006
    17  C   -0.025642  -0.014049   0.010565   0.025278  -0.005358
    18  H   -0.003513  -0.005381   0.003193   0.012332  -0.004470
    19  H    0.017193   0.002940  -0.004965  -0.009233   0.005882
    20  O    0.002940   0.028031  -0.002517   0.003500   0.000779
    21  H   -0.004965  -0.002517   0.007907   0.007866  -0.003527
    22  O   -0.009233   0.003500   0.007866   1.000560  -0.015102
    23  H    0.005882   0.000779  -0.003527  -0.015102   0.024223
 Mulliken charges and spin densities:
               1          2
     1  H    0.269619   0.000239
     2  C   -0.879549   0.018219
     3  H    0.261148  -0.001101
     4  H    0.246002   0.000841
     5  C   -0.039159  -0.075340
     6  H    0.397732   0.126242
     7  H    0.316791   0.047630
     8  O   -0.583543   0.849857
     9  H    0.263686  -0.001532
    10  C   -1.025536   0.004993
    11  H    0.283788   0.000409
    12  H    0.242483  -0.000932
    13  C   -0.557213   0.041840
    14  H    0.249305  -0.001214
    15  H    0.262538   0.001296
    16  C    1.032442  -0.112592
    17  C   -0.291573   0.189334
    18  H    0.302348   0.009447
    19  H    0.279078   0.008413
    20  O   -0.720708   0.020479
    21  H    0.252710   0.005148
    22  O   -0.870347   0.851474
    23  H    0.307958   0.016852
 Sum of Mulliken charges =   0.00000   2.00000
 Mulliken charges and spin densities with hydrogens summed into heavy atoms:
               1          2
     2  C   -0.102781   0.018198
     5  C    0.675364   0.098532
     8  O   -0.583543   0.849857
    10  C   -0.235579   0.002938
    13  C   -0.045370   0.041921
    16  C    1.340400  -0.095740
    17  C    0.289853   0.207193
    20  O   -0.467998   0.025627
    22  O   -0.870347   0.851474
 Electronic spatial extent (au):  <R**2>=           1838.6580
 Charge=              0.0000 electrons
 Dipole moment (field-independent basis, Debye):
    X=             -0.3750    Y=             -1.2707    Z=             -0.8742  Tot=              1.5873
 Quadrupole moment (field-independent basis, Debye-Ang):
   XX=            -48.6891   YY=            -60.3901   ZZ=            -60.3536
   XY=             -2.8403   XZ=              3.7747   YZ=             -0.8124
 Traceless Quadrupole moment (field-independent basis, Debye-Ang):
   XX=              7.7885   YY=             -3.9125   ZZ=             -3.8760
   XY=             -2.8403   XZ=              3.7747   YZ=             -0.8124
 Octapole moment (field-independent basis, Debye-Ang**2):
  XXX=             16.0840  YYY=             -6.2753  ZZZ=             -0.5569  XYY=             -1.7661
  XXY=              3.7461  XXZ=              5.9516  XZZ=              0.8140  YZZ=              4.4851
  YYZ=             -2.0495  XYZ=             -1.9066
 Hexadecapole moment (field-independent basis, Debye-Ang**3):
 XXXX=          -1491.4721 YYYY=           -732.3621 ZZZZ=           -195.4967 XXXY=              7.0080
 XXXZ=             -0.3507 YYYX=             -9.2090 YYYZ=             -7.5333 ZZZX=              2.3505
 ZZZY=             -3.9526 XXYY=           -363.0369 XXZZ=           -292.8577 YYZZ=           -139.1211
 XXYZ=              1.5670 YYXZ=             -6.9627 ZZXY=             -3.7844
 N-N= 4.781357249778D+02 E-N=-2.037690183004D+03  KE= 4.596148417942D+02
                          Isotropic Fermi Contact Couplings
        Atom                 a.u.       MegaHertz       Gauss      10(-4) cm-1
     1  H(1)               0.00056       1.25994       0.44958       0.42027
     2  C(13)             -0.00061      -0.34194      -0.12201      -0.11406
     3  H(1)              -0.00053      -1.19521      -0.42648      -0.39868
     4  H(1)               0.00140       3.12047       1.11346       1.04088
     5  C(13)             -0.03167     -17.80016      -6.35154      -5.93749
     6  H(1)               0.05708     127.56051      45.51676      42.54961
     7  H(1)               0.02635      58.88904      21.01307      19.64327
     8  O(17)              0.03798     -11.51290      -4.10809      -3.84029
     9  H(1)               0.00003       0.07509       0.02679       0.02505
    10  C(13)             -0.00242      -1.36104      -0.48565      -0.45399
    11  H(1)               0.00009       0.20481       0.07308       0.06832
    12  H(1)               0.00014       0.31540       0.11254       0.10521
    13  C(13)              0.01140       6.40570       2.28571       2.13671
    14  H(1)              -0.00022      -0.48120      -0.17170      -0.16051
    15  H(1)              -0.00027      -0.60266      -0.21505      -0.20103
    16  C(13)             -0.03677     -20.66833      -7.37497      -6.89421
    17  C(13)              0.06465      36.33959      12.96687      12.12158
    18  H(1)              -0.00213      -4.75169      -1.69552      -1.58499
    19  H(1)               0.00814      18.20204       6.49494       6.07155
    20  O(17)              0.00318      -0.96373      -0.34388      -0.32146
    21  H(1)               0.00055       1.22170       0.43593       0.40751
    22  O(17)              0.04272     -12.94699      -4.61981      -4.31865
    23  H(1)               0.01350      30.16654      10.76417      10.06247
 --------------------------------------------------------
       Center         ----  Spin Dipole Couplings  ----
                      3XX-RR        3YY-RR        3ZZ-RR
 --------------------------------------------------------
     1   Atom       -0.003678      0.010354     -0.006676
     2   Atom        0.002382      0.006545     -0.008927
     3   Atom        0.001575      0.001241     -0.002816
     4   Atom        0.005463      0.000507     -0.005969
     5   Atom        0.057482     -0.044439     -0.013042
     6   Atom        0.021771     -0.025260      0.003490
     7   Atom       -0.002744     -0.006313      0.009056
     8   Atom        2.377779     -1.042181     -1.335597
     9   Atom        0.002812      0.003275     -0.006087
    10   Atom       -0.000031      0.003337     -0.003306
    11   Atom       -0.000745      0.001662     -0.000917
    12   Atom        0.002745     -0.000583     -0.002162
    13   Atom        0.044617     -0.026557     -0.018060
    14   Atom        0.014249     -0.007855     -0.006393
    15   Atom        0.003923     -0.005423      0.001500
    16   Atom       -0.036073      0.038003     -0.001930
    17   Atom       -0.119710      0.223379     -0.103668
    18   Atom       -0.005666      0.009685     -0.004020
    19   Atom       -0.007301     -0.003359      0.010661
    20   Atom       -0.067181      0.115141     -0.047960
    21   Atom       -0.001071      0.015372     -0.014302
    22   Atom       -1.436441      2.878703     -1.442262
    23   Atom        0.014298     -0.023676      0.009378
 --------------------------------------------------------
                        XY            XZ            YZ
 --------------------------------------------------------
     1   Atom       -0.006644     -0.001402     -0.000417
     2   Atom       -0.016747      0.001786     -0.003498
     3   Atom       -0.006303      0.002587     -0.004249
     4   Atom       -0.009007      0.000235     -0.001333
     5   Atom        0.031787     -0.017054     -0.035121
     6   Atom       -0.002565     -0.024440     -0.009032
     7   Atom        0.004076      0.014579      0.012718
     8   Atom        1.572824     -1.155450     -0.451273
     9   Atom        0.010459      0.002376      0.001611
    10   Atom        0.008057      0.002867     -0.002615
    11   Atom        0.004294      0.002763      0.004723
    12   Atom        0.003435      0.002350      0.000908
    13   Atom        0.019233      0.027615      0.005753
    14   Atom       -0.001216      0.001195      0.000326
    15   Atom        0.001247      0.007521     -0.001808
    16   Atom       -0.004158      0.009488      0.004880
    17   Atom       -0.027762      0.001422     -0.083943
    18   Atom       -0.016653     -0.010090      0.004440
    19   Atom       -0.005266      0.012298     -0.004869
    20   Atom       -0.012816     -0.005056     -0.049645
    21   Atom       -0.014760     -0.013280      0.004134
    22   Atom        0.361242      0.020287      0.913430
    23   Atom        0.006213     -0.012829      0.001714
 --------------------------------------------------------


 ---------------------------------------------------------------------------------
              Anisotropic Spin Dipole Couplings in Principal Axis System
 ---------------------------------------------------------------------------------

       Atom             a.u.   MegaHertz   Gauss  10(-4) cm-1        Axes

              Baa    -0.0080    -4.251    -1.517    -1.418  0.6179  0.2411  0.7484
     1 H(1)   Bbb    -0.0050    -2.686    -0.958    -0.896  0.6935  0.2815 -0.6632
              Bcc     0.0130     6.937     2.475     2.314 -0.3705  0.9288  0.0067
 
              Baa    -0.0127    -1.704    -0.608    -0.568  0.6983  0.6587  0.2803
     2 C(13)  Bbb    -0.0091    -1.223    -0.436    -0.408 -0.2901 -0.0976  0.9520
              Bcc     0.0218     2.927     1.044     0.976 -0.6544  0.7461 -0.1229
 
              Baa    -0.0060    -3.180    -1.135    -1.061  0.3560  0.6861  0.6344
     3 H(1)   Bbb    -0.0036    -1.942    -0.693    -0.648 -0.6761 -0.2796  0.6817
              Bcc     0.0096     5.122     1.828     1.708 -0.6451  0.6717 -0.3643
 
              Baa    -0.0071    -3.800    -1.356    -1.268  0.4394  0.6306  0.6398
     4 H(1)   Bbb    -0.0053    -2.806    -1.001    -0.936 -0.4228 -0.4832  0.7667
              Bcc     0.0124     6.606     2.357     2.203  0.7926 -0.6073  0.0543
 
              Baa    -0.0698    -9.373    -3.344    -3.126 -0.1496  0.8604  0.4871
     5 C(13)  Bbb    -0.0051    -0.682    -0.243    -0.227  0.4214 -0.3902  0.8186
              Bcc     0.0749    10.055     3.588     3.354  0.8945  0.3277 -0.3042
 
              Baa    -0.0301   -16.076    -5.736    -5.362  0.2359  0.8818  0.4084
     6 H(1)   Bbb    -0.0087    -4.664    -1.664    -1.556  0.5277 -0.4691  0.7081
              Bcc     0.0389    20.740     7.400     6.918  0.8160  0.0485 -0.5760
 
              Baa    -0.0156    -8.338    -2.975    -2.781  0.4961  0.6170 -0.6109
     7 H(1)   Bbb    -0.0087    -4.638    -1.655    -1.547  0.7225 -0.6835 -0.1037
              Bcc     0.0243    12.976     4.630     4.328  0.4815  0.3900  0.7849
 
              Baa    -1.6660   120.553    43.016    40.212  0.2178  0.1486  0.9646
     8 O(17)  Bbb    -1.6555   119.790    42.744    39.957 -0.3769  0.9245 -0.0573
              Bcc     3.3215  -240.343   -85.760   -80.170  0.9003  0.3511 -0.2574
 
              Baa    -0.0077    -4.101    -1.463    -1.368  0.6860 -0.5925 -0.4223
     9 H(1)   Bbb    -0.0062    -3.316    -1.183    -1.106  0.2152 -0.3892  0.8957
              Bcc     0.0139     7.417     2.647     2.474  0.6951  0.7053  0.1395
 
              Baa    -0.0091    -1.228    -0.438    -0.410  0.6426 -0.5305 -0.5528
    10 C(13)  Bbb    -0.0007    -0.099    -0.035    -0.033  0.4400 -0.3352  0.8331
              Bcc     0.0099     1.327     0.473     0.443  0.6273  0.7786 -0.0180
 
              Baa    -0.0047    -2.483    -0.886    -0.828 -0.2978  0.6933 -0.6562
    11 H(1)   Bbb    -0.0035    -1.880    -0.671    -0.627  0.8156 -0.1724 -0.5523
              Bcc     0.0082     4.362     1.557     1.455  0.4960  0.6997  0.5141
 
              Baa    -0.0033    -1.765    -0.630    -0.589 -0.5227  0.4097  0.7476
    12 H(1)   Bbb    -0.0024    -1.266    -0.452    -0.422 -0.2440  0.7683 -0.5917
              Bcc     0.0057     3.031     1.081     1.011  0.8168  0.4917  0.3017
 
              Baa    -0.0318    -4.265    -1.522    -1.423 -0.3304  0.8989  0.2880
    13 C(13)  Bbb    -0.0279    -3.746    -1.337    -1.250 -0.2412 -0.3754  0.8949
              Bcc     0.0597     8.011     2.859     2.672  0.9125  0.2262  0.3408
 
              Baa    -0.0080    -4.279    -1.527    -1.427  0.0659  0.9679 -0.2425
    14 H(1)   Bbb    -0.0064    -3.394    -1.211    -1.132 -0.0417  0.2455  0.9685
              Bcc     0.0144     7.674     2.738     2.560  0.9970 -0.0537  0.0565
 
              Baa    -0.0074    -3.931    -1.403    -1.311 -0.4235  0.7476  0.5116
    15 H(1)   Bbb    -0.0030    -1.582    -0.565    -0.528  0.4933  0.6640 -0.5619
              Bcc     0.0103     5.513     1.967     1.839  0.7598 -0.0144  0.6500
 
              Baa    -0.0389    -5.219    -1.862    -1.741  0.9641  0.0684 -0.2565
    16 C(13)  Bbb     0.0002     0.024     0.009     0.008  0.2623 -0.0951  0.9603
              Bcc     0.0387     5.195     1.854     1.733 -0.0413  0.9931  0.1096
 
              Baa    -0.1281   -17.189    -6.134    -5.734  0.6268  0.2275  0.7453
    17 C(13)  Bbb    -0.1176   -15.782    -5.632    -5.264  0.7756 -0.0906 -0.6246
              Bcc     0.2457    32.972    11.765    10.998 -0.0746  0.9696 -0.2333
 
              Baa    -0.0192   -10.236    -3.653    -3.414  0.8119  0.4034  0.4220
    18 H(1)   Bbb    -0.0043    -2.310    -0.824    -0.770 -0.1928 -0.4971  0.8460
              Bcc     0.0235    12.546     4.477     4.185 -0.5511  0.7682  0.3258
 
              Baa    -0.0142    -7.581    -2.705    -2.529  0.8855  0.2558 -0.3878
    19 H(1)   Bbb    -0.0047    -2.531    -0.903    -0.844 -0.1028  0.9219  0.3734
              Bcc     0.0190    10.112     3.608     3.373  0.4531 -0.2908  0.8427
 
              Baa    -0.0737     5.330     1.902     1.778  0.8157  0.1983  0.5434
    20 O(17)  Bbb    -0.0560     4.053     1.446     1.352 -0.5757  0.1877  0.7958
              Bcc     0.1297    -9.383    -3.348    -3.130 -0.0558  0.9620 -0.2673
 
              Baa    -0.0231   -12.325    -4.398    -4.111  0.5761  0.1344  0.8063
    21 H(1)   Bbb    -0.0037    -1.966    -0.701    -0.656  0.6090  0.5874 -0.5330
              Bcc     0.0268    14.291     5.099     4.767 -0.5452  0.7981  0.2565
 
              Baa    -1.6425   118.849    42.408    39.644  0.2786 -0.2115  0.9368
    22 O(17)  Bbb    -1.4497   104.899    37.431    34.991  0.9572 -0.0189 -0.2889
              Bcc     3.0922  -223.748   -79.839   -74.634  0.0788  0.9772  0.1972
 
              Baa    -0.0251   -13.401    -4.782    -4.470 -0.1926  0.9739 -0.1200
    23 H(1)   Bbb    -0.0001    -0.038    -0.013    -0.013  0.5977  0.2134  0.7728
              Bcc     0.0252    13.438     4.795     4.483  0.7783  0.0771 -0.6232
 

 ---------------------------------------------------------------------------------

 Calling FoFJK, ICntrl=      2127 FMM=F ISym2X=0 I1Cent= 0 IOpClX= 1 NMat=1 NMatS=1 NMatT=0.
 ***** Axes restored to original set *****
 -------------------------------------------------------------------
 Center     Atomic                   Forces (Hartrees/Bohr)
 Number     Number              X              Y              Z
 -------------------------------------------------------------------
      1        1           0.001811611    0.003049144    0.001901400
      2        6          -0.000098376    0.000341718   -0.000534896
      3        1          -0.001426803    0.001800722   -0.003725819
      4        1          -0.003361352   -0.000299596    0.002281222
      5        6          -0.001389650    0.000956419   -0.003302215
      6        1           0.003090786    0.001397217   -0.003179717
      7        1          -0.002284456   -0.002589219   -0.002308618
      8        8           0.004179852   -0.004136023    0.008000396
      9        1          -0.000709481    0.001824925   -0.003289080
     10        6          -0.000261723    0.000914640   -0.000256538
     11        1          -0.002084341    0.002127512    0.002654216
     12        1           0.003952720    0.001221608    0.001020666
     13        6           0.002260840   -0.000012938    0.000072652
     14        1           0.002473273   -0.001421557   -0.002448493
     15        1           0.001110375   -0.001593803    0.003511070
     16        6          -0.002001016    0.001732688    0.001819890
     17        6           0.003792386   -0.004083842   -0.000202623
     18        1           0.001119596   -0.001601992   -0.002093180
     19        1           0.001003946   -0.000555639    0.003450982
     20        8           0.002638330   -0.007449336   -0.007165431
     21        1          -0.008923947    0.004261436    0.007652955
     22        8          -0.002515476    0.003090909   -0.006571001
     23        1          -0.002377092    0.001025006    0.002712162
 -------------------------------------------------------------------
 Cartesian Forces:  Max     0.008923947 RMS     0.003173106

 GradGradGradGradGradGradGradGradGradGradGradGradGradGradGradGradGradGrad
 Berny optimization.
 FormGI is forming the generalized inverse of G from B-inverse, IUseBI=4.
 Internal  Forces:  Max     0.011767848 RMS     0.002726636
 Search for a local minimum.
 Step number   1 out of a maximum of  115
 All quantities printed in internal units (Hartrees-Bohrs-Radians)
 Mixed Optimization -- RFO/linear search
 Second derivative matrix not updated -- first step.
 ITU=  0
     Eigenvalues ---    0.00230   0.00230   0.00230   0.00328   0.00421
     Eigenvalues ---    0.01261   0.01867   0.02111   0.03541   0.04365
     Eigenvalues ---    0.04751   0.04805   0.04882   0.05049   0.05153
     Eigenvalues ---    0.05479   0.05535   0.05612   0.05631   0.05656
     Eigenvalues ---    0.06226   0.08191   0.08366   0.11638   0.12104
     Eigenvalues ---    0.12401   0.14095   0.14345   0.15920   0.16000
     Eigenvalues ---    0.16000   0.16000   0.16000   0.16000   0.16000
     Eigenvalues ---    0.16000   0.16000   0.21860   0.21939   0.22219
     Eigenvalues ---    0.22490   0.23484   0.25000   0.28210   0.29137
     Eigenvalues ---    0.29789   0.31127   0.32392   0.32796   0.33536
     Eigenvalues ---    0.33838   0.33956   0.33979   0.34057   0.34111
     Eigenvalues ---    0.34139   0.34194   0.34198   0.34552   0.47885
     Eigenvalues ---    0.50920   0.51301   0.56657
 RFO step:  Lambda=-2.28047428D-03 EMin= 2.30000000D-03
 Linear search not attempted -- first point.
 Iteration  1 RMS(Cart)=  0.03129328 RMS(Int)=  0.00025710
 Iteration  2 RMS(Cart)=  0.00051803 RMS(Int)=  0.00000804
 Iteration  3 RMS(Cart)=  0.00000022 RMS(Int)=  0.00000804
 Variable       Old X    -DE/DX   Delta X   Delta X   Delta X     New X
                                 (Linear)    (Quad)   (Total)
    R1        2.06997  -0.00400   0.00000  -0.01161  -0.01161   2.05836
    R2        2.07235  -0.00435   0.00000  -0.01269  -0.01269   2.05965
    R3        2.07096  -0.00406   0.00000  -0.01182  -0.01182   2.05914
    R4        2.88386  -0.00575   0.00000  -0.01915  -0.01915   2.86470
    R5        2.12472  -0.00449   0.00000  -0.01433  -0.01433   2.11038
    R6        2.09411  -0.00413   0.00000  -0.01250  -0.01250   2.08161
    R7        2.58575  -0.01064   0.00000  -0.02065  -0.02065   2.56510
    R8        3.58041   0.00010   0.00000   0.00179   0.00179   3.58220
    R9        2.07003  -0.00380   0.00000  -0.01105  -0.01105   2.05898
   R10        2.07366  -0.00395   0.00000  -0.01154  -0.01154   2.06212
   R11        2.07143  -0.00426   0.00000  -0.01240  -0.01240   2.05902
   R12        2.89719  -0.00614   0.00000  -0.02092  -0.02092   2.87626
   R13        2.07405  -0.00375   0.00000  -0.01098  -0.01098   2.06307
   R14        2.07604  -0.00401   0.00000  -0.01177  -0.01177   2.06427
   R15        2.91683  -0.00746   0.00000  -0.02622  -0.02622   2.89060
   R16        3.06054  -0.00893   0.00000  -0.03930  -0.03930   3.02124
   R17        2.53689  -0.00759   0.00000  -0.01335  -0.01335   2.52354
   R18        2.10132  -0.00375   0.00000  -0.01149  -0.01149   2.08983
   R19        2.06409  -0.00275   0.00000  -0.00791  -0.00791   2.05618
   R20        2.08121  -0.00360   0.00000  -0.01067  -0.01067   2.07054
   R21        2.62062  -0.00635   0.00000  -0.01320  -0.01320   2.60741
   R22        1.85648  -0.01177   0.00000  -0.02301  -0.02301   1.83347
    A1        1.89440   0.00042   0.00000   0.00157   0.00155   1.89595
    A2        1.88970   0.00044   0.00000   0.00380   0.00380   1.89350
    A3        1.93120  -0.00048   0.00000  -0.00293  -0.00294   1.92826
    A4        1.89053   0.00035   0.00000   0.00212   0.00212   1.89265
    A5        1.92632  -0.00057   0.00000  -0.00406  -0.00406   1.92226
    A6        1.93055  -0.00012   0.00000  -0.00021  -0.00021   1.93034
    A7        1.93750   0.00084   0.00000   0.00538   0.00536   1.94287
    A8        1.96981   0.00051   0.00000   0.00594   0.00592   1.97574
    A9        2.01255  -0.00002   0.00000  -0.00087  -0.00087   2.01168
   A10        1.78773  -0.00024   0.00000   0.00045   0.00041   1.78815
   A11        1.81973  -0.00094   0.00000  -0.01047  -0.01047   1.80925
   A12        1.91745  -0.00027   0.00000  -0.00143  -0.00143   1.91601
   A13        1.84493  -0.00244   0.00000  -0.01504  -0.01504   1.82988
   A14        1.88581   0.00045   0.00000   0.00106   0.00104   1.88685
   A15        1.88660   0.00024   0.00000   0.00217   0.00217   1.88877
   A16        1.93641  -0.00049   0.00000  -0.00357  -0.00358   1.93283
   A17        1.88003   0.00038   0.00000   0.00338   0.00338   1.88341
   A18        1.94133  -0.00071   0.00000  -0.00472  -0.00472   1.93661
   A19        1.93154   0.00018   0.00000   0.00204   0.00204   1.93358
   A20        1.92122   0.00050   0.00000   0.00202   0.00201   1.92324
   A21        1.91872   0.00032   0.00000   0.00129   0.00129   1.92001
   A22        1.95907  -0.00138   0.00000  -0.00715  -0.00715   1.95192
   A23        1.87811  -0.00014   0.00000   0.00250   0.00249   1.88060
   A24        1.89283   0.00024   0.00000  -0.00054  -0.00055   1.89228
   A25        1.89177   0.00050   0.00000   0.00226   0.00226   1.89403
   A26        1.89099   0.00020   0.00000  -0.00128  -0.00129   1.88970
   A27        1.98797   0.00052   0.00000   0.00093   0.00090   1.98887
   A28        1.93707  -0.00016   0.00000   0.00235   0.00235   1.93942
   A29        1.86889  -0.00116   0.00000  -0.01006  -0.01006   1.85883
   A30        1.81589   0.00035   0.00000   0.00407   0.00408   1.81997
   A31        1.95239   0.00020   0.00000   0.00353   0.00353   1.95592
   A32        1.88694  -0.00105   0.00000  -0.00875  -0.00875   1.87819
   A33        1.79616   0.00032   0.00000   0.00308   0.00307   1.79923
   A34        2.00651   0.00025   0.00000   0.00178   0.00177   2.00828
   A35        1.92095  -0.00014   0.00000  -0.00343  -0.00343   1.91752
   A36        1.88446   0.00055   0.00000   0.00351   0.00351   1.88797
   A37        1.96629  -0.00003   0.00000   0.00293   0.00292   1.96920
   A38        1.91678  -0.00058   0.00000  -0.00357  -0.00357   1.91321
   A39        2.63655   0.00144   0.00000   0.00573   0.00573   2.64228
    D1        1.07281  -0.00049   0.00000  -0.00807  -0.00808   1.06473
    D2        3.06843   0.00005   0.00000  -0.00045  -0.00044   3.06800
    D3       -0.99134   0.00012   0.00000   0.00219   0.00219  -0.98914
    D4       -1.02438  -0.00034   0.00000  -0.00548  -0.00550  -1.02987
    D5        0.97125   0.00020   0.00000   0.00214   0.00215   0.97340
    D6       -3.08852   0.00027   0.00000   0.00478   0.00478  -3.08374
    D7       -3.11631  -0.00033   0.00000  -0.00537  -0.00538  -3.12169
    D8       -1.12068   0.00021   0.00000   0.00226   0.00226  -1.11842
    D9        1.10273   0.00028   0.00000   0.00489   0.00489   1.10762
   D10        3.05819  -0.00039   0.00000  -0.01798  -0.01797   3.04022
   D11        0.92945  -0.00076   0.00000  -0.01673  -0.01673   0.91272
   D12       -0.97549   0.00006   0.00000  -0.01174  -0.01175  -0.98724
   D13       -0.68257  -0.00002   0.00000  -0.00530  -0.00530  -0.68788
   D14       -1.04228   0.00008   0.00000  -0.00058  -0.00058  -1.04285
   D15       -3.10822  -0.00025   0.00000  -0.00567  -0.00566  -3.11389
   D16        1.06788  -0.00019   0.00000  -0.00466  -0.00466   1.06322
   D17        3.14117   0.00032   0.00000   0.00364   0.00364  -3.13838
   D18        1.07522  -0.00001   0.00000  -0.00144  -0.00145   1.07377
   D19       -1.03186   0.00005   0.00000  -0.00044  -0.00045  -1.03231
   D20        1.05196   0.00017   0.00000   0.00114   0.00114   1.05310
   D21       -1.01399  -0.00015   0.00000  -0.00395  -0.00395  -1.01794
   D22       -3.12107  -0.00009   0.00000  -0.00294  -0.00294  -3.12401
   D23        3.10035   0.00048   0.00000   0.00923   0.00923   3.10958
   D24       -1.10521  -0.00052   0.00000  -0.00374  -0.00375  -1.10896
   D25        1.11694   0.00003   0.00000   0.00384   0.00384   1.12078
   D26       -1.05640   0.00039   0.00000   0.00678   0.00679  -1.04962
   D27        1.02122  -0.00061   0.00000  -0.00619  -0.00619   1.01503
   D28       -3.03981  -0.00006   0.00000   0.00139   0.00140  -3.03841
   D29        0.97778   0.00062   0.00000   0.01066   0.01067   0.98845
   D30        3.05541  -0.00038   0.00000  -0.00231  -0.00232   3.05310
   D31       -1.00562   0.00017   0.00000   0.00527   0.00527  -1.00035
   D32        1.11205  -0.00014   0.00000   0.00849   0.00850   1.12055
   D33       -0.92024   0.00031   0.00000   0.01455   0.01457  -0.90567
   D34       -3.06471  -0.00003   0.00000   0.00773   0.00773  -3.05698
   D35       -1.03925  -0.00018   0.00000   0.01413   0.01412  -1.02514
   D36       -3.07155   0.00027   0.00000   0.02019   0.02018  -3.05136
   D37        1.06717  -0.00007   0.00000   0.01337   0.01335   1.08052
   D38       -3.10891  -0.00005   0.00000   0.01268   0.01268  -3.09623
   D39        1.14198   0.00039   0.00000   0.01875   0.01875   1.16073
   D40       -1.00249   0.00005   0.00000   0.01192   0.01192  -0.99057
   D41        0.87518   0.00076   0.00000   0.01993   0.01993   0.89511
   D42        2.98296  -0.00001   0.00000   0.01245   0.01245   2.99541
   D43       -1.17527   0.00018   0.00000   0.01244   0.01244  -1.16283
   D44       -1.24828  -0.00052   0.00000  -0.03470  -0.03470  -1.28298
         Item               Value     Threshold  Converged?
 Maximum Force            0.011768     0.000450     NO 
 RMS     Force            0.002727     0.000300     NO 
 Maximum Displacement     0.091759     0.001800     NO 
 RMS     Displacement     0.031242     0.001200     NO 
 Predicted change in Energy=-1.154054D-03
 GradGradGradGradGradGradGradGradGradGradGradGradGradGradGradGradGradGrad

                          Input orientation:                          
 ---------------------------------------------------------------------
 Center     Atomic      Atomic             Coordinates (Angstroms)
 Number     Number       Type             X           Y           Z
 ---------------------------------------------------------------------
      1          1           0        2.586094   -2.251282   -0.390195
      2          6           0        3.199363   -1.477382    0.069611
      3          1           0        3.511360   -1.820574    1.055921
      4          1           0        4.089214   -1.332562   -0.542376
      5          6           0        2.418514   -0.183620    0.190072
      6          1           0        1.514161   -0.313521    0.832286
      7          1           0        2.971957    0.609850    0.716853
      8          8           0        1.917687    0.301271   -0.974645
      9          1           0       -2.424899   -2.267928    0.702765
     10          6           0       -2.662789   -1.861388   -0.279727
     11          1           0       -1.992373   -2.320441   -1.008138
     12          1           0       -3.681849   -2.153416   -0.531598
     13          6           0       -2.517981   -0.346251   -0.285672
     14          1           0       -3.191220    0.099550    0.449100
     15          1           0       -2.786188    0.050999   -1.267259
     16          6           0       -1.088737    0.090002    0.041055
     17          6           0       -1.021806    1.685542   -0.035411
     18          1           0       -1.668895    2.080002    0.745360
     19          1           0       -1.449831    1.904940   -1.019878
     20          8           0        0.236090    2.226643    0.134031
     21          1           0        0.861628    1.791125   -0.466280
     22          8           0       -0.685853   -0.248180    1.268495
     23          1           0       -0.380500   -0.250269   -0.737152
 ---------------------------------------------------------------------
                    Distance matrix (angstroms):
                    1          2          3          4          5
     1  H    0.000000
     2  C    1.089239   0.000000
     3  H    1.769994   1.089922   0.000000
     4  H    1.768212   1.089650   1.768226   0.000000
     5  C    2.154070   1.515934   2.150261   2.155872   0.000000
     6  H    2.529509   2.185440   2.511976   3.091769   1.116767
     7  H    3.092009   2.197083   2.512545   2.570386   1.101541
     8  O    2.702568   2.428327   3.341439   2.751690   1.357392
     9  H    5.128829   5.714732   5.963557   6.697683   5.297721
    10  C    5.264503   5.885093   6.317099   6.777772   5.371709
    11  H    4.620497   5.369023   5.899261   6.178878   5.045556
    12  H    6.270302   6.940429   7.373823   7.814304   6.450995
    13  C    5.449005   5.838981   6.350311   6.685337   4.962032
    14  H    6.293504   6.593200   6.998549   7.485900   5.622847
    15  H    5.910258   6.320600   6.968433   7.050592   5.409971
    16  C    4.378581   4.565666   5.083419   5.401413   3.521063
    17  C    5.351766   5.275736   5.833820   5.957222   3.921787
    18  H    6.176928   6.067252   6.491994   6.816134   4.705236
    19  H    5.827467   5.851675   6.542309   6.433541   4.559623
    20  O    5.084205   4.743937   5.287460   5.288859   3.251997
    21  H    4.395523   4.054050   4.731019   4.492274   2.598905
    22  O    4.179630   4.247724   4.487115   5.220766   3.286983
    23  H    3.595152   3.869379   4.563721   4.603004   2.949351
                    6          7          8          9         10
     6  H    0.000000
     7  H    1.729482   0.000000
     8  O    1.950847   2.016897   0.000000
     9  H    4.399168   6.116197   5.317192   0.000000
    10  C    4.591228   6.233021   5.112804   1.089567   0.000000
    11  H    4.439670   6.017206   4.707766   1.765510   1.091224
    12  H    5.678373   7.312141   6.129974   1.765414   1.089588
    13  C    4.184384   5.662032   4.535319   2.162987   1.522053
    14  H    4.738995   6.190061   5.307417   2.501309   2.157708
    15  H    4.799372   6.115983   4.719607   3.064138   2.155846
    16  C    2.750265   4.149239   3.180388   2.789807   2.527541
    17  C    3.343693   4.203946   3.382157   4.259518   3.915766
    18  H    3.983511   4.868230   4.357278   4.413372   4.192038
    19  H    4.139726   4.923992   3.730145   4.618558   4.025458
    20  O    2.928048   3.230893   2.786394   5.254093   5.028588
    21  H    2.557657   2.692341   1.895616   5.351993   5.079091
    22  O    2.243793   3.797380   3.480228   2.724649   2.984578
    23  H    2.461073   3.754052   2.375345   3.213078   2.830863
                   11         12         13         14         15
    11  H    0.000000
    12  H    1.763326   0.000000
    13  C    2.166944   2.163542   0.000000
    14  H    3.068735   2.505661   1.091732   0.000000
    15  H    2.514162   2.490553   1.092363   1.764170   0.000000
    16  C    2.779856   3.476361   1.529642   2.141735   2.143489
    17  C    4.235103   4.696768   2.535617   2.730656   2.702263
    18  H    4.747977   4.858439   2.769598   2.515440   3.068523
    19  H    4.260085   4.657314   2.597664   2.906848   2.298726
    20  O    5.191009   5.914240   3.792208   4.046017   3.978845
    21  H    5.034272   6.017213   4.002843   4.486081   4.120214
    22  O    3.344296   3.980735   2.404526   2.658795   3.306200
    23  H    2.637646   3.816166   2.186749   3.070784   2.481755
                   16         17         18         19         20
    16  C    0.000000
    17  C    1.598773   0.000000
    18  H    2.189230   1.088083   0.000000
    19  H    2.133065   1.095680   1.787372   0.000000
    20  O    2.515760   1.379784   2.006040   2.068171   0.000000
    21  H    2.637258   1.934973   2.820473   2.379552   0.970230
    22  O    1.335399   2.356335   2.580789   3.233610   2.874324
    23  H    1.105889   2.156636   3.047616   2.422463   2.697080
                   21         22         23
    21  H    0.000000
    22  O    3.092394   0.000000
    23  H    2.404900   2.028759   0.000000
 Stoichiometry    C6H14O3(3)
 Framework group  C1[X(C6H14O3)]
 Deg. of freedom    63
 Full point group                 C1      NOp   1
 Largest Abelian subgroup         C1      NOp   1
 Largest concise Abelian subgroup C1      NOp   1
                         Standard orientation:                         
 ---------------------------------------------------------------------
 Center     Atomic      Atomic             Coordinates (Angstroms)
 Number     Number       Type             X           Y           Z
 ---------------------------------------------------------------------
      1          1           0        2.592760   -2.245849   -0.370855
      2          6           0        3.204756   -1.468062    0.084060
      3          1           0        3.515303   -1.803507    1.073487
      4          1           0        4.095549   -1.327342   -0.527513
      5          6           0        2.422880   -0.173925    0.193316
      6          1           0        1.517525   -0.299506    0.834978
      7          1           0        2.974925    0.623905    0.714954
      8          8           0        1.923715    0.301730   -0.975914
      9          1           0       -2.420064   -2.257405    0.713743
     10          6           0       -2.656550   -1.858536   -0.272225
     11          1           0       -1.984610   -2.322703   -0.995976
     12          1           0       -3.674997   -2.153142   -0.523577
     13          6           0       -2.512698   -0.343395   -0.289499
     14          1           0       -3.187464    0.107567    0.440709
     15          1           0       -2.779497    0.046172   -1.274544
     16          6           0       -1.084288    0.096270    0.036297
     17          6           0       -1.018244    1.691223   -0.052242
     18          1           0       -1.666904    2.091213    0.724400
     19          1           0       -1.444743    1.902816   -1.039077
     20          8           0        0.239019    2.234420    0.115184
     21          1           0        0.865849    1.794736   -0.480726
     22          8           0       -0.683265   -0.232265    1.266962
     23          1           0       -0.374518   -0.249474   -0.738092
 ---------------------------------------------------------------------
 Rotational constants (GHZ):           1.8384235           0.8488758           0.6599884
 Standard basis: Aug-CC-pVTZ (5D, 7F)
 There are   845 symmetry adapted cartesian basis functions of A   symmetry.
 There are   736 symmetry adapted basis functions of A   symmetry.
   736 basis functions,  1026 primitive gaussians,   845 cartesian basis functions
    38 alpha electrons       36 beta electrons
       nuclear repulsion energy       480.2993050982 Hartrees.
 NAtoms=   23 NActive=   23 NUniq=   23 SFac= 1.00D+00 NAtFMM=   60 NAOKFM=F Big=F
 Integral buffers will be    131072 words long.
 Raffenetti 2 integral format.
 Two-electron integral symmetry is turned on.
 Nuclear repulsion after empirical dispersion term =      480.2862710258 Hartrees.
 One-electron integrals computed using PRISM.
 NBasis=   736 RedAO= T EigKep=  3.63D-06  NBF=   736
 NBsUse=   736 1.00D-06 EigRej= -1.00D+00 NBFU=   736
 Initial guess from the checkpoint file:  "Reverse-wb-opt.chk"
 B after Tr=     0.000000    0.000000    0.000000
         Rot=    0.999996    0.002453    0.001225    0.000007 Ang=   0.31 deg.
 Initial guess <Sx>= 0.0000 <Sy>= 0.0000 <Sz>= 1.0000 <S**2>= 2.0113 S= 1.0038
 ExpMin= 2.53D-02 ExpMax= 1.53D+04 ExpMxC= 5.22D+02 IAcc=3 IRadAn=         7 AccDes= 0.00D+00
 Harris functional with IExCor= 4639 and IRadAn=       7 diagonalized for initial guess.
 HarFok:  IExCor= 4639 AccDes= 0.00D+00 IRadAn=         7 IDoV= 1 UseB2=F ITyADJ=14
 ICtDFT=  3500011 ScaDFX=  1.000000  1.000000  1.000000  1.000000
 FoFCou: FMM=F IPFlag=           0 FMFlag=      100000 FMFlg1=           0
         NFxFlg=           0 DoJE=T BraDBF=F KetDBF=T FulRan=T
         wScrn=  0.000000 ICntrl=       500 IOpCl=  0 I1Cent=   200000004 NGrid=           0
         NMat0=    1 NMatS0=      1 NMatT0=    0 NMatD0=    1 NMtDS0=    0 NMtDT0=    0
 Petite list used in FoFCou.
 Requested convergence on RMS density matrix=1.00D-08 within 128 cycles.
 Requested convergence on MAX density matrix=1.00D-06.
 Requested convergence on             energy=1.00D-06.
 No special actions if energy rises.
 SCF Done:  E(UwB97XD) =  -462.628363338     A.U. after   17 cycles
            NFock= 17  Conv=0.66D-08     -V/T= 2.0059
 <Sx>= 0.0000 <Sy>= 0.0000 <Sz>= 1.0000 <S**2>= 2.0110 S= 1.0037
 <L.S>=  0.00000000000    
 Annihilation of the first spin contaminant:
 S**2 before annihilation     2.0110,   after     2.0001
 Calling FoFJK, ICntrl=      2127 FMM=F ISym2X=0 I1Cent= 0 IOpClX= 1 NMat=1 NMatS=1 NMatT=0.
 ***** Axes restored to original set *****
 -------------------------------------------------------------------
 Center     Atomic                   Forces (Hartrees/Bohr)
 Number     Number              X              Y              Z
 -------------------------------------------------------------------
      1        1          -0.000008421    0.000045516    0.000060747
      2        6           0.000010809   -0.000132898    0.000576896
      3        1           0.000147817   -0.000229613   -0.000045153
      4        1          -0.000057549    0.000040547    0.000070366
      5        6          -0.001400108    0.000261431   -0.001717278
      6        1           0.000138842    0.000169724    0.000472311
      7        1           0.000039524    0.000088342    0.000455652
      8        8           0.001300141   -0.000300994   -0.000341539
      9        1           0.000017401   -0.000143869    0.000021371
     10        6          -0.000638016   -0.000112763   -0.000147675
     11        1           0.000028915   -0.000107831   -0.000007699
     12        1           0.000110112   -0.000358914    0.000076045
     13        6           0.000700316   -0.000387148   -0.000521539
     14        1          -0.000132588    0.000186558   -0.000055459
     15        1          -0.000283557   -0.000014482    0.000007820
     16        6          -0.001111896    0.002091208   -0.000008959
     17        6           0.000954090   -0.001896324    0.000469163
     18        1          -0.000482208    0.000468242   -0.000214158
     19        1          -0.000260211    0.000755397    0.000035873
     20        8           0.001138585   -0.000265071   -0.000805320
     21        1          -0.001528707    0.000372779    0.001324966
     22        8           0.001389484   -0.000045942    0.000322485
     23        1          -0.000072773   -0.000483895   -0.000028914
 -------------------------------------------------------------------
 Cartesian Forces:  Max     0.002091208 RMS     0.000653575

 GradGradGradGradGradGradGradGradGradGradGradGradGradGradGradGradGradGrad
 Berny optimization.
 Using GEDIIS/GDIIS optimizer.
 FormGI is forming the generalized inverse of G from B-inverse, IUseBI=4.
 Internal  Forces:  Max     0.002453449 RMS     0.000510448
 Search for a local minimum.
 Step number   2 out of a maximum of  115
 All quantities printed in internal units (Hartrees-Bohrs-Radians)
 Mixed Optimization -- En-DIIS/RFO-DIIS
 Update second derivatives using D2CorX and points    1    2
 DE= -1.12D-03 DEPred=-1.15D-03 R= 9.75D-01
 TightC=F SS=  1.41D+00  RLast= 1.10D-01 DXNew= 5.0454D-01 3.2992D-01
 Trust test= 9.75D-01 RLast= 1.10D-01 DXMaxT set to 3.30D-01
 ITU=  1  0
 Use linear search instead of GDIIS.
     Eigenvalues ---    0.00226   0.00230   0.00240   0.00328   0.00421
     Eigenvalues ---    0.01307   0.01896   0.02095   0.03583   0.04349
     Eigenvalues ---    0.04734   0.04822   0.04849   0.05150   0.05186
     Eigenvalues ---    0.05518   0.05535   0.05613   0.05652   0.05691
     Eigenvalues ---    0.06225   0.08121   0.08377   0.11659   0.12043
     Eigenvalues ---    0.12421   0.14089   0.14348   0.14955   0.15875
     Eigenvalues ---    0.16000   0.16000   0.16000   0.16000   0.16000
     Eigenvalues ---    0.16000   0.16055   0.21378   0.21908   0.21955
     Eigenvalues ---    0.22647   0.23528   0.25093   0.28472   0.29456
     Eigenvalues ---    0.30169   0.31257   0.32443   0.32923   0.33588
     Eigenvalues ---    0.33861   0.33965   0.34011   0.34080   0.34126
     Eigenvalues ---    0.34155   0.34191   0.34346   0.34958   0.47605
     Eigenvalues ---    0.49216   0.51282   0.57205
 RFO step:  Lambda=-1.04446798D-03 EMin= 2.26132593D-03
 Quartic linear search produced a step of -0.02105.
 Iteration  1 RMS(Cart)=  0.17883133 RMS(Int)=  0.03021645
 Iteration  2 RMS(Cart)=  0.15855663 RMS(Int)=  0.01283301
 Iteration  3 RMS(Cart)=  0.06445846 RMS(Int)=  0.00189967
 Iteration  4 RMS(Cart)=  0.00272057 RMS(Int)=  0.00000619
 Iteration  5 RMS(Cart)=  0.00000534 RMS(Int)=  0.00000582
 Iteration  6 RMS(Cart)=  0.00000000 RMS(Int)=  0.00000582
 Variable       Old X    -DE/DX   Delta X   Delta X   Delta X     New X
                                 (Linear)    (Quad)   (Total)
    R1        2.05836  -0.00005   0.00024  -0.00585  -0.00561   2.05276
    R2        2.05965   0.00007   0.00027  -0.00602  -0.00575   2.05390
    R3        2.05914  -0.00008   0.00025  -0.00604  -0.00579   2.05335
    R4        2.86470   0.00023   0.00040  -0.00864  -0.00824   2.85646
    R5        2.11038   0.00014   0.00030  -0.00660  -0.00629   2.10409
    R6        2.08161   0.00030   0.00026  -0.00524  -0.00497   2.07664
    R7        2.56510  -0.00061   0.00043  -0.01131  -0.01088   2.55422
    R8        3.58220   0.00027  -0.00004   0.00584   0.00580   3.58800
    R9        2.05898   0.00008   0.00023  -0.00521  -0.00497   2.05401
   R10        2.06212   0.00007   0.00024  -0.00547  -0.00523   2.05689
   R11        2.05902  -0.00002   0.00026  -0.00616  -0.00590   2.05312
   R12        2.87626   0.00077   0.00044  -0.00770  -0.00726   2.86901
   R13        2.06307   0.00012   0.00023  -0.00504  -0.00481   2.05826
   R14        2.06427   0.00006   0.00025  -0.00561  -0.00537   2.05890
   R15        2.89060   0.00059   0.00055  -0.01083  -0.01028   2.88032
   R16        3.02124  -0.00064   0.00083  -0.02204  -0.02122   3.00003
   R17        2.52354   0.00073   0.00028  -0.00530  -0.00502   2.51852
   R18        2.08983   0.00012   0.00024  -0.00527  -0.00503   2.08480
   R19        2.05618   0.00030   0.00017  -0.00303  -0.00286   2.05332
   R20        2.07054   0.00022   0.00022  -0.00460  -0.00437   2.06616
   R21        2.60741  -0.00017   0.00028  -0.00684  -0.00656   2.60085
   R22        1.83347  -0.00155   0.00048  -0.01428  -0.01380   1.81967
    A1        1.89595  -0.00014  -0.00003   0.00017   0.00014   1.89609
    A2        1.89350   0.00007  -0.00008   0.00189   0.00181   1.89531
    A3        1.92826  -0.00010   0.00006  -0.00212  -0.00206   1.92620
    A4        1.89265  -0.00013  -0.00004   0.00039   0.00035   1.89300
    A5        1.92226   0.00041   0.00009   0.00072   0.00081   1.92306
    A6        1.93034  -0.00012   0.00000  -0.00097  -0.00097   1.92937
    A7        1.94287  -0.00024  -0.00011   0.00069   0.00058   1.94345
    A8        1.97574  -0.00017  -0.00012   0.00177   0.00164   1.97737
    A9        2.01168   0.00065   0.00002   0.00363   0.00364   2.01532
   A10        1.78815  -0.00016  -0.00001  -0.00432  -0.00433   1.78381
   A11        1.80925  -0.00002   0.00022  -0.00350  -0.00328   1.80598
   A12        1.91601  -0.00014   0.00003   0.00035   0.00036   1.91638
   A13        1.82988  -0.00245   0.00032  -0.02233  -0.02201   1.80787
   A14        1.88685  -0.00011  -0.00002  -0.00088  -0.00091   1.88594
   A15        1.88877  -0.00027  -0.00005  -0.00026  -0.00031   1.88847
   A16        1.93283   0.00005   0.00008  -0.00164  -0.00157   1.93126
   A17        1.88341  -0.00023  -0.00007   0.00067   0.00060   1.88402
   A18        1.93661   0.00000   0.00010  -0.00248  -0.00238   1.93423
   A19        1.93358   0.00052  -0.00004   0.00457   0.00453   1.93811
   A20        1.92324  -0.00003  -0.00004   0.00065   0.00061   1.92385
   A21        1.92001  -0.00017  -0.00003   0.00008   0.00005   1.92006
   A22        1.95192   0.00030   0.00015  -0.00154  -0.00139   1.95053
   A23        1.88060  -0.00006  -0.00005  -0.00109  -0.00115   1.87946
   A24        1.89228  -0.00014   0.00001  -0.00112  -0.00111   1.89118
   A25        1.89403   0.00009  -0.00005   0.00304   0.00300   1.89703
   A26        1.88970   0.00133   0.00003   0.00766   0.00767   1.89737
   A27        1.98887   0.00049  -0.00002   0.00574   0.00573   1.99460
   A28        1.93942  -0.00065  -0.00005  -0.00351  -0.00357   1.93585
   A29        1.85883  -0.00091   0.00021  -0.00685  -0.00666   1.85217
   A30        1.81997  -0.00005  -0.00009   0.00297   0.00288   1.82285
   A31        1.95592  -0.00020  -0.00007  -0.00579  -0.00586   1.95006
   A32        1.87819   0.00074   0.00018  -0.00018   0.00000   1.87819
   A33        1.79923   0.00080  -0.00006   0.00695   0.00688   1.80612
   A34        2.00828  -0.00128  -0.00004  -0.00420  -0.00423   2.00405
   A35        1.91752  -0.00059   0.00007  -0.00657  -0.00650   1.91102
   A36        1.88797   0.00013  -0.00007   0.00078   0.00070   1.88867
   A37        1.96920   0.00023  -0.00006   0.00288   0.00283   1.97203
   A38        1.91321  -0.00040   0.00008  -0.00417  -0.00410   1.90911
   A39        2.64228  -0.00115  -0.00012  -0.00169  -0.00181   2.64047
    D1        1.06473   0.00026   0.00017  -0.00042  -0.00025   1.06448
    D2        3.06800  -0.00020   0.00001  -0.00429  -0.00428   3.06372
    D3       -0.98914   0.00002  -0.00005   0.00112   0.00108  -0.98806
    D4       -1.02987   0.00023   0.00012   0.00025   0.00037  -1.02950
    D5        0.97340  -0.00024  -0.00005  -0.00361  -0.00366   0.96974
    D6       -3.08374  -0.00001  -0.00010   0.00180   0.00170  -3.08204
    D7       -3.12169   0.00020   0.00011  -0.00007   0.00004  -3.12165
    D8       -1.11842  -0.00026  -0.00005  -0.00394  -0.00399  -1.12241
    D9        1.10762  -0.00004  -0.00010   0.00147   0.00137   1.10899
   D10        3.04022  -0.00026   0.00038  -0.01892  -0.01855   3.02167
   D11        0.91272  -0.00032   0.00035  -0.01942  -0.01907   0.89365
   D12       -0.98724  -0.00008   0.00025  -0.01306  -0.01281  -1.00005
   D13       -0.68788   0.00154   0.00011   0.44937   0.44948  -0.23839
   D14       -1.04285  -0.00012   0.00001  -0.00399  -0.00398  -1.04683
   D15       -3.11389   0.00007   0.00012  -0.00309  -0.00297  -3.11686
   D16        1.06322  -0.00012   0.00010  -0.00598  -0.00588   1.05734
   D17       -3.13838  -0.00002  -0.00008  -0.00016  -0.00024  -3.13862
   D18        1.07377   0.00018   0.00003   0.00073   0.00076   1.07453
   D19       -1.03231  -0.00002   0.00001  -0.00215  -0.00215  -1.03445
   D20        1.05310  -0.00008  -0.00002  -0.00239  -0.00241   1.05068
   D21       -1.01794   0.00012   0.00008  -0.00150  -0.00141  -1.01935
   D22       -3.12401  -0.00008   0.00006  -0.00438  -0.00432  -3.12833
   D23        3.10958   0.00012  -0.00019   0.01181   0.01160   3.12118
   D24       -1.10896   0.00018   0.00008   0.01197   0.01206  -1.09690
   D25        1.12078  -0.00023  -0.00008   0.00576   0.00568   1.12647
   D26       -1.04962   0.00017  -0.00014   0.01089   0.01073  -1.03888
   D27        1.01503   0.00024   0.00013   0.01105   0.01119   1.02622
   D28       -3.03841  -0.00018  -0.00003   0.00484   0.00482  -3.03359
   D29        0.98845   0.00007  -0.00022   0.01063   0.01040   0.99884
   D30        3.05310   0.00014   0.00005   0.01079   0.01085   3.06395
   D31       -1.00035  -0.00028  -0.00011   0.00459   0.00448  -0.99587
   D32        1.12055   0.00017  -0.00018  -0.05053  -0.05073   1.06982
   D33       -0.90567   0.00016  -0.00031  -0.04629  -0.04661  -0.95229
   D34       -3.05698   0.00005  -0.00016  -0.05238  -0.05256  -3.10954
   D35       -1.02514  -0.00064  -0.00030  -0.05773  -0.05802  -1.08316
   D36       -3.05136  -0.00065  -0.00042  -0.05349  -0.05390  -3.10526
   D37        1.08052  -0.00076  -0.00028  -0.05958  -0.05985   1.02067
   D38       -3.09623   0.00002  -0.00027  -0.04947  -0.04974   3.13722
   D39        1.16073   0.00001  -0.00039  -0.04523  -0.04562   1.11511
   D40       -0.99057  -0.00010  -0.00025  -0.05132  -0.05157  -1.04214
   D41        0.89511  -0.00032  -0.00042  -0.00706  -0.00748   0.88763
   D42        2.99541  -0.00012  -0.00026  -0.00947  -0.00973   2.98568
   D43       -1.16283  -0.00062  -0.00026  -0.01537  -0.01563  -1.17846
   D44       -1.28298   0.00125   0.00073   0.07373   0.07446  -1.20852
         Item               Value     Threshold  Converged?
 Maximum Force            0.002453     0.000450     NO 
 RMS     Force            0.000510     0.000300     NO 
 Maximum Displacement     1.704936     0.001800     NO 
 RMS     Displacement     0.392219     0.001200     NO 
 Predicted change in Energy=-6.469344D-04
 GradGradGradGradGradGradGradGradGradGradGradGradGradGradGradGradGradGrad

                          Input orientation:                          
 ---------------------------------------------------------------------
 Center     Atomic      Atomic             Coordinates (Angstroms)
 Number     Number       Type             X           Y           Z
 ---------------------------------------------------------------------
      1          1           0        2.316595   -2.109941   -0.842743
      2          6           0        2.730745   -1.551912   -0.007835
      3          1           0        2.609147   -2.140451    0.897780
      4          1           0        3.793054   -1.404664   -0.182444
      5          6           0        2.027456   -0.221698    0.136289
      6          1           0        0.940548   -0.357349    0.336210
      7          1           0        2.355704    0.350456    1.015206
      8          8           0        2.049827    0.569335   -0.959468
      9          1           0       -1.940821   -2.252657    0.851123
     10          6           0       -2.254450   -1.920242   -0.135064
     11          1           0       -1.569380   -2.343428   -0.867412
     12          1           0       -3.244199   -2.323596   -0.330292
     13          6           0       -2.258528   -0.404030   -0.212888
     14          1           0       -2.944443    0.009118    0.525460
     15          1           0       -2.598173   -0.082109   -1.196793
     16          6           0       -0.872944    0.178421    0.040281
     17          6           0       -0.953615    1.758735   -0.087794
     18          1           0       -1.644416    2.115270    0.671357
     19          1           0       -1.389453    1.912268   -1.078715
     20          8           0        0.245100    2.413944    0.079586
     21          1           0        0.910344    2.013724   -0.490071
     22          8           0       -0.387842   -0.070008    1.256488
     23          1           0       -0.167108   -0.126078   -0.751040
 ---------------------------------------------------------------------
                    Distance matrix (angstroms):
                    1          2          3          4          5
     1  H    0.000000
     2  C    1.086272   0.000000
     3  H    1.765201   1.086878   0.000000
     4  H    1.764466   1.086586   1.763491   0.000000
     5  C    2.146525   1.511574   2.144725   2.149031   0.000000
     6  H    2.520916   2.179484   2.505800   3.082639   1.113436
     7  H    3.083351   2.192321   2.506519   2.565304   1.098909
     8  O    2.695053   2.422590   3.332439   2.745775   1.351634
     9  H    4.584227   4.801289   4.551590   5.887671   4.514754
    10  C    4.629390   5.000403   4.976930   6.069627   4.614478
    11  H    3.893061   4.456057   4.540615   5.486907   4.294925
    12  H    5.588442   6.033194   5.983591   7.098536   5.694385
    13  C    4.923272   5.123722   5.286114   6.133827   4.304048
    14  H    5.834459   5.910074   5.966710   6.920533   4.992446
    15  H    5.328452   5.654317   5.978310   6.604986   4.815915
    16  C    4.023617   3.997867   4.270530   4.932271   2.929442
    17  C    5.121609   4.953916   5.372921   5.704990   3.585960
    18  H    5.986194   5.749049   6.021231   6.533375   4.385244
    19  H    5.474362   5.488475   6.026596   6.218016   4.207768
    20  O    5.060367   4.681248   5.196217   5.219042   3.182234
    21  H    4.371102   4.032390   4.697790   4.482190   2.576311
    22  O    3.985233   3.676974   3.660239   4.618628   2.666743
    23  H    3.180080   3.314047   3.805771   4.200115   2.369094
                    6          7          8          9         10
     6  H    0.000000
     7  H    1.721827   0.000000
     8  O    1.941140   2.010175   0.000000
     9  H    3.487064   5.026255   5.212211   0.000000
    10  C    3.587861   5.266185   5.040281   1.086935   0.000000
    11  H    3.419496   5.119330   4.646646   1.760560   1.088459
    12  H    4.671451   6.349789   6.065610   1.760559   1.086467
    13  C    3.246194   4.834108   4.479592   2.156497   1.518213
    14  H    3.906824   5.333659   5.240380   2.495784   2.152861
    15  H    3.866316   5.442513   4.699426   3.055708   2.150383
    16  C    1.913995   3.377016   3.113663   2.776323   2.518669
    17  C    2.871488   3.761841   3.345915   4.236438   3.902471
    18  H    3.592800   4.385631   4.323995   4.381662   4.160266
    19  H    3.547123   4.566176   3.694095   4.623297   4.040646
    20  O    2.868723   3.096452   2.781951   5.210632   5.007893
    21  H    2.511104   2.668592   1.898687   5.303767   5.061427
    22  O    1.641370   2.786046   3.355808   2.709248   2.973888
    23  H    1.569236   3.116294   2.332775   3.199269   2.820541
                   11         12         13         14         15
    11  H    0.000000
    12  H    1.758952   0.000000
    13  C    2.159767   2.161033   0.000000
    14  H    3.060288   2.502742   1.089187   0.000000
    15  H    2.506087   2.488461   1.089523   1.759085   0.000000
    16  C    2.769233   3.467025   1.524201   2.134285   2.138842
    17  C    4.220748   4.687324   2.529031   2.720411   2.706133
    18  H    4.717354   4.823498   2.739689   2.479362   3.037781
    19  H    4.264735   4.684310   2.621103   2.934850   2.335055
    20  O    5.178970   5.898092   3.780830   4.019351   3.992947
    21  H    5.027543   6.008169   3.995512   4.461965   4.147489
    22  O    3.327976   3.969295   2.402104   2.660240   3.302166
    23  H    2.626128   3.804550   2.177362   3.059628   2.471984
                   16         17         18         19         20
    16  C    0.000000
    17  C    1.587546   0.000000
    18  H    2.178259   1.086570   0.000000
    19  H    2.127241   1.093367   1.780159   0.000000
    20  O    2.499826   1.376311   2.002416   2.065213   0.000000
    21  H    2.613374   1.923847   2.808207   2.376102   0.962930
    22  O    1.332742   2.339122   2.587817   3.222703   2.820591
    23  H    1.103228   2.147326   3.037975   2.399240   2.703991
                   21         22         23
    21  H    0.000000
    22  O    3.012921   0.000000
    23  H    2.409929   2.020405   0.000000
 Stoichiometry    C6H14O3(3)
 Framework group  C1[X(C6H14O3)]
 Deg. of freedom    63
 Full point group                 C1      NOp   1
 Largest Abelian subgroup         C1      NOp   1
 Largest concise Abelian subgroup C1      NOp   1
                         Standard orientation:                         
 ---------------------------------------------------------------------
 Center     Atomic      Atomic             Coordinates (Angstroms)
 Number     Number       Type             X           Y           Z
 ---------------------------------------------------------------------
      1          1           0        2.244463   -2.202771   -0.804799
      2          6           0        2.641832   -1.674034    0.056899
      3          1           0        2.470475   -2.277789    0.944265
      4          1           0        3.713533   -1.552695   -0.075022
      5          6           0        1.969721   -0.328126    0.204058
      6          1           0        0.872808   -0.437723    0.360612
      7          1           0        2.280006    0.216189    1.106856
      8          8           0        2.054558    0.484730   -0.872503
      9          1           0       -2.075896   -2.262718    0.726881
     10          6           0       -2.343175   -1.901172   -0.262702
     11          1           0       -1.642720   -2.327789   -0.978316
     12          1           0       -3.335397   -2.272739   -0.503211
     13          6           0       -2.303471   -0.384135   -0.307340
     14          1           0       -3.005265    0.032348    0.414016
     15          1           0       -2.597105   -0.032402   -1.295836
     16          6           0       -0.913188    0.154227    0.009627
     17          6           0       -0.946379    1.738504   -0.086641
     18          1           0       -1.655362    2.098109    0.654075
     19          1           0       -1.340378    1.924765   -1.089399
     20          8           0        0.262418    2.356559    0.139300
     21          1           0        0.937573    1.950041   -0.414002
     22          8           0       -0.481001   -0.132952    1.237204
     23          1           0       -0.186575   -0.153116   -0.761532
 ---------------------------------------------------------------------
 Rotational constants (GHZ):           1.6960562           1.0702133           0.7503372
 Standard basis: Aug-CC-pVTZ (5D, 7F)
 There are   845 symmetry adapted cartesian basis functions of A   symmetry.
 There are   736 symmetry adapted basis functions of A   symmetry.
   736 basis functions,  1026 primitive gaussians,   845 cartesian basis functions
    38 alpha electrons       36 beta electrons
       nuclear repulsion energy       496.0371594302 Hartrees.
 NAtoms=   23 NActive=   23 NUniq=   23 SFac= 1.00D+00 NAtFMM=   60 NAOKFM=F Big=F
 Integral buffers will be    131072 words long.
 Raffenetti 2 integral format.
 Two-electron integral symmetry is turned on.
 Nuclear repulsion after empirical dispersion term =      496.0232793395 Hartrees.
 One-electron integrals computed using PRISM.
 NBasis=   736 RedAO= T EigKep=  2.06D-06  NBF=   736
 NBsUse=   736 1.00D-06 EigRej= -1.00D+00 NBFU=   736
 Initial guess from the checkpoint file:  "Reverse-wb-opt.chk"
 B after Tr=     0.000000    0.000000    0.000000
         Rot=    0.999853   -0.007873    0.009864    0.011609 Ang=  -1.97 deg.
 Initial guess <Sx>= 0.0000 <Sy>= 0.0000 <Sz>= 1.0000 <S**2>= 2.0110 S= 1.0037
 ExpMin= 2.53D-02 ExpMax= 1.53D+04 ExpMxC= 5.22D+02 IAcc=3 IRadAn=         7 AccDes= 0.00D+00
 Harris functional with IExCor= 4639 and IRadAn=       7 diagonalized for initial guess.
 HarFok:  IExCor= 4639 AccDes= 0.00D+00 IRadAn=         7 IDoV= 1 UseB2=F ITyADJ=14
 ICtDFT=  3500011 ScaDFX=  1.000000  1.000000  1.000000  1.000000
 FoFCou: FMM=F IPFlag=           0 FMFlag=      100000 FMFlg1=           0
         NFxFlg=           0 DoJE=T BraDBF=F KetDBF=T FulRan=T
         wScrn=  0.000000 ICntrl=       500 IOpCl=  0 I1Cent=   200000004 NGrid=           0
         NMat0=    1 NMatS0=      1 NMatT0=    0 NMatD0=    1 NMtDS0=    0 NMtDT0=    0
 Petite list used in FoFCou.
 Requested convergence on RMS density matrix=1.00D-08 within 128 cycles.
 Requested convergence on MAX density matrix=1.00D-06.
 Requested convergence on             energy=1.00D-06.
 No special actions if energy rises.
 Restarting incremental Fock formation.
 SCF Done:  E(UwB97XD) =  -462.604823393     A.U. after   27 cycles
            NFock= 27  Conv=0.60D-08     -V/T= 2.0053
 <Sx>= 0.0000 <Sy>= 0.0000 <Sz>= 1.0000 <S**2>= 2.0119 S= 1.0040
 <L.S>=  0.00000000000    
 Annihilation of the first spin contaminant:
 S**2 before annihilation     2.0119,   after     2.0001
 Calling FoFJK, ICntrl=      2127 FMM=F ISym2X=0 I1Cent= 0 IOpClX= 1 NMat=1 NMatS=1 NMatT=0.
 ***** Axes restored to original set *****
 -------------------------------------------------------------------
 Center     Atomic                   Forces (Hartrees/Bohr)
 Number     Number              X              Y              Z
 -------------------------------------------------------------------
      1        1          -0.000355357   -0.001542277   -0.002076714
      2        6          -0.000539422   -0.000900369    0.000371819
      3        1          -0.000071840   -0.001436161    0.001876760
      4        1           0.002073343   -0.000185870   -0.000443666
      5        6           0.022486019    0.007698542   -0.010257807
      6        1           0.023098258   -0.004170456    0.010623261
      7        1          -0.001191478   -0.001198437    0.002776361
      8        8          -0.002504577   -0.003817415   -0.000388252
      9        1           0.000306623   -0.001009199    0.001572977
     10        6           0.001016453   -0.000685476    0.000229570
     11        1           0.001075859   -0.001116878   -0.001205735
     12        1          -0.001646222   -0.000446270   -0.000466335
     13        6          -0.003535401    0.001099405    0.002559293
     14        1          -0.001685625    0.000459349    0.000796828
     15        1           0.000359558    0.001342549   -0.001383962
     16        6          -0.011555421    0.001266719   -0.003242891
     17        6          -0.000444313    0.006554252    0.001397277
     18        1          -0.001059616    0.000389213    0.001080354
     19        1          -0.000568057   -0.000241366   -0.002283498
     20        8          -0.005156307    0.002546458    0.002685580
     21        1           0.007117252   -0.002207146   -0.003308741
     22        8          -0.018798481   -0.002658779    0.004579698
     23        1          -0.008421251    0.000259611   -0.005492175
 -------------------------------------------------------------------
 Cartesian Forces:  Max     0.023098258 RMS     0.005661556

 GradGradGradGradGradGradGradGradGradGradGradGradGradGradGradGradGradGrad
 Berny optimization.
 Using GEDIIS/GDIIS optimizer.
 FormGI is forming the generalized inverse of G from B-inverse, IUseBI=4.
 Internal  Forces:  Max     0.148384727 RMS     0.030895281
 Search for a local minimum.
 Step number   3 out of a maximum of  115
 All quantities printed in internal units (Hartrees-Bohrs-Radians)
 Mixed Optimization -- RFO/linear search
 Update second derivatives using D2CorX and points    1    3    2
 DE=  2.35D-02 DEPred=-6.47D-04 R=-3.64D+01
 Trust test=-3.64D+01 RLast= 4.87D-01 DXMaxT set to 1.65D-01
 ITU= -1  1  0
 Use linear search instead of GDIIS.
     Eigenvalues ---    0.00217   0.00230   0.00328   0.00421   0.00557
     Eigenvalues ---    0.01845   0.02072   0.03586   0.04303   0.04705
     Eigenvalues ---    0.04764   0.04818   0.04873   0.05014   0.05507
     Eigenvalues ---    0.05515   0.05552   0.05660   0.05694   0.06074
     Eigenvalues ---    0.07306   0.08110   0.08569   0.11521   0.12034
     Eigenvalues ---    0.12478   0.14068   0.14362   0.14833   0.15947
     Eigenvalues ---    0.16000   0.16000   0.16000   0.16000   0.16000
     Eigenvalues ---    0.16027   0.19525   0.21554   0.21927   0.22087
     Eigenvalues ---    0.23409   0.23782   0.28420   0.29388   0.30032
     Eigenvalues ---    0.31057   0.32419   0.32884   0.33579   0.33855
     Eigenvalues ---    0.33964   0.34008   0.34078   0.34125   0.34133
     Eigenvalues ---    0.34190   0.34266   0.34739   0.47168   0.49058
     Eigenvalues ---    0.51109   0.57036   1.65161
 RFO step:  Lambda=-2.52350388D-03 EMin= 2.16804371D-03
 Quartic linear search produced a step of -0.95234.
 Iteration  1 RMS(Cart)=  0.27482585 RMS(Int)=  0.01558063
 Iteration  2 RMS(Cart)=  0.13531232 RMS(Int)=  0.00304754
 Iteration  3 RMS(Cart)=  0.00507606 RMS(Int)=  0.00001275
 Iteration  4 RMS(Cart)=  0.00001525 RMS(Int)=  0.00001039
 Iteration  5 RMS(Cart)=  0.00000000 RMS(Int)=  0.00001039
 Variable       Old X    -DE/DX   Delta X   Delta X   Delta X     New X
                                 (Linear)    (Quad)   (Total)
    R1        2.05276   0.00252   0.00534  -0.00314   0.00220   2.05495
    R2        2.05390   0.00235   0.00548  -0.00292   0.00256   2.05646
    R3        2.05335   0.00207   0.00551  -0.00337   0.00214   2.05549
    R4        2.85646   0.00412   0.00785  -0.00365   0.00420   2.86066
    R5        2.10409  -0.02013   0.00599  -0.00588   0.00011   2.10420
    R6        2.07664   0.00124   0.00474  -0.00198   0.00276   2.07939
    R7        2.55422   0.00259   0.01036  -0.00716   0.00320   2.55742
    R8        3.58800   0.02941  -0.00553   0.03014   0.02461   3.61261
    R9        2.05401   0.00182   0.00474  -0.00252   0.00222   2.05623
   R10        2.05689   0.00192   0.00498  -0.00268   0.00230   2.05919
   R11        2.05312   0.00175   0.00562  -0.00333   0.00229   2.05541
   R12        2.86901   0.00326   0.00691  -0.00156   0.00535   2.87435
   R13        2.05826   0.00178   0.00458  -0.00231   0.00227   2.06053
   R14        2.05890   0.00153   0.00511  -0.00283   0.00228   2.06118
   R15        2.88032   0.00352   0.00979  -0.00379   0.00600   2.88632
   R16        3.00003  -0.00086   0.02020  -0.01534   0.00487   3.00489
   R17        2.51852  -0.00217   0.00478  -0.00194   0.00284   2.52136
   R18        2.08480  -0.00152   0.00479  -0.00282   0.00197   2.08677
   R19        2.05332   0.00156   0.00272  -0.00074   0.00199   2.05530
   R20        2.06616   0.00226   0.00416  -0.00173   0.00243   2.06860
   R21        2.60085   0.03690   0.00625  -0.00108   0.00517   2.60602
   R22        1.81967   0.03834   0.01314  -0.00768   0.00546   1.82513
    A1        1.89609  -0.00029  -0.00013  -0.00050  -0.00064   1.89546
    A2        1.89531  -0.00066  -0.00172   0.00097  -0.00075   1.89455
    A3        1.92620   0.00063   0.00196  -0.00171   0.00025   1.92645
    A4        1.89300  -0.00036  -0.00033  -0.00045  -0.00078   1.89222
    A5        1.92306   0.00019  -0.00077   0.00295   0.00218   1.92524
    A6        1.92937   0.00044   0.00092  -0.00126  -0.00033   1.92904
    A7        1.94345  -0.00653  -0.00056  -0.00300  -0.00358   1.93987
    A8        1.97737   0.00163  -0.00156  -0.00092  -0.00248   1.97490
    A9        2.01532  -0.00755  -0.00347   0.00510   0.00164   2.01696
   A10        1.78381  -0.00275   0.00412  -0.00905  -0.00495   1.77886
   A11        1.80598   0.01451   0.00312   0.00527   0.00839   1.81437
   A12        1.91638   0.00221  -0.00035   0.00134   0.00100   1.91738
   A13        1.80787   0.09217   0.02096  -0.00416   0.01680   1.82467
   A14        1.88594  -0.00041   0.00087  -0.00201  -0.00113   1.88481
   A15        1.88847  -0.00013   0.00029  -0.00134  -0.00105   1.88741
   A16        1.93126   0.00069   0.00149  -0.00072   0.00077   1.93203
   A17        1.88402  -0.00012  -0.00057  -0.00048  -0.00105   1.88296
   A18        1.93423   0.00054   0.00227  -0.00150   0.00077   1.93500
   A19        1.93811  -0.00060  -0.00431   0.00585   0.00154   1.93964
   A20        1.92385  -0.00022  -0.00058   0.00010  -0.00048   1.92337
   A21        1.92006   0.00073  -0.00005  -0.00028  -0.00033   1.91973
   A22        1.95053  -0.00013   0.00132   0.00091   0.00223   1.95276
   A23        1.87946  -0.00011   0.00109  -0.00282  -0.00173   1.87773
   A24        1.89118   0.00084   0.00105  -0.00115  -0.00010   1.89108
   A25        1.89703  -0.00112  -0.00285   0.00312   0.00027   1.89729
   A26        1.89737  -0.00626  -0.00731   0.00976   0.00246   1.89983
   A27        1.99460  -0.00904  -0.00546   0.00495  -0.00052   1.99407
   A28        1.93585  -0.00208   0.00340  -0.00800  -0.00459   1.93125
   A29        1.85217   0.00764   0.00634  -0.00463   0.00174   1.85390
   A30        1.82285   0.00296  -0.00275   0.00400   0.00126   1.82411
   A31        1.95006   0.00784   0.00558  -0.00531   0.00026   1.95032
   A32        1.87819  -0.03159   0.00000  -0.00191  -0.00192   1.87627
   A33        1.80612  -0.02519  -0.00656   0.00557  -0.00100   1.80511
   A34        2.00405   0.10886   0.00403   0.01356   0.01757   2.02162
   A35        1.91102   0.00863   0.00619  -0.01178  -0.00561   1.90541
   A36        1.88867  -0.02872  -0.00067  -0.00406  -0.00476   1.88391
   A37        1.97203  -0.03336  -0.00269  -0.00214  -0.00487   1.96715
   A38        1.90911   0.13732   0.00390   0.02901   0.03292   1.94203
   A39        2.64047   0.13001   0.00172   0.01544   0.01716   2.65763
    D1        1.06448   0.00534   0.00024   0.00599   0.00622   1.07070
    D2        3.06372  -0.00134   0.00408  -0.00791  -0.00383   3.05989
    D3       -0.98806  -0.00355  -0.00103  -0.00219  -0.00321  -0.99128
    D4       -1.02950   0.00517  -0.00035   0.00581   0.00545  -1.02405
    D5        0.96974  -0.00151   0.00349  -0.00809  -0.00459   0.96514
    D6       -3.08204  -0.00372  -0.00162  -0.00236  -0.00398  -3.08602
    D7       -3.12165   0.00521  -0.00004   0.00527   0.00523  -3.11642
    D8       -1.12241  -0.00147   0.00380  -0.00863  -0.00482  -1.12723
    D9        1.10899  -0.00368  -0.00130  -0.00290  -0.00420   1.10479
   D10        3.02167  -0.00178   0.01766  -0.02669  -0.00902   3.01265
   D11        0.89365   0.00044   0.01816  -0.02964  -0.01149   0.88216
   D12       -1.00005  -0.00397   0.01220  -0.02236  -0.01016  -1.01022
   D13       -0.23839  -0.11015  -0.42806   0.35614  -0.07192  -0.31032
   D14       -1.04683  -0.00003   0.00379  -0.00850  -0.00472  -1.05155
   D15       -3.11686  -0.00021   0.00283  -0.00492  -0.00209  -3.11895
   D16        1.05734   0.00080   0.00560  -0.00928  -0.00368   1.05366
   D17       -3.13862  -0.00033   0.00023  -0.00454  -0.00431   3.14026
   D18        1.07453  -0.00051  -0.00072  -0.00096  -0.00168   1.07285
   D19       -1.03445   0.00050   0.00204  -0.00532  -0.00327  -1.03772
   D20        1.05068  -0.00013   0.00230  -0.00681  -0.00451   1.04617
   D21       -1.01935  -0.00031   0.00135  -0.00323  -0.00189  -1.02123
   D22       -3.12833   0.00070   0.00411  -0.00759  -0.00348  -3.13181
   D23        3.12118  -0.00041  -0.01105   0.02564   0.01460   3.13578
   D24       -1.09690  -0.00077  -0.01148   0.02968   0.01818  -1.07872
   D25        1.12647   0.00075  -0.00541   0.01960   0.01419   1.14066
   D26       -1.03888  -0.00019  -0.01022   0.02557   0.01536  -1.02353
   D27        1.02622  -0.00056  -0.01065   0.02961   0.01894   1.04516
   D28       -3.03359   0.00096  -0.00459   0.01953   0.01494  -3.01865
   D29        0.99884  -0.00047  -0.00990   0.02329   0.01340   1.01224
   D30        3.06395  -0.00084  -0.01034   0.02733   0.01698   3.08093
   D31       -0.99587   0.00068  -0.00427   0.01725   0.01299  -0.98288
   D32        1.06982  -0.00811   0.04831  -0.13027  -0.08195   0.98787
   D33       -0.95229   0.00723   0.04439  -0.11877  -0.07435  -1.02664
   D34       -3.10954   0.00222   0.05005  -0.12814  -0.07808   3.09557
   D35       -1.08316   0.00174   0.05525  -0.13901  -0.08377  -1.16693
   D36       -3.10526   0.01708   0.05133  -0.12750  -0.07617   3.10175
   D37        1.02067   0.01207   0.05700  -0.13687  -0.07989   0.94078
   D38        3.13722  -0.01194   0.04737  -0.13279  -0.08544   3.05178
   D39        1.11511   0.00339   0.04345  -0.12129  -0.07784   1.03728
   D40       -1.04214  -0.00162   0.04911  -0.13066  -0.08156  -1.12370
   D41        0.88763   0.01158   0.00713  -0.00650   0.00063   0.88826
   D42        2.98568   0.02105   0.00927  -0.00308   0.00616   2.99184
   D43       -1.17846  -0.00960   0.01488  -0.02217  -0.00726  -1.18572
   D44       -1.20852  -0.14838  -0.07091  -0.23735  -0.30826  -1.51678
         Item               Value     Threshold  Converged?
 Maximum Force            0.148385     0.000450     NO 
 RMS     Force            0.030895     0.000300     NO 
 Maximum Displacement     1.578313     0.001800     NO 
 RMS     Displacement     0.404899     0.001200     NO 
 Predicted change in Energy=-8.930024D-03
 GradGradGradGradGradGradGradGradGradGradGradGradGradGradGradGradGradGrad

                          Input orientation:                          
 ---------------------------------------------------------------------
 Center     Atomic      Atomic             Coordinates (Angstroms)
 Number     Number       Type             X           Y           Z
 ---------------------------------------------------------------------
      1          1           0        2.823243   -2.171254   -0.544577
      2          6           0        3.301053   -1.438697    0.101621
      3          1           0        3.444354   -1.883710    1.084308
      4          1           0        4.277657   -1.197187   -0.311962
      5          6           0        2.447086   -0.193331    0.208294
      6          1           0        1.453598   -0.424549    0.654827
      7          1           0        2.848080    0.546850    0.916916
      8          8           0        2.145188    0.409978   -0.964895
      9          1           0       -2.395829   -2.279506    0.696866
     10          6           0       -2.754705   -1.845086   -0.233977
     11          1           0       -2.195816   -2.296228   -1.053434
     12          1           0       -3.800970   -2.117275   -0.353499
     13          6           0       -2.578642   -0.334293   -0.225187
     14          1           0       -3.142995    0.105764    0.597490
     15          1           0       -2.962718    0.091312   -1.153109
     16          6           0       -1.112976    0.067197   -0.071870
     17          6           0       -1.011333    1.654044   -0.080297
     18          1           0       -1.649875    2.026956    0.717273
     19          1           0       -1.444217    1.931318   -1.046732
     20          8           0        0.251186    2.176265    0.107056
     21          1           0        0.889967    1.773079   -0.494778
     22          8           0       -0.550671   -0.336243    1.068859
     23          1           0       -0.527516   -0.252294   -0.951970
 ---------------------------------------------------------------------
                    Distance matrix (angstroms):
                    1          2          3          4          5
     1  H    0.000000
     2  C    1.087435   0.000000
     3  H    1.766841   1.088230   0.000000
     4  H    1.765853   1.087720   1.765015   0.000000
     5  C    2.149532   1.513794   2.149261   2.151600   0.000000
     6  H    2.522990   2.178904   2.505337   3.083336   1.113495
     7  H    3.086206   2.193692   2.508223   2.568170   1.100368
     8  O    2.701700   2.427154   3.338872   2.748950   1.353328
     9  H    5.365781   5.789278   5.866388   6.835537   5.295720
    10  C    5.596102   6.078649   6.337799   7.062575   5.475630
    11  H    5.046336   5.681996   6.045794   6.607838   5.250778
    12  H    6.627188   7.148869   7.390302   8.130960   6.561659
    13  C    5.714612   5.991437   6.355466   6.910930   5.046357
    14  H    6.487305   6.645073   6.898418   7.588865   5.611590
    15  H    6.242344   6.568874   7.068049   7.402080   5.585734
    16  C    4.552795   4.667062   5.090388   5.542133   3.580560
    17  C    5.436216   5.309879   5.807337   6.013037   3.931507
    18  H    6.263068   6.074658   6.432666   6.825692   4.687625
    19  H    5.940915   5.932394   6.556973   6.562566   4.607761
    20  O    5.093233   4.729658   5.256875   5.269556   3.232215
    21  H    4.392926   4.060114   4.731861   4.509140   2.604937
    22  O    4.165782   4.121496   4.284287   5.095159   3.122106
    23  H    3.882778   4.144339   4.752231   4.938838   3.193422
                    6          7          8          9         10
     6  H    0.000000
     7  H    1.719559   0.000000
     8  O    1.948905   2.013456   0.000000
     9  H    4.273257   5.961148   5.533137   0.000000
    10  C    4.529648   6.199766   5.443207   1.088109   0.000000
    11  H    4.442922   6.116065   5.116219   1.761770   1.089677
    12  H    5.611821   7.274708   6.489808   1.761819   1.087678
    13  C    4.128139   5.615169   4.838974   2.160429   1.521042
    14  H    4.627439   6.015776   5.522542   2.501529   2.155904
    15  H    4.799853   6.185296   5.121296   3.060154   2.153534
    16  C    2.712417   4.110685   3.395677   2.782747   2.525545
    17  C    3.307090   4.137074   3.506257   4.241890   3.912400
    18  H    3.955417   4.739428   4.454976   4.370638   4.137419
    19  H    4.103991   4.918992   3.899359   4.655829   4.079115
    20  O    2.917204   3.170918   2.802872   5.216173   5.032191
    21  H    2.543391   2.707531   1.911710   5.351627   5.142253
    22  O    2.048491   3.514889   3.458418   2.705413   2.971827
    23  H    2.556615   3.940306   2.753564   3.212295   2.830701
                   11         12         13         14         15
    11  H    0.000000
    12  H    1.760243   0.000000
    13  C    2.163732   2.165543   0.000000
    14  H    3.064680   2.505836   1.090387   0.000000
    15  H    2.509665   2.493972   1.090730   1.759916   0.000000
    16  C    2.778810   3.475132   1.527375   2.137874   2.142709
    17  C    4.237292   4.698890   2.535929   2.720395   2.720471
    18  H    4.703549   4.790450   2.706721   2.436131   2.994763
    19  H    4.293844   4.735607   2.663616   2.986966   2.388051
    20  O    5.228551   5.921703   3.797527   4.005991   4.032893
    21  H    5.137452   6.095876   4.067547   4.498641   4.254988
    22  O    3.324480   3.969839   2.405665   2.671648   3.307252
    23  H    2.640300   3.814685   2.177625   3.061007   2.467535
                   16         17         18         19         20
    16  C    0.000000
    17  C    1.590122   0.000000
    18  H    2.179831   1.087620   0.000000
    19  H    2.129560   1.094653   1.778527   0.000000
    20  O    2.518158   1.379047   2.002172   2.065337   0.000000
    21  H    2.664707   1.949591   2.825654   2.403769   0.965818
    22  O    1.334247   2.343931   2.629938   3.227380   2.807265
    23  H    1.104270   2.151283   3.039909   2.370123   2.761487
                   21         22         23
    21  H    0.000000
    22  O    2.994935   0.000000
    23  H    2.514044   2.022704   0.000000
 Stoichiometry    C6H14O3(3)
 Framework group  C1[X(C6H14O3)]
 Deg. of freedom    63
 Full point group                 C1      NOp   1
 Largest Abelian subgroup         C1      NOp   1
 Largest concise Abelian subgroup C1      NOp   1
                         Standard orientation:                         
 ---------------------------------------------------------------------
 Center     Atomic      Atomic             Coordinates (Angstroms)
 Number     Number       Type             X           Y           Z
 ---------------------------------------------------------------------
      1          1           0        2.757438   -2.190466   -0.598883
      2          6           0        3.248621   -1.485796    0.067971
      3          1           0        3.386690   -1.962736    1.036325
      4          1           0        4.228176   -1.247865   -0.340678
      5          6           0        2.415489   -0.230425    0.214626
      6          1           0        1.419292   -0.458793    0.656566
      7          1           0        2.830126    0.481227    0.944310
      8          8           0        2.121040    0.413101   -0.938921
      9          1           0       -2.460032   -2.250872    0.652503
     10          6           0       -2.813709   -1.782562   -0.263783
     11          1           0       -2.264078   -2.217702   -1.098021
     12          1           0       -3.864565   -2.033822   -0.388737
     13          6           0       -2.612796   -0.275820   -0.209638
     14          1           0       -3.168066    0.148234    0.627498
     15          1           0       -2.991809    0.184004   -1.123205
     16          6           0       -1.140398    0.096769   -0.048091
     17          6           0       -1.012681    1.681262   -0.008652
     18          1           0       -1.643288    2.040188    0.801548
     19          1           0       -1.443017    1.994812   -0.965084
     20          8           0        0.258659    2.176802    0.191115
     21          1           0        0.889427    1.781672   -0.424358
     22          8           0       -0.582359   -0.350286    1.078386
     23          1           0       -0.562164   -0.205393   -0.939021
 ---------------------------------------------------------------------
 Rotational constants (GHZ):           1.9361729           0.8112617           0.6351896
 Standard basis: Aug-CC-pVTZ (5D, 7F)
 There are   845 symmetry adapted cartesian basis functions of A   symmetry.
 There are   736 symmetry adapted basis functions of A   symmetry.
   736 basis functions,  1026 primitive gaussians,   845 cartesian basis functions
    38 alpha electrons       36 beta electrons
       nuclear repulsion energy       478.9817978980 Hartrees.
 NAtoms=   23 NActive=   23 NUniq=   23 SFac= 1.00D+00 NAtFMM=   60 NAOKFM=F Big=F
 Integral buffers will be    131072 words long.
 Raffenetti 2 integral format.
 Two-electron integral symmetry is turned on.
 Nuclear repulsion after empirical dispersion term =      478.9688947894 Hartrees.
 One-electron integrals computed using PRISM.
 NBasis=   736 RedAO= T EigKep=  3.66D-06  NBF=   736
 NBsUse=   736 1.00D-06 EigRej= -1.00D+00 NBFU=   736
 Lowest energy guess from the checkpoint file:  "Reverse-wb-opt.chk"
 B after Tr=     0.000000    0.000000    0.000000
         Rot=    0.999759   -0.020869   -0.000529    0.006849 Ang=  -2.52 deg.
 B after Tr=     0.000000    0.000000    0.000000
         Rot=    0.999874   -0.010948   -0.010687   -0.004342 Ang=  -1.82 deg.
 Initial guess <Sx>= 0.0000 <Sy>= 0.0000 <Sz>= 1.0000 <S**2>= 2.0108 S= 1.0036
 Requested convergence on RMS density matrix=1.00D-08 within 128 cycles.
 Requested convergence on MAX density matrix=1.00D-06.
 Requested convergence on             energy=1.00D-06.
 No special actions if energy rises.
 Restarting incremental Fock formation.
 SCF Done:  E(UwB97XD) =  -462.627404415     A.U. after   24 cycles
            NFock= 24  Conv=0.75D-08     -V/T= 2.0058
 <Sx>= 0.0000 <Sy>= 0.0000 <Sz>= 1.0000 <S**2>= 2.0108 S= 1.0036
 <L.S>=  0.00000000000    
 Annihilation of the first spin contaminant:
 S**2 before annihilation     2.0108,   after     2.0001
 Calling FoFJK, ICntrl=      2127 FMM=F ISym2X=0 I1Cent= 0 IOpClX= 1 NMat=1 NMatS=1 NMatT=0.
 ***** Axes restored to original set *****
 -------------------------------------------------------------------
 Center     Atomic                   Forces (Hartrees/Bohr)
 Number     Number              X              Y              Z
 -------------------------------------------------------------------
      1        1          -0.000300887   -0.000945145   -0.000792913
      2        6           0.000358484    0.000090253   -0.000019729
      3        1           0.000184292   -0.000537064    0.001098422
      4        1           0.001275132   -0.000048704   -0.000544303
      5        6           0.002002250    0.000788188   -0.003169684
      6        1          -0.001769369    0.000555423    0.001388688
      7        1           0.000064580    0.000979180    0.001273835
      8        8          -0.000760196   -0.000593993   -0.000607446
      9        1           0.000305626   -0.000474603    0.000916208
     10        6           0.000437058   -0.000052688   -0.000195062
     11        1           0.000478546   -0.000691814   -0.000850597
     12        1          -0.001092749   -0.000092146   -0.000176319
     13        6          -0.000233864    0.000287240    0.000424087
     14        1          -0.000752170    0.000253096    0.000749952
     15        1          -0.000292036    0.000835739   -0.000918737
     16        6           0.000979564   -0.000002926   -0.002312417
     17        6           0.000088779    0.002076368   -0.000715563
     18        1          -0.000123161    0.000318756    0.000998894
     19        1          -0.000828639    0.000283411   -0.001004722
     20        8          -0.001267923    0.001909743    0.002159403
     21        1           0.001184698   -0.002242564   -0.001502228
     22        8          -0.001892030   -0.002192122    0.004109917
     23        1           0.001954014   -0.000503630   -0.000309685
 -------------------------------------------------------------------
 Cartesian Forces:  Max     0.004109917 RMS     0.001194222

 GradGradGradGradGradGradGradGradGradGradGradGradGradGradGradGradGradGrad
 Berny optimization.
 Using GEDIIS/GDIIS optimizer.
 FormGI is forming the generalized inverse of G from B-inverse, IUseBI=4.
 Internal  Forces:  Max     0.007688215 RMS     0.001534332
 Search for a local minimum.
 Step number   4 out of a maximum of  115
 All quantities printed in internal units (Hartrees-Bohrs-Radians)
 Mixed Optimization -- RFO/linear search
 Update second derivatives using D2CorX and points    1    3    4    2
 DE=  9.59D-04 DEPred=-8.93D-03 R=-1.07D-01
 Trust test=-1.07D-01 RLast= 6.06D-01 DXMaxT set to 8.25D-02
 ITU= -1 -1  1  0
 Use linear search instead of GDIIS.
 Energy rises -- skip Quadratic/GDIIS search.
 Quartic linear search produced a step of -0.81758.
 Iteration  1 RMS(Cart)=  0.13090493 RMS(Int)=  0.01172410
 Iteration  2 RMS(Cart)=  0.06926743 RMS(Int)=  0.00221729
 Iteration  3 RMS(Cart)=  0.00260010 RMS(Int)=  0.00000400
 Iteration  4 RMS(Cart)=  0.00000563 RMS(Int)=  0.00000257
 Iteration  5 RMS(Cart)=  0.00000000 RMS(Int)=  0.00000257
 Variable       Old X    -DE/DX   Delta X   Delta X   Delta X     New X
                                 (Linear)    (Quad)   (Total)
    R1        2.05495   0.00124   0.00279   0.00000   0.00279   2.05774
    R2        2.05646   0.00124   0.00261   0.00000   0.00261   2.05907
    R3        2.05549   0.00134   0.00298   0.00000   0.00298   2.05847
    R4        2.86066   0.00206   0.00331   0.00000   0.00331   2.86396
    R5        2.10420   0.00202   0.00505   0.00000   0.00505   2.10926
    R6        2.07939   0.00150   0.00181   0.00000   0.00181   2.08121
    R7        2.55742  -0.00065   0.00628   0.00000   0.00628   2.56370
    R8        3.61261   0.00083  -0.02486   0.00000  -0.02486   3.58774
    R9        2.05623   0.00107   0.00225   0.00000   0.00225   2.05848
   R10        2.05919   0.00117   0.00239   0.00000   0.00239   2.06158
   R11        2.05541   0.00109   0.00295   0.00000   0.00295   2.05837
   R12        2.87435   0.00129   0.00156   0.00000   0.00156   2.87591
   R13        2.06053   0.00106   0.00208   0.00000   0.00208   2.06261
   R14        2.06118   0.00121   0.00252   0.00000   0.00252   2.06370
   R15        2.88632   0.00109   0.00350   0.00000   0.00350   2.88982
   R16        3.00489   0.00264   0.01337   0.00000   0.01337   3.01826
   R17        2.52136   0.00338   0.00178   0.00000   0.00178   2.52314
   R18        2.08677   0.00143   0.00250   0.00000   0.00250   2.08927
   R19        2.05530   0.00091   0.00072   0.00000   0.00072   2.05602
   R20        2.06860   0.00129   0.00159   0.00000   0.00159   2.07018
   R21        2.60602   0.00077   0.00114   0.00000   0.00114   2.60716
   R22        1.82513   0.00409   0.00682   0.00000   0.00682   1.83195
    A1        1.89546  -0.00011   0.00040   0.00000   0.00040   1.89586
    A2        1.89455  -0.00036  -0.00086   0.00000  -0.00086   1.89369
    A3        1.92645   0.00026   0.00148   0.00000   0.00148   1.92793
    A4        1.89222  -0.00018   0.00035   0.00000   0.00035   1.89257
    A5        1.92524  -0.00006  -0.00244   0.00000  -0.00244   1.92280
    A6        1.92904   0.00044   0.00107   0.00000   0.00107   1.93010
    A7        1.93987   0.00079   0.00245   0.00000   0.00245   1.94232
    A8        1.97490   0.00004   0.00069   0.00000   0.00069   1.97558
    A9        2.01696   0.00006  -0.00432   0.00000  -0.00431   2.01264
   A10        1.77886  -0.00068   0.00759   0.00000   0.00759   1.78645
   A11        1.81437  -0.00025  -0.00418   0.00000  -0.00418   1.81019
   A12        1.91738  -0.00006  -0.00112   0.00000  -0.00112   1.91626
   A13        1.82467   0.00202   0.00426   0.00000   0.00426   1.82893
   A14        1.88481  -0.00013   0.00167   0.00000   0.00167   1.88648
   A15        1.88741   0.00008   0.00111   0.00000   0.00111   1.88852
   A16        1.93203   0.00009   0.00065   0.00000   0.00065   1.93268
   A17        1.88296  -0.00005   0.00037   0.00000   0.00037   1.88333
   A18        1.93500   0.00039   0.00132   0.00000   0.00132   1.93631
   A19        1.93964  -0.00037  -0.00496   0.00000  -0.00496   1.93469
   A20        1.92337  -0.00008  -0.00011   0.00000  -0.00011   1.92326
   A21        1.91973   0.00014   0.00023   0.00000   0.00023   1.91996
   A22        1.95276   0.00005  -0.00069   0.00000  -0.00069   1.95207
   A23        1.87773  -0.00005   0.00235   0.00000   0.00235   1.88008
   A24        1.89108   0.00023   0.00098   0.00000   0.00098   1.89207
   A25        1.89729  -0.00029  -0.00267   0.00000  -0.00267   1.89463
   A26        1.89983  -0.00198  -0.00828   0.00000  -0.00828   1.89155
   A27        1.99407  -0.00161  -0.00426   0.00000  -0.00426   1.98982
   A28        1.93125   0.00077   0.00667   0.00000   0.00668   1.93793
   A29        1.85390   0.00245   0.00402   0.00000   0.00403   1.85793
   A30        1.82411   0.00022  -0.00339   0.00000  -0.00339   1.82072
   A31        1.95032   0.00028   0.00457   0.00000   0.00457   1.95490
   A32        1.87627  -0.00156   0.00157   0.00000   0.00157   1.87784
   A33        1.80511  -0.00002  -0.00481   0.00000  -0.00480   1.80031
   A34        2.02162   0.00302  -0.01090   0.00000  -0.01089   2.01072
   A35        1.90541   0.00025   0.00990   0.00000   0.00990   1.91531
   A36        1.88391   0.00029   0.00331   0.00000   0.00332   1.88723
   A37        1.96715  -0.00209   0.00168   0.00000   0.00169   1.96885
   A38        1.94203  -0.00158  -0.02356   0.00000  -0.02356   1.91846
   A39        2.65763   0.00769  -0.01255   0.00000  -0.01255   2.64508
    D1        1.07070   0.00022  -0.00488   0.00000  -0.00488   1.06582
    D2        3.05989  -0.00010   0.00663   0.00000   0.00663   3.06652
    D3       -0.99128  -0.00009   0.00174   0.00000   0.00174  -0.98953
    D4       -1.02405   0.00023  -0.00476   0.00000  -0.00476  -1.02881
    D5        0.96514  -0.00009   0.00675   0.00000   0.00675   0.97189
    D6       -3.08602  -0.00008   0.00186   0.00000   0.00186  -3.08416
    D7       -3.11642   0.00022  -0.00431   0.00000  -0.00430  -3.12073
    D8       -1.12723  -0.00010   0.00720   0.00000   0.00720  -1.12003
    D9        1.10479  -0.00009   0.00232   0.00000   0.00232   1.10711
   D10        3.01265   0.00017   0.02254   0.00000   0.02253   3.03519
   D11        0.88216  -0.00068   0.02499   0.00000   0.02499   0.90715
   D12       -1.01022   0.00023   0.01878   0.00000   0.01878  -0.99143
   D13       -0.31032  -0.00489  -0.30868   0.00000  -0.30868  -0.61900
   D14       -1.05155  -0.00001   0.00711   0.00000   0.00711  -1.04444
   D15       -3.11895   0.00001   0.00414   0.00000   0.00414  -3.11481
   D16        1.05366   0.00025   0.00782   0.00000   0.00782   1.06148
   D17        3.14026  -0.00016   0.00372   0.00000   0.00372  -3.13921
   D18        1.07285  -0.00013   0.00075   0.00000   0.00075   1.07360
   D19       -1.03772   0.00011   0.00443   0.00000   0.00443  -1.03329
   D20        1.04617  -0.00010   0.00566   0.00000   0.00566   1.05183
   D21       -1.02123  -0.00007   0.00270   0.00000   0.00270  -1.01854
   D22       -3.13181   0.00016   0.00637   0.00000   0.00637  -3.12544
   D23        3.13578  -0.00056  -0.02142   0.00000  -0.02142   3.11436
   D24       -1.07872   0.00015  -0.02472   0.00000  -0.02473  -1.10345
   D25        1.14066  -0.00012  -0.01625   0.00000  -0.01625   1.12441
   D26       -1.02353  -0.00048  -0.02133   0.00000  -0.02133  -1.04485
   D27        1.04516   0.00023  -0.02463   0.00000  -0.02463   1.02053
   D28       -3.01865  -0.00004  -0.01616   0.00000  -0.01616  -3.03481
   D29        1.01224  -0.00057  -0.01945   0.00000  -0.01945   0.99279
   D30        3.08093   0.00014  -0.02276   0.00000  -0.02276   3.05817
   D31       -0.98288  -0.00013  -0.01428   0.00000  -0.01428  -0.99716
   D32        0.98787   0.00022   0.10848   0.00000   0.10848   1.09635
   D33       -1.02664   0.00059   0.09890   0.00000   0.09890  -0.92774
   D34        3.09557   0.00140   0.10680   0.00000   0.10681  -3.08080
   D35       -1.16693   0.00181   0.11592   0.00000   0.11592  -1.05100
   D36        3.10175   0.00218   0.10634   0.00000   0.10634  -3.07510
   D37        0.94078   0.00299   0.11425   0.00000   0.11425   1.05503
   D38        3.05178   0.00028   0.11051   0.00000   0.11051  -3.12089
   D39        1.03728   0.00065   0.10094   0.00000   0.10093   1.13820
   D40       -1.12370   0.00146   0.10884   0.00000   0.10884  -1.01486
   D41        0.88826   0.00200   0.00561   0.00000   0.00561   0.89386
   D42        2.99184   0.00220   0.00292   0.00000   0.00292   2.99476
   D43       -1.18572   0.00140   0.01871   0.00000   0.01871  -1.16701
   D44       -1.51678  -0.00505   0.19115   0.00000   0.19115  -1.32563
         Item               Value     Threshold  Converged?
 Maximum Force            0.007688     0.000450     NO 
 RMS     Force            0.001534     0.000300     NO 
 Maximum Displacement     0.375365     0.001800     NO 
 RMS     Displacement     0.127962     0.001200     NO 
 Predicted change in Energy=-3.073856D-05
 GradGradGradGradGradGradGradGradGradGradGradGradGradGradGradGradGradGrad

                          Input orientation:                          
 ---------------------------------------------------------------------
 Center     Atomic      Atomic             Coordinates (Angstroms)
 Number     Number       Type             X           Y           Z
 ---------------------------------------------------------------------
      1          1           0        2.627554   -2.236623   -0.428103
      2          6           0        3.219035   -1.468799    0.068205
      3          1           0        3.501296   -1.831349    1.056205
      4          1           0        4.126980   -1.303902   -0.510597
      5          6           0        2.424269   -0.184163    0.190391
      6          1           0        1.501502   -0.334980    0.799974
      7          1           0        2.952904    0.601032    0.753360
      8          8           0        1.958349    0.323140   -0.978396
      9          1           0       -2.417581   -2.274148    0.698225
     10          6           0       -2.680936   -1.858740   -0.273710
     11          1           0       -2.032222   -2.313766   -1.023561
     12          1           0       -3.707002   -2.145971   -0.499830
     13          6           0       -2.530447   -0.344333   -0.271090
     14          1           0       -3.182393    0.097794    0.484446
     15          1           0       -2.823190    0.061885   -1.241602
     16          6           0       -1.091976    0.084059    0.021865
     17          6           0       -1.019804    1.678587   -0.035608
     18          1           0       -1.663188    2.065481    0.751863
     19          1           0       -1.451876    1.912498   -1.014742
     20          8           0        0.239149    2.216310    0.135635
     21          1           0        0.865559    1.789642   -0.468807
     22          8           0       -0.655367   -0.270828    1.232715
     23          1           0       -0.407464   -0.249716   -0.779618
 ---------------------------------------------------------------------
                    Distance matrix (angstroms):
                    1          2          3          4          5
     1  H    0.000000
     2  C    1.088910   0.000000
     3  H    1.769418   1.089613   0.000000
     4  H    1.767782   1.089297   1.767640   0.000000
     5  C    2.153242   1.515544   2.150080   2.155093   0.000000
     6  H    2.528321   2.184250   2.510766   3.090233   1.116170
     7  H    3.090954   2.196466   2.511757   2.569984   1.101327
     8  O    2.702415   2.428117   3.340974   2.751193   1.356651
     9  H    5.169469   5.728608   5.946202   6.725616   5.298061
    10  C    5.324162   5.922720   6.323718   6.834595   5.392839
    11  H    4.698301   5.429698   5.931102   6.262486   5.086178
    12  H    6.335610   6.982207   7.381042   7.879116   6.474379
    13  C    5.496398   5.868227   6.352547   6.730489   4.978738
    14  H    6.327537   6.603465   6.979985   7.508781   5.621443
    15  H    5.971225   6.369228   6.990234   7.120717   5.444903
    16  C    4.407146   4.582394   5.082990   5.426551   3.530485
    17  C    5.365271   5.280584   5.826838   5.967432   3.922059
    18  H    6.189579   6.065857   6.476866   6.817081   4.699304
    19  H    5.848171   5.867142   6.545160   6.459337   4.568680
    20  O    5.084377   4.739652   5.279450   5.284387   3.246539
    21  H    4.395121   4.055203   4.731209   4.495401   2.600004
    22  O    4.171358   4.219266   4.443447   5.193960   3.252400
    23  H    3.644543   3.918732   4.598936   4.663139   2.993982
                    6          7          8          9         10
     6  H    0.000000
     7  H    1.727675   0.000000
     8  O    1.950495   2.016270   0.000000
     9  H    4.373779   6.091947   5.357773   0.000000
    10  C    4.579021   6.232617   5.174954   1.089301   0.000000
    11  H    4.441631   6.041936   4.783302   1.764828   1.090942
    12  H    5.665483   7.312378   6.198527   1.764758   1.089240
    13  C    4.171796   5.657770   4.592940   2.162521   1.521868
    14  H    4.714417   6.161772   5.349572   2.501349   2.157379
    15  H    4.798802   6.134640   4.795899   3.063413   2.155424
    16  C    2.739923   4.142874   3.219032   2.788517   2.527177
    17  C    3.333112   4.191182   3.405214   4.256336   3.915192
    18  H    3.972379   4.842822   4.375509   4.405039   4.181761
    19  H    4.131198   4.924248   3.762581   4.625456   4.035090
    20  O    2.923006   3.217946   2.789410   5.247755   5.029960
    21  H    2.555043   2.695087   1.898552   5.353070   5.091795
    22  O    2.200788   3.742933   3.474669   2.721096   2.982232
    23  H    2.479220   3.790233   2.442284   3.212929   2.830826
                   11         12         13         14         15
    11  H    0.000000
    12  H    1.762764   0.000000
    13  C    2.166358   2.163910   0.000000
    14  H    3.067996   2.505693   1.091487   0.000000
    15  H    2.513342   2.491180   1.092065   1.763394   0.000000
    16  C    2.779666   3.476141   1.529229   2.141030   2.143348
    17  C    4.235554   4.697209   2.535685   2.728764   2.705613
    18  H    4.739844   4.845642   2.757857   2.500258   3.055144
    19  H    4.265933   4.671391   2.609524   2.921541   2.314461
    20  O    5.198505   5.916538   3.793808   4.039397   3.989517
    21  H    5.053993   6.033103   4.015694   4.489650   4.145989
    22  O    3.340674   3.978737   2.404736   2.661137   3.306417
    23  H    2.638115   3.815890   2.185088   3.069014   2.479164
                   16         17         18         19         20
    16  C    0.000000
    17  C    1.597195   0.000000
    18  H    2.187513   1.087999   0.000000
    19  H    2.132434   1.095493   1.785763   0.000000
    20  O    2.516215   1.379650   2.005336   2.067665   0.000000
    21  H    2.642294   1.937676   2.821468   2.384040   0.969425
    22  O    1.335189   2.354076   2.589453   3.233018   2.861748
    23  H    1.105594   2.155658   3.046705   2.412726   2.708705
                   21         22         23
    21  H    0.000000
    22  O    3.074724   0.000000
    23  H    2.424082   2.027655   0.000000
 Stoichiometry    C6H14O3(3)
 Framework group  C1[X(C6H14O3)]
 Deg. of freedom    63
 Full point group                 C1      NOp   1
 Largest Abelian subgroup         C1      NOp   1
 Largest concise Abelian subgroup C1      NOp   1
                         Standard orientation:                         
 ---------------------------------------------------------------------
 Center     Atomic      Atomic             Coordinates (Angstroms)
 Number     Number       Type             X           Y           Z
 ---------------------------------------------------------------------
      1          1           0        2.618429   -2.239640   -0.413858
      2          6           0        3.211611   -1.472317    0.081191
      3          1           0        3.490486   -1.832636    1.070967
      4          1           0        4.121361   -1.312566   -0.496220
      5          6           0        2.421201   -0.184451    0.197493
      6          1           0        1.496616   -0.329968    0.805607
      7          1           0        2.951459    0.600687    0.759013
      8          8           0        1.959569    0.320685   -0.973932
      9          1           0       -2.429172   -2.255421    0.701883
     10          6           0       -2.688986   -1.842259   -0.271960
     11          1           0       -2.040328   -2.302057   -1.018943
     12          1           0       -3.715596   -2.126556   -0.499316
     13          6           0       -2.533074   -0.328400   -0.273969
     14          1           0       -3.185022    0.118529    0.478734
     15          1           0       -2.822310    0.075683   -1.246422
     16          6           0       -1.093697    0.095798    0.020635
     17          6           0       -1.015687    1.689861   -0.041895
     18          1           0       -1.659339    2.081633    0.742941
     19          1           0       -1.444852    1.922109   -1.022703
     20          8           0        0.244822    2.223634    0.130260
     21          1           0        0.870972    1.792749   -0.471455
     22          8           0       -0.660918   -0.256681    1.233560
     23          1           0       -0.408697   -0.243047   -0.778300
 ---------------------------------------------------------------------
 Rotational constants (GHZ):           1.8564788           0.8417060           0.6555043
 Standard basis: Aug-CC-pVTZ (5D, 7F)
 There are   845 symmetry adapted cartesian basis functions of A   symmetry.
 There are   736 symmetry adapted basis functions of A   symmetry.
   736 basis functions,  1026 primitive gaussians,   845 cartesian basis functions
    38 alpha electrons       36 beta electrons
       nuclear repulsion energy       480.0616887787 Hartrees.
 NAtoms=   23 NActive=   23 NUniq=   23 SFac= 1.00D+00 NAtFMM=   60 NAOKFM=F Big=F
 Integral buffers will be    131072 words long.
 Raffenetti 2 integral format.
 Two-electron integral symmetry is turned on.
 Nuclear repulsion after empirical dispersion term =      480.0486691610 Hartrees.
 One-electron integrals computed using PRISM.
 NBasis=   736 RedAO= T EigKep=  3.62D-06  NBF=   736
 NBsUse=   736 1.00D-06 EigRej= -1.00D+00 NBFU=   736
 Lowest energy guess from the checkpoint file:  "Reverse-wb-opt.chk"
 B after Tr=     0.000000    0.000000    0.000000
         Rot=    0.999990   -0.004059   -0.000304    0.001613 Ang=  -0.50 deg.
 B after Tr=     0.000000    0.000000    0.000000
         Rot=    0.999844    0.016840    0.000225   -0.005238 Ang=   2.02 deg.
 Initial guess <Sx>= 0.0000 <Sy>= 0.0000 <Sz>= 1.0000 <S**2>= 2.0109 S= 1.0036
 Requested convergence on RMS density matrix=1.00D-08 within 128 cycles.
 Requested convergence on MAX density matrix=1.00D-06.
 Requested convergence on             energy=1.00D-06.
 No special actions if energy rises.
 SCF Done:  E(UwB97XD) =  -462.628420896     A.U. after   16 cycles
            NFock= 16  Conv=0.29D-08     -V/T= 2.0059
 <Sx>= 0.0000 <Sy>= 0.0000 <Sz>= 1.0000 <S**2>= 2.0110 S= 1.0036
 <L.S>=  0.00000000000    
 Annihilation of the first spin contaminant:
 S**2 before annihilation     2.0110,   after     2.0001
 Calling FoFJK, ICntrl=      2127 FMM=F ISym2X=0 I1Cent= 0 IOpClX= 1 NMat=1 NMatS=1 NMatT=0.
 ***** Axes restored to original set *****
 -------------------------------------------------------------------
 Center     Atomic                   Forces (Hartrees/Bohr)
 Number     Number              X              Y              Z
 -------------------------------------------------------------------
      1        1          -0.000088073   -0.000144656   -0.000065118
      2        6           0.000049657   -0.000109062    0.000459956
      3        1           0.000182976   -0.000267011    0.000162099
      4        1           0.000163973    0.000006104   -0.000074147
      5        6          -0.000805537    0.000368493   -0.002126318
      6        1          -0.000274686    0.000253563    0.000696325
      7        1           0.000078279    0.000271132    0.000587140
      8        8           0.000832354   -0.000386928   -0.000252431
      9        1           0.000053902   -0.000199807    0.000188582
     10        6          -0.000440828   -0.000099025   -0.000132971
     11        1           0.000127352   -0.000216019   -0.000149430
     12        1          -0.000101967   -0.000312948    0.000005039
     13        6           0.000527143   -0.000227459   -0.000379950
     14        1          -0.000260916    0.000197021    0.000078766
     15        1          -0.000274997    0.000138364   -0.000161754
     16        6          -0.000663449    0.001712280   -0.000402233
     17        6           0.000833276   -0.001208610    0.000223616
     18        1          -0.000424950    0.000443621    0.000010496
     19        1          -0.000365921    0.000635546   -0.000157496
     20        8           0.000682448    0.000152455   -0.000288397
     21        1          -0.001040670   -0.000163596    0.000821905
     22        8           0.000827752   -0.000387475    0.000998325
     23        1           0.000382884   -0.000455985   -0.000042004
 -------------------------------------------------------------------
 Cartesian Forces:  Max     0.002126318 RMS     0.000539860

 GradGradGradGradGradGradGradGradGradGradGradGradGradGradGradGradGradGrad
 Berny optimization.
 Using GEDIIS/GDIIS optimizer.
 FormGI is forming the generalized inverse of G from B-inverse, IUseBI=4.
 Internal  Forces:  Max     0.001891247 RMS     0.000397592
 Search for a local minimum.
 Step number   5 out of a maximum of  115
 All quantities printed in internal units (Hartrees-Bohrs-Radians)
 Mixed Optimization -- En-DIIS/RFO-DIIS
 Update second derivatives using D2CorX and points    1    3    4    2    5
 ITU=  0 -1 -1  1  0
 Use linear search instead of GDIIS.
     Eigenvalues ---    0.00229   0.00276   0.00328   0.00421   0.00622
     Eigenvalues ---    0.02047   0.02122   0.03583   0.04328   0.04723
     Eigenvalues ---    0.04776   0.04815   0.04916   0.05086   0.05495
     Eigenvalues ---    0.05527   0.05535   0.05650   0.05688   0.06125
     Eigenvalues ---    0.07457   0.08124   0.08561   0.11547   0.12054
     Eigenvalues ---    0.12486   0.14074   0.14366   0.15790   0.15940
     Eigenvalues ---    0.16000   0.16000   0.16000   0.16000   0.16014
     Eigenvalues ---    0.16112   0.20132   0.21501   0.21942   0.22050
     Eigenvalues ---    0.23431   0.24812   0.28432   0.29410   0.30019
     Eigenvalues ---    0.31233   0.32461   0.32901   0.33581   0.33861
     Eigenvalues ---    0.33965   0.34009   0.34079   0.34127   0.34158
     Eigenvalues ---    0.34194   0.34348   0.34847   0.47116   0.49169
     Eigenvalues ---    0.51381   0.57286   1.65674
 RFO step:  Lambda=-1.02740132D-04 EMin= 2.29296448D-03
 Quartic linear search produced a step of  0.00511.
 Iteration  1 RMS(Cart)=  0.01185571 RMS(Int)=  0.00007540
 Iteration  2 RMS(Cart)=  0.00032403 RMS(Int)=  0.00000412
 Iteration  3 RMS(Cart)=  0.00000011 RMS(Int)=  0.00000412
 Variable       Old X    -DE/DX   Delta X   Delta X   Delta X     New X
                                 (Linear)    (Quad)   (Total)
    R1        2.05774   0.00018   0.00000   0.00012   0.00012   2.05786
    R2        2.05907   0.00028   0.00000   0.00046   0.00045   2.05952
    R3        2.05847   0.00018   0.00000   0.00008   0.00007   2.05855
    R4        2.86396   0.00056   0.00000   0.00142   0.00142   2.86538
    R5        2.10926   0.00057  -0.00001   0.00078   0.00078   2.11003
    R6        2.08121   0.00053   0.00000   0.00136   0.00136   2.08256
    R7        2.56370  -0.00069  -0.00001  -0.00229  -0.00230   2.56140
    R8        3.58774   0.00025   0.00003   0.01112   0.01115   3.59889
    R9        2.05848   0.00026   0.00000   0.00043   0.00042   2.05891
   R10        2.06158   0.00027   0.00000   0.00044   0.00044   2.06202
   R11        2.05837   0.00018   0.00000   0.00008   0.00008   2.05845
   R12        2.87591   0.00086   0.00000   0.00279   0.00278   2.87870
   R13        2.06261   0.00029   0.00000   0.00056   0.00055   2.06317
   R14        2.06370   0.00027   0.00000   0.00042   0.00042   2.06412
   R15        2.88982   0.00066   0.00000   0.00186   0.00186   2.89168
   R16        3.01826  -0.00016  -0.00002  -0.00280  -0.00282   3.01544
   R17        2.52314   0.00128   0.00000   0.00197   0.00197   2.52511
   R18        2.08927   0.00041   0.00000   0.00084   0.00084   2.09011
   R19        2.05602   0.00042   0.00000   0.00112   0.00112   2.05714
   R20        2.07018   0.00042   0.00000   0.00104   0.00104   2.07122
   R21        2.60716  -0.00022   0.00000  -0.00030  -0.00030   2.60686
   R22        1.83195  -0.00064  -0.00001  -0.00203  -0.00204   1.82991
    A1        1.89586  -0.00013   0.00000  -0.00072  -0.00072   1.89514
    A2        1.89369  -0.00001   0.00000  -0.00026  -0.00026   1.89344
    A3        1.92793  -0.00003   0.00000  -0.00049  -0.00049   1.92744
    A4        1.89257  -0.00014   0.00000  -0.00080  -0.00080   1.89177
    A5        1.92280   0.00032   0.00000   0.00261   0.00261   1.92541
    A6        1.93010  -0.00002   0.00000  -0.00040  -0.00040   1.92970
    A7        1.94232  -0.00005   0.00000  -0.00103  -0.00105   1.94128
    A8        1.97558  -0.00014   0.00000  -0.00120  -0.00121   1.97437
    A9        2.01264   0.00057   0.00000   0.00442   0.00442   2.01706
   A10        1.78645  -0.00025  -0.00001  -0.00663  -0.00665   1.77981
   A11        1.81019  -0.00010   0.00000   0.00240   0.00240   1.81259
   A12        1.91626  -0.00013   0.00000   0.00101   0.00101   1.91727
   A13        1.82893  -0.00189   0.00000  -0.01023  -0.01023   1.81870
   A14        1.88648  -0.00012   0.00000  -0.00142  -0.00143   1.88505
   A15        1.88852  -0.00020   0.00000  -0.00131  -0.00131   1.88721
   A16        1.93268   0.00006   0.00000   0.00014   0.00014   1.93282
   A17        1.88333  -0.00020   0.00000  -0.00102  -0.00102   1.88231
   A18        1.93631   0.00007   0.00000   0.00018   0.00018   1.93649
   A19        1.93469   0.00036   0.00001   0.00326   0.00327   1.93796
   A20        1.92326  -0.00004   0.00000  -0.00010  -0.00010   1.92316
   A21        1.91996  -0.00011   0.00000  -0.00047  -0.00047   1.91949
   A22        1.95207   0.00025   0.00000   0.00183   0.00183   1.95390
   A23        1.88008  -0.00006   0.00000  -0.00257  -0.00257   1.87751
   A24        1.89207  -0.00007   0.00000  -0.00023  -0.00023   1.89184
   A25        1.89463   0.00003   0.00000   0.00139   0.00140   1.89602
   A26        1.89155   0.00075   0.00001   0.00627   0.00627   1.89782
   A27        1.98982   0.00018   0.00000   0.00290   0.00290   1.99271
   A28        1.93793  -0.00036  -0.00001  -0.00430  -0.00432   1.93361
   A29        1.85793  -0.00037   0.00000  -0.00043  -0.00046   1.85748
   A30        1.82072  -0.00003   0.00000   0.00146   0.00147   1.82219
   A31        1.95490  -0.00014  -0.00001  -0.00530  -0.00530   1.94959
   A32        1.87784   0.00049   0.00000   0.00264   0.00264   1.88048
   A33        1.80031   0.00074   0.00001   0.00473   0.00474   1.80505
   A34        2.01072  -0.00104   0.00001  -0.00038  -0.00036   2.01036
   A35        1.91531  -0.00047  -0.00001  -0.00593  -0.00594   1.90937
   A36        1.88723   0.00032   0.00000   0.00105   0.00104   1.88827
   A37        1.96885  -0.00002   0.00000  -0.00226  -0.00227   1.96658
   A38        1.91846  -0.00126   0.00003  -0.00061  -0.00058   1.91789
   A39        2.64508  -0.00005   0.00001   0.00383   0.00384   2.64892
    D1        1.06582   0.00024   0.00001   0.00521   0.00521   1.07103
    D2        3.06652  -0.00019  -0.00001  -0.00454  -0.00454   3.06198
    D3       -0.98953   0.00001   0.00000  -0.00020  -0.00021  -0.98974
    D4       -1.02881   0.00021   0.00001   0.00474   0.00474  -1.02406
    D5        0.97189  -0.00021  -0.00001  -0.00501  -0.00501   0.96688
    D6       -3.08416  -0.00001   0.00000  -0.00067  -0.00067  -3.08483
    D7       -3.12073   0.00019   0.00000   0.00431   0.00431  -3.11642
    D8       -1.12003  -0.00023  -0.00001  -0.00544  -0.00544  -1.12547
    D9        1.10711  -0.00003   0.00000  -0.00110  -0.00111   1.10600
   D10        3.03519  -0.00018  -0.00003  -0.01294  -0.01297   3.02222
   D11        0.90715  -0.00039  -0.00003  -0.01593  -0.01597   0.89118
   D12       -0.99143  -0.00001  -0.00002  -0.00994  -0.00996  -1.00139
   D13       -0.61900   0.00050   0.00035   0.04696   0.04732  -0.57168
   D14       -1.04444  -0.00010  -0.00001  -0.00452  -0.00453  -1.04897
   D15       -3.11481   0.00006   0.00000  -0.00101  -0.00102  -3.11583
   D16        1.06148  -0.00006  -0.00001  -0.00367  -0.00367   1.05780
   D17       -3.13921  -0.00004   0.00000  -0.00294  -0.00295   3.14103
   D18        1.07360   0.00012   0.00000   0.00057   0.00057   1.07417
   D19       -1.03329   0.00000  -0.00001  -0.00208  -0.00209  -1.03538
   D20        1.05183  -0.00008  -0.00001  -0.00393  -0.00393   1.04790
   D21       -1.01854   0.00009   0.00000  -0.00042  -0.00042  -1.01896
   D22       -3.12544  -0.00004  -0.00001  -0.00307  -0.00308  -3.12851
   D23        3.11436   0.00000   0.00002  -0.00011  -0.00009   3.11427
   D24       -1.10345   0.00016   0.00003   0.00544   0.00548  -1.09797
   D25        1.12441  -0.00019   0.00002  -0.00312  -0.00310   1.12131
   D26       -1.04485   0.00006   0.00002   0.00078   0.00079  -1.04406
   D27        1.02053   0.00021   0.00003   0.00633   0.00636   1.02689
   D28       -3.03481  -0.00014   0.00002  -0.00223  -0.00221  -3.03702
   D29        0.99279  -0.00004   0.00002  -0.00164  -0.00162   0.99117
   D30        3.05817   0.00012   0.00003   0.00392   0.00395   3.06212
   D31       -0.99716  -0.00023   0.00002  -0.00465  -0.00463  -1.00179
   D32        1.09635   0.00021  -0.00012   0.01805   0.01793   1.11427
   D33       -0.92774   0.00020  -0.00011   0.02143   0.02132  -0.90642
   D34       -3.08080   0.00030  -0.00012   0.02109   0.02097  -3.05983
   D35       -1.05100  -0.00021  -0.00013   0.01126   0.01113  -1.03987
   D36       -3.07510  -0.00022  -0.00012   0.01464   0.01452  -3.06057
   D37        1.05503  -0.00012  -0.00013   0.01431   0.01417   1.06920
   D38       -3.12089   0.00013  -0.00013   0.01678   0.01666  -3.10423
   D39        1.13820   0.00012  -0.00012   0.02017   0.02005   1.15826
   D40       -1.01486   0.00022  -0.00012   0.01983   0.01971  -0.99515
   D41        0.89386   0.00001  -0.00001   0.00024   0.00024   0.89410
   D42        2.99476   0.00019   0.00000   0.00417   0.00416   2.99892
   D43       -1.16701  -0.00020  -0.00002  -0.00403  -0.00405  -1.17106
   D44       -1.32563   0.00057  -0.00022  -0.03368  -0.03390  -1.35953
         Item               Value     Threshold  Converged?
 Maximum Force            0.001891     0.000450     NO 
 RMS     Force            0.000398     0.000300     NO 
 Maximum Displacement     0.035536     0.001800     NO 
 RMS     Displacement     0.011877     0.001200     NO 
 Predicted change in Energy=-5.177520D-05
 GradGradGradGradGradGradGradGradGradGradGradGradGradGradGradGradGradGrad

                          Input orientation:                          
 ---------------------------------------------------------------------
 Center     Atomic      Atomic             Coordinates (Angstroms)
 Number     Number       Type             X           Y           Z
 ---------------------------------------------------------------------
      1          1           0        2.624886   -2.238475   -0.426709
      2          6           0        3.214535   -1.470206    0.071222
      3          1           0        3.485951   -1.829464    1.063717
      4          1           0        4.129079   -1.312784   -0.499288
      5          6           0        2.423623   -0.180783    0.176102
      6          1           0        1.496114   -0.323515    0.781169
      7          1           0        2.948756    0.604046    0.744242
      8          8           0        1.971099    0.325019   -0.997180
      9          1           0       -2.419425   -2.276818    0.697378
     10          6           0       -2.678323   -1.862070   -0.276287
     11          1           0       -2.023843   -2.316989   -1.021518
     12          1           0       -3.701797   -2.154292   -0.507897
     13          6           0       -2.529792   -0.345989   -0.273701
     14          1           0       -3.189858    0.095993    0.475264
     15          1           0       -2.817223    0.058818   -1.246639
     16          6           0       -1.094396    0.087605    0.031564
     17          6           0       -1.017033    1.680422   -0.025189
     18          1           0       -1.651751    2.071865    0.767867
     19          1           0       -1.459562    1.922109   -0.998360
     20          8           0        0.245894    2.212767    0.131715
     21          1           0        0.862236    1.784488   -0.480164
     22          8           0       -0.661341   -0.268748    1.244407
     23          1           0       -0.404678   -0.249889   -0.764493
 ---------------------------------------------------------------------
                    Distance matrix (angstroms):
                    1          2          3          4          5
     1  H    0.000000
     2  C    1.088972   0.000000
     3  H    1.769207   1.089853   0.000000
     4  H    1.767702   1.089337   1.767359   0.000000
     5  C    2.153598   1.516296   2.152801   2.155495   0.000000
     6  H    2.529855   2.184466   2.511407   3.090425   1.116581
     7  H    3.091269   2.196842   2.512491   2.571724   1.102045
     8  O    2.706359   2.431141   3.344229   2.754483   1.355435
     9  H    5.168182   5.725748   5.933615   6.726386   5.302849
    10  C    5.318677   5.916088   6.308323   6.833167   5.390847
    11  H    4.687285   5.417723   5.911321   6.256165   5.077167
    12  H    6.327764   6.974166   7.364727   7.875965   6.471736
    13  C    5.493234   5.863457   6.338655   6.732470   4.976539
    14  H    6.330446   6.605488   6.972810   7.516731   5.628257
    15  H    5.963756   6.360563   6.973761   7.119756   5.435813
    16  C    4.410637   4.582055   5.071496   5.433929   3.531201
    17  C    5.364936   5.276543   5.812218   5.972145   3.916977
    18  H    6.188349   6.059068   6.457853   6.817589   4.693962
    19  H    5.858324   5.873584   6.540991   6.476614   4.569535
    20  O    5.077893   4.730832   5.263670   5.282689   3.236287
    21  H    4.392496   4.053439   4.725262   4.501747   2.594399
    22  O    4.179921   4.224012   4.434920   5.203711   3.265887
    23  H    3.639620   3.909769   4.579782   4.664229   2.981406
                    6          7          8          9         10
     6  H    0.000000
     7  H    1.723920   0.000000
     8  O    1.951597   2.016487   0.000000
     9  H    4.376512   6.092531   5.377525   0.000000
    10  C    4.572886   6.227938   5.188465   1.089526   0.000000
    11  H    4.428737   6.031342   4.789610   1.764285   1.091176
    12  H    5.659656   7.307950   6.210324   1.764137   1.089282
    13  C    4.161871   5.652721   4.607786   2.164088   1.523341
    14  H    4.714647   6.165472   5.371780   2.504622   2.158821
    15  H    4.781532   6.124327   4.802199   3.064740   2.156544
    16  C    2.727942   4.137837   3.242212   2.790968   2.530776
    17  C    3.313892   4.180680   3.422106   4.260111   3.920737
    18  H    3.955638   4.829048   4.392254   4.416484   4.197612
    19  H    4.116501   4.920084   3.784195   4.629023   4.040641
    20  O    2.901304   3.204471   2.795411   5.251692   5.032077
    21  H    2.537014   2.691873   1.904450   5.352579   5.086699
    22  O    2.207306   3.747630   3.508134   2.724416   2.986536
    23  H    2.451020   3.775050   2.455398   3.210095   2.829653
                   11         12         13         14         15
    11  H    0.000000
    12  H    1.762329   0.000000
    13  C    2.167961   2.167580   0.000000
    14  H    3.069597   2.508479   1.091780   0.000000
    15  H    2.514873   2.495208   1.092287   1.762154   0.000000
    16  C    2.784766   3.480755   1.530213   2.141939   2.145405
    17  C    4.240947   4.705953   2.540972   2.735331   2.713342
    18  H    4.754197   4.867306   2.775218   2.521004   3.077160
    19  H    4.276552   4.678164   2.610516   2.915509   2.318780
    20  O    5.196185   5.921534   3.796844   4.050080   3.990243
    21  H    5.044267   6.028694   4.010911   4.492585   4.135678
    22  O    3.344565   3.983744   2.408677   2.667961   3.310654
    23  H    2.638306   3.816227   2.183168   3.068201   2.479543
                   16         17         18         19         20
    16  C    0.000000
    17  C    1.595704   0.000000
    18  H    2.188624   1.088592   0.000000
    19  H    2.135298   1.096043   1.782953   0.000000
    20  O    2.514502   1.379490   2.006389   2.066430   0.000000
    21  H    2.640016   1.936358   2.821399   2.382900   0.968347
    22  O    1.336230   2.353221   2.585820   3.235277   2.866892
    23  H    1.106037   2.155840   3.048582   2.425912   2.700204
                   21         22         23
    21  H    0.000000
    22  O    3.084025   0.000000
    23  H    2.413421   2.025317   0.000000
 Stoichiometry    C6H14O3(3)
 Framework group  C1[X(C6H14O3)]
 Deg. of freedom    63
 Full point group                 C1      NOp   1
 Largest Abelian subgroup         C1      NOp   1
 Largest concise Abelian subgroup C1      NOp   1
                         Standard orientation:                         
 ---------------------------------------------------------------------
 Center     Atomic      Atomic             Coordinates (Angstroms)
 Number     Number       Type             X           Y           Z
 ---------------------------------------------------------------------
      1          1           0        2.612038   -2.246041   -0.403874
      2          6           0        3.203359   -1.478915    0.093837
      3          1           0        3.468341   -1.835751    1.088942
      4          1           0        4.121323   -1.328411   -0.473037
      5          6           0        2.418661   -0.185034    0.190132
      6          1           0        1.487651   -0.320651    0.791447
      7          1           0        2.945231    0.599252    0.757690
      8          8           0        1.974167    0.318581   -0.987153
      9          1           0       -2.437524   -2.254028    0.697024
     10          6           0       -2.689787   -1.841697   -0.279404
     11          1           0       -2.034249   -2.302849   -1.019859
     12          1           0       -3.713684   -2.129521   -0.514624
     13          6           0       -2.533420   -0.326404   -0.281926
     14          1           0       -3.194629    0.121856    0.462286
     15          1           0       -2.814270    0.076136   -1.257721
     16          6           0       -1.097218    0.100947    0.028311
     17          6           0       -1.011347    1.693114   -0.034170
     18          1           0       -1.647673    2.090874    0.754442
     19          1           0       -1.448137    1.933338   -1.010293
     20          8           0        0.253583    2.219533    0.126533
     21          1           0        0.870508    1.785730   -0.480849
     22          8           0       -0.671601   -0.252969    1.244495
     23          1           0       -0.405601   -0.243160   -0.763254
 ---------------------------------------------------------------------
 Rotational constants (GHZ):           1.8494073           0.8401182           0.6551894
 Standard basis: Aug-CC-pVTZ (5D, 7F)
 There are   845 symmetry adapted cartesian basis functions of A   symmetry.
 There are   736 symmetry adapted basis functions of A   symmetry.
   736 basis functions,  1026 primitive gaussians,   845 cartesian basis functions
    38 alpha electrons       36 beta electrons
       nuclear repulsion energy       479.6867083409 Hartrees.
 NAtoms=   23 NActive=   23 NUniq=   23 SFac= 1.00D+00 NAtFMM=   60 NAOKFM=F Big=F
 Integral buffers will be    131072 words long.
 Raffenetti 2 integral format.
 Two-electron integral symmetry is turned on.
 Nuclear repulsion after empirical dispersion term =      479.6736818301 Hartrees.
 One-electron integrals computed using PRISM.
 NBasis=   736 RedAO= T EigKep=  3.61D-06  NBF=   736
 NBsUse=   736 1.00D-06 EigRej= -1.00D+00 NBFU=   736
 Initial guess from the checkpoint file:  "Reverse-wb-opt.chk"
 B after Tr=     0.000000    0.000000    0.000000
         Rot=    0.999999    0.000359    0.000765    0.000916 Ang=   0.14 deg.
 Initial guess <Sx>= 0.0000 <Sy>= 0.0000 <Sz>= 1.0000 <S**2>= 2.0109 S= 1.0036
 ExpMin= 2.53D-02 ExpMax= 1.53D+04 ExpMxC= 5.22D+02 IAcc=3 IRadAn=         7 AccDes= 0.00D+00
 Harris functional with IExCor= 4639 and IRadAn=       7 diagonalized for initial guess.
 HarFok:  IExCor= 4639 AccDes= 0.00D+00 IRadAn=         7 IDoV= 1 UseB2=F ITyADJ=14
 ICtDFT=  3500011 ScaDFX=  1.000000  1.000000  1.000000  1.000000
 FoFCou: FMM=F IPFlag=           0 FMFlag=      100000 FMFlg1=           0
         NFxFlg=           0 DoJE=T BraDBF=F KetDBF=T FulRan=T
         wScrn=  0.000000 ICntrl=       500 IOpCl=  0 I1Cent=   200000004 NGrid=           0
         NMat0=    1 NMatS0=      1 NMatT0=    0 NMatD0=    1 NMtDS0=    0 NMtDT0=    0
 Petite list used in FoFCou.
 Requested convergence on RMS density matrix=1.00D-08 within 128 cycles.
 Requested convergence on MAX density matrix=1.00D-06.
 Requested convergence on             energy=1.00D-06.
 No special actions if energy rises.
 Restarting incremental Fock formation.
 SCF Done:  E(UwB97XD) =  -462.628480416     A.U. after   22 cycles
            NFock= 22  Conv=0.25D-08     -V/T= 2.0059
 <Sx>= 0.0000 <Sy>= 0.0000 <Sz>= 1.0000 <S**2>= 2.0109 S= 1.0036
 <L.S>=  0.00000000000    
 Annihilation of the first spin contaminant:
 S**2 before annihilation     2.0109,   after     2.0001
 Calling FoFJK, ICntrl=      2127 FMM=F ISym2X=0 I1Cent= 0 IOpClX= 1 NMat=1 NMatS=1 NMatT=0.
 ***** Axes restored to original set *****
 -------------------------------------------------------------------
 Center     Atomic                   Forces (Hartrees/Bohr)
 Number     Number              X              Y              Z
 -------------------------------------------------------------------
      1        1          -0.000056078   -0.000144350   -0.000091166
      2        6          -0.000032523    0.000111335    0.000010847
      3        1          -0.000030561    0.000030462    0.000099056
      4        1           0.000157216   -0.000018722   -0.000113334
      5        6          -0.000646790    0.000016606   -0.000575223
      6        1          -0.000099833    0.000157845    0.000605991
      7        1           0.000061444    0.000237104    0.000180075
      8        8           0.000663982   -0.000454895   -0.000410381
      9        1           0.000035528   -0.000056893    0.000135602
     10        6           0.000155151    0.000202023    0.000064814
     11        1           0.000093811   -0.000051897   -0.000109243
     12        1          -0.000121363    0.000069350   -0.000028005
     13        6           0.000188436   -0.000199312    0.000188122
     14        1          -0.000203438    0.000041081    0.000092733
     15        1           0.000051193    0.000089056   -0.000080817
     16        6          -0.000444593    0.000728305   -0.001327132
     17        6          -0.000362548   -0.000718290   -0.000200551
     18        1          -0.000046234    0.000119724    0.000050425
     19        1          -0.000206238    0.000068133   -0.000066122
     20        8           0.000436688    0.000373241    0.000512528
     21        1          -0.000240828   -0.000344940    0.000252108
     22        8           0.000476232   -0.000235925    0.000944234
     23        1           0.000171347   -0.000019042   -0.000134562
 -------------------------------------------------------------------
 Cartesian Forces:  Max     0.001327132 RMS     0.000335646

 GradGradGradGradGradGradGradGradGradGradGradGradGradGradGradGradGradGrad
 Berny optimization.
 Using GEDIIS/GDIIS optimizer.
 FormGI is forming the generalized inverse of G from B-inverse, IUseBI=4.
 Internal  Forces:  Max     0.001409543 RMS     0.000286696
 Search for a local minimum.
 Step number   6 out of a maximum of  115
 All quantities printed in internal units (Hartrees-Bohrs-Radians)
 Mixed Optimization -- En-DIIS/RFO-DIIS
 Swapping is turned off.
 Update second derivatives using D2CorX and points    1    3    4    2    5
                                                      6
 DE= -5.95D-05 DEPred=-5.18D-05 R= 1.15D+00
 TightC=F SS=  1.41D+00  RLast= 8.76D-02 DXNew= 1.3872D-01 2.6273D-01
 Trust test= 1.15D+00 RLast= 8.76D-02 DXMaxT set to 1.39D-01
 ITU=  1  0 -1 -1  1  0
     Eigenvalues ---    0.00230   0.00326   0.00354   0.00421   0.00620
     Eigenvalues ---    0.01408   0.02354   0.03574   0.03784   0.04362
     Eigenvalues ---    0.04777   0.04833   0.04860   0.04904   0.05396
     Eigenvalues ---    0.05504   0.05531   0.05654   0.05674   0.06223
     Eigenvalues ---    0.07231   0.08161   0.08521   0.11637   0.12210
     Eigenvalues ---    0.12509   0.14183   0.14644   0.15172   0.15996
     Eigenvalues ---    0.16000   0.16000   0.16000   0.16002   0.16150
     Eigenvalues ---    0.16924   0.20168   0.21328   0.21929   0.22522
     Eigenvalues ---    0.23733   0.24914   0.28545   0.29752   0.30631
     Eigenvalues ---    0.31338   0.32442   0.32814   0.33551   0.33860
     Eigenvalues ---    0.33962   0.34000   0.34086   0.34128   0.34167
     Eigenvalues ---    0.34202   0.34544   0.34616   0.47928   0.49675
     Eigenvalues ---    0.51397   0.57454   1.65816
 En-DIIS/RFO-DIIS/Sim-DIIS IScMMF=       -3 using points:     6    5
 RFO step:  Lambda=-1.15832346D-04.
 DidBck=F Rises=F RFO-DIIS coefs:    1.26438   -0.26438
 Iteration  1 RMS(Cart)=  0.04051717 RMS(Int)=  0.00091792
 Iteration  2 RMS(Cart)=  0.00163813 RMS(Int)=  0.00000821
 Iteration  3 RMS(Cart)=  0.00000235 RMS(Int)=  0.00000816
 Iteration  4 RMS(Cart)=  0.00000000 RMS(Int)=  0.00000816
 Variable       Old X    -DE/DX   Delta X   Delta X   Delta X     New X
                                 (Linear)    (Quad)   (Total)
    R1        2.05786   0.00017   0.00003  -0.00004  -0.00001   2.05785
    R2        2.05952   0.00007   0.00012  -0.00017  -0.00005   2.05947
    R3        2.05855   0.00019   0.00002  -0.00003  -0.00001   2.05854
    R4        2.86538   0.00004   0.00038   0.00017   0.00054   2.86593
    R5        2.11003   0.00039   0.00021   0.00142   0.00162   2.11165
    R6        2.08256   0.00029   0.00036   0.00143   0.00179   2.08436
    R7        2.56140  -0.00026  -0.00061  -0.00393  -0.00453   2.55687
    R8        3.59889   0.00014   0.00295   0.01174   0.01469   3.61358
    R9        2.05891   0.00015   0.00011   0.00018   0.00030   2.05920
   R10        2.06202   0.00015   0.00012   0.00018   0.00029   2.06232
   R11        2.05845   0.00010   0.00002  -0.00037  -0.00035   2.05810
   R12        2.87870  -0.00018   0.00074   0.00030   0.00104   2.87974
   R13        2.06317   0.00020   0.00015   0.00049   0.00064   2.06380
   R14        2.06412   0.00009   0.00011  -0.00007   0.00004   2.06417
   R15        2.89168  -0.00027   0.00049  -0.00123  -0.00074   2.89095
   R16        3.01544  -0.00059  -0.00074  -0.00804  -0.00878   3.00666
   R17        2.52511   0.00107   0.00052   0.00313   0.00365   2.52876
   R18        2.09011   0.00021   0.00022   0.00078   0.00101   2.09111
   R19        2.05714   0.00011   0.00030   0.00082   0.00112   2.05826
   R20        2.07122   0.00016   0.00027   0.00077   0.00104   2.07226
   R21        2.60686   0.00023  -0.00008  -0.00068  -0.00076   2.60609
   R22        1.82991   0.00006  -0.00054  -0.00321  -0.00375   1.82616
    A1        1.89514   0.00002  -0.00019  -0.00050  -0.00069   1.89445
    A2        1.89344  -0.00006  -0.00007  -0.00025  -0.00032   1.89312
    A3        1.92744   0.00007  -0.00013  -0.00010  -0.00023   1.92721
    A4        1.89177   0.00003  -0.00021  -0.00033  -0.00054   1.89123
    A5        1.92541  -0.00014   0.00069   0.00087   0.00156   1.92697
    A6        1.92970   0.00007  -0.00011   0.00027   0.00016   1.92986
    A7        1.94128   0.00002  -0.00028   0.00061   0.00030   1.94157
    A8        1.97437   0.00011  -0.00032  -0.00113  -0.00146   1.97291
    A9        2.01706  -0.00013   0.00117   0.00366   0.00482   2.02188
   A10        1.77981  -0.00020  -0.00176  -0.00883  -0.01060   1.76921
   A11        1.81259   0.00027   0.00063   0.00556   0.00618   1.81877
   A12        1.91727  -0.00007   0.00027  -0.00085  -0.00058   1.91669
   A13        1.81870  -0.00141  -0.00271  -0.02141  -0.02411   1.79458
   A14        1.88505   0.00000  -0.00038  -0.00084  -0.00122   1.88383
   A15        1.88721   0.00005  -0.00035  -0.00070  -0.00105   1.88617
   A16        1.93282   0.00003   0.00004   0.00018   0.00022   1.93304
   A17        1.88231   0.00006  -0.00027  -0.00038  -0.00065   1.88166
   A18        1.93649   0.00001   0.00005  -0.00003   0.00001   1.93650
   A19        1.93796  -0.00015   0.00086   0.00167   0.00253   1.94049
   A20        1.92316  -0.00001  -0.00003   0.00006   0.00003   1.92318
   A21        1.91949   0.00012  -0.00012   0.00019   0.00007   1.91956
   A22        1.95390  -0.00018   0.00048   0.00007   0.00055   1.95445
   A23        1.87751  -0.00003  -0.00068  -0.00200  -0.00268   1.87482
   A24        1.89184   0.00015  -0.00006   0.00133   0.00127   1.89311
   A25        1.89602  -0.00004   0.00037   0.00028   0.00065   1.89667
   A26        1.89782   0.00023   0.00166   0.00670   0.00834   1.90616
   A27        1.99271  -0.00001   0.00077   0.00270   0.00345   1.99616
   A28        1.93361   0.00003  -0.00114  -0.00232  -0.00347   1.93014
   A29        1.85748  -0.00014  -0.00012  -0.00204  -0.00220   1.85528
   A30        1.82219  -0.00010   0.00039   0.00081   0.00121   1.82340
   A31        1.94959  -0.00001  -0.00140  -0.00552  -0.00693   1.94267
   A32        1.88048   0.00051   0.00070   0.00532   0.00602   1.88650
   A33        1.80505   0.00011   0.00125   0.00443   0.00568   1.81073
   A34        2.01036  -0.00106  -0.00010  -0.00714  -0.00722   2.00313
   A35        1.90937  -0.00015  -0.00157  -0.00530  -0.00689   1.90248
   A36        1.88827   0.00016   0.00028   0.00142   0.00171   1.88998
   A37        1.96658   0.00045  -0.00060   0.00130   0.00071   1.96729
   A38        1.91789  -0.00113  -0.00015  -0.01103  -0.01119   1.90670
   A39        2.64892  -0.00068   0.00102  -0.00056   0.00046   2.64938
    D1        1.07103   0.00014   0.00138   0.00755   0.00893   1.07996
    D2        3.06198  -0.00003  -0.00120  -0.00379  -0.00499   3.05699
    D3       -0.98974  -0.00014  -0.00005  -0.00274  -0.00279  -0.99253
    D4       -1.02406   0.00016   0.00125   0.00767   0.00892  -1.01514
    D5        0.96688  -0.00001  -0.00132  -0.00368  -0.00500   0.96189
    D6       -3.08483  -0.00012  -0.00018  -0.00262  -0.00280  -3.08763
    D7       -3.11642   0.00016   0.00114   0.00735   0.00849  -3.10793
    D8       -1.12547  -0.00001  -0.00144  -0.00400  -0.00543  -1.13090
    D9        1.10600  -0.00012  -0.00029  -0.00294  -0.00323   1.10277
   D10        3.02222  -0.00011  -0.00343  -0.01890  -0.02231   2.99991
   D11        0.89118  -0.00026  -0.00422  -0.02584  -0.03008   0.86110
   D12       -1.00139  -0.00013  -0.00263  -0.01811  -0.02074  -1.02213
   D13       -0.57168  -0.00009   0.01251  -0.02657  -0.01407  -0.58575
   D14       -1.04897   0.00000  -0.00120  -0.00389  -0.00509  -1.05406
   D15       -3.11583  -0.00002  -0.00027  -0.00158  -0.00185  -3.11768
   D16        1.05780   0.00006  -0.00097  -0.00212  -0.00309   1.05471
   D17        3.14103  -0.00003  -0.00078  -0.00293  -0.00371   3.13732
   D18        1.07417  -0.00005   0.00015  -0.00063  -0.00048   1.07370
   D19       -1.03538   0.00003  -0.00055  -0.00116  -0.00171  -1.03709
   D20        1.04790  -0.00001  -0.00104  -0.00355  -0.00459   1.04331
   D21       -1.01896  -0.00004  -0.00011  -0.00124  -0.00135  -1.02031
   D22       -3.12851   0.00005  -0.00081  -0.00177  -0.00258  -3.13110
   D23        3.11427   0.00003  -0.00002   0.00038   0.00034   3.11461
   D24       -1.09797   0.00000   0.00145   0.00417   0.00563  -1.09234
   D25        1.12131   0.00001  -0.00082  -0.00315  -0.00396   1.11735
   D26       -1.04406   0.00000   0.00021   0.00140   0.00160  -1.04246
   D27        1.02689  -0.00002   0.00168   0.00519   0.00689   1.03377
   D28       -3.03702  -0.00002  -0.00058  -0.00213  -0.00271  -3.03973
   D29        0.99117   0.00002  -0.00043  -0.00010  -0.00054   0.99063
   D30        3.06212   0.00000   0.00104   0.00370   0.00475   3.06686
   D31       -1.00179   0.00000  -0.00122  -0.00362  -0.00484  -1.00663
   D32        1.11427  -0.00001   0.00474  -0.00657  -0.00183   1.11245
   D33       -0.90642  -0.00010   0.00564  -0.00490   0.00073  -0.90570
   D34       -3.05983  -0.00012   0.00554  -0.00547   0.00007  -3.05977
   D35       -1.03987  -0.00004   0.00294  -0.01246  -0.00950  -1.04938
   D36       -3.06057  -0.00014   0.00384  -0.01078  -0.00695  -3.06752
   D37        1.06920  -0.00015   0.00375  -0.01136  -0.00761   1.06159
   D38       -3.10423   0.00008   0.00440  -0.00565  -0.00123  -3.10546
   D39        1.15826  -0.00001   0.00530  -0.00398   0.00132   1.15958
   D40       -0.99515  -0.00003   0.00521  -0.00455   0.00066  -0.99449
   D41        0.89410  -0.00043   0.00006  -0.01940  -0.01933   0.87477
   D42        2.99892  -0.00035   0.00110  -0.01620  -0.01510   2.98383
   D43       -1.17106  -0.00015  -0.00107  -0.02105  -0.02212  -1.19318
   D44       -1.35953   0.00002  -0.00896  -0.01319  -0.02216  -1.38168
         Item               Value     Threshold  Converged?
 Maximum Force            0.001410     0.000450     NO 
 RMS     Force            0.000287     0.000300     YES
 Maximum Displacement     0.166299     0.001800     NO 
 RMS     Displacement     0.041388     0.001200     NO 
 Predicted change in Energy=-5.828096D-05
 GradGradGradGradGradGradGradGradGradGradGradGradGradGradGradGradGradGrad

                          Input orientation:                          
 ---------------------------------------------------------------------
 Center     Atomic      Atomic             Coordinates (Angstroms)
 Number     Number       Type             X           Y           Z
 ---------------------------------------------------------------------
      1          1           0        2.576346   -2.258159   -0.338707
      2          6           0        3.193599   -1.475211    0.099295
      3          1           0        3.492320   -1.788208    1.099554
      4          1           0        4.091247   -1.363416   -0.507639
      5          6           0        2.426004   -0.168693    0.161187
      6          1           0        1.520765   -0.261262    0.809758
      7          1           0        2.980797    0.633971    0.675513
      8          8           0        1.944596    0.288995   -1.017571
      9          1           0       -2.384097   -2.296340    0.660992
     10          6           0       -2.666560   -1.865056   -0.299017
     11          1           0       -2.023581   -2.301011   -1.065520
     12          1           0       -3.691538   -2.163324   -0.514866
     13          6           0       -2.529004   -0.347649   -0.270765
     14          1           0       -3.180316    0.075644    0.496916
     15          1           0       -2.838117    0.073109   -1.230220
     16          6           0       -1.092118    0.091828    0.016601
     17          6           0       -1.015566    1.680842   -0.008635
     18          1           0       -1.636221    2.062215    0.801095
     19          1           0       -1.475298    1.948687   -0.967500
     20          8           0        0.253479    2.200591    0.137185
     21          1           0        0.850037    1.763764   -0.485037
     22          8           0       -0.627362   -0.287621    1.212719
     23          1           0       -0.416261   -0.230586   -0.798117
 ---------------------------------------------------------------------
                    Distance matrix (angstroms):
                    1          2          3          4          5
     1  H    0.000000
     2  C    1.088969   0.000000
     3  H    1.768745   1.089826   0.000000
     4  H    1.767492   1.089330   1.766984   0.000000
     5  C    2.153686   1.516583   2.154157   2.155859   0.000000
     6  H    2.533934   2.185589   2.510493   3.091546   1.117438
     7  H    3.091381   2.196807   2.511657   2.573422   1.102994
     8  O    2.710712   2.433068   3.345511   2.756557   1.353035
     9  H    5.060322   5.665725   5.914627   6.645760   5.283347
    10  C    5.257773   5.886603   6.316147   6.779611   5.387359
    11  H    4.657191   5.409039   5.947746   6.211396   5.084328
    12  H    6.271076   6.946639   7.372576   7.823787   6.469924
    13  C    5.451538   5.844358   6.341083   6.701911   4.977018
    14  H    6.267700   6.571913   6.954221   7.480351   5.621675
    15  H    5.962049   6.367614   6.997628   7.113496   5.450271
    16  C    4.371077   4.563969   5.071922   5.409236   3.530716
    17  C    5.341021   5.262071   5.795122   5.966242   3.910757
    18  H    6.140888   6.027692   6.420029   6.800855   4.678472
    19  H    5.874415   5.887251   6.550903   6.493683   4.580108
    20  O    5.050014   4.707150   5.227501   5.276970   3.214646
    21  H    4.379204   4.040382   4.702032   4.503911   2.575979
    22  O    4.068623   4.153291   4.385927   5.136365   3.231549
    23  H    3.643873   3.922439   4.615664   4.656749   3.000427
                    6          7          8          9         10
     6  H    0.000000
     7  H    1.717893   0.000000
     8  O    1.954878   2.014760   0.000000
     9  H    4.405862   6.113021   5.314049   0.000000
    10  C    4.619007   6.251999   5.139943   1.089683   0.000000
    11  H    4.498848   6.057154   4.738867   1.763756   1.091332
    12  H    5.704434   7.332252   6.167056   1.763445   1.089098
    13  C    4.192329   5.675995   4.579970   2.164848   1.523892
    14  H    4.723509   6.188937   5.348262   2.507428   2.159576
    15  H    4.824228   6.148671   4.792303   3.065471   2.157094
    16  C    2.753349   4.161337   3.214034   2.790662   2.531378
    17  C    3.297653   4.187471   3.423120   4.259021   3.922180
    18  H    3.919845   4.834513   4.390229   4.424472   4.206579
    19  H    4.125399   4.927957   3.801679   4.636610   4.051001
    20  O    2.849402   3.190981   2.801346   5.239616   5.024578
    21  H    2.495417   2.676462   1.912223   5.315774   5.056619
    22  O    2.185755   3.762544   3.452775   2.724972   2.988641
    23  H    2.517593   3.802506   2.427297   3.204484   2.825675
                   11         12         13         14         15
    11  H    0.000000
    12  H    1.761890   0.000000
    13  C    2.168573   2.169735   0.000000
    14  H    3.070460   2.509588   1.092116   0.000000
    15  H    2.515361   2.498338   1.092311   1.760711   0.000000
    16  C    2.786446   3.482119   1.529823   2.142787   2.145560
    17  C    4.241256   4.711127   2.544402   2.741968   2.720068
    18  H    4.761516   4.879679   2.784491   2.534407   3.086639
    19  H    4.286041   4.693104   2.620857   2.925729   2.333257
    20  O    5.186127   5.918791   3.795017   4.054103   3.994239
    21  H    5.011690   6.004067   3.990225   4.478585   4.125057
    22  O    3.345674   3.986475   2.412585   2.676174   3.314441
    23  H    2.634699   3.813548   2.180707   3.067716   2.478776
                   16         17         18         19         20
    16  C    0.000000
    17  C    1.591058   0.000000
    18  H    2.189499   1.089184   0.000000
    19  H    2.136167   1.096593   1.779526   0.000000
    20  O    2.504407   1.379085   2.007708   2.066992   0.000000
    21  H    2.611317   1.927254   2.815082   2.382048   0.966364
    22  O    1.338162   2.348884   2.590166   3.236267   2.850238
    23  H    1.106570   2.153138   3.050035   2.428884   2.689602
                   21         22         23
    21  H    0.000000
    22  O    3.045204   0.000000
    23  H    2.383057   2.022691   0.000000
 Stoichiometry    C6H14O3(3)
 Framework group  C1[X(C6H14O3)]
 Deg. of freedom    63
 Full point group                 C1      NOp   1
 Largest Abelian subgroup         C1      NOp   1
 Largest concise Abelian subgroup C1      NOp   1
                         Standard orientation:                         
 ---------------------------------------------------------------------
 Center     Atomic      Atomic             Coordinates (Angstroms)
 Number     Number       Type             X           Y           Z
 ---------------------------------------------------------------------
      1          1           0        2.562139   -2.258624   -0.312423
      2          6           0        3.182797   -1.474598    0.118785
      3          1           0        3.480221   -1.780231    1.121705
      4          1           0        4.080884   -1.371933   -0.489112
      5          6           0        2.420861   -0.164287    0.169404
      6          1           0        1.515270   -0.247335    0.818770
      7          1           0        2.979150    0.640384    0.676764
      8          8           0        1.941367    0.285277   -1.013254
      9          1           0       -2.398364   -2.266719    0.687677
     10          6           0       -2.679016   -1.842527   -0.276016
     11          1           0       -2.037973   -2.287864   -1.038738
     12          1           0       -3.705287   -2.138215   -0.489259
     13          6           0       -2.534899   -0.325541   -0.260878
     14          1           0       -3.184329    0.107180    0.503131
     15          1           0       -2.842247    0.088244   -1.223926
     16          6           0       -1.096109    0.110184    0.022648
     17          6           0       -1.012689    1.698576   -0.016317
     18          1           0       -1.631642    2.089610    0.790102
     19          1           0       -1.471316    1.960111   -0.977450
     20          8           0        0.258599    2.214073    0.124980
     21          1           0        0.853226    1.769311   -0.493458
     22          8           0       -0.632928   -0.260923    1.221991
     23          1           0       -0.421701   -0.222175   -0.789268
 ---------------------------------------------------------------------
 Rotational constants (GHZ):           1.8552495           0.8479444           0.6601534
 Standard basis: Aug-CC-pVTZ (5D, 7F)
 There are   845 symmetry adapted cartesian basis functions of A   symmetry.
 There are   736 symmetry adapted basis functions of A   symmetry.
   736 basis functions,  1026 primitive gaussians,   845 cartesian basis functions
    38 alpha electrons       36 beta electrons
       nuclear repulsion energy       480.6040341606 Hartrees.
 NAtoms=   23 NActive=   23 NUniq=   23 SFac= 1.00D+00 NAtFMM=   60 NAOKFM=F Big=F
 Integral buffers will be    131072 words long.
 Raffenetti 2 integral format.
 Two-electron integral symmetry is turned on.
 Nuclear repulsion after empirical dispersion term =      480.5909872609 Hartrees.
 One-electron integrals computed using PRISM.
 NBasis=   736 RedAO= T EigKep=  3.64D-06  NBF=   736
 NBsUse=   736 1.00D-06 EigRej= -1.00D+00 NBFU=   736
 Initial guess from the checkpoint file:  "Reverse-wb-opt.chk"
 B after Tr=     0.000000    0.000000    0.000000
         Rot=    0.999995    0.001919   -0.002405    0.000005 Ang=   0.35 deg.
 Initial guess <Sx>= 0.0000 <Sy>= 0.0000 <Sz>= 1.0000 <S**2>= 2.0109 S= 1.0036
 ExpMin= 2.53D-02 ExpMax= 1.53D+04 ExpMxC= 5.22D+02 IAcc=3 IRadAn=         7 AccDes= 0.00D+00
 Harris functional with IExCor= 4639 and IRadAn=       7 diagonalized for initial guess.
 HarFok:  IExCor= 4639 AccDes= 0.00D+00 IRadAn=         7 IDoV= 1 UseB2=F ITyADJ=14
 ICtDFT=  3500011 ScaDFX=  1.000000  1.000000  1.000000  1.000000
 FoFCou: FMM=F IPFlag=           0 FMFlag=      100000 FMFlg1=           0
         NFxFlg=           0 DoJE=T BraDBF=F KetDBF=T FulRan=T
         wScrn=  0.000000 ICntrl=       500 IOpCl=  0 I1Cent=   200000004 NGrid=           0
         NMat0=    1 NMatS0=      1 NMatT0=    0 NMatD0=    1 NMtDS0=    0 NMtDT0=    0
 Petite list used in FoFCou.
 Requested convergence on RMS density matrix=1.00D-08 within 128 cycles.
 Requested convergence on MAX density matrix=1.00D-06.
 Requested convergence on             energy=1.00D-06.
 No special actions if energy rises.
 Restarting incremental Fock formation.
 SCF Done:  E(UwB97XD) =  -462.628448426     A.U. after   22 cycles
            NFock= 22  Conv=0.59D-08     -V/T= 2.0059
 <Sx>= 0.0000 <Sy>= 0.0000 <Sz>= 1.0000 <S**2>= 2.0109 S= 1.0036
 <L.S>=  0.00000000000    
 Annihilation of the first spin contaminant:
 S**2 before annihilation     2.0109,   after     2.0001
 Calling FoFJK, ICntrl=      2127 FMM=F ISym2X=0 I1Cent= 0 IOpClX= 1 NMat=1 NMatS=1 NMatT=0.
 ***** Axes restored to original set *****
 -------------------------------------------------------------------
 Center     Atomic                   Forces (Hartrees/Bohr)
 Number     Number              X              Y              Z
 -------------------------------------------------------------------
      1        1          -0.000105449   -0.000159346   -0.000095728
      2        6          -0.000128526    0.000225673   -0.000387836
      3        1          -0.000124703    0.000162672    0.000164612
      4        1           0.000173119   -0.000025717   -0.000180712
      5        6          -0.000036051    0.000005997    0.001349887
      6        1          -0.000387125   -0.000416493   -0.000470779
      7        1           0.000339480    0.000243167   -0.000246569
      8        8           0.000436048   -0.000192720   -0.000683025
      9        1           0.000029192    0.000061762    0.000118019
     10        6           0.000555683    0.000177726    0.000128642
     11        1           0.000065068    0.000052320   -0.000084388
     12        1          -0.000268625    0.000277032   -0.000071821
     13        6          -0.000292681   -0.000184509    0.000706673
     14        1          -0.000047101   -0.000098724    0.000117182
     15        1           0.000250976    0.000075039   -0.000131512
     16        6          -0.000055981   -0.000514251   -0.001552025
     17        6          -0.002000662   -0.000166721   -0.000080226
     18        1           0.000266557   -0.000294275    0.000176706
     19        1           0.000064259   -0.000273295   -0.000068342
     20        8           0.000054050    0.001335560    0.000853187
     21        1           0.001779216   -0.000319552   -0.000880063
     22        8          -0.000791169   -0.000271009    0.001223236
     23        1           0.000224425    0.000299665    0.000094881
 -------------------------------------------------------------------
 Cartesian Forces:  Max     0.002000662 RMS     0.000549770

 GradGradGradGradGradGradGradGradGradGradGradGradGradGradGradGradGradGrad
 Berny optimization.
 Using GEDIIS/GDIIS optimizer.
 FormGI is forming the generalized inverse of G from B-inverse, IUseBI=4.
 Internal  Forces:  Max     0.002339193 RMS     0.000513770
 Search for a local minimum.
 Step number   7 out of a maximum of  115
 All quantities printed in internal units (Hartrees-Bohrs-Radians)
 Mixed Optimization -- En-DIIS/RFO-DIIS
 Swapping is turned off.
 Update second derivatives using D2CorX and points    1    3    4    2    5
                                                      6    7
 DE=  3.20D-05 DEPred=-5.83D-05 R=-5.49D-01
 Trust test=-5.49D-01 RLast= 7.73D-02 DXMaxT set to 6.94D-02
 ITU= -1  1  0 -1 -1  1  0
     Eigenvalues ---    0.00227   0.00255   0.00329   0.00421   0.00576
     Eigenvalues ---    0.01610   0.02895   0.03560   0.03973   0.04330
     Eigenvalues ---    0.04792   0.04821   0.04846   0.05277   0.05485
     Eigenvalues ---    0.05527   0.05644   0.05657   0.05800   0.06158
     Eigenvalues ---    0.08152   0.08497   0.08675   0.11559   0.12179
     Eigenvalues ---    0.12524   0.14246   0.14816   0.15337   0.15998
     Eigenvalues ---    0.16000   0.16000   0.16001   0.16028   0.16258
     Eigenvalues ---    0.17361   0.20021   0.21127   0.21931   0.22455
     Eigenvalues ---    0.23837   0.24888   0.28543   0.29694   0.31181
     Eigenvalues ---    0.31233   0.32383   0.32768   0.33542   0.33809
     Eigenvalues ---    0.33915   0.33968   0.34041   0.34104   0.34160
     Eigenvalues ---    0.34179   0.34221   0.34635   0.48159   0.50003
     Eigenvalues ---    0.52615   0.57044   1.68225
 En-DIIS/RFO-DIIS/Sim-DIIS IScMMF=       -3 using points:     7    6    5
 RFO step:  Lambda=-1.43057335D-04.
 EnCoef did     7 forward-backward iterations
 DidBck=T Rises=T En-DIIS coefs:    0.45913    0.29893    0.24194
 Iteration  1 RMS(Cart)=  0.02578079 RMS(Int)=  0.00045031
 Iteration  2 RMS(Cart)=  0.00059166 RMS(Int)=  0.00000661
 Iteration  3 RMS(Cart)=  0.00000030 RMS(Int)=  0.00000661
 Variable       Old X    -DE/DX   Delta X   Delta X   Delta X     New X
                                 (Linear)    (Quad)   (Total)
    R1        2.05785   0.00021  -0.00003   0.00017   0.00014   2.05799
    R2        2.05947   0.00007  -0.00008  -0.00013  -0.00021   2.05926
    R3        2.05854   0.00024  -0.00001   0.00019   0.00018   2.05871
    R4        2.86593  -0.00025  -0.00064  -0.00032  -0.00096   2.86497
    R5        2.11165   0.00007  -0.00106   0.00071  -0.00036   2.11129
    R6        2.08436   0.00023  -0.00130   0.00156   0.00026   2.08462
    R7        2.55687   0.00001   0.00301  -0.00365  -0.00064   2.55623
    R8        3.61358   0.00037  -0.01064   0.01835   0.00771   3.62128
    R9        2.05920   0.00009  -0.00026   0.00022  -0.00004   2.05916
   R10        2.06232   0.00008  -0.00027   0.00019  -0.00007   2.06224
   R11        2.05810   0.00019   0.00017  -0.00017   0.00000   2.05810
   R12        2.87974  -0.00060  -0.00124  -0.00061  -0.00184   2.87789
   R13        2.06380   0.00007  -0.00048   0.00048   0.00001   2.06381
   R14        2.06417   0.00007  -0.00013  -0.00005  -0.00017   2.06400
   R15        2.89095  -0.00053  -0.00005  -0.00194  -0.00199   2.88896
   R16        3.00666   0.00015   0.00543  -0.00764  -0.00221   3.00446
   R17        2.52876   0.00090  -0.00245   0.00343   0.00098   2.52974
   R18        2.09111  -0.00002  -0.00075   0.00052  -0.00023   2.09088
   R19        2.05826  -0.00012  -0.00088   0.00058  -0.00030   2.05796
   R20        2.07226  -0.00003  -0.00081   0.00061  -0.00021   2.07205
   R21        2.60609   0.00210   0.00049   0.00191   0.00240   2.60849
   R22        1.82616   0.00234   0.00252  -0.00066   0.00186   1.82802
    A1        1.89445   0.00012   0.00055  -0.00032   0.00022   1.89468
    A2        1.89312  -0.00005   0.00023  -0.00018   0.00005   1.89317
    A3        1.92721   0.00006   0.00024   0.00001   0.00025   1.92746
    A4        1.89123   0.00014   0.00049   0.00011   0.00060   1.89183
    A5        1.92697  -0.00038  -0.00148  -0.00019  -0.00167   1.92530
    A6        1.92986   0.00012   0.00001   0.00057   0.00058   1.93044
    A7        1.94157   0.00000   0.00009  -0.00016  -0.00004   1.94154
    A8        1.97291   0.00010   0.00108  -0.00064   0.00045   1.97336
    A9        2.02188  -0.00041  -0.00368   0.00190  -0.00176   2.02012
   A10        1.76921   0.00034   0.00734  -0.00564   0.00171   1.77092
   A11        1.81877  -0.00005  -0.00392   0.00480   0.00089   1.81966
   A12        1.91669   0.00011   0.00007  -0.00083  -0.00076   1.91593
   A13        1.79458  -0.00009   0.01552  -0.01665  -0.00113   1.79346
   A14        1.88383   0.00010   0.00100  -0.00031   0.00069   1.88452
   A15        1.88617   0.00023   0.00088  -0.00018   0.00071   1.88687
   A16        1.93304  -0.00004  -0.00015   0.00014  -0.00001   1.93303
   A17        1.88166   0.00022   0.00060   0.00010   0.00070   1.88236
   A18        1.93650  -0.00002  -0.00005  -0.00009  -0.00014   1.93637
   A19        1.94049  -0.00047  -0.00216   0.00032  -0.00184   1.93865
   A20        1.92318  -0.00002   0.00001   0.00005   0.00006   1.92325
   A21        1.91956   0.00018   0.00008   0.00046   0.00053   1.92009
   A22        1.95445  -0.00023  -0.00074  -0.00056  -0.00130   1.95316
   A23        1.87482   0.00005   0.00207  -0.00109   0.00099   1.87581
   A24        1.89311   0.00017  -0.00063   0.00176   0.00112   1.89423
   A25        1.89667  -0.00013  -0.00069  -0.00064  -0.00133   1.89534
   A26        1.90616  -0.00021  -0.00603   0.00502  -0.00099   1.90517
   A27        1.99616  -0.00069  -0.00257  -0.00064  -0.00319   1.99297
   A28        1.93014   0.00041   0.00292  -0.00064   0.00230   1.93244
   A29        1.85528   0.00034   0.00130  -0.00258  -0.00125   1.85403
   A30        1.82340  -0.00012  -0.00101   0.00122   0.00020   1.82360
   A31        1.94267   0.00031   0.00503  -0.00206   0.00297   1.94564
   A32        1.88650  -0.00090  -0.00390   0.00092  -0.00297   1.88353
   A33        1.81073  -0.00003  -0.00422   0.00443   0.00021   1.81093
   A34        2.00313   0.00099   0.00400  -0.00110   0.00289   2.00602
   A35        1.90248   0.00032   0.00516  -0.00476   0.00042   1.90290
   A36        1.88998  -0.00004  -0.00118  -0.00009  -0.00128   1.88871
   A37        1.96729  -0.00036   0.00016   0.00044   0.00059   1.96788
   A38        1.90670   0.00178   0.00619   0.00190   0.00809   1.91479
   A39        2.64938   0.00163  -0.00118   0.00560   0.00442   2.65380
    D1        1.07996  -0.00032  -0.00609   0.00468  -0.00141   1.07855
    D2        3.05699   0.00017   0.00380  -0.00283   0.00097   3.05795
    D3       -0.99253   0.00004   0.00156  -0.00288  -0.00131  -0.99384
    D4       -1.01514  -0.00026  -0.00597   0.00520  -0.00077  -1.01591
    D5        0.96189   0.00022   0.00391  -0.00230   0.00161   0.96349
    D6       -3.08763   0.00009   0.00168  -0.00235  -0.00067  -3.08830
    D7       -3.10793  -0.00027  -0.00563   0.00483  -0.00081  -3.10874
    D8       -1.13090   0.00022   0.00425  -0.00268   0.00157  -1.12933
    D9        1.10277   0.00009   0.00202  -0.00273  -0.00071   1.10206
   D10        2.99991   0.00011   0.01521  -0.01539  -0.00019   2.99971
   D11        0.86110   0.00040   0.02013  -0.01988   0.00027   0.86137
   D12       -1.02213  -0.00001   0.01363  -0.01540  -0.00178  -1.02391
   D13       -0.58575   0.00104  -0.00384   0.05442   0.05058  -0.53517
   D14       -1.05406   0.00008   0.00385  -0.00286   0.00099  -1.05307
   D15       -3.11768  -0.00007   0.00125  -0.00184  -0.00059  -3.11827
   D16        1.05471   0.00013   0.00256  -0.00097   0.00159   1.05630
   D17        3.13732  -0.00001   0.00272  -0.00250   0.00022   3.13753
   D18        1.07370  -0.00016   0.00012  -0.00148  -0.00136   1.07234
   D19       -1.03709   0.00004   0.00143  -0.00061   0.00082  -1.03627
   D20        1.04331   0.00004   0.00343  -0.00278   0.00065   1.04396
   D21       -1.02031  -0.00011   0.00083  -0.00176  -0.00093  -1.02123
   D22       -3.13110   0.00009   0.00214  -0.00089   0.00125  -3.12984
   D23        3.11461   0.00005  -0.00016   0.00355   0.00340   3.11801
   D24       -1.09234  -0.00012  -0.00437   0.00342  -0.00096  -1.09330
   D25        1.11735   0.00009   0.00289  -0.00043   0.00245   1.11980
   D26       -1.04246  -0.00001  -0.00106   0.00445   0.00341  -1.03905
   D27        1.03377  -0.00018  -0.00526   0.00432  -0.00095   1.03282
   D28       -3.03973   0.00003   0.00200   0.00047   0.00247  -3.03726
   D29        0.99063   0.00007   0.00069   0.00377   0.00447   0.99510
   D30        3.06686  -0.00010  -0.00352   0.00364   0.00011   3.06697
   D31       -1.00663   0.00011   0.00374  -0.00021   0.00352  -1.00311
   D32        1.11245  -0.00014  -0.00335   0.01476   0.01141   1.12386
   D33       -0.90570  -0.00010  -0.00555   0.01765   0.01211  -0.89359
   D34       -3.05977  -0.00021  -0.00511   0.01460   0.00949  -3.05028
   D35       -1.04938   0.00061   0.00245   0.01418   0.01662  -1.03276
   D36       -3.06752   0.00065   0.00025   0.01706   0.01731  -3.05021
   D37        1.06159   0.00054   0.00069   0.01401   0.01469   1.07629
   D38       -3.10546   0.00017  -0.00337   0.01709   0.01372  -3.09174
   D39        1.15958   0.00021  -0.00557   0.01997   0.01441   1.17399
   D40       -0.99449   0.00010  -0.00513   0.01692   0.01179  -0.98270
   D41        0.87477   0.00108   0.01040   0.00300   0.01340   0.88817
   D42        2.98383   0.00054   0.00716   0.00339   0.01055   2.99438
   D43       -1.19318   0.00067   0.01294  -0.00236   0.01058  -1.18260
   D44       -1.38168   0.00110   0.02018  -0.03578  -0.01559  -1.39728
         Item               Value     Threshold  Converged?
 Maximum Force            0.002339     0.000450     NO 
 RMS     Force            0.000514     0.000300     NO 
 Maximum Displacement     0.105115     0.001800     NO 
 RMS     Displacement     0.026063     0.001200     NO 
 Predicted change in Energy=-7.131390D-05
 GradGradGradGradGradGradGradGradGradGradGradGradGradGradGradGradGradGrad

                          Input orientation:                          
 ---------------------------------------------------------------------
 Center     Atomic      Atomic             Coordinates (Angstroms)
 Number     Number       Type             X           Y           Z
 ---------------------------------------------------------------------
      1          1           0        2.602163   -2.246405   -0.394332
      2          6           0        3.200051   -1.472581    0.084982
      3          1           0        3.466429   -1.810464    1.086159
      4          1           0        4.116855   -1.340045   -0.488382
      5          6           0        2.423458   -0.172533    0.157544
      6          1           0        1.497538   -0.287889    0.772044
      7          1           0        2.956590    0.619062    0.710762
      8          8           0        1.980491    0.314012   -1.024337
      9          1           0       -2.402861   -2.283059    0.685046
     10          6           0       -2.669161   -1.863631   -0.284760
     11          1           0       -2.015783   -2.310633   -1.035896
     12          1           0       -3.691924   -2.160517   -0.512690
     13          6           0       -2.528570   -0.347257   -0.273907
     14          1           0       -3.190121    0.087319    0.478569
     15          1           0       -2.820845    0.062187   -1.243378
     16          6           0       -1.095310    0.090563    0.028115
     17          6           0       -1.015395    1.677957   -0.011185
     18          1           0       -1.637347    2.064798    0.794736
     19          1           0       -1.473449    1.938405   -0.972763
     20          8           0        0.253881    2.200556    0.134455
     21          1           0        0.857021    1.770800   -0.487873
     22          8           0       -0.652880   -0.276476    1.237085
     23          1           0       -0.407681   -0.241058   -0.772772
 ---------------------------------------------------------------------
                    Distance matrix (angstroms):
                    1          2          3          4          5
     1  H    0.000000
     2  C    1.089044   0.000000
     3  H    1.768856   1.089714   0.000000
     4  H    1.767662   1.089423   1.767350   0.000000
     5  C    2.153473   1.516076   2.152425   2.155899   0.000000
     6  H    2.533064   2.184971   2.508673   3.091364   1.117249
     7  H    3.091561   2.196780   2.510669   2.573376   1.103133
     8  O    2.709081   2.431014   3.342993   2.754489   1.352697
     9  H    5.120221   5.692941   5.901932   6.691256   5.293953
    10  C    5.286339   5.893834   6.287107   6.809231   5.384256
    11  H    4.662741   5.400336   5.899825   6.233063   5.069776
    12  H    6.295785   6.951962   7.343083   7.851802   6.465229
    13  C    5.472265   5.849125   6.319080   6.722597   4.973858
    14  H    6.305456   6.589575   6.948410   7.507614   5.628752
    15  H    5.954787   6.353837   6.961564   7.118143   5.433267
    16  C    4.394449   4.571299   5.053991   5.429556   3.530963
    17  C    5.351088   5.263566   5.784462   5.972943   3.908772
    18  H    6.162288   6.034667   6.414913   6.808097   4.679936
    19  H    5.870079   5.881772   6.534185   6.498797   4.573788
    20  O    5.056630   4.708959   5.226326   5.276964   3.215455
    21  H    4.380891   4.041964   4.702344   4.505983   2.578145
    22  O    4.139740   4.195603   4.398251   5.182547   3.261912
    23  H    3.636453   3.907444   4.574647   4.664770   2.980861
                    6          7          8          9         10
     6  H    0.000000
     7  H    1.719054   0.000000
     8  O    1.955125   2.014049   0.000000
     9  H    4.381939   6.094808   5.374062   0.000000
    10  C    4.578338   6.229277   5.187328   1.089660   0.000000
    11  H    4.438870   6.029794   4.781120   1.764152   1.091293
    12  H    5.664608   7.309283   6.209780   1.763880   1.089099
    13  C    4.160179   5.655999   4.618664   2.163960   1.522916
    14  H    4.711800   6.174036   5.389374   2.506213   2.158767
    15  H    4.778379   6.124339   4.812922   3.064916   2.156555
    16  C    2.723879   4.142851   3.258548   2.788428   2.528590
    17  C    3.285244   4.173623   3.444148   4.254345   3.918243
    18  H    3.919585   4.816789   4.411692   4.416096   4.202678
    19  H    4.102133   4.919366   3.817199   4.629567   4.044570
    20  O    2.854042   3.184005   2.807673   5.240633   5.023696
    21  H    2.497168   2.677949   1.916301   5.332574   5.067969
    22  O    2.200157   3.755966   3.520988   2.719109   2.983364
    23  H    2.453265   3.776109   2.464702   3.205580   2.825807
                   11         12         13         14         15
    11  H    0.000000
    12  H    1.762307   0.000000
    13  C    2.167585   2.167561   0.000000
    14  H    3.069666   2.507422   1.092120   0.000000
    15  H    2.514249   2.496617   1.092220   1.761278   0.000000
    16  C    2.783007   3.478826   1.528770   2.142698   2.143588
    17  C    4.237884   4.706293   2.541695   2.738507   2.718209
    18  H    4.758027   4.876877   2.784652   2.534067   3.092738
    19  H    4.283974   4.683423   2.612648   2.912018   2.325704
    20  O    5.183813   5.916682   3.794752   4.055285   3.990612
    21  H    5.021099   6.012385   3.999272   4.488595   4.125148
    22  O    3.340919   3.980843   2.409631   2.673066   3.311716
    23  H    2.634078   3.812900   2.181356   3.068495   2.477254
                   16         17         18         19         20
    16  C    0.000000
    17  C    1.589890   0.000000
    18  H    2.186119   1.089026   0.000000
    19  H    2.135243   1.096484   1.779576   0.000000
    20  O    2.506730   1.380356   2.007771   2.068411   0.000000
    21  H    2.626983   1.934372   2.820176   2.386274   0.967347
    22  O    1.338683   2.347213   2.578063   3.234573   2.858968
    23  H    1.106447   2.152197   3.047316   2.434320   2.687416
                   21         22         23
    21  H    0.000000
    22  O    3.073536   0.000000
    23  H    2.393369   2.025069   0.000000
 Stoichiometry    C6H14O3(3)
 Framework group  C1[X(C6H14O3)]
 Deg. of freedom    63
 Full point group                 C1      NOp   1
 Largest Abelian subgroup         C1      NOp   1
 Largest concise Abelian subgroup C1      NOp   1
                         Standard orientation:                         
 ---------------------------------------------------------------------
 Center     Atomic      Atomic             Coordinates (Angstroms)
 Number     Number       Type             X           Y           Z
 ---------------------------------------------------------------------
      1          1           0        2.584666   -2.254671   -0.361800
      2          6           0        3.184838   -1.481810    0.116212
      3          1           0        3.443691   -1.815467    1.120775
      4          1           0        4.105531   -1.358406   -0.452944
      5          6           0        2.416084   -0.176509    0.176966
      6          1           0        1.486163   -0.282435    0.787106
      7          1           0        2.951216    0.614963    0.728425
      8          8           0        1.982558    0.305849   -1.010121
      9          1           0       -2.426222   -2.253560    0.690654
     10          6           0       -2.684651   -1.838177   -0.283015
     11          1           0       -2.030075   -2.293681   -1.027976
     12          1           0       -3.708025   -2.129973   -0.514741
     13          6           0       -2.534557   -0.322678   -0.280266
     14          1           0       -3.197390    0.120458    0.466063
     15          1           0       -2.819024    0.082884   -1.253683
     16          6           0       -1.100208    0.107904    0.026948
     17          6           0       -1.010070    1.694507   -0.021198
     18          1           0       -1.633893    2.089976    0.779068
     19          1           0       -1.461293    1.952166   -0.986749
     20          8           0        0.261677    2.209975    0.128256
     21          1           0        0.865432    1.772790   -0.488274
     22          8           0       -0.666611   -0.254790    1.240422
     23          1           0       -0.410387   -0.232731   -0.768251
 ---------------------------------------------------------------------
 Rotational constants (GHZ):           1.8511506           0.8418442           0.6574012
 Standard basis: Aug-CC-pVTZ (5D, 7F)
 There are   845 symmetry adapted cartesian basis functions of A   symmetry.
 There are   736 symmetry adapted basis functions of A   symmetry.
   736 basis functions,  1026 primitive gaussians,   845 cartesian basis functions
    38 alpha electrons       36 beta electrons
       nuclear repulsion energy       479.9756006688 Hartrees.
 NAtoms=   23 NActive=   23 NUniq=   23 SFac= 1.00D+00 NAtFMM=   60 NAOKFM=F Big=F
 Integral buffers will be    131072 words long.
 Raffenetti 2 integral format.
 Two-electron integral symmetry is turned on.
 Nuclear repulsion after empirical dispersion term =      479.9625508691 Hartrees.
 One-electron integrals computed using PRISM.
 NBasis=   736 RedAO= T EigKep=  3.59D-06  NBF=   736
 NBsUse=   736 1.00D-06 EigRej= -1.00D+00 NBFU=   736
 Initial guess from the checkpoint file:  "Reverse-wb-opt.chk"
 B after Tr=     0.000000    0.000000    0.000000
         Rot=    0.999996   -0.001221    0.002423    0.000781 Ang=  -0.32 deg.
 Initial guess <Sx>= 0.0000 <Sy>= 0.0000 <Sz>= 1.0000 <S**2>= 2.0109 S= 1.0036
 ExpMin= 2.53D-02 ExpMax= 1.53D+04 ExpMxC= 5.22D+02 IAcc=3 IRadAn=         7 AccDes= 0.00D+00
 Harris functional with IExCor= 4639 and IRadAn=       7 diagonalized for initial guess.
 HarFok:  IExCor= 4639 AccDes= 0.00D+00 IRadAn=         7 IDoV= 1 UseB2=F ITyADJ=14
 ICtDFT=  3500011 ScaDFX=  1.000000  1.000000  1.000000  1.000000
 FoFCou: FMM=F IPFlag=           0 FMFlag=      100000 FMFlg1=           0
         NFxFlg=           0 DoJE=T BraDBF=F KetDBF=T FulRan=T
         wScrn=  0.000000 ICntrl=       500 IOpCl=  0 I1Cent=   200000004 NGrid=           0
         NMat0=    1 NMatS0=      1 NMatT0=    0 NMatD0=    1 NMtDS0=    0 NMtDT0=    0
 Petite list used in FoFCou.
 Requested convergence on RMS density matrix=1.00D-08 within 128 cycles.
 Requested convergence on MAX density matrix=1.00D-06.
 Requested convergence on             energy=1.00D-06.
 No special actions if energy rises.
 Restarting incremental Fock formation.
 SCF Done:  E(UwB97XD) =  -462.628512387     A.U. after   22 cycles
            NFock= 22  Conv=0.76D-08     -V/T= 2.0059
 <Sx>= 0.0000 <Sy>= 0.0000 <Sz>= 1.0000 <S**2>= 2.0109 S= 1.0036
 <L.S>=  0.00000000000    
 Annihilation of the first spin contaminant:
 S**2 before annihilation     2.0109,   after     2.0001
 Calling FoFJK, ICntrl=      2127 FMM=F ISym2X=0 I1Cent= 0 IOpClX= 1 NMat=1 NMatS=1 NMatT=0.
 ***** Axes restored to original set *****
 -------------------------------------------------------------------
 Center     Atomic                   Forces (Hartrees/Bohr)
 Number     Number              X              Y              Z
 -------------------------------------------------------------------
      1        1          -0.000062961   -0.000118914   -0.000087154
      2        6           0.000057546    0.000045680   -0.000152647
      3        1          -0.000002740   -0.000012156    0.000183669
      4        1           0.000111380   -0.000003266   -0.000109043
      5        6          -0.000051751   -0.000248710    0.001305384
      6        1           0.000002008   -0.000132103    0.000106034
      7        1           0.000131218    0.000121697   -0.000124639
      8        8          -0.000277050    0.000204647   -0.001109751
      9        1           0.000008573    0.000004680    0.000091118
     10        6           0.000211133   -0.000102602    0.000067329
     11        1           0.000044292   -0.000021815   -0.000080643
     12        1          -0.000219866    0.000057896   -0.000068540
     13        6          -0.000314047    0.000004172    0.000267711
     14        1           0.000037722   -0.000013338    0.000086532
     15        1           0.000044416    0.000039591   -0.000177327
     16        6           0.000282849   -0.000181385   -0.000978832
     17        6          -0.001088964    0.000290978   -0.000084603
     18        1           0.000259792   -0.000003860    0.000125187
     19        1           0.000215419   -0.000164702   -0.000119125
     20        8          -0.000034116    0.000772391    0.000600376
     21        1           0.000581257   -0.000258062   -0.000401395
     22        8           0.000111784   -0.000324700    0.000645306
     23        1          -0.000047893    0.000043882    0.000015053
 -------------------------------------------------------------------
 Cartesian Forces:  Max     0.001305384 RMS     0.000345520

 GradGradGradGradGradGradGradGradGradGradGradGradGradGradGradGradGradGrad
 Berny optimization.
 Using GEDIIS/GDIIS optimizer.
 FormGI is forming the generalized inverse of G from B-inverse, IUseBI=4.
 Internal  Forces:  Max     0.001166208 RMS     0.000203211
 Search for a local minimum.
 Step number   8 out of a maximum of  115
 All quantities printed in internal units (Hartrees-Bohrs-Radians)
 Mixed Optimization -- En-DIIS/RFO-DIIS
 Swapping is turned off.
 Update second derivatives using D2CorX and points    1    3    4    2    5
                                                      6    7    8
 DE= -6.40D-05 DEPred=-7.13D-05 R= 8.97D-01
 TightC=F SS=  1.41D+00  RLast= 7.23D-02 DXNew= 1.1665D-01 2.1697D-01
 Trust test= 8.97D-01 RLast= 7.23D-02 DXMaxT set to 1.17D-01
 ITU=  1 -1  1  0 -1 -1  1  0
     Eigenvalues ---    0.00229   0.00327   0.00368   0.00421   0.00583
     Eigenvalues ---    0.01663   0.03062   0.03566   0.03875   0.04442
     Eigenvalues ---    0.04783   0.04847   0.04856   0.05285   0.05498
     Eigenvalues ---    0.05527   0.05635   0.05663   0.05723   0.06365
     Eigenvalues ---    0.08141   0.08485   0.08623   0.11620   0.12171
     Eigenvalues ---    0.12577   0.14209   0.14758   0.15987   0.15997
     Eigenvalues ---    0.16000   0.16000   0.16002   0.16227   0.16802
     Eigenvalues ---    0.17066   0.19903   0.21770   0.22037   0.22450
     Eigenvalues ---    0.23895   0.24850   0.28509   0.29691   0.30452
     Eigenvalues ---    0.31208   0.32301   0.32651   0.33380   0.33715
     Eigenvalues ---    0.33893   0.33972   0.34047   0.34103   0.34162
     Eigenvalues ---    0.34179   0.34212   0.34592   0.48071   0.51179
     Eigenvalues ---    0.52198   0.55977   1.65690
 En-DIIS/RFO-DIIS/Sim-DIIS IScMMF=       -3 using points:     8    7    6    5
 RFO step:  Lambda=-1.94680847D-05.
 DidBck=T Rises=F RFO-DIIS coefs:    0.54528    0.22018    0.23839   -0.00385
 Iteration  1 RMS(Cart)=  0.00546861 RMS(Int)=  0.00002931
 Iteration  2 RMS(Cart)=  0.00008928 RMS(Int)=  0.00000103
 Iteration  3 RMS(Cart)=  0.00000001 RMS(Int)=  0.00000103
 Variable       Old X    -DE/DX   Delta X   Delta X   Delta X     New X
                                 (Linear)    (Quad)   (Total)
    R1        2.05799   0.00016  -0.00006   0.00050   0.00044   2.05843
    R2        2.05926   0.00017   0.00011   0.00041   0.00052   2.05978
    R3        2.05871   0.00015  -0.00008   0.00051   0.00043   2.05914
    R4        2.86497   0.00014   0.00031   0.00024   0.00055   2.86552
    R5        2.11129   0.00007  -0.00021   0.00045   0.00024   2.11153
    R6        2.08462   0.00009  -0.00053   0.00064   0.00011   2.08473
    R7        2.55623   0.00117   0.00135   0.00091   0.00225   2.55848
    R8        3.62128   0.00005  -0.00691   0.00438  -0.00253   3.61875
    R9        2.05916   0.00008  -0.00005   0.00032   0.00027   2.05943
   R10        2.06224   0.00009  -0.00003   0.00033   0.00030   2.06254
   R11        2.05810   0.00021   0.00008   0.00052   0.00060   2.05870
   R12        2.87789   0.00006   0.00061  -0.00016   0.00045   2.87834
   R13        2.06381   0.00003  -0.00015   0.00028   0.00013   2.06394
   R14        2.06400   0.00016   0.00007   0.00040   0.00047   2.06447
   R15        2.88896   0.00015   0.00108  -0.00011   0.00098   2.88993
   R16        3.00446   0.00048   0.00305   0.00028   0.00333   3.00779
   R17        2.52974   0.00071  -0.00130   0.00166   0.00037   2.53011
   R18        2.09088  -0.00005  -0.00013   0.00011  -0.00002   2.09086
   R19        2.05796  -0.00006  -0.00012   0.00002  -0.00010   2.05786
   R20        2.07205  -0.00002  -0.00015   0.00015   0.00000   2.07205
   R21        2.60849   0.00058  -0.00091   0.00177   0.00085   2.60935
   R22        1.82802   0.00073   0.00003   0.00159   0.00161   1.82964
    A1        1.89468   0.00002   0.00006   0.00004   0.00010   1.89478
    A2        1.89317  -0.00004   0.00005  -0.00019  -0.00014   1.89303
    A3        1.92746   0.00004  -0.00006   0.00021   0.00015   1.92761
    A4        1.89183   0.00004  -0.00015   0.00035   0.00020   1.89203
    A5        1.92530  -0.00010   0.00040  -0.00077  -0.00037   1.92494
    A6        1.93044   0.00003  -0.00030   0.00037   0.00007   1.93051
    A7        1.94154  -0.00006  -0.00006   0.00004  -0.00001   1.94153
    A8        1.97336   0.00007   0.00013  -0.00018  -0.00005   1.97331
    A9        2.02012  -0.00022  -0.00031  -0.00095  -0.00126   2.01886
   A10        1.77092   0.00006   0.00168   0.00074   0.00242   1.77334
   A11        1.81966   0.00023  -0.00185   0.00190   0.00006   1.81972
   A12        1.91593  -0.00003   0.00049  -0.00115  -0.00066   1.91527
   A13        1.79346  -0.00007   0.00613  -0.00328   0.00285   1.79630
   A14        1.88452   0.00003  -0.00004   0.00046   0.00042   1.88495
   A15        1.88687   0.00008  -0.00008   0.00035   0.00027   1.88714
   A16        1.93303  -0.00002  -0.00004   0.00006   0.00002   1.93304
   A17        1.88236   0.00006  -0.00017   0.00026   0.00009   1.88245
   A18        1.93637   0.00002   0.00006   0.00013   0.00019   1.93656
   A19        1.93865  -0.00017   0.00026  -0.00122  -0.00096   1.93769
   A20        1.92325  -0.00003  -0.00004  -0.00006  -0.00010   1.92315
   A21        1.92009  -0.00001  -0.00026   0.00017  -0.00009   1.92000
   A22        1.95316   0.00009   0.00047  -0.00017   0.00030   1.95346
   A23        1.87581   0.00006   0.00017   0.00058   0.00076   1.87657
   A24        1.89423  -0.00005  -0.00081   0.00033  -0.00048   1.89375
   A25        1.89534  -0.00007   0.00046  -0.00083  -0.00037   1.89497
   A26        1.90517  -0.00020  -0.00148  -0.00017  -0.00165   1.90352
   A27        1.99297  -0.00016   0.00065  -0.00184  -0.00118   1.99179
   A28        1.93244   0.00013  -0.00025   0.00123   0.00099   1.93343
   A29        1.85403   0.00022   0.00108  -0.00013   0.00095   1.85498
   A30        1.82360   0.00002  -0.00037   0.00030  -0.00007   1.82353
   A31        1.94564   0.00000   0.00025   0.00071   0.00097   1.94661
   A32        1.88353   0.00018  -0.00005   0.00030   0.00025   1.88378
   A33        1.81093  -0.00022  -0.00141  -0.00016  -0.00157   1.80936
   A34        2.00602   0.00000   0.00038  -0.00029   0.00008   2.00611
   A35        1.90290   0.00019   0.00140   0.00127   0.00267   1.90558
   A36        1.88871  -0.00017   0.00018  -0.00094  -0.00076   1.88795
   A37        1.96788   0.00005  -0.00044  -0.00002  -0.00047   1.96741
   A38        1.91479  -0.00043  -0.00106   0.00005  -0.00101   1.91378
   A39        2.65380  -0.00038  -0.00210   0.00050  -0.00160   2.65220
    D1        1.07855   0.00001  -0.00143   0.00024  -0.00120   1.07735
    D2        3.05795   0.00009   0.00071   0.00107   0.00178   3.05973
    D3       -0.99384  -0.00010   0.00125  -0.00163  -0.00038  -0.99422
    D4       -1.01591   0.00002  -0.00173   0.00054  -0.00118  -1.01709
    D5        0.96349   0.00009   0.00042   0.00138   0.00180   0.96529
    D6       -3.08830  -0.00009   0.00096  -0.00132  -0.00036  -3.08866
    D7       -3.10874   0.00001  -0.00161   0.00037  -0.00124  -3.10997
    D8       -1.12933   0.00008   0.00054   0.00120   0.00174  -1.12759
    D9        1.10206  -0.00010   0.00108  -0.00150  -0.00042   1.10164
   D10        2.99971   0.00005   0.00527   0.00000   0.00527   3.00499
   D11        0.86137   0.00009   0.00687  -0.00087   0.00601   0.86738
   D12       -1.02391  -0.00008   0.00564  -0.00213   0.00350  -1.02041
   D13       -0.53517  -0.00019  -0.01952  -0.00770  -0.02722  -0.56239
   D14       -1.05307   0.00005   0.00073   0.00103   0.00176  -1.05132
   D15       -3.11827   0.00000   0.00070   0.00024   0.00094  -3.11733
   D16        1.05630   0.00003  -0.00001   0.00129   0.00128   1.05759
   D17        3.13753   0.00000   0.00076   0.00032   0.00108   3.13862
   D18        1.07234  -0.00005   0.00073  -0.00046   0.00027   1.07261
   D19       -1.03627  -0.00001   0.00002   0.00059   0.00061  -1.03567
   D20        1.04396   0.00003   0.00076   0.00071   0.00147   1.04544
   D21       -1.02123  -0.00002   0.00074  -0.00008   0.00066  -1.02057
   D22       -3.12984   0.00001   0.00002   0.00097   0.00100  -3.12884
   D23        3.11801  -0.00002  -0.00162   0.00159  -0.00003   3.11798
   D24       -1.09330   0.00002  -0.00086   0.00012  -0.00074  -1.09404
   D25        1.11980   0.00001  -0.00020   0.00065   0.00045   1.12026
   D26       -1.03905  -0.00002  -0.00192   0.00163  -0.00029  -1.03934
   D27        1.03282   0.00001  -0.00116   0.00017  -0.00099   1.03183
   D28       -3.03726   0.00000  -0.00049   0.00069   0.00020  -3.03706
   D29        0.99510  -0.00001  -0.00191   0.00206   0.00015   0.99524
   D30        3.06697   0.00003  -0.00115   0.00059  -0.00056   3.06641
   D31       -1.00311   0.00001  -0.00048   0.00111   0.00063  -1.00248
   D32        1.12386  -0.00003  -0.00469   0.00267  -0.00202   1.12184
   D33       -0.89359  -0.00021  -0.00559   0.00118  -0.00441  -0.89800
   D34       -3.05028  -0.00011  -0.00425   0.00150  -0.00275  -3.05302
   D35       -1.03276   0.00014  -0.00529   0.00507  -0.00021  -1.03297
   D36       -3.05021  -0.00004  -0.00619   0.00358  -0.00261  -3.05282
   D37        1.07629   0.00006  -0.00484   0.00390  -0.00094   1.07535
   D38       -3.09174   0.00004  -0.00588   0.00418  -0.00170  -3.09345
   D39        1.17399  -0.00015  -0.00679   0.00269  -0.00410   1.16989
   D40       -0.98270  -0.00005  -0.00544   0.00301  -0.00243  -0.98513
   D41        0.88817  -0.00029  -0.00156  -0.00032  -0.00188   0.88629
   D42        2.99438  -0.00018  -0.00124  -0.00082  -0.00206   2.99232
   D43       -1.18260  -0.00003   0.00036   0.00012   0.00048  -1.18212
   D44       -1.39728  -0.00001   0.01216   0.00707   0.01923  -1.37805
         Item               Value     Threshold  Converged?
 Maximum Force            0.001166     0.000450     NO 
 RMS     Force            0.000203     0.000300     YES
 Maximum Displacement     0.022900     0.001800     NO 
 RMS     Displacement     0.005476     0.001200     NO 
 Predicted change in Energy=-9.744294D-06
 GradGradGradGradGradGradGradGradGradGradGradGradGradGradGradGradGradGrad

                          Input orientation:                          
 ---------------------------------------------------------------------
 Center     Atomic      Atomic             Coordinates (Angstroms)
 Number     Number       Type             X           Y           Z
 ---------------------------------------------------------------------
      1          1           0        2.596220   -2.248907   -0.387390
      2          6           0        3.198791   -1.473649    0.084210
      3          1           0        3.474886   -1.808860    1.083951
      4          1           0        4.110096   -1.342576   -0.498615
      5          6           0        2.422782   -0.173171    0.161245
      6          1           0        1.502204   -0.287365    0.784162
      7          1           0        2.962152    0.620318    0.705746
      8          8           0        1.968888    0.309816   -1.019314
      9          1           0       -2.402781   -2.284052    0.684114
     10          6           0       -2.668020   -1.864319   -0.286015
     11          1           0       -2.014308   -2.311392   -1.037049
     12          1           0       -3.691180   -2.160180   -0.515006
     13          6           0       -2.527347   -0.347720   -0.274663
     14          1           0       -3.188475    0.086520    0.478481
     15          1           0       -2.819529    0.062040   -1.244310
     16          6           0       -1.093660    0.090524    0.027335
     17          6           0       -1.016620    1.679822   -0.012194
     18          1           0       -1.640657    2.065878    0.792419
     19          1           0       -1.471420    1.937390   -0.976089
     20          8           0        0.251647    2.205182    0.136557
     21          1           0        0.857375    1.774361   -0.483846
     22          8           0       -0.652565   -0.276715    1.236948
     23          1           0       -0.405330   -0.239835   -0.773456
 ---------------------------------------------------------------------
                    Distance matrix (angstroms):
                    1          2          3          4          5
     1  H    0.000000
     2  C    1.089277   0.000000
     3  H    1.769333   1.089989   0.000000
     4  H    1.767944   1.089653   1.767888   0.000000
     5  C    2.154011   1.516366   2.152623   2.156375   0.000000
     6  H    2.533191   2.185317   2.509242   3.091939   1.117376
     7  H    3.092137   2.197045   2.511343   2.573172   1.103189
     8  O    2.709232   2.431291   3.343732   2.754324   1.353889
     9  H    5.112667   5.691594   5.910384   6.686014   5.292945
    10  C    5.279243   5.891448   6.294058   6.801491   5.382963
    11  H    4.656493   5.397725   5.906135   6.223893   5.069089
    12  H    6.289321   6.949970   7.350686   7.844020   6.464213
    13  C    5.466092   5.846808   6.325153   6.715322   4.972350
    14  H    6.298147   6.586862   6.954095   7.501079   5.626215
    15  H    5.950221   6.351652   6.967118   7.109762   5.432563
    16  C    4.388639   4.568918   5.059220   5.423051   3.528857
    17  C    5.350543   5.265299   5.791897   5.971158   3.910647
    18  H    6.161205   6.037389   6.423967   6.808486   4.682228
    19  H    5.866629   5.879650   6.537896   6.491493   4.573052
    20  O    5.060677   4.714043   5.234439   5.279930   3.220404
    21  H    4.384013   4.044068   4.706253   4.505076   2.580605
    22  O    4.133113   4.194568   4.405306   5.179882   3.259696
    23  H    3.632454   3.904814   4.579069   4.656248   2.979316
                    6          7          8          9         10
     6  H    0.000000
     7  H    1.720896   0.000000
     8  O    1.956258   2.014651   0.000000
     9  H    4.386989   6.100683   5.361091   0.000000
    10  C    4.585066   6.233446   5.173539   1.089805   0.000000
    11  H    4.447399   6.033027   4.768322   1.764670   1.091452
    12  H    5.671553   7.313565   6.196094   1.764428   1.089416
    13  C    4.166778   5.659761   4.604670   2.164290   1.523151
    14  H    4.715475   6.177929   5.375095   2.505835   2.158958
    15  H    4.786874   6.127171   4.800099   3.065395   2.156883
    16  C    2.730220   4.146147   3.243881   2.789940   2.529468
    17  C    3.293704   4.179547   3.435763   4.256593   3.919571
    18  H    3.926244   4.825246   4.403969   4.417516   4.202968
    19  H    4.109800   4.921362   3.806124   4.630796   4.044878
    20  O    2.862878   3.191020   2.806665   5.243951   5.026316
    21  H    2.504867   2.678998   1.914962   5.335115   5.070260
    22  O    2.201853   3.762050   3.508098   2.719978   2.983616
    23  H    2.463152   3.777279   2.449382   3.208293   2.827776
                   11         12         13         14         15
    11  H    0.000000
    12  H    1.762752   0.000000
    13  C    2.168052   2.167322   0.000000
    14  H    3.070095   2.507467   1.092191   0.000000
    15  H    2.514860   2.495981   1.092469   1.762025   0.000000
    16  C    2.783830   3.479499   1.529287   2.142848   2.143949
    17  C    4.239752   4.706560   2.542068   2.737942   2.717685
    18  H    4.758892   4.875815   2.783943   2.532224   3.090853
    19  H    4.283759   4.682949   2.613179   2.913721   2.325140
    20  O    5.187614   5.918345   3.795947   4.054637   3.991487
    21  H    5.024537   6.014228   4.000416   4.488183   4.126738
    22  O    3.341455   3.981202   2.409320   2.671714   3.311666
    23  H    2.636217   3.814622   2.182520   3.069162   2.478143
                   16         17         18         19         20
    16  C    0.000000
    17  C    1.591655   0.000000
    18  H    2.187825   1.088972   0.000000
    19  H    2.135527   1.096484   1.781227   0.000000
    20  O    2.508696   1.380808   2.007578   2.068490   0.000000
    21  H    2.627384   1.934748   2.820283   2.385826   0.968201
    22  O    1.338878   2.349666   2.581022   3.235787   2.861515
    23  H    1.106437   2.153667   3.048657   2.432676   2.690325
                   21         22         23
    21  H    0.000000
    22  O    3.073754   0.000000
    23  H    2.394844   2.025886   0.000000
 Stoichiometry    C6H14O3(3)
 Framework group  C1[X(C6H14O3)]
 Deg. of freedom    63
 Full point group                 C1      NOp   1
 Largest Abelian subgroup         C1      NOp   1
 Largest concise Abelian subgroup C1      NOp   1
                         Standard orientation:                         
 ---------------------------------------------------------------------
 Center     Atomic      Atomic             Coordinates (Angstroms)
 Number     Number       Type             X           Y           Z
 ---------------------------------------------------------------------
      1          1           0        2.581395   -2.255314   -0.355637
      2          6           0        3.186107   -1.480140    0.113354
      3          1           0        3.455898   -1.809985    1.116595
      4          1           0        4.100707   -1.358050   -0.466252
      5          6           0        2.416917   -0.174945    0.178005
      6          1           0        1.492959   -0.279831    0.797545
      7          1           0        2.958205    0.619305    0.719486
      8          8           0        1.970949    0.302400   -1.007857
      9          1           0       -2.422449   -2.255800    0.693603
     10          6           0       -2.681053   -1.841293   -0.280555
     11          1           0       -2.026465   -2.297073   -1.025569
     12          1           0       -3.704791   -2.133126   -0.512114
     13          6           0       -2.532104   -0.325442   -0.278943
     14          1           0       -3.194187    0.117561    0.468236
     15          1           0       -2.817706    0.079243   -1.252673
     16          6           0       -1.097392    0.107027    0.026492
     17          6           0       -1.011449    1.695572   -0.023558
     18          1           0       -1.636935    2.090543    0.775583
     19          1           0       -1.460526    1.948998   -0.991226
     20          8           0        0.259009    2.215005    0.127296
     21          1           0        0.865121    1.776634   -0.487418
     22          8           0       -0.663716   -0.254306    1.240559
     23          1           0       -0.407324   -0.232575   -0.768920
 ---------------------------------------------------------------------
 Rotational constants (GHZ):           1.8485449           0.8435060           0.6579195
 Standard basis: Aug-CC-pVTZ (5D, 7F)
 There are   845 symmetry adapted cartesian basis functions of A   symmetry.
 There are   736 symmetry adapted basis functions of A   symmetry.
   736 basis functions,  1026 primitive gaussians,   845 cartesian basis functions
    38 alpha electrons       36 beta electrons
       nuclear repulsion energy       479.9832418787 Hartrees.
 NAtoms=   23 NActive=   23 NUniq=   23 SFac= 1.00D+00 NAtFMM=   60 NAOKFM=F Big=F
 Integral buffers will be    131072 words long.
 Raffenetti 2 integral format.
 Two-electron integral symmetry is turned on.
 Nuclear repulsion after empirical dispersion term =      479.9701930133 Hartrees.
 One-electron integrals computed using PRISM.
 NBasis=   736 RedAO= T EigKep=  3.60D-06  NBF=   736
 NBsUse=   736 1.00D-06 EigRej= -1.00D+00 NBFU=   736
 Initial guess from the checkpoint file:  "Reverse-wb-opt.chk"
 B after Tr=     0.000000    0.000000    0.000000
         Rot=    1.000000    0.000439   -0.000374   -0.000413 Ang=   0.08 deg.
 Initial guess <Sx>= 0.0000 <Sy>= 0.0000 <Sz>= 1.0000 <S**2>= 2.0109 S= 1.0036
 ExpMin= 2.53D-02 ExpMax= 1.53D+04 ExpMxC= 5.22D+02 IAcc=3 IRadAn=         7 AccDes= 0.00D+00
 Harris functional with IExCor= 4639 and IRadAn=       7 diagonalized for initial guess.
 HarFok:  IExCor= 4639 AccDes= 0.00D+00 IRadAn=         7 IDoV= 1 UseB2=F ITyADJ=14
 ICtDFT=  3500011 ScaDFX=  1.000000  1.000000  1.000000  1.000000
 FoFCou: FMM=F IPFlag=           0 FMFlag=      100000 FMFlg1=           0
         NFxFlg=           0 DoJE=T BraDBF=F KetDBF=T FulRan=T
         wScrn=  0.000000 ICntrl=       500 IOpCl=  0 I1Cent=   200000004 NGrid=           0
         NMat0=    1 NMatS0=      1 NMatT0=    0 NMatD0=    1 NMtDS0=    0 NMtDT0=    0
 Petite list used in FoFCou.
 Requested convergence on RMS density matrix=1.00D-08 within 128 cycles.
 Requested convergence on MAX density matrix=1.00D-06.
 Requested convergence on             energy=1.00D-06.
 No special actions if energy rises.
 Restarting incremental Fock formation.
 SCF Done:  E(UwB97XD) =  -462.628524040     A.U. after   21 cycles
            NFock= 21  Conv=0.49D-08     -V/T= 2.0059
 <Sx>= 0.0000 <Sy>= 0.0000 <Sz>= 1.0000 <S**2>= 2.0109 S= 1.0036
 <L.S>=  0.00000000000    
 Annihilation of the first spin contaminant:
 S**2 before annihilation     2.0109,   after     2.0001
 Calling FoFJK, ICntrl=      2127 FMM=F ISym2X=0 I1Cent= 0 IOpClX= 1 NMat=1 NMatS=1 NMatT=0.
 ***** Axes restored to original set *****
 -------------------------------------------------------------------
 Center     Atomic                   Forces (Hartrees/Bohr)
 Number     Number              X              Y              Z
 -------------------------------------------------------------------
      1        1           0.000001141    0.000002882    0.000000512
      2        6           0.000028466    0.000028204   -0.000079354
      3        1          -0.000023777    0.000018054    0.000007689
      4        1          -0.000016376   -0.000004624   -0.000005313
      5        6          -0.000133358   -0.000094570    0.000736886
      6        1           0.000057896   -0.000049491   -0.000097748
      7        1           0.000032890    0.000009739   -0.000129443
      8        8          -0.000007299    0.000002957   -0.000527624
      9        1          -0.000009903    0.000032043   -0.000017635
     10        6           0.000075558   -0.000037147    0.000020622
     11        1          -0.000017149    0.000026323    0.000011424
     12        1          -0.000019539    0.000046410   -0.000011108
     13        6          -0.000089737    0.000006688    0.000108249
     14        1           0.000054223   -0.000025293   -0.000001073
     15        1           0.000030230   -0.000014959   -0.000015685
     16        6           0.000073497    0.000100764   -0.000502102
     17        6          -0.000534477   -0.000147808   -0.000040500
     18        1           0.000132398   -0.000038399    0.000014571
     19        1           0.000114341   -0.000073944    0.000013437
     20        8           0.000181328    0.000233829    0.000049137
     21        1           0.000042454    0.000032210    0.000111133
     22        8           0.000079238   -0.000089178    0.000268480
     23        1          -0.000052045    0.000035309    0.000085445
 -------------------------------------------------------------------
 Cartesian Forces:  Max     0.000736886 RMS     0.000159057

 GradGradGradGradGradGradGradGradGradGradGradGradGradGradGradGradGradGrad
 Berny optimization.
 Using GEDIIS/GDIIS optimizer.
 FormGI is forming the generalized inverse of G from B-inverse, IUseBI=4.
 Internal  Forces:  Max     0.000392255 RMS     0.000088443
 Search for a local minimum.
 Step number   9 out of a maximum of  115
 All quantities printed in internal units (Hartrees-Bohrs-Radians)
 Mixed Optimization -- En-DIIS/RFO-DIIS
 Swapping is turned off.
 Update second derivatives using D2CorX and points    1    3    4    2    5
                                                      6    7    8    9
 DE= -1.17D-05 DEPred=-9.74D-06 R= 1.20D+00
 TightC=F SS=  1.41D+00  RLast= 3.68D-02 DXNew= 1.9617D-01 1.1046D-01
 Trust test= 1.20D+00 RLast= 3.68D-02 DXMaxT set to 1.17D-01
 ITU=  1  1 -1  1  0 -1 -1  1  0
     Eigenvalues ---    0.00230   0.00326   0.00358   0.00421   0.00589
     Eigenvalues ---    0.01658   0.03038   0.03522   0.03634   0.04408
     Eigenvalues ---    0.04783   0.04844   0.04863   0.05247   0.05359
     Eigenvalues ---    0.05505   0.05535   0.05657   0.05675   0.06226
     Eigenvalues ---    0.08141   0.08473   0.08589   0.11620   0.12200
     Eigenvalues ---    0.12497   0.13945   0.14485   0.15985   0.15994
     Eigenvalues ---    0.16000   0.16001   0.16006   0.16194   0.16436
     Eigenvalues ---    0.17445   0.19893   0.21905   0.22047   0.22470
     Eigenvalues ---    0.23827   0.24766   0.28545   0.29683   0.31094
     Eigenvalues ---    0.31477   0.32439   0.32925   0.33555   0.33878
     Eigenvalues ---    0.33967   0.34007   0.34095   0.34157   0.34168
     Eigenvalues ---    0.34207   0.34470   0.36084   0.45254   0.49228
     Eigenvalues ---    0.53060   0.54197   1.66478
 En-DIIS/RFO-DIIS/Sim-DIIS IScMMF=       -3 using points:     9    8    7    6    5
 RFO step:  Lambda=-4.31622301D-06.
 DidBck=F Rises=F RFO-DIIS coefs:    1.53737   -0.28384   -0.08137   -0.28589    0.11372
 Iteration  1 RMS(Cart)=  0.00220406 RMS(Int)=  0.00000349
 Iteration  2 RMS(Cart)=  0.00001275 RMS(Int)=  0.00000064
 Iteration  3 RMS(Cart)=  0.00000000 RMS(Int)=  0.00000064
 Variable       Old X    -DE/DX   Delta X   Delta X   Delta X     New X
                                 (Linear)    (Quad)   (Total)
    R1        2.05843   0.00000   0.00026  -0.00019   0.00007   2.05851
    R2        2.05978   0.00000   0.00017  -0.00008   0.00009   2.05987
    R3        2.05914  -0.00001   0.00027  -0.00024   0.00003   2.05918
    R4        2.86552  -0.00004  -0.00002  -0.00002  -0.00003   2.86549
    R5        2.11153  -0.00010   0.00023  -0.00073  -0.00050   2.11103
    R6        2.08473  -0.00004   0.00028  -0.00027   0.00001   2.08473
    R7        2.55848   0.00039   0.00053   0.00055   0.00108   2.55956
    R8        3.61875   0.00006   0.00186   0.00258   0.00444   3.62319
    R9        2.05943  -0.00003   0.00014  -0.00020  -0.00006   2.05938
   R10        2.06254  -0.00003   0.00014  -0.00019  -0.00005   2.06250
   R11        2.05870   0.00001   0.00025  -0.00013   0.00013   2.05882
   R12        2.87834  -0.00007  -0.00037   0.00024  -0.00013   2.87821
   R13        2.06394  -0.00004   0.00012  -0.00024  -0.00012   2.06382
   R14        2.06447   0.00000   0.00017  -0.00007   0.00010   2.06457
   R15        2.88993  -0.00005  -0.00032   0.00022  -0.00010   2.88984
   R16        3.00779  -0.00009   0.00004  -0.00065  -0.00061   3.00718
   R17        2.53011   0.00029   0.00085   0.00027   0.00112   2.53123
   R18        2.09086  -0.00010   0.00001  -0.00044  -0.00043   2.09043
   R19        2.05786  -0.00008  -0.00007  -0.00019  -0.00025   2.05761
   R20        2.07205  -0.00008   0.00001  -0.00025  -0.00024   2.07181
   R21        2.60935   0.00023   0.00097   0.00017   0.00114   2.61049
   R22        1.82964   0.00000   0.00093  -0.00061   0.00032   1.82995
    A1        1.89478   0.00001   0.00007  -0.00011  -0.00003   1.89475
    A2        1.89303   0.00000  -0.00009   0.00002  -0.00007   1.89296
    A3        1.92761   0.00000   0.00016  -0.00019  -0.00003   1.92757
    A4        1.89203   0.00002   0.00026   0.00001   0.00026   1.89229
    A5        1.92494  -0.00004  -0.00065   0.00037  -0.00028   1.92466
    A6        1.93051   0.00001   0.00026  -0.00010   0.00016   1.93066
    A7        1.94153  -0.00001   0.00016  -0.00004   0.00012   1.94164
    A8        1.97331   0.00003  -0.00003  -0.00003  -0.00006   1.97325
    A9        2.01886  -0.00007  -0.00080   0.00008  -0.00072   2.01814
   A10        1.77334   0.00006   0.00067   0.00064   0.00131   1.77465
   A11        1.81972   0.00004   0.00105  -0.00014   0.00091   1.82063
   A12        1.91527  -0.00003  -0.00076  -0.00045  -0.00122   1.91405
   A13        1.79630  -0.00034  -0.00174  -0.00110  -0.00284   1.79346
   A14        1.88495   0.00002   0.00036  -0.00002   0.00033   1.88528
   A15        1.88714   0.00004   0.00029  -0.00007   0.00023   1.88737
   A16        1.93304  -0.00001   0.00003  -0.00008  -0.00005   1.93299
   A17        1.88245   0.00003   0.00023  -0.00009   0.00014   1.88259
   A18        1.93656   0.00000   0.00005  -0.00001   0.00004   1.93660
   A19        1.93769  -0.00007  -0.00092   0.00026  -0.00065   1.93703
   A20        1.92315   0.00000  -0.00002   0.00001  -0.00001   1.92315
   A21        1.92000  -0.00001   0.00015  -0.00024  -0.00009   1.91991
   A22        1.95346   0.00002  -0.00028   0.00048   0.00020   1.95365
   A23        1.87657   0.00002   0.00049  -0.00003   0.00045   1.87702
   A24        1.89375  -0.00002   0.00027  -0.00055  -0.00028   1.89348
   A25        1.89497  -0.00002  -0.00058   0.00031  -0.00027   1.89469
   A26        1.90352  -0.00007  -0.00042   0.00006  -0.00035   1.90316
   A27        1.99179  -0.00003  -0.00118   0.00013  -0.00105   1.99074
   A28        1.93343   0.00006   0.00101  -0.00023   0.00077   1.93420
   A29        1.85498   0.00003  -0.00013   0.00001  -0.00012   1.85486
   A30        1.82353   0.00001   0.00005   0.00060   0.00065   1.82418
   A31        1.94661  -0.00001   0.00068  -0.00050   0.00019   1.94680
   A32        1.88378   0.00007   0.00012   0.00018   0.00030   1.88409
   A33        1.80936  -0.00003  -0.00035   0.00017  -0.00018   1.80918
   A34        2.00611  -0.00014  -0.00042   0.00044   0.00001   2.00612
   A35        1.90558   0.00007   0.00103   0.00042   0.00145   1.90703
   A36        1.88795  -0.00002  -0.00055  -0.00033  -0.00088   1.88707
   A37        1.96741   0.00006   0.00028  -0.00081  -0.00053   1.96688
   A38        1.91378  -0.00028  -0.00035  -0.00012  -0.00047   1.91331
   A39        2.65220  -0.00021  -0.00010   0.00067   0.00057   2.65278
    D1        1.07735  -0.00003  -0.00006  -0.00042  -0.00047   1.07688
    D2        3.05973   0.00005   0.00086   0.00034   0.00120   3.06093
    D3       -0.99422  -0.00003  -0.00099  -0.00026  -0.00125  -0.99547
    D4       -1.01709  -0.00002   0.00017  -0.00040  -0.00023  -1.01732
    D5        0.96529   0.00006   0.00108   0.00036   0.00144   0.96673
    D6       -3.08866  -0.00002  -0.00077  -0.00025  -0.00101  -3.08968
    D7       -3.10997  -0.00003   0.00010  -0.00058  -0.00048  -3.11046
    D8       -1.12759   0.00005   0.00102   0.00017   0.00119  -1.12640
    D9        1.10164  -0.00003  -0.00084  -0.00043  -0.00126   1.10038
   D10        3.00499   0.00002   0.00042   0.00025   0.00067   3.00565
   D11        0.86738   0.00004  -0.00007   0.00035   0.00029   0.86767
   D12       -1.02041  -0.00003  -0.00101  -0.00014  -0.00114  -1.02155
   D13       -0.56239   0.00017  -0.00961   0.00087  -0.00873  -0.57112
   D14       -1.05132   0.00002   0.00083   0.00020   0.00104  -1.05028
   D15       -3.11733   0.00000   0.00015   0.00038   0.00054  -3.11679
   D16        1.05759   0.00001   0.00098  -0.00017   0.00081   1.05840
   D17        3.13862   0.00000   0.00033   0.00029   0.00062   3.13924
   D18        1.07261  -0.00002  -0.00035   0.00047   0.00012   1.07273
   D19       -1.03567  -0.00001   0.00048  -0.00008   0.00040  -1.03527
   D20        1.04544   0.00001   0.00062   0.00024   0.00085   1.04629
   D21       -1.02057  -0.00001  -0.00006   0.00041   0.00035  -1.02022
   D22       -3.12884   0.00000   0.00076  -0.00013   0.00063  -3.12822
   D23        3.11798   0.00001   0.00091  -0.00013   0.00079   3.11877
   D24       -1.09404  -0.00001  -0.00029   0.00001  -0.00028  -1.09432
   D25        1.12026   0.00000   0.00054  -0.00076  -0.00022   1.12003
   D26       -1.03934   0.00001   0.00089  -0.00018   0.00072  -1.03862
   D27        1.03183  -0.00001  -0.00031  -0.00004  -0.00035   1.03148
   D28       -3.03706   0.00000   0.00052  -0.00081  -0.00029  -3.03735
   D29        0.99524   0.00002   0.00130  -0.00034   0.00096   0.99620
   D30        3.06641  -0.00001   0.00010  -0.00021  -0.00011   3.06630
   D31       -1.00248   0.00001   0.00092  -0.00098  -0.00005  -1.00253
   D32        1.12184   0.00000  -0.00054  -0.00006  -0.00060   1.12124
   D33       -0.89800  -0.00009  -0.00160  -0.00070  -0.00230  -0.90030
   D34       -3.05302  -0.00006  -0.00144  -0.00006  -0.00150  -3.05453
   D35       -1.03297   0.00005   0.00120  -0.00026   0.00094  -1.03203
   D36       -3.05282  -0.00004   0.00014  -0.00089  -0.00075  -3.05357
   D37        1.07535  -0.00001   0.00030  -0.00026   0.00004   1.07538
   D38       -3.09345   0.00004   0.00046   0.00002   0.00047  -3.09297
   D39        1.16989  -0.00005  -0.00060  -0.00062  -0.00122   1.16867
   D40       -0.98513  -0.00002  -0.00044   0.00002  -0.00043  -0.98555
   D41        0.88629  -0.00008  -0.00097   0.00009  -0.00088   0.88540
   D42        2.99232  -0.00009  -0.00150   0.00037  -0.00113   2.99118
   D43       -1.18212   0.00002  -0.00041   0.00016  -0.00025  -1.18237
   D44       -1.37805   0.00029   0.00642   0.00102   0.00744  -1.37060
         Item               Value     Threshold  Converged?
 Maximum Force            0.000392     0.000450     YES
 RMS     Force            0.000088     0.000300     YES
 Maximum Displacement     0.008091     0.001800     NO 
 RMS     Displacement     0.002196     0.001200     NO 
 Predicted change in Energy=-2.131352D-06
 GradGradGradGradGradGradGradGradGradGradGradGradGradGradGradGradGradGrad

                          Input orientation:                          
 ---------------------------------------------------------------------
 Center     Atomic      Atomic             Coordinates (Angstroms)
 Number     Number       Type             X           Y           Z
 ---------------------------------------------------------------------
      1          1           0        2.592202   -2.249997   -0.383794
      2          6           0        3.196476   -1.474191    0.084805
      3          1           0        3.474308   -1.807406    1.084783
      4          1           0        4.106572   -1.345169   -0.500394
      5          6           0        2.421602   -0.173002    0.160910
      6          1           0        1.502319   -0.285193    0.785625
      7          1           0        2.963370    0.621558    0.701465
      8          8           0        1.966829    0.308071   -1.020746
      9          1           0       -2.401301   -2.284435    0.683576
     10          6           0       -2.666381   -1.864665   -0.286544
     11          1           0       -2.012659   -2.311414   -1.037727
     12          1           0       -3.689681   -2.160106   -0.515772
     13          6           0       -2.526151   -0.348096   -0.274872
     14          1           0       -3.186812    0.085707    0.478840
     15          1           0       -2.818719    0.061736   -1.244431
     16          6           0       -1.092568    0.090761    0.026470
     17          6           0       -1.017137    1.679846   -0.011705
     18          1           0       -1.641280    2.064853    0.793145
     19          1           0       -1.470698    1.937464   -0.976024
     20          8           0        0.251030    2.206622    0.138484
     21          1           0        0.857596    1.776036   -0.481528
     22          8           0       -0.651827   -0.277011    1.236707
     23          1           0       -0.403942   -0.238859   -0.774056
 ---------------------------------------------------------------------
                    Distance matrix (angstroms):
                    1          2          3          4          5
     1  H    0.000000
     2  C    1.089315   0.000000
     3  H    1.769383   1.090036   0.000000
     4  H    1.767944   1.089669   1.768108   0.000000
     5  C    2.154000   1.516349   2.152442   2.156484   0.000000
     6  H    2.532952   2.185185   2.509058   3.091849   1.117111
     7  H    3.092149   2.196992   2.511545   2.572818   1.103194
     8  O    2.709338   2.431200   3.343798   2.753629   1.354459
     9  H    5.106421   5.687718   5.908579   6.681049   5.290720
    10  C    5.273579   5.887569   6.292208   6.796212   5.380475
    11  H    4.651467   5.394081   5.904734   6.218307   5.066774
    12  H    6.283912   6.946246   7.349076   7.838745   6.461753
    13  C    5.461377   5.843451   6.323271   6.711038   4.969992
    14  H    6.292587   6.582926   6.951372   7.496650   5.623372
    15  H    5.946669   6.348899   6.965710   7.105817   5.430566
    16  C    4.384632   4.566003   5.057610   5.419459   3.526618
    17  C    5.348780   5.264200   5.791053   5.970086   3.909957
    18  H    6.158367   6.035765   6.422514   6.807297   4.681316
    19  H    5.864532   5.877692   6.536365   6.489056   4.571289
    20  O    5.061158   4.714544   5.234255   5.280965   3.220946
    21  H    4.384901   4.044140   4.705483   4.505344   2.580231
    22  O    4.128247   4.191606   4.403428   5.176953   3.257932
    23  H    3.629582   3.902140   4.577821   4.652263   2.976944
                    6          7          8          9         10
     6  H    0.000000
     7  H    1.721613   0.000000
     8  O    1.957219   2.014293   0.000000
     9  H    4.386984   6.101213   5.357831   0.000000
    10  C    4.585012   6.233102   5.169764   1.089775   0.000000
    11  H    4.448062   6.032244   4.764274   1.764838   1.091426
    12  H    5.671489   7.313166   6.192172   1.764601   1.089483
    13  C    4.166195   5.659355   4.601494   2.164167   1.523083
    14  H    4.713770   6.177494   5.371984   2.505297   2.158845
    15  H    4.786737   6.126374   4.797101   3.065284   2.156797
    16  C    2.729670   4.145840   3.240956   2.790363   2.529536
    17  C    3.293140   4.180073   3.435692   4.256154   3.919069
    18  H    3.924918   4.826417   4.403968   4.416553   4.202103
    19  H    4.108825   4.920013   3.804407   4.630845   4.044901
    20  O    2.862457   3.191577   2.809319   5.244194   5.026660
    21  H    2.503999   2.677045   1.917309   5.335288   5.070615
    22  O    2.200883   3.763450   3.506533   2.719626   2.983181
    23  H    2.463449   3.775747   2.445515   3.209130   2.828346
                   11         12         13         14         15
    11  H    0.000000
    12  H    1.762876   0.000000
    13  C    2.168003   2.166844   0.000000
    14  H    3.069983   2.507150   1.092126   0.000000
    15  H    2.514816   2.495215   1.092521   1.762308   0.000000
    16  C    2.783797   3.479284   1.529236   2.142550   2.143742
    17  C    4.239568   4.705508   2.541443   2.736678   2.717276
    18  H    4.758332   4.874370   2.783160   2.530707   3.090397
    19  H    4.283748   4.682499   2.613309   2.913878   2.325416
    20  O    5.188487   5.918239   3.796074   4.053749   3.992035
    21  H    5.025432   6.014325   4.000548   4.487399   4.127485
    22  O    3.341214   3.980677   2.408945   2.670595   3.311528
    23  H    2.636850   3.814968   2.182863   3.069113   2.478459
                   16         17         18         19         20
    16  C    0.000000
    17  C    1.591333   0.000000
    18  H    2.187673   1.088838   0.000000
    19  H    2.135016   1.096356   1.781933   0.000000
    20  O    2.508918   1.381411   2.007365   2.068555   0.000000
    21  H    2.627043   1.935099   2.820033   2.385695   0.968370
    22  O    1.339471   2.349739   2.580715   3.235836   2.861761
    23  H    1.106208   2.153744   3.048641   2.432107   2.691114
                   21         22         23
    21  H    0.000000
    22  O    3.073384   0.000000
    23  H    2.395173   2.026344   0.000000
 Stoichiometry    C6H14O3(3)
 Framework group  C1[X(C6H14O3)]
 Deg. of freedom    63
 Full point group                 C1      NOp   1
 Largest Abelian subgroup         C1      NOp   1
 Largest concise Abelian subgroup C1      NOp   1
                         Standard orientation:                         
 ---------------------------------------------------------------------
 Center     Atomic      Atomic             Coordinates (Angstroms)
 Number     Number       Type             X           Y           Z
 ---------------------------------------------------------------------
      1          1           0        2.577875   -2.256033   -0.350956
      2          6           0        3.184215   -1.479993    0.114578
      3          1           0        3.455868   -1.807263    1.118210
      4          1           0        4.097549   -1.360137   -0.467516
      5          6           0        2.415967   -0.174185    0.177640
      6          1           0        1.493362   -0.276871    0.799084
      7          1           0        2.959586    0.621472    0.714712
      8          8           0        1.968965    0.300529   -1.009540
      9          1           0       -2.420383   -2.256084    0.694486
     10          6           0       -2.678954   -1.842109   -0.279873
     11          1           0       -2.024329   -2.297869   -1.024831
     12          1           0       -3.702798   -2.133809   -0.511448
     13          6           0       -2.530686   -0.326261   -0.278773
     14          1           0       -3.192329    0.116608    0.468779
     15          1           0       -2.816799    0.077927   -1.252618
     16          6           0       -1.096120    0.107207    0.025676
     17          6           0       -1.012044    1.695543   -0.023893
     18          1           0       -1.637655    2.089804    0.775317
     19          1           0       -1.459982    1.948416   -0.992090
     20          8           0        0.258243    2.216684    0.128025
     21          1           0        0.865222    1.778309   -0.486096
     22          8           0       -0.662671   -0.253925    1.240537
     23          1           0       -0.405751   -0.231979   -0.769334
 ---------------------------------------------------------------------
 Rotational constants (GHZ):           1.8472675           0.8443945           0.6583825
 Standard basis: Aug-CC-pVTZ (5D, 7F)
 There are   845 symmetry adapted cartesian basis functions of A   symmetry.
 There are   736 symmetry adapted basis functions of A   symmetry.
   736 basis functions,  1026 primitive gaussians,   845 cartesian basis functions
    38 alpha electrons       36 beta electrons
       nuclear repulsion energy       480.0140393761 Hartrees.
 NAtoms=   23 NActive=   23 NUniq=   23 SFac= 1.00D+00 NAtFMM=   60 NAOKFM=F Big=F
 Integral buffers will be    131072 words long.
 Raffenetti 2 integral format.
 Two-electron integral symmetry is turned on.
 Nuclear repulsion after empirical dispersion term =      480.0009861425 Hartrees.
 One-electron integrals computed using PRISM.
 NBasis=   736 RedAO= T EigKep=  3.60D-06  NBF=   736
 NBsUse=   736 1.00D-06 EigRej= -1.00D+00 NBFU=   736
 Initial guess from the checkpoint file:  "Reverse-wb-opt.chk"
 B after Tr=     0.000000    0.000000    0.000000
         Rot=    1.000000    0.000209   -0.000049   -0.000078 Ang=   0.03 deg.
 Initial guess <Sx>= 0.0000 <Sy>= 0.0000 <Sz>= 1.0000 <S**2>= 2.0109 S= 1.0036
 Requested convergence on RMS density matrix=1.00D-08 within 128 cycles.
 Requested convergence on MAX density matrix=1.00D-06.
 Requested convergence on             energy=1.00D-06.
 No special actions if energy rises.
 SCF Done:  E(UwB97XD) =  -462.628527098     A.U. after   15 cycles
            NFock= 15  Conv=0.49D-08     -V/T= 2.0060
 <Sx>= 0.0000 <Sy>= 0.0000 <Sz>= 1.0000 <S**2>= 2.0109 S= 1.0036
 <L.S>=  0.00000000000    
 Annihilation of the first spin contaminant:
 S**2 before annihilation     2.0109,   after     2.0001
 Calling FoFJK, ICntrl=      2127 FMM=F ISym2X=0 I1Cent= 0 IOpClX= 1 NMat=1 NMatS=1 NMatT=0.
 ***** Axes restored to original set *****
 -------------------------------------------------------------------
 Center     Atomic                   Forces (Hartrees/Bohr)
 Number     Number              X              Y              Z
 -------------------------------------------------------------------
      1        1           0.000008450    0.000019270    0.000017006
      2        6           0.000009871    0.000000790   -0.000019964
      3        1          -0.000004595    0.000002768   -0.000028816
      4        1          -0.000024833    0.000001264    0.000019935
      5        6          -0.000015158   -0.000000516    0.000354527
      6        1           0.000016744   -0.000016786   -0.000095553
      7        1          -0.000008143   -0.000038804   -0.000063156
      8        8          -0.000030912   -0.000020538   -0.000242490
      9        1          -0.000005153    0.000003850   -0.000017677
     10        6          -0.000020601   -0.000006454   -0.000005670
     11        1          -0.000012606    0.000010588    0.000015680
     12        1           0.000031335    0.000002084    0.000008242
     13        6          -0.000004139    0.000012419   -0.000030507
     14        1           0.000017517   -0.000002318   -0.000008379
     15        1          -0.000002048   -0.000016165    0.000025229
     16        6           0.000038042    0.000110128   -0.000004764
     17        6          -0.000062947   -0.000141666   -0.000002577
     18        1           0.000004137   -0.000008330   -0.000016572
     19        1           0.000018790    0.000009539    0.000023079
     20        8           0.000120217   -0.000010118   -0.000136059
     21        1          -0.000105523    0.000115761    0.000190391
     22        8           0.000043626   -0.000007699   -0.000015760
     23        1          -0.000012071   -0.000019065    0.000033855
 -------------------------------------------------------------------
 Cartesian Forces:  Max     0.000354527 RMS     0.000070809

 GradGradGradGradGradGradGradGradGradGradGradGradGradGradGradGradGradGrad
 Berny optimization.
 Using GEDIIS/GDIIS optimizer.
 FormGI is forming the generalized inverse of G from B-inverse, IUseBI=4.
 Internal  Forces:  Max     0.000243457 RMS     0.000054911
 Search for a local minimum.
 Step number  10 out of a maximum of  115
 All quantities printed in internal units (Hartrees-Bohrs-Radians)
 Mixed Optimization -- En-DIIS/RFO-DIIS
 Swapping is turned off.
 Update second derivatives using D2CorX and points    1    3    4    2    5
                                                      6    7    8    9   10
 DE= -3.06D-06 DEPred=-2.13D-06 R= 1.43D+00
 TightC=F SS=  1.41D+00  RLast= 1.44D-02 DXNew= 1.9617D-01 4.3192D-02
 Trust test= 1.43D+00 RLast= 1.44D-02 DXMaxT set to 1.17D-01
 ITU=  1  1  1 -1  1  0 -1 -1  1  0
     Eigenvalues ---    0.00230   0.00323   0.00340   0.00421   0.00588
     Eigenvalues ---    0.01605   0.02670   0.03155   0.03577   0.04456
     Eigenvalues ---    0.04773   0.04845   0.04877   0.05075   0.05380
     Eigenvalues ---    0.05509   0.05551   0.05657   0.05682   0.06355
     Eigenvalues ---    0.08142   0.08503   0.08548   0.11593   0.12188
     Eigenvalues ---    0.12419   0.13638   0.14439   0.15976   0.15993
     Eigenvalues ---    0.16000   0.16001   0.16009   0.16157   0.16335
     Eigenvalues ---    0.17576   0.19675   0.21883   0.22059   0.22511
     Eigenvalues ---    0.23698   0.24655   0.28550   0.29717   0.30866
     Eigenvalues ---    0.31299   0.32394   0.32829   0.33548   0.33881
     Eigenvalues ---    0.33974   0.34022   0.34095   0.34162   0.34191
     Eigenvalues ---    0.34207   0.34561   0.34832   0.44430   0.48967
     Eigenvalues ---    0.53298   0.56278   1.60352
 En-DIIS/RFO-DIIS/Sim-DIIS IScMMF=       -3 using points:    10    9    8    7    6    5
 RFO step:  Lambda=-1.28643132D-06.
 DidBck=F Rises=F RFO-DIIS coefs:    1.78221   -0.90805    0.05146    0.03114    0.07459
                  RFO-DIIS coefs:   -0.03135
 Iteration  1 RMS(Cart)=  0.00135065 RMS(Int)=  0.00000093
 Iteration  2 RMS(Cart)=  0.00000520 RMS(Int)=  0.00000020
 Iteration  3 RMS(Cart)=  0.00000000 RMS(Int)=  0.00000020
 Variable       Old X    -DE/DX   Delta X   Delta X   Delta X     New X
                                 (Linear)    (Quad)   (Total)
    R1        2.05851  -0.00003  -0.00001  -0.00003  -0.00003   2.05847
    R2        2.05987  -0.00003   0.00004  -0.00009  -0.00005   2.05982
    R3        2.05918  -0.00003  -0.00004  -0.00003  -0.00007   2.05911
    R4        2.86549  -0.00003   0.00000  -0.00006  -0.00006   2.86542
    R5        2.11103  -0.00007  -0.00044  -0.00005  -0.00049   2.11054
    R6        2.08473  -0.00006  -0.00006  -0.00012  -0.00018   2.08455
    R7        2.55956   0.00017   0.00073   0.00001   0.00074   2.56030
    R8        3.62319   0.00003   0.00293   0.00098   0.00391   3.62710
    R9        2.05938  -0.00002  -0.00008   0.00003  -0.00005   2.05933
   R10        2.06250  -0.00002  -0.00007   0.00001  -0.00006   2.06244
   R11        2.05882  -0.00003   0.00004  -0.00010  -0.00006   2.05877
   R12        2.87821  -0.00001   0.00002  -0.00006  -0.00004   2.87817
   R13        2.06382  -0.00002  -0.00012   0.00007  -0.00006   2.06376
   R14        2.06457  -0.00003   0.00004  -0.00009  -0.00005   2.06451
   R15        2.88984   0.00000   0.00004  -0.00006  -0.00002   2.88981
   R16        3.00718  -0.00009  -0.00044  -0.00041  -0.00085   3.00633
   R17        2.53123   0.00000   0.00066  -0.00017   0.00049   2.53172
   R18        2.09043  -0.00003  -0.00034   0.00014  -0.00020   2.09023
   R19        2.05761  -0.00002  -0.00018   0.00008  -0.00010   2.05751
   R20        2.07181  -0.00003  -0.00019   0.00007  -0.00012   2.07169
   R21        2.61049  -0.00001   0.00063  -0.00008   0.00055   2.61103
   R22        1.82995  -0.00021   0.00001  -0.00030  -0.00030   1.82966
    A1        1.89475   0.00000  -0.00005  -0.00003  -0.00007   1.89467
    A2        1.89296   0.00001  -0.00004   0.00007   0.00004   1.89299
    A3        1.92757  -0.00001  -0.00007   0.00002  -0.00005   1.92752
    A4        1.89229   0.00000   0.00014  -0.00009   0.00005   1.89234
    A5        1.92466   0.00001  -0.00003   0.00004   0.00000   1.92466
    A6        1.93066  -0.00001   0.00005  -0.00001   0.00004   1.93070
    A7        1.94164   0.00001   0.00005   0.00002   0.00007   1.94171
    A8        1.97325   0.00000  -0.00005   0.00004   0.00000   1.97325
    A9        2.01814  -0.00001  -0.00034  -0.00008  -0.00042   2.01771
   A10        1.77465   0.00003   0.00084   0.00007   0.00091   1.77556
   A11        1.82063  -0.00003   0.00045  -0.00033   0.00011   1.82075
   A12        1.91405   0.00000  -0.00076   0.00027  -0.00048   1.91357
   A13        1.79346  -0.00021  -0.00177  -0.00034  -0.00211   1.79135
   A14        1.88528   0.00000   0.00016  -0.00010   0.00006   1.88534
   A15        1.88737  -0.00001   0.00009  -0.00007   0.00002   1.88739
   A16        1.93299   0.00000  -0.00005   0.00009   0.00004   1.93303
   A17        1.88259   0.00000   0.00004  -0.00003   0.00002   1.88261
   A18        1.93660   0.00000   0.00002  -0.00004  -0.00002   1.93658
   A19        1.93703   0.00001  -0.00026   0.00014  -0.00012   1.93692
   A20        1.92315   0.00000   0.00000   0.00001   0.00001   1.92316
   A21        1.91991  -0.00001  -0.00012   0.00007  -0.00005   1.91986
   A22        1.95365   0.00001   0.00025  -0.00015   0.00010   1.95375
   A23        1.87702   0.00000   0.00022  -0.00014   0.00009   1.87711
   A24        1.89348  -0.00001  -0.00030   0.00013  -0.00017   1.89331
   A25        1.89469   0.00001  -0.00005   0.00007   0.00002   1.89471
   A26        1.90316  -0.00002  -0.00016   0.00005  -0.00011   1.90305
   A27        1.99074   0.00003  -0.00049   0.00014  -0.00035   1.99038
   A28        1.93420   0.00000   0.00032  -0.00021   0.00012   1.93432
   A29        1.85486   0.00000  -0.00004   0.00012   0.00007   1.85493
   A30        1.82418   0.00002   0.00050   0.00011   0.00060   1.82479
   A31        1.94680  -0.00003  -0.00006  -0.00018  -0.00024   1.94655
   A32        1.88409   0.00004   0.00025  -0.00016   0.00009   1.88418
   A33        1.80918   0.00004  -0.00006   0.00029   0.00023   1.80941
   A34        2.00612  -0.00013   0.00008   0.00003   0.00011   2.00623
   A35        1.90703  -0.00001   0.00088  -0.00065   0.00023   1.90726
   A36        1.88707   0.00003  -0.00054   0.00026  -0.00028   1.88679
   A37        1.96688   0.00003  -0.00050   0.00017  -0.00033   1.96655
   A38        1.91331  -0.00019  -0.00038   0.00013  -0.00024   1.91307
   A39        2.65278  -0.00013   0.00042   0.00022   0.00064   2.65342
    D1        1.07688  -0.00003  -0.00034  -0.00027  -0.00061   1.07627
    D2        3.06093   0.00002   0.00072  -0.00015   0.00057   3.06150
    D3       -0.99547   0.00001  -0.00072   0.00021  -0.00052  -0.99599
    D4       -1.01732  -0.00003  -0.00021  -0.00027  -0.00049  -1.01781
    D5        0.96673   0.00002   0.00084  -0.00015   0.00069   0.96742
    D6       -3.08968   0.00001  -0.00060   0.00021  -0.00039  -3.09007
    D7       -3.11046  -0.00003  -0.00039  -0.00018  -0.00057  -3.11103
    D8       -1.12640   0.00002   0.00066  -0.00006   0.00060  -1.12580
    D9        1.10038   0.00001  -0.00078   0.00030  -0.00048   1.09990
   D10        3.00565   0.00001   0.00043   0.00010   0.00053   3.00618
   D11        0.86767   0.00002   0.00025   0.00036   0.00061   0.86828
   D12       -1.02155   0.00000  -0.00062   0.00034  -0.00028  -1.02184
   D13       -0.57112   0.00017  -0.00508   0.00009  -0.00499  -0.57611
   D14       -1.05028   0.00000   0.00059  -0.00034   0.00026  -1.05002
   D15       -3.11679   0.00000   0.00039  -0.00022   0.00017  -3.11662
   D16        1.05840  -0.00001   0.00037  -0.00026   0.00012   1.05851
   D17        3.13924   0.00000   0.00040  -0.00024   0.00016   3.13941
   D18        1.07273   0.00000   0.00020  -0.00012   0.00008   1.07281
   D19       -1.03527   0.00000   0.00018  -0.00016   0.00003  -1.03524
   D20        1.04629   0.00000   0.00051  -0.00027   0.00023   1.04652
   D21       -1.02022   0.00000   0.00031  -0.00015   0.00015  -1.02007
   D22       -3.12822  -0.00001   0.00029  -0.00019   0.00009  -3.12812
   D23        3.11877   0.00000   0.00035  -0.00029   0.00006   3.11883
   D24       -1.09432   0.00000  -0.00013  -0.00002  -0.00015  -1.09447
   D25        1.12003  -0.00001  -0.00034  -0.00033  -0.00067   1.11937
   D26       -1.03862   0.00000   0.00030  -0.00027   0.00003  -1.03860
   D27        1.03148   0.00001  -0.00018   0.00000  -0.00018   1.03130
   D28       -3.03735  -0.00001  -0.00039  -0.00031  -0.00070  -3.03806
   D29        0.99620   0.00000   0.00037  -0.00033   0.00005   0.99625
   D30        3.06630   0.00001  -0.00011  -0.00006  -0.00016   3.06614
   D31       -1.00253  -0.00001  -0.00032  -0.00037  -0.00068  -1.00321
   D32        1.12124   0.00001  -0.00043  -0.00017  -0.00059   1.12065
   D33       -0.90030  -0.00001  -0.00151   0.00051  -0.00100  -0.90130
   D34       -3.05453  -0.00001  -0.00088   0.00007  -0.00081  -3.05534
   D35       -1.03203  -0.00001   0.00028  -0.00043  -0.00015  -1.03218
   D36       -3.05357  -0.00003  -0.00079   0.00024  -0.00055  -3.05413
   D37        1.07538  -0.00002  -0.00017  -0.00020  -0.00037   1.07502
   D38       -3.09297   0.00001   0.00014  -0.00033  -0.00019  -3.09316
   D39        1.16867  -0.00001  -0.00094   0.00035  -0.00059   1.16808
   D40       -0.98555  -0.00001  -0.00032  -0.00009  -0.00041  -0.98596
   D41        0.88540  -0.00002  -0.00061   0.00028  -0.00033   0.88507
   D42        2.99118  -0.00003  -0.00063   0.00028  -0.00035   2.99083
   D43       -1.18237   0.00000  -0.00021  -0.00025  -0.00047  -1.18283
   D44       -1.37060   0.00024   0.00446   0.00054   0.00499  -1.36561
         Item               Value     Threshold  Converged?
 Maximum Force            0.000243     0.000450     YES
 RMS     Force            0.000055     0.000300     YES
 Maximum Displacement     0.004303     0.001800     NO 
 RMS     Displacement     0.001347     0.001200     NO 
 Predicted change in Energy=-6.339274D-07
 GradGradGradGradGradGradGradGradGradGradGradGradGradGradGradGradGradGrad

                          Input orientation:                          
 ---------------------------------------------------------------------
 Center     Atomic      Atomic             Coordinates (Angstroms)
 Number     Number       Type             X           Y           Z
 ---------------------------------------------------------------------
      1          1           0        2.589925   -2.250595   -0.382514
      2          6           0        3.194778   -1.474679    0.085115
      3          1           0        3.472859   -1.807206    1.085224
      4          1           0        4.104632   -1.346564   -0.500588
      5          6           0        2.420484   -0.173141    0.160485
      6          1           0        1.501331   -0.284490    0.785077
      7          1           0        2.963035    0.621763    0.699546
      8          8           0        1.965954    0.307112   -1.022048
      9          1           0       -2.399537   -2.284701    0.683273
     10          6           0       -2.664845   -1.864836   -0.286716
     11          1           0       -2.011093   -2.311164   -1.038075
     12          1           0       -3.688059   -2.160504   -0.515889
     13          6           0       -2.525205   -0.348235   -0.274799
     14          1           0       -3.185757    0.085165    0.479196
     15          1           0       -2.818183    0.061605   -1.244200
     16          6           0       -1.091787    0.091269    0.026323
     17          6           0       -1.017351    1.679956   -0.011552
     18          1           0       -1.641978    2.064514    0.793068
     19          1           0       -1.470263    1.937658   -0.976081
     20          8           0        0.250605    2.207755    0.139487
     21          1           0        0.857638    1.777429   -0.480000
     22          8           0       -0.651017   -0.276606    1.236805
     23          1           0       -0.403016   -0.238394   -0.773916
 ---------------------------------------------------------------------
                    Distance matrix (angstroms):
                    1          2          3          4          5
     1  H    0.000000
     2  C    1.089297   0.000000
     3  H    1.769299   1.090010   0.000000
     4  H    1.767923   1.089632   1.768087   0.000000
     5  C    2.153920   1.516315   2.152395   2.156454   0.000000
     6  H    2.532563   2.185007   2.509118   3.091620   1.116850
     7  H    3.092006   2.196883   2.511684   2.572523   1.103096
     8  O    2.709281   2.431172   3.343904   2.753272   1.354852
     9  H    5.102137   5.684214   5.905472   6.677264   5.288156
    10  C    5.269782   5.884358   6.289432   6.792656   5.377954
    11  H    4.647881   5.390951   5.902211   6.214615   5.064243
    12  H    6.280047   6.942983   7.346232   7.835099   6.459210
    13  C    5.458492   5.840943   6.320999   6.708382   4.967893
    14  H    6.289422   6.580246   6.948777   7.493971   5.621231
    15  H    5.944443   6.346884   6.963898   7.103609   5.428800
    16  C    4.382519   4.564020   5.055835   5.417358   3.524763
    17  C    5.347829   5.263372   5.790095   5.969396   3.909254
    18  H    6.157203   6.035005   6.421613   6.806800   4.680903
    19  H    5.863353   5.876461   6.535093   6.487809   4.570029
    20  O    5.061797   4.715022   5.234238   5.281705   3.221410
    21  H    4.385806   4.044475   4.705201   4.505854   2.580200
    22  O    4.125837   4.189500   4.401371   5.174896   3.256269
    23  H    3.627650   3.900058   4.576022   4.649908   2.974813
                    6          7          8          9         10
     6  H    0.000000
     7  H    1.721972   0.000000
     8  O    1.957439   2.014215   0.000000
     9  H    4.384973   6.099589   5.355663   0.000000
    10  C    4.582932   6.231286   5.167434   1.089749   0.000000
    11  H    4.446169   6.030202   4.761567   1.764831   1.091394
    12  H    5.669367   7.311317   6.189765   1.764569   1.089452
    13  C    4.164180   5.657829   4.599822   2.164162   1.523063
    14  H    4.711582   6.176094   5.370579   2.505206   2.158814
    15  H    4.784971   6.124901   4.795580   3.065219   2.156725
    16  C    2.727850   4.144422   3.239668   2.790524   2.529595
    17  C    3.292024   4.179582   3.435973   4.255787   3.918610
    18  H    3.924063   4.826637   4.404575   4.416064   4.201426
    19  H    4.107310   4.918683   3.803733   4.630909   4.044900
    20  O    2.862235   3.191601   2.811411   5.244151   5.026679
    21  H    2.503252   2.675741   1.919378   5.335101   5.070636
    22  O    2.199255   3.762591   3.505949   2.719589   2.983135
    23  H    2.461529   3.773760   2.443597   3.208874   2.828171
                   11         12         13         14         15
    11  H    0.000000
    12  H    1.762837   0.000000
    13  C    2.167947   2.166720   0.000000
    14  H    3.069909   2.507096   1.092096   0.000000
    15  H    2.514739   2.494973   1.092494   1.762316   0.000000
    16  C    2.783837   3.479239   1.529224   2.142392   2.143724
    17  C    4.239140   4.704909   2.540960   2.736088   2.716887
    18  H    4.757718   4.873458   2.782406   2.529741   3.089589
    19  H    4.283553   4.682449   2.613428   2.914186   2.325586
    20  O    5.188695   5.918131   3.796029   4.053316   3.992243
    21  H    5.025700   6.014314   4.000523   4.486966   4.127919
    22  O    3.341304   3.980532   2.408870   2.670160   3.311552
    23  H    2.636677   3.814786   2.182858   3.068979   2.478749
                   16         17         18         19         20
    16  C    0.000000
    17  C    1.590881   0.000000
    18  H    2.187305   1.088786   0.000000
    19  H    2.134763   1.096292   1.781983   0.000000
    20  O    2.508852   1.381700   2.007375   2.068533   0.000000
    21  H    2.626739   1.935079   2.819787   2.385560   0.968213
    22  O    1.339730   2.349623   2.580648   3.235891   2.861656
    23  H    1.106104   2.153758   3.048582   2.432096   2.691686
                   21         22         23
    21  H    0.000000
    22  O    3.072868   0.000000
    23  H    2.395658   2.026318   0.000000
 Stoichiometry    C6H14O3(3)
 Framework group  C1[X(C6H14O3)]
 Deg. of freedom    63
 Full point group                 C1      NOp   1
 Largest Abelian subgroup         C1      NOp   1
 Largest concise Abelian subgroup C1      NOp   1
                         Standard orientation:                         
 ---------------------------------------------------------------------
 Center     Atomic      Atomic             Coordinates (Angstroms)
 Number     Number       Type             X           Y           Z
 ---------------------------------------------------------------------
      1          1           0        2.576127   -2.256182   -0.348881
      2          6           0        3.182858   -1.479780    0.115497
      3          1           0        3.454783   -1.806020    1.119362
      4          1           0        4.095952   -1.360799   -0.467084
      5          6           0        2.414909   -0.173781    0.177415
      6          1           0        1.492431   -0.275650    0.798713
      7          1           0        2.959121    0.622474    0.712797
      8          8           0        1.968107    0.299673   -1.010791
      9          1           0       -2.418135   -2.256724    0.694741
     10          6           0       -2.676974   -1.842983   -0.279618
     11          1           0       -2.022180   -2.298391   -1.024593
     12          1           0       -3.700659   -2.135197   -0.511106
     13          6           0       -2.529626   -0.327065   -0.278697
     14          1           0       -3.191297    0.115471    0.468983
     15          1           0       -2.816188    0.076797   -1.252515
     16          6           0       -1.095330    0.107446    0.025476
     17          6           0       -1.012594    1.695396   -0.024239
     18          1           0       -1.638817    2.089298    0.774600
     19          1           0       -1.459888    1.947977   -0.992737
     20          8           0        0.257362    2.217886    0.128438
     21          1           0        0.864934    1.779730   -0.485004
     22          8           0       -0.661837   -0.253350    1.240706
     23          1           0       -0.404704   -0.231856   -0.769116
 ---------------------------------------------------------------------
 Rotational constants (GHZ):           1.8462075           0.8450697           0.6587332
 Standard basis: Aug-CC-pVTZ (5D, 7F)
 There are   845 symmetry adapted cartesian basis functions of A   symmetry.
 There are   736 symmetry adapted basis functions of A   symmetry.
   736 basis functions,  1026 primitive gaussians,   845 cartesian basis functions
    38 alpha electrons       36 beta electrons
       nuclear repulsion energy       480.0459038099 Hartrees.
 NAtoms=   23 NActive=   23 NUniq=   23 SFac= 1.00D+00 NAtFMM=   60 NAOKFM=F Big=F
 Integral buffers will be    131072 words long.
 Raffenetti 2 integral format.
 Two-electron integral symmetry is turned on.
 Nuclear repulsion after empirical dispersion term =      480.0328470029 Hartrees.
 One-electron integrals computed using PRISM.
 NBasis=   736 RedAO= T EigKep=  3.60D-06  NBF=   736
 NBsUse=   736 1.00D-06 EigRej= -1.00D+00 NBFU=   736
 Initial guess from the checkpoint file:  "Reverse-wb-opt.chk"
 B after Tr=     0.000000    0.000000    0.000000
         Rot=    1.000000    0.000136   -0.000008   -0.000099 Ang=   0.02 deg.
 Initial guess <Sx>= 0.0000 <Sy>= 0.0000 <Sz>= 1.0000 <S**2>= 2.0109 S= 1.0036
 Requested convergence on RMS density matrix=1.00D-08 within 128 cycles.
 Requested convergence on MAX density matrix=1.00D-06.
 Requested convergence on             energy=1.00D-06.
 No special actions if energy rises.
 SCF Done:  E(UwB97XD) =  -462.628527981     A.U. after   15 cycles
            NFock= 15  Conv=0.52D-08     -V/T= 2.0059
 <Sx>= 0.0000 <Sy>= 0.0000 <Sz>= 1.0000 <S**2>= 2.0109 S= 1.0036
 <L.S>=  0.00000000000    
 Annihilation of the first spin contaminant:
 S**2 before annihilation     2.0109,   after     2.0001
 Calling FoFJK, ICntrl=      2127 FMM=F ISym2X=0 I1Cent= 0 IOpClX= 1 NMat=1 NMatS=1 NMatT=0.
 ***** Axes restored to original set *****
 -------------------------------------------------------------------
 Center     Atomic                   Forces (Hartrees/Bohr)
 Number     Number              X              Y              Z
 -------------------------------------------------------------------
      1        1           0.000004166    0.000009718    0.000007882
      2        6          -0.000006560   -0.000007839    0.000001960
      3        1           0.000006117   -0.000003657   -0.000010510
      4        1          -0.000007014    0.000003052    0.000010231
      5        6           0.000042547    0.000040816    0.000054468
      6        1          -0.000035589   -0.000007930   -0.000025939
      7        1          -0.000011102   -0.000028026   -0.000007897
      8        8          -0.000027145   -0.000032446   -0.000050605
      9        1           0.000000034   -0.000003697   -0.000004888
     10        6          -0.000023237    0.000012216   -0.000006664
     11        1          -0.000000898   -0.000001227    0.000004668
     12        1           0.000014569   -0.000011399    0.000005862
     13        6           0.000008175   -0.000004378   -0.000031648
     14        1          -0.000002743    0.000003615   -0.000004904
     15        1          -0.000005866   -0.000004413    0.000013521
     16        6           0.000023741    0.000034849    0.000121856
     17        6           0.000107888   -0.000056115    0.000008801
     18        1          -0.000026513    0.000010162   -0.000009305
     19        1          -0.000014829    0.000023212    0.000008335
     20        8          -0.000013140   -0.000040065   -0.000077643
     21        1          -0.000045694    0.000065897    0.000080032
     22        8           0.000006002    0.000014649   -0.000076984
     23        1           0.000007093   -0.000016994   -0.000010629
 -------------------------------------------------------------------
 Cartesian Forces:  Max     0.000121856 RMS     0.000033492

 GradGradGradGradGradGradGradGradGradGradGradGradGradGradGradGradGradGrad
 Berny optimization.
 Using GEDIIS/GDIIS optimizer.
 FormGI is forming the generalized inverse of G from B-inverse, IUseBI=4.
 Internal  Forces:  Max     0.000137368 RMS     0.000030555
 Search for a local minimum.
 Step number  11 out of a maximum of  115
 All quantities printed in internal units (Hartrees-Bohrs-Radians)
 Mixed Optimization -- En-DIIS/RFO-DIIS
 Swapping is turned off.
 Update second derivatives using D2CorX and points    1    3    4    2    5
                                                      6    7    8    9   10
                                                     11
 DE= -8.83D-07 DEPred=-6.34D-07 R= 1.39D+00
 Trust test= 1.39D+00 RLast= 9.12D-03 DXMaxT set to 1.17D-01
 ITU=  0  1  1  1 -1  1  0 -1 -1  1  0
     Eigenvalues ---    0.00230   0.00303   0.00330   0.00421   0.00584
     Eigenvalues ---    0.01658   0.02282   0.03178   0.03577   0.04474
     Eigenvalues ---    0.04752   0.04845   0.04875   0.05075   0.05421
     Eigenvalues ---    0.05511   0.05556   0.05657   0.05696   0.06459
     Eigenvalues ---    0.08144   0.08504   0.08552   0.11471   0.12161
     Eigenvalues ---    0.12415   0.13807   0.14405   0.15955   0.15992
     Eigenvalues ---    0.16000   0.16002   0.16013   0.16108   0.16260
     Eigenvalues ---    0.17044   0.19701   0.21828   0.22017   0.22483
     Eigenvalues ---    0.23756   0.24667   0.28565   0.29717   0.31110
     Eigenvalues ---    0.31409   0.32567   0.32675   0.33639   0.33861
     Eigenvalues ---    0.33972   0.34046   0.34104   0.34132   0.34164
     Eigenvalues ---    0.34219   0.34385   0.34996   0.45571   0.48894
     Eigenvalues ---    0.51308   0.55217   1.38759
 En-DIIS/RFO-DIIS/Sim-DIIS IScMMF=       -3 using points:    11   10    9    8    7    6    5
 RFO step:  Lambda=-2.93565806D-07.
 DIIS inversion failure, remove point   7.
 DIIS inversion failure, remove point   6.
 DIIS inversion failure, remove point   5.
 RFO-DIIS uses    4 points instead of    7
 DidBck=F Rises=F RFO-DIIS coefs:    1.83580   -1.16963    0.40513   -0.07130    0.00000
                  RFO-DIIS coefs:    0.00000    0.00000
 Iteration  1 RMS(Cart)=  0.00081235 RMS(Int)=  0.00000029
 Iteration  2 RMS(Cart)=  0.00000183 RMS(Int)=  0.00000006
 Iteration  3 RMS(Cart)=  0.00000000 RMS(Int)=  0.00000006
 Variable       Old X    -DE/DX   Delta X   Delta X   Delta X     New X
                                 (Linear)    (Quad)   (Total)
    R1        2.05847  -0.00001  -0.00002  -0.00001  -0.00003   2.05845
    R2        2.05982  -0.00001  -0.00003   0.00002  -0.00001   2.05981
    R3        2.05911  -0.00001  -0.00004   0.00001  -0.00003   2.05908
    R4        2.86542   0.00000   0.00000   0.00000   0.00000   2.86542
    R5        2.11054   0.00002  -0.00023   0.00016  -0.00007   2.11047
    R6        2.08455  -0.00003  -0.00015   0.00000  -0.00015   2.08440
    R7        2.56030   0.00002   0.00042  -0.00014   0.00028   2.56058
    R8        3.62710   0.00001   0.00161   0.00026   0.00186   3.62896
    R9        2.05933   0.00000   0.00000   0.00000   0.00000   2.05932
   R10        2.06244   0.00000  -0.00001   0.00001   0.00000   2.06243
   R11        2.05877  -0.00001  -0.00005   0.00002  -0.00003   2.05874
   R12        2.87817   0.00000   0.00004  -0.00005   0.00000   2.87817
   R13        2.06376   0.00000   0.00000   0.00000   0.00000   2.06377
   R14        2.06451  -0.00001  -0.00004   0.00000  -0.00004   2.06448
   R15        2.88981   0.00002   0.00008   0.00000   0.00008   2.88989
   R16        3.00633  -0.00002  -0.00027  -0.00006  -0.00033   3.00600
   R17        2.53172  -0.00007   0.00006  -0.00008  -0.00002   2.53170
   R18        2.09023   0.00002  -0.00002   0.00006   0.00004   2.09027
   R19        2.05751   0.00001   0.00000   0.00004   0.00003   2.05754
   R20        2.07169   0.00000  -0.00002   0.00002   0.00000   2.07170
   R21        2.61103  -0.00009   0.00014  -0.00014  -0.00001   2.61103
   R22        1.82966  -0.00011  -0.00024   0.00004  -0.00020   1.82946
    A1        1.89467   0.00000  -0.00004   0.00003  -0.00002   1.89466
    A2        1.89299   0.00001   0.00004   0.00000   0.00004   1.89303
    A3        1.92752   0.00000  -0.00002   0.00001  -0.00001   1.92751
    A4        1.89234  -0.00001  -0.00003  -0.00003  -0.00006   1.89228
    A5        1.92466   0.00002   0.00007   0.00002   0.00009   1.92475
    A6        1.93070  -0.00001  -0.00001  -0.00003  -0.00004   1.93066
    A7        1.94171   0.00001   0.00002  -0.00007  -0.00005   1.94167
    A8        1.97325  -0.00001   0.00001   0.00001   0.00002   1.97327
    A9        2.01771   0.00001  -0.00020   0.00007  -0.00013   2.01758
   A10        1.77556   0.00001   0.00050  -0.00008   0.00042   1.77597
   A11        1.82075  -0.00003  -0.00020  -0.00014  -0.00034   1.82040
   A12        1.91357   0.00001  -0.00005   0.00018   0.00013   1.91370
   A13        1.79135  -0.00009  -0.00062  -0.00015  -0.00077   1.79058
   A14        1.88534   0.00000  -0.00003  -0.00003  -0.00006   1.88529
   A15        1.88739  -0.00001  -0.00004  -0.00001  -0.00005   1.88734
   A16        1.93303   0.00000   0.00006  -0.00004   0.00002   1.93305
   A17        1.88261  -0.00001  -0.00003   0.00001  -0.00002   1.88259
   A18        1.93658   0.00000  -0.00002   0.00000  -0.00002   1.93657
   A19        1.93692   0.00002   0.00005   0.00006   0.00012   1.93703
   A20        1.92316   0.00000   0.00001   0.00002   0.00002   1.92318
   A21        1.91986   0.00000  -0.00002   0.00001  -0.00001   1.91985
   A22        1.95375   0.00000   0.00004  -0.00004   0.00000   1.95375
   A23        1.87711   0.00000  -0.00003  -0.00002  -0.00005   1.87705
   A24        1.89331   0.00000  -0.00008   0.00009   0.00001   1.89331
   A25        1.89471   0.00001   0.00008  -0.00005   0.00003   1.89474
   A26        1.90305   0.00001  -0.00009   0.00009  -0.00001   1.90305
   A27        1.99038   0.00002  -0.00003   0.00001  -0.00002   1.99037
   A28        1.93432  -0.00001  -0.00009  -0.00009  -0.00017   1.93414
   A29        1.85493  -0.00001   0.00017  -0.00001   0.00016   1.85509
   A30        1.82479   0.00000   0.00028  -0.00012   0.00016   1.82495
   A31        1.94655  -0.00001  -0.00020   0.00011  -0.00009   1.94646
   A32        1.88418   0.00002  -0.00001   0.00004   0.00003   1.88420
   A33        1.80941   0.00003   0.00014   0.00003   0.00017   1.80958
   A34        2.00623  -0.00007   0.00009   0.00008   0.00018   2.00640
   A35        1.90726  -0.00003  -0.00010  -0.00017  -0.00027   1.90699
   A36        1.88679   0.00002   0.00001  -0.00002  -0.00002   1.88677
   A37        1.96655   0.00002  -0.00013   0.00003  -0.00010   1.96645
   A38        1.91307  -0.00010  -0.00012   0.00005  -0.00007   1.91300
   A39        2.65342  -0.00009   0.00023  -0.00002   0.00021   2.65363
    D1        1.07627  -0.00001  -0.00044  -0.00001  -0.00045   1.07582
    D2        3.06150   0.00000   0.00020  -0.00015   0.00005   3.06155
    D3       -0.99599   0.00002  -0.00004   0.00017   0.00013  -0.99586
    D4       -1.01781  -0.00001  -0.00041  -0.00007  -0.00048  -1.01829
    D5        0.96742   0.00000   0.00022  -0.00021   0.00002   0.96744
    D6       -3.09007   0.00001  -0.00001   0.00012   0.00010  -3.08997
    D7       -3.11103  -0.00001  -0.00041  -0.00003  -0.00044  -3.11147
    D8       -1.12580   0.00000   0.00023  -0.00017   0.00006  -1.12574
    D9        1.09990   0.00002  -0.00001   0.00016   0.00015   1.10005
   D10        3.00618   0.00001   0.00059   0.00007   0.00066   3.00684
   D11        0.86828   0.00001   0.00084   0.00022   0.00106   0.86934
   D12       -1.02184   0.00001   0.00040   0.00030   0.00070  -1.02114
   D13       -0.57611   0.00010  -0.00320   0.00006  -0.00313  -0.57925
   D14       -1.05002   0.00000  -0.00001  -0.00009  -0.00010  -1.05012
   D15       -3.11662   0.00000   0.00003  -0.00008  -0.00004  -3.11666
   D16        1.05851   0.00000  -0.00008   0.00001  -0.00008   1.05844
   D17        3.13941   0.00000   0.00001  -0.00003  -0.00003   3.13938
   D18        1.07281   0.00001   0.00005  -0.00002   0.00003   1.07284
   D19       -1.03524   0.00000  -0.00007   0.00006  -0.00001  -1.03525
   D20        1.04652   0.00000   0.00002  -0.00009  -0.00007   1.04645
   D21       -1.02007   0.00000   0.00006  -0.00007  -0.00002  -1.02009
   D22       -3.12812   0.00000  -0.00006   0.00001  -0.00005  -3.12817
   D23        3.11883   0.00000  -0.00021   0.00001  -0.00020   3.11863
   D24       -1.09447   0.00001  -0.00008   0.00007  -0.00001  -1.09448
   D25        1.11937   0.00000  -0.00045   0.00016  -0.00029   1.11907
   D26       -1.03860   0.00000  -0.00024   0.00007  -0.00017  -1.03877
   D27        1.03130   0.00001  -0.00011   0.00013   0.00002   1.03132
   D28       -3.03806   0.00000  -0.00048   0.00021  -0.00026  -3.03832
   D29        0.99625   0.00000  -0.00027   0.00006  -0.00021   0.99604
   D30        3.06614   0.00001  -0.00014   0.00012  -0.00002   3.06612
   D31       -1.00321   0.00000  -0.00051   0.00021  -0.00030  -1.00352
   D32        1.12065   0.00001  -0.00044   0.00007  -0.00037   1.12028
   D33       -0.90130   0.00001  -0.00038   0.00023  -0.00016  -0.90145
   D34       -3.05534   0.00001  -0.00037   0.00012  -0.00025  -3.05560
   D35       -1.03218  -0.00002  -0.00045   0.00001  -0.00044  -1.03262
   D36       -3.05413  -0.00001  -0.00040   0.00017  -0.00023  -3.05435
   D37        1.07502  -0.00002  -0.00039   0.00006  -0.00033   1.07469
   D38       -3.09316   0.00000  -0.00043  -0.00006  -0.00049  -3.09365
   D39        1.16808   0.00000  -0.00038   0.00010  -0.00028   1.16780
   D40       -0.98596   0.00000  -0.00037   0.00000  -0.00037  -0.98634
   D41        0.88507  -0.00001  -0.00012  -0.00010  -0.00021   0.88486
   D42        2.99083  -0.00001  -0.00006  -0.00001  -0.00007   2.99076
   D43       -1.18283  -0.00001  -0.00027  -0.00022  -0.00049  -1.18332
   D44       -1.36561   0.00014   0.00306   0.00020   0.00326  -1.36235
         Item               Value     Threshold  Converged?
 Maximum Force            0.000137     0.000450     YES
 RMS     Force            0.000031     0.000300     YES
 Maximum Displacement     0.002441     0.001800     NO 
 RMS     Displacement     0.000811     0.001200     YES
 Predicted change in Energy=-1.332529D-07
 GradGradGradGradGradGradGradGradGradGradGradGradGradGradGradGradGradGrad

                          Input orientation:                          
 ---------------------------------------------------------------------
 Center     Atomic      Atomic             Coordinates (Angstroms)
 Number     Number       Type             X           Y           Z
 ---------------------------------------------------------------------
      1          1           0        2.588926   -2.250937   -0.382367
      2          6           0        3.193845   -1.475030    0.085154
      3          1           0        3.471930   -1.807490    1.085278
      4          1           0        4.103715   -1.347052   -0.500528
      5          6           0        2.419683   -0.173404    0.160297
      6          1           0        1.500298   -0.284734    0.784486
      7          1           0        2.962265    0.621500    0.699168
      8          8           0        1.965125    0.306538   -1.022519
      9          1           0       -2.398246   -2.284795    0.683214
     10          6           0       -2.663778   -1.864916   -0.286705
     11          1           0       -2.009894   -2.310954   -1.038118
     12          1           0       -3.686863   -2.161015   -0.515822
     13          6           0       -2.524630   -0.348272   -0.274671
     14          1           0       -3.185319    0.084878    0.479350
     15          1           0       -2.817786    0.061536   -1.244009
     16          6           0       -1.091307    0.091680    0.026467
     17          6           0       -1.017334    1.680211   -0.011575
     18          1           0       -1.642406    2.064721    0.792745
     19          1           0       -1.470106    1.937850   -0.976189
     20          8           0        0.250328    2.208623    0.139751
     21          1           0        0.857664    1.778363   -0.479324
     22          8           0       -0.650427   -0.276146    1.236910
     23          1           0       -0.402532   -0.238045   -0.773772
 ---------------------------------------------------------------------
                    Distance matrix (angstroms):
                    1          2          3          4          5
     1  H    0.000000
     2  C    1.089282   0.000000
     3  H    1.769272   1.090004   0.000000
     4  H    1.767925   1.089617   1.768031   0.000000
     5  C    2.153898   1.516313   2.152452   2.156410   0.000000
     6  H    2.532314   2.184942   2.509301   3.091531   1.116815
     7  H    3.091925   2.196834   2.511738   2.572426   1.103018
     8  O    2.709170   2.431188   3.344007   2.753253   1.354999
     9  H    5.099852   5.681978   5.903256   6.675036   5.286195
    10  C    5.267737   5.882350   6.287491   6.790645   5.376114
    11  H    4.645724   5.388823   5.900227   6.212433   5.062260
    12  H    6.277851   6.940885   7.344168   7.832999   6.457371
    13  C    5.457122   5.839522   6.319612   6.706976   4.966489
    14  H    6.288123   6.578939   6.947457   7.492703   5.620014
    15  H    5.943272   6.345661   6.962711   7.102398   5.427555
    16  C    4.381680   4.562955   5.054805   5.416266   3.523526
    17  C    5.347571   5.262977   5.789700   5.968965   3.908774
    18  H    6.157107   6.034886   6.421528   6.806663   4.680787
    19  H    5.862961   5.875938   6.534595   6.487243   4.569405
    20  O    5.062542   4.715567   5.234682   5.282175   3.221890
    21  H    4.386562   4.044866   4.705391   4.506165   2.580390
    22  O    4.124957   4.188352   4.400208   5.173722   3.255032
    23  H    3.626811   3.898951   4.575006   4.648745   2.973477
                    6          7          8          9         10
     6  H    0.000000
     7  H    1.722175   0.000000
     8  O    1.957277   2.014373   0.000000
     9  H    4.382824   6.097695   5.353834   0.000000
    10  C    4.580824   6.229492   5.165595   1.089747   0.000000
    11  H    4.443973   6.028252   4.759441   1.764791   1.091391
    12  H    5.667263   7.309548   6.187934   1.764524   1.089437
    13  C    4.162438   5.656398   4.598472   2.164172   1.523062
    14  H    4.710066   6.174874   5.369526   2.505274   2.158830
    15  H    4.783360   6.123601   4.794300   3.065203   2.156703
    16  C    2.726297   4.143029   3.238567   2.790527   2.529627
    17  C    3.291381   4.178904   3.435702   4.255693   3.918469
    18  H    3.923849   4.826453   4.404620   4.416060   4.201245
    19  H    4.106477   4.917878   3.803175   4.630961   4.044907
    20  O    2.862680   3.191632   2.812353   5.244150   5.026689
    21  H    2.503310   2.675168   1.920365   5.334951   5.070615
    22  O    2.197812   3.761181   3.505090   2.719581   2.983149
    23  H    2.459900   3.772298   2.442181   3.208561   2.827928
                   11         12         13         14         15
    11  H    0.000000
    12  H    1.762810   0.000000
    13  C    2.167931   2.166790   0.000000
    14  H    3.069910   2.507180   1.092098   0.000000
    15  H    2.514714   2.495052   1.092473   1.762269   0.000000
    16  C    2.783846   3.479314   1.529266   2.142436   2.143769
    17  C    4.238911   4.704856   2.540847   2.736102   2.716731
    18  H    4.757482   4.873294   2.782127   2.529540   3.089115
    19  H    4.283403   4.682589   2.613523   2.914456   2.325623
    20  O    5.188696   5.918192   3.796031   4.053306   3.992255
    21  H    5.025699   6.014379   4.000546   4.486943   4.128095
    22  O    3.341309   3.980546   2.408882   2.670189   3.311560
    23  H    2.636369   3.814601   2.182784   3.068956   2.478774
                   16         17         18         19         20
    16  C    0.000000
    17  C    1.590707   0.000000
    18  H    2.187185   1.088804   0.000000
    19  H    2.134749   1.096295   1.781828   0.000000
    20  O    2.508838   1.381697   2.007375   2.068462   0.000000
    21  H    2.626635   1.934952   2.819665   2.385545   0.968109
    22  O    1.339717   2.349610   2.580884   3.235963   2.861677
    23  H    1.106125   2.153748   3.048605   2.432120   2.692013
                   21         22         23
    21  H    0.000000
    22  O    3.072589   0.000000
    23  H    2.395975   2.026263   0.000000
 Stoichiometry    C6H14O3(3)
 Framework group  C1[X(C6H14O3)]
 Deg. of freedom    63
 Full point group                 C1      NOp   1
 Largest Abelian subgroup         C1      NOp   1
 Largest concise Abelian subgroup C1      NOp   1
                         Standard orientation:                         
 ---------------------------------------------------------------------
 Center     Atomic      Atomic             Coordinates (Angstroms)
 Number     Number       Type             X           Y           Z
 ---------------------------------------------------------------------
      1          1           0        2.575626   -2.256089   -0.348403
      2          6           0        3.182248   -1.479519    0.115802
      3          1           0        3.454213   -1.805524    1.119726
      4          1           0        4.095351   -1.360550   -0.466740
      5          6           0        2.414160   -0.173587    0.177326
      6          1           0        1.491451   -0.275563    0.798200
      7          1           0        2.958220    0.622838    0.712447
      8          8           0        1.967269    0.299330   -1.011228
      9          1           0       -2.416376   -2.257318    0.694863
     10          6           0       -2.675494   -1.843723   -0.279481
     11          1           0       -2.020448   -2.298788   -1.024442
     12          1           0       -3.698984   -2.136606   -0.510910
     13          6           0       -2.528954   -0.327727   -0.278608
     14          1           0       -3.190879    0.114505    0.469030
     15          1           0       -2.815747    0.075936   -1.252417
     16          6           0       -1.094851    0.107564    0.025575
     17          6           0       -1.012907    1.695370   -0.024480
     18          1           0       -1.639681    2.089183    0.773994
     19          1           0       -1.460082    1.947687   -0.993104
     20          8           0        0.256645    2.218758    0.128460
     21          1           0        0.864627    1.780728   -0.484501
     22          8           0       -0.661211   -0.252960    1.240820
     23          1           0       -0.404126   -0.231744   -0.768956
 ---------------------------------------------------------------------
 Rotational constants (GHZ):           1.8454839           0.8455480           0.6589577
 Standard basis: Aug-CC-pVTZ (5D, 7F)
 There are   845 symmetry adapted cartesian basis functions of A   symmetry.
 There are   736 symmetry adapted basis functions of A   symmetry.
   736 basis functions,  1026 primitive gaussians,   845 cartesian basis functions
    38 alpha electrons       36 beta electrons
       nuclear repulsion energy       480.0725940848 Hartrees.
 NAtoms=   23 NActive=   23 NUniq=   23 SFac= 1.00D+00 NAtFMM=   60 NAOKFM=F Big=F
 Integral buffers will be    131072 words long.
 Raffenetti 2 integral format.
 Two-electron integral symmetry is turned on.
 Nuclear repulsion after empirical dispersion term =      480.0595352339 Hartrees.
 One-electron integrals computed using PRISM.
 NBasis=   736 RedAO= T EigKep=  3.60D-06  NBF=   736
 NBsUse=   736 1.00D-06 EigRej= -1.00D+00 NBFU=   736
 Initial guess from the checkpoint file:  "Reverse-wb-opt.chk"
 B after Tr=     0.000000    0.000000    0.000000
         Rot=    1.000000    0.000075   -0.000010   -0.000094 Ang=   0.01 deg.
 Initial guess <Sx>= 0.0000 <Sy>= 0.0000 <Sz>= 1.0000 <S**2>= 2.0109 S= 1.0036
 Requested convergence on RMS density matrix=1.00D-08 within 128 cycles.
 Requested convergence on MAX density matrix=1.00D-06.
 Requested convergence on             energy=1.00D-06.
 No special actions if energy rises.
 SCF Done:  E(UwB97XD) =  -462.628528213     A.U. after   13 cycles
            NFock= 13  Conv=0.80D-08     -V/T= 2.0059
 <Sx>= 0.0000 <Sy>= 0.0000 <Sz>= 1.0000 <S**2>= 2.0109 S= 1.0036
 <L.S>=  0.00000000000    
 Annihilation of the first spin contaminant:
 S**2 before annihilation     2.0109,   after     2.0001
 Calling FoFJK, ICntrl=      2127 FMM=F ISym2X=0 I1Cent= 0 IOpClX= 1 NMat=1 NMatS=1 NMatT=0.
 ***** Axes restored to original set *****
 -------------------------------------------------------------------
 Center     Atomic                   Forces (Hartrees/Bohr)
 Number     Number              X              Y              Z
 -------------------------------------------------------------------
      1        1           0.000001643    0.000002644    0.000000796
      2        6          -0.000005336   -0.000007629    0.000007289
      3        1           0.000002073    0.000001179   -0.000002823
      4        1           0.000000081    0.000001112    0.000001414
      5        6           0.000020224    0.000039408   -0.000056895
      6        1          -0.000032537   -0.000005263    0.000008554
      7        1          -0.000006112   -0.000008456    0.000011002
      8        8          -0.000004774   -0.000032156    0.000028800
      9        1           0.000000285   -0.000001856   -0.000000249
     10        6          -0.000003476    0.000005267   -0.000000992
     11        1          -0.000000162   -0.000000995    0.000001206
     12        1           0.000003552   -0.000003099    0.000001645
     13        6           0.000000506   -0.000002420   -0.000008140
     14        1          -0.000001064    0.000000984   -0.000002500
     15        1          -0.000001072    0.000001384    0.000001633
     16        6           0.000007771   -0.000018791    0.000058989
     17        6           0.000057478    0.000011538    0.000011694
     18        1          -0.000011845    0.000001998   -0.000001827
     19        1          -0.000010399    0.000002761   -0.000000921
     20        8          -0.000024275   -0.000025863   -0.000016248
     21        1           0.000002415    0.000027140    0.000007852
     22        8          -0.000001075    0.000013202   -0.000043195
     23        1           0.000006099   -0.000002092   -0.000007084
 -------------------------------------------------------------------
 Cartesian Forces:  Max     0.000058989 RMS     0.000017442

 GradGradGradGradGradGradGradGradGradGradGradGradGradGradGradGradGradGrad
 Berny optimization.
 Using GEDIIS/GDIIS optimizer.
 FormGI is forming the generalized inverse of G from B-inverse, IUseBI=4.
 Internal  Forces:  Max     0.000068962 RMS     0.000016204
 Search for a local minimum.
 Step number  12 out of a maximum of  115
 All quantities printed in internal units (Hartrees-Bohrs-Radians)
 Mixed Optimization -- En-DIIS/RFO-DIIS
 Swapping is turned off.
 Update second derivatives using D2CorX and points    1    3    4    2    5
                                                      6    7    8    9   10
                                                     11   12
 DE= -2.32D-07 DEPred=-1.33D-07 R= 1.74D+00
 Trust test= 1.74D+00 RLast= 5.47D-03 DXMaxT set to 1.17D-01
 ITU=  0  0  1  1  1 -1  1  0 -1 -1  1  0
     Eigenvalues ---    0.00230   0.00271   0.00328   0.00421   0.00585
     Eigenvalues ---    0.01643   0.02222   0.03230   0.03583   0.04266
     Eigenvalues ---    0.04670   0.04804   0.04852   0.05228   0.05340
     Eigenvalues ---    0.05508   0.05521   0.05657   0.05676   0.06161
     Eigenvalues ---    0.08142   0.08439   0.08562   0.11457   0.12203
     Eigenvalues ---    0.12380   0.13639   0.14302   0.15805   0.15991
     Eigenvalues ---    0.15993   0.16002   0.16004   0.16051   0.16195
     Eigenvalues ---    0.16552   0.19891   0.21869   0.21960   0.22501
     Eigenvalues ---    0.23906   0.24875   0.28492   0.29702   0.31148
     Eigenvalues ---    0.31614   0.32352   0.32779   0.33576   0.33879
     Eigenvalues ---    0.33972   0.34021   0.34096   0.34152   0.34168
     Eigenvalues ---    0.34209   0.34444   0.35478   0.44751   0.49135
     Eigenvalues ---    0.51452   0.54581   1.03611
 En-DIIS/RFO-DIIS/Sim-DIIS IScMMF=       -3 using points:    12   11   10    9    8    7    6    5
 RFO step:  Lambda=-8.55817141D-08.
 DIIS inversion failure, remove point   8.
 DIIS inversion failure, remove point   7.
 DIIS inversion failure, remove point   6.
 DIIS inversion failure, remove point   5.
 DIIS inversion failure, remove point   4.
 RFO-DIIS uses    3 points instead of    8
 DidBck=F Rises=F RFO-DIIS coefs:    1.72567   -0.86194    0.13627    0.00000    0.00000
                  RFO-DIIS coefs:    0.00000    0.00000    0.00000
 Iteration  1 RMS(Cart)=  0.00048055 RMS(Int)=  0.00000011
 Iteration  2 RMS(Cart)=  0.00000046 RMS(Int)=  0.00000001
 Variable       Old X    -DE/DX   Delta X   Delta X   Delta X     New X
                                 (Linear)    (Quad)   (Total)
    R1        2.05845   0.00000  -0.00002   0.00001  -0.00001   2.05844
    R2        2.05981   0.00000   0.00000   0.00000   0.00000   2.05980
    R3        2.05908   0.00000  -0.00001   0.00001   0.00000   2.05908
    R4        2.86542   0.00000   0.00001   0.00001   0.00002   2.86543
    R5        2.11047   0.00003   0.00002   0.00008   0.00010   2.11058
    R6        2.08440   0.00000  -0.00008   0.00003  -0.00005   2.08435
    R7        2.56058  -0.00004   0.00010  -0.00012  -0.00002   2.56056
    R8        3.62896  -0.00001   0.00082  -0.00023   0.00059   3.62956
    R9        2.05932   0.00000   0.00000   0.00000   0.00001   2.05933
   R10        2.06243   0.00000   0.00001   0.00000   0.00000   2.06243
   R11        2.05874   0.00000  -0.00001   0.00001  -0.00001   2.05873
   R12        2.87817   0.00000   0.00000   0.00000   0.00000   2.87817
   R13        2.06377   0.00000   0.00001  -0.00001   0.00000   2.06377
   R14        2.06448   0.00000  -0.00002   0.00002   0.00000   2.06447
   R15        2.88989   0.00000   0.00006  -0.00002   0.00004   2.88994
   R16        3.00600   0.00001  -0.00012   0.00012   0.00000   3.00600
   R17        2.53170  -0.00004  -0.00008  -0.00003  -0.00011   2.53159
   R18        2.09027   0.00001   0.00006  -0.00001   0.00005   2.09032
   R19        2.05754   0.00001   0.00004  -0.00001   0.00003   2.05757
   R20        2.07170   0.00001   0.00002   0.00001   0.00003   2.07172
   R21        2.61103  -0.00005  -0.00008   0.00000  -0.00008   2.61095
   R22        1.82946  -0.00003  -0.00010   0.00005  -0.00005   1.82941
    A1        1.89466   0.00000   0.00000   0.00002   0.00002   1.89468
    A2        1.89303   0.00000   0.00003  -0.00001   0.00001   1.89305
    A3        1.92751   0.00000   0.00000   0.00001   0.00001   1.92752
    A4        1.89228   0.00000  -0.00005   0.00001  -0.00004   1.89224
    A5        1.92475   0.00000   0.00006  -0.00004   0.00002   1.92477
    A6        1.93066   0.00000  -0.00004   0.00001  -0.00003   1.93063
    A7        1.94167   0.00000  -0.00005  -0.00007  -0.00011   1.94155
    A8        1.97327  -0.00001   0.00001   0.00000   0.00002   1.97328
    A9        2.01758   0.00001  -0.00004   0.00003  -0.00001   2.01757
   A10        1.77597   0.00000   0.00018  -0.00009   0.00008   1.77606
   A11        1.82040  -0.00001  -0.00027   0.00003  -0.00024   1.82016
   A12        1.91370   0.00001   0.00016   0.00009   0.00025   1.91395
   A13        1.79058  -0.00005  -0.00027   0.00001  -0.00026   1.79032
   A14        1.88529   0.00000  -0.00005   0.00002  -0.00003   1.88526
   A15        1.88734   0.00000  -0.00004   0.00001  -0.00003   1.88732
   A16        1.93305   0.00000   0.00001   0.00001   0.00002   1.93307
   A17        1.88259   0.00000  -0.00002   0.00000  -0.00001   1.88258
   A18        1.93657   0.00000  -0.00001   0.00001   0.00000   1.93657
   A19        1.93703   0.00001   0.00010  -0.00005   0.00005   1.93708
   A20        1.92318   0.00000   0.00001   0.00001   0.00002   1.92320
   A21        1.91985   0.00000   0.00000   0.00003   0.00003   1.91988
   A22        1.95375  -0.00001  -0.00002  -0.00002  -0.00004   1.95371
   A23        1.87705   0.00000  -0.00005   0.00002  -0.00003   1.87703
   A24        1.89331   0.00000   0.00003   0.00000   0.00003   1.89334
   A25        1.89474   0.00000   0.00002  -0.00003  -0.00001   1.89473
   A26        1.90305   0.00001   0.00001  -0.00002  -0.00001   1.90304
   A27        1.99037   0.00001   0.00003   0.00002   0.00005   1.99042
   A28        1.93414   0.00000  -0.00014   0.00006  -0.00009   1.93406
   A29        1.85509  -0.00001   0.00011  -0.00004   0.00007   1.85516
   A30        1.82495   0.00000   0.00003  -0.00006  -0.00003   1.82492
   A31        1.94646   0.00000  -0.00003   0.00004   0.00001   1.94647
   A32        1.88420   0.00001   0.00001  -0.00001  -0.00001   1.88420
   A33        1.80958   0.00001   0.00009  -0.00012  -0.00003   1.80955
   A34        2.00640  -0.00004   0.00011  -0.00004   0.00007   2.00648
   A35        1.90699  -0.00001  -0.00023   0.00008  -0.00015   1.90684
   A36        1.88677   0.00002   0.00003   0.00004   0.00007   1.88684
   A37        1.96645   0.00002  -0.00003   0.00006   0.00003   1.96647
   A38        1.91300  -0.00005  -0.00002   0.00007   0.00005   1.91305
   A39        2.65363  -0.00007   0.00007  -0.00014  -0.00007   2.65357
    D1        1.07582   0.00000  -0.00025   0.00007  -0.00018   1.07564
    D2        3.06155   0.00000  -0.00004  -0.00009  -0.00013   3.06141
    D3       -0.99586   0.00001   0.00017   0.00007   0.00023  -0.99562
    D4       -1.01829   0.00000  -0.00028   0.00006  -0.00022  -1.01852
    D5        0.96744  -0.00001  -0.00008  -0.00010  -0.00018   0.96725
    D6       -3.08997   0.00001   0.00013   0.00005   0.00018  -3.08978
    D7       -3.11147   0.00000  -0.00024   0.00007  -0.00017  -3.11164
    D8       -1.12574  -0.00001  -0.00004  -0.00009  -0.00013  -1.12587
    D9        1.10005   0.00001   0.00017   0.00006   0.00024   1.10028
   D10        3.00684   0.00000   0.00041   0.00013   0.00054   3.00738
   D11        0.86934   0.00001   0.00069   0.00018   0.00086   0.87020
   D12       -1.02114   0.00001   0.00054   0.00024   0.00078  -1.02035
   D13       -0.57925   0.00005  -0.00159  -0.00015  -0.00175  -0.58099
   D14       -1.05012   0.00000  -0.00011   0.00007  -0.00004  -1.05016
   D15       -3.11666   0.00000  -0.00006   0.00002  -0.00003  -3.11670
   D16        1.05844   0.00000  -0.00007   0.00006  -0.00001   1.05842
   D17        3.13938   0.00000  -0.00004   0.00003  -0.00001   3.13937
   D18        1.07284   0.00000   0.00001  -0.00001   0.00000   1.07283
   D19       -1.03525   0.00000  -0.00001   0.00002   0.00001  -1.03523
   D20        1.04645   0.00000  -0.00008   0.00006  -0.00003   1.04643
   D21       -1.02009   0.00000  -0.00003   0.00001  -0.00002  -1.02011
   D22       -3.12817   0.00000  -0.00005   0.00004   0.00000  -3.12817
   D23        3.11863   0.00000  -0.00015   0.00010  -0.00006   3.11857
   D24       -1.09448   0.00000   0.00001   0.00004   0.00005  -1.09442
   D25        1.11907   0.00000  -0.00012   0.00015   0.00003   1.11910
   D26       -1.03877   0.00000  -0.00013   0.00009  -0.00004  -1.03881
   D27        1.03132   0.00000   0.00004   0.00003   0.00007   1.03139
   D28       -3.03832   0.00000  -0.00010   0.00015   0.00005  -3.03827
   D29        0.99604   0.00000  -0.00016   0.00010  -0.00006   0.99598
   D30        3.06612   0.00000   0.00001   0.00004   0.00005   3.06617
   D31       -1.00352   0.00000  -0.00013   0.00016   0.00003  -1.00349
   D32        1.12028   0.00000  -0.00019   0.00010  -0.00009   1.12018
   D33       -0.90145   0.00000   0.00002   0.00007   0.00009  -0.90136
   D34       -3.05560   0.00000  -0.00007   0.00011   0.00004  -3.05556
   D35       -1.03262  -0.00001  -0.00030   0.00011  -0.00019  -1.03281
   D36       -3.05435  -0.00001  -0.00009   0.00009  -0.00001  -3.05436
   D37        1.07469  -0.00001  -0.00019   0.00013  -0.00006   1.07463
   D38       -3.09365   0.00000  -0.00033   0.00012  -0.00022  -3.09386
   D39        1.16780   0.00000  -0.00012   0.00009  -0.00003   1.16777
   D40       -0.98634   0.00000  -0.00022   0.00013  -0.00009  -0.98642
   D41        0.88486  -0.00001  -0.00011  -0.00012  -0.00023   0.88462
   D42        2.99076  -0.00001   0.00000  -0.00014  -0.00015   2.99062
   D43       -1.18332   0.00000  -0.00029   0.00003  -0.00026  -1.18358
   D44       -1.36235   0.00007   0.00168   0.00011   0.00180  -1.36055
         Item               Value     Threshold  Converged?
 Maximum Force            0.000069     0.000450     YES
 RMS     Force            0.000016     0.000300     YES
 Maximum Displacement     0.001394     0.001800     YES
 RMS     Displacement     0.000480     0.001200     YES
 Predicted change in Energy=-4.100102D-08
 Optimization completed.
    -- Stationary point found.
                           ----------------------------
                           !   Optimized Parameters   !
                           ! (Angstroms and Degrees)  !
 --------------------------                            --------------------------
 ! Name  Definition              Value          Derivative Info.                !
 --------------------------------------------------------------------------------
 ! R1    R(1,2)                  1.0893         -DE/DX =    0.0                 !
 ! R2    R(2,3)                  1.09           -DE/DX =    0.0                 !
 ! R3    R(2,4)                  1.0896         -DE/DX =    0.0                 !
 ! R4    R(2,5)                  1.5163         -DE/DX =    0.0                 !
 ! R5    R(5,6)                  1.1168         -DE/DX =    0.0                 !
 ! R6    R(5,7)                  1.103          -DE/DX =    0.0                 !
 ! R7    R(5,8)                  1.355          -DE/DX =    0.0                 !
 ! R8    R(8,21)                 1.9204         -DE/DX =    0.0                 !
 ! R9    R(9,10)                 1.0897         -DE/DX =    0.0                 !
 ! R10   R(10,11)                1.0914         -DE/DX =    0.0                 !
 ! R11   R(10,12)                1.0894         -DE/DX =    0.0                 !
 ! R12   R(10,13)                1.5231         -DE/DX =    0.0                 !
 ! R13   R(13,14)                1.0921         -DE/DX =    0.0                 !
 ! R14   R(13,15)                1.0925         -DE/DX =    0.0                 !
 ! R15   R(13,16)                1.5293         -DE/DX =    0.0                 !
 ! R16   R(16,17)                1.5907         -DE/DX =    0.0                 !
 ! R17   R(16,22)                1.3397         -DE/DX =    0.0                 !
 ! R18   R(16,23)                1.1061         -DE/DX =    0.0                 !
 ! R19   R(17,18)                1.0888         -DE/DX =    0.0                 !
 ! R20   R(17,19)                1.0963         -DE/DX =    0.0                 !
 ! R21   R(17,20)                1.3817         -DE/DX =    0.0                 !
 ! R22   R(20,21)                0.9681         -DE/DX =    0.0                 !
 ! A1    A(1,2,3)              108.5558         -DE/DX =    0.0                 !
 ! A2    A(1,2,4)              108.4628         -DE/DX =    0.0                 !
 ! A3    A(1,2,5)              110.4383         -DE/DX =    0.0                 !
 ! A4    A(3,2,4)              108.4198         -DE/DX =    0.0                 !
 ! A5    A(3,2,5)              110.2799         -DE/DX =    0.0                 !
 ! A6    A(4,2,5)              110.6187         -DE/DX =    0.0                 !
 ! A7    A(2,5,6)              111.2492         -DE/DX =    0.0                 !
 ! A8    A(2,5,7)              113.0599         -DE/DX =    0.0                 !
 ! A9    A(2,5,8)              115.5988         -DE/DX =    0.0                 !
 ! A10   A(6,5,7)              101.7558         -DE/DX =    0.0                 !
 ! A11   A(6,5,8)              104.3015         -DE/DX =    0.0                 !
 ! A12   A(7,5,8)              109.6469         -DE/DX =    0.0                 !
 ! A13   A(5,8,21)             102.5925         -DE/DX =    0.0                 !
 ! A14   A(9,10,11)            108.019          -DE/DX =    0.0                 !
 ! A15   A(9,10,12)            108.1367         -DE/DX =    0.0                 !
 ! A16   A(9,10,13)            110.7556         -DE/DX =    0.0                 !
 ! A17   A(11,10,12)           107.8645         -DE/DX =    0.0                 !
 ! A18   A(11,10,13)           110.9571         -DE/DX =    0.0                 !
 ! A19   A(12,10,13)           110.9838         -DE/DX =    0.0                 !
 ! A20   A(10,13,14)           110.1901         -DE/DX =    0.0                 !
 ! A21   A(10,13,15)           109.9995         -DE/DX =    0.0                 !
 ! A22   A(10,13,16)           111.9416         -DE/DX =    0.0                 !
 ! A23   A(14,13,15)           107.5473         -DE/DX =    0.0                 !
 ! A24   A(14,13,16)           108.4789         -DE/DX =    0.0                 !
 ! A25   A(15,13,16)           108.5608         -DE/DX =    0.0                 !
 ! A26   A(13,16,17)           109.0366         -DE/DX =    0.0                 !
 ! A27   A(13,16,22)           114.0396         -DE/DX =    0.0                 !
 ! A28   A(13,16,23)           110.8183         -DE/DX =    0.0                 !
 ! A29   A(17,16,22)           106.2891         -DE/DX =    0.0                 !
 ! A30   A(17,16,23)           104.5618         -DE/DX =    0.0                 !
 ! A31   A(22,16,23)           111.524          -DE/DX =    0.0                 !
 ! A32   A(16,17,18)           107.9569         -DE/DX =    0.0                 !
 ! A33   A(16,17,19)           103.6815         -DE/DX =    0.0                 !
 ! A34   A(16,17,20)           114.9584         -DE/DX =    0.0                 !
 ! A35   A(18,17,19)           109.2623         -DE/DX =    0.0                 !
 ! A36   A(18,17,20)           108.1042         -DE/DX =    0.0                 !
 ! A37   A(19,17,20)           112.669          -DE/DX =    0.0                 !
 ! A38   A(17,20,21)           109.6067         -DE/DX =    0.0                 !
 ! A39   A(8,21,20)            152.042          -DE/DX =   -0.0001              !
 ! D1    D(1,2,5,6)             61.6397         -DE/DX =    0.0                 !
 ! D2    D(1,2,5,7)            175.4137         -DE/DX =    0.0                 !
 ! D3    D(1,2,5,8)            -57.0584         -DE/DX =    0.0                 !
 ! D4    D(3,2,5,6)            -58.344          -DE/DX =    0.0                 !
 ! D5    D(3,2,5,7)             55.43           -DE/DX =    0.0                 !
 ! D6    D(3,2,5,8)           -177.042          -DE/DX =    0.0                 !
 ! D7    D(4,2,5,6)           -178.2739         -DE/DX =    0.0                 !
 ! D8    D(4,2,5,7)            -64.4999         -DE/DX =    0.0                 !
 ! D9    D(4,2,5,8)             63.028          -DE/DX =    0.0                 !
 ! D10   D(2,5,8,21)           172.2795         -DE/DX =    0.0                 !
 ! D11   D(6,5,8,21)            49.8095         -DE/DX =    0.0                 !
 ! D12   D(7,5,8,21)           -58.5069         -DE/DX =    0.0                 !
 ! D13   D(5,8,21,20)          -33.1883         -DE/DX =    0.0                 !
 ! D14   D(9,10,13,14)         -60.1676         -DE/DX =    0.0                 !
 ! D15   D(9,10,13,15)        -178.5717         -DE/DX =    0.0                 !
 ! D16   D(9,10,13,16)          60.644          -DE/DX =    0.0                 !
 ! D17   D(11,10,13,14)        179.8732         -DE/DX =    0.0                 !
 ! D18   D(11,10,13,15)         61.4691         -DE/DX =    0.0                 !
 ! D19   D(11,10,13,16)        -59.3152         -DE/DX =    0.0                 !
 ! D20   D(12,10,13,14)         59.9574         -DE/DX =    0.0                 !
 ! D21   D(12,10,13,15)        -58.4467         -DE/DX =    0.0                 !
 ! D22   D(12,10,13,16)       -179.2311         -DE/DX =    0.0                 !
 ! D23   D(10,13,16,17)        178.6842         -DE/DX =    0.0                 !
 ! D24   D(10,13,16,22)        -62.7089         -DE/DX =    0.0                 !
 ! D25   D(10,13,16,23)         64.1182         -DE/DX =    0.0                 !
 ! D26   D(14,13,16,17)        -59.5169         -DE/DX =    0.0                 !
 ! D27   D(14,13,16,22)         59.09           -DE/DX =    0.0                 !
 ! D28   D(14,13,16,23)       -174.083          -DE/DX =    0.0                 !
 ! D29   D(15,13,16,17)         57.0688         -DE/DX =    0.0                 !
 ! D30   D(15,13,16,22)        175.6757         -DE/DX =    0.0                 !
 ! D31   D(15,13,16,23)        -57.4972         -DE/DX =    0.0                 !
 ! D32   D(13,16,17,18)         64.1871         -DE/DX =    0.0                 !
 ! D33   D(13,16,17,19)        -51.6496         -DE/DX =    0.0                 !
 ! D34   D(13,16,17,20)       -175.0728         -DE/DX =    0.0                 !
 ! D35   D(22,16,17,18)        -59.165          -DE/DX =    0.0                 !
 ! D36   D(22,16,17,19)       -175.0016         -DE/DX =    0.0                 !
 ! D37   D(22,16,17,20)         61.5751         -DE/DX =    0.0                 !
 ! D38   D(23,16,17,18)       -177.253          -DE/DX =    0.0                 !
 ! D39   D(23,16,17,19)         66.9103         -DE/DX =    0.0                 !
 ! D40   D(23,16,17,20)        -56.513          -DE/DX =    0.0                 !
 ! D41   D(16,17,20,21)         50.6986         -DE/DX =    0.0                 !
 ! D42   D(18,17,20,21)        171.358          -DE/DX =    0.0                 !
 ! D43   D(19,17,20,21)        -67.7992         -DE/DX =    0.0                 !
 ! D44   D(17,20,21,8)         -78.0569         -DE/DX =    0.0001              !
 --------------------------------------------------------------------------------
 GradGradGradGradGradGradGradGradGradGradGradGradGradGradGradGradGradGrad

                          Input orientation:                          
 ---------------------------------------------------------------------
 Center     Atomic      Atomic             Coordinates (Angstroms)
 Number     Number       Type             X           Y           Z
 ---------------------------------------------------------------------
      1          1           0        2.588926   -2.250937   -0.382367
      2          6           0        3.193845   -1.475030    0.085154
      3          1           0        3.471930   -1.807490    1.085278
      4          1           0        4.103715   -1.347052   -0.500528
      5          6           0        2.419683   -0.173404    0.160297
      6          1           0        1.500298   -0.284734    0.784486
      7          1           0        2.962265    0.621500    0.699168
      8          8           0        1.965125    0.306538   -1.022519
      9          1           0       -2.398246   -2.284795    0.683214
     10          6           0       -2.663778   -1.864916   -0.286705
     11          1           0       -2.009894   -2.310954   -1.038118
     12          1           0       -3.686863   -2.161015   -0.515822
     13          6           0       -2.524630   -0.348272   -0.274671
     14          1           0       -3.185319    0.084878    0.479350
     15          1           0       -2.817786    0.061536   -1.244009
     16          6           0       -1.091307    0.091680    0.026467
     17          6           0       -1.017334    1.680211   -0.011575
     18          1           0       -1.642406    2.064721    0.792745
     19          1           0       -1.470106    1.937850   -0.976189
     20          8           0        0.250328    2.208623    0.139751
     21          1           0        0.857664    1.778363   -0.479324
     22          8           0       -0.650427   -0.276146    1.236910
     23          1           0       -0.402532   -0.238045   -0.773772
 ---------------------------------------------------------------------
                    Distance matrix (angstroms):
                    1          2          3          4          5
     1  H    0.000000
     2  C    1.089282   0.000000
     3  H    1.769272   1.090004   0.000000
     4  H    1.767925   1.089617   1.768031   0.000000
     5  C    2.153898   1.516313   2.152452   2.156410   0.000000
     6  H    2.532314   2.184942   2.509301   3.091531   1.116815
     7  H    3.091925   2.196834   2.511738   2.572426   1.103018
     8  O    2.709170   2.431188   3.344007   2.753253   1.354999
     9  H    5.099852   5.681978   5.903256   6.675036   5.286195
    10  C    5.267737   5.882350   6.287491   6.790645   5.376114
    11  H    4.645724   5.388823   5.900227   6.212433   5.062260
    12  H    6.277851   6.940885   7.344168   7.832999   6.457371
    13  C    5.457122   5.839522   6.319612   6.706976   4.966489
    14  H    6.288123   6.578939   6.947457   7.492703   5.620014
    15  H    5.943272   6.345661   6.962711   7.102398   5.427555
    16  C    4.381680   4.562955   5.054805   5.416266   3.523526
    17  C    5.347571   5.262977   5.789700   5.968965   3.908774
    18  H    6.157107   6.034886   6.421528   6.806663   4.680787
    19  H    5.862961   5.875938   6.534595   6.487243   4.569405
    20  O    5.062542   4.715567   5.234682   5.282175   3.221890
    21  H    4.386562   4.044866   4.705391   4.506165   2.580390
    22  O    4.124957   4.188352   4.400208   5.173722   3.255032
    23  H    3.626811   3.898951   4.575006   4.648745   2.973477
                    6          7          8          9         10
     6  H    0.000000
     7  H    1.722175   0.000000
     8  O    1.957277   2.014373   0.000000
     9  H    4.382824   6.097695   5.353834   0.000000
    10  C    4.580824   6.229492   5.165595   1.089747   0.000000
    11  H    4.443973   6.028252   4.759441   1.764791   1.091391
    12  H    5.667263   7.309548   6.187934   1.764524   1.089437
    13  C    4.162438   5.656398   4.598472   2.164172   1.523062
    14  H    4.710066   6.174874   5.369526   2.505274   2.158830
    15  H    4.783360   6.123601   4.794300   3.065203   2.156703
    16  C    2.726297   4.143029   3.238567   2.790527   2.529627
    17  C    3.291381   4.178904   3.435702   4.255693   3.918469
    18  H    3.923849   4.826453   4.404620   4.416060   4.201245
    19  H    4.106477   4.917878   3.803175   4.630961   4.044907
    20  O    2.862680   3.191632   2.812353   5.244150   5.026689
    21  H    2.503310   2.675168   1.920365   5.334951   5.070615
    22  O    2.197812   3.761181   3.505090   2.719581   2.983149
    23  H    2.459900   3.772298   2.442181   3.208561   2.827928
                   11         12         13         14         15
    11  H    0.000000
    12  H    1.762810   0.000000
    13  C    2.167931   2.166790   0.000000
    14  H    3.069910   2.507180   1.092098   0.000000
    15  H    2.514714   2.495052   1.092473   1.762269   0.000000
    16  C    2.783846   3.479314   1.529266   2.142436   2.143769
    17  C    4.238911   4.704856   2.540847   2.736102   2.716731
    18  H    4.757482   4.873294   2.782127   2.529540   3.089115
    19  H    4.283403   4.682589   2.613523   2.914456   2.325623
    20  O    5.188696   5.918192   3.796031   4.053306   3.992255
    21  H    5.025699   6.014379   4.000546   4.486943   4.128095
    22  O    3.341309   3.980546   2.408882   2.670189   3.311560
    23  H    2.636369   3.814601   2.182784   3.068956   2.478774
                   16         17         18         19         20
    16  C    0.000000
    17  C    1.590707   0.000000
    18  H    2.187185   1.088804   0.000000
    19  H    2.134749   1.096295   1.781828   0.000000
    20  O    2.508838   1.381697   2.007375   2.068462   0.000000
    21  H    2.626635   1.934952   2.819665   2.385545   0.968109
    22  O    1.339717   2.349610   2.580884   3.235963   2.861677
    23  H    1.106125   2.153748   3.048605   2.432120   2.692013
                   21         22         23
    21  H    0.000000
    22  O    3.072589   0.000000
    23  H    2.395975   2.026263   0.000000
 Stoichiometry    C6H14O3(3)
 Framework group  C1[X(C6H14O3)]
 Deg. of freedom    63
 Full point group                 C1      NOp   1
 Largest Abelian subgroup         C1      NOp   1
 Largest concise Abelian subgroup C1      NOp   1
                         Standard orientation:                         
 ---------------------------------------------------------------------
 Center     Atomic      Atomic             Coordinates (Angstroms)
 Number     Number       Type             X           Y           Z
 ---------------------------------------------------------------------
      1          1           0        2.575626   -2.256089   -0.348403
      2          6           0        3.182248   -1.479519    0.115802
      3          1           0        3.454213   -1.805524    1.119726
      4          1           0        4.095351   -1.360550   -0.466740
      5          6           0        2.414160   -0.173587    0.177326
      6          1           0        1.491451   -0.275563    0.798200
      7          1           0        2.958220    0.622838    0.712447
      8          8           0        1.967269    0.299330   -1.011228
      9          1           0       -2.416376   -2.257318    0.694863
     10          6           0       -2.675494   -1.843723   -0.279481
     11          1           0       -2.020448   -2.298788   -1.024442
     12          1           0       -3.698984   -2.136606   -0.510910
     13          6           0       -2.528954   -0.327727   -0.278608
     14          1           0       -3.190879    0.114505    0.469030
     15          1           0       -2.815747    0.075936   -1.252417
     16          6           0       -1.094851    0.107564    0.025575
     17          6           0       -1.012907    1.695370   -0.024480
     18          1           0       -1.639681    2.089183    0.773994
     19          1           0       -1.460082    1.947687   -0.993104
     20          8           0        0.256645    2.218758    0.128460
     21          1           0        0.864627    1.780728   -0.484501
     22          8           0       -0.661211   -0.252960    1.240820
     23          1           0       -0.404126   -0.231744   -0.768956
 ---------------------------------------------------------------------
 Rotational constants (GHZ):           1.8454839           0.8455480           0.6589577

 **********************************************************************

            Population analysis using the SCF Density.

 **********************************************************************

 Orbital symmetries:
 Alpha Orbitals:
       Occupied  (A) (A) (A) (A) (A) (A) (A) (A) (A) (A) (A) (A)
                 (A) (A) (A) (A) (A) (A) (A) (A) (A) (A) (A) (A)
                 (A) (A) (A) (A) (A) (A) (A) (A) (A) (A) (A) (A)
                 (A) (A)
       Virtual   (A) (A) (A) (A) (A) (A) (A) (A) (A) (A) (A) (A)
                 (A) (A) (A) (A) (A) (A) (A) (A) (A) (A) (A) (A)
                 (A) (A) (A) (A) (A) (A) (A) (A) (A) (A) (A) (A)
                 (A) (A) (A) (A) (A) (A) (A) (A) (A) (A) (A) (A)
                 (A) (A) (A) (A) (A) (A) (A) (A) (A) (A) (A) (A)
                 (A) (A) (A) (A) (A) (A) (A) (A) (A) (A) (A) (A)
                 (A) (A) (A) (A) (A) (A) (A) (A) (A) (A) (A) (A)
                 (A) (A) (A) (A) (A) (A) (A) (A) (A) (A) (A) (A)
                 (A) (A) (A) (A) (A) (A) (A) (A) (A) (A) (A) (A)
                 (A) (A) (A) (A) (A) (A) (A) (A) (A) (A) (A) (A)
                 (A) (A) (A) (A) (A) (A) (A) (A) (A) (A) (A) (A)
                 (A) (A) (A) (A) (A) (A) (A) (A) (A) (A) (A) (A)
                 (A) (A) (A) (A) (A) (A) (A) (A) (A) (A) (A) (A)
                 (A) (A) (A) (A) (A) (A) (A) (A) (A) (A) (A) (A)
                 (A) (A) (A) (A) (A) (A) (A) (A) (A) (A) (A) (A)
                 (A) (A) (A) (A) (A) (A) (A) (A) (A) (A) (A) (A)
                 (A) (A) (A) (A) (A) (A) (A) (A) (A) (A) (A) (A)
                 (A) (A) (A) (A) (A) (A) (A) (A) (A) (A) (A) (A)
                 (A) (A) (A) (A) (A) (A) (A) (A) (A) (A) (A) (A)
                 (A) (A) (A) (A) (A) (A) (A) (A) (A) (A) (A) (A)
                 (A) (A) (A) (A) (A) (A) (A) (A) (A) (A) (A) (A)
                 (A) (A) (A) (A) (A) (A) (A) (A) (A) (A) (A) (A)
                 (A) (A) (A) (A) (A) (A) (A) (A) (A) (A) (A) (A)
                 (A) (A) (A) (A) (A) (A) (A) (A) (A) (A) (A) (A)
                 (A) (A) (A) (A) (A) (A) (A) (A) (A) (A) (A) (A)
                 (A) (A) (A) (A) (A) (A) (A) (A) (A) (A) (A) (A)
                 (A) (A) (A) (A) (A) (A) (A) (A) (A) (A) (A) (A)
                 (A) (A) (A) (A) (A) (A) (A) (A) (A) (A) (A) (A)
                 (A) (A) (A) (A) (A) (A) (A) (A) (A) (A) (A) (A)
                 (A) (A) (A) (A) (A) (A) (A) (A) (A) (A) (A) (A)
                 (A) (A) (A) (A) (A) (A) (A) (A) (A) (A) (A) (A)
                 (A) (A) (A) (A) (A) (A) (A) (A) (A) (A) (A) (A)
                 (A) (A) (A) (A) (A) (A) (A) (A) (A) (A) (A) (A)
                 (A) (A) (A) (A) (A) (A) (A) (A) (A) (A) (A) (A)
                 (A) (A) (A) (A) (A) (A) (A) (A) (A) (A) (A) (A)
                 (A) (A) (A) (A) (A) (A) (A) (A) (A) (A) (A) (A)
                 (A) (A) (A) (A) (A) (A) (A) (A) (A) (A) (A) (A)
                 (A) (A) (A) (A) (A) (A) (A) (A) (A) (A) (A) (A)
                 (A) (A) (A) (A) (A) (A) (A) (A) (A) (A) (A) (A)
                 (A) (A) (A) (A) (A) (A) (A) (A) (A) (A) (A) (A)
                 (A) (A) (A) (A) (A) (A) (A) (A) (A) (A) (A) (A)
                 (A) (A) (A) (A) (A) (A) (A) (A) (A) (A) (A) (A)
                 (A) (A) (A) (A) (A) (A) (A) (A) (A) (A) (A) (A)
                 (A) (A) (A) (A) (A) (A) (A) (A) (A) (A) (A) (A)
                 (A) (A) (A) (A) (A) (A) (A) (A) (A) (A) (A) (A)
                 (A) (A) (A) (A) (A) (A) (A) (A) (A) (A) (A) (A)
                 (A) (A) (A) (A) (A) (A) (A) (A) (A) (A) (A) (A)
                 (A) (A) (A) (A) (A) (A) (A) (A) (A) (A) (A) (A)
                 (A) (A) (A) (A) (A) (A) (A) (A) (A) (A) (A) (A)
                 (A) (A) (A) (A) (A) (A) (A) (A) (A) (A) (A) (A)
                 (A) (A) (A) (A) (A) (A) (A) (A) (A) (A) (A) (A)
                 (A) (A) (A) (A) (A) (A) (A) (A) (A) (A) (A) (A)
                 (A) (A) (A) (A) (A) (A) (A) (A) (A) (A) (A) (A)
                 (A) (A) (A) (A) (A) (A) (A) (A) (A) (A) (A) (A)
                 (A) (A) (A) (A) (A) (A) (A) (A) (A) (A) (A) (A)
                 (A) (A) (A) (A) (A) (A) (A) (A) (A) (A) (A) (A)
                 (A) (A) (A) (A) (A) (A) (A) (A) (A) (A) (A) (A)
                 (A) (A) (A) (A) (A) (A) (A) (A) (A) (A) (A) (A)
                 (A) (A)
 Beta  Orbitals:
       Occupied  (A) (A) (A) (A) (A) (A) (A) (A) (A) (A) (A) (A)
                 (A) (A) (A) (A) (A) (A) (A) (A) (A) (A) (A) (A)
                 (A) (A) (A) (A) (A) (A) (A) (A) (A) (A) (A) (A)
       Virtual   (A) (A) (A) (A) (A) (A) (A) (A) (A) (A) (A) (A)
                 (A) (A) (A) (A) (A) (A) (A) (A) (A) (A) (A) (A)
                 (A) (A) (A) (A) (A) (A) (A) (A) (A) (A) (A) (A)
                 (A) (A) (A) (A) (A) (A) (A) (A) (A) (A) (A) (A)
                 (A) (A) (A) (A) (A) (A) (A) (A) (A) (A) (A) (A)
                 (A) (A) (A) (A) (A) (A) (A) (A) (A) (A) (A) (A)
                 (A) (A) (A) (A) (A) (A) (A) (A) (A) (A) (A) (A)
                 (A) (A) (A) (A) (A) (A) (A) (A) (A) (A) (A) (A)
                 (A) (A) (A) (A) (A) (A) (A) (A) (A) (A) (A) (A)
                 (A) (A) (A) (A) (A) (A) (A) (A) (A) (A) (A) (A)
                 (A) (A) (A) (A) (A) (A) (A) (A) (A) (A) (A) (A)
                 (A) (A) (A) (A) (A) (A) (A) (A) (A) (A) (A) (A)
                 (A) (A) (A) (A) (A) (A) (A) (A) (A) (A) (A) (A)
                 (A) (A) (A) (A) (A) (A) (A) (A) (A) (A) (A) (A)
                 (A) (A) (A) (A) (A) (A) (A) (A) (A) (A) (A) (A)
                 (A) (A) (A) (A) (A) (A) (A) (A) (A) (A) (A) (A)
                 (A) (A) (A) (A) (A) (A) (A) (A) (A) (A) (A) (A)
                 (A) (A) (A) (A) (A) (A) (A) (A) (A) (A) (A) (A)
                 (A) (A) (A) (A) (A) (A) (A) (A) (A) (A) (A) (A)
                 (A) (A) (A) (A) (A) (A) (A) (A) (A) (A) (A) (A)
                 (A) (A) (A) (A) (A) (A) (A) (A) (A) (A) (A) (A)
                 (A) (A) (A) (A) (A) (A) (A) (A) (A) (A) (A) (A)
                 (A) (A) (A) (A) (A) (A) (A) (A) (A) (A) (A) (A)
                 (A) (A) (A) (A) (A) (A) (A) (A) (A) (A) (A) (A)
                 (A) (A) (A) (A) (A) (A) (A) (A) (A) (A) (A) (A)
                 (A) (A) (A) (A) (A) (A) (A) (A) (A) (A) (A) (A)
                 (A) (A) (A) (A) (A) (A) (A) (A) (A) (A) (A) (A)
                 (A) (A) (A) (A) (A) (A) (A) (A) (A) (A) (A) (A)
                 (A) (A) (A) (A) (A) (A) (A) (A) (A) (A) (A) (A)
                 (A) (A) (A) (A) (A) (A) (A) (A) (A) (A) (A) (A)
                 (A) (A) (A) (A) (A) (A) (A) (A) (A) (A) (A) (A)
                 (A) (A) (A) (A) (A) (A) (A) (A) (A) (A) (A) (A)
                 (A) (A) (A) (A) (A) (A) (A) (A) (A) (A) (A) (A)
                 (A) (A) (A) (A) (A) (A) (A) (A) (A) (A) (A) (A)
                 (A) (A) (A) (A) (A) (A) (A) (A) (A) (A) (A) (A)
                 (A) (A) (A) (A) (A) (A) (A) (A) (A) (A) (A) (A)
                 (A) (A) (A) (A) (A) (A) (A) (A) (A) (A) (A) (A)
                 (A) (A) (A) (A) (A) (A) (A) (A) (A) (A) (A) (A)
                 (A) (A) (A) (A) (A) (A) (A) (A) (A) (A) (A) (A)
                 (A) (A) (A) (A) (A) (A) (A) (A) (A) (A) (A) (A)
                 (A) (A) (A) (A) (A) (A) (A) (A) (A) (A) (A) (A)
                 (A) (A) (A) (A) (A) (A) (A) (A) (A) (A) (A) (A)
                 (A) (A) (A) (A) (A) (A) (A) (A) (A) (A) (A) (A)
                 (A) (A) (A) (A) (A) (A) (A) (A) (A) (A) (A) (A)
                 (A) (A) (A) (A) (A) (A) (A) (A) (A) (A) (A) (A)
                 (A) (A) (A) (A) (A) (A) (A) (A) (A) (A) (A) (A)
                 (A) (A) (A) (A) (A) (A) (A) (A) (A) (A) (A) (A)
                 (A) (A) (A) (A) (A) (A) (A) (A) (A) (A) (A) (A)
                 (A) (A) (A) (A) (A) (A) (A) (A) (A) (A) (A) (A)
                 (A) (A) (A) (A) (A) (A) (A) (A) (A) (A) (A) (A)
                 (A) (A) (A) (A) (A) (A) (A) (A) (A) (A) (A) (A)
                 (A) (A) (A) (A) (A) (A) (A) (A) (A) (A) (A) (A)
                 (A) (A) (A) (A) (A) (A) (A) (A) (A) (A) (A) (A)
                 (A) (A) (A) (A) (A) (A) (A) (A) (A) (A) (A) (A)
                 (A) (A) (A) (A) (A) (A) (A) (A) (A) (A) (A) (A)
                 (A) (A) (A) (A) (A) (A) (A) (A) (A) (A) (A) (A)
                 (A) (A) (A) (A) (A) (A) (A) (A) (A) (A) (A) (A)
                 (A) (A) (A) (A) (A) (A) (A) (A) (A) (A) (A) (A)
                 (A) (A) (A) (A)
 The electronic state is 3-A.
 Alpha  occ. eigenvalues --  -19.30553 -19.29291 -19.25509 -10.35718 -10.34921
 Alpha  occ. eigenvalues --  -10.34527 -10.29370 -10.28271 -10.27958  -1.15668
 Alpha  occ. eigenvalues --   -1.14634  -1.12870  -0.89161  -0.85174  -0.82304
 Alpha  occ. eigenvalues --   -0.73900  -0.71734  -0.68555  -0.61086  -0.60168
 Alpha  occ. eigenvalues --   -0.58840  -0.57059  -0.56232  -0.53711  -0.52267
 Alpha  occ. eigenvalues --   -0.51535  -0.50352  -0.48508  -0.47964  -0.47031
 Alpha  occ. eigenvalues --   -0.45678  -0.45250  -0.43355  -0.41286  -0.40239
 Alpha  occ. eigenvalues --   -0.38265  -0.36299  -0.35358
 Alpha virt. eigenvalues --    0.02950   0.03510   0.03936   0.04190   0.04826
 Alpha virt. eigenvalues --    0.05092   0.05388   0.05983   0.06670   0.07278
 Alpha virt. eigenvalues --    0.07439   0.07788   0.08721   0.09225   0.10391
 Alpha virt. eigenvalues --    0.10949   0.11067   0.11907   0.12402   0.12538
 Alpha virt. eigenvalues --    0.12689   0.12938   0.13411   0.13884   0.14237
 Alpha virt. eigenvalues --    0.14462   0.14639   0.14927   0.15393   0.16413
 Alpha virt. eigenvalues --    0.16626   0.16782   0.17268   0.17887   0.18788
 Alpha virt. eigenvalues --    0.19506   0.20060   0.20534   0.21166   0.21417
 Alpha virt. eigenvalues --    0.21832   0.22003   0.22538   0.23122   0.23267
 Alpha virt. eigenvalues --    0.23906   0.24457   0.25076   0.25604   0.25972
 Alpha virt. eigenvalues --    0.26154   0.26715   0.26913   0.27271   0.27412
 Alpha virt. eigenvalues --    0.28217   0.28357   0.28928   0.29441   0.30067
 Alpha virt. eigenvalues --    0.30781   0.31216   0.31631   0.32319   0.32706
 Alpha virt. eigenvalues --    0.33183   0.33407   0.33788   0.34038   0.34514
 Alpha virt. eigenvalues --    0.35006   0.35704   0.36182   0.36523   0.36731
 Alpha virt. eigenvalues --    0.36876   0.37435   0.37832   0.37940   0.38493
 Alpha virt. eigenvalues --    0.38837   0.38882   0.39099   0.39657   0.39852
 Alpha virt. eigenvalues --    0.40239   0.40677   0.41044   0.41717   0.42384
 Alpha virt. eigenvalues --    0.42661   0.42773   0.43247   0.43850   0.44002
 Alpha virt. eigenvalues --    0.44263   0.44700   0.45281   0.46008   0.46609
 Alpha virt. eigenvalues --    0.46882   0.47177   0.47629   0.47946   0.48331
 Alpha virt. eigenvalues --    0.48672   0.49073   0.49186   0.49994   0.50281
 Alpha virt. eigenvalues --    0.50474   0.51759   0.52247   0.52458   0.53250
 Alpha virt. eigenvalues --    0.53449   0.54233   0.54472   0.54824   0.55380
 Alpha virt. eigenvalues --    0.55786   0.56732   0.57080   0.57687   0.58222
 Alpha virt. eigenvalues --    0.58574   0.58882   0.59784   0.60869   0.61510
 Alpha virt. eigenvalues --    0.61660   0.62115   0.62433   0.63085   0.63202
 Alpha virt. eigenvalues --    0.63850   0.64893   0.65844   0.66825   0.67595
 Alpha virt. eigenvalues --    0.68192   0.68709   0.69825   0.70386   0.70824
 Alpha virt. eigenvalues --    0.71442   0.72140   0.72788   0.72999   0.73443
 Alpha virt. eigenvalues --    0.74636   0.75161   0.75351   0.76336   0.76799
 Alpha virt. eigenvalues --    0.77066   0.77693   0.78385   0.78588   0.79014
 Alpha virt. eigenvalues --    0.79714   0.80182   0.80600   0.80812   0.82163
 Alpha virt. eigenvalues --    0.83094   0.83509   0.84157   0.84590   0.85398
 Alpha virt. eigenvalues --    0.85422   0.86128   0.86439   0.86762   0.87557
 Alpha virt. eigenvalues --    0.88647   0.88776   0.89357   0.89819   0.90429
 Alpha virt. eigenvalues --    0.91494   0.91760   0.92440   0.92797   0.93645
 Alpha virt. eigenvalues --    0.93917   0.94185   0.94865   0.95488   0.95948
 Alpha virt. eigenvalues --    0.96735   0.97698   0.98063   0.99117   0.99367
 Alpha virt. eigenvalues --    1.00074   1.00602   1.00874   1.01437   1.01654
 Alpha virt. eigenvalues --    1.02205   1.02610   1.02784   1.04138   1.04357
 Alpha virt. eigenvalues --    1.04913   1.05502   1.06242   1.06479   1.07142
 Alpha virt. eigenvalues --    1.07759   1.08130   1.08749   1.09141   1.10162
 Alpha virt. eigenvalues --    1.10942   1.10963   1.12275   1.12889   1.13319
 Alpha virt. eigenvalues --    1.13638   1.14048   1.14412   1.14670   1.15539
 Alpha virt. eigenvalues --    1.16252   1.16902   1.17484   1.17949   1.18420
 Alpha virt. eigenvalues --    1.18775   1.19796   1.20500   1.20874   1.21400
 Alpha virt. eigenvalues --    1.21935   1.22267   1.22952   1.24351   1.24899
 Alpha virt. eigenvalues --    1.25205   1.25638   1.26652   1.27391   1.27878
 Alpha virt. eigenvalues --    1.28807   1.29632   1.29988   1.30884   1.31113
 Alpha virt. eigenvalues --    1.32147   1.33208   1.33699   1.34567   1.35244
 Alpha virt. eigenvalues --    1.35644   1.36731   1.37228   1.37987   1.39766
 Alpha virt. eigenvalues --    1.39890   1.40442   1.41633   1.42194   1.42790
 Alpha virt. eigenvalues --    1.43633   1.44632   1.45317   1.45895   1.46357
 Alpha virt. eigenvalues --    1.46950   1.47933   1.48404   1.49482   1.49764
 Alpha virt. eigenvalues --    1.50710   1.51091   1.51264   1.51338   1.52682
 Alpha virt. eigenvalues --    1.53536   1.54190   1.54633   1.54714   1.55415
 Alpha virt. eigenvalues --    1.56112   1.56719   1.57493   1.58453   1.58673
 Alpha virt. eigenvalues --    1.59334   1.59814   1.60496   1.61023   1.62016
 Alpha virt. eigenvalues --    1.62225   1.63266   1.63482   1.64173   1.64929
 Alpha virt. eigenvalues --    1.65115   1.65625   1.66301   1.67408   1.67743
 Alpha virt. eigenvalues --    1.68753   1.69175   1.70302   1.70658   1.71562
 Alpha virt. eigenvalues --    1.72002   1.73065   1.73554   1.74002   1.74134
 Alpha virt. eigenvalues --    1.75982   1.76528   1.76741   1.78101   1.78748
 Alpha virt. eigenvalues --    1.79643   1.80568   1.81306   1.81473   1.82289
 Alpha virt. eigenvalues --    1.82472   1.84304   1.84384   1.84792   1.85136
 Alpha virt. eigenvalues --    1.86143   1.87030   1.88129   1.88685   1.88962
 Alpha virt. eigenvalues --    1.90567   1.91789   1.92155   1.93172   1.93692
 Alpha virt. eigenvalues --    1.94067   1.95768   1.96690   1.97496   1.99723
 Alpha virt. eigenvalues --    2.00376   2.00759   2.01873   2.03647   2.04636
 Alpha virt. eigenvalues --    2.04906   2.06345   2.06965   2.08094   2.09176
 Alpha virt. eigenvalues --    2.10128   2.11483   2.12696   2.13150   2.13979
 Alpha virt. eigenvalues --    2.14129   2.15581   2.16009   2.16906   2.17643
 Alpha virt. eigenvalues --    2.17876   2.18930   2.20174   2.21936   2.22640
 Alpha virt. eigenvalues --    2.23311   2.26243   2.26569   2.28303   2.30617
 Alpha virt. eigenvalues --    2.31208   2.32106   2.34362   2.34951   2.36702
 Alpha virt. eigenvalues --    2.38489   2.39401   2.39855   2.43598   2.45036
 Alpha virt. eigenvalues --    2.45430   2.46253   2.47141   2.49540   2.51103
 Alpha virt. eigenvalues --    2.53151   2.54290   2.55358   2.56684   2.60159
 Alpha virt. eigenvalues --    2.60728   2.62430   2.63820   2.65241   2.67556
 Alpha virt. eigenvalues --    2.68655   2.70810   2.72453   2.73576   2.74773
 Alpha virt. eigenvalues --    2.75866   2.78315   2.78591   2.80640   2.81962
 Alpha virt. eigenvalues --    2.83071   2.84186   2.86570   2.88544   2.89892
 Alpha virt. eigenvalues --    2.91338   2.92062   2.93311   2.93730   2.96225
 Alpha virt. eigenvalues --    2.99006   3.00508   3.01275   3.02288   3.03542
 Alpha virt. eigenvalues --    3.05720   3.06856   3.10963   3.11852   3.13422
 Alpha virt. eigenvalues --    3.17944   3.19323   3.20892   3.22754   3.23510
 Alpha virt. eigenvalues --    3.23717   3.25557   3.26681   3.30023   3.30701
 Alpha virt. eigenvalues --    3.31187   3.32987   3.35663   3.36670   3.38669
 Alpha virt. eigenvalues --    3.40493   3.40970   3.41643   3.42445   3.43429
 Alpha virt. eigenvalues --    3.44721   3.45232   3.45924   3.46946   3.48973
 Alpha virt. eigenvalues --    3.49515   3.50133   3.51139   3.51835   3.52903
 Alpha virt. eigenvalues --    3.54043   3.54840   3.56232   3.57385   3.58412
 Alpha virt. eigenvalues --    3.58955   3.60103   3.61678   3.61811   3.63878
 Alpha virt. eigenvalues --    3.65022   3.65818   3.66436   3.68375   3.69164
 Alpha virt. eigenvalues --    3.69806   3.71138   3.71313   3.72850   3.73569
 Alpha virt. eigenvalues --    3.74218   3.75316   3.75744   3.76116   3.77274
 Alpha virt. eigenvalues --    3.78741   3.80575   3.81004   3.81691   3.83187
 Alpha virt. eigenvalues --    3.84047   3.85947   3.86856   3.88595   3.90040
 Alpha virt. eigenvalues --    3.91051   3.91559   3.93081   3.95118   3.95755
 Alpha virt. eigenvalues --    3.96110   3.96444   3.97344   3.98998   4.00080
 Alpha virt. eigenvalues --    4.01705   4.02799   4.03195   4.05466   4.05781
 Alpha virt. eigenvalues --    4.06726   4.07397   4.08700   4.10023   4.11451
 Alpha virt. eigenvalues --    4.12579   4.13941   4.16212   4.16443   4.18945
 Alpha virt. eigenvalues --    4.20481   4.21276   4.22083   4.23786   4.25361
 Alpha virt. eigenvalues --    4.27148   4.27986   4.30442   4.31063   4.31924
 Alpha virt. eigenvalues --    4.33360   4.34499   4.36067   4.36886   4.38149
 Alpha virt. eigenvalues --    4.38707   4.39983   4.41641   4.44913   4.45859
 Alpha virt. eigenvalues --    4.46599   4.48336   4.50095   4.51303   4.53466
 Alpha virt. eigenvalues --    4.54480   4.55288   4.56194   4.56974   4.58122
 Alpha virt. eigenvalues --    4.59219   4.60025   4.61195   4.61362   4.61936
 Alpha virt. eigenvalues --    4.62437   4.64258   4.66973   4.68536   4.70801
 Alpha virt. eigenvalues --    4.71597   4.71900   4.72370   4.75721   4.78376
 Alpha virt. eigenvalues --    4.80419   4.80835   4.82006   4.83142   4.84013
 Alpha virt. eigenvalues --    4.84396   4.85857   4.88982   4.89815   4.91103
 Alpha virt. eigenvalues --    4.92303   4.94736   4.95707   4.96520   4.97477
 Alpha virt. eigenvalues --    4.98508   4.99520   5.00085   5.01654   5.04045
 Alpha virt. eigenvalues --    5.05485   5.06331   5.07467   5.09151   5.09523
 Alpha virt. eigenvalues --    5.11261   5.13441   5.15760   5.16529   5.16618
 Alpha virt. eigenvalues --    5.17750   5.19475   5.19940   5.20742   5.22039
 Alpha virt. eigenvalues --    5.23679   5.26809   5.27979   5.29591   5.30607
 Alpha virt. eigenvalues --    5.32603   5.33233   5.36180   5.37483   5.39413
 Alpha virt. eigenvalues --    5.40985   5.42533   5.43511   5.44197   5.46377
 Alpha virt. eigenvalues --    5.49224   5.50432   5.51924   5.53137   5.56272
 Alpha virt. eigenvalues --    5.57871   5.65259   5.66052   5.68953   5.74659
 Alpha virt. eigenvalues --    5.76571   5.76927   5.78438   5.80102   5.84342
 Alpha virt. eigenvalues --    5.85814   5.89186   5.90987   5.91969   5.94376
 Alpha virt. eigenvalues --    5.96490   5.97847   5.99206   6.00279   6.01676
 Alpha virt. eigenvalues --    6.06214   6.10246   6.13329   6.28150   6.39092
 Alpha virt. eigenvalues --    6.41507   6.44286   6.46438   6.47680   6.48774
 Alpha virt. eigenvalues --    6.50306   6.52381   6.55072   6.57751   6.59463
 Alpha virt. eigenvalues --    6.60658   6.62617   6.65437   6.66334   6.67913
 Alpha virt. eigenvalues --    6.71212   6.73302   6.76284   6.81237   6.82927
 Alpha virt. eigenvalues --    6.85012   6.87465   6.93973   6.96715   7.02096
 Alpha virt. eigenvalues --    7.03103   7.06786   7.09159   7.14042   7.16461
 Alpha virt. eigenvalues --    7.18348   7.21605   7.23674   7.33468   7.41090
 Alpha virt. eigenvalues --    7.44079   7.47928   7.48559   7.51797   7.53874
 Alpha virt. eigenvalues --    7.58593   7.66359   7.92484   8.27659  14.33748
 Alpha virt. eigenvalues --   15.12872  16.12653  17.04974  17.26291  17.45387
 Alpha virt. eigenvalues --   17.78192  18.10505  18.54295
  Beta  occ. eigenvalues --  -19.28679 -19.27422 -19.25466 -10.35450 -10.34941
  Beta  occ. eigenvalues --  -10.34536 -10.29327 -10.28272 -10.27954  -1.14144
  Beta  occ. eigenvalues --   -1.09681  -1.09297  -0.88418  -0.84290  -0.81296
  Beta  occ. eigenvalues --   -0.73502  -0.70213  -0.67751  -0.60303  -0.58159
  Beta  occ. eigenvalues --   -0.55862  -0.55484  -0.54542  -0.53408  -0.51092
  Beta  occ. eigenvalues --   -0.50109  -0.49478  -0.47756  -0.46609  -0.45444
  Beta  occ. eigenvalues --   -0.44784  -0.43188  -0.41784  -0.36883  -0.36389
  Beta  occ. eigenvalues --   -0.34966
  Beta virt. eigenvalues --   -0.07912  -0.06804   0.02971   0.03547   0.04039
  Beta virt. eigenvalues --    0.04207   0.04903   0.05128   0.05405   0.06027
  Beta virt. eigenvalues --    0.06683   0.07302   0.07492   0.07824   0.08778
  Beta virt. eigenvalues --    0.09322   0.10455   0.10981   0.11129   0.11936
  Beta virt. eigenvalues --    0.12475   0.12608   0.12773   0.13002   0.13480
  Beta virt. eigenvalues --    0.13981   0.14312   0.14522   0.14687   0.14967
  Beta virt. eigenvalues --    0.15453   0.16472   0.16699   0.16894   0.17360
  Beta virt. eigenvalues --    0.17940   0.18868   0.19638   0.20118   0.20775
  Beta virt. eigenvalues --    0.21282   0.21616   0.21953   0.22160   0.22767
  Beta virt. eigenvalues --    0.23226   0.23500   0.24070   0.24833   0.25194
  Beta virt. eigenvalues --    0.25760   0.26131   0.26386   0.26796   0.27064
  Beta virt. eigenvalues --    0.27494   0.27644   0.28324   0.28586   0.29032
  Beta virt. eigenvalues --    0.29572   0.30292   0.30951   0.31392   0.31822
  Beta virt. eigenvalues --    0.32388   0.32857   0.33278   0.33513   0.33927
  Beta virt. eigenvalues --    0.34087   0.34718   0.35163   0.35789   0.36334
  Beta virt. eigenvalues --    0.36709   0.36985   0.37006   0.37483   0.37892
  Beta virt. eigenvalues --    0.38065   0.38618   0.38922   0.39076   0.39179
  Beta virt. eigenvalues --    0.39731   0.39938   0.40285   0.40852   0.41237
  Beta virt. eigenvalues --    0.41827   0.42587   0.42803   0.42855   0.43537
  Beta virt. eigenvalues --    0.44085   0.44165   0.44532   0.44871   0.45423
  Beta virt. eigenvalues --    0.46228   0.46895   0.46983   0.47274   0.47768
  Beta virt. eigenvalues --    0.48061   0.48477   0.48861   0.49196   0.49268
  Beta virt. eigenvalues --    0.50014   0.50405   0.50544   0.51854   0.52387
  Beta virt. eigenvalues --    0.52688   0.53303   0.53586   0.54370   0.54636
  Beta virt. eigenvalues --    0.54880   0.55444   0.55881   0.56812   0.57139
  Beta virt. eigenvalues --    0.57783   0.58328   0.58804   0.58992   0.59922
  Beta virt. eigenvalues --    0.61061   0.61655   0.61739   0.62184   0.62676
  Beta virt. eigenvalues --    0.63181   0.63396   0.63937   0.65046   0.66101
  Beta virt. eigenvalues --    0.67043   0.67836   0.68467   0.68951   0.70013
  Beta virt. eigenvalues --    0.70566   0.70999   0.71572   0.72252   0.72876
  Beta virt. eigenvalues --    0.73107   0.73591   0.74702   0.75330   0.75492
  Beta virt. eigenvalues --    0.76412   0.76891   0.77181   0.77766   0.78581
  Beta virt. eigenvalues --    0.78687   0.79060   0.79847   0.80422   0.80700
  Beta virt. eigenvalues --    0.81032   0.82333   0.83205   0.83564   0.84299
  Beta virt. eigenvalues --    0.84786   0.85452   0.85515   0.86273   0.86541
  Beta virt. eigenvalues --    0.86851   0.87682   0.88794   0.88843   0.89451
  Beta virt. eigenvalues --    0.89923   0.90541   0.91677   0.91821   0.92649
  Beta virt. eigenvalues --    0.92990   0.93753   0.94122   0.94338   0.95025
  Beta virt. eigenvalues --    0.95556   0.96076   0.96866   0.97835   0.98201
  Beta virt. eigenvalues --    0.99182   0.99567   1.00230   1.00708   1.00975
  Beta virt. eigenvalues --    1.01542   1.01755   1.02400   1.02762   1.02913
  Beta virt. eigenvalues --    1.04324   1.04483   1.05015   1.05868   1.06472
  Beta virt. eigenvalues --    1.06691   1.07296   1.07936   1.08254   1.08772
  Beta virt. eigenvalues --    1.09290   1.10303   1.11026   1.11100   1.12444
  Beta virt. eigenvalues --    1.13067   1.13417   1.13797   1.14314   1.14573
  Beta virt. eigenvalues --    1.14843   1.15654   1.16455   1.17035   1.17665
  Beta virt. eigenvalues --    1.18035   1.18575   1.18872   1.19891   1.20597
  Beta virt. eigenvalues --    1.20954   1.21604   1.22053   1.22366   1.23033
  Beta virt. eigenvalues --    1.24440   1.25128   1.25305   1.25857   1.26786
  Beta virt. eigenvalues --    1.27456   1.28029   1.28948   1.29746   1.30175
  Beta virt. eigenvalues --    1.30949   1.31219   1.32249   1.33315   1.33805
  Beta virt. eigenvalues --    1.34686   1.35351   1.35799   1.36882   1.37421
  Beta virt. eigenvalues --    1.38148   1.39979   1.40153   1.40644   1.41734
  Beta virt. eigenvalues --    1.42278   1.42904   1.44056   1.44820   1.45469
  Beta virt. eigenvalues --    1.46087   1.46509   1.47109   1.48240   1.48473
  Beta virt. eigenvalues --    1.49575   1.49902   1.50851   1.51302   1.51435
  Beta virt. eigenvalues --    1.51470   1.52790   1.53672   1.54263   1.54728
  Beta virt. eigenvalues --    1.55005   1.55474   1.56210   1.56776   1.57631
  Beta virt. eigenvalues --    1.58515   1.58732   1.59404   1.59952   1.60565
  Beta virt. eigenvalues --    1.61224   1.62150   1.62352   1.63365   1.63644
  Beta virt. eigenvalues --    1.64442   1.65128   1.65300   1.65815   1.66349
  Beta virt. eigenvalues --    1.67574   1.67906   1.68845   1.69427   1.70437
  Beta virt. eigenvalues --    1.70884   1.71752   1.72135   1.73319   1.73704
  Beta virt. eigenvalues --    1.74147   1.74327   1.76294   1.76694   1.76919
  Beta virt. eigenvalues --    1.78353   1.79025   1.79768   1.80791   1.81523
  Beta virt. eigenvalues --    1.81671   1.82468   1.82664   1.84519   1.84603
  Beta virt. eigenvalues --    1.85077   1.85307   1.86374   1.87207   1.88323
  Beta virt. eigenvalues --    1.88840   1.89135   1.90796   1.91987   1.92467
  Beta virt. eigenvalues --    1.93415   1.93811   1.94301   1.96290   1.96941
  Beta virt. eigenvalues --    1.97869   1.99931   2.00609   2.01084   2.02040
  Beta virt. eigenvalues --    2.03906   2.04787   2.05080   2.06751   2.07205
  Beta virt. eigenvalues --    2.08396   2.09331   2.10224   2.11617   2.12779
  Beta virt. eigenvalues --    2.13430   2.14174   2.14245   2.16021   2.16266
  Beta virt. eigenvalues --    2.17109   2.17896   2.18192   2.19139   2.20591
  Beta virt. eigenvalues --    2.22108   2.22918   2.23536   2.26585   2.27041
  Beta virt. eigenvalues --    2.28555   2.30826   2.31801   2.32506   2.35031
  Beta virt. eigenvalues --    2.35707   2.37295   2.39022   2.40374   2.40879
  Beta virt. eigenvalues --    2.43906   2.45483   2.46047   2.47127   2.47841
  Beta virt. eigenvalues --    2.50197   2.51535   2.54342   2.55181   2.56326
  Beta virt. eigenvalues --    2.57522   2.60868   2.61617   2.63071   2.64867
  Beta virt. eigenvalues --    2.65732   2.68380   2.69335   2.71546   2.73199
  Beta virt. eigenvalues --    2.74320   2.75581   2.76583   2.78802   2.79245
  Beta virt. eigenvalues --    2.81035   2.82618   2.83662   2.84600   2.87328
  Beta virt. eigenvalues --    2.89420   2.90533   2.92373   2.92962   2.94100
  Beta virt. eigenvalues --    2.94467   2.97149   2.99719   3.01189   3.01641
  Beta virt. eigenvalues --    3.02752   3.03942   3.06003   3.07208   3.11316
  Beta virt. eigenvalues --    3.12245   3.13762   3.18149   3.19422   3.21078
  Beta virt. eigenvalues --    3.22839   3.23768   3.24071   3.25825   3.26858
  Beta virt. eigenvalues --    3.30181   3.30855   3.31435   3.33276   3.35896
  Beta virt. eigenvalues --    3.36858   3.38877   3.40800   3.41112   3.41774
  Beta virt. eigenvalues --    3.42750   3.43581   3.44878   3.45474   3.46118
  Beta virt. eigenvalues --    3.47102   3.49150   3.49684   3.50306   3.51386
  Beta virt. eigenvalues --    3.52060   3.53118   3.54167   3.55093   3.56478
  Beta virt. eigenvalues --    3.57782   3.58656   3.59288   3.60336   3.61843
  Beta virt. eigenvalues --    3.62080   3.64101   3.65259   3.66049   3.66593
  Beta virt. eigenvalues --    3.68530   3.69376   3.69997   3.71272   3.71465
  Beta virt. eigenvalues --    3.73086   3.73879   3.74569   3.75418   3.75940
  Beta virt. eigenvalues --    3.76303   3.77550   3.78957   3.80962   3.81282
  Beta virt. eigenvalues --    3.81915   3.83406   3.84334   3.86322   3.87359
  Beta virt. eigenvalues --    3.88918   3.90414   3.91351   3.91944   3.93314
  Beta virt. eigenvalues --    3.95342   3.95925   3.96539   3.96760   3.97824
  Beta virt. eigenvalues --    3.99201   4.00342   4.01989   4.02977   4.03561
  Beta virt. eigenvalues --    4.05738   4.05950   4.07046   4.07734   4.08986
  Beta virt. eigenvalues --    4.10422   4.11786   4.13046   4.14381   4.16682
  Beta virt. eigenvalues --    4.16864   4.19389   4.20947   4.21629   4.22416
  Beta virt. eigenvalues --    4.24257   4.25692   4.27513   4.28559   4.30775
  Beta virt. eigenvalues --    4.31312   4.32261   4.34049   4.35185   4.36450
  Beta virt. eigenvalues --    4.37179   4.38352   4.39012   4.40481   4.41970
  Beta virt. eigenvalues --    4.45178   4.45974   4.46879   4.48645   4.50474
  Beta virt. eigenvalues --    4.51810   4.54136   4.54801   4.55489   4.56568
  Beta virt. eigenvalues --    4.57355   4.58300   4.59607   4.60342   4.61429
  Beta virt. eigenvalues --    4.61679   4.62447   4.63164   4.64897   4.67495
  Beta virt. eigenvalues --    4.69313   4.71343   4.71927   4.72321   4.72878
  Beta virt. eigenvalues --    4.76205   4.79264   4.80671   4.81122   4.82695
  Beta virt. eigenvalues --    4.83379   4.84448   4.84767   4.86119   4.89208
  Beta virt. eigenvalues --    4.90105   4.91477   4.93214   4.95623   4.96144
  Beta virt. eigenvalues --    4.96918   4.97846   4.98917   4.99869   5.00720
  Beta virt. eigenvalues --    5.02185   5.04263   5.05753   5.06860   5.07767
  Beta virt. eigenvalues --    5.09624   5.10556   5.11819   5.13687   5.16096
  Beta virt. eigenvalues --    5.16816   5.16899   5.18258   5.19780   5.20346
  Beta virt. eigenvalues --    5.20967   5.22470   5.24242   5.27515   5.28286
  Beta virt. eigenvalues --    5.30095   5.31120   5.33420   5.34057   5.36532
  Beta virt. eigenvalues --    5.38151   5.39712   5.41310   5.42887   5.43919
  Beta virt. eigenvalues --    5.44440   5.46616   5.49606   5.50631   5.52221
  Beta virt. eigenvalues --    5.53388   5.56725   5.58025   5.65477   5.66445
  Beta virt. eigenvalues --    5.69605   5.75015   5.76849   5.77412   5.78961
  Beta virt. eigenvalues --    5.80518   5.84653   5.85979   5.89373   5.91649
  Beta virt. eigenvalues --    5.92100   5.94674   5.96706   5.98231   5.99320
  Beta virt. eigenvalues --    6.01369   6.02365   6.06679   6.11808   6.15167
  Beta virt. eigenvalues --    6.28494   6.39830   6.43537   6.45015   6.46549
  Beta virt. eigenvalues --    6.47990   6.51207   6.52812   6.54593   6.56977
  Beta virt. eigenvalues --    6.59321   6.62425   6.63396   6.65431   6.67241
  Beta virt. eigenvalues --    6.68000   6.71226   6.74774   6.75854   6.79594
  Beta virt. eigenvalues --    6.84310   6.85669   6.87988   6.90328   6.97102
  Beta virt. eigenvalues --    6.99852   7.05509   7.07980   7.10290   7.11773
  Beta virt. eigenvalues --    7.17101   7.19109   7.19770   7.24107   7.25389
  Beta virt. eigenvalues --    7.34133   7.45260   7.46299   7.51128   7.52523
  Beta virt. eigenvalues --    7.55078   7.56004   7.60597   7.66877   7.92603
  Beta virt. eigenvalues --    8.27758  14.36943  15.15844  16.12752  17.05018
  Beta virt. eigenvalues --   17.26402  17.45421  17.78453  18.10589  18.54444
          Condensed to atoms (all electrons):
               1          2          3          4          5          6
     1  H    0.370371   0.358990  -0.008445   0.000767   0.004939  -0.010059
     2  C    0.358990   5.783148   0.413245   0.423978  -0.066601  -0.016292
     3  H   -0.008445   0.413245   0.359267  -0.001409   0.003743  -0.013537
     4  H    0.000767   0.423978  -0.001409   0.376166  -0.051716   0.011152
     5  C    0.004939  -0.066601   0.003743  -0.051716   5.570555   0.234445
     6  H   -0.010059  -0.016292  -0.013537   0.011152   0.234445   0.440172
     7  H    0.002730  -0.045923   0.001017  -0.017829   0.390287  -0.032971
     8  O    0.012040   0.034919  -0.012651   0.017725  -0.033376  -0.024922
     9  H    0.000011   0.000184   0.000083  -0.000048   0.000438  -0.000525
    10  C   -0.000254   0.000640   0.000132  -0.000086   0.000129  -0.002437
    11  H    0.000042   0.000103   0.000044   0.000144   0.000372  -0.001353
    12  H   -0.000051   0.000084  -0.000009   0.000005  -0.000556   0.000439
    13  C    0.000752   0.000759  -0.000167   0.000041  -0.002228  -0.004832
    14  H    0.000112   0.000264   0.000006   0.000008   0.000357  -0.000949
    15  H    0.000095  -0.000050  -0.000009  -0.000027   0.000893   0.000831
    16  C    0.002616   0.006835   0.001004   0.000218  -0.005288  -0.026197
    17  C    0.000468  -0.001391  -0.000307   0.000841  -0.007791  -0.000707
    18  H   -0.000147  -0.000932   0.000037  -0.000035  -0.001450   0.000082
[truncated: 229,787 more chars]
