# Supplementary material for: Computational Investigation of Substituent Effects on the Alcohol + Carbonyl Channel of Peroxy Radical Self- and Cross-Reactions
Source: J Phys Chem A. 2023 Feb 8;127(7):1686–96. doi: 10.1021/acs.jpca.2c08927 (PMC9969516; doi:10.1021/acs.jpca.2c08927)
Supplement: Supplementary file 2 — jp2c08927_si_002.zip [file jp2c08927_si_002.zip › EtO--OBuOH/Reverse-IRC-wb-opt-TS1-F12.out]

 Working directory              : /run/nvme/job_14045313/data/14045313/molpro.7oqWYMq0nY/
 Global scratch directory       : /run/nvme/job_14045313/data/14045313/molpro.7oqWYMq0nY/
 Wavefunction directory         : /scratch/kurten/scratch_galib/third-paper/eto-buoh/ts-calc/eto-buoh-set1/eto-buoh-ts-set1/wb-ts/irc-cal/eto-buoh-ts-set1-M0004-copt-TS-opt-IRC/ccsdt/Reverse-wb-opt-F12/
 Main file repository           : /run/nvme/job_14045313/data/14045313/

 id        : cs

 Nodes       nprocs
 r05c56.bullx    7
 Distribution of processes:   nprocs(total)=    8   nprocs(compute)=    7   nprocs(helper)=    1
 GA implementation: MPI file
 GA implementation (serial work in mppx): MPI file

 Using customized tuning parameters: mindgm=1; mindgv=20; mindgc=4; mindgr=1; noblas=0; minvec=7
 default implementation of scratch files=sf  


 Variables initialized (1015), CPU time= 0.01 sec
 ***,SCI
 memory,2800,m
 geomtyp=xyz
 NOSYM
 geometry={
 23
 Reverse-wb-opt.log,Energy: -290303.7642243
 H          4.29163       -1.49803        0.04232
 C          3.86674       -0.50212       -0.08001
 H          4.49577        0.20833        0.45692
 H          3.88239       -0.24803       -1.13902
 C          2.44598       -0.45940        0.45427
 H          2.01118        0.56057        0.35510
 O          1.55520       -1.25922       -0.18097
 H         -3.35736       -1.24181        1.05420
 C         -2.86924       -1.66969        0.17947
 H         -2.10304       -2.36473        0.52592
 H         -3.61090       -2.23893       -0.37953
 C         -2.25714       -0.57776       -0.68416
 H         -3.03734        0.07431       -1.08368
 H         -1.73918       -1.01646       -1.53966
 C         -1.25302        0.29050        0.07464
 H         -0.50127       -0.38657        0.54070
 C         -0.45209        1.24324       -0.82794
 H         -1.15244        1.84443       -1.41973
 H          0.16616        0.66491       -1.51441
 O          0.39852        2.06455       -0.06722
 H         -0.10170        2.32411        0.71305
 O         -1.77001        0.94558        1.14173
 H          2.39894       -0.63805        1.54179
 }
 BASIS=MINAO
 END
 {rhf;
 wf,charge=0,spin=2}
 BASIS=VDZ-F12
 END
 {rhf;
 wf,charge=0,spin=2}
 rccsd(t)-f12a,gem_beta=0.9
 
 
 Commands initialized (834), CPU time= 0.01 sec, 672 directives.
 Default parameters read. Elapsed time= 0.12 sec

 Checking input...
 Passed
1


                                         ***  PROGRAM SYSTEM MOLPRO  ***
                                       Copyright, TTI GmbH Stuttgart, 2015
                                    Version 2022.2 linked Wed Sep 28 15:59:29 2022


 **********************************************************************************************************************************
 LABEL *   SCI                                                                           
  64 bit mpp version                                                                     DATE: 07-Nov-22          TIME: 12:53:27  
 **********************************************************************************************************************************

 SHA1:             51306cdc306ce2a111a2867affebcb289530e0a7
 **********************************************************************************************************************************

 Memory per process:      2800 MW
 Total memory per node:  19600 MW

 GA preallocation disabled
 GA check disabled

 Variable memory set to 2800.0 MW

 SETTING GEOMTYP        =    XYZ
 ZSYMEL=NOSYM

 SETTING BASIS          =    MINAO


 Recomputing integrals since basis changed


 Using spherical harmonics

 Library entry H      S MINAO                selected for orbital group  1
 Library entry C      S MINAO                selected for orbital group  2
 Library entry C      P MINAO                selected for orbital group  2
 Library entry O      S MINAO                selected for orbital group  6
 Library entry O      P MINAO                selected for orbital group  6


 PROGRAM * SEWARD (Integral evaluation for generally contracted gaussian basis sets)     Author: Roland Lindh, 1990

 Geometry written to block  1 of record 700


 Point group  C1  


 ATOMIC COORDINATES

 NR  ATOM    CHARGE       X              Y              Z

   1  H       1.00    8.110005328   -2.830866426    0.079973210
   2  C       6.00    7.307079595   -0.948869282   -0.151196987
   3  H       1.00    8.495774019    0.393686644    0.863453661
   4  H       1.00    7.336653809   -0.468708771   -2.152435850
   5  C       6.00    4.622232306   -0.868140182    0.858445887
   6  H       1.00    3.800579387    1.059323774    0.671041747
   7  O       8.00    2.938902069   -2.379580931   -0.341983737
   8  H       1.00   -6.344490902   -2.346680799    1.992149281
   9  C       6.00   -5.422077786   -3.155256813    0.339149148
  10  H       1.00   -3.974169629   -4.468692059    0.993844763
  11  H       1.00   -6.823612063   -4.230964512   -0.717207756
  12  C       6.00   -4.265376425   -1.091808166   -1.292875025
  13  H       1.00   -5.739740747    0.140425548   -2.047858407
  14  H       1.00   -3.286573881   -1.920831017   -2.909535725
  15  C       6.00   -2.367864629    0.548965439    0.141049158
  16  H       1.00   -0.947263014   -0.730511428    1.021774916
  17  C       6.00   -0.854326284    2.349383107   -1.564579848
  18  H       1.00   -2.177795975    3.485467556   -2.682900871
  19  H       1.00    0.313996893    1.256497798   -2.861820140
  20  O       8.00    0.753093655    3.901434071   -0.127027390
  21  H       1.00   -0.192185147    4.391931384    1.347469213
  22  O       8.00   -3.344834138    1.786887229    2.157557008
  23  H       1.00    4.533339589   -1.205739754    2.913560842

 Bond lengths in Bohr (Angstrom)

 1-2  2.059136383  2-3  2.060331717  2-4  2.058248221  2-5  2.869547157  5-6  2.103651856
     ( 1.089648048)     ( 1.090280592)     ( 1.089178053)     ( 1.518498961)     ( 1.113204622)

  5- 7  2.561071086   5-23  2.084555796   8- 9  2.058409718   9-10  2.061595626   9-11  2.058478879
       ( 1.355260454)       ( 1.103099422)       ( 1.089263513)       ( 1.090949423)       ( 1.089300112)

  9-12  2.873896529  12-13  2.064497515  12-14  2.063716338  12-15  2.889433786  15-16  2.104957924
       ( 1.520800550)       ( 1.092485037)       ( 1.092071656)       ( 1.529022512)       ( 1.113895763)

 15-17  2.905421210  15-22  2.559926501  17-18  2.071931903  17-19  2.059662526  17-20  2.656918915
       ( 1.537482692)       ( 1.354654766)       ( 1.096419146)       ( 1.089926471)       ( 1.405980941)

 20-21  1.818867741
       ( 0.962503358)

 Bond angles

  1-2-3  108.37941750   1-2-4  108.46773741   1-2-5  110.55139808   2-5-6  111.09260298

  2- 5- 7  115.68660716   2- 5-23  112.47130552   3- 2- 4  108.57375445   3- 2- 5  110.37736409

  4- 2- 5  110.42510701   6- 5- 7  104.01961986   6- 5-23  102.68317826   7- 5-23  109.78522569

  8- 9-10  108.05711656   8- 9-11  108.19619436   8- 9-12  110.75386851   9-12-13  110.41310480

  9-12-14  110.32392260   9-12-15  112.96778899  10- 9-11  107.95204592  10- 9-12  110.79943872

 11- 9-12  110.96650832  12-15-16  107.79890995  12-15-17  113.74421816  12-15-22  114.51260163

 13-12-14  106.97818973  13-12-15  108.15194802  14-12-15  107.78250042  15-17-18  108.89814677

 15-17-19  109.65954421  15-17-20  111.07069810  16-15-17  105.70694653  16-15-22  102.82141553

 17-15-22  111.19732717  17-20-21  106.36347291  18-17-19  108.25987926  18-17-20  110.98836457

 19-17-20  107.91225480

 NUCLEAR CHARGE:                   74
 NUMBER OF PRIMITIVE AOS:         295
 NUMBER OF SYMMETRY AOS:          295
 NUMBER OF CONTRACTIONS:           59   (   59A   )
 NUMBER OF INNER CORE ORBITALS:     0   (    0A   )
 NUMBER OF OUTER CORE ORBITALS:     9   (    9A   )
 NUMBER OF VALENCE ORBITALS:       50   (   50A   )


 NUCLEAR REPULSION ENERGY  472.91999706

 Eigenvalues of metric

         1 0.176E+00 0.180E+00 0.183E+00 0.202E+00 0.209E+00 0.221E+00 0.239E+00 0.244E+00


 Contracted 2-electron integrals neglected if value below      1.0D-11
 AO integral compression algorithm  1   Integral accuracy      1.0D-11

     10.224 MB (compressed) written to integral file ( 74.0%)

     Node minimum: 1.311 MB, node maximum: 1.573 MB


 NUMBER OF SORTED TWO-ELECTRON INTEGRALS:     223146.     BUFFER LENGTH:  32768
 NUMBER OF SEGMENTS:   1  SEGMENT LENGTH:     223146      RECORD LENGTH: 524288

 Memory used in sort:       0.78 MW

 SORT1 READ     1710083. AND WROTE      215815. INTEGRALS IN      1 RECORDS. CPU TIME:     0.03 SEC, REAL TIME:     0.04 SEC
 SORT2 READ     1509011. AND WROTE     1567335. INTEGRALS IN     42 RECORDS. CPU TIME:     0.01 SEC, REAL TIME:     0.02 SEC

 Node minimum:      223146.  Node maximum:      224664. integrals

 OPERATOR DM      FOR CENTER  0  COORDINATES:    0.000000    0.000000    0.000000


 **********************************************************************************************************************************
 DATASETS  * FILE   NREC   LENGTH (MB)   RECORD NAMES
              1      18       29.10       500      610      700      900      950      970     1000      129      960     1100   
                                          VAR    BASINP    GEOM    SYMINP    ZMAT    AOBASIS   BASIS     P2S    ABASIS      S 
                                         1400     1410     1200     1210     1080     1600     1650     1700   
                                           T        V       H0       H01     AOSYM     SMH    MOLCAS    OPER   

 PROGRAMS   *        TOTAL       INT
 CPU TIMES  *         1.34      1.19
 REAL TIME  *         2.61 SEC
 DISK USED  *        29.75 MB (local),      241.73 MB (total)
 GA USED    *         0.00 MB       (max)       0.00 MB       (current)
 **********************************************************************************************************************************


 Program * Restricted Hartree-Fock

 Orbital guess generated from atomic densities.

 Initial alpha occupancy:  38
 Initial beta  occupancy:  36

 NELEC=   74   SYM=1   MS2= 2   THRE=1.0D-08   THRD=3.2D-06   THRG=3.2D-06  HFMA2=F  DIIS_START=2   DIIS_MAX=10   DIIS_INCORE=F

 Level shifts:    0.00 (CLOSED)    0.00 (OPEN)    0.30 (GAP_MIN)

 ITER           ETOT              DE          GRAD        DDIFF     DIIS  NEXP   TIME(IT)  TIME(TOT)  DIAG
   1     -458.62321368    -458.62321368     0.00D+00     0.23D+00     0     0       0.01      0.07    start
   2     -458.92402447      -0.30081079     0.12D-01     0.31D-01     1     0       0.00      0.07    diag2
   3     -458.99650663      -0.07248216     0.68D-02     0.11D-01     2     0       0.01      0.08    diag2
   4     -459.02323255      -0.02672592     0.23D-02     0.73D-02     3     0       0.00      0.08    diag2
   5     -459.02496087      -0.00172833     0.58D-03     0.15D-02     4     0       0.01      0.09    diag2
   6     -459.02518083      -0.00021996     0.20D-03     0.60D-03     5     0       0.00      0.09    diag2
   7     -459.02520875      -0.00002791     0.59D-04     0.18D-03     6     0       0.00      0.09    diag2
   8     -459.02523409      -0.00002534     0.42D-04     0.18D-03     7     0       0.01      0.10    fixocc
   9     -459.02527519      -0.00004110     0.37D-04     0.33D-03     8     0       0.00      0.10    diag2
  10     -459.02531677      -0.00004158     0.33D-04     0.38D-03     9     0       0.01      0.11    diag2/orth
  11     -459.02537107      -0.00005430     0.30D-04     0.54D-03     9     0       0.00      0.11    diag2
  12     -459.02548585      -0.00011478     0.27D-04     0.16D-02     9     0       0.01      0.12    diag2
  13     -459.02552929      -0.00004344     0.17D-04     0.14D-02     9     0       0.00      0.12    diag2
  14     -459.02553229      -0.00000300     0.75D-05     0.30D-03     9     0       0.01      0.13    diag2
  15     -459.02553282      -0.00000053     0.30D-05     0.16D-03     9     0       0.00      0.13    diag2
  16     -459.02553286      -0.00000003     0.15D-05     0.16D-04     9     0       0.01      0.14    diag2
  17     -459.02553288      -0.00000002     0.13D-05     0.54D-05     9     0       0.00      0.14    diag2
  18     -459.02553294      -0.00000006     0.12D-05     0.13D-04     9     0       0.01      0.15    diag2
  19     -459.02553317      -0.00000023     0.12D-05     0.60D-04     9     0       0.00      0.15    diag2
  20     -459.02553336      -0.00000019     0.89D-06     0.77D-04     9     0       0.01      0.16    diag2/orth
  21     -459.02553341      -0.00000005     0.59D-06     0.39D-04     9     0       0.00      0.16    diag2
  22     -459.02553343      -0.00000002     0.39D-06     0.35D-04     9     0       0.01      0.17    diag2
  23     -459.02553343      -0.00000000     0.14D-06     0.77D-05     9     0       0.00      0.17    diag2
  24     -459.02553343      -0.00000000     0.57D-07     0.36D-05     9     0       0.01      0.18    diag2
  25     -459.02553343      -0.00000000     0.20D-07     0.13D-05     9     0       0.00      0.18    diag2
  26     -459.02553343      -0.00000000     0.96D-08     0.39D-07     0     0       0.01      0.19    diag

 Final alpha occupancy:  38
 Final beta  occupancy:  36

 !RHF STATE 1.1 Energy               -459.025533428878
  RHF One-electron energy           -1559.739372107177
  RHF Two-electron energy             627.793841619896
  RHF Kinetic energy                  457.475999492003
  RHF Nuclear energy                  472.919997058403
  RHF Virial quotient                  -1.003387137115

 !RHF STATE 1.1 Dipole moment          -0.05797890    -0.03168261     0.15147063
 Dipole moment /Debye                  -0.14736767    -0.08052915     0.38499995

 Orbital energies:

           1.1          2.1          3.1          4.1          5.1          6.1          7.1          8.1          9.1         10.1
    -20.600588   -20.589748   -20.544963   -11.471479   -11.468845   -11.455123   -11.405820   -11.394631   -11.391617    -1.428818

          11.1         12.1         13.1         14.1         15.1         16.1         17.1         18.1         19.1         20.1
     -1.388376    -1.386654    -1.130898    -1.067892    -1.039723    -0.928374    -0.883961    -0.844342    -0.751396    -0.722450

          21.1         22.1         23.1         24.1         25.1         26.1         27.1         28.1         29.1         30.1
     -0.695401    -0.688499    -0.683379    -0.665443    -0.641855    -0.629964    -0.629094    -0.604101    -0.583408    -0.576032

          31.1         32.1         33.1         34.1         35.1         36.1         37.1         38.1         39.1         40.1
     -0.573710    -0.556199    -0.549574    -0.510158    -0.493888    -0.481644    -0.625501    -0.610096     0.327048     0.358843


 HOMO     38.1    -0.610096 =     -16.6016eV
 LUMO     39.1     0.327048 =       8.8994eV
 LUMO-HOMO         0.937145 =      25.5010eV

 Orbitals saved in record  2100.2


 **********************************************************************************************************************************
 DATASETS  * FILE   NREC   LENGTH (MB)   RECORD NAMES
              1      18       29.10       500      610      700      900      950      970     1000      129      960     1100   
                                          VAR    BASINP    GEOM    SYMINP    ZMAT    AOBASIS   BASIS     P2S    ABASIS      S 
                                         1400     1410     1200     1210     1080     1600     1650     1700   
                                           T        V       H0       H01     AOSYM     SMH    MOLCAS    OPER   

              2       4        0.83       700     1000      520     2100   
                                         GEOM     BASIS   MCVARS     RHF  

 PROGRAMS   *        TOTAL   RHF-SCF       INT
 CPU TIMES  *         1.54      0.20      1.19
 REAL TIME  *         2.92 SEC
 DISK USED  *        30.47 MB (local),      246.81 MB (total)
 GA USED    *         0.00 MB       (max)       0.00 MB       (current)
 **********************************************************************************************************************************
 SETTING BASIS          =    VDZ-F12


 Recomputing integrals since basis changed


 Using spherical harmonics

 Library entry H      S cc-pVDZ-F12          selected for orbital group  1
 Library entry H      P cc-pVDZ-F12          selected for orbital group  1
 Library entry C      S cc-pVDZ-F12          selected for orbital group  2
 Library entry C      P cc-pVDZ-F12          selected for orbital group  2
 Library entry C      D cc-pVDZ-F12          selected for orbital group  2
 Library entry O      S cc-pVDZ-F12          selected for orbital group  6
 Library entry O      P cc-pVDZ-F12          selected for orbital group  6
 Library entry O      D cc-pVDZ-F12          selected for orbital group  6


 PROGRAM * SEWARD (Integral evaluation for generally contracted gaussian basis sets)     Author: Roland Lindh, 1990

 Geometry written to block  1 of record 700


 Point group  C1  


 ATOMIC COORDINATES

 NR  ATOM    CHARGE       X              Y              Z

   1  H       1.00    8.110005328   -2.830866426    0.079973210
   2  C       6.00    7.307079595   -0.948869282   -0.151196987
   3  H       1.00    8.495774019    0.393686644    0.863453661
   4  H       1.00    7.336653809   -0.468708771   -2.152435850
   5  C       6.00    4.622232306   -0.868140182    0.858445887
   6  H       1.00    3.800579387    1.059323774    0.671041747
   7  O       8.00    2.938902069   -2.379580931   -0.341983737
   8  H       1.00   -6.344490902   -2.346680799    1.992149281
   9  C       6.00   -5.422077786   -3.155256813    0.339149148
  10  H       1.00   -3.974169629   -4.468692059    0.993844763
  11  H       1.00   -6.823612063   -4.230964512   -0.717207756
  12  C       6.00   -4.265376425   -1.091808166   -1.292875025
  13  H       1.00   -5.739740747    0.140425548   -2.047858407
  14  H       1.00   -3.286573881   -1.920831017   -2.909535725
  15  C       6.00   -2.367864629    0.548965439    0.141049158
  16  H       1.00   -0.947263014   -0.730511428    1.021774916
  17  C       6.00   -0.854326284    2.349383107   -1.564579848
  18  H       1.00   -2.177795975    3.485467556   -2.682900871
  19  H       1.00    0.313996893    1.256497798   -2.861820140
  20  O       8.00    0.753093655    3.901434071   -0.127027390
  21  H       1.00   -0.192185147    4.391931384    1.347469213
  22  O       8.00   -3.344834138    1.786887229    2.157557008
  23  H       1.00    4.533339589   -1.205739754    2.913560842

 Bond lengths in Bohr (Angstrom)

 1-2  2.059136383  2-3  2.060331717  2-4  2.058248221  2-5  2.869547157  5-6  2.103651856
     ( 1.089648048)     ( 1.090280592)     ( 1.089178053)     ( 1.518498961)     ( 1.113204622)

  5- 7  2.561071086   5-23  2.084555796   8- 9  2.058409718   9-10  2.061595626   9-11  2.058478879
       ( 1.355260454)       ( 1.103099422)       ( 1.089263513)       ( 1.090949423)       ( 1.089300112)

  9-12  2.873896529  12-13  2.064497515  12-14  2.063716338  12-15  2.889433786  15-16  2.104957924
       ( 1.520800550)       ( 1.092485037)       ( 1.092071656)       ( 1.529022512)       ( 1.113895763)

 15-17  2.905421210  15-22  2.559926501  17-18  2.071931903  17-19  2.059662526  17-20  2.656918915
       ( 1.537482692)       ( 1.354654766)       ( 1.096419146)       ( 1.089926471)       ( 1.405980941)

 20-21  1.818867741
       ( 0.962503358)

 Bond angles

  1-2-3  108.37941750   1-2-4  108.46773741   1-2-5  110.55139808   2-5-6  111.09260298

  2- 5- 7  115.68660716   2- 5-23  112.47130552   3- 2- 4  108.57375445   3- 2- 5  110.37736409

  4- 2- 5  110.42510701   6- 5- 7  104.01961986   6- 5-23  102.68317826   7- 5-23  109.78522569

  8- 9-10  108.05711656   8- 9-11  108.19619436   8- 9-12  110.75386851   9-12-13  110.41310480

  9-12-14  110.32392260   9-12-15  112.96778899  10- 9-11  107.95204592  10- 9-12  110.79943872

 11- 9-12  110.96650832  12-15-16  107.79890995  12-15-17  113.74421816  12-15-22  114.51260163

 13-12-14  106.97818973  13-12-15  108.15194802  14-12-15  107.78250042  15-17-18  108.89814677

 15-17-19  109.65954421  15-17-20  111.07069810  16-15-17  105.70694653  16-15-22  102.82141553

 17-15-22  111.19732717  17-20-21  106.36347291  18-17-19  108.25987926  18-17-20  110.98836457

 19-17-20  107.91225480

 NUCLEAR CHARGE:                   74
 NUMBER OF PRIMITIVE AOS:         523
 NUMBER OF SYMMETRY AOS:          505
 NUMBER OF CONTRACTIONS:          396   (  396A   )
 NUMBER OF INNER CORE ORBITALS:     0   (    0A   )
 NUMBER OF OUTER CORE ORBITALS:     9   (    9A   )
 NUMBER OF VALENCE ORBITALS:       50   (   50A   )


 NUCLEAR REPULSION ENERGY  472.91999706


 Eigenvalues of metric

         1 0.446E-04 0.107E-03 0.154E-03 0.167E-03 0.293E-03 0.359E-03 0.416E-03 0.516E-03


 Contracted 2-electron integrals neglected if value below      1.0D-12
 AO integral compression algorithm  1   Integral accuracy      1.0D-12

     9823.060 MB (compressed) written to integral file ( 37.4%)

     Node minimum: 1366.557 MB, node maximum: 1457.258 MB


 NUMBER OF SORTED TWO-ELECTRON INTEGRALS:  441355845.     BUFFER LENGTH:  32768
 NUMBER OF SEGMENTS:  14  SEGMENT LENGTH:   31995432      RECORD LENGTH: 524288

 Memory used in sort:      32.55 MW

 SORT1 READ  3284770483. AND WROTE   336926854. INTEGRALS IN    971 RECORDS. CPU TIME:    42.02 SEC, REAL TIME:    47.91 SEC
 SORT2 READ  2331120585. AND WROTE  3089490921. INTEGRALS IN  38913 RECORDS. CPU TIME:     5.55 SEC, REAL TIME:     7.73 SEC

 Node minimum:   441322158.  Node maximum:   441389535. integrals

 OPERATOR DM      FOR CENTER  0  COORDINATES:    0.000000    0.000000    0.000000


 **********************************************************************************************************************************
 DATASETS  * FILE   NREC   LENGTH (MB)   RECORD NAMES
              1      18       34.46       500      610      700      900      950      970     1001      129      960     1100   
                                          VAR    BASINP    GEOM    SYMINP    ZMAT    AOBASIS   BASIS     P2S    ABASIS      S 
                                         1400     1410     1200     1210     1080     1600     1650     1700   
                                           T        V       H0       H01     AOSYM     SMH    MOLCAS    OPER   

              2       5        0.92       700     1000      520     2100     1001   
                                         GEOM     BASIS   MCVARS     RHF     BASIS   

 PROGRAMS   *        TOTAL       INT   RHF-SCF       INT
 CPU TIMES  *        66.88     65.32      0.20      1.19
 REAL TIME  *        77.09 SEC
 DISK USED  *        35.47 MB (local),       35.26 GB (total)
 GA USED    *         0.00 MB       (max)       0.00 MB       (current)
 **********************************************************************************************************************************


 Program * Restricted Hartree-Fock

 Molecular orbitals read from record     2100.2  Type=RHF/CANONICAL  

 Present basis size:      396
 Previous basis size:      59
 Previous occupation:      38
 Previous closed-shells:   36
 Previous core-orbitals:    9
 Present occupation:       38
 Present closed-shells:    36
 Present core-orbitals:     9
 Wavefunction symmetry:    1   Triplet 

 Orbital overlap <old|new>:  < 1.1| 1.1> = 1.000000   < 2.1| 2.1> = 1.000000   < 3.1| 3.1> = 1.000000   < 4.1| 4.1> = 1.000000
                             < 5.1| 5.1> = 1.000000   < 6.1| 6.1> = 1.000000   < 7.1| 7.1> = 1.000000   < 8.1| 8.1> = 1.000000
                             < 9.1| 9.1> = 1.000000   <10.1|10.1> = 1.000000   <11.1|11.1> = 1.000000   <12.1|12.1> = 1.000000
                             <13.1|13.1> = 1.000000   <14.1|14.1> = 1.000000   <15.1|15.1> = 1.000000   <16.1|16.1> = 1.000000
                             <17.1|17.1> = 1.000000   <18.1|18.1> = 1.000000   <19.1|19.1> = 1.000000   <20.1|20.1> = 1.000000
                             <21.1|21.1> = 1.000000   <22.1|22.1> = 1.000000   <23.1|23.1> = 1.000000   <24.1|24.1> = 1.000000
                             <25.1|25.1> = 1.000000   <26.1|26.1> = 1.000000   <27.1|27.1> = 1.000000   <28.1|28.1> = 1.000000
                             <29.1|29.1> = 1.000000   <30.1|30.1> = 1.000000   <31.1|31.1> = 1.000000   <32.1|32.1> = 1.000000
                             <33.1|33.1> = 1.000000   <34.1|34.1> = 1.000000   <35.1|35.1> = 1.000000   <36.1|36.1> = 1.000000
                             <37.1|37.1> = 1.000000   <38.1|38.1> = 1.000000


 Initial alpha occupancy:  38
 Initial beta  occupancy:  36

 NELEC=   74   SYM=1   MS2= 2   THRE=1.0D-08   THRD=3.2D-06   THRG=3.2D-06  HFMA2=F  DIIS_START=2   DIIS_MAX=10   DIIS_INCORE=F

 Level shifts:    0.00 (CLOSED)    0.00 (OPEN)    0.30 (GAP_MIN)

 ITER           ETOT              DE          GRAD        DDIFF     DIIS  NEXP   TIME(IT)  TIME(TOT)  DIAG
   1     -459.02553344    -459.02553344     0.00D+00     0.35D-01     0     0       5.53      5.67    start
   2     -459.87286193      -0.84732849     0.84D-02     0.13D-01     0     0       5.57     11.24    diag
   3     -459.98576134      -0.11289941     0.24D-02     0.47D-02     1     0       5.61     16.85    diag2
   4     -459.99678301      -0.01102167     0.69D-03     0.14D-02     2     0       5.66     22.51    diag2
   5     -459.99837785      -0.00159484     0.32D-03     0.39D-03     3     0       5.57     28.08    diag2
   6     -459.99858273      -0.00020488     0.84D-04     0.19D-03     4     0       5.56     33.64    diag2
   7     -459.99859732      -0.00001458     0.26D-04     0.41D-04     5     0       5.56     39.20    diag2
   8     -459.99860063      -0.00000331     0.87D-05     0.16D-04     6     0       5.56     44.76    fixocc
   9     -459.99860214      -0.00000151     0.35D-05     0.58D-05     7     0       5.68     50.44    diag2
  10     -459.99860370      -0.00000155     0.29D-05     0.51D-05     8     0       5.56     56.00    diag2/orth
  11     -459.99860679      -0.00000310     0.28D-05     0.10D-04     9     0       5.52     61.52    diag2
  12     -459.99861488      -0.00000809     0.27D-05     0.29D-04     9     0       5.62     67.14    diag2
  13     -459.99862295      -0.00000807     0.25D-05     0.32D-04     9     0       5.48     72.62    diag2
  14     -459.99863398      -0.00001104     0.23D-05     0.50D-04     9     0       5.51     78.13    diag2
  15     -459.99865031      -0.00001633     0.19D-05     0.11D-03     9     0       5.56     83.69    diag2
  16     -459.99865418      -0.00000387     0.12D-05     0.51D-04     9     0       5.53     89.22    diag2
  17     -459.99865539      -0.00000121     0.76D-06     0.33D-04     9     0       5.58     94.80    diag2
  18     -459.99865561      -0.00000022     0.38D-06     0.17D-04     9     0       5.63    100.43    diag2
  19     -459.99865562      -0.00000001     0.23D-06     0.31D-05     9     0       5.66    106.09    diag2
  20     -459.99865562      -0.00000000     0.13D-06     0.11D-05     9     0       5.70    111.79    diag2/orth
  21     -459.99865563      -0.00000000     0.98D-07     0.26D-06     0     0       5.46    117.25    diag

 Final alpha occupancy:  38
 Final beta  occupancy:  36

 !RHF STATE 1.1 Energy               -459.998655625066
  RHF One-electron energy           -1566.627812521959
  RHF Two-electron energy             633.709159838490
  RHF Kinetic energy                  459.695780205040
  RHF Nuclear energy                  472.919997058403
  RHF Virial quotient                  -1.000658860562

 !RHF STATE 1.1 Dipole moment           0.04178803    -0.15687870    -0.05757678
 Dipole moment /Debye                   0.10621457    -0.39874588    -0.14634557

 Orbital energies:

           1.1          2.1          3.1          4.1          5.1          6.1          7.1          8.1          9.1         10.1
    -20.608693   -20.599526   -20.561319   -11.284308   -11.279206   -11.276037   -11.229997   -11.218375   -11.215224    -1.384807

          11.1         12.1         13.1         14.1         15.1         16.1         17.1         18.1         19.1         20.1
     -1.348440    -1.347708    -1.059297    -1.002959    -0.973379    -0.866024    -0.832037    -0.795879    -0.711656    -0.672836

          21.1         22.1         23.1         24.1         25.1         26.1         27.1         28.1         29.1         30.1
     -0.647225    -0.643893    -0.629795    -0.607604    -0.596697    -0.588476    -0.564459    -0.545213    -0.535976    -0.531515

          31.1         32.1         33.1         34.1         35.1         36.1         37.1         38.1         39.1         40.1
     -0.513222    -0.501955    -0.490871    -0.466025    -0.451276    -0.430006    -0.598783    -0.586898     0.051964     0.053597


 HOMO     38.1    -0.586898 =     -15.9703eV
 LUMO     39.1     0.051964 =       1.4140eV
 LUMO-HOMO         0.638862 =      17.3843eV

 Orbitals saved in record  2101.2


 **********************************************************************************************************************************
 DATASETS  * FILE   NREC   LENGTH (MB)   RECORD NAMES
              1      18       34.46       500      610      700      900      950      970     1001      129      960     1100   
                                          VAR    BASINP    GEOM    SYMINP    ZMAT    AOBASIS   BASIS     P2S    ABASIS      S 
                                         1400     1410     1200     1210     1080     1600     1650     1700   
                                           T        V       H0       H01     AOSYM     SMH    MOLCAS    OPER   

              2       6        5.83       700     1000      520     2100     1001     2101   
                                         GEOM     BASIS   MCVARS     RHF     BASIS     RHF  

 PROGRAMS   *        TOTAL   RHF-SCF       INT   RHF-SCF       INT
 CPU TIMES  *       184.14    117.27     65.32      0.20      1.19
 REAL TIME  *       201.96 SEC
 DISK USED  *        61.97 MB (local),       35.44 GB (total)
 GA USED    *         0.00 MB       (max)       0.00 MB       (current)
 **********************************************************************************************************************************


 PROGRAM * CCSD (Restricted open-shell coupled cluster)     Authors: C. Hampel, H.-J. Werner, 1991, M. Deegan, P.J. Knowles, 1992

                   Density fitting integral evaluation by F.R. Manby, 2003,2007, G. Knizia, 2010


 Basis set VDZ-F12/JKFIT generated.      Number of basis functions:   1222 
 Basis set CC-PVDZ-F12/OPTRI generated.  Number of basis functions:   902 
 Basis set VDZ-F12/MP2FIT generated.     Number of basis functions:   970 

 Convergence thresholds:  THRVAR = 1.00D-08  THRDEN = 1.00D-06

 CCSD(T)     terms to be evaluated (factor= 1.000)


 Number of core orbitals:           9 (   9 )
 Number of closed-shell orbitals:  27 (  27 )
 Number of active  orbitals:        2 (   2 )
 Number of external orbitals:     358 ( 358 )

 Memory could be reduced to 2200.67 Mwords without degradation in triples

 Number of N-1 electron functions:              56
 Number of N-2 electron functions:            1540
 Number of singly external CSFs:             20160
 Number of doubly external CSFs:         150394140
 Total number of CSFs:                   150414300

 Molecular orbitals read from record     2101.2  Type=RHF/CANONICAL  

 Integral transformation finished. Total CPU: 217.66 sec, npass=  1  Memory used:1045.60 MW

 Geminal basis:    OPTFULL  GEM_TYPE=SLATER  BETA=0.9  NGEM=6

 Optimizing Gaussian exponents for each gem_beta

 Geminal optimization for beta= 0.9000
 Weight function:   m=0, omega= 1.3652

 Augmented Hessian optimization of geminal fit. Trust ratio= 0.40000
 Convergence reached after  14 iterations. Final gradient= 8.42D-18, Step= 7.36D-08, Delta= 1.32D-09

 Alpha:                 0.16713     0.72638     2.57315     8.59263    32.33955   179.26007
 Coeff:                 0.29008     0.30523     0.17630     0.10448     0.06448     0.03994


 WFN_F12=FIX,EG    DECOUPLE_EXPL=F   HYBRID=0    NOX=F   SEMIINT_F12=T   CORE_SINGLES=F


 AO(A)-basis ORBITAL           loaded. Number of functions:     396
 RI(R)-basis CC-PVDZ-F12/OPTRI loaded. Number of functions:     902
 DF-basis VDZ-F12/JKFIT        loaded. Number of functions:    1222

 Screening thresholds:   THRAO=  1.00D-10  THRMO=  1.00D-09  THRPROD=  1.00D-09
                         THRSW=  1.00D-05  THROV=  1.00D-12  THRAOF12= 1.00D-08

 CPU time for one-electron matrices               8.74 sec

 Construction of ABS:
 Pseudo-inverse stability          9.75E-12
 Smallest eigenvalue of S          4.14E-05  (threshold= 1.00E-08)
 Ratio eigmin/eigmax               4.89E-06  (threshold= 1.00E-09)
 Smallest eigenvalue of S kept     4.14E-05  (threshold= 4.14E-05, 0 functions deleted, 902 kept)

 Construction of CABS:
 Pseudo-inverse stability          9.77E-11
 Smallest eigenvalue of S          1.87E-06  (threshold= 1.00E-08)
 Ratio eigmin/eigmax               1.87E-06  (threshold= 1.00E-09)
 Smallest eigenvalue of S kept     1.87E-06  (threshold= 1.87E-06, 0 functions deleted, 902 kept)

 CPU time for basis constructions                 0.49 sec
 Fock operators(MO) rebuilt from dump record.
 CPU time for Fock operator transformation        0.53 sec

                                      TOTAL          ALPHA          BETA    
  Singles Contributions MO        -0.007268755   -0.003633082   -0.003635673
  Singles Contributions CABS      -0.020360725   -0.010709565   -0.009651159
  Pure DF-RHF relaxation          -0.019752103

 CPU time for RHF CABS relaxation                 0.85 sec
 CPU time for singles (tot)                       1.91 sec

 AO(A)-basis ORBITAL           loaded. Number of functions:     396
 RI(R)-basis CC-PVDZ-F12/OPTRI loaded. Number of functions:     902
 DF-basis VDZ-F12/MP2FIT       loaded. Number of functions:     970

 Screening thresholds:   THRAO=  1.00D-10  THRMO=  1.00D-09  THRPROD=  1.00D-09
                         THRSW=  1.00D-05  THROV=  1.00D-12  THRAOF12= 1.00D-08

 CPU time for transformed integrals             128.55 sec
 CPU time for F12 matrices                      134.62 sec

 Diagonal F12 ansatz with fixed amplitudes:   TS= 0.5000  TT= 0.2500  TN= 0.3750

 ITER.     SQ.NORM      CORR.ENERGY   TOTAL ENERGY  ENERGY CHANGE      VAR         CPU   MICRO    DIIS
   1      1.44801324    -1.87211138  -461.89051911    -1.8919E+00   4.45E-01      6.58  1  1  1   0  0
   2      1.44821831    -1.87134050  -461.88974823     7.7088E-04   2.17E-04     36.38  0  0  0   1  1
   3      1.44867815    -1.87192259  -461.89033032    -5.8209E-04   1.85E-06     70.54  0  0  0   2  2
   4      1.44868853    -1.87192653  -461.89033426    -3.9412E-06   1.42E-08    109.46  0  0  0   3  3
   5      1.44868995    -1.87192656  -461.89033429    -2.9563E-08   1.53E-10    148.07  0  0  0   4  4

 - - Continuing with F12/conv. amplitude coupling turned on.

   6      1.45173485    -1.88172900  -461.90013673    -9.8025E-03   4.38E-04    181.05  1  1  1   1  1
   7      1.45172922    -1.88173089  -461.90013862    -1.8940E-06   3.48E-08    220.39  1  1  1   2  2
   8      1.45173006    -1.88173041  -461.90013814     4.7906E-07   1.05E-10    266.46  1  1  1   3  3

 CPU time for iterative RMP2-F12                266.46 sec


 DF-RMP2-F12 doubles corrections:
 - - - - - - - - - - - - - - - - 
  Approx.                             TOTAL           A-B            A-A            B-B    
  RMP2-F12/3C(FIX)                -0.329282179   -0.289472797   -0.022353975   -0.017455407
  RMP2-F12/3*C(FIX)               -0.319478326   -0.282335419   -0.020907923   -0.016234983
  RMP2-F12/3*C(DX)                -0.322809618   -0.285549017   -0.020992179   -0.016268422
  RMP2-F12/3*C(FIX,DX)            -0.351258535   -0.313244310   -0.021589260   -0.016424965

 DF-RMP2-F12 doubles energies:
 - - - - - - - - - - - - - - -
  Approx.                             TOTAL           A-B            A-A            B-B    
  RMP2                            -1.545179479   -1.171480862   -0.200560653   -0.173137964
  RMP2-F12/3C(FIX)                -1.874461658   -1.460953658   -0.222914629   -0.190593370
  RMP2-F12/3*C(FIX)               -1.864657804   -1.453816281   -0.221468576   -0.189372947
  RMP2-F12/3*C(DX)                -1.867989097   -1.457029879   -0.221552833   -0.189406385
  RMP2-F12/3*C(FIX,DX)            -1.896438014   -1.484725172   -0.222149913   -0.189562929


  Reference energy                   -459.998655625066
  CABS relaxation correction to RHF    -0.019752102628
  New reference energy               -460.018407727694

  RMP2-F12 singles (MO) energy         -0.007268755384
  RMP2-F12 pair energy                 -1.874461657720
  RMP2-F12 correlation energy          -1.881730413104

 !RMP2-F12/3C(FIX) energy            -461.900138140798

 Starting RMP2 calculation, locsing= 0

 Wavefunction is spin-projected

 ITER.      SQ.NORM     CORR.ENERGY   TOTAL ENERGY   ENERGY CHANGE        DEN1      VAR(S)    VAR(P)  DIIS     TIME
   1      1.44340619    -1.54685066  -461.54550628    -1.54685066    -0.00535391  0.24D-04  0.19D-02  1  1   827.66
   2      1.44801384    -1.55261676  -461.55127238    -0.00576610    -0.00000874  0.76D-06  0.34D-05  2  2   874.48
   3      1.44812615    -1.55269273  -461.55134835    -0.00007597    -0.00000008  0.40D-07  0.20D-07  3  3   922.38
   4      1.44812811    -1.55269290  -461.55134852    -0.00000017    -0.00000000  0.12D-08  0.27D-09  4  4   971.93

 Norm of t1 vector:      0.04881767      S-energy:    -0.00629725      T1 diagnostic:  0.00053404
 Norm of t2 vector:      0.66764133      P-energy:    -1.54639565
                                         Alpha-Beta:  -1.17321396
                                         Alpha-Alpha: -0.20061993
                                         Beta-Beta:   -0.17256176

 Spin contamination <S**2-Sz**2-Sz>     0.00000000
  Reference energy                   -459.998655625065
  CABS singles correction              -0.019752102628
  New reference energy               -460.018407727694
  RHF-RMP2 correlation energy          -1.552692898951
 !RHF-RMP2 energy                    -461.571100626645

  F12/3C(FIX) correction               -0.329282178918
  RHF-RMP2-F12 correlation energy      -1.881975077869
 !RHF-RMP2-F12 total energy          -461.900382805563
 (NB above energy spin projected)

 Starting RCCSD calculation

 ITER.      SQ.NORM     CORR.ENERGY   TOTAL ENERGY   ENERGY CHANGE        DEN1      VAR(S)    VAR(P)  DIIS     TIME
   1      1.46422038    -1.55932093  -461.55797655    -1.55932093    -0.04246504  0.86D-02  0.79D-02  1  1  2178.03
   2      1.50369583    -1.59876308  -461.59741870    -0.03944215    -0.00396117  0.63D-03  0.11D-02  2  2  3365.90
   3      1.52378409    -1.60829335  -461.60694897    -0.00953027    -0.00078610  0.61D-03  0.91D-04  3  3  4552.61
   4      1.53486144    -1.61168415  -461.61033977    -0.00339080    -0.00025521  0.18D-03  0.37D-04  4  4  5738.08
   5      1.54491904    -1.61306834  -461.61172397    -0.00138420    -0.00008030  0.74D-04  0.75D-05  5  5  6929.89
   6      1.55182133    -1.61366987  -461.61232550    -0.00060153    -0.00001459  0.92D-05  0.26D-05  6  6  8093.09
   7      1.55495935    -1.61394628  -461.61260191    -0.00027641    -0.00000270  0.19D-05  0.44D-06  6  1  9263.68
   8      1.55542765    -1.61398135  -461.61263698    -0.00003507    -0.00000077  0.58D-06  0.13D-06  6  2 10432.83
   9      1.55566429    -1.61398976  -461.61264539    -0.00000841    -0.00000032  0.29D-06  0.37D-07  6  3 11619.22
  10      1.55578147    -1.61399805  -461.61265367    -0.00000829    -0.00000016  0.16D-06  0.13D-07  6  4 12777.50
  11      1.55577452    -1.61398995  -461.61264558     0.00000810    -0.00000011  0.11D-06  0.70D-08  6  6 13937.55
  12      1.55584527    -1.61399095  -461.61264658    -0.00000100    -0.00000008  0.86D-07  0.37D-08  6  5 15089.59
  13      1.55584503    -1.61398868  -461.61264431     0.00000227    -0.00000006  0.65D-07  0.29D-08  6  2 16305.50
  14      1.55590719    -1.61399121  -461.61264684    -0.00000253    -0.00000004  0.42D-07  0.23D-08  6  1 17447.44
  15      1.55593724    -1.61399063  -461.61264625     0.00000059    -0.00000002  0.20D-07  0.21D-08  6  3 18595.84
  16      1.55600037    -1.61399035  -461.61264597     0.00000028    -0.00000001  0.67D-08  0.11D-08  6  4 19750.07

 Norm of t1 vector:      0.21707021      S-energy:    -0.00764559      T1 diagnostic:  0.01946359
                                                                       D1 diagnostic:  0.09196384
                                                                       D2 diagnostic:  0.15004176 (internal)
 Norm of t2 vector:      0.71335888      P-energy:    -1.60634476
                                         Alpha-Beta:  -1.25771070
                                         Alpha-Alpha: -0.18571753
                                         Beta-Beta:   -0.16291653

 Singles amplitudes (print threshold =  0.500E-01):

         I         SYM. A    A   T(IA) [Beta-Beta]

        18         1         1     -0.06696478
        22         1         2      0.07411001
        25         1         1      0.05894438

 Spin contamination <S**2-Sz**2-Sz>     0.00000000

 Memory could be reduced to 2432.61 Mwords without degradation in triples


 RESULTS
 =======

  Reference energy                   -459.998655625065
  CABS relaxation correction to RHF    -0.019752102628
  New reference energy               -460.018407727694

  F12 corrections for ansatz 3C(FIX) added to RCCSD energy. Coupling mode:  7

  RCCSD-F12a singles energy            -0.007645592146
  RCCSD-F12a pair energy               -1.925207787036
  RCCSD-F12a correlation energy        -1.932853379182
  Triples (T) contribution             -0.058741831556
  Total correlation energy             -1.991595210737

  RHF-RCCSD-F12a energy              -461.951261106875
  RHF-RCCSD[T]-F12a energy           -462.013059219898
  RHF-RCCSD-T-F12a energy            -462.009110054575
 !RHF-RCCSD(T)-F12a energy           -462.010002938431

 Program statistics:

 Available memory in ccsd:              2799992944
 Min. memory needed in ccsd:             412117506
 Max. memory used in ccsd:               607174722
 Max. memory used in cckext:             493047185 (16 integral passes)
 Max. memory used in cckint:            1045604566 ( 1 integral passes)


 **********************************************************************************************************************************
 DATASETS  * FILE   NREC   LENGTH (MB)   RECORD NAMES
              1      19       34.49       500      610      700      900      950      970     1001      129      960     1100   
                                          VAR    BASINP    GEOM    SYMINP    ZMAT    AOBASIS   BASIS     P2S    ABASIS      S 
                                         1400     1410     1200     1210     1080     1600     1650     1700      960(1)
                                           T        V       H0       H01     AOSYM     SMH    MOLCAS    OPER    ABASIS    

              2       7        7.02       700     1000      520     2100     1001     2101     7360   
                                         GEOM     BASIS   MCVARS     RHF     BASIS     RHF    F12ABS    

 PROGRAMS   *        TOTAL  RCCSD(T)   RHF-SCF       INT   RHF-SCF       INT
 CPU TIMES  *     39523.19  39339.01    117.27     65.32      0.20      1.19
 REAL TIME  *     42683.14 SEC
 DISK USED  *        17.89 GB (local),      160.23 GB (total)
 SF USED    *       126.75 GB
 GA USED    *         3.05 MB       (max)       0.00 MB       (current)
 **********************************************************************************************************************************

 RCCSD(T)-F12A/cc-pVDZ-F12 energy=   -462.010002938431

   RCCSD(T)-F12A         RHF-SCF         RHF-SCF
   -462.01000294   -459.99865563   -459.02553343
 **********************************************************************************************************************************
 Molpro calculation terminated
