# Supplementary material for: Computational Investigation of Substituent Effects on the Alcohol + Carbonyl Channel of Peroxy Radical Self- and Cross-Reactions
Source: J Phys Chem A. 2023 Feb 8;127(7):1686–96. doi: 10.1021/acs.jpca.2c08927 (PMC9969516; doi:10.1021/acs.jpca.2c08927)
Supplement: Supplementary file 2 — jp2c08927_si_002.zip [file jp2c08927_si_002.zip › EtO--OBuOH/isc-out/soc-eto-obuoh.out]

          ******************************************************
          *      GAMESS VERSION = 30 JUN 2019 R1 Patch 1       *
          *             FROM IOWA STATE UNIVERSITY             *
          * M.W.SCHMIDT, K.K.BALDRIDGE, J.A.BOATZ, S.T.ELBERT, *
          *   M.S.GORDON, J.H.JENSEN, S.KOSEKI, N.MATSUNAGA,   *
          *          K.A.NGUYEN, S.J.SU, T.L.WINDUS,           *
          *       TOGETHER WITH M.DUPUIS, J.A.MONTGOMERY       *
          *         J.COMPUT.CHEM.  14, 1347-1363(1993)        *
          *************** 64 BIT WINDOWS VERSION ***************

  SINCE 1993, STUDENTS AND POSTDOCS WORKING AT IOWA STATE UNIVERSITY
  AND ALSO IN THEIR VARIOUS JOBS AFTER LEAVING ISU HAVE MADE IMPORTANT
  CONTRIBUTIONS TO THE CODE:
     IVANA ADAMOVIC, CHRISTINE AIKENS, YURI ALEXEEV, POOJA ARORA,
     ANDREY ASADCHEV, ROB BELL, PRADIPTA BANDYOPADHYAY, JONATHAN BENTZ,
     COLLEEN BERTONI, BRETT BODE, KURT BRORSEN, CALEB CARLIN, GALINA CHABAN,
     WEI CHEN, CHEOL HO CHOI, PAUL DAY, ALBERT DEFUSCO, NUWAN DESILVA,
     TIM DUDLEY, DMITRI FEDOROV, ALEX FINDLATER, GRAHAM FLETCHER, 
     MARK FREITAG, KURT GLAESEMANN, ANASTASIA GUNINA,
     DAN KEMP, GRANT MERRILL, NORIYUKI MINEZAWA, JONATHAN MULLIN,
     TAKESHI NAGATA, SEAN NEDD, HEATHER NETZLOFF, BOSILJKA NJEGIC, RYAN OLSON,
     MIKE PAK, BUU PHAM,
     SPENCER PRUITT, LUKE ROSKOP, JIM SHOEMAKER, LYUDMILA SLIPCHENKO,
     TONY SMITH, SAROM SOK LEANG, JIE SONG, TETSUYA TAKETSUGU, SIMON WEBB,
     PENG XU, SOOHAENG YOO, FEDERICO ZAHARIEV

  ADDITIONAL CODE HAS BEEN PROVIDED BY COLLABORATORS IN OTHER GROUPS:
     IOWA STATE UNIVERSITY:
          JOE IVANIC, AARON WEST, LAIMUTIS BYTAUTAS, KLAUS RUEDENBERG
     UNIVERSITY OF TOKYO: KIMIHIKO HIRAO, TAKAHITO NAKAJIMA,
          TAKAO TSUNEDA, MUNEAKI KAMIYA, SUSUMU YANAGISAWA,
          KIYOSHI YAGI, MAHITO CHIBA, SEIKEN TOKURA, NAOAKI KAWAKAMI
     UNIVERSITY OF AARHUS: FRANK JENSEN
     UNIVERSITY OF IOWA: VISVALDAS KAIRYS, HUI LI
     NATIONAL INST. OF STANDARDS AND TECHNOLOGY: WALT STEVENS, DAVID GARMER
     UNIVERSITY OF PISA: BENEDETTA MENNUCCI, JACOPO TOMASI
     UNIVERSITY OF MEMPHIS: HENRY KURTZ, PRAKASHAN KORAMBATH
     UNIVERSITY OF ALBERTA: TOBY ZENG, MARIUSZ KLOBUKOWSKI
     UNIVERSITY OF NEW ENGLAND: MARK SPACKMAN
     MIE UNIVERSITY: HIROAKI UMEDA
     NAT. INST. OF ADVANCED INDUSTRIAL SCIENCE AND TECHNOLOGY: KAZUO KITAURA
     MICHIGAN STATE UNIVERSITY:
          KAROL KOWALSKI, MARTA WLOCH, JEFFREY GOUR, JESSE LUTZ,
          WEI LI, JUN SHEN, J. EMILIANO DEUSTUA, PIOTR PIECUCH
     UNIVERSITY OF MINNESOTA:
          YINAN SHU
     UNIVERSITY OF SILESIA: MONIKA MUSIAL, STANISLAW KUCHARSKI
     FACULTES UNIVERSITAIRES NOTRE-DAME DE LA PAIX:
          OLIVIER QUINET, BENOIT CHAMPAGNE
     UNIVERSITY OF CALIFORNIA - SANTA BARBARA: BERNARD KIRTMAN
     INSTITUTE FOR MOLECULAR SCIENCE:
          KAZUYA ISHIMURA, MICHIO KATOUDA, AND SHIGERU NAGASE
     UNIVERSITY OF NOTRE DAME: ANNA POMOGAEVA, DAN CHIPMAN
     KYUSHU UNIVERSITY:
          HARUYUKI NAKANO,
          FENG LONG GU, JACEK KORCHOWIEC, MARCIN MAKOWSKI, AND YURIKO AOKI,
          HIROTOSHI MORI AND EISAKU MIYOSHI
     PENNSYLVANIA STATE UNIVERSITY:
          TZVETELIN IORDANOV, CHET SWALINA, JONATHAN SKONE,
          SHARON HAMMES-SCHIFFER
     WASEDA UNIVERSITY:
          MASATO KOBAYASHI, TOMOKO AKAMA, TSUGUKI TOUMA,
          TAKESHI YOSHIKAWA, YASUHIRO IKABATA, JUNJI SEINO,
          YUYA NAKAJIMA, HIROMI NAKAI
     NANJING UNIVERSITY: SHUHUA LI
     UNIVERSITY OF NEBRASKA:
          PEIFENG SU, DEJUN SI, NANDUN THELLAMUREGE, YALI WANG, HUI LI
     UNIVERSITY OF ZURICH: ROBERTO PEVERATI, KIM BALDRIDGE
     N. COPERNICUS UNIVERSITY AND JACKSON STATE UNIVERSITY:
          MARIA BARYSZ
     UNIVERSITY OF COPENHAGEN: Jimmy Kromann, CASPER STEINMANN
     TOKYO INSTITUTE OF TECHNOLOGY: HIROYA NAKATA
     NAGOYA UNIVERSITY: YOSHIO NISHIMOTO, STEPHAN IRLE
     MOSCOW STATE UNIVERSITY: VLADIMIR MIRONOV
     A.N.NESMEYANOV INSTITUTE OF ORGANOELEMENT COMPOUNDS OF RUSSIAN ACADEMY OF SCIENCES:
          IGOR S. GERASIMOV


 PARALLEL VERSION RUNNING ON        4 PROCESSORS IN        4 NODES.

 EXECUTION OF GAMESS BEGUN Fri May  7 11:38:26 2021

            ECHO OF THE FIRST FEW INPUT CARDS -
 INPUT CARD> $CONTRL SCFTYP=none CITYP=GUGA MPLEVL=0 RUNTYP=TRANSITN                        
 INPUT CARD>  itol=30 icut=11 maxit=200                                                     
 INPUT CARD>  MULT=1 icharg=0 ispher=0                                                      
 INPUT CARD>  EXETYP=run                                                                    
 INPUT CARD> $END                                                                           
 INPUT CARD> $BASIS GBASIS=N311 NGAUSS=6 NDFUNC=1 Diffs=.true. DIFFSP=.true. $END           
 INPUT CARD> $SYSTEM TIMLIM=360000 MWORDS=350 $END                                          
 INPUT CARD>! $GUESS GUESS=moread norb=536 $END                                             
 INPUT CARD> $TRANST operat=HSO1                                                            
 INPUT CARD>! ZEFF(1)=1150.4                                                                
 INPUT CARD>  NUMCI=2 NUMVEC=1                                                              
 INPUT CARD>  NFZC=34 NOCC=38 IROOTS(1)=4,4                                                 
 INPUT CARD>  rstate=0000                                                                   
 INPUT CARD>  ONECNT=0                                                                      
 INPUT CARD>  TMOMNT=.t.                                                                    
 INPUT CARD>  PRTPRM=.t.                                                                    
 INPUT CARD>! Diagonal energies from TDDFT                                                  
 INPUT CARD> ENGYST(1)=-461.3182294                                                         
 INPUT CARD>-461.3073719,                                                                   
 INPUT CARD>-461.3056426,                                                                   
 INPUT CARD>-461.2944756,                                                                   
 INPUT CARD>-461.3182397,                                                                   
 INPUT CARD>-461.3076541,                                                                   
 INPUT CARD>-461.3055845,                                                                   
 INPUT CARD>-461.2947697                                                                    
 INPUT CARD> $end                                                                           
 INPUT CARD> $trans dirtrf=.t. CUTTRF=1.d-12 $end                                           
 INPUT CARD> $SCF DIRSCF=.TRUE. soscf=.t. $END                                              
 INPUT CARD> $DRT1 group=c1 fors=.t. nfzc=34 ndoc=3 nalp=0 nval=1 $END                      
 INPUT CARD> $DRT2 group=c1 fors=.t. nfzc=34 ndoc=2 nalp=2 nval=0 $END                      
 INPUT CARD> $GUGDIA ITERMX=500 $END                                                        
 INPUT CARD> $DATA                                                                          
 INPUT CARD> C6H14O3                                                                        
 INPUT CARD>C1                                                                              
 INPUT CARD>HYDROGEN    1.0     -1.753739000        -0.668838000         1.415008000        
 INPUT CARD>CARBON      6.0     -2.690057000        -1.034868000         0.998060000        
 INPUT CARD>HYDROGEN    1.0     -2.790208000        -2.094040000         1.233926000        
 INPUT CARD>HYDROGEN    1.0     -3.519388000        -0.499807000         1.459586000        
 INPUT CARD>CARBON      6.0     -2.707269000        -0.837997000        -0.509675000        
 INPUT CARD>HYDROGEN    1.0     -1.830695000        -1.361973000        -0.946264000        
 INPUT CARD>HYDROGEN    1.0     -3.589086000        -1.279692000        -0.993635000        
 INPUT CARD>OXYGEN      8.0     -2.513897000         0.440434000        -0.927599000        
 INPUT CARD>HYDROGEN    1.0      2.858823000        -2.034587000        -0.467787000        
 INPUT CARD>CARBON      6.0      3.390775000        -1.234342000         0.046277000        
 INPUT CARD>HYDROGEN    1.0      3.394175000        -1.463811000         1.113349000        
 INPUT CARD>HYDROGEN    1.0      4.424013000        -1.236281000        -0.299452000        
 INPUT CARD>CARBON      6.0      2.725624000         0.109908000        -0.219893000        
 INPUT CARD>HYDROGEN    1.0      2.741728000         0.329950000        -1.290061000        
 INPUT CARD>HYDROGEN    1.0      3.277680000         0.905972000         0.285620000        
 INPUT CARD>CARBON      6.0      1.275665000         0.134249000         0.259737000        
  350000000 WORDS OF MEMORY AVAILABLE

     BASIS OPTIONS
     -------------
     GBASIS=N311         IGAUSS=       6      POLAR=POPN311 
     NDFUNC=       1     NFFUNC=       0     DIFFSP=       T
     NPFUNC=       0      DIFFS=       T     BASNAM=        


     RUN TITLE
     ---------
  C6H14O3                                                                        

 THE POINT GROUP OF THE MOLECULE IS C1      
 THE ORDER OF THE PRINCIPAL AXIS IS     0

 ATOM      ATOMIC                      COORDINATES (BOHR)
           CHARGE         X                   Y                   Z
 HYDROGEN    1.0    -3.3140861640       -1.2639205502        2.6739773904
 CARBON      6.0    -5.0834706214       -1.9556169535        1.8860599193
 HYDROGEN    1.0    -5.2727285687       -3.9571618073        2.3317820291
 HYDROGEN    1.0    -6.6506789645       -0.9444982767        2.7582175955
 CARBON      6.0    -5.1159965851       -1.5835847085       -0.9631460928
 HYDROGEN    1.0    -3.4595119171       -2.5737557727       -1.7881796720
 HYDROGEN    1.0    -6.7823890864       -2.4182672287       -1.8776978818
 OXYGEN      8.0    -4.7505764914        0.8322995757       -1.7529079365
 HYDROGEN    1.0     5.4023921174       -3.8448119282       -0.8839892506
 CARBON      6.0     6.4076356360       -2.3325681551        0.0874508495
 HYDROGEN    1.0     6.4140607044       -2.7662016878        2.1039245387
 HYDROGEN    1.0     8.3601723361       -2.3362323338       -0.5658822265
 CARBON      6.0     5.1506825056        0.2076960039       -0.4155375166
 HYDROGEN    1.0     5.1811146529        0.6235150896       -2.4378617974
 HYDROGEN    1.0     6.1939170754        1.7120388325        0.5397435366
 CARBON      6.0     2.4106573021        0.2536938241        0.4908317589
 HYDROGEN    1.0     2.2803399083        0.1168077428        2.5656790838
 CARBON      6.0     1.1890250401        2.9547774441       -0.0957713131
 HYDROGEN    1.0     1.0284663613        3.1190324270       -2.1481138912
 HYDROGEN    1.0     2.5852660937        4.3050017802        0.5922798088
 OXYGEN      8.0    -1.0583656059        3.3814983591        1.1479839711
 HYDROGEN    1.0    -2.4294676346        2.6040839851        0.2134199839
 OXYGEN      8.0     0.8979335387       -1.4190519360       -0.6471536720

          INTERNUCLEAR DISTANCES (ANGS.)
          ------------------------------

                1 HYDR       2 CARB       3 HYDR       4 HYDR       5 CARB  

   1 HYDR    0.0000000    1.0883543 *  1.7715133 *  1.7742816 *  2.1545855 *
   2 CARB    1.0883543 *  0.0000000    1.0897286 *  1.0895350 *  1.5206312 *
   3 HYDR    1.7715133 *  1.0897286 *  0.0000000    1.7675420 *  2.1505040 *
   4 HYDR    1.7742816 *  1.0895350 *  1.7675420 *  0.0000000    2.1568261 *
   5 CARB    2.1545855 *  1.5206312 *  2.1505040 *  2.1568261 *  0.0000000  
   6 HYDR    2.4621056 *  2.1507897 *  2.4919502 *  3.0631893    1.1106497 *
   7 HYDR    3.0892074    2.1988726 *  2.5026779 *  2.5751450 *  1.0985959 *
   8 OXYG    2.7011353 *  2.4322235 *  3.3424686    2.7556701 *  1.3588374 *
   9 HYDR    5.1658412    5.8256514    5.9000774    6.8375355    5.6934139  
  10 CARB    5.3534329    6.1581002    6.3524910    7.0913565    6.1361480  
  11 HYDR    5.2176622    6.1004232    6.2175816    6.9890298    6.3445622  
  12 HYDR    6.4363021    7.2342309    7.4250915    8.1691020    7.1454886  
  13 CARB    4.8315670    5.6677617    6.1151761    6.4955813    5.5225740  
  14 HYDR    5.3408051    6.0500012    6.5458807    6.8884417    5.6271370  
  15 HYDR    5.3917271    6.3157197    6.8351021    7.0394989    6.2843883  
  16 CARB    3.3401929    4.1998698    4.7376829    4.9833922    4.1714530  
  17 HYDR    3.0498125    4.0640858    4.5429421    4.7604351    4.4289871  
  18 CARB    3.5791685    4.3438919    5.1692297    4.8733335    4.1364729  
  19 HYDR    4.1438533    4.7148000    5.5461979    5.2799492    4.1422507  
  20 HYDR    4.4321151    5.2832654    6.1036253    5.7373948    5.1957620  
  21 OXYG    2.8495518 *  3.5589295    4.5218549    3.8372126    3.5723693  
  22 HYDR    2.4706601 *  2.9288098 *  3.9465959    3.2139429    2.7054528 *
  23 OXYG    2.8396209 *  3.4490939    3.8667301    4.3894066    3.1880142  

                6 HYDR       7 HYDR       8 OXYG       9 HYDR      10 CARB  

   1 HYDR    2.4621056 *  3.0892074    2.7011353 *  5.1658412    5.3534329  
   2 CARB    2.1507897 *  2.1988726 *  2.4322235 *  5.8256514    6.1581002  
   3 HYDR    2.4919502 *  2.5026779 *  3.3424686    5.9000774    6.3524910  
   4 HYDR    3.0631893    2.5751450 *  2.7556701 *  6.8375355    7.0913565  
   5 CARB    1.1106497 *  1.0985959 *  1.3588374 *  5.6934139    6.1361480  
   6 HYDR    0.0000000    1.7609523 *  1.9276370 *  4.7616099    5.3165004  
   7 HYDR    1.7609523 *  0.0000000    2.0295875 *  6.5132107    7.0570485  
   8 OXYG    1.9276370 *  2.0295875 *  0.0000000    5.9332349    6.2143753  
   9 HYDR    4.7616099    6.5132107    5.9332349    0.0000000    1.0897829 *
  10 CARB    5.3165004    7.0570485    6.2143753    1.0897829 *  0.0000000  
  11 HYDR    5.6170849    7.2965208    6.5342890    1.7641933 *  1.0914716 *
  12 HYDR    6.2893192    8.0432288    7.1652311    1.7650634 *  1.0895472 *
  13 CARB    4.8429424    6.5119296    5.2974216    2.1628805 *  1.5232467 *
  14 HYDR    4.8875200    6.5389618    5.2692675    2.5061686 *  2.1573295 *
  15 HYDR    5.7233389    7.3188862    5.9355699    3.0643026    2.1566223 *
  16 CARB    3.6527512    5.2188095    3.9830009    2.7820011 *  2.5282992 *
  17 HYDR    4.0695457    5.5070869    4.3827860    3.2336953    2.8583228 *
  18 CARB    3.9258326    5.1737277    3.4510261    4.2534846    3.9324489  
  19 HYDR    3.8407967    5.0686307    3.2954902    4.4028172    4.2219312  
  20 HYDR    5.0069015    6.2401666    4.4706600    4.6294703    4.0620238  
  21 OXYG    3.7362916    4.5997795    2.8273129 *  5.2409888    5.0067121  
  22 HYDR    2.9877395 *  3.6869914    1.8629153 *  5.3999574    5.3570094  
  23 OXYG    2.4606806 *  4.1499113    3.2705098    2.7102220 *  2.9808688 *

               11 HYDR      12 HYDR      13 CARB      14 HYDR      15 HYDR  

   1 HYDR    5.2176622    6.4363021    4.8315670    5.3408051    5.3917271  
   2 CARB    6.1004232    7.2342309    5.6677617    6.0500012    6.3157197  
   3 HYDR    6.2175816    7.4250915    6.1151761    6.5458807    6.8351021  
   4 HYDR    6.9890298    8.1691020    6.4955813    6.8884417    7.0394989  
   5 CARB    6.3445622    7.1454886    5.5225740    5.6271370    6.2843883  
   6 HYDR    5.6170849    6.2893192    4.8429424    4.8875200    5.7233389  
   7 HYDR    7.2965208    8.0432288    6.5119296    6.5389618    7.3188862  
   8 OXYG    6.5342890    7.1652311    5.2974216    5.2692675    5.9355699  
   9 HYDR    1.7641933 *  1.7650634 *  2.1628805 *  2.5061686 *  3.0643026  
  10 CARB    1.0914716 *  1.0895472 *  1.5232467 *  2.1573295 *  2.1566223 *
  11 HYDR    0.0000000    1.7630493 *  2.1681988 *  3.0691441    2.5128824 *
  12 HYDR    1.7630493 *  0.0000000    2.1686585 *  2.5028920 *  2.4991271 *
  13 CARB    2.1681988 *  2.1686585 *  0.0000000    1.0926744 *  1.0927155 *
  14 HYDR    3.0691441    2.5028920 *  1.0926744 *  0.0000000    1.7611975 *
  15 HYDR    2.5128824 *  2.4991271 *  1.0927155 *  1.7611975 *  0.0000000  
  16 CARB    2.7875677 *  3.4789567    1.5274222 *  2.1423150 *  2.1457610 *
  17 HYDR    2.6781079 *  3.8447720    2.1904857 *  3.0722678    2.4801010 *
  18 CARB    4.2620706    4.7224776    2.5567223 *  2.7423919 *  2.7495442 *
  19 HYDR    4.7837283    4.9078810    2.8235644 *  2.5683392 *  3.1700363  
  20 HYDR    4.3297778    4.6973796    2.6131377 *  2.8728785 *  2.3516305 *
  21 OXYG    5.1454207    5.9007093    3.7816703    4.0783013    3.9512449  
  22 HYDR    5.5657264    6.2932140    4.2200663    4.3916264    4.5908984  
  23 OXYG    3.3388905    3.9787948    2.4125973 *  2.6839438 *  3.3157039  

               16 CARB      17 HYDR      18 CARB      19 HYDR      20 HYDR  

   1 HYDR    3.3401929    3.0498125    3.5791685    4.1438533    4.4321151  
   2 CARB    4.1998698    4.0640858    4.3438919    4.7148000    5.2832654  
   3 HYDR    4.7376829    4.5429421    5.1692297    5.5461979    6.1036253  
   4 HYDR    4.9833922    4.7604351    4.8733335    5.2799492    5.7373948  
   5 CARB    4.1714530    4.4289871    4.1364729    4.1422507    5.1957620  
   6 HYDR    3.6527512    4.0695457    3.9258326    3.8407967    5.0069015  
   7 HYDR    5.2188095    5.5070869    5.1737277    5.0686307    6.2401666  
   8 OXYG    3.9830009    4.3827860    3.4510261    3.2954902    4.4706600  
   9 HYDR    2.7820011 *  3.2336953    4.2534846    4.4028172    4.6294703  
  10 CARB    2.5282992 *  2.8583228 *  3.9324489    4.2219312    4.0620238  
  11 HYDR    2.7875677 *  2.6781079 *  4.2620706    4.7837283    4.3297778  
  12 HYDR    3.4789567    3.8447720    4.7224776    4.9078810    4.6973796  
  13 CARB    1.5274222 *  2.1904857 *  2.5567223 *  2.8235644 *  2.6131377 *
  14 HYDR    2.1423150 *  3.0722678    2.7423919 *  2.5683392 *  2.8728785 *
  15 HYDR    2.1457610 *  2.4801010 *  2.7495442 *  3.1700363    2.3516305 *
  16 CARB    0.0000000    1.1025077 *  1.5991612 *  2.1872792 *  2.1465217 *
  17 HYDR    1.1025077 *  0.0000000    2.1383187 *  3.0306838    2.4553057 *
  18 CARB    1.5991612 *  2.1383187 *  0.0000000    1.0928335 *  1.0904145 *
  19 HYDR    2.1872792 *  3.0306838    1.0928335 *  0.0000000    1.7819926 *
  20 HYDR    2.1465217 *  2.4553057 *  1.0904145 *  1.7819926 *  0.0000000  
  21 OXYG    2.4960753 *  2.5824185 *  1.3778726 *  2.0690774 *  2.0107146 *
  22 HYDR    2.8510870 *  3.0811548    1.9307411 *  2.2325587 *  2.8093387 *
  23 OXYG    1.3367799 *  2.0214437 *  2.3379300 *  2.5303378 *  3.2252942  

               21 OXYG      22 HYDR      23 OXYG  

   1 HYDR    2.8495518 *  2.4706601 *  2.8396209 *
   2 CARB    3.5589295    2.9288098 *  3.4490939  
   3 HYDR    4.5218549    3.9465959    3.8667301  
   4 HYDR    3.8372126    3.2139429    4.3894066  
   5 CARB    3.5723693    2.7054528 *  3.1880142  
   6 HYDR    3.7362916    2.9877395 *  2.4606806 *
   7 HYDR    4.5997795    3.6869914    4.1499113  
   8 OXYG    2.8273129 *  1.8629153 *  3.2705098  
   9 HYDR    5.2409888    5.3999574    2.7102220 *
  10 CARB    5.0067121    5.3570094    2.9808688 *
  11 HYDR    5.1454207    5.5657264    3.3388905  
  12 HYDR    5.9007093    6.2932140    3.9787948  
  13 CARB    3.7816703    4.2200663    2.4125973 *
  14 HYDR    4.0783013    4.3916264    2.6839438 *
  15 HYDR    3.9512449    4.5908984    3.3157039  
  16 CARB    2.4960753 *  2.8510870 *  1.3367799 *
  17 HYDR    2.5824185 *  3.0811548    2.0214437 *
  18 CARB    1.3778726 *  1.9307411 *  2.3379300 *
  19 HYDR    2.0690774 *  2.2325587 *  2.5303378 *
  20 HYDR    2.0107146 *  2.8093387 *  3.2252942  
  21 OXYG    0.0000000    0.9696664 *  2.9030043 *
  22 HYDR    0.9696664 *  0.0000000    2.8000332 *
  23 OXYG    2.9030043 *  2.8000332 *  0.0000000  

  * ... LESS THAN  3.000


     ATOMIC BASIS SET
     ----------------
 THE CONTRACTED PRIMITIVE FUNCTIONS HAVE BEEN UNNORMALIZED
 THE CONTRACTED BASIS FUNCTIONS ARE NOW NORMALIZED TO UNITY

  SHELL TYPE  PRIMITIVE        EXPONENT          CONTRACTION COEFFICIENT(S)

 HYDROGEN  

      1   S       1            33.8650000    0.025493814541
      1   S       2             5.0947900    0.190373108582
      1   S       3             1.1587900    0.852161486043

      2   S       4             0.3258400    1.000000000000

      3   S       5             0.1027410    1.000000000000

      4   S       6             0.0360000    1.000000000000

 CARBON    

      5   S       7          4563.2400000    0.001966650249
      5   S       8           682.0240000    0.015230601932
      5   S       9           154.9730000    0.076126909656
      5   S      10            44.4553000    0.260801033080
      5   S      11            13.0290000    0.616462078191
      5   S      12             1.8277300    0.221006028032

      6   L      13            20.9642000    0.114660080729    0.040248692673
      6   L      14             4.8033100    0.919999647749    0.237593956746
      6   L      15             1.4593300   -0.003030682134    0.815853851473

      7   L      16             0.4834560    1.000000000000    1.000000000000

      8   L      17             0.1455850    1.000000000000    1.000000000000

      9   L      18             0.0438000    1.000000000000    1.000000000000

     10   D      19             0.6260000    1.000000000000

 HYDROGEN  

     11   S      20            33.8650000    0.025493814541
     11   S      21             5.0947900    0.190373108582
     11   S      22             1.1587900    0.852161486043

     12   S      23             0.3258400    1.000000000000

     13   S      24             0.1027410    1.000000000000

     14   S      25             0.0360000    1.000000000000

 HYDROGEN  

     15   S      26            33.8650000    0.025493814541
     15   S      27             5.0947900    0.190373108582
     15   S      28             1.1587900    0.852161486043

     16   S      29             0.3258400    1.000000000000

     17   S      30             0.1027410    1.000000000000

     18   S      31             0.0360000    1.000000000000

 CARBON    

     19   S      32          4563.2400000    0.001966650249
     19   S      33           682.0240000    0.015230601932
     19   S      34           154.9730000    0.076126909656
     19   S      35            44.4553000    0.260801033080
     19   S      36            13.0290000    0.616462078191
     19   S      37             1.8277300    0.221006028032

     20   L      38            20.9642000    0.114660080729    0.040248692673
     20   L      39             4.8033100    0.919999647749    0.237593956746
     20   L      40             1.4593300   -0.003030682134    0.815853851473

     21   L      41             0.4834560    1.000000000000    1.000000000000

     22   L      42             0.1455850    1.000000000000    1.000000000000

     23   L      43             0.0438000    1.000000000000    1.000000000000

     24   D      44             0.6260000    1.000000000000

 HYDROGEN  

     25   S      45            33.8650000    0.025493814541
     25   S      46             5.0947900    0.190373108582
     25   S      47             1.1587900    0.852161486043

     26   S      48             0.3258400    1.000000000000

     27   S      49             0.1027410    1.000000000000

     28   S      50             0.0360000    1.000000000000

 HYDROGEN  

     29   S      51            33.8650000    0.025493814541
     29   S      52             5.0947900    0.190373108582
     29   S      53             1.1587900    0.852161486043

     30   S      54             0.3258400    1.000000000000

     31   S      55             0.1027410    1.000000000000

     32   S      56             0.0360000    1.000000000000

 OXYGEN    

     33   S      57          8588.5000000    0.001895150083
     33   S      58          1297.2300000    0.014385900631
     33   S      59           299.2960000    0.070732003103
     33   S      60            87.3771000    0.240001010530
     33   S      61            25.6789000    0.594797026097
     33   S      62             3.7400400    0.280802012320

     34   L      63            42.1175000    0.113889012440    0.036511397380
     34   L      64             9.6283700    0.920811100576    0.237152982984
     34   L      65             2.8533200   -0.003274470358    0.819701941186

     35   L      66             0.9056610    1.000000000000    1.000000000000

     36   L      67             0.2556110    1.000000000000    1.000000000000

     37   L      68             0.0845000    1.000000000000    1.000000000000

     38   D      69             1.2920000    1.000000000000

 HYDROGEN  

     39   S      70            33.8650000    0.025493814541
     39   S      71             5.0947900    0.190373108582
     39   S      72             1.1587900    0.852161486043

     40   S      73             0.3258400    1.000000000000

     41   S      74             0.1027410    1.000000000000

     42   S      75             0.0360000    1.000000000000

 CARBON    

     43   S      76          4563.2400000    0.001966650249
     43   S      77           682.0240000    0.015230601932
     43   S      78           154.9730000    0.076126909656
     43   S      79            44.4553000    0.260801033080
     43   S      80            13.0290000    0.616462078191
     43   S      81             1.8277300    0.221006028032

     44   L      82            20.9642000    0.114660080729    0.040248692673
     44   L      83             4.8033100    0.919999647749    0.237593956746
     44   L      84             1.4593300   -0.003030682134    0.815853851473

     45   L      85             0.4834560    1.000000000000    1.000000000000

     46   L      86             0.1455850    1.000000000000    1.000000000000

     47   L      87             0.0438000    1.000000000000    1.000000000000

     48   D      88             0.6260000    1.000000000000

 HYDROGEN  

     49   S      89            33.8650000    0.025493814541
     49   S      90             5.0947900    0.190373108582
     49   S      91             1.1587900    0.852161486043

     50   S      92             0.3258400    1.000000000000

     51   S      93             0.1027410    1.000000000000

     52   S      94             0.0360000    1.000000000000

 HYDROGEN  

     53   S      95            33.8650000    0.025493814541
     53   S      96             5.0947900    0.190373108582
     53   S      97             1.1587900    0.852161486043

     54   S      98             0.3258400    1.000000000000

     55   S      99             0.1027410    1.000000000000

     56   S     100             0.0360000    1.000000000000

 CARBON    

     57   S     101          4563.2400000    0.001966650249
     57   S     102           682.0240000    0.015230601932
     57   S     103           154.9730000    0.076126909656
     57   S     104            44.4553000    0.260801033080
     57   S     105            13.0290000    0.616462078191
     57   S     106             1.8277300    0.221006028032

     58   L     107            20.9642000    0.114660080729    0.040248692673
     58   L     108             4.8033100    0.919999647749    0.237593956746
     58   L     109             1.4593300   -0.003030682134    0.815853851473

     59   L     110             0.4834560    1.000000000000    1.000000000000

     60   L     111             0.1455850    1.000000000000    1.000000000000

     61   L     112             0.0438000    1.000000000000    1.000000000000

     62   D     113             0.6260000    1.000000000000

 HYDROGEN  

     63   S     114            33.8650000    0.025493814541
     63   S     115             5.0947900    0.190373108582
     63   S     116             1.1587900    0.852161486043

     64   S     117             0.3258400    1.000000000000

     65   S     118             0.1027410    1.000000000000

     66   S     119             0.0360000    1.000000000000

 HYDROGEN  

     67   S     120            33.8650000    0.025493814541
     67   S     121             5.0947900    0.190373108582
     67   S     122             1.1587900    0.852161486043

     68   S     123             0.3258400    1.000000000000

     69   S     124             0.1027410    1.000000000000

     70   S     125             0.0360000    1.000000000000

 CARBON    

     71   S     126          4563.2400000    0.001966650249
     71   S     127           682.0240000    0.015230601932
     71   S     128           154.9730000    0.076126909656
     71   S     129            44.4553000    0.260801033080
     71   S     130            13.0290000    0.616462078191
     71   S     131             1.8277300    0.221006028032

     72   L     132            20.9642000    0.114660080729    0.040248692673
     72   L     133             4.8033100    0.919999647749    0.237593956746
     72   L     134             1.4593300   -0.003030682134    0.815853851473

     73   L     135             0.4834560    1.000000000000    1.000000000000

     74   L     136             0.1455850    1.000000000000    1.000000000000

     75   L     137             0.0438000    1.000000000000    1.000000000000

     76   D     138             0.6260000    1.000000000000

 HYDROGEN  

     77   S     139            33.8650000    0.025493814541
     77   S     140             5.0947900    0.190373108582
     77   S     141             1.1587900    0.852161486043

     78   S     142             0.3258400    1.000000000000

     79   S     143             0.1027410    1.000000000000

     80   S     144             0.0360000    1.000000000000

 CARBON    

     81   S     145          4563.2400000    0.001966650249
     81   S     146           682.0240000    0.015230601932
     81   S     147           154.9730000    0.076126909656
     81   S     148            44.4553000    0.260801033080
     81   S     149            13.0290000    0.616462078191
     81   S     150             1.8277300    0.221006028032

     82   L     151            20.9642000    0.114660080729    0.040248692673
     82   L     152             4.8033100    0.919999647749    0.237593956746
     82   L     153             1.4593300   -0.003030682134    0.815853851473

     83   L     154             0.4834560    1.000000000000    1.000000000000

     84   L     155             0.1455850    1.000000000000    1.000000000000

     85   L     156             0.0438000    1.000000000000    1.000000000000

     86   D     157             0.6260000    1.000000000000

 HYDROGEN  

     87   S     158            33.8650000    0.025493814541
     87   S     159             5.0947900    0.190373108582
     87   S     160             1.1587900    0.852161486043

     88   S     161             0.3258400    1.000000000000

     89   S     162             0.1027410    1.000000000000

     90   S     163             0.0360000    1.000000000000

 HYDROGEN  

     91   S     164            33.8650000    0.025493814541
     91   S     165             5.0947900    0.190373108582
     91   S     166             1.1587900    0.852161486043

     92   S     167             0.3258400    1.000000000000

     93   S     168             0.1027410    1.000000000000

     94   S     169             0.0360000    1.000000000000

 OXYGEN    

     95   S     170          8588.5000000    0.001895150083
     95   S     171          1297.2300000    0.014385900631
     95   S     172           299.2960000    0.070732003103
     95   S     173            87.3771000    0.240001010530
     95   S     174            25.6789000    0.594797026097
     95   S     175             3.7400400    0.280802012320

     96   L     176            42.1175000    0.113889012440    0.036511397380
     96   L     177             9.6283700    0.920811100576    0.237152982984
     96   L     178             2.8533200   -0.003274470358    0.819701941186

     97   L     179             0.9056610    1.000000000000    1.000000000000

     98   L     180             0.2556110    1.000000000000    1.000000000000

     99   L     181             0.0845000    1.000000000000    1.000000000000

    100   D     182             1.2920000    1.000000000000

 HYDROGEN  

    101   S     183            33.8650000    0.025493814541
    101   S     184             5.0947900    0.190373108582
    101   S     185             1.1587900    0.852161486043

    102   S     186             0.3258400    1.000000000000

    103   S     187             0.1027410    1.000000000000

    104   S     188             0.0360000    1.000000000000

 OXYGEN    

    105   S     189          8588.5000000    0.001895150083
    105   S     190          1297.2300000    0.014385900631
    105   S     191           299.2960000    0.070732003103
    105   S     192            87.3771000    0.240001010530
    105   S     193            25.6789000    0.594797026097
    105   S     194             3.7400400    0.280802012320

    106   L     195            42.1175000    0.113889012440    0.036511397380
    106   L     196             9.6283700    0.920811100576    0.237152982984
    106   L     197             2.8533200   -0.003274470358    0.819701941186

    107   L     198             0.9056610    1.000000000000    1.000000000000

    108   L     199             0.2556110    1.000000000000    1.000000000000

    109   L     200             0.0845000    1.000000000000    1.000000000000

    110   D     201             1.2920000    1.000000000000

 TOTAL NUMBER OF BASIS SET SHELLS             =  110
 NUMBER OF CARTESIAN GAUSSIAN BASIS FUNCTIONS =  263
 NUMBER OF ELECTRONS                          =   74
 CHARGE OF MOLECULE                           =    0
 SPIN MULTIPLICITY                            =    1
 NUMBER OF OCCUPIED ORBITALS (ALPHA)          =   37
 NUMBER OF OCCUPIED ORBITALS (BETA )          =   37
 TOTAL NUMBER OF ATOMS                        =   23
 THE NUCLEAR REPULSION ENERGY IS      478.2042772869

     $CONTRL OPTIONS
     ---------------
 SCFTYP=NONE         RUNTYP=TRANSITN     EXETYP=RUN     
 MPLEVL=       0     CITYP =GUGA         CCTYP =NONE         VBTYP =NONE    
 DFTTYP=NONE         TDDFT =NONE    
 MULT  =       1     ICHARG=       0     NZVAR =       0     COORD =UNIQUE  
 PP    =NONE         RELWFN=NONE         LOCAL =NONE         NUMGRD=       F
 ISPHER=       0     NOSYM =       0     MAXIT =     200     UNITS =ANGS    
 PLTORB=       F     MOLPLT=       F     AIMPAC=       F     FRIEND=        
 NPRINT=       7     IREST =       0     GEOM  =INPUT   
 NORMF =       0     NORMP =       0     ITOL  =      30     ICUT  =      11
 INTTYP=BEST         GRDTYP=BEST         QMTTOL= 1.0E-06

     $SYSTEM OPTIONS
     ---------------
  REPLICATED MEMORY=   350000000 WORDS (ON EVERY NODE).
 DISTRIBUTED MEMDDI=           0 MILLION WORDS IN AGGREGATE,
 MEMDDI DISTRIBUTED OVER   4 PROCESSORS IS           0 WORDS/PROCESSOR.
 TOTAL MEMORY REQUESTED ON EACH PROCESSOR=   350000000 WORDS.
 TIMLIM=      360000.00 MINUTES, OR     250.0 DAYS.
 PARALL= T  BALTYP=  DLB     KDIAG=    0  COREFL= F
 MXSEQ2=     300 MXSEQ3=     150  mem10=         0

          ----------------
          PROPERTIES INPUT
          ----------------

     MOMENTS            FIELD           POTENTIAL          DENSITY
 IEMOM =       1   IEFLD =       0   IEPOT =       0   IEDEN =       0
 WHERE =COMASS     WHERE =NUCLEI     WHERE =NUCLEI     WHERE =NUCLEI  
 OUTPUT=BOTH       OUTPUT=BOTH       OUTPUT=BOTH       OUTPUT=BOTH    
 IEMINT=       0   IEFINT=       0                     IEDINT=       0
                                                       MORB  =       0
          EXTRAPOLATION IN EFFECT
          SOSCF IN EFFECT
 ORBITAL PRINTING OPTION: NPREO=     1   263     2     1

     -------------------------------
     INTEGRAL TRANSFORMATION OPTIONS
     -------------------------------
     NWORD  =            0
     CUTOFF = 1.0E-12     MPTRAN =       0
     DIRTRF =       T     AOINTS =DUP     

          ----------------------
          INTEGRAL INPUT OPTIONS
          ----------------------
 NOPK  =       1 NORDER=       0 SCHWRZ=       T

     ------------------------------------------
     THE POINT GROUP IS C1 , NAXIS= 0, ORDER= 1
     ------------------------------------------

     DIMENSIONS OF THE SYMMETRY SUBSPACES ARE
 A   =  263

 ..... DONE SETTING UP THE RUN .....
 CPU     0: STEP CPU TIME=     0.71 TOTAL CPU TIME=          0.7 (      0.0 MIN)
 TOTAL WALL CLOCK TIME=          0.7 SECONDS, CPU UTILIZATION IS   100.00%

     ------------------------
     TRANSITION MOMENT DRIVER
     ------------------------

     -------------------------------
     INPUT FOR TRANSITION MOMENT RUN
     -------------------------------
     OPERAT=HSO1         NFZC  =      34     NOCC  =      38
     NUMCI =       2     NUMVEC=       1     SYMTOL=   1.0E-04
     IPRHSO=       0     NOSYM =       0     ETOL  =   100.000000
     UPPER ENERGY LIMIT FOR SPIN-ORBIT CI MATRIX   =      100.000 HARTREE.
     TMOMNT=       T     SKIPDM=       T     PRTPRM=       T
     SLOWFF=       F     PHYSRC=       F     MODPAR=       3
     JZ    =       0     PARMP =       0     ZEFTYP=TRUE    
     MCP2E =       0     ONECNT=       0     NFFBUF=      -1
     EEQTOL=   0.10E-05  ISTNO =  0  0
     DEGTOL= .0200 .0020

     IROOTS=         4  4
     NSTATE=         4  4
     IVEX  =         1  1
     ZEFF  =        1.0   6.0   1.0   1.0   6.0   1.0   1.0   8.0   1.0   6.0
     ZEFF  =        1.0   1.0   6.0   1.0   1.0   6.0   1.0   6.0   1.0   1.0
     ZEFF  =        8.0   1.0   8.0

          ********************
          1 ELECTRON INTEGRALS
          ********************
 ...... END OF ONE-ELECTRON INTEGRALS ......
 CPU     0: STEP CPU TIME=     0.06 TOTAL CPU TIME=          0.8 (      0.0 MIN)
 TOTAL WALL CLOCK TIME=          0.8 SECONDS, CPU UTILIZATION IS   100.00%
 OPENING FILE SOCCDAT WITH      12 LOGICAL RECORDS OF       0 WORDS
 WITH A MAXIMUM OF          12 PHYSICAL RECORDS OF  204800 WORDS


          ----------------------
          CORRESPONDING ORBITALS
          ----------------------
 THE CORRESPONDING ORBITAL OVERLAPS ARE
  1.0000000000 1.0000000000 1.0000000000 1.0000000000 1.0000000000
  1.0000000000 1.0000000000 1.0000000000 1.0000000000 1.0000000000
  1.0000000000 1.0000000000 1.0000000000 1.0000000000 1.0000000000
  1.0000000000 1.0000000000 1.0000000000 1.0000000000 1.0000000000
  1.0000000000 1.0000000000 1.0000000000 1.0000000000 1.0000000000
  1.0000000000 1.0000000000 1.0000000000 1.0000000000 1.0000000000
  1.0000000000 1.0000000000 1.0000000000 1.0000000000 1.0000000000
  1.0000000000 1.0000000000 1.0000000000
 CPU     0: STEP CPU TIME=     0.08 TOTAL CPU TIME=          0.9 (      0.0 MIN)
 TOTAL WALL CLOCK TIME=          0.9 SECONDS, CPU UTILIZATION IS   100.00%

                    ----------------------
                    AO INTEGRAL TECHNOLOGY
                    ----------------------
     S,P,L SHELL ROTATED AXIS INTEGRALS, REPROGRAMMED BY
        KAZUYA ISHIMURA (IMS) AND JOSE SIERRA (SYNSTAR).
     S,P,D,L SHELL ROTATED AXIS INTEGRALS PROGRAMMED BY
        KAZUYA ISHIMURA (INSTITUTE FOR MOLECULAR SCIENCE).
     S,P,D,F,G SHELL TO TOTAL QUARTET ANGULAR MOMENTUM SUM 5,
        ERIC PROGRAM BY GRAHAM FLETCHER (ELORET AND NASA ADVANCED
        SUPERCOMPUTING DIVISION, AMES RESEARCH CENTER).
     S,P,D,F,G,L SHELL GENERAL RYS QUADRATURE PROGRAMMED BY
        MICHEL DUPUIS (PACIFIC NORTHWEST NATIONAL LABORATORY).

          --------------------
          2 ELECTRON INTEGRALS
          --------------------

 DIRECT SCF METHOD SKIPS INTEGRAL STORAGE ON DISK.
 DIRECT TRANSFORMATION SKIPS AO INTEGRAL STORAGE ON DISK.
  ...... END OF TWO-ELECTRON INTEGRALS .....
 STEP CPU TIME =     0.02 TOTAL CPU TIME =          0.9 (      0.0 MIN)
 TOTAL WALL CLOCK TIME=          0.9 SECONDS, CPU UTILIZATION IS   100.00%
 ...... END OF ORBITAL SELECTION ......


     -------------------------
      1-ST     CI CALCULATION
     -------------------------

          -----------------------     ----------------------------
          GUGA DISTINCT ROW TABLE     WRITTEN BY B.R.BROOKS,P.SAXE
          -----------------------     ----------------------------

      GROUP=C1           NPRT=       0
       FORS=       T   INTACT=       F
       FOCI=       F   MXNINT=   50000
       SOCI=       F   MXNEME=   10000
     IEXCIT=       0

      -CORE-    -INTERNAL-  -EXTERNAL-
     NFZC=  34   NDOC=   3   NEXT=   0
     NMCC=   0   NAOS=   0   NFZV=   0
                 NBOS=   0
                 NALP=   0
                 NVAL=   1

 THE MAXIMUM ELECTRON EXCITATION WILL BE   2

 SYMMETRIES FOR THE  34 CORE,   4 ACTIVE,   0 EXTERNAL MO-S ARE
     CORE= A     A     A     A     A     A     A     A     A     A   
           A     A     A     A     A     A     A     A     A     A   
           A     A     A     A     A     A     A     A     A     A   
           A     A     A     A   
   ACTIVE= A     A     A     A   
           DOC   DOC   DOC   VAL 

 MOLECULAR CHARGE          =    0
 NUMBER OF ALPHA ELECTRONS =   37
 NUMBER OF  BETA ELECTRONS =   37

 THE ELECTRONIC STATE IS  1-A   

 THE DISTINCT ROW TABLE HAS        11 ROWS.
  THE WAVEFUNCTION CONTAINS        10 WALKS (CSF-S).

 TOTAL NUMBER OF INTEGRALS =         73
 NUMBER OF INTEGRALS/GROUP =         73
 NUMBER OF INTEGRAL GROUPS =          1
 MAXIMUM RECORD SIZES ARE     500 FOR UNIT 11      22 FOR UNIT 12
                            30001 FOR UNIT 15   30001 FOR UNIT 16
 ...... END OF -DRT- GENERATION ...... 
 CPU     0: STEP CPU TIME=     3.96 TOTAL CPU TIME=          4.8 (      0.1 MIN)
 TOTAL WALL CLOCK TIME=          4.8 SECONDS, CPU UTILIZATION IS   100.00%

     --------------------------------------------
     PARTIAL TWO ELECTRON INTEGRAL TRANSFORMATION
     --------------------------------------------

 NUMBER OF CORE MOLECULAR ORBITALS     =   34
 NUMBER OF OCCUPIED MOLECULAR ORBITALS =   38
 TOTAL NUMBER OF MOLECULAR ORBITALS    =   38
 TOTAL NUMBER OF ATOMIC ORBITALS       =  263
 THRESHOLD FOR KEEPING TRANSFORMED 2E- INTEGRALS = 1.000E-12
 AO INTEGRALS WILL BE CALCULATED IN DIRECT MODE...
 DIRECT TRANSFORMATION SKIPS AO INTEGRAL STORAGE ON DISK.
 SCHWARZ INEQUALITY OVERHEAD:     32422 INTEGRALS, T=        0.04
 EVALUATING THE FROZEN CORE ENERGY...
 ----- FROZEN CORE ENERGY =      -929.4782925671

 PLAN A: REQUIREMENTS FOR FULLY IN-MEMORY TRANSFORMATION:
 # OF WORDS AVAILABLE =            349832218
 # OF WORDS NEEDED    =             36985214

 PARALLEL ONLY WORKS WITH THE SEGMENTED ALGORITHM.
 ADJUSTING MEMORY TO USE SEGMENTED ALGORITHM.


 PLAN B: REQUIREMENTS FOR THE SEGMENTED TRANSFORMATION:
       MINIMUM=        9594290 WORDS FOR 1 MOLECULAR ORBITAL PER PASS
       MAXIMUM=        9594290 WORDS FOR ALL MOLECULAR ORBITALS IN 1 PASS
              (        9130308 EXTRA WORDS INCLUDES 1 EXTRA ORBITAL/PASS)
 THIS RUN USES=        9594290 WORDS,
 DISTRIBUTING   4 PASSES EACH CONTAINING     1 ORBITALS OVER   4 PROCESSORS.

 CHOOSING SEGMENTED PARTIAL TRANSFORMATION...
 DIRECT TRANSFORMATION SKIPS AO INTEGRAL STORAGE ON DISK.
 PASS #   1 TOOK       41.59 SECONDS.
 ASSIGNING PASS #   2 TO A DIFFERENT PROCESSOR.
 ASSIGNING PASS #   3 TO A DIFFERENT PROCESSOR.
 ASSIGNING PASS #   4 TO A DIFFERENT PROCESSOR.
 TOTAL NUMBER OF TRANSFORMED 2E- INTEGRALS KEPT =           55
 ... END OF INTEGRAL TRANSFORMATION ...
 CPU     0: STEP CPU TIME=    50.22 TOTAL CPU TIME=         55.0 (      0.9 MIN)
 TOTAL WALL CLOCK TIME=         55.0 SECONDS, CPU UTILIZATION IS   100.00%

          ------------------------
          GUGA-CI INTEGRAL SORTING
          ------------------------

     80049 WORDS NEEDED TO SORT             73 GUGA INTEGRALS IN MEMORY
 349832218 WORDS ARE AVAILABLE
 CHOOSING IN-MEMORY SORTING...
 IN CORE ALGORITHM SORTED             10 NON-ZERO 1E- INTEGRALS
 IN CORE ALGORITHM SORTED             55 NON-ZERO 2E- INTEGRALS
 ...... END OF INTEGRAL SORTING ...... 
 CPU     0: STEP CPU TIME=     0.03 TOTAL CPU TIME=         55.1 (      0.9 MIN)
 TOTAL WALL CLOCK TIME=         55.1 SECONDS, CPU UTILIZATION IS   100.00%

 -------------------------     ---------------------------------------
 ENERGY MATRIX CALCULATION     WRITTEN BY B.R.BROOKS,W.D.LAIDIG,P.SAXE
 -------------------------     ---------------------------------------

 COMPUTING THE HAMILTONIAN FOR THE        10 CSF-S...

         145 IS THE TOTAL NUMBER OF GENERATED LOOPS
         145 WERE CREATED BY THE LOOP-DRIVEN ALGORITHM
           0 WERE CREATED IMPLICITLY

         145 IS THE TOTAL NUMBER OF PROCESSED LOOPS
          54     DIAGONAL LOOPS ARE STORED ON WORK15 IN     1 BUFFERS OF  10000 ELEMENTS.
          91 OFF DIAGONAL LOOPS ARE STORED ON WORK16 IN     1 BUFFERS OF  10000 ELEMENTS.
 ...... END OF ENERGY MATRIX CALCULATION ...... 
 CPU     0: STEP CPU TIME=     0.02 TOTAL CPU TIME=         55.1 (      0.9 MIN)
 TOTAL WALL CLOCK TIME=         55.1 SECONDS, CPU UTILIZATION IS   100.00%

          -----------------------------------------
          DAVIDSON METHOD CI-MATRIX DIAGONALIZATION
                   WRITTEN BY STEVE ELBERT
          -----------------------------------------
 NUMBER OF STATES REQUESTED =     4
 MAX. NUMB. OF EXPAN. VEC   =    30
 MAX. NUMB. IMPROVED STATES =     4
 MAX. NUMB. OF ITERATIONS   =   500
 CONVERGENCE CRITERION      =    1.0E-06

 CHOOSING TO SOLVE SECULAR EQUATION IN MEMORY
 NUMBER OF WORDS AVAILABLE =  349832218
 NUMBER OF WORDS USED      =      31165
 ENERGY MATRIX BUFFER SIZE =      10000
 SOLUTION FOUND WITH DIRECT METHOD

 STATE #    1  ENERGY =    -459.938759095

      CSF      COEF    OCCUPANCY (IGNORING CORE)
      ---      ----    --------- --------- -----
        1    0.448386  2220
        2    0.410286  2211
        4    0.382381  1221
        6   -0.373708  2112
        8   -0.428072  2022
        9   -0.401385  1122

 THE PROJECTION OF THIS CI STATE ONTO SPACE SYMMETRY A    WEIGHS 1.0000E+00


 STATE #    2  ENERGY =    -459.931690547

      CSF      COEF    OCCUPANCY (IGNORING CORE)
      ---      ----    --------- --------- -----
        2    0.294214  2211
        4   -0.339605  1221
        5    0.552576  2202
        6    0.333053  2112
        9   -0.283079  1122
       10   -0.549218  0222

 THE PROJECTION OF THIS CI STATE ONTO SPACE SYMMETRY A    WEIGHS 1.0000E+00


 STATE #    3  ENERGY =    -459.927476488

      CSF      COEF    OCCUPANCY (IGNORING CORE)
      ---      ----    --------- --------- -----
        1    0.565484  2220
        2   -0.311606  2211
        4   -0.313059  1221
        6    0.310568  2112
        8   -0.542921  2022
        9    0.302418  1122

 THE PROJECTION OF THIS CI STATE ONTO SPACE SYMMETRY A    WEIGHS 1.0000E+00


 STATE #    4  ENERGY =    -459.920109208

      CSF      COEF    OCCUPANCY (IGNORING CORE)
      ---      ----    --------- --------- -----
        2   -0.402431  2211
        4    0.386483  1221
        5    0.444882  2202
        6   -0.379526  2112
        9    0.391601  1122
       10   -0.438487  0222

 THE PROJECTION OF THIS CI STATE ONTO SPACE SYMMETRY A    WEIGHS 1.0000E+00

 ...... END OF CI-MATRIX DIAGONALIZATION ......
 CPU     0: STEP CPU TIME=     0.05 TOTAL CPU TIME=         55.1 (      0.9 MIN)
 TOTAL WALL CLOCK TIME=         55.1 SECONDS, CPU UTILIZATION IS   100.00%

          ---------------------
          STORE CSF INFORMATION
          --------------------

 READING THE DRT FILE
 TITLE=DRT1    Fri May  7 11:38:27 2021                                                
 NUMBER OF CONFIGURATIONS =         10

 READING THE CI VECTOR FILE
 RUN TITLE= C6H14O3                                                                        
 DRT TITLE=DRT1    Fri May  7 11:38:27 2021                                                
     4 STATES WERE COMPUTED, NWKS=        10

 STORING CSF AND CI COEF. INFORMATION FOR    4 STATES ON FILE  17.
     ENERGIES ARE ...
    -461.3182294   -461.3073719   -461.3056426   -461.2944756
 SAVING CSFS WITH COEFS LARGER THAN 2.50E-05
 SAVED CSFS:         10
 TOTAL CSFS:         10

 ...... DONE STORING CSF INFORMATION ......
 CPU     0: STEP CPU TIME=     0.01 TOTAL CPU TIME=         55.2 (      0.9 MIN)
 TOTAL WALL CLOCK TIME=         55.2 SECONDS, CPU UTILIZATION IS   100.00%


     -------------------------
      2-ND     CI CALCULATION
     -------------------------

          -----------------------     ----------------------------
          GUGA DISTINCT ROW TABLE     WRITTEN BY B.R.BROOKS,P.SAXE
          -----------------------     ----------------------------

      GROUP=C1           NPRT=       0
       FORS=       T   INTACT=       F
       FOCI=       F   MXNINT=   50000
       SOCI=       F   MXNEME=   10000
     IEXCIT=       0

      -CORE-    -INTERNAL-  -EXTERNAL-
     NFZC=  34   NDOC=   2   NEXT=   0
     NMCC=   0   NAOS=   0   NFZV=   0
                 NBOS=   0
                 NALP=   2
                 NVAL=   0

 THE MAXIMUM ELECTRON EXCITATION WILL BE   2

 SYMMETRIES FOR THE  34 CORE,   4 ACTIVE,   0 EXTERNAL MO-S ARE
     CORE= A     A     A     A     A     A     A     A     A     A   
           A     A     A     A     A     A     A     A     A     A   
           A     A     A     A     A     A     A     A     A     A   
           A     A     A     A   
   ACTIVE= A     A     A     A   
           DOC   DOC   ALP   ALP 

 MOLECULAR CHARGE          =    0
 NUMBER OF ALPHA ELECTRONS =   38
 NUMBER OF  BETA ELECTRONS =   36

 THE ELECTRONIC STATE IS  3-A   

 THE DISTINCT ROW TABLE HAS         9 ROWS.
  THE WAVEFUNCTION CONTAINS         6 WALKS (CSF-S).

 TOTAL NUMBER OF INTEGRALS =         73
 NUMBER OF INTEGRALS/GROUP =         73
 NUMBER OF INTEGRAL GROUPS =          1
 MAXIMUM RECORD SIZES ARE     500 FOR UNIT 11      22 FOR UNIT 12
                            30001 FOR UNIT 15   30001 FOR UNIT 16
 ...... END OF -DRT- GENERATION ...... 
 CPU     0: STEP CPU TIME=     5.03 TOTAL CPU TIME=         60.2 (      1.0 MIN)
 TOTAL WALL CLOCK TIME=         60.2 SECONDS, CPU UTILIZATION IS   100.00%

     --------------------------------------------
     PARTIAL TWO ELECTRON INTEGRAL TRANSFORMATION
     --------------------------------------------

 NUMBER OF CORE MOLECULAR ORBITALS     =   34
 NUMBER OF OCCUPIED MOLECULAR ORBITALS =   38
 TOTAL NUMBER OF MOLECULAR ORBITALS    =   38
 TOTAL NUMBER OF ATOMIC ORBITALS       =  263
 THRESHOLD FOR KEEPING TRANSFORMED 2E- INTEGRALS = 1.000E-12
 AO INTEGRALS WILL BE CALCULATED IN DIRECT MODE...
 DIRECT TRANSFORMATION SKIPS AO INTEGRAL STORAGE ON DISK.
 SCHWARZ INEQUALITY OVERHEAD:     32422 INTEGRALS, T=        0.01
 EVALUATING THE FROZEN CORE ENERGY...
 ----- FROZEN CORE ENERGY =      -929.4782925671

 PLAN A: REQUIREMENTS FOR FULLY IN-MEMORY TRANSFORMATION:
 # OF WORDS AVAILABLE =            349832218
 # OF WORDS NEEDED    =             36985214

 PARALLEL ONLY WORKS WITH THE SEGMENTED ALGORITHM.
 ADJUSTING MEMORY TO USE SEGMENTED ALGORITHM.


 PLAN B: REQUIREMENTS FOR THE SEGMENTED TRANSFORMATION:
       MINIMUM=        9594290 WORDS FOR 1 MOLECULAR ORBITAL PER PASS
       MAXIMUM=        9594290 WORDS FOR ALL MOLECULAR ORBITALS IN 1 PASS
              (        9130308 EXTRA WORDS INCLUDES 1 EXTRA ORBITAL/PASS)
 THIS RUN USES=        9594290 WORDS,
 DISTRIBUTING   4 PASSES EACH CONTAINING     1 ORBITALS OVER   4 PROCESSORS.

 CHOOSING SEGMENTED PARTIAL TRANSFORMATION...
 DIRECT TRANSFORMATION SKIPS AO INTEGRAL STORAGE ON DISK.
 PASS #   1 TOOK       42.70 SECONDS.
 ASSIGNING PASS #   2 TO A DIFFERENT PROCESSOR.
 ASSIGNING PASS #   3 TO A DIFFERENT PROCESSOR.
 ASSIGNING PASS #   4 TO A DIFFERENT PROCESSOR.
 TOTAL NUMBER OF TRANSFORMED 2E- INTEGRALS KEPT =           55
 ... END OF INTEGRAL TRANSFORMATION ...
 CPU     0: STEP CPU TIME=    51.48 TOTAL CPU TIME=        111.7 (      1.9 MIN)
 TOTAL WALL CLOCK TIME=        111.7 SECONDS, CPU UTILIZATION IS   100.00%

          ------------------------
          GUGA-CI INTEGRAL SORTING
          ------------------------

     80049 WORDS NEEDED TO SORT             73 GUGA INTEGRALS IN MEMORY
 349832218 WORDS ARE AVAILABLE
 CHOOSING IN-MEMORY SORTING...
 IN CORE ALGORITHM SORTED             10 NON-ZERO 1E- INTEGRALS
 IN CORE ALGORITHM SORTED             55 NON-ZERO 2E- INTEGRALS
 ...... END OF INTEGRAL SORTING ...... 
 CPU     0: STEP CPU TIME=     0.06 TOTAL CPU TIME=        111.7 (      1.9 MIN)
 TOTAL WALL CLOCK TIME=        111.7 SECONDS, CPU UTILIZATION IS   100.00%

 -------------------------     ---------------------------------------
 ENERGY MATRIX CALCULATION     WRITTEN BY B.R.BROOKS,W.D.LAIDIG,P.SAXE
 -------------------------     ---------------------------------------

 COMPUTING THE HAMILTONIAN FOR THE         6 CSF-S...

          81 IS THE TOTAL NUMBER OF GENERATED LOOPS
          81 WERE CREATED BY THE LOOP-DRIVEN ALGORITHM
           0 WERE CREATED IMPLICITLY

          81 IS THE TOTAL NUMBER OF PROCESSED LOOPS
          44     DIAGONAL LOOPS ARE STORED ON WORK15 IN     1 BUFFERS OF  10000 ELEMENTS.
          37 OFF DIAGONAL LOOPS ARE STORED ON WORK16 IN     1 BUFFERS OF  10000 ELEMENTS.
 ...... END OF ENERGY MATRIX CALCULATION ...... 
 CPU     0: STEP CPU TIME=     0.02 TOTAL CPU TIME=        111.7 (      1.9 MIN)
 TOTAL WALL CLOCK TIME=        111.7 SECONDS, CPU UTILIZATION IS   100.00%

          -----------------------------------------
          DAVIDSON METHOD CI-MATRIX DIAGONALIZATION
                   WRITTEN BY STEVE ELBERT
          -----------------------------------------
 NUMBER OF STATES REQUESTED =     4
 MAX. NUMB. OF EXPAN. VEC   =    30
 MAX. NUMB. IMPROVED STATES =     4
 MAX. NUMB. OF ITERATIONS   =   500
 CONVERGENCE CRITERION      =    1.0E-06

 CHOOSING TO SOLVE SECULAR EQUATION IN MEMORY
 NUMBER OF WORDS AVAILABLE =  349832218
 NUMBER OF WORDS USED      =      31123
 ENERGY MATRIX BUFFER SIZE =      10000
 SOLUTION FOUND WITH DIRECT METHOD

 STATE #    1  ENERGY =    -459.938743659

      CSF      COEF    OCCUPANCY (IGNORING CORE)
      ---      ----    --------- --------- -----
        1    0.380418  1122
        2    0.613195  2121
        3    0.399833  2112
        4    0.409448  1221
        6   -0.389327  2211

 THE PROJECTION OF THIS CI STATE ONTO SPACE SYMMETRY A    WEIGHS 1.0000E+00


 STATE #    2  ENERGY =    -459.931742740

      CSF      COEF    OCCUPANCY (IGNORING CORE)
      ---      ----    --------- --------- -----
        1   -0.327863  1122
        3    0.288491  2112
        4    0.297100  1221
        5    0.777333  1212
        6    0.341313  2211

 THE PROJECTION OF THIS CI STATE ONTO SPACE SYMMETRY A    WEIGHS 1.0000E+00


 STATE #    3  ENERGY =    -459.927400656

      CSF      COEF    OCCUPANCY (IGNORING CORE)
      ---      ----    --------- --------- -----
        1   -0.301993  1122
        2    0.789043  2121
        3   -0.301174  2112
        4   -0.306157  1221
        5   -0.053335  1212
        6    0.314530  2211

 THE PROJECTION OF THIS CI STATE ONTO SPACE SYMMETRY A    WEIGHS 1.0000E+00


 STATE #    4  ENERGY =    -459.920138482

      CSF      COEF    OCCUPANCY (IGNORING CORE)
      ---      ----    --------- --------- -----
        1    0.373966  1122
        3   -0.394121  2112
        4   -0.401526  1221
        5    0.626674  1212
        6   -0.386978  2211

 THE PROJECTION OF THIS CI STATE ONTO SPACE SYMMETRY A    WEIGHS 1.0000E+00

 ...... END OF CI-MATRIX DIAGONALIZATION ......
 CPU     0: STEP CPU TIME=     0.03 TOTAL CPU TIME=        111.8 (      1.9 MIN)
 TOTAL WALL CLOCK TIME=        111.8 SECONDS, CPU UTILIZATION IS   100.00%

          ---------------------
          STORE CSF INFORMATION
          --------------------

 READING THE DRT FILE
 TITLE=DRT2    Fri May  7 11:39:22 2021                                                
 NUMBER OF CONFIGURATIONS =          6

 READING THE CI VECTOR FILE
 RUN TITLE= C6H14O3                                                                        
 DRT TITLE=DRT2    Fri May  7 11:39:22 2021                                                
     4 STATES WERE COMPUTED, NWKS=         6

 STORING CSF AND CI COEF. INFORMATION FOR    4 STATES ON FILE  17.
     ENERGIES ARE ...
    -461.3182397   -461.3076541   -461.3055845   -461.2947697
 SAVING CSFS WITH COEFS LARGER THAN 2.50E-05
 SAVED CSFS:          6
 TOTAL CSFS:          6

 ...... DONE STORING CSF INFORMATION ......
 CPU     0: STEP CPU TIME=     0.00 TOTAL CPU TIME=        111.8 (      1.9 MIN)
 TOTAL WALL CLOCK TIME=        111.8 SECONDS, CPU UTILIZATION IS   100.00%
 CPU     0: STEP CPU TIME=     0.00 TOTAL CPU TIME=        111.8 (      1.9 MIN)
 TOTAL WALL CLOCK TIME=        111.8 SECONDS, CPU UTILIZATION IS   100.00%

 ++++++++++++++++++++++++++++++++++++++++++++++++++++++++++++++++++++++


 THE SYMMETRIES OF THE ANGULAR MOMENTUM L AND TRANSLATION R:
 LX BELONGS TO A   
 LY BELONGS TO A   
 LZ BELONGS TO A   
 RX BELONGS TO A   
 RY BELONGS TO A   
 RZ BELONGS TO A   
 SOC INTEGRALS NEED BE CALCULATED FOR LX: YEA 
 SOC INTEGRALS NEED BE CALCULATED FOR LY: YEA 
 SOC INTEGRALS NEED BE CALCULATED FOR LZ: YEA 

     -------------------------------------------
            DIRECT SPIN-ORBIT COUPLING
         (SHIRO KOSEKI AND DMITRI FEDOROV)

             ONE ELECTRON SO OPERATOR.
     -------------------------------------------


ENERGY FOR THE LOWEST STATE     =     -461.3182397000
ENERGY TOLERANCE FOR SOC MATRIX =     -361.3182397000 (HIGHEST STATE)
                           ETOL =      100.0000000000
                         UPPREN =     -361.3182397000

  CI# RTS#     LOWEST ENERGY      HIGHEST ENERGY     NEXT ENERGY
    1    4     -461.3182294000     -461.2944756000
    2    4     -461.3182397000     -461.2947697000

         -------------------------------------
          ONE-ELECTRON SPIN-ORBIT AO INTEGRALS
         -------------------------------------
         USING     110444 WORDS OF MEMORY
         2E SOC INTEGRALS WILL BE DISTRIBUTED
      ...... DONE WITH SPIN-ORBIT INTEGRALS ......
 CPU     0: STEP CPU TIME=     0.43 TOTAL CPU TIME=        112.2 (      1.9 MIN)
 TOTAL WALL CLOCK TIME=        112.2 SECONDS, CPU UTILIZATION IS   100.00%

    472947 WORDS OF MEMORY ARE REQUIRED  FOR 1 PASS(ES)
    472947 WORDS FOR INTEGRALS,    369423 WORDS FOR CSFS.

 REFERENCE STATE IS SET TO    1 IN THE DRT NO. 1 (     0).

 THE FOLLOWING LEGEND IS USED BELOW:
 [C] - THE MATRIX ELEMENT ACTUALLY CALCULATED
 [P] - OBTAINED FROM [C] BY THE WIGNER-ECKART THEOREM (<HSO>)
 [Z] - ZERO BY POINT GROUP SYMMETRY
 [W] - ZERO BY THE WIGNER-ECKART THEOREM (<HSO>)
 [S] - ZERO BY SPIN ORTHOGONALITY (<R>)

 [Z]'S ARE NOT CALCULATED.


 CI STATE FORMAT:   N-(2S+1)G:B
 G- IRREP LABEL, B NUMBERS DEGENERATE COMPONENTS OF G
 N NUMBERS EQUIVALENT TERMS (2S+1)G:B

 STATE ID FORMAT: NCI*1000+IROOT,
 WHERE NCI IS THE NTH $DRT GROUP
 AND IROOT IS THE CI ROOT'S ORDINAL NUMBER.

 DIPOLE MOMENTS ARE IN E*BOHR UNITS. TO GET DEBYE, MULTIPLY BY 2.541766.

   < 1-1A    |R| 1-1A    > =      0.311127     -0.706265     -0.081802 [CCC]
 < 1-1A    (MS= 0.0)|HSO| 1-1A    (MS= 0.0)> =     0.0000    -0.0000I    [W]
  
   < 1-1A    |R| 2-1A    > =     -0.018381     -0.016877      0.040285 [CCC]
 < 1-1A    (MS= 0.0)|HSO| 2-1A    (MS= 0.0)> =     0.0000    -0.0000I    [W]
  
   < 1-1A    |R| 3-1A    > =     -0.024322     -0.003289     -0.034182 [CCC]
 < 1-1A    (MS= 0.0)|HSO| 3-1A    (MS= 0.0)> =     0.0000    -0.0000I    [W]
  
   < 1-1A    |R| 4-1A    > =     -0.000226      0.000677      0.000005 [CCC]
 < 1-1A    (MS= 0.0)|HSO| 4-1A    (MS= 0.0)> =     0.0000    -0.0000I    [W]
  
   < 2-1A    |R| 2-1A    > =      0.381204     -0.833098     -0.097493 [CCC]
 < 2-1A    (MS= 0.0)|HSO| 2-1A    (MS= 0.0)> =     0.0000    -0.0000I    [W]
  
   < 2-1A    |R| 3-1A    > =     -0.004642      0.006245      0.001948 [CCC]
 < 2-1A    (MS= 0.0)|HSO| 3-1A    (MS= 0.0)> =     0.0000    -0.0000I    [W]
  
   < 2-1A    |R| 4-1A    > =      0.025765      0.004005      0.031878 [CCC]
 < 2-1A    (MS= 0.0)|HSO| 4-1A    (MS= 0.0)> =     0.0000    -0.0000I    [W]
  
   < 3-1A    |R| 3-1A    > =      0.259542     -0.656071     -0.048549 [CCC]
 < 3-1A    (MS= 0.0)|HSO| 3-1A    (MS= 0.0)> =     0.0000    -0.0000I    [W]
  
   < 3-1A    |R| 4-1A    > =      0.015971      0.016794     -0.043318 [CCC]
 < 3-1A    (MS= 0.0)|HSO| 4-1A    (MS= 0.0)> =     0.0000    -0.0000I    [W]
  
   < 4-1A    |R| 4-1A    > =      0.330373     -0.782658     -0.063732 [CCC]
 < 4-1A    (MS= 0.0)|HSO| 4-1A    (MS= 0.0)> =     0.0000    -0.0000I    [W]
  
 CPU     0: STEP CPU TIME=     0.80 TOTAL CPU TIME=        113.0 (      1.9 MIN)
 TOTAL WALL CLOCK TIME=        113.0 SECONDS, CPU UTILIZATION IS   100.00%
   < 1-1A    |R| 1-3A    > =      0.000000      0.000000      0.000000 [SSS]
 < 1-1A    (MS= 0.0)|HSO| 1-3A    (MS= 0.0)> =     0.0000    -0.7684I    [C]
 < 1-1A    (MS= 0.0)|HSO| 1-3A    (MS= 1.0)> =    -0.1747    -0.3069I    [C]
 < 1-1A    (MS= 0.0)|HSO| 1-3A    (MS=-1.0)> =    -0.1747     0.3069I    [P]
  
   < 1-1A    |R| 2-3A    > =      0.000000      0.000000      0.000000 [SSS]
 < 1-1A    (MS= 0.0)|HSO| 2-3A    (MS= 0.0)> =     0.0000    49.8653I    [C]
 < 1-1A    (MS= 0.0)|HSO| 2-3A    (MS= 1.0)> =   -43.7018    45.5840I    [C]
 < 1-1A    (MS= 0.0)|HSO| 2-3A    (MS=-1.0)> =   -43.7018   -45.5840I    [P]
  
   < 1-1A    |R| 3-3A    > =      0.000000      0.000000      0.000000 [SSS]
 < 1-1A    (MS= 0.0)|HSO| 3-3A    (MS= 0.0)> =     0.0000    29.3110I    [C]
 < 1-1A    (MS= 0.0)|HSO| 3-3A    (MS= 1.0)> =    71.3584   -16.7364I    [C]
 < 1-1A    (MS= 0.0)|HSO| 3-3A    (MS=-1.0)> =    71.3584    16.7364I    [P]
  
   < 1-1A    |R| 4-3A    > =      0.000000      0.000000      0.000000 [SSS]
 < 1-1A    (MS= 0.0)|HSO| 4-3A    (MS= 0.0)> =     0.0000     0.5250I    [C]
 < 1-1A    (MS= 0.0)|HSO| 4-3A    (MS= 1.0)> =    -0.0768     0.3036I    [C]
 < 1-1A    (MS= 0.0)|HSO| 4-3A    (MS=-1.0)> =    -0.0768    -0.3036I    [P]
  
   < 2-1A    |R| 1-3A    > =      0.000000      0.000000      0.000000 [SSS]
 < 2-1A    (MS= 0.0)|HSO| 1-3A    (MS= 0.0)> =     0.0000   -49.8245I    [C]
 < 2-1A    (MS= 0.0)|HSO| 1-3A    (MS= 1.0)> =    43.7821   -45.5899I    [C]
 < 2-1A    (MS= 0.0)|HSO| 1-3A    (MS=-1.0)> =    43.7821    45.5899I    [P]
  
   < 2-1A    |R| 2-3A    > =      0.000000      0.000000      0.000000 [SSS]
 < 2-1A    (MS= 0.0)|HSO| 2-3A    (MS= 0.0)> =     0.0000    -0.3984I    [C]
 < 2-1A    (MS= 0.0)|HSO| 2-3A    (MS= 1.0)> =     0.6292    -0.4909I    [C]
 < 2-1A    (MS= 0.0)|HSO| 2-3A    (MS=-1.0)> =     0.6292     0.4909I    [P]
  
   < 2-1A    |R| 3-3A    > =      0.000000      0.000000      0.000000 [SSS]
 < 2-1A    (MS= 0.0)|HSO| 3-3A    (MS= 0.0)> =     0.0000    -0.5404I    [C]
 < 2-1A    (MS= 0.0)|HSO| 3-3A    (MS= 1.0)> =     0.9056    -0.6952I    [C]
 < 2-1A    (MS= 0.0)|HSO| 3-3A    (MS=-1.0)> =     0.9056     0.6952I    [P]
  
   < 2-1A    |R| 4-3A    > =      0.000000      0.000000      0.000000 [SSS]
 < 2-1A    (MS= 0.0)|HSO| 4-3A    (MS= 0.0)> =     0.0000   -33.8469I    [C]
 < 2-1A    (MS= 0.0)|HSO| 4-3A    (MS= 1.0)> =   -67.1304    12.4981I    [C]
 < 2-1A    (MS= 0.0)|HSO| 4-3A    (MS=-1.0)> =   -67.1304   -12.4981I    [P]
  
   < 3-1A    |R| 1-3A    > =      0.000000      0.000000      0.000000 [SSS]
 < 3-1A    (MS= 0.0)|HSO| 1-3A    (MS= 0.0)> =     0.0000   -29.6246I    [C]
 < 3-1A    (MS= 0.0)|HSO| 1-3A    (MS= 1.0)> =   -71.0873    16.4885I    [C]
 < 3-1A    (MS= 0.0)|HSO| 1-3A    (MS=-1.0)> =   -71.0873   -16.4885I    [P]
  
   < 3-1A    |R| 2-3A    > =      0.000000      0.000000      0.000000 [SSS]
 < 3-1A    (MS= 0.0)|HSO| 2-3A    (MS= 0.0)> =     0.0000     0.0461I    [C]
 < 3-1A    (MS= 0.0)|HSO| 2-3A    (MS= 1.0)> =    -1.2479     0.5764I    [C]
 < 3-1A    (MS= 0.0)|HSO| 2-3A    (MS=-1.0)> =    -1.2479    -0.5764I    [P]
  
   < 3-1A    |R| 3-3A    > =      0.000000      0.000000      0.000000 [SSS]
 < 3-1A    (MS= 0.0)|HSO| 3-3A    (MS= 0.0)> =     0.0000    -0.1489I    [C]
 < 3-1A    (MS= 0.0)|HSO| 3-3A    (MS= 1.0)> =    -0.6928     0.2524I    [C]
 < 3-1A    (MS= 0.0)|HSO| 3-3A    (MS=-1.0)> =    -0.6928    -0.2524I    [P]
  
   < 3-1A    |R| 4-3A    > =      0.000000      0.000000      0.000000 [SSS]
 < 3-1A    (MS= 0.0)|HSO| 4-3A    (MS= 0.0)> =     0.0000   -48.0411I    [C]
 < 3-1A    (MS= 0.0)|HSO| 4-3A    (MS= 1.0)> =    47.7242   -46.4268I    [C]
 < 3-1A    (MS= 0.0)|HSO| 4-3A    (MS=-1.0)> =    47.7242    46.4268I    [P]
  
   < 4-1A    |R| 1-3A    > =      0.000000      0.000000      0.000000 [SSS]
 < 4-1A    (MS= 0.0)|HSO| 1-3A    (MS= 0.0)> =     0.0000    -1.0928I    [C]
 < 4-1A    (MS= 0.0)|HSO| 1-3A    (MS= 1.0)> =    -0.1651    -0.4992I    [C]
 < 4-1A    (MS= 0.0)|HSO| 1-3A    (MS=-1.0)> =    -0.1651     0.4992I    [P]
  
   < 4-1A    |R| 2-3A    > =      0.000000      0.000000      0.000000 [SSS]
 < 4-1A    (MS= 0.0)|HSO| 2-3A    (MS= 0.0)> =     0.0000    34.1182I    [C]
 < 4-1A    (MS= 0.0)|HSO| 2-3A    (MS= 1.0)> =    66.8781   -12.2385I    [C]
 < 4-1A    (MS= 0.0)|HSO| 2-3A    (MS=-1.0)> =    66.8781    12.2385I    [P]
  
   < 4-1A    |R| 3-3A    > =      0.000000      0.000000      0.000000 [SSS]
 < 4-1A    (MS= 0.0)|HSO| 3-3A    (MS= 0.0)> =     0.0000    47.9813I    [C]
 < 4-1A    (MS= 0.0)|HSO| 3-3A    (MS= 1.0)> =   -47.7651    46.4296I    [C]
 < 4-1A    (MS= 0.0)|HSO| 3-3A    (MS=-1.0)> =   -47.7651   -46.4296I    [P]
  
   < 4-1A    |R| 4-3A    > =      0.000000      0.000000      0.000000 [SSS]
 < 4-1A    (MS= 0.0)|HSO| 4-3A    (MS= 0.0)> =     0.0000     0.2033I    [C]
 < 4-1A    (MS= 0.0)|HSO| 4-3A    (MS= 1.0)> =     0.0873     0.0681I    [C]
 < 4-1A    (MS= 0.0)|HSO| 4-3A    (MS=-1.0)> =     0.0873    -0.0681I    [P]
  
 CPU     0: STEP CPU TIME=     0.00 TOTAL CPU TIME=        113.0 (      1.9 MIN)
 TOTAL WALL CLOCK TIME=        113.0 SECONDS, CPU UTILIZATION IS   100.00%
   < 1-3A    |R| 1-3A    > =      0.311194     -0.706087     -0.082371 [CCC]
 < 1-3A    (MS= 1.0)|HSO| 1-3A    (MS= 1.0)> =     0.0000     0.0000I    [C]
 < 1-3A    (MS= 0.0)|HSO| 1-3A    (MS= 0.0)> =    -0.0000    -0.0000I    [W]
 < 1-3A    (MS=-1.0)|HSO| 1-3A    (MS=-1.0)> =    -0.0000    -0.0000I    [P]
 < 1-3A    (MS= 0.0)|HSO| 1-3A    (MS= 1.0)> =     0.0000     0.0000I    [C]
 < 1-3A    (MS= 1.0)|HSO| 1-3A    (MS= 0.0)> =    -0.0000     0.0000I    [P]
 < 1-3A    (MS=-1.0)|HSO| 1-3A    (MS= 0.0)> =     0.0000     0.0000I    [P]
 < 1-3A    (MS= 0.0)|HSO| 1-3A    (MS=-1.0)> =    -0.0000     0.0000I    [P]
  
   < 1-3A    |R| 2-3A    > =     -0.018823     -0.015624      0.040382 [CCC]
 < 1-3A    (MS= 1.0)|HSO| 2-3A    (MS= 1.0)> =     0.0000   -47.8988I    [C]
 < 1-3A    (MS= 0.0)|HSO| 2-3A    (MS= 0.0)> =    -0.0000     0.0000I    [W]
 < 1-3A    (MS=-1.0)|HSO| 2-3A    (MS=-1.0)> =    -0.0000    47.8988I    [P]
 < 1-3A    (MS= 0.0)|HSO| 2-3A    (MS= 1.0)> =   -47.9406    46.4566I    [C]
 < 1-3A    (MS= 1.0)|HSO| 2-3A    (MS= 0.0)> =    47.9406    46.4566I    [P]
 < 1-3A    (MS=-1.0)|HSO| 2-3A    (MS= 0.0)> =   -47.9406    46.4566I    [P]
 < 1-3A    (MS= 0.0)|HSO| 2-3A    (MS=-1.0)> =    47.9406    46.4566I    [P]
  
   < 1-3A    |R| 3-3A    > =     -0.024206     -0.004018     -0.034852 [CCC]
 < 1-3A    (MS= 1.0)|HSO| 3-3A    (MS= 1.0)> =     0.0000    33.9907I    [C]
 < 1-3A    (MS= 0.0)|HSO| 3-3A    (MS= 0.0)> =    -0.0000    -0.0000I    [W]
 < 1-3A    (MS=-1.0)|HSO| 3-3A    (MS=-1.0)> =    -0.0000   -33.9907I    [P]
 < 1-3A    (MS= 0.0)|HSO| 3-3A    (MS= 1.0)> =   -66.9590    12.3456I    [C]
 < 1-3A    (MS= 1.0)|HSO| 3-3A    (MS= 0.0)> =    66.9590    12.3456I    [P]
 < 1-3A    (MS=-1.0)|HSO| 3-3A    (MS= 0.0)> =   -66.9590    12.3456I    [P]
 < 1-3A    (MS= 0.0)|HSO| 3-3A    (MS=-1.0)> =    66.9590    12.3456I    [P]
  
   < 1-3A    |R| 4-3A    > =     -0.000912      0.000171      0.000098 [CCC]
 < 1-3A    (MS= 1.0)|HSO| 4-3A    (MS= 1.0)> =     0.0000    -0.4043I    [C]
 < 1-3A    (MS= 0.0)|HSO| 4-3A    (MS= 0.0)> =    -0.0000     0.0000I    [W]
 < 1-3A    (MS=-1.0)|HSO| 4-3A    (MS=-1.0)> =    -0.0000     0.4043I    [P]
 < 1-3A    (MS= 0.0)|HSO| 4-3A    (MS= 1.0)> =    -1.7554     0.9992I    [C]
 < 1-3A    (MS= 1.0)|HSO| 4-3A    (MS= 0.0)> =     1.7554     0.9992I    [P]
 < 1-3A    (MS=-1.0)|HSO| 4-3A    (MS= 0.0)> =    -1.7554     0.9992I    [P]
 < 1-3A    (MS= 0.0)|HSO| 4-3A    (MS=-1.0)> =     1.7554     0.9992I    [P]
  
   < 2-3A    |R| 2-3A    > =      0.380969     -0.833398     -0.096801 [CCC]
 < 2-3A    (MS= 1.0)|HSO| 2-3A    (MS= 1.0)> =     0.0000    -0.0000I    [C]
 < 2-3A    (MS= 0.0)|HSO| 2-3A    (MS= 0.0)> =    -0.0000     0.0000I    [W]
 < 2-3A    (MS=-1.0)|HSO| 2-3A    (MS=-1.0)> =    -0.0000     0.0000I    [P]
 < 2-3A    (MS= 0.0)|HSO| 2-3A    (MS= 1.0)> =     0.0000    -0.0000I    [C]
 < 2-3A    (MS= 1.0)|HSO| 2-3A    (MS= 0.0)> =    -0.0000    -0.0000I    [P]
 < 2-3A    (MS=-1.0)|HSO| 2-3A    (MS= 0.0)> =     0.0000    -0.0000I    [P]
 < 2-3A    (MS= 0.0)|HSO| 2-3A    (MS=-1.0)> =    -0.0000    -0.0000I    [P]
  
   < 2-3A    |R| 3-3A    > =     -0.005312      0.006642      0.002083 [CCC]
 < 2-3A    (MS= 1.0)|HSO| 3-3A    (MS= 1.0)> =     0.0000     1.2859I    [C]
 < 2-3A    (MS= 0.0)|HSO| 3-3A    (MS= 0.0)> =    -0.0000    -0.0000I    [W]
 < 2-3A    (MS=-1.0)|HSO| 3-3A    (MS=-1.0)> =    -0.0000    -1.2859I    [P]
 < 2-3A    (MS= 0.0)|HSO| 3-3A    (MS= 1.0)> =    -0.2071    -0.5789I    [C]
 < 2-3A    (MS= 1.0)|HSO| 3-3A    (MS= 0.0)> =     0.2071    -0.5789I    [P]
 < 2-3A    (MS=-1.0)|HSO| 3-3A    (MS= 0.0)> =    -0.2071    -0.5789I    [P]
 < 2-3A    (MS= 0.0)|HSO| 3-3A    (MS=-1.0)> =     0.2071    -0.5789I    [P]
  
   < 2-3A    |R| 4-3A    > =      0.025820      0.004044      0.031536 [CCC]
 < 2-3A    (MS= 1.0)|HSO| 4-3A    (MS= 1.0)> =     0.0000   -29.4384I    [C]
 < 2-3A    (MS= 0.0)|HSO| 4-3A    (MS= 0.0)> =    -0.0000     0.0000I    [W]
 < 2-3A    (MS=-1.0)|HSO| 4-3A    (MS=-1.0)> =    -0.0000    29.4384I    [P]
 < 2-3A    (MS= 0.0)|HSO| 4-3A    (MS= 1.0)> =    71.2333   -16.6324I    [C]
 < 2-3A    (MS= 1.0)|HSO| 4-3A    (MS= 0.0)> =   -71.2333   -16.6324I    [P]
 < 2-3A    (MS=-1.0)|HSO| 4-3A    (MS= 0.0)> =    71.2333   -16.6324I    [P]
 < 2-3A    (MS= 0.0)|HSO| 4-3A    (MS=-1.0)> =   -71.2333   -16.6324I    [P]
  
   < 3-3A    |R| 3-3A    > =      0.258302     -0.656433     -0.048964 [CCC]
 < 3-3A    (MS= 1.0)|HSO| 3-3A    (MS= 1.0)> =     0.0000     0.0000I    [C]
 < 3-3A    (MS= 0.0)|HSO| 3-3A    (MS= 0.0)> =    -0.0000    -0.0000I    [W]
 < 3-3A    (MS=-1.0)|HSO| 3-3A    (MS=-1.0)> =    -0.0000    -0.0000I    [P]
 < 3-3A    (MS= 0.0)|HSO| 3-3A    (MS= 1.0)> =    -0.0000     0.0000I    [C]
 < 3-3A    (MS= 1.0)|HSO| 3-3A    (MS= 0.0)> =     0.0000     0.0000I    [P]
 < 3-3A    (MS=-1.0)|HSO| 3-3A    (MS= 0.0)> =    -0.0000     0.0000I    [P]
 < 3-3A    (MS= 0.0)|HSO| 3-3A    (MS=-1.0)> =     0.0000     0.0000I    [P]
  
   < 3-3A    |R| 4-3A    > =      0.015448      0.017076     -0.043199 [CCC]
 < 3-3A    (MS= 1.0)|HSO| 4-3A    (MS= 1.0)> =     0.0000    49.9321I    [C]
 < 3-3A    (MS= 0.0)|HSO| 4-3A    (MS= 0.0)> =    -0.0000    -0.0000I    [W]
 < 3-3A    (MS=-1.0)|HSO| 4-3A    (MS=-1.0)> =    -0.0000   -49.9321I    [P]
 < 3-3A    (MS= 0.0)|HSO| 4-3A    (MS= 1.0)> =    43.5306   -45.5393I    [C]
 < 3-3A    (MS= 1.0)|HSO| 4-3A    (MS= 0.0)> =   -43.5306   -45.5393I    [P]
 < 3-3A    (MS=-1.0)|HSO| 4-3A    (MS= 0.0)> =    43.5306   -45.5393I    [P]
 < 3-3A    (MS= 0.0)|HSO| 4-3A    (MS=-1.0)> =   -43.5306   -45.5393I    [P]
  
   < 4-3A    |R| 4-3A    > =      0.330700     -0.782601     -0.063652 [CCC]
 < 4-3A    (MS= 1.0)|HSO| 4-3A    (MS= 1.0)> =     0.0000     0.0000I    [C]
 < 4-3A    (MS= 0.0)|HSO| 4-3A    (MS= 0.0)> =    -0.0000    -0.0000I    [W]
 < 4-3A    (MS=-1.0)|HSO| 4-3A    (MS=-1.0)> =    -0.0000    -0.0000I    [P]
 < 4-3A    (MS= 0.0)|HSO| 4-3A    (MS= 1.0)> =     0.0000     0.0000I    [C]
 < 4-3A    (MS= 1.0)|HSO| 4-3A    (MS= 0.0)> =    -0.0000     0.0000I    [P]
 < 4-3A    (MS=-1.0)|HSO| 4-3A    (MS= 0.0)> =     0.0000     0.0000I    [P]
 < 4-3A    (MS= 0.0)|HSO| 4-3A    (MS=-1.0)> =    -0.0000     0.0000I    [P]
  
 CPU     0: STEP CPU TIME=     0.00 TOTAL CPU TIME=        113.0 (      1.9 MIN)
 TOTAL WALL CLOCK TIME=        113.0 SECONDS, CPU UTILIZATION IS   100.00%

 >>> DIMENSION OF HSO MATRIX =      16
     LARGEST NUMBER OF WALKS =      10

     THE MAX HSO MATRIX ELEMENT ABSOLUTE ERROR IS 7.33E-03 CM-1.
     TO DECREASE THE ERROR MAKE SYMTOL SMALLER.

     CI   ADIABATIC STATES (CM-1 UNIT) ---
             0.000       2382.986       2762.530       5213.445         -2.261
            -2.261         -2.261       2321.050       2321.050       2321.050
          2775.282       2775.282       2775.282       5148.897       5148.897
          5148.897

 WEIGHTS OF SO   CI   STATES ---

 STATE   1: RELATIVE E=        -11.118 CM-1; WEIGHT = 0.879  2001
         1.0000
          1      2      3      4      5      6      7      8
         0.1179 0.0002 0.0004 0.0000 0.8787 0.0019 0.0009 0.0000

 STATE   2: RELATIVE E=        -10.859 CM-1; WEIGHT = 0.992  2001
         1.0000
          1      2      3      4      5      6      7      8
         0.0051 0.0015 0.0011 0.0000 0.9916 0.0003 0.0005 0.0000

 STATE   3: RELATIVE E=        -10.824 CM-1; WEIGHT = 0.996  2001
         1.0000
          1      2      3      4      5      6      7      8
         0.0003 0.0001 0.0000 0.0000 0.9963 0.0020 0.0013 0.0000

 STATE   4: RELATIVE E=         -8.330 CM-1; WEIGHT = 0.873  1001
         1.0000
          1      2      3      4      5      6      7      8
         0.8733 0.0001 0.0000 0.0000 0.1232 0.0019 0.0014 0.0000

 STATE   5: RELATIVE E=       2321.756 CM-1; WEIGHT = 0.996  2002
         1.0000
          1      2      3      4      5      6      7      8
         0.0008 0.0001 0.0000 0.0001 0.0013 0.9963 0.0000 0.0014

 STATE   6: RELATIVE E=       2321.773 CM-1; WEIGHT = 0.996  2002
         1.0000
          1      2      3      4      5      6      7      8
         0.0000 0.0000 0.0000 0.0000 0.0021 0.9965 0.0000 0.0014

 STATE   7: RELATIVE E=       2321.939 CM-1; WEIGHT = 0.997  2002
         1.0000
          1      2      3      4      5      6      7      8
         0.0011 0.0003 0.0000 0.0011 0.0008 0.9966 0.0000 0.0001

 STATE   8: RELATIVE E=       2383.604 CM-1; WEIGHT = 0.996  1002
         1.0000
          1      2      3      4      5      6      7      8
         0.0000 0.9964 0.0000 0.0000 0.0018 0.0004 0.0000 0.0014

 STATE   9: RELATIVE E=       2761.943 CM-1; WEIGHT = 0.990  1003
         1.0000
          1      2      3      4      5      6      7      8
         0.0000 0.0000 0.9900 0.0000 0.0015 0.0000 0.0065 0.0019

 STATE  10: RELATIVE E=       2774.635 CM-1; WEIGHT = 0.996  2003
         1.0000
          1      2      3      4      5      6      7      8
         0.0004 0.0000 0.0008 0.0003 0.0009 0.0000 0.9962 0.0015

 STATE  11: RELATIVE E=       2774.651 CM-1; WEIGHT = 0.997  2003
         1.0000
          1      2      3      4      5      6      7      8
         0.0000 0.0000 0.0000 0.0000 0.0013 0.0000 0.9968 0.0018

 STATE  12: RELATIVE E=       2774.988 CM-1; WEIGHT = 0.991  2003
         1.0000
          1      2      3      4      5      6      7      8
         0.0011 0.0000 0.0057 0.0016 0.0004 0.0000 0.9907 0.0003

 STATE  13: RELATIVE E=       5157.288 CM-1; WEIGHT = 0.997  2004
         1.0000
          1      2      3      4      5      6      7      8
         0.0000 0.0006 0.0019 0.0000 0.0000 0.0007 0.0001 0.9967

 STATE  14: RELATIVE E=       5157.369 CM-1; WEIGHT = 0.997  2004
         1.0000
          1      2      3      4      5      6      7      8
         0.0000 0.0000 0.0000 0.0000 0.0000 0.0014 0.0018 0.9967

 STATE  15: RELATIVE E=       5157.431 CM-1; WEIGHT = 0.997  2004
         1.0000
          1      2      3      4      5      6      7      8
         0.0000 0.0008 0.0000 0.0000 0.0000 0.0007 0.0018 0.9967

 STATE  16: RELATIVE E=       5221.617 CM-1; WEIGHT = 0.997  1004
         1.0000
          1      2      3      4      5      6      7      8
         0.0000 0.0000 0.0000 0.9969 0.0000 0.0012 0.0019 0.0000


 -----------------------------------------------------------
 EIGENVALUES AND EIGENVECTORS OF THE SO   CI   HAMILTONIAN
 -----------------------------------------------------------

                          1          2          3          4          5
   STATE ENERGY ---      -11.12     -10.86     -10.82      -8.33    2321.76
       STATE ID ---       2001       2001       2001       1001       2002

    1< 1>  1(  0.0) R   0.343329  -0.071230  -0.016669   0.934530  -0.028908
                   I   0.000000   0.000000   0.000000   0.000000   0.000000
    2< 2>  1(  0.0) R   0.014428  -0.038486  -0.008239  -0.008391  -0.009279
                   I  -0.000000  -0.000000   0.000000  -0.000000   0.000000
    3< 3>  1(  0.0) R   0.020278   0.032445   0.003239  -0.004917   0.000457
                   I   0.000000   0.000000  -0.000000   0.000000  -0.000000
    4< 4>  1(  0.0) R  -0.000227   0.000224  -0.001359  -0.000897   0.011169
                   I   0.000000   0.000000  -0.000000   0.000000  -0.000000
    5< 1>  3(  1.0) R   0.273890   0.625691  -0.169321  -0.055949  -0.009445
                   I  -0.201406   0.263771   0.614118   0.105044   0.019104
    6< 1>  3(  0.0) R  -0.000000  -0.000000   0.000000  -0.000000  -0.000000
                   I  -0.804715   0.263538  -0.429763   0.308060  -0.019059
    7< 1>  3( -1.0) R   0.273890   0.625691  -0.169321  -0.055949  -0.009445
                   I   0.201406  -0.263771  -0.614118  -0.105044  -0.019104
    8< 2>  3(  1.0) R   0.018346  -0.001130   0.020910   0.013570  -0.094138
                   I  -0.015472  -0.008821  -0.005698   0.025837   0.367378
    9< 2>  3(  0.0) R  -0.000000  -0.000000   0.000000  -0.000000  -0.000000
                   I   0.026594   0.012587  -0.032403   0.013449   0.841824
   10< 2>  3( -1.0) R   0.018346  -0.001130   0.020910   0.013570  -0.094138
                   I   0.015472   0.008821   0.005698  -0.025837  -0.367378
   11< 3>  3(  1.0) R  -0.002767  -0.002540  -0.005164  -0.026655   0.000659
                   I  -0.018075   0.014431  -0.012315   0.001119  -0.000233
   12< 3>  3(  0.0) R  -0.000000  -0.000000   0.000000  -0.000000   0.000000
                   I   0.015753  -0.007891  -0.031245   0.004283  -0.001322
   13< 3>  3( -1.0) R  -0.002767  -0.002540  -0.005164  -0.026655   0.000659
                   I   0.018075  -0.014431   0.012315  -0.001119   0.000233
   14< 4>  3(  1.0) R   0.000457  -0.001051  -0.000300   0.000117   0.008541
                   I  -0.001054  -0.000474   0.000359  -0.000369  -0.020260
   15< 4>  3(  0.0) R  -0.000000  -0.000000   0.000000  -0.000000   0.000000
                   I  -0.000807   0.000058  -0.000870   0.001219   0.019661
   16< 4>  3( -1.0) R   0.000457  -0.001051  -0.000300   0.000117   0.008541
                   I   0.001054   0.000474  -0.000359   0.000369   0.020260

                          6          7          8          9         10
   STATE ENERGY ---     2321.77    2321.94    2383.60    2761.94    2774.64
       STATE ID ---       2002       2002       1002       1003       2003

    1< 1>  1(  0.0) R   0.000832  -0.032993  -0.000944  -0.003251  -0.019167
                   I   0.000000   0.000000   0.000000   0.000000   0.000000
    2< 2>  1(  0.0) R   0.000945  -0.016903   0.998208  -0.000886   0.000681
                   I   0.000000   0.000000   0.000000  -0.000000   0.000000
    3< 3>  1(  0.0) R  -0.001512   0.004357   0.001322  -0.994982   0.027480
                   I  -0.000000  -0.000000   0.000000   0.000000   0.000000
    4< 4>  1(  0.0) R  -0.000508  -0.033316  -0.000644  -0.002716   0.016151
                   I  -0.000000  -0.000000  -0.000000  -0.000000   0.000000
    5< 1>  3(  1.0) R  -0.021764   0.006446   0.018364   0.025721  -0.007284
                   I   0.005859  -0.015529   0.018873   0.005438   0.018242
    6< 1>  3(  0.0) R  -0.000000  -0.000000  -0.000000  -0.000000   0.000000
                   I   0.032321   0.015002   0.020954  -0.010307  -0.012181
    7< 1>  3( -1.0) R  -0.021764   0.006446   0.018364   0.025721  -0.007284
                   I  -0.005859   0.015529  -0.018873  -0.005438  -0.018242
    8< 2>  3(  1.0) R   0.247670   0.654298   0.009928   0.003119   0.000686
                   I  -0.544257   0.258881   0.008417   0.000481  -0.000806
    9< 2>  3(  0.0) R  -0.000000  -0.000000   0.000000   0.000000  -0.000000
                   I   0.530446  -0.079712   0.005870   0.000869  -0.001081
   10< 2>  3( -1.0) R   0.247670   0.654298   0.009928   0.003119   0.000686
                   I   0.544257  -0.258881  -0.008417  -0.000481   0.000806
   11< 3>  3(  1.0) R   0.002018   0.000543  -0.002608  -0.054511  -0.241797
                   I   0.001365   0.002702  -0.001016  -0.016120   0.216168
   12< 3>  3(  0.0) R   0.000000   0.000000   0.000000  -0.000000   0.000000
                   I  -0.000519  -0.001329  -0.002147   0.008939   0.886448
   13< 3>  3( -1.0) R   0.002018   0.000543  -0.002608  -0.054511  -0.241797
                   I  -0.001365  -0.002702   0.001016   0.016120  -0.216168
   14< 4>  3(  1.0) R  -0.002542   0.001675   0.024313   0.020393   0.011913
                   I  -0.015848  -0.004917   0.004230   0.017968  -0.021857
   15< 4>  3(  0.0) R   0.000000   0.000000   0.000000   0.000000  -0.000000
                   I  -0.030372   0.005557  -0.011884   0.021528   0.016542
   16< 4>  3( -1.0) R  -0.002542   0.001675   0.024313   0.020393   0.011913
                   I   0.015848   0.004917  -0.004230  -0.017968   0.021857

                         11         12         13         14         15
   STATE ENERGY ---     2774.65    2774.99    5157.29    5157.37    5157.43
       STATE ID ---       2003       2003       2004       2004       2004

    1< 1>  1(  0.0) R   0.002249   0.033399   0.000100  -0.001353  -0.000103
                   I   0.000000   0.000000  -0.000000   0.000000   0.000000
    2< 2>  1(  0.0) R  -0.001597   0.004159   0.023944  -0.000320   0.028052
                   I   0.000000   0.000000  -0.000000  -0.000000  -0.000000
    3< 3>  1(  0.0) R  -0.006684  -0.075771  -0.043798   0.000016   0.005499
                   I   0.000000   0.000000   0.000000   0.000000   0.000000
    4< 4>  1(  0.0) R  -0.003180   0.039889  -0.000641   0.001107   0.003913
                   I   0.000000   0.000000   0.000000   0.000000  -0.000000
    5< 1>  3(  1.0) R   0.005362  -0.002854   0.001130  -0.000068  -0.000140
                   I   0.013582   0.011852   0.000255   0.000302   0.000969
    6< 1>  3(  0.0) R   0.000000  -0.000000  -0.000000  -0.000000   0.000000
                   I   0.030189  -0.011949  -0.000207  -0.000970   0.001014
    7< 1>  3( -1.0) R   0.005362  -0.002854   0.001130  -0.000068  -0.000140
                   I  -0.013582  -0.011852  -0.000255  -0.000302  -0.000969
    8< 2>  3(  1.0) R   0.001892   0.000040  -0.006458   0.002263   0.006534
                   I   0.001616   0.002136   0.014471   0.016617  -0.014093
    9< 2>  3(  0.0) R  -0.000000  -0.000000  -0.000000  -0.000000   0.000000
                   I  -0.000546  -0.001721  -0.014970   0.029581   0.015134
   10< 2>  3( -1.0) R   0.001892   0.000040  -0.006458   0.002263   0.006534
                   I  -0.001616  -0.002136  -0.014471  -0.016617   0.014093
   11< 3>  3(  1.0) R   0.269051   0.603693   0.001805  -0.022012   0.009852
                   I  -0.577958   0.342584  -0.003971   0.005365  -0.022617
   12< 3>  3(  0.0) R   0.000000  -0.000000   0.000000  -0.000000   0.000000
                   I   0.428849   0.164685   0.004237   0.028491   0.023767
   13< 3>  3( -1.0) R   0.269051   0.603693   0.001805  -0.022012   0.009852
                   I   0.577958  -0.342584   0.003971  -0.005365   0.022617
   14< 4>  3(  1.0) R   0.020476  -0.002385  -0.508387  -0.234810  -0.429822
                   I  -0.002068   0.011230  -0.416367   0.533465   0.201033
   15< 4>  3(  0.0) R  -0.000000   0.000000  -0.000000  -0.000000   0.000000
                   I  -0.031301  -0.009005  -0.364808  -0.563274   0.739154
   16< 4>  3( -1.0) R   0.020476  -0.002385  -0.508387  -0.234810  -0.429822
                   I   0.002068  -0.011230   0.416367  -0.533465  -0.201033

                         16
   STATE ENERGY ---     5221.62
       STATE ID ---       1004

    1< 1>  1(  0.0) R  -0.000891
                   I   0.000000
    2< 2>  1(  0.0) R  -0.000102
                   I   0.000000
    3< 3>  1(  0.0) R  -0.000057
                   I  -0.000000
    4< 4>  1(  0.0) R   0.998436
                   I  -0.000000
    5< 1>  3(  1.0) R   0.000283
                   I  -0.000606
    6< 1>  3(  0.0) R   0.000000
                   I   0.000933
    7< 1>  3( -1.0) R   0.000283
                   I   0.000606
    8< 2>  3(  1.0) R   0.023033
                   I   0.004251
    9< 2>  3(  0.0) R  -0.000000
                   I  -0.011847
   10< 2>  3( -1.0) R   0.023033
                   I  -0.004251
   11< 3>  3(  1.0) R  -0.019533
                   I  -0.018919
   12< 3>  3(  0.0) R  -0.000000
                   I  -0.019715
   13< 3>  3( -1.0) R  -0.019533
                   I   0.018919
   14< 4>  3(  1.0) R   0.001617
                   I  -0.001642
   15< 4>  3(  0.0) R  -0.000000
                   I  -0.002513
   16< 4>  3( -1.0) R   0.001617
                   I   0.001642

   SPIN-MIXED   CI   STATES (CM-1 UNIT) ---
 (RELATIVE TO THE LOWEST SPIN-MIXED STATE)
           0.000          0.260          0.294          2.789       2332.875
        2332.892       2333.057       2394.722       2773.062       2785.754
        2785.769       2786.106       5168.407       5168.488       5168.549
        5232.735

   SPIN-MIXED   CI   STATES (CM-1 UNIT) ---
      1(   2001)     2(   2001)     3(   2001)     4(   1001)     5(   2002)
         -11.118        -10.859        -10.824         -8.330       2321.756
      6(   2002)     7(   2002)     8(   1002)     9(   1003)    10(   2003)
        2321.773       2321.939       2383.604       2761.943       2774.635
     11(   2003)    12(   2003)    13(   2004)    14(   2004)    15(   2004)
        2774.651       2774.988       5157.288       5157.369       5157.431
     16(   1004)
        5221.617

 NON-ZERO   CI   SPIN-ORBIT COUPLING CONSTANTS (CM-1)
 ---------------------------------------------------------------------
 MUL1(CI)|MUL2(CI)| CI ROOT 1 | CI ROOT 2 |    FULL     | 1E ONLY
 ---------------------------------------------------------------------
  1 ( 1) | 3 ( 2) |     1     |     1     |         0.92|
  1 ( 1) | 3 ( 2) |     1     |     2     |       102.28|
  1 ( 1) | 3 ( 2) |     1     |     3     |       107.72|
  1 ( 1) | 3 ( 2) |     1     |     4     |         0.69|
  1 ( 1) | 3 ( 2) |     2     |     1     |       102.34|
  1 ( 1) | 3 ( 2) |     2     |     2     |         1.20|
  1 ( 1) | 3 ( 2) |     2     |     3     |         1.70|
  1 ( 1) | 3 ( 2) |     2     |     4     |       102.33|
  1 ( 1) | 3 ( 2) |     3     |     1     |       107.37|
  1 ( 1) | 3 ( 2) |     3     |     2     |         1.94|
  1 ( 1) | 3 ( 2) |     3     |     3     |         1.05|
  1 ( 1) | 3 ( 2) |     3     |     4     |       105.71|
  1 ( 1) | 3 ( 2) |     4     |     1     |         1.32|
  1 ( 1) | 3 ( 2) |     4     |     2     |       102.02|
  1 ( 1) | 3 ( 2) |     4     |     3     |       105.72|
  1 ( 1) | 3 ( 2) |     4     |     4     |         0.26|
  3 ( 2) | 3 ( 2) |     1     |     2     |       149.72|
  3 ( 2) | 3 ( 2) |     1     |     3     |       144.41|
  3 ( 2) | 3 ( 2) |     1     |     4     |         4.08|
  3 ( 2) | 3 ( 2) |     2     |     3     |         2.20|
  3 ( 2) | 3 ( 2) |     2     |     4     |       152.11|
  3 ( 2) | 3 ( 2) |     3     |     4     |       144.43|
 ---------------------------------------------------------------------


 ***** START CALCULATING TRANSITION MOMENT AMONG SPIN-MIXED   CI   STATES *****

 NUMBER OF ORBITALS            =    4
 DIMENSION OF HSO MATRIX       =   16
 NUMBER OF SPIN-MULTIPLICITIES =    2

 NOTE THAT T(X),T(Y),T(Z) ARE COMPLEX NUMBERS.


        STATES         ENERGY DIFF.         T(X)                   T(Y)                   T(Z)              TM
    1( 2001)   1( 2001)        0.00    0.31125   -0.00000I   -0.70629    0.00000I   -0.08229    0.00000I    0.77620
    1( 2001)   2( 2001)        0.26   -0.00001    0.00000I    0.00002   -0.00000I    0.00001    0.00000I    0.00002
    1( 2001)   3( 2001)        0.29   -0.00000    0.00000I    0.00000   -0.00000I    0.00000   -0.00000I    0.00000
    1( 2001)   4( 1001)        2.79   -0.00001    0.00000I   -0.00006   -0.00000I    0.00018   -0.00000I    0.00018
    1( 2001)   5( 2002)     2332.87    0.01714    0.00000I    0.01286   -0.00000I   -0.03579   -0.00000I    0.04171
    1( 2001)   6( 2002)     2332.89    0.00398    0.00000I   -0.00381   -0.00000I   -0.00344   -0.00000I    0.00649
    1( 2001)   7( 2002)     2333.06   -0.00491    0.00000I   -0.00674   -0.00000I    0.01236   -0.00000I    0.01491
    1( 2001)   8( 1002)     2394.72   -0.00537    0.00000I   -0.00750   -0.00000I    0.01355    0.00000I    0.01639
    1( 2001)   9( 1003)     2773.06    0.01014   -0.00000I    0.00016    0.00000I    0.01215   -0.00000I    0.01583
    1( 2001)  10( 2003)     2785.75    0.02195    0.00000I    0.00418   -0.00000I    0.03259   -0.00000I    0.03951
    1( 2001)  11( 2003)     2785.77   -0.00242   -0.00000I    0.00142   -0.00000I   -0.00018   -0.00000I    0.00281
    1( 2001)  12( 2003)     2786.11   -0.00017    0.00000I   -0.00080    0.00000I   -0.00160    0.00000I    0.00180
    1( 2001)  13( 2004)     5168.41   -0.00020    0.00000I    0.00005   -0.00000I   -0.00001    0.00000I    0.00020
    1( 2001)  14( 2004)     5168.49   -0.00011    0.00000I    0.00005   -0.00000I    0.00000   -0.00000I    0.00012
    1( 2001)  15( 2004)     5168.55    0.00082   -0.00000I   -0.00015    0.00000I   -0.00009    0.00000I    0.00084
    1( 2001)  16( 1004)     5232.74   -0.00007    0.00000I    0.00024    0.00000I   -0.00003    0.00000I    0.00026
    2( 2001)   2( 2001)        0.00    0.31126    0.00000I   -0.70627   -0.00000I   -0.08236    0.00000I    0.77620
    2( 2001)   4( 1001)        2.53   -0.00003    0.00000I    0.00007   -0.00000I    0.00003   -0.00000I    0.00008
    2( 2001)   5( 2002)     2332.61   -0.00534   -0.00000I   -0.00525   -0.00000I    0.01203    0.00000I    0.01417
    2( 2001)   6( 2002)     2332.63   -0.00192   -0.00000I   -0.00470   -0.00000I    0.00620    0.00000I    0.00802
    2( 2001)   7( 2002)     2332.80   -0.01814    0.00000I   -0.01381   -0.00000I    0.03801   -0.00000I    0.04433
    2( 2001)   8( 1002)     2394.46   -0.00181    0.00000I    0.00604   -0.00000I   -0.00133   -0.00000I    0.00644
    2( 2001)   9( 1003)     2772.80    0.00146   -0.00000I   -0.00138    0.00000I   -0.00068   -0.00000I    0.00212
    2( 2001)  10( 2003)     2785.49   -0.00117    0.00000I   -0.00006    0.00000I   -0.00143    0.00000I    0.00185
    2( 2001)  11( 2003)     2785.51   -0.00254    0.00000I   -0.00161    0.00000I   -0.00564    0.00000I    0.00639
    2( 2001)  12( 2003)     2785.85   -0.02407    0.00000I   -0.00378    0.00000I   -0.03439    0.00000I    0.04215
    2( 2001)  13( 2004)     5168.15    0.00088   -0.00000I   -0.00017    0.00000I   -0.00008    0.00000I    0.00090
    2( 2001)  14( 2004)     5168.23    0.00011   -0.00000I    0.00003    0.00000I   -0.00005    0.00000I    0.00012
    2( 2001)  15( 2004)     5168.29    0.00022   -0.00000I   -0.00005    0.00000I   -0.00002    0.00000I    0.00023
    2( 2001)  16( 1004)     5232.48   -0.00003   -0.00000I    0.00007    0.00000I   -0.00012    0.00000I    0.00014
    3( 2001)   3( 2001)        0.00    0.31126    0.00000I   -0.70627    0.00000I   -0.08235   -0.00000I    0.77619
    3( 2001)   4( 1001)        2.49   -0.00001   -0.00000I    0.00001    0.00000I    0.00000    0.00000I    0.00001
    3( 2001)   5( 2002)     2332.58   -0.00456    0.00000I    0.00236    0.00000I    0.00533   -0.00000I    0.00741
    3( 2001)   6( 2002)     2332.60    0.01850    0.00000I    0.01541    0.00000I   -0.03974   -0.00000I    0.04647
    3( 2001)   7( 2002)     2332.76   -0.00059    0.00000I   -0.00560    0.00000I    0.00478   -0.00000I    0.00738
    3( 2001)   8( 1002)     2394.43   -0.00034   -0.00000I    0.00127    0.00000I   -0.00034    0.00000I    0.00136
    3( 2001)   9( 1003)     2772.77   -0.00018    0.00000I   -0.00015   -0.00000I   -0.00044    0.00000I    0.00050
    3( 2001)  10( 2003)     2785.46    0.00270   -0.00000I   -0.00166   -0.00000I    0.00008   -0.00000I    0.00317
    3( 2001)  11( 2003)     2785.47    0.02400   -0.00000I    0.00387   -0.00000I    0.03442   -0.00000I    0.04214
    3( 2001)  12( 2003)     2785.81   -0.00267   -0.00000I   -0.00152    0.00000I   -0.00564   -0.00000I    0.00642
    3( 2001)  13( 2004)     5168.11    0.00013   -0.00000I    0.00002   -0.00000I   -0.00005    0.00000I    0.00014
    3( 2001)  14( 2004)     5168.19   -0.00089    0.00000I    0.00017   -0.00000I    0.00009   -0.00000I    0.00091
    3( 2001)  15( 2004)     5168.25   -0.00008    0.00000I    0.00005   -0.00000I   -0.00000    0.00000I    0.00010
    3( 2001)  16( 1004)     5232.44   -0.00000   -0.00000I    0.00001    0.00000I   -0.00002   -0.00000I    0.00002
    4( 1001)   4( 1001)        0.00    0.31119   -0.00000I   -0.70642   -0.00000I   -0.08184   -0.00000I    0.77625
    4( 1001)   5( 2002)     2330.09   -0.00451   -0.00000I   -0.00877    0.00000I    0.01330    0.00000I    0.01656
    4( 1001)   6( 2002)     2330.10   -0.00134   -0.00000I    0.00138    0.00000I    0.00108    0.00000I    0.00220
    4( 1001)   7( 2002)     2330.27    0.00332   -0.00000I   -0.00316    0.00000I   -0.00306    0.00000I    0.00551
    4( 1001)   8( 1002)     2391.93   -0.01775   -0.00000I   -0.01490   -0.00000I    0.03792    0.00000I    0.04444
    4( 1001)   9( 1003)     2770.27    0.02213   -0.00000I    0.00346   -0.00000I    0.03197   -0.00000I    0.03904
    4( 1001)  10( 2003)     2782.96   -0.01002   -0.00000I   -0.00052    0.00000I   -0.01234    0.00000I    0.01591
    4( 1001)  11( 2003)     2782.98    0.00147   -0.00000I   -0.00071    0.00000I    0.00040    0.00000I    0.00168
    4( 1001)  12( 2003)     2783.32    0.00172   -0.00000I   -0.00130   -0.00000I   -0.00027   -0.00000I    0.00217
    4( 1001)  13( 2004)     5165.62    0.00006   -0.00000I    0.00001   -0.00000I   -0.00009    0.00000I    0.00011
    4( 1001)  14( 2004)     5165.70    0.00003   -0.00000I   -0.00001    0.00000I   -0.00000    0.00000I    0.00003
    4( 1001)  15( 2004)     5165.76   -0.00032    0.00000I    0.00006   -0.00000I    0.00003    0.00000I    0.00032
    4( 1001)  16( 1004)     5229.95   -0.00022   -0.00000I    0.00064    0.00000I    0.00001   -0.00000I    0.00067
    5( 2002)   5( 2002)        0.00    0.38076   -0.00000I   -0.83308   -0.00000I   -0.09673   -0.00000I    0.92106
    5( 2002)   7( 2002)        0.18   -0.00000   -0.00000I    0.00000    0.00000I    0.00000    0.00000I    0.00000
    5( 2002)   8( 1002)       61.85   -0.00000   -0.00000I    0.00003    0.00000I   -0.00003    0.00000I    0.00005
    5( 2002)   9( 1003)      440.19   -0.00001   -0.00000I   -0.00002    0.00000I   -0.00002    0.00000I    0.00003
    5( 2002)  10( 2003)      452.88   -0.00506    0.00000I    0.00633   -0.00000I    0.00199   -0.00000I    0.00834
    5( 2002)  11( 2003)      452.89    0.00057    0.00000I   -0.00069   -0.00000I   -0.00020   -0.00000I    0.00092
    5( 2002)  12( 2003)      453.23   -0.00149    0.00000I    0.00187   -0.00000I    0.00059   -0.00000I    0.00246
    5( 2002)  13( 2004)     2835.53   -0.01346    0.00000I   -0.00205   -0.00000I   -0.01632    0.00000I    0.02126
    5( 2002)  14( 2004)     2835.61    0.00067    0.00000I   -0.00179    0.00000I   -0.00238    0.00000I    0.00305
    5( 2002)  15( 2004)     2835.67    0.02208   -0.00000I    0.00342    0.00000I    0.02690   -0.00000I    0.03497
    5( 2002)  16( 1004)     2899.86   -0.00075   -0.00000I    0.00032    0.00000I   -0.00011   -0.00000I    0.00082
    6( 2002)   6( 2002)        0.00    0.38076    0.00000I   -0.83307   -0.00000I   -0.09673    0.00000I    0.92105
    6( 2002)   8( 1002)       61.83    0.00000   -0.00000I   -0.00001    0.00000I    0.00000   -0.00000I    0.00001
    6( 2002)   9( 1003)      440.17    0.00004   -0.00000I   -0.00006    0.00000I   -0.00002    0.00000I    0.00008
    6( 2002)  10( 2003)      452.86   -0.00047    0.00000I    0.00053   -0.00000I    0.00016   -0.00000I    0.00073
    6( 2002)  11( 2003)      452.88   -0.00529    0.00000I    0.00662   -0.00000I    0.00208   -0.00000I    0.00872
    6( 2002)  12( 2003)      453.21   -0.00044    0.00000I    0.00067   -0.00000I    0.00019   -0.00000I    0.00082
    6( 2002)  13( 2004)     2835.51   -0.00124    0.00000I    0.00140   -0.00000I    0.00129   -0.00000I    0.00227
    6( 2002)  14( 2004)     2835.60   -0.02585    0.00000I   -0.00400    0.00000I   -0.03147    0.00000I    0.04092
    6( 2002)  15( 2004)     2835.66    0.00003   -0.00000I   -0.00125    0.00000I   -0.00200    0.00000I    0.00236
    6( 2002)  16( 1004)     2899.84    0.00009   -0.00000I   -0.00003    0.00000I    0.00006   -0.00000I    0.00011
    7( 2002)   7( 2002)        0.00    0.38075   -0.00000I   -0.83306    0.00000I   -0.09673    0.00000I    0.92104
    7( 2002)   8( 1002)       61.67    0.00004    0.00000I    0.00006   -0.00000I    0.00002   -0.00000I    0.00008
    7( 2002)   9( 1003)      440.00    0.00080   -0.00000I   -0.00120    0.00000I   -0.00031    0.00000I    0.00148
    7( 2002)  10( 2003)      452.70    0.00151    0.00000I   -0.00190    0.00000I   -0.00059    0.00000I    0.00249
    7( 2002)  11( 2003)      452.71    0.00029    0.00000I   -0.00050    0.00000I   -0.00014   -0.00000I    0.00060
    7( 2002)  12( 2003)      453.05   -0.00512    0.00000I    0.00640   -0.00000I    0.00201   -0.00000I    0.00844
    7( 2002)  13( 2004)     2835.35   -0.02207    0.00000I   -0.00348    0.00000I   -0.02691    0.00000I    0.03498
    7( 2002)  14( 2004)     2835.43    0.00105    0.00000I   -0.00055    0.00000I   -0.00007    0.00000I    0.00119
    7( 2002)  15( 2004)     2835.49   -0.01341    0.00000I   -0.00210    0.00000I   -0.01635    0.00000I    0.02125
    7( 2002)  16( 1004)     2899.68    0.00155   -0.00000I   -0.00193    0.00000I   -0.00186   -0.00000I    0.00309
    8( 1002)   8( 1002)        0.00    0.38099   -0.00000I   -0.83277   -0.00000I   -0.09741   -0.00000I    0.92096
    8( 1002)   9( 1003)      378.34    0.00463   -0.00000I   -0.00622    0.00000I   -0.00194    0.00000I    0.00800
    8( 1002)  10( 2003)      391.03   -0.00003   -0.00000I    0.00001    0.00000I    0.00003    0.00000I    0.00004
    8( 1002)  11( 2003)      391.05    0.00002   -0.00000I   -0.00002    0.00000I   -0.00001    0.00000I    0.00002
    8( 1002)  12( 2003)      391.38    0.00072   -0.00000I   -0.00114    0.00000I   -0.00035   -0.00000I    0.00139
    8( 1002)  13( 2004)     2773.68    0.00100   -0.00000I   -0.00150    0.00000I   -0.00171    0.00000I    0.00249
    8( 1002)  14( 2004)     2773.77    0.00006   -0.00000I    0.00000    0.00000I    0.00006    0.00000I    0.00008
    8( 1002)  15( 2004)     2773.83    0.00147   -0.00000I   -0.00136    0.00000I   -0.00085    0.00000I    0.00218
    8( 1002)  16( 1004)     2838.01    0.02578   -0.00000I    0.00401   -0.00000I    0.03184   -0.00000I    0.04116
    9( 1003)   9( 1003)        0.00    0.25975    0.00000I   -0.65639    0.00000I   -0.04862    0.00000I    0.70759
    9( 1003)  10( 2003)       12.69   -0.00003   -0.00000I    0.00000   -0.00000I   -0.00001   -0.00000I    0.00003
    9( 1003)  11( 2003)       12.71    0.00001   -0.00000I   -0.00000   -0.00000I    0.00000   -0.00000I    0.00001
    9( 1003)  12( 2003)       13.04    0.00009   -0.00000I    0.00003   -0.00000I   -0.00002   -0.00000I    0.00009
    9( 1003)  13( 2004)     2395.35   -0.00204    0.00000I    0.00648   -0.00000I   -0.00238    0.00000I    0.00720
    9( 1003)  14( 2004)     2395.43   -0.00014    0.00000I    0.00035   -0.00000I   -0.00006    0.00000I    0.00038
    9( 1003)  15( 2004)     2395.49    0.00117   -0.00000I   -0.00016   -0.00000I   -0.00207    0.00000I    0.00238
    9( 1003)  16( 1004)     2459.67   -0.01609   -0.00000I   -0.01644   -0.00000I    0.04321    0.00000I    0.04895
   10( 2003)  10( 2003)        0.00    0.25852    0.00000I   -0.65675    0.00000I   -0.04904    0.00000I    0.70750
   10( 2003)  12( 2003)        0.35   -0.00001    0.00000I    0.00001   -0.00000I    0.00000    0.00000I    0.00001
   10( 2003)  13( 2004)     2382.65   -0.00398    0.00000I   -0.00444    0.00000I    0.01114   -0.00000I    0.01264
   10( 2003)  14( 2004)     2382.73   -0.00538   -0.00000I    0.00239   -0.00000I    0.00735    0.00000I    0.00942
   10( 2003)  15( 2004)     2382.80    0.01421   -0.00000I    0.01715   -0.00000I   -0.04107    0.00000I    0.04672
   10( 2003)  16( 1004)     2446.98    0.00168   -0.00000I   -0.00179    0.00000I   -0.00129    0.00000I    0.00278
   11( 2003)  11( 2003)        0.00    0.25852    0.00000I   -0.65675    0.00000I   -0.04904    0.00000I    0.70750
   11( 2003)  12( 2003)        0.34    0.00000    0.00000I   -0.00000    0.00000I    0.00000    0.00000I    0.00000
   11( 2003)  13( 2004)     2382.64    0.00033    0.00000I    0.00165    0.00000I   -0.00227   -0.00000I    0.00283
   11( 2003)  14( 2004)     2382.72   -0.01480   -0.00000I   -0.01764   -0.00000I    0.04258    0.00000I    0.04840
   11( 2003)  15( 2004)     2382.78   -0.00548   -0.00000I    0.00292    0.00000I    0.00699    0.00000I    0.00935
   11( 2003)  16( 1004)     2446.97   -0.00030   -0.00000I    0.00029    0.00000I    0.00026    0.00000I    0.00049
   12( 2003)  12( 2003)        0.00    0.25853    0.00000I   -0.65674    0.00000I   -0.04905    0.00000I    0.70750
   12( 2003)  13( 2004)     2382.30   -0.01509    0.00000I   -0.01602    0.00000I    0.04162   -0.00000I    0.04708
   12( 2003)  14( 2004)     2382.38    0.00112    0.00000I   -0.00234    0.00000I    0.00035   -0.00000I    0.00262
   12( 2003)  15( 2004)     2382.44   -0.00401    0.00000I   -0.00448    0.00000I    0.01126   -0.00000I    0.01277
   12( 2003)  16( 1004)     2446.63    0.00161   -0.00000I   -0.00607   -0.00000I    0.00288    0.00000I    0.00690
   13( 2004)  13( 2004)        0.00    0.33064    0.00000I   -0.78243    0.00000I   -0.06367   -0.00000I    0.85181
   13( 2004)  15( 2004)        0.14    0.00000   -0.00000I   -0.00000    0.00000I   -0.00000   -0.00000I    0.00000
   13( 2004)  16( 1004)       64.33   -0.00001    0.00000I    0.00000    0.00000I    0.00009    0.00000I    0.00009
   14( 2004)  14( 2004)        0.00    0.33063   -0.00000I   -0.78243    0.00000I   -0.06367   -0.00000I    0.85180
   14( 2004)  16( 1004)       64.25   -0.00000   -0.00000I   -0.00000    0.00000I   -0.00000    0.00000I    0.00000
   15( 2004)  15( 2004)        0.00    0.33063   -0.00000I   -0.78243    0.00000I   -0.06367    0.00000I    0.85180
   15( 2004)  16( 1004)       64.19    0.00003    0.00000I    0.00000    0.00000I    0.00004    0.00000I    0.00005
   16( 1004)  16( 1004)        0.00    0.33031    0.00000I   -0.78250   -0.00000I   -0.06375    0.00000I    0.85175
 CPU     0: STEP CPU TIME=     0.02 TOTAL CPU TIME=        113.0 (      1.9 MIN)
 TOTAL WALL CLOCK TIME=        113.0 SECONDS, CPU UTILIZATION IS   100.00%

 CI ENERGY LEVELS IN CM-1 AND CI ABSOLUTE LEVELS IN A.U.

    1            0.0000   -461.3182800584
    2            0.2598   -461.3182788746
    3            0.2945   -461.3182787166
    4            2.7889   -461.3182673514
    5         2332.8745   -461.3076508809
    6         2332.8919   -461.3076508020
    7         2333.0574   -461.3076500478
    8         2394.7225   -461.3073690859
    9         2773.0616   -461.3056452751
   10         2785.7537   -461.3055874468
   11         2785.7692   -461.3055873761
   12         2786.1065   -461.3055858395
   13         5168.4068   -461.2947314651
   14         5168.4877   -461.2947310966
   15         5168.5493   -461.2947308159
   16         5232.7355   -461.2944383672

 SKIPPING THE CALCULATION OF NATURAL ORBITALS...
 USE ISTNO IN $TRANST TO ASK FOR NATURAL ORBITALS
 AND SPIN-ORBIT COUPLED STATE'S PROPERTIES

 ....... DONE WITH TRANSITION MOMENT .......

 CPU     0: STEP CPU TIME=     0.00 TOTAL CPU TIME=        113.0 (      1.9 MIN)
 TOTAL WALL CLOCK TIME=        113.0 SECONDS, CPU UTILIZATION IS   100.00%
                  9806171  WORDS OF DYNAMIC MEMORY USED
 EXECUTION OF GAMESS TERMINATED NORMALLY Fri May  7 11:40:20 2021
 DDI: 263640 bytes (0.3 MB / 0 MWords) used by master data server.

 ----------------------------------------
 CPU timing information for all processes
 ========================================
 0: 103.250000 + 9.156250 = 112.406250
 1: 102.468750 + 7.343750 = 109.812500
 2: 102.421875 + 6.640625 = 109.062500
 3: 102.062500 + 7.484375 = 109.546875
 4: 14.890625 + 0.375000 = 15.265625
 5: 0.015625 + 0.015625 = 0.031250
 6: 0.031250 + 0.015625 = 0.046875
 7: 0.000000 + 0.015625 = 0.015625
 ----------------------------------------
           Disk usage (in bytes)       
 ========================================
 ----------------------------------------
            Local date and time          
 ========================================
pe 07.05.2021 - 11.40.26,96                          
