# Supplementary material for: Computational Investigation of Substituent Effects on the Alcohol + Carbonyl Channel of Peroxy Radical Self- and Cross-Reactions
Source: J Phys Chem A. 2023 Feb 8;127(7):1686–96. doi: 10.1021/acs.jpca.2c08927 (PMC9969516; doi:10.1021/acs.jpca.2c08927)
Supplement: Supplementary file 2 — jp2c08927_si_002.zip [file jp2c08927_si_002.zip › EtO--OiPr/eto-oipr-TS2-wb97-opt-F12.out]

 Working directory              : /run/nvme/job_9874960/data/9874960/molpro.zqhkEgCTfe/
 Global scratch directory       : /run/nvme/job_9874960/data/9874960/molpro.zqhkEgCTfe/
 Wavefunction directory         : /scratch/kurten/scratch_galib/third-paper/eto-ipro/ts-cacl/eto-ipr-11_1_1122/eto-ipr-ts-set1/wb-ts/ccsdt/eto-ipr-ts-set1-M0001-copt-TS-opt-TS-wb97-opt-F12/
 Main file repository           : /run/nvme/job_9874960/data/9874960/

 id        : cs

 Nodes       nprocs
 r07c53.bullx    7
 Distribution of processes:   nprocs(total)=    8   nprocs(compute)=    7   nprocs(helper)=    1
 GA implementation: MPI file
 GA implementation (serial work in mppx): MPI file

 Using customized tuning parameters: mindgm=1; mindgv=20; mindgc=4; mindgr=1; noblas=0; minvec=7
 default implementation of scratch files=sf  


 Variables initialized (1009), CPU time= 0.00 sec
 ***,SCI
 memory,2800,m
 geomtyp=xyz
 NOSYM
 geometry={
 19
 eto-ipr-ts-set1-M0001-copt-TS-opt-TS-wb97-opt.log,Energy: -218422.2129285
 H         -1.66140        1.50476        0.21981
 C         -2.48437        0.80063        0.09021
 H         -3.22493        1.00323        0.86533
 H         -2.93920        0.97796       -0.88403
 C         -1.97646       -0.62843        0.18773
 H         -1.52741       -0.80729        1.17562
 H         -2.80973       -1.34066        0.10976
 O         -1.08978       -0.98063       -0.81848
 H          1.57139        0.98083       -1.80337
 C          1.48549        1.29004       -0.76309
 H          2.43494        1.70176       -0.42078
 H          0.71393        2.05310       -0.68902
 C          1.10539        0.06244        0.07275
 C          2.16178       -1.05109        0.02099
 H          3.12064       -0.67884        0.38120
 H          2.25641       -1.37715       -1.01329
 H          1.84888       -1.89756        0.62743
 O          0.88229        0.41047        1.34353
 H          0.12545       -0.40040       -0.42065
 }
 BASIS=MINAO
 END
 {rhf;
 wf,charge=0,spin=2}
 BASIS=VDZ-F12
 END
 {rhf;
 wf,charge=0,spin=2}
 rccsd(t)-f12a,gem_beta=0.9
 
 
 Commands initialized (810), CPU time= 0.00 sec, 661 directives.
 Default parameters read. Elapsed time= 1.03 sec

 Checking input...
 Passed
1


                                         ***  PROGRAM SYSTEM MOLPRO  ***
                                       Copyright, TTI GmbH Stuttgart, 2015
                                    Version 2021.2 linked Aug  3 2021 10:50:23


 **********************************************************************************************************************************
 LABEL *   SCI                                                                           
  64 bit mpp version                                                                     DATE: 24-Dec-21          TIME: 19:42:57  
 **********************************************************************************************************************************

 SHA1:             dade016a989826d9d859d6207854b99675d53db3
 **********************************************************************************************************************************

 Memory per process:      2800 MW
 Total memory per node:  19600 MW

 GA preallocation disabled
 GA check disabled

 Variable memory set to 2800.0 MW

 SETTING GEOMTYP        =    XYZ
 ZSYMEL=NOSYM

 SETTING BASIS          =    MINAO


 Recomputing integrals since basis changed


 Using spherical harmonics

 Library entry H      S MINAO                selected for orbital group  1
 Library entry C      S MINAO                selected for orbital group  2
 Library entry C      P MINAO                selected for orbital group  2
 Library entry O      S MINAO                selected for orbital group  6
 Library entry O      P MINAO                selected for orbital group  6


 PROGRAM * SEWARD (Integral evaluation for generally contracted gaussian basis sets)     Author: Roland Lindh, 1990

 Geometry written to block  1 of record 700


 Point group  C1  


 ATOMIC COORDINATES

 NR  ATOM    CHARGE       X              Y              Z

   1  H       1.00   -3.139590983    2.843584283    0.415380699
   2  C       6.00   -4.694778892    1.512971427    0.170472194
   3  H       1.00   -6.094234471    1.895829940    1.635236707
   4  H       1.00   -5.554283026    1.848076561   -1.670574586
   5  C       6.00   -3.734968096   -1.187560588    0.354758285
   6  H       1.00   -2.886386580   -1.525557003    2.221599827
   7  H       1.00   -5.309620184   -2.533480226    0.207416339
   8  O       8.00   -2.059385736   -1.853122130   -1.546703038
   9  H       1.00    2.969496735    1.853500075   -3.407875401
  10  C       6.00    2.807169261    2.437822290   -1.442031108
  11  H       1.00    4.601369730    3.215860330   -0.795158959
  12  H       1.00    1.349132172    3.879796706   -1.302059094
  13  C       6.00    2.088884361    0.117994499    0.137477576
  14  C       6.00    4.085172142   -1.986272232    0.039665351
  15  H       1.00    5.897154934   -1.282821682    0.720363599
  16  H       1.00    4.263996925   -2.602436333   -1.914840585
  17  H       1.00    3.493876837   -3.585868705    1.185670862
  18  O       8.00    1.667286462    0.775675882    2.538903740
  19  H       1.00    0.237066142   -0.756646340   -0.794913294

 Bond lengths in Bohr (Angstrom)

 1-2  2.061339414  2-3  2.061696301  2-4  2.059246476  2-5  2.871945559  5-6  2.078323725
     ( 1.090813842)     ( 1.091002698)     ( 1.089706307)     ( 1.519768141)     ( 1.099801552)

  5- 7  2.076713393   5- 8  2.620325090   9-10  2.057261880  10-11  2.059840308  10-12  2.055420768
       ( 1.098949401)       ( 1.386616323)       ( 1.088656104)       ( 1.090020549)       ( 1.087681829)

 10-13  2.896960797  13-14  2.902183766  13-18  2.525299431  13-19  2.250239998  14-15  2.059484017
       ( 1.533005635)       ( 1.535769511)       ( 1.336330909)       ( 1.190775726)       ( 1.089832008)

 14-16  2.057116904  14-17  2.054669716
       ( 1.088579386)       ( 1.087284390)

 Bond angles

  1-2-3  107.92869638   1-2-4  108.42581124   1-2-5  110.31718499   2-5-6  110.30491226

  2-5-7  110.57661511   2-5-8  113.95276129   3-2-4  108.76254075   3-2-5  110.84743617

  4-2-5  110.47994627   6-5-7  105.54058490   6-5-8  110.45185098   7-5-8  105.59049545

  9-10-11  109.79397195   9-10-12  108.68134566   9-10-13  108.24739582  10-13-14  113.05969121

 10-13-18  110.56844081  10-13-19  106.82086743  11-10-12  109.36039555  11-10-13  110.31699719

 12-10-13  110.41228202  13-14-15  110.26705287  13-14-16  107.99860639  13-14-17  110.34817165

 14-13-18  109.61636005  14-13-19  105.68085597  15-14-16  109.86822458  15-14-17  109.55813333

 16-14-17  108.76964285  18-13-19  110.96915380

 NUCLEAR CHARGE:                   58
 NUMBER OF PRIMITIVE AOS:         235
 NUMBER OF SYMMETRY AOS:          235
 NUMBER OF CONTRACTIONS:           47   (   47A   )
 NUMBER OF INNER CORE ORBITALS:     0   (    0A   )
 NUMBER OF OUTER CORE ORBITALS:     7   (    7A   )
 NUMBER OF VALENCE ORBITALS:       40   (   40A   )


 NUCLEAR REPULSION ENERGY  321.66971981

 Eigenvalues of metric

         1 0.177E+00 0.178E+00 0.188E+00 0.208E+00 0.220E+00 0.240E+00 0.246E+00 0.247E+00


 Contracted 2-electron integrals neglected if value below      1.0D-11
 AO integral compression algorithm  1   Integral accuracy      1.0D-11

     5.505 MB (compressed) written to integral file ( 87.1%)

     Node minimum: 0.786 MB, node maximum: 0.786 MB


 NUMBER OF SORTED TWO-ELECTRON INTEGRALS:      91287.     BUFFER LENGTH:  32768
 NUMBER OF SEGMENTS:   1  SEGMENT LENGTH:      91287      RECORD LENGTH: 524288

 Memory used in sort:       0.65 MW

 SORT1 READ      708481. AND WROTE       91072. INTEGRALS IN      1 RECORDS. CPU TIME:     0.01 SEC, REAL TIME:     0.03 SEC
 SORT2 READ      634754. AND WROTE      636756. INTEGRALS IN     21 RECORDS. CPU TIME:     0.01 SEC, REAL TIME:     0.01 SEC

 Node minimum:       90482.  Node maximum:       91449. integrals

 OPERATOR DM      FOR CENTER  0  COORDINATES:    0.000000    0.000000    0.000000


 **********************************************************************************************************************************
 DATASETS  * FILE   NREC   LENGTH (MB)   RECORD NAMES
              1      18       28.97       500      610      700      900      950      970     1000      129      960     1100   
                                          VAR    BASINP    GEOM    SYMINP    ZMAT    AOBASIS   BASIS     P2S    ABASIS      S 
                                         1400     1410     1200     1210     1080     1600     1650     1700   
                                           T        V       H0       H01     AOSYM     SMH    MOLCAS    OPER   

 PROGRAMS   *        TOTAL       INT
 CPU TIMES  *         1.08      0.97
 REAL TIME  *         5.26 SEC
 DISK USED  *        29.55 MB (local),      237.51 MB (total)
 GA USED    *         0.00 MB       (max)       0.00 MB       (current)
 **********************************************************************************************************************************


 Program * Restricted Hartree-Fock

 Orbital guess generated from atomic densities. Full valence occupancy:   29

 Initial alpha occupancy:  30
 Initial beta  occupancy:  28

 NELEC=   58   SYM=1   MS2= 2   THRE=1.0D-08   THRD=3.2D-06   THRG=3.2D-06  HFMA2=F  DIIS_START=2   DIIS_MAX=10   DIIS_INCORE=F

 Level shifts:    0.00 (CLOSED)    0.00 (OPEN)    0.30 (GAP_MIN)

 ITER           ETOT              DE          GRAD        DDIFF     DIIS  NEXP   TIME(IT)  TIME(TOT)  DIAG
   1     -345.00589971    -345.00589971     0.00D+00     0.25D+00     0     0       0.02      0.07    start
   2     -345.17527113      -0.16937142     0.12D-01     0.32D-01     1     0       0.00      0.07    diag2
   3     -345.22792689      -0.05265575     0.65D-02     0.12D-01     2     0       0.00      0.07    diag2
   4     -345.26114021      -0.03321332     0.22D-02     0.94D-02     3     0       0.01      0.08    diag2
   5     -345.26988001      -0.00873980     0.16D-02     0.45D-02     4     0       0.00      0.08    diag2
   6     -345.27698310      -0.00710310     0.10D-02     0.61D-02     5     0       0.00      0.08    diag2
   7     -345.27767707      -0.00069397     0.42D-03     0.16D-02     6     0       0.00      0.08    diag2
   8     -345.27796580      -0.00028873     0.25D-03     0.12D-02     7     0       0.00      0.08    diag2
   9     -345.27805641      -0.00009061     0.11D-03     0.56D-03     8     0       0.01      0.09    diag2
  10     -345.27809036      -0.00003395     0.55D-04     0.49D-03     9     0       0.00      0.09    diag2/orth
  11     -345.27809264      -0.00000228     0.17D-04     0.11D-03     9     0       0.00      0.09    diag2
  12     -345.27809285      -0.00000020     0.53D-05     0.27D-04     9     0       0.00      0.09    diag2
  13     -345.27809293      -0.00000008     0.32D-05     0.11D-04     9     0       0.00      0.09    diag2
  14     -345.27809304      -0.00000011     0.30D-05     0.15D-04     9     0       0.00      0.09    diag2
  15     -345.27809325      -0.00000022     0.29D-05     0.31D-04     9     0       0.01      0.10    diag2
  16     -345.27809423      -0.00000098     0.28D-05     0.15D-03     9     0       0.00      0.10    diag2
  17     -345.27809535      -0.00000112     0.24D-05     0.23D-03     9     0       0.00      0.10    diag2
  18     -345.27809559      -0.00000025     0.20D-05     0.62D-04     9     0       0.00      0.10    diag2
  19     -345.27809569      -0.00000010     0.20D-05     0.22D-04     9     0       0.01      0.11    diag2
  20     -345.27809601      -0.00000032     0.20D-05     0.71D-04     9     0       0.00      0.11    diag2/orth
  21     -345.27809713      -0.00000112     0.19D-05     0.29D-03     9     0       0.00      0.11    diag2
  22     -345.27809782      -0.00000068     0.15D-05     0.25D-03     9     0       0.00      0.11    diag2
  23     -345.27809833      -0.00000052     0.12D-05     0.34D-03     9     0       0.00      0.11    diag2
  24     -345.27809843      -0.00000009     0.56D-06     0.19D-03     9     0       0.01      0.12    diag2
  25     -345.27809843      -0.00000000     0.13D-06     0.17D-04     9     0       0.00      0.12    diag2
  26     -345.27809843      -0.00000000     0.49D-07     0.20D-05     9     0       0.00      0.12    diag2
  27     -345.27809843      -0.00000000     0.34D-07     0.12D-06     0     0       0.00      0.12    diag

 Final alpha occupancy:  30
 Final beta  occupancy:  28

 !RHF STATE 1.1 Energy               -345.278098428163
  RHF One-electron energy           -1103.539700870700
  RHF Two-electron energy             436.591882637154
  RHF Kinetic energy                  343.729415633602
  RHF Nuclear energy                  321.669719805384
  RHF Virial quotient                  -1.004505528838

 !RHF STATE 1.1 Dipole moment          -0.37391941    -0.09503906    -0.14470285
 Dipole moment /Debye                  -0.95040835    -0.24156519    -0.36779797

 Orbital energies:

           1.1          2.1          3.1          4.1          5.1          6.1          7.1          8.1          9.1         10.1
    -20.601265   -20.581468   -11.474986   -11.456598   -11.399443   -11.394445   -11.392322    -1.401122    -1.389466    -1.091565

          11.1         12.1         13.1         14.1         15.1         16.1         17.1         18.1         19.1         20.1
     -1.078481    -1.009613    -0.898646    -0.829115    -0.731097    -0.692258    -0.688485    -0.665597    -0.649577    -0.648278

          21.1         22.1         23.1         24.1         25.1         26.1         27.1         28.1         29.1         30.1
     -0.609417    -0.598744    -0.592268    -0.583164    -0.574908    -0.565470    -0.509780    -0.472053    -0.616027    -0.580656

          31.1         32.1
      0.360657     0.387987


 HOMO     30.1    -0.580656 =     -15.8005eV
 LUMO     31.1     0.360657 =       9.8140eV
 LUMO-HOMO         0.941313 =      25.6144eV

 Orbitals saved in record  2100.2


 **********************************************************************************************************************************
 DATASETS  * FILE   NREC   LENGTH (MB)   RECORD NAMES
              1      18       28.97       500      610      700      900      950      970     1000      129      960     1100   
                                          VAR    BASINP    GEOM    SYMINP    ZMAT    AOBASIS   BASIS     P2S    ABASIS      S 
                                         1400     1410     1200     1210     1080     1600     1650     1700   
                                           T        V       H0       H01     AOSYM     SMH    MOLCAS    OPER   

              2       4        2.99       700     1000      520     2100   
                                         GEOM     BASIS   MCVARS     RHF  

 PROGRAMS   *        TOTAL   RHF-SCF       INT
 CPU TIMES  *         1.22      0.13      0.97
 REAL TIME  *         6.15 SEC
 DISK USED  *        32.33 MB (local),      256.98 MB (total)
 GA USED    *         0.00 MB       (max)       0.00 MB       (current)
 **********************************************************************************************************************************
 SETTING BASIS          =    VDZ-F12


 Recomputing integrals since basis changed


 Using spherical harmonics

 Library entry H      S cc-pVDZ-F12          selected for orbital group  1
 Library entry H      P cc-pVDZ-F12          selected for orbital group  1
 Library entry C      S cc-pVDZ-F12          selected for orbital group  2
 Library entry C      P cc-pVDZ-F12          selected for orbital group  2
 Library entry C      D cc-pVDZ-F12          selected for orbital group  2
 Library entry O      S cc-pVDZ-F12          selected for orbital group  6
 Library entry O      P cc-pVDZ-F12          selected for orbital group  6
 Library entry O      D cc-pVDZ-F12          selected for orbital group  6


 PROGRAM * SEWARD (Integral evaluation for generally contracted gaussian basis sets)     Author: Roland Lindh, 1990

 Geometry written to block  1 of record 700


 Point group  C1  


 ATOMIC COORDINATES

 NR  ATOM    CHARGE       X              Y              Z

   1  H       1.00   -3.139590983    2.843584283    0.415380699
   2  C       6.00   -4.694778892    1.512971427    0.170472194
   3  H       1.00   -6.094234471    1.895829940    1.635236707
   4  H       1.00   -5.554283026    1.848076561   -1.670574586
   5  C       6.00   -3.734968096   -1.187560588    0.354758285
   6  H       1.00   -2.886386580   -1.525557003    2.221599827
   7  H       1.00   -5.309620184   -2.533480226    0.207416339
   8  O       8.00   -2.059385736   -1.853122130   -1.546703038
   9  H       1.00    2.969496735    1.853500075   -3.407875401
  10  C       6.00    2.807169261    2.437822290   -1.442031108
  11  H       1.00    4.601369730    3.215860330   -0.795158959
  12  H       1.00    1.349132172    3.879796706   -1.302059094
  13  C       6.00    2.088884361    0.117994499    0.137477576
  14  C       6.00    4.085172142   -1.986272232    0.039665351
  15  H       1.00    5.897154934   -1.282821682    0.720363599
  16  H       1.00    4.263996925   -2.602436333   -1.914840585
  17  H       1.00    3.493876837   -3.585868705    1.185670862
  18  O       8.00    1.667286462    0.775675882    2.538903740
  19  H       1.00    0.237066142   -0.756646340   -0.794913294

 Bond lengths in Bohr (Angstrom)

 1-2  2.061339414  2-3  2.061696301  2-4  2.059246476  2-5  2.871945559  5-6  2.078323725
     ( 1.090813842)     ( 1.091002698)     ( 1.089706307)     ( 1.519768141)     ( 1.099801552)

  5- 7  2.076713393   5- 8  2.620325090   9-10  2.057261880  10-11  2.059840308  10-12  2.055420768
       ( 1.098949401)       ( 1.386616323)       ( 1.088656104)       ( 1.090020549)       ( 1.087681829)

 10-13  2.896960797  13-14  2.902183766  13-18  2.525299431  13-19  2.250239998  14-15  2.059484017
       ( 1.533005635)       ( 1.535769511)       ( 1.336330909)       ( 1.190775726)       ( 1.089832008)

 14-16  2.057116904  14-17  2.054669716
       ( 1.088579386)       ( 1.087284390)

 Bond angles

  1-2-3  107.92869638   1-2-4  108.42581124   1-2-5  110.31718499   2-5-6  110.30491226

  2-5-7  110.57661511   2-5-8  113.95276129   3-2-4  108.76254075   3-2-5  110.84743617

  4-2-5  110.47994627   6-5-7  105.54058490   6-5-8  110.45185098   7-5-8  105.59049545

  9-10-11  109.79397195   9-10-12  108.68134566   9-10-13  108.24739582  10-13-14  113.05969121

 10-13-18  110.56844081  10-13-19  106.82086743  11-10-12  109.36039555  11-10-13  110.31699719

 12-10-13  110.41228202  13-14-15  110.26705287  13-14-16  107.99860639  13-14-17  110.34817165

 14-13-18  109.61636005  14-13-19  105.68085597  15-14-16  109.86822458  15-14-17  109.55813333

 16-14-17  108.76964285  18-13-19  110.96915380

 NUCLEAR CHARGE:                   58
 NUMBER OF PRIMITIVE AOS:         419
 NUMBER OF SYMMETRY AOS:          405
 NUMBER OF CONTRACTIONS:          318   (  318A   )
 NUMBER OF INNER CORE ORBITALS:     0   (    0A   )
 NUMBER OF OUTER CORE ORBITALS:     7   (    7A   )
 NUMBER OF VALENCE ORBITALS:       40   (   40A   )


 NUCLEAR REPULSION ENERGY  321.66971981


 Eigenvalues of metric

         1 0.699E-04 0.139E-03 0.191E-03 0.393E-03 0.448E-03 0.591E-03 0.636E-03 0.774E-03


 Contracted 2-electron integrals neglected if value below      1.0D-11
 AO integral compression algorithm  1   Integral accuracy      1.0D-11

     4444.389 MB (compressed) written to integral file ( 39.5%)

     Node minimum: 596.378 MB, node maximum: 672.399 MB


 NUMBER OF SORTED TWO-ELECTRON INTEGRALS:  183740445.     BUFFER LENGTH:  32768
 NUMBER OF SEGMENTS:   6  SEGMENT LENGTH:   31995432      RECORD LENGTH: 524288

 Memory used in sort:      32.55 MW

 SORT1 READ  1406396348. AND WROTE   157631505. INTEGRALS IN    454 RECORDS. CPU TIME:    18.75 SEC, REAL TIME:    19.99 SEC
 SORT2 READ  1093098033. AND WROTE  1286335281. INTEGRALS IN  17514 RECORDS. CPU TIME:     1.95 SEC, REAL TIME:     3.09 SEC

 Node minimum:   183740445.  Node maximum:   183783921. integrals

 OPERATOR DM      FOR CENTER  0  COORDINATES:    0.000000    0.000000    0.000000


 **********************************************************************************************************************************
 DATASETS  * FILE   NREC   LENGTH (MB)   RECORD NAMES
              1      18       32.45       500      610      700      900      950      970     1001      129      960     1100   
                                          VAR    BASINP    GEOM    SYMINP    ZMAT    AOBASIS   BASIS     P2S    ABASIS      S 
                                         1400     1410     1200     1210     1080     1600     1650     1700   
                                           T        V       H0       H01     AOSYM     SMH    MOLCAS    OPER   

              2       5        3.06       700     1000      520     2100     1001   
                                         GEOM     BASIS   MCVARS     RHF     BASIS   

 PROGRAMS   *        TOTAL       INT   RHF-SCF       INT
 CPU TIMES  *        29.10     27.88      0.13      0.97
 REAL TIME  *        37.10 SEC
 DISK USED  *        35.58 MB (local),       16.54 GB (total)
 GA USED    *         0.00 MB       (max)       0.00 MB       (current)
 **********************************************************************************************************************************


 Program * Restricted Hartree-Fock

 Molecular orbitals read from record     2100.2  Type=RHF/CANONICAL  

 Present basis size:      318
 Previous basis size:      47
 Previous occupation:      30
 Previous closed-shells:   28
 Previous core-orbitals:    7
 Present occupation:       30
 Present closed-shells:    28
 Present core-orbitals:     7
 Wavefunction symmetry:    1   Triplet 

 Orbital overlap <old|new>:  < 1.1| 1.1> = 1.000000   < 2.1| 2.1> = 1.000000   < 3.1| 3.1> = 1.000000   < 4.1| 4.1> = 1.000000
                             < 5.1| 5.1> = 1.000000   < 6.1| 6.1> = 1.000000   < 7.1| 7.1> = 1.000000   < 8.1| 8.1> = 1.000000
                             < 9.1| 9.1> = 1.000000   <10.1|10.1> = 1.000000   <11.1|11.1> = 1.000000   <12.1|12.1> = 1.000000
                             <13.1|13.1> = 1.000000   <14.1|14.1> = 1.000000   <15.1|15.1> = 1.000000   <16.1|16.1> = 1.000000
                             <17.1|17.1> = 1.000000   <18.1|18.1> = 1.000000   <19.1|19.1> = 1.000000   <20.1|20.1> = 1.000000
                             <21.1|21.1> = 1.000000   <22.1|22.1> = 1.000000   <23.1|23.1> = 1.000000   <24.1|24.1> = 1.000000
                             <25.1|25.1> = 1.000000   <26.1|26.1> = 1.000000   <27.1|27.1> = 1.000000   <28.1|28.1> = 1.000000
                             <29.1|29.1> = 1.000000   <30.1|30.1> = 1.000000


 Initial alpha occupancy:  30
 Initial beta  occupancy:  28

 NELEC=   58   SYM=1   MS2= 2   THRE=1.0D-08   THRD=3.2D-06   THRG=3.2D-06  HFMA2=F  DIIS_START=2   DIIS_MAX=10   DIIS_INCORE=F

 Level shifts:    0.00 (CLOSED)    0.00 (OPEN)    0.30 (GAP_MIN)

 ITER           ETOT              DE          GRAD        DDIFF     DIIS  NEXP   TIME(IT)  TIME(TOT)  DIAG
   1     -345.27809843    -345.27809843     0.00D+00     0.38D-01     0     0       1.65      1.71    start
   2     -345.93548363      -0.65738520     0.92D-02     0.15D-01     0     0       1.64      3.35    diag
   3     -346.02277823      -0.08729460     0.26D-02     0.52D-02     1     0       1.63      4.98    diag2
   4     -346.03113174      -0.00835351     0.74D-03     0.15D-02     2     0       1.63      6.61    diag2
   5     -346.03238063      -0.00124889     0.33D-03     0.41D-03     3     0       1.64      8.25    diag2
   6     -346.03259587      -0.00021524     0.93D-04     0.20D-03     4     0       1.63      9.88    diag2
   7     -346.03263335      -0.00003747     0.28D-04     0.50D-04     5     0       1.63     11.51    diag2
   8     -346.03265693      -0.00002359     0.17D-04     0.36D-04     6     0       1.71     13.22    diag2
   9     -346.03267281      -0.00001587     0.11D-04     0.34D-04     7     0       1.68     14.90    diag2
  10     -346.03268035      -0.00000755     0.64D-05     0.27D-04     8     0       1.64     16.54    diag2/orth
  11     -346.03268288      -0.00000253     0.39D-05     0.12D-04     9     0       1.65     18.19    diag2
  12     -346.03268515      -0.00000227     0.33D-05     0.11D-04     9     0       1.68     19.87    diag2
  13     -346.03269025      -0.00000510     0.30D-05     0.28D-04     9     0       1.64     21.51    diag2
  14     -346.03269634      -0.00000610     0.24D-05     0.49D-04     9     0       1.64     23.15    diag2
  15     -346.03269828      -0.00000193     0.16D-05     0.27D-04     9     0       1.50     24.65    diag2
  16     -346.03269903      -0.00000075     0.12D-05     0.15D-04     9     0       1.53     26.18    diag2
  17     -346.03269924      -0.00000021     0.10D-05     0.39D-05     9     0       1.63     27.81    diag2
  18     -346.03269943      -0.00000018     0.99D-06     0.28D-05     9     0       1.49     29.30    diag2
  19     -346.03269987      -0.00000044     0.97D-06     0.66D-05     9     0       1.46     30.76    diag2
  20     -346.03270152      -0.00000165     0.93D-06     0.28D-04     9     0       1.47     32.23    diag2/orth
  21     -346.03270361      -0.00000210     0.76D-06     0.55D-04     9     0       1.45     33.68    diag2
  22     -346.03270407      -0.00000046     0.46D-06     0.24D-04     9     0       1.52     35.20    diag2
  23     -346.03270421      -0.00000014     0.29D-06     0.16D-04     9     0       1.52     36.72    diag2
  24     -346.03270422      -0.00000002     0.16D-06     0.45D-05     9     0       1.51     38.23    diag2
  25     -346.03270423      -0.00000000     0.11D-06     0.23D-05     9     0       1.52     39.75    diag2
  26     -346.03270423      -0.00000000     0.73D-07     0.14D-06     0     0       1.51     41.26    diag

 Final alpha occupancy:  30
 Final beta  occupancy:  28

 !RHF STATE 1.1 Energy               -346.032704228593
  RHF One-electron energy           -1109.196215249927
  RHF Two-electron energy             441.493791215951
  RHF Kinetic energy                  345.891561935336
  RHF Nuclear energy                  321.669719805384
  RHF Virial quotient                  -1.000408053589

 !RHF STATE 1.1 Dipole moment          -0.22804731     0.02270228    -0.15178826
 Dipole moment /Debye                  -0.57963844     0.05770344    -0.38580727

 Orbital energies:

           1.1          2.1          3.1          4.1          5.1          6.1          7.1          8.1          9.1         10.1
    -20.597921   -20.596308   -11.282307   -11.278643   -11.222327   -11.222246   -11.219174    -1.360302    -1.343726    -1.027461

          11.1         12.1         13.1         14.1         15.1         16.1         17.1         18.1         19.1         20.1
     -1.007496    -0.944191    -0.840091    -0.781412    -0.683987    -0.638492    -0.629214    -0.620167    -0.593846    -0.579631

          21.1         22.1         23.1         24.1         25.1         26.1         27.1         28.1         29.1         30.1
     -0.550268    -0.549125    -0.538917    -0.529437    -0.514837    -0.504400    -0.454990    -0.433793    -0.594049    -0.525170

          31.1         32.1
      0.053099     0.054100


 HOMO     30.1    -0.525170 =     -14.2906eV
 LUMO     31.1     0.053099 =       1.4449eV
 LUMO-HOMO         0.578269 =      15.7355eV

 Orbitals saved in record  2101.2


 **********************************************************************************************************************************
 DATASETS  * FILE   NREC   LENGTH (MB)   RECORD NAMES
              1      18       32.45       500      610      700      900      950      970     1001      129      960     1100   
                                          VAR    BASINP    GEOM    SYMINP    ZMAT    AOBASIS   BASIS     P2S    ABASIS      S 
                                         1400     1410     1200     1210     1080     1600     1650     1700   
                                           T        V       H0       H01     AOSYM     SMH    MOLCAS    OPER   

              2       6        8.53       700     1000      520     2100     1001     2101   
                                         GEOM     BASIS   MCVARS     RHF     BASIS     RHF  

 PROGRAMS   *        TOTAL   RHF-SCF       INT   RHF-SCF       INT
 CPU TIMES  *        70.39     41.28     27.88      0.13      0.97
 REAL TIME  *        81.17 SEC
 DISK USED  *        54.99 MB (local),       16.67 GB (total)
 GA USED    *         0.00 MB       (max)       0.00 MB       (current)
 **********************************************************************************************************************************


 PROGRAM * CCSD (Restricted open-shell coupled cluster)     Authors: C. Hampel, H.-J. Werner, 1991, M. Deegan, P.J. Knowles, 1992

                   Density fitting integral evaluation by F.R. Manby, 2003,2007, G. Knizia, 2010


 Basis set VDZ-F12/JKFIT generated.      Number of basis functions:   986 
 Basis set CC-PVDZ-F12/OPTRI generated.  Number of basis functions:   726 
 Basis set VDZ-F12/MP2FIT generated.     Number of basis functions:   780 

 Convergence thresholds:  THRVAR = 1.00D-08  THRDEN = 1.00D-06

 CCSD(T)     terms to be evaluated (factor= 1.000)


 Number of core orbitals:           7 (   7 )
 Number of closed-shell orbitals:  21 (  21 )
 Number of active  orbitals:        2 (   2 )
 Number of external orbitals:     288 ( 288 )

 Memory could be reduced to 934.88 Mwords without degradation in triples

 Number of N-1 electron functions:              44
 Number of N-2 electron functions:             946
 Number of singly external CSFs:             12760
 Number of doubly external CSFs:          60022315
 Total number of CSFs:                    60035075

 Molecular orbitals read from record     2101.2  Type=RHF/CANONICAL  

 Integral transformation finished. Total CPU:  53.93 sec, npass=  1  Memory used: 434.14 MW

 Geminal basis:    OPTFULL  GEM_TYPE=SLATER  BETA=0.9  NGEM=6

 Optimizing Gaussian exponents for each gem_beta

 Geminal optimization for beta= 0.9000
 Weight function:   m=0, omega= 1.3652

 Augmented Hessian optimization of geminal fit. Trust ratio= 0.40000
 Convergence reached after  14 iterations. Final gradient= 9.47D-17, Step= 1.60D-08, Delta= 1.32D-09

 Alpha:                 0.16713     0.72638     2.57315     8.59263    32.33955   179.26007
 Coeff:                 0.29008     0.30523     0.17630     0.10448     0.06448     0.03994


 WFN_F12=FIX,EG    DECOUPLE_EXPL=F   HYBRID=0    NOX=F   SEMIINT_F12=T   CORE_SINGLES=F


 AO(A)-basis ORBITAL           loaded. Number of functions:     318
 RI(R)-basis CC-PVDZ-F12/OPTRI loaded. Number of functions:     726
 DF-basis VDZ-F12/JKFIT        loaded. Number of functions:     986

 Screening thresholds:   THRAO=  1.00D-10  THRMO=  1.00D-09  THRPROD=  1.00D-09
                         THRSW=  1.00D-05  THROV=  1.00D-12  THRAOF12= 1.00D-08

 CPU time for one-electron matrices               4.12 sec

 Construction of ABS:
 Pseudo-inverse stability          8.86E-12
 Smallest eigenvalue of S          9.12E-05  (threshold= 1.00E-08)
 Ratio eigmin/eigmax               1.07E-05  (threshold= 1.00E-09)
 Smallest eigenvalue of S kept     9.12E-05  (threshold= 9.12E-05, 0 functions deleted, 726 kept)

 Construction of CABS:
 Pseudo-inverse stability          9.23E-11
 Smallest eigenvalue of S          1.87E-06  (threshold= 1.00E-08)
 Ratio eigmin/eigmax               1.87E-06  (threshold= 1.00E-09)
 Smallest eigenvalue of S kept     1.87E-06  (threshold= 1.87E-06, 0 functions deleted, 726 kept)

 CPU time for basis constructions                 0.23 sec
 Fock operators(MO) rebuilt from dump record.
 CPU time for Fock operator transformation        0.20 sec

                                      TOTAL          ALPHA          BETA    
  Singles Contributions MO        -0.008456080   -0.004218523   -0.004237557
  Singles Contributions CABS      -0.015418387   -0.008362536   -0.007055851
  Pure DF-RHF relaxation          -0.014860155

 CPU time for RHF CABS relaxation                 0.37 sec
 CPU time for singles (tot)                       0.80 sec

 AO(A)-basis ORBITAL           loaded. Number of functions:     318
 RI(R)-basis CC-PVDZ-F12/OPTRI loaded. Number of functions:     726
 DF-basis VDZ-F12/MP2FIT       loaded. Number of functions:     780

 Screening thresholds:   THRAO=  1.00D-10  THRMO=  1.00D-09  THRPROD=  1.00D-09
                         THRSW=  1.00D-05  THROV=  1.00D-12  THRAOF12= 1.00D-08

 CPU time for transformed integrals              39.53 sec
 CPU time for F12 matrices                       40.67 sec

 Diagonal F12 ansatz with fixed amplitudes:   TS= 0.5000  TT= 0.2500  TN= 0.3750

 ITER.     SQ.NORM      CORR.ENERGY   TOTAL ENERGY  ENERGY CHANGE      VAR         CPU   MICRO    DIIS
   1      1.35589390    -1.43953712  -347.48710151    -1.4544E+00   3.51E-01      1.98  1  1  1   0  0
   2      1.35668782    -1.43904752  -347.48661190     4.8960E-04   3.51E-04      9.68  0  0  0   1  1
   3      1.35743743    -1.43993520  -347.48749959    -8.8768E-04   4.21E-06     18.56  0  0  0   2  2
   4      1.35746184    -1.43994374  -347.48750812    -8.5353E-06   4.32E-08     28.76  0  0  0   3  3
   5      1.35746527    -1.43994382  -347.48750821    -8.5186E-08   6.38E-10     39.79  0  0  0   4  4

 - - Continuing with F12/conv. amplitude coupling turned on.

   6      1.35984378    -1.44754863  -347.49511301    -7.6049E-03   3.42E-04     48.98  1  1  1   1  1
   7      1.35983821    -1.44755106  -347.49511545    -2.4366E-06   4.71E-08     59.06  1  1  1   2  2
   8      1.35983918    -1.44755054  -347.49511492     5.2585E-07   1.51E-10     70.59  1  1  1   3  3

 CPU time for iterative RMP2-F12                 70.59 sec


 DF-RMP2-F12 doubles corrections:
 - - - - - - - - - - - - - - - - 
  Approx.                             TOTAL           A-B            A-A            B-B    
  RMP2-F12/3C(FIX)                -0.248972137   -0.219528811   -0.017212930   -0.012230396
  RMP2-F12/3*C(FIX)               -0.241365422   -0.213911656   -0.016097760   -0.011356006
  RMP2-F12/3*C(DX)                -0.243588652   -0.216033762   -0.016174916   -0.011379974
  RMP2-F12/3*C(FIX,DX)            -0.263168740   -0.235313354   -0.016537752   -0.011317634

 DF-RMP2-F12 doubles energies:
 - - - - - - - - - - - - - - -
  Approx.                             TOTAL           A-B            A-A            B-B    
  RMP2                            -1.190122322   -0.906637649   -0.154063962   -0.129420711
  RMP2-F12/3C(FIX)                -1.439094459   -1.126166460   -0.171276892   -0.141651107
  RMP2-F12/3*C(FIX)               -1.431487744   -1.120549306   -0.170161722   -0.140776717
  RMP2-F12/3*C(DX)                -1.433710974   -1.122671411   -0.170238878   -0.140800685
  RMP2-F12/3*C(FIX,DX)            -1.453291062   -1.141951003   -0.170601714   -0.140738345


  Reference energy                   -346.032704228594
  CABS relaxation correction to RHF    -0.014860154920
  New reference energy               -346.047564383514

  RMP2-F12 singles (MO) energy         -0.008456080331
  RMP2-F12 pair energy                 -1.439094458786
  RMP2-F12 correlation energy          -1.447550539117

 !RMP2-F12/3C(FIX) energy            -347.495114922631

 Starting RMP2 calculation, locsing= 0

 Wavefunction is spin-projected

 ITER.      SQ.NORM     CORR.ENERGY   TOTAL ENERGY   ENERGY CHANGE        DEN1      VAR(S)    VAR(P)  DIIS     TIME
   1      1.35215368    -1.19341321  -347.22611744    -1.19341321    -0.00469981  0.53D-04  0.17D-02  1  1   227.03
   2      1.35648244    -1.19852707  -347.23123130    -0.00511385    -0.00001407  0.20D-05  0.53D-05  2  2   237.75
   3      1.35662918    -1.19861726  -347.23132148    -0.00009019    -0.00000019  0.11D-06  0.49D-07  3  3   249.08
   4      1.35663545    -1.19861911  -347.23132334    -0.00000185    -0.00000001  0.41D-08  0.85D-09  4  4   260.57
   5      1.35663582    -1.19861907  -347.23132329     0.00000004    -0.00000000  0.13D-09  0.13D-10  5  5   273.40

 Norm of t1 vector:      0.05665831      S-energy:    -0.00725701      T1 diagnostic:  0.00094124
 Norm of t2 vector:      0.59449613      P-energy:    -1.19136206
                                         Alpha-Beta:  -0.90824551
                                         Alpha-Alpha: -0.15427509
                                         Beta-Beta:   -0.12884146

 Spin contamination <S**2-Sz**2-Sz>     0.00000000
  Reference energy                   -346.032704228593
  CABS singles correction              -0.014860154920
  New reference energy               -346.047564383514
  RHF-RMP2 correlation energy          -1.198619065873
 !RHF-RMP2 energy                    -347.246183449387

  F12/3C(FIX) correction               -0.248972136621
  RHF-RMP2-F12 correlation energy      -1.447591202494
 !RHF-RMP2-F12 total energy          -347.495155586008
 (NB above energy spin projected)

 Starting RCCSD calculation

 ITER.      SQ.NORM     CORR.ENERGY   TOTAL ENERGY   ENERGY CHANGE        DEN1      VAR(S)    VAR(P)  DIIS     TIME
   1      1.37465778    -1.20875829  -347.24146252    -1.20875829    -0.03622143  0.95D-02  0.66D-02  1  1   527.34
   2      1.41070431    -1.24185251  -347.27455674    -0.03309422    -0.00415853  0.84D-03  0.12D-02  2  2   735.30
   3      1.43323771    -1.25073369  -347.28343792    -0.00888118    -0.00104579  0.96D-03  0.10D-03  3  3   942.13
   4      1.44805331    -1.25446769  -347.28717192    -0.00373400    -0.00038330  0.33D-03  0.46D-04  4  4  1174.08
   5      1.46453736    -1.25663059  -347.28933482    -0.00216290    -0.00012461  0.12D-03  0.12D-04  5  5  1417.49
   6      1.47600713    -1.25756009  -347.29026432    -0.00092949    -0.00002668  0.21D-04  0.41D-05  6  6  1661.93
   7      1.48201194    -1.25801927  -347.29072349    -0.00045918    -0.00000668  0.57D-05  0.87D-06  6  1  1900.77
   8      1.48329994    -1.25810365  -347.29080788    -0.00008439    -0.00000209  0.15D-05  0.33D-06  6  2  2108.15
   9      1.48408630    -1.25812344  -347.29082767    -0.00001979    -0.00000058  0.44D-06  0.86D-07  6  4  2348.53
  10      1.48434100    -1.25814242  -347.29084664    -0.00001898    -0.00000013  0.89D-07  0.24D-07  6  3  2566.14
  11      1.48441047    -1.25814287  -347.29084710    -0.00000045    -0.00000006  0.43D-07  0.95D-08  6  5  2773.12
  12      1.48444893    -1.25814197  -347.29084619     0.00000090    -0.00000003  0.26D-07  0.36D-08  6  6  3014.18
  13      1.48441496    -1.25813566  -347.29083989     0.00000630    -0.00000002  0.18D-07  0.17D-08  6  2  3245.33
  14      1.48440886    -1.25813273  -347.29083695     0.00000294    -0.00000001  0.13D-07  0.82D-09  6  1  3469.27
  15      1.48440677    -1.25813203  -347.29083626     0.00000070    -0.00000001  0.10D-07  0.51D-09  6  4  3713.63
  16      1.48443198    -1.25813415  -347.29083838    -0.00000212    -0.00000001  0.56D-08  0.42D-09  6  3  3957.86
  17      1.48445364    -1.25813626  -347.29084049    -0.00000211    -0.00000000  0.30D-08  0.40D-09  6  5  4202.56
  18      1.48446732    -1.25813702  -347.29084125    -0.00000076    -0.00000000  0.15D-08  0.29D-09  6  6  4409.77

 Norm of t1 vector:      0.25972470      S-energy:    -0.00897672      T1 diagnostic:  0.02635161
                                                                       D1 diagnostic:  0.13714039
                                                                       D2 diagnostic:  0.16551020 (internal)
 Norm of t2 vector:      0.64576343      P-energy:    -1.24916030
                                         Alpha-Beta:  -0.98137960
                                         Alpha-Alpha: -0.14320908
                                         Beta-Beta:   -0.12457163

 Singles amplitudes (print threshold =  0.500E-01):

         I         SYM. A    A   T(IA) [Beta-Beta]

        13         1         1     -0.07473641
        18         1         2     -0.07162162
        19         1         1     -0.07125836
        21         1         2      0.15814460

 Spin contamination <S**2-Sz**2-Sz>     0.00000000

 Memory could be reduced to 1031.52 Mwords without degradation in triples


 RESULTS
 =======

  Reference energy                   -346.032704228593
  CABS relaxation correction to RHF    -0.014860154920
  New reference energy               -346.047564383514

  F12 corrections for ansatz 3C(FIX) added to RCCSD energy. Coupling mode:  7

  RCCSD-F12a singles energy            -0.008976717606
  RCCSD-F12a pair energy               -1.490253626362
  RCCSD-F12a correlation energy        -1.499230343969
  Triples (T) contribution             -0.047765029221
  Total correlation energy             -1.546995373190

  RHF-RCCSD-F12a energy              -347.546794727482
  RHF-RCCSD[T]-F12a energy           -347.597535408074
  RHF-RCCSD-T-F12a energy            -347.594023636429
 !RHF-RCCSD(T)-F12a energy           -347.594559756703

 Program statistics:

 Available memory in ccsd:              2799995508
 Min. memory needed in ccsd:             165734232
 Max. memory used in ccsd:               242980320
 Max. memory used in cckext:             196260355 (18 integral passes)
 Max. memory used in cckint:             434136265 ( 1 integral passes)


 **********************************************************************************************************************************
 DATASETS  * FILE   NREC   LENGTH (MB)   RECORD NAMES
              1      19       32.46       500      610      700      900      950      970     1001      129      960     1100   
                                          VAR    BASINP    GEOM    SYMINP    ZMAT    AOBASIS   BASIS     P2S    ABASIS      S 
                                         1400     1410     1200     1210     1080     1600     1650     1700      960(1)
                                           T        V       H0       H01     AOSYM     SMH    MOLCAS    OPER    ABASIS    

              2       7        9.30       700     1000      520     2100     1001     2101     7360   
                                         GEOM     BASIS   MCVARS     RHF     BASIS     RHF    F12ABS    

 PROGRAMS   *        TOTAL  RCCSD(T)   RHF-SCF       INT   RHF-SCF       INT
 CPU TIMES  *      8048.09   7977.65     41.28     27.88      0.13      0.97
 REAL TIME  *      8307.55 SEC
 DISK USED  *         7.16 GB (local),       66.38 GB (total)
 SF USED    *        51.80 GB
 GA USED    *         3.05 MB       (max)       0.00 MB       (current)
 **********************************************************************************************************************************

 RCCSD(T)-F12A/cc-pVDZ-F12 energy=   -347.594559756703

   RCCSD(T)-F12A         RHF-SCF         RHF-SCF
   -347.59455976   -346.03270423   -345.27809843
 **********************************************************************************************************************************
 Molpro calculation terminated
