# Supplementary material for: Computational Investigation of Substituent Effects on the Alcohol + Carbonyl Channel of Peroxy Radical Self- and Cross-Reactions
Source: J Phys Chem A. 2023 Feb 8;127(7):1686–96. doi: 10.1021/acs.jpca.2c08927 (PMC9969516; doi:10.1021/acs.jpca.2c08927)
Supplement: Supplementary file 2 — jp2c08927_si_002.zip [file jp2c08927_si_002.zip › EtO--OiPr/Reverse-IRC-wb-TS2-opt-F12.out]

 Working directory              : /run/nvme/job_14045282/data/14045282/molpro.pjohE017os/
 Global scratch directory       : /run/nvme/job_14045282/data/14045282/molpro.pjohE017os/
 Wavefunction directory         : /scratch/kurten/scratch_galib/third-paper/eto-ipro/ts-cacl/eto-ipr-11_1_1122/eto-ipr-ts-set1/wb-ts/irc-cal/eto-ipr-ts-set1-M0001-copt-TS-opt-IRC/ccsdt/Reverse-wb-opt-F12/
 Main file repository           : /run/nvme/job_14045282/data/14045282/

 id        : cs

 Nodes       nprocs
 r05c52.bullx    7
 Distribution of processes:   nprocs(total)=    8   nprocs(compute)=    7   nprocs(helper)=    1
 GA implementation: MPI file
 GA implementation (serial work in mppx): MPI file

 Using customized tuning parameters: mindgm=1; mindgv=20; mindgc=4; mindgr=1; noblas=0; minvec=7
 default implementation of scratch files=sf  


 Variables initialized (1015), CPU time= 0.00 sec
 ***,SCI
 memory,2800,m
 geomtyp=xyz
 NOSYM
 geometry={
 19
 Reverse-wb-opt.log,Energy: -218426.8208448
 H          1.76961       -1.56802       -0.70365
 C          2.58443       -1.07186       -0.17719
 H          2.88414       -1.69673        0.66439
 H          3.43057       -0.97995       -0.85754
 C          2.14169        0.29813        0.31173
 H          1.27269        0.17951        0.99566
 H          2.90629        0.79368        0.93075
 O          1.68554        1.13952       -0.64713
 H         -2.82638       -0.47539       -1.59339
 C         -2.53556       -0.88116       -0.62388
 H         -3.37494       -0.78557        0.06518
 H         -2.31021       -1.93936       -0.74958
 C         -1.31931       -0.14111       -0.08466
 C         -1.62290        1.35640        0.17683
 H         -2.41050        1.45298        0.92223
 H         -1.95721        1.79489       -0.76203
 H         -0.72987        1.87759        0.51215
 O         -0.89212       -0.62177        1.11833
 H         -0.49161       -0.15795       -0.81077
 }
 BASIS=MINAO
 END
 {rhf;
 wf,charge=0,spin=2}
 BASIS=VDZ-F12
 END
 {rhf;
 wf,charge=0,spin=2}
 rccsd(t)-f12a,gem_beta=0.9
 
 
 Commands initialized (834), CPU time= 0.01 sec, 672 directives.
 Default parameters read. Elapsed time= 1.14 sec

 Checking input...
 Passed
1


                                         ***  PROGRAM SYSTEM MOLPRO  ***
                                       Copyright, TTI GmbH Stuttgart, 2015
                                    Version 2022.2 linked Wed Sep 28 15:59:29 2022


 **********************************************************************************************************************************
 LABEL *   SCI                                                                           
  64 bit mpp version                                                                     DATE: 07-Nov-22          TIME: 12:43:41  
 **********************************************************************************************************************************

 SHA1:             51306cdc306ce2a111a2867affebcb289530e0a7
 **********************************************************************************************************************************

 Memory per process:      2800 MW
 Total memory per node:  19600 MW

 GA preallocation disabled
 GA check disabled

 Variable memory set to 2800.0 MW

 SETTING GEOMTYP        =    XYZ
 ZSYMEL=NOSYM

 SETTING BASIS          =    MINAO


 Recomputing integrals since basis changed


 Using spherical harmonics

 Library entry H      S MINAO                selected for orbital group  1
 Library entry C      S MINAO                selected for orbital group  2
 Library entry C      P MINAO                selected for orbital group  2
 Library entry O      S MINAO                selected for orbital group  6
 Library entry O      P MINAO                selected for orbital group  6


 PROGRAM * SEWARD (Integral evaluation for generally contracted gaussian basis sets)     Author: Roland Lindh, 1990

 Geometry written to block  1 of record 700


 Point group  C1  


 ATOMIC COORDINATES

 NR  ATOM    CHARGE       X              Y              Z

   1  H       1.00    3.344078247   -2.963128358   -1.329705788
   2  C       6.00    4.883864888   -2.025521844   -0.334840572
   3  H       1.00    5.450234705   -3.206355007    1.255515140
   4  H       1.00    6.482837751   -1.851837116   -1.620515741
   5  C       6.00    4.047207544    0.563384050    0.589084325
   6  H       1.00    2.405035542    0.339224737    1.881524713
   7  H       1.00    5.492092139    1.499837831    1.758862590
   8  O       8.00    3.185208972    2.153380714   -1.222898467
   9  H       1.00   -5.341084124   -0.898356902   -3.011070710
  10  C       6.00   -4.791513973   -1.665151072   -1.178962335
  11  H       1.00   -6.377712287   -1.484512152    0.123172349
  12  H       1.00   -4.365664190   -3.664859257   -1.416500908
  13  C       6.00   -2.493134573   -0.266659253   -0.159984214
  14  C       6.00   -3.066836528    2.563224515    0.334160271
  15  H       1.00   -4.555184823    2.745734265    1.742762124
  16  H       1.00   -3.698590868    3.391850524   -1.440027999
  17  H       1.00   -1.379254407    3.548130874    0.967823235
  18  O       8.00   -1.685862470   -1.174975013    2.113337417
  19  H       1.00   -0.929008260   -0.298482241   -1.532133250

 Bond lengths in Bohr (Angstrom)

 1-2  2.059078841  2-3  2.060187618  2-4  2.059087478  2-5  2.873337163  5-6  2.101756037
     ( 1.089617598)     ( 1.090204337)     ( 1.089622169)     ( 1.520504546)     ( 1.112201398)

  5- 7  2.081590346   5- 8  2.560158700   9-10  2.060733303  10-11  2.060148113  10-12  2.058301590
       ( 1.101530173)       ( 1.354777640)       ( 1.090493102)       ( 1.090183432)       ( 1.089206295)

 10-13  2.876915647  13-14  2.929429100  13-18  2.577734859  13-19  2.080936521  14-15  2.057340429
       ( 1.522398198)       ( 1.550187120)       ( 1.364078543)       ( 1.101184184)       ( 1.088697670)

 14-16  2.057541889  14-17  2.054142815
       ( 1.088804278)       ( 1.087005565)

 Bond angles

  1-2-3  108.51548063   1-2-4  108.50763477   1-2-5  110.35847670   2-5-6  109.21690289

  2-5-7  112.57708831   2-5-8  115.46969560   3-2-4  108.47327492   3-2-5  110.38081759

  4-2-5  110.54157736   6-5-7  104.16726453   6-5-8  103.79160821   7-5-8  110.61278491

  9-10-11  108.90353215   9-10-12  108.30524657   9-10-13  110.30841163  10-13-14  111.89318739

 10-13-18  113.03338736  10-13-19  111.07001165  11-10-12  108.50732282  11-10-13  110.40283326

 12-10-13  110.35631274  13-14-15  110.05164800  13-14-16  107.68116967  13-14-17  110.75191663

 14-13-18  104.65303372  14-13-19  105.85499325  15-14-16  109.42242633  15-14-17  109.91309225

 16-14-17  108.97486567  18-13-19  109.92186190

 NUCLEAR CHARGE:                   58
 NUMBER OF PRIMITIVE AOS:         235
 NUMBER OF SYMMETRY AOS:          235
 NUMBER OF CONTRACTIONS:           47   (   47A   )
 NUMBER OF INNER CORE ORBITALS:     0   (    0A   )
 NUMBER OF OUTER CORE ORBITALS:     7   (    7A   )
 NUMBER OF VALENCE ORBITALS:       40   (   40A   )


 NUCLEAR REPULSION ENERGY  310.35499572

 Eigenvalues of metric

         1 0.177E+00 0.182E+00 0.188E+00 0.206E+00 0.222E+00 0.242E+00 0.246E+00 0.248E+00


 Contracted 2-electron integrals neglected if value below      1.0D-11
 AO integral compression algorithm  1   Integral accuracy      1.0D-11

     5.505 MB (compressed) written to integral file ( 83.5%)

     Node minimum: 0.786 MB, node maximum: 0.786 MB


 NUMBER OF SORTED TWO-ELECTRON INTEGRALS:      91287.     BUFFER LENGTH:  32768
 NUMBER OF SEGMENTS:   1  SEGMENT LENGTH:      91287      RECORD LENGTH: 524288

 Memory used in sort:       0.65 MW

 SORT1 READ      708481. AND WROTE       90853. INTEGRALS IN      1 RECORDS. CPU TIME:     0.01 SEC, REAL TIME:     0.02 SEC
 SORT2 READ      631615. AND WROTE      636756. INTEGRALS IN     21 RECORDS. CPU TIME:     0.01 SEC, REAL TIME:     0.01 SEC

 Node minimum:       90482.  Node maximum:       91449. integrals

 OPERATOR DM      FOR CENTER  0  COORDINATES:    0.000000    0.000000    0.000000


 **********************************************************************************************************************************
 DATASETS  * FILE   NREC   LENGTH (MB)   RECORD NAMES
              1      18       28.97       500      610      700      900      950      970     1000      129      960     1100   
                                          VAR    BASINP    GEOM    SYMINP    ZMAT    AOBASIS   BASIS     P2S    ABASIS      S 
                                         1400     1410     1200     1210     1080     1600     1650     1700   
                                           T        V       H0       H01     AOSYM     SMH    MOLCAS    OPER   

 PROGRAMS   *        TOTAL       INT
 CPU TIMES  *         0.79      0.66
 REAL TIME  *         4.30 SEC
 DISK USED  *        29.55 MB (local),      237.40 MB (total)
 GA USED    *         0.00 MB       (max)       0.00 MB       (current)
 **********************************************************************************************************************************


 Program * Restricted Hartree-Fock

 Orbital guess generated from atomic densities.

 Initial alpha occupancy:  30
 Initial beta  occupancy:  28

 NELEC=   58   SYM=1   MS2= 2   THRE=1.0D-08   THRD=3.2D-06   THRG=3.2D-06  HFMA2=F  DIIS_START=2   DIIS_MAX=10   DIIS_INCORE=F

 Level shifts:    0.00 (CLOSED)    0.00 (OPEN)    0.30 (GAP_MIN)

 ITER           ETOT              DE          GRAD        DDIFF     DIIS  NEXP   TIME(IT)  TIME(TOT)  DIAG
   1     -344.95519811    -344.95519811     0.00D+00     0.25D+00     0     0       0.01      0.09    start
   2     -345.21525836      -0.26006025     0.13D-01     0.34D-01     1     0       0.00      0.09    diag2
   3     -345.27848823      -0.06322987     0.69D-02     0.12D-01     2     0       0.00      0.09    diag2
   4     -345.30588458      -0.02739635     0.27D-02     0.92D-02     3     0       0.00      0.09    diag2
   5     -345.30683503      -0.00095045     0.56D-03     0.14D-02     4     0       0.00      0.09    diag2
   6     -345.30693600      -0.00010097     0.17D-03     0.50D-03     5     0       0.01      0.10    diag2
   7     -345.30694438      -0.00000838     0.47D-04     0.14D-03     6     0       0.00      0.10    diag2
   8     -345.30694898      -0.00000460     0.25D-04     0.82D-04     7     0       0.00      0.10    fixocc
   9     -345.30695614      -0.00000716     0.22D-04     0.14D-03     8     0       0.00      0.10    diag2
  10     -345.30696409      -0.00000796     0.19D-04     0.18D-03     9     0       0.01      0.11    diag2/orth
  11     -345.30697232      -0.00000823     0.18D-04     0.19D-03     9     0       0.00      0.11    diag2
  12     -345.30699816      -0.00002584     0.17D-04     0.66D-03     9     0       0.00      0.11    diag2
  13     -345.30705277      -0.00005461     0.15D-04     0.21D-02     9     0       0.00      0.11    diag2
  14     -345.30706159      -0.00000882     0.91D-05     0.66D-03     9     0       0.00      0.11    diag2
  15     -345.30706653      -0.00000494     0.55D-05     0.85D-03     9     0       0.01      0.12    diag2
  16     -345.30706664      -0.00000012     0.28D-05     0.62D-04     9     0       0.00      0.12    diag2
  17     -345.30706670      -0.00000006     0.22D-05     0.21D-04     9     0       0.00      0.12    diag2
  18     -345.30706680      -0.00000010     0.21D-05     0.19D-04     9     0       0.00      0.12    diag2
  19     -345.30706721      -0.00000041     0.21D-05     0.86D-04     9     0       0.00      0.12    diag2
  20     -345.30706769      -0.00000049     0.18D-05     0.13D-03     9     0       0.00      0.12    diag2/orth
  21     -345.30706800      -0.00000030     0.14D-05     0.13D-03     9     0       0.01      0.13    diag2
  22     -345.30706814      -0.00000014     0.97D-06     0.14D-03     9     0       0.00      0.13    diag2
  23     -345.30706815      -0.00000001     0.40D-06     0.33D-04     9     0       0.00      0.13    diag2
  24     -345.30706815      -0.00000000     0.15D-06     0.13D-04     9     0       0.00      0.13    diag2
  25     -345.30706815      -0.00000000     0.78D-07     0.69D-05     9     0       0.01      0.14    diag2
  26     -345.30706815      -0.00000000     0.41D-07     0.39D-05     9     0       0.00      0.14    diag2
  27     -345.30706815       0.00000000     0.15D-07     0.42D-06     9     0       0.00      0.14    diag2
  28     -345.30706815      -0.00000000     0.79D-08     0.34D-07     0     0       0.00      0.14    diag

 Final alpha occupancy:  30
 Final beta  occupancy:  28

 !RHF STATE 1.1 Energy               -345.307068152327
  RHF One-electron energy           -1080.874027140349
  RHF Two-electron energy             425.211963270025
  RHF Kinetic energy                  343.575631710927
  RHF Nuclear energy                  310.354995717998
  RHF Virial quotient                  -1.005039462295

 !RHF STATE 1.1 Dipole moment          -0.08476472    -0.08249516    -0.03313346
 Dipole moment /Debye                  -0.21545044    -0.20968177    -0.08421686

 Orbital energies:

           1.1          2.1          3.1          4.1          5.1          6.1          7.1          8.1          9.1         10.1
    -20.589493   -20.589324   -11.480655   -11.470478   -11.403794   -11.395645   -11.395071    -1.393027    -1.384794    -1.101320

          11.1         12.1         13.1         14.1         15.1         16.1         17.1         18.1         19.1         20.1
     -1.068986    -1.015812    -0.882572    -0.849525    -0.724950    -0.695693    -0.678729    -0.671266    -0.663844    -0.640440

          21.1         22.1         23.1         24.1         25.1         26.1         27.1         28.1         29.1         30.1
     -0.616085    -0.598266    -0.584714    -0.582969    -0.576014    -0.570825    -0.495902    -0.489670    -0.621325    -0.609045

          31.1         32.1
      0.348702     0.371405


 HOMO     30.1    -0.609045 =     -16.5730eV
 LUMO     31.1     0.348702 =       9.4887eV
 LUMO-HOMO         0.957748 =      26.0616eV

 Orbitals saved in record  2100.2


 **********************************************************************************************************************************
 DATASETS  * FILE   NREC   LENGTH (MB)   RECORD NAMES
              1      18       28.97       500      610      700      900      950      970     1000      129      960     1100   
                                          VAR    BASINP    GEOM    SYMINP    ZMAT    AOBASIS   BASIS     P2S    ABASIS      S 
                                         1400     1410     1200     1210     1080     1600     1650     1700   
                                           T        V       H0       H01     AOSYM     SMH    MOLCAS    OPER   

              2       4        0.72       700     1000      520     2100   
                                         GEOM     BASIS   MCVARS     RHF  

 PROGRAMS   *        TOTAL   RHF-SCF       INT
 CPU TIMES  *         0.94      0.15      0.66
 REAL TIME  *         5.05 SEC
 DISK USED  *        30.06 MB (local),      240.98 MB (total)
 GA USED    *         0.00 MB       (max)       0.00 MB       (current)
 **********************************************************************************************************************************
 SETTING BASIS          =    VDZ-F12


 Recomputing integrals since basis changed


 Using spherical harmonics

 Library entry H      S cc-pVDZ-F12          selected for orbital group  1
 Library entry H      P cc-pVDZ-F12          selected for orbital group  1
 Library entry C      S cc-pVDZ-F12          selected for orbital group  2
 Library entry C      P cc-pVDZ-F12          selected for orbital group  2
 Library entry C      D cc-pVDZ-F12          selected for orbital group  2
 Library entry O      S cc-pVDZ-F12          selected for orbital group  6
 Library entry O      P cc-pVDZ-F12          selected for orbital group  6
 Library entry O      D cc-pVDZ-F12          selected for orbital group  6


 PROGRAM * SEWARD (Integral evaluation for generally contracted gaussian basis sets)     Author: Roland Lindh, 1990

 Geometry written to block  1 of record 700


 Point group  C1  


 ATOMIC COORDINATES

 NR  ATOM    CHARGE       X              Y              Z

   1  H       1.00    3.344078247   -2.963128358   -1.329705788
   2  C       6.00    4.883864888   -2.025521844   -0.334840572
   3  H       1.00    5.450234705   -3.206355007    1.255515140
   4  H       1.00    6.482837751   -1.851837116   -1.620515741
   5  C       6.00    4.047207544    0.563384050    0.589084325
   6  H       1.00    2.405035542    0.339224737    1.881524713
   7  H       1.00    5.492092139    1.499837831    1.758862590
   8  O       8.00    3.185208972    2.153380714   -1.222898467
   9  H       1.00   -5.341084124   -0.898356902   -3.011070710
  10  C       6.00   -4.791513973   -1.665151072   -1.178962335
  11  H       1.00   -6.377712287   -1.484512152    0.123172349
  12  H       1.00   -4.365664190   -3.664859257   -1.416500908
  13  C       6.00   -2.493134573   -0.266659253   -0.159984214
  14  C       6.00   -3.066836528    2.563224515    0.334160271
  15  H       1.00   -4.555184823    2.745734265    1.742762124
  16  H       1.00   -3.698590868    3.391850524   -1.440027999
  17  H       1.00   -1.379254407    3.548130874    0.967823235
  18  O       8.00   -1.685862470   -1.174975013    2.113337417
  19  H       1.00   -0.929008260   -0.298482241   -1.532133250

 Bond lengths in Bohr (Angstrom)

 1-2  2.059078841  2-3  2.060187618  2-4  2.059087478  2-5  2.873337163  5-6  2.101756037
     ( 1.089617598)     ( 1.090204337)     ( 1.089622169)     ( 1.520504546)     ( 1.112201398)

  5- 7  2.081590346   5- 8  2.560158700   9-10  2.060733303  10-11  2.060148113  10-12  2.058301590
       ( 1.101530173)       ( 1.354777640)       ( 1.090493102)       ( 1.090183432)       ( 1.089206295)

 10-13  2.876915647  13-14  2.929429100  13-18  2.577734859  13-19  2.080936521  14-15  2.057340429
       ( 1.522398198)       ( 1.550187120)       ( 1.364078543)       ( 1.101184184)       ( 1.088697670)

 14-16  2.057541889  14-17  2.054142815
       ( 1.088804278)       ( 1.087005565)

 Bond angles

  1-2-3  108.51548063   1-2-4  108.50763477   1-2-5  110.35847670   2-5-6  109.21690289

  2-5-7  112.57708831   2-5-8  115.46969560   3-2-4  108.47327492   3-2-5  110.38081759

  4-2-5  110.54157736   6-5-7  104.16726453   6-5-8  103.79160821   7-5-8  110.61278491

  9-10-11  108.90353215   9-10-12  108.30524657   9-10-13  110.30841163  10-13-14  111.89318739

 10-13-18  113.03338736  10-13-19  111.07001165  11-10-12  108.50732282  11-10-13  110.40283326

 12-10-13  110.35631274  13-14-15  110.05164800  13-14-16  107.68116967  13-14-17  110.75191663

 14-13-18  104.65303372  14-13-19  105.85499325  15-14-16  109.42242633  15-14-17  109.91309225

 16-14-17  108.97486567  18-13-19  109.92186190

 NUCLEAR CHARGE:                   58
 NUMBER OF PRIMITIVE AOS:         419
 NUMBER OF SYMMETRY AOS:          405
 NUMBER OF CONTRACTIONS:          318   (  318A   )
 NUMBER OF INNER CORE ORBITALS:     0   (    0A   )
 NUMBER OF OUTER CORE ORBITALS:     7   (    7A   )
 NUMBER OF VALENCE ORBITALS:       40   (   40A   )


 NUCLEAR REPULSION ENERGY  310.35499572


 Eigenvalues of metric

         1 0.968E-04 0.138E-03 0.165E-03 0.498E-03 0.595E-03 0.616E-03 0.702E-03 0.763E-03


 Contracted 2-electron integrals neglected if value below      1.0D-11
 AO integral compression algorithm  1   Integral accuracy      1.0D-11

     4173.332 MB (compressed) written to integral file ( 37.1%)

     Node minimum: 578.028 MB, node maximum: 615.514 MB


 NUMBER OF SORTED TWO-ELECTRON INTEGRALS:  183740445.     BUFFER LENGTH:  32768
 NUMBER OF SEGMENTS:   6  SEGMENT LENGTH:   31995432      RECORD LENGTH: 524288

 Memory used in sort:      32.55 MW

 SORT1 READ  1405003868. AND WROTE   149087983. INTEGRALS IN    429 RECORDS. CPU TIME:    14.96 SEC, REAL TIME:    17.04 SEC
 SORT2 READ  1035564083. AND WROTE  1286335281. INTEGRALS IN  15995 RECORDS. CPU TIME:     2.02 SEC, REAL TIME:     2.85 SEC

 Node minimum:   183740445.  Node maximum:   183783921. integrals

 OPERATOR DM      FOR CENTER  0  COORDINATES:    0.000000    0.000000    0.000000


 **********************************************************************************************************************************
 DATASETS  * FILE   NREC   LENGTH (MB)   RECORD NAMES
              1      18       32.45       500      610      700      900      950      970     1001      129      960     1100   
                                          VAR    BASINP    GEOM    SYMINP    ZMAT    AOBASIS   BASIS     P2S    ABASIS      S 
                                         1400     1410     1200     1210     1080     1600     1650     1700   
                                           T        V       H0       H01     AOSYM     SMH    MOLCAS    OPER   

              2       5        0.79       700     1000      520     2100     1001   
                                         GEOM     BASIS   MCVARS     RHF     BASIS   

 PROGRAMS   *        TOTAL       INT   RHF-SCF       INT
 CPU TIMES  *        24.43     23.48      0.15      0.66
 REAL TIME  *        31.93 SEC
 DISK USED  *        33.31 MB (local),       15.62 GB (total)
 GA USED    *         0.00 MB       (max)       0.00 MB       (current)
 **********************************************************************************************************************************


 Program * Restricted Hartree-Fock

 Molecular orbitals read from record     2100.2  Type=RHF/CANONICAL  

 Present basis size:      318
 Previous basis size:      47
 Previous occupation:      30
 Previous closed-shells:   28
 Previous core-orbitals:    7
 Present occupation:       30
 Present closed-shells:    28
 Present core-orbitals:     7
 Wavefunction symmetry:    1   Triplet 

 Orbital overlap <old|new>:  < 1.1| 1.1> = 1.000000   < 2.1| 2.1> = 1.000000   < 3.1| 3.1> = 1.000000   < 4.1| 4.1> = 1.000000
                             < 5.1| 5.1> = 1.000000   < 6.1| 6.1> = 1.000000   < 7.1| 7.1> = 1.000000   < 8.1| 8.1> = 1.000000
                             < 9.1| 9.1> = 1.000000   <10.1|10.1> = 1.000000   <11.1|11.1> = 1.000000   <12.1|12.1> = 1.000000
                             <13.1|13.1> = 1.000000   <14.1|14.1> = 1.000000   <15.1|15.1> = 1.000000   <16.1|16.1> = 1.000000
                             <17.1|17.1> = 1.000000   <18.1|18.1> = 1.000000   <19.1|19.1> = 1.000000   <20.1|20.1> = 1.000000
                             <21.1|21.1> = 1.000000   <22.1|22.1> = 1.000000   <23.1|23.1> = 1.000000   <24.1|24.1> = 1.000000
                             <25.1|25.1> = 1.000000   <26.1|26.1> = 1.000000   <27.1|27.1> = 1.000000   <28.1|28.1> = 1.000000
                             <29.1|29.1> = 1.000000   <30.1|30.1> = 1.000000


 Initial alpha occupancy:  30
 Initial beta  occupancy:  28

 NELEC=   58   SYM=1   MS2= 2   THRE=1.0D-08   THRD=3.2D-06   THRG=3.2D-06  HFMA2=F  DIIS_START=2   DIIS_MAX=10   DIIS_INCORE=F

 Level shifts:    0.00 (CLOSED)    0.00 (OPEN)    0.30 (GAP_MIN)

 ITER           ETOT              DE          GRAD        DDIFF     DIIS  NEXP   TIME(IT)  TIME(TOT)  DIAG
   1     -345.30706815    -345.30706815     0.00D+00     0.38D-01     0     0       1.84      1.90    start
   2     -345.97314014      -0.66607198     0.92D-02     0.15D-01     0     0       1.93      3.83    diag
   3     -346.05952105      -0.08638092     0.26D-02     0.50D-02     1     0       1.96      5.79    diag2
   4     -346.06762677      -0.00810571     0.72D-03     0.14D-02     2     0       1.93      7.72    diag2
   5     -346.06866672      -0.00103995     0.31D-03     0.38D-03     3     0       1.87      9.59    diag2
   6     -346.06879915      -0.00013244     0.80D-04     0.17D-03     4     0       1.89     11.48    diag2
   7     -346.06880841      -0.00000926     0.20D-04     0.33D-04     5     0       1.82     13.30    diag2
   8     -346.06881287      -0.00000446     0.84D-05     0.15D-04     6     0       2.02     15.32    fixocc
   9     -346.06881661      -0.00000374     0.56D-05     0.99D-05     7     0       1.76     17.08    diag2
  10     -346.06882151      -0.00000490     0.54D-05     0.13D-04     8     0       1.80     18.88    diag2/orth
  11     -346.06883605      -0.00001455     0.53D-05     0.40D-04     9     0       1.81     20.69    diag2
  12     -346.06887077      -0.00003471     0.49D-05     0.11D-03     9     0       1.77     22.46    diag2
  13     -346.06889727      -0.00002650     0.43D-05     0.97D-04     9     0       1.78     24.24    diag2
  14     -346.06893719      -0.00003992     0.37D-05     0.21D-03     9     0       1.79     26.03    diag2
  15     -346.06894915      -0.00001196     0.23D-05     0.13D-03     9     0       1.79     27.82    diag2
  16     -346.06895015      -0.00000100     0.16D-05     0.23D-04     9     0       1.77     29.59    diag2
  17     -346.06895107      -0.00000091     0.84D-06     0.43D-04     9     0       1.80     31.39    diag2
  18     -346.06895114      -0.00000007     0.58D-06     0.94D-05     9     0       1.81     33.20    diag2
  19     -346.06895115      -0.00000002     0.30D-06     0.23D-05     9     0       1.76     34.96    diag2
  20     -346.06895116      -0.00000001     0.26D-06     0.49D-06     9     0       1.79     36.75    diag2/orth
  21     -346.06895117      -0.00000001     0.25D-06     0.63D-06     0     0       1.76     38.51    diag

 Final alpha occupancy:  30
 Final beta  occupancy:  28

 !RHF STATE 1.1 Energy               -346.068951171965
  RHF One-electron energy           -1086.591877922712
  RHF Two-electron energy             430.167931032749
  RHF Kinetic energy                  345.867759905539
  RHF Nuclear energy                  310.354995717998
  RHF Virial quotient                  -1.000581699973

 !RHF STATE 1.1 Dipole moment          -0.09382613    -0.16214574    -0.10804469
 Dipole moment /Debye                  -0.23848223    -0.41213336    -0.27462222

 Orbital energies:

           1.1          2.1          3.1          4.1          5.1          6.1          7.1          8.1          9.1         10.1
    -20.598111   -20.595637   -11.285336   -11.275579   -11.226727   -11.220183   -11.218697    -1.349440    -1.343730    -1.032226

          11.1         12.1         13.1         14.1         15.1         16.1         17.1         18.1         19.1         20.1
     -1.002246    -0.945588    -0.829822    -0.795373    -0.673494    -0.644671    -0.628065    -0.618883    -0.593367    -0.590648

          21.1         22.1         23.1         24.1         25.1         26.1         27.1         28.1         29.1         30.1
     -0.551292    -0.543242    -0.535968    -0.531847    -0.512570    -0.500936    -0.452000    -0.443271    -0.592588    -0.585544

          31.1         32.1
      0.050968     0.054963


 HOMO     30.1    -0.585544 =     -15.9335eV
 LUMO     31.1     0.050968 =       1.3869eV
 LUMO-HOMO         0.636512 =      17.3204eV

 Orbitals saved in record  2101.2


 **********************************************************************************************************************************
 DATASETS  * FILE   NREC   LENGTH (MB)   RECORD NAMES
              1      18       32.45       500      610      700      900      950      970     1001      129      960     1100   
                                          VAR    BASINP    GEOM    SYMINP    ZMAT    AOBASIS   BASIS     P2S    ABASIS      S 
                                         1400     1410     1200     1210     1080     1600     1650     1700   
                                           T        V       H0       H01     AOSYM     SMH    MOLCAS    OPER   

              2       6        3.99       700     1000      520     2100     1001     2101   
                                         GEOM     BASIS   MCVARS     RHF     BASIS     RHF  

 PROGRAMS   *        TOTAL   RHF-SCF       INT   RHF-SCF       INT
 CPU TIMES  *        62.96     38.53     23.48      0.15      0.66
 REAL TIME  *        72.70 SEC
 DISK USED  *        50.45 MB (local),       15.74 GB (total)
 GA USED    *         0.00 MB       (max)       0.00 MB       (current)
 **********************************************************************************************************************************


 PROGRAM * CCSD (Restricted open-shell coupled cluster)     Authors: C. Hampel, H.-J. Werner, 1991, M. Deegan, P.J. Knowles, 1992

                   Density fitting integral evaluation by F.R. Manby, 2003,2007, G. Knizia, 2010


 Basis set VDZ-F12/JKFIT generated.      Number of basis functions:   986 
 Basis set CC-PVDZ-F12/OPTRI generated.  Number of basis functions:   726 
 Basis set VDZ-F12/MP2FIT generated.     Number of basis functions:   780 

 Convergence thresholds:  THRVAR = 1.00D-08  THRDEN = 1.00D-06

 CCSD(T)     terms to be evaluated (factor= 1.000)


 Number of core orbitals:           7 (   7 )
 Number of closed-shell orbitals:  21 (  21 )
 Number of active  orbitals:        2 (   2 )
 Number of external orbitals:     288 ( 288 )

 Memory could be reduced to 934.88 Mwords without degradation in triples

 Number of N-1 electron functions:              44
 Number of N-2 electron functions:             946
 Number of singly external CSFs:             12760
 Number of doubly external CSFs:          60022315
 Total number of CSFs:                    60035075

 Molecular orbitals read from record     2101.2  Type=RHF/CANONICAL  

 Integral transformation finished. Total CPU:  53.32 sec, npass=  1  Memory used: 434.14 MW

 Geminal basis:    OPTFULL  GEM_TYPE=SLATER  BETA=0.9  NGEM=6

 Optimizing Gaussian exponents for each gem_beta

 Geminal optimization for beta= 0.9000
 Weight function:   m=0, omega= 1.3652

 Augmented Hessian optimization of geminal fit. Trust ratio= 0.40000
 Convergence reached after  14 iterations. Final gradient= 8.42D-18, Step= 7.36D-08, Delta= 1.32D-09

 Alpha:                 0.16713     0.72638     2.57315     8.59263    32.33955   179.26007
 Coeff:                 0.29008     0.30523     0.17630     0.10448     0.06448     0.03994


 WFN_F12=FIX,EG    DECOUPLE_EXPL=F   HYBRID=0    NOX=F   SEMIINT_F12=T   CORE_SINGLES=F


 AO(A)-basis ORBITAL           loaded. Number of functions:     318
 RI(R)-basis CC-PVDZ-F12/OPTRI loaded. Number of functions:     726
 DF-basis VDZ-F12/JKFIT        loaded. Number of functions:     986

 Screening thresholds:   THRAO=  1.00D-10  THRMO=  1.00D-09  THRPROD=  1.00D-09
                         THRSW=  1.00D-05  THROV=  1.00D-12  THRAOF12= 1.00D-08

 CPU time for one-electron matrices               3.63 sec

 Construction of ABS:
 Pseudo-inverse stability          7.24E-12
 Smallest eigenvalue of S          1.11E-04  (threshold= 1.00E-08)
 Ratio eigmin/eigmax               1.40E-05  (threshold= 1.00E-09)
 Smallest eigenvalue of S kept     1.11E-04  (threshold= 1.11E-04, 0 functions deleted, 726 kept)

 Construction of CABS:
 Pseudo-inverse stability          8.42E-11
 Smallest eigenvalue of S          3.22E-06  (threshold= 1.00E-08)
 Ratio eigmin/eigmax               3.22E-06  (threshold= 1.00E-09)
 Smallest eigenvalue of S kept     3.22E-06  (threshold= 3.22E-06, 0 functions deleted, 726 kept)

 CPU time for basis constructions                 0.23 sec
 Fock operators(MO) rebuilt from dump record.
 CPU time for Fock operator transformation        0.27 sec

                                      TOTAL          ALPHA          BETA    
  Singles Contributions MO        -0.007164891   -0.003580899   -0.003583992
  Singles Contributions CABS      -0.015317983   -0.008248540   -0.007069443
  Pure DF-RHF relaxation          -0.014703259

 CPU time for RHF CABS relaxation                 0.37 sec
 CPU time for singles (tot)                       0.84 sec

 AO(A)-basis ORBITAL           loaded. Number of functions:     318
 RI(R)-basis CC-PVDZ-F12/OPTRI loaded. Number of functions:     726
 DF-basis VDZ-F12/MP2FIT       loaded. Number of functions:     780

 Screening thresholds:   THRAO=  1.00D-10  THRMO=  1.00D-09  THRPROD=  1.00D-09
                         THRSW=  1.00D-05  THROV=  1.00D-12  THRAOF12= 1.00D-08

 CPU time for transformed integrals              36.48 sec
 CPU time for F12 matrices                       38.42 sec

 Diagonal F12 ansatz with fixed amplitudes:   TS= 0.5000  TT= 0.2500  TN= 0.3750

 ITER.     SQ.NORM      CORR.ENERGY   TOTAL ENERGY  ENERGY CHANGE      VAR         CPU   MICRO    DIIS
   1      1.34549107    -1.41711400  -347.50076843    -1.4318E+00   3.42E-01      1.79  1  1  1   0  0
   2      1.34571167    -1.41630444  -347.49995888     8.0956E-04   2.15E-04      8.85  0  0  0   1  1
   3      1.34616796    -1.41688050  -347.50053493    -5.7605E-04   1.80E-06     17.03  0  0  0   2  2
   4      1.34617869    -1.41688435  -347.50053878    -3.8523E-06   1.32E-08     26.29  0  0  0   3  3
   5      1.34618006    -1.41688438  -347.50053881    -2.7662E-08   1.41E-10     36.65  0  0  0   4  4

 - - Continuing with F12/conv. amplitude coupling turned on.

   6      1.34848538    -1.42429437  -347.50794880    -7.4100E-03   3.35E-04     44.89  1  1  1   1  1
   7      1.34847933    -1.42429628  -347.50795071    -1.9151E-06   3.54E-08     54.35  1  1  1   2  2
   8      1.34848018    -1.42429580  -347.50795023     4.7999E-07   1.08E-10     64.88  1  1  1   3  3

 CPU time for iterative RMP2-F12                 64.88 sec


 DF-RMP2-F12 doubles corrections:
 - - - - - - - - - - - - - - - - 
  Approx.                             TOTAL           A-B            A-A            B-B    
  RMP2-F12/3C(FIX)                -0.248102297   -0.218985965   -0.017035538   -0.012080793
  RMP2-F12/3*C(FIX)               -0.240690871   -0.213513989   -0.015951833   -0.011225050
  RMP2-F12/3*C(DX)                -0.242886836   -0.215612547   -0.016026248   -0.011248041
  RMP2-F12/3*C(FIX,DX)            -0.262342432   -0.234764847   -0.016394972   -0.011182614

 DF-RMP2-F12 doubles energies:
 - - - - - - - - - - - - - - -
  Approx.                             TOTAL           A-B            A-A            B-B    
  RMP2                            -1.169028615   -0.894331017   -0.151305418   -0.123392179
  RMP2-F12/3C(FIX)                -1.417130911   -1.113316983   -0.168340956   -0.135472972
  RMP2-F12/3*C(FIX)               -1.409719486   -1.107845006   -0.167257251   -0.134617228
  RMP2-F12/3*C(DX)                -1.411915451   -1.109943564   -0.167331666   -0.134640220
  RMP2-F12/3*C(FIX,DX)            -1.431371047   -1.129095864   -0.167700390   -0.134574793


  Reference energy                   -346.068951171965
  CABS relaxation correction to RHF    -0.014703259215
  New reference energy               -346.083654431180

  RMP2-F12 singles (MO) energy         -0.007164891311
  RMP2-F12 pair energy                 -1.417130911284
  RMP2-F12 correlation energy          -1.424295802596

 !RMP2-F12/3C(FIX) energy            -347.507950233776

 Starting RMP2 calculation, locsing= 0

 Wavefunction is spin-projected

 ITER.      SQ.NORM     CORR.ENERGY   TOTAL ENERGY   ENERGY CHANGE        DEN1      VAR(S)    VAR(P)  DIIS     TIME
   1      1.34180190    -1.17171104  -347.24066221    -1.17171104    -0.00425341  0.22D-04  0.15D-02  1  1   215.60
   2      1.34554503    -1.17630831  -347.24525948    -0.00459727    -0.00000777  0.65D-06  0.30D-05  2  2   226.26
   3      1.34563948    -1.17637105  -347.24532222    -0.00006274    -0.00000007  0.33D-07  0.17D-07  3  3   237.33
   4      1.34564129    -1.17637132  -347.24532249    -0.00000027    -0.00000000  0.94D-09  0.23D-09  4  4   249.06

 Norm of t1 vector:      0.04813244      S-energy:    -0.00621761      T1 diagnostic:  0.00056794
 Norm of t2 vector:      0.58593904      P-energy:    -1.17015370
                                         Alpha-Beta:  -0.89578737
                                         Alpha-Alpha: -0.15145802
                                         Beta-Beta:   -0.12290831

 Spin contamination <S**2-Sz**2-Sz>     0.00000000
  Reference energy                   -346.068951171965
  CABS singles correction              -0.014703259215
  New reference energy               -346.083654431180
  RHF-RMP2 correlation energy          -1.176371317052
 !RHF-RMP2 energy                    -347.260025748232

  F12/3C(FIX) correction               -0.248102296577
  RHF-RMP2-F12 correlation energy      -1.424473613629
 !RHF-RMP2-F12 total energy          -347.508128044809
 (NB above energy spin projected)

 Starting RCCSD calculation

 ITER.      SQ.NORM     CORR.ENERGY   TOTAL ENERGY   ENERGY CHANGE        DEN1      VAR(S)    VAR(P)  DIIS     TIME
   1      1.36587213    -1.19301019  -347.26196136    -1.19301019    -0.03355187  0.69D-02  0.65D-02  1  1   532.04
   2      1.39869562    -1.22488276  -347.29383393    -0.03187258    -0.00316531  0.52D-03  0.89D-03  2  2   793.78
   3      1.41517976    -1.23252957  -347.30148075    -0.00764681    -0.00066500  0.51D-03  0.76D-04  3  3  1060.04
   4      1.42455618    -1.23533491  -347.30428608    -0.00280533    -0.00020961  0.15D-03  0.29D-04  4  4  1341.16
   5      1.43317989    -1.23655419  -347.30550536    -0.00121928    -0.00005821  0.51D-04  0.59D-05  5  5  1664.03
   6      1.43853307    -1.23703177  -347.30598294    -0.00047758    -0.00000947  0.54D-05  0.18D-05  6  6  2000.43
   7      1.44061189    -1.23722188  -347.30617305    -0.00019011    -0.00000169  0.11D-05  0.31D-06  6  1  2326.00
   8      1.44092811    -1.23724666  -347.30619783    -0.00002478    -0.00000045  0.28D-06  0.85D-07  6  2  2602.76
   9      1.44105262    -1.23724463  -347.30619580     0.00000203    -0.00000019  0.17D-06  0.22D-07  6  1  2873.01
  10      1.44112668    -1.23725201  -347.30620318    -0.00000739    -0.00000009  0.80D-07  0.95D-08  6  3  3208.18
  11      1.44111413    -1.23724793  -347.30619911     0.00000408    -0.00000006  0.59D-07  0.36D-08  6  4  3542.97
  12      1.44115223    -1.23724921  -347.30620038    -0.00000128    -0.00000004  0.47D-07  0.23D-08  6  5  3824.63
  13      1.44117662    -1.23724844  -347.30619962     0.00000077    -0.00000003  0.37D-07  0.17D-08  6  6  4115.15
  14      1.44120672    -1.23724969  -347.30620086    -0.00000125    -0.00000002  0.25D-07  0.14D-08  6  2  4451.00
  15      1.44121203    -1.23724800  -347.30619917     0.00000170    -0.00000001  0.11D-07  0.12D-08  6  1  4780.36
  16      1.44121220    -1.23724659  -347.30619776     0.00000140    -0.00000001  0.52D-08  0.97D-09  6  3  5062.36
  17      1.44122689    -1.23724573  -347.30619690     0.00000087    -0.00000000  0.22D-08  0.66D-09  6  4  5362.70

 Norm of t1 vector:      0.19693079      S-energy:    -0.00749517      T1 diagnostic:  0.01975052
                                                                       D1 diagnostic:  0.08173871
                                                                       D2 diagnostic:  0.14950793 (internal)
 Norm of t2 vector:      0.63438565      P-energy:    -1.22975056
                                         Alpha-Beta:  -0.96997686
                                         Alpha-Alpha: -0.14167306
                                         Beta-Beta:   -0.11810064

 Singles amplitudes (print threshold =  0.500E-01):

         I         SYM. A    A   T(IA) [Beta-Beta]

        18         1         2     -0.08162423
        19         1         1      0.07813045

 Spin contamination <S**2-Sz**2-Sz>     0.00000000

 Memory could be reduced to 1031.52 Mwords without degradation in triples


 RESULTS
 =======

  Reference energy                   -346.068951171965
  CABS relaxation correction to RHF    -0.014703259215
  New reference energy               -346.083654431180

  F12 corrections for ansatz 3C(FIX) added to RCCSD energy. Coupling mode:  7

  RCCSD-F12a singles energy            -0.007495168866
  RCCSD-F12a pair energy               -1.470149679943
  RCCSD-F12a correlation energy        -1.477644848809
  Triples (T) contribution             -0.043807406681
  Total correlation energy             -1.521452255490

  RHF-RCCSD-F12a energy              -347.561299279989
  RHF-RCCSD[T]-F12a energy           -347.607432446556
  RHF-RCCSD-T-F12a energy            -347.604456355762
 !RHF-RCCSD(T)-F12a energy           -347.605106686670

 Program statistics:

 Available memory in ccsd:              2799995508
 Min. memory needed in ccsd:             165734232
 Max. memory used in ccsd:               242980320
 Max. memory used in cckext:             196260355 (17 integral passes)
 Max. memory used in cckint:             434136265 ( 1 integral passes)


 **********************************************************************************************************************************
 DATASETS  * FILE   NREC   LENGTH (MB)   RECORD NAMES
              1      19       32.46       500      610      700      900      950      970     1001      129      960     1100   
                                          VAR    BASINP    GEOM    SYMINP    ZMAT    AOBASIS   BASIS     P2S    ABASIS      S 
                                         1400     1410     1200     1210     1080     1600     1650     1700      960(1)
                                           T        V       H0       H01     AOSYM     SMH    MOLCAS    OPER    ABASIS    

              2       7        4.76       700     1000      520     2100     1001     2101     7360   
                                         GEOM     BASIS   MCVARS     RHF     BASIS     RHF    F12ABS    

 PROGRAMS   *        TOTAL  RCCSD(T)   RHF-SCF       INT   RHF-SCF       INT
 CPU TIMES  *     10003.16   9940.19     38.53     23.48      0.15      0.66
 REAL TIME  *     10444.68 SEC
 DISK USED  *         7.15 GB (local),       65.45 GB (total)
 SF USED    *        51.80 GB
 GA USED    *         3.05 MB       (max)       0.00 MB       (current)
 **********************************************************************************************************************************

 RCCSD(T)-F12A/cc-pVDZ-F12 energy=   -347.605106686670

   RCCSD(T)-F12A         RHF-SCF         RHF-SCF
   -347.60510669   -346.06895117   -345.30706815
 **********************************************************************************************************************************
 Molpro calculation terminated
