# Supplementary material for: Computational Investigation of Substituent Effects on the Alcohol + Carbonyl Channel of Peroxy Radical Self- and Cross-Reactions
Source: J Phys Chem A. 2023 Feb 8;127(7):1686–96. doi: 10.1021/acs.jpca.2c08927 (PMC9969516; doi:10.1021/acs.jpca.2c08927)
Supplement: Supplementary file 2 — jp2c08927_si_002.zip [file jp2c08927_si_002.zip › EtO--OiPr/Forward-IRC-wb-TS1-opt-F12.out]

 Working directory              : /run/nvme/job_10729601/data/10729601/molpro.ydCmiKpu9G/
 Global scratch directory       : /run/nvme/job_10729601/data/10729601/molpro.ydCmiKpu9G/
 Wavefunction directory         : /scratch/kurten/scratch_galib/third-paper/eto-ipro/ts-cacl/eto-ipr-set2/wb-ts/irc-cal/eto-ipr-set2-M0001-copt-TS-opt-IRC/ccsdt/Forward-wb-opt-F12/
 Main file repository           : /run/nvme/job_10729601/data/10729601/

 id        : cs

 Nodes       nprocs
 r05c59.bullx    7
 Distribution of processes:   nprocs(total)=    8   nprocs(compute)=    7   nprocs(helper)=    1
 GA implementation: MPI file
 GA implementation (serial work in mppx): MPI file

 Using customized tuning parameters: mindgm=1; mindgv=20; mindgc=4; mindgr=1; noblas=0; minvec=7
 default implementation of scratch files=sf  


 Variables initialized (1009), CPU time= 0.01 sec
 ***,SCI
 memory,2800,m
 geomtyp=xyz
 NOSYM
 geometry={
 19
 Forward-wb-opt.log,Energy: -218426.8685599
 H         -1.77857       -1.48354        0.46146
 C         -2.52939       -0.88192       -0.04929
 H         -2.82424       -1.39962       -0.96219
 H         -3.40337       -0.79391        0.59547
 C         -1.97088        0.49308       -0.38055
 H         -1.06904        0.37539       -1.01852
 H         -2.66304        1.09625       -0.98831
 O         -1.51406        1.20543        0.67887
 H          2.69364        1.54222        0.48504
 C          1.95137        1.19695       -0.23562
 H          0.99161        1.65287        0.00844
 H          2.25744        1.52965       -1.22670
 C          1.84823       -0.32256       -0.19615
 H          2.83451       -0.78660       -0.34465
 C          1.32410       -0.81942        1.17609
 H          0.35337       -0.37360        1.38708
 H          2.03572       -0.50184        1.93708
 H          1.24491       -1.90396        1.18872
 O          0.96237       -0.82419       -1.10509
 }
 BASIS=MINAO
 END
 {rhf;
 wf,charge=0,spin=2}
 BASIS=VDZ-F12
 END
 {rhf;
 wf,charge=0,spin=2}
 rccsd(t)-f12a,gem_beta=0.9
 
 
 Commands initialized (810), CPU time= 0.01 sec, 661 directives.
 Default parameters read. Elapsed time= 1.03 sec

 Checking input...
 Passed
1


                                         ***  PROGRAM SYSTEM MOLPRO  ***
                                       Copyright, TTI GmbH Stuttgart, 2015
                                    Version 2021.2 linked Aug  3 2021 10:50:23


 **********************************************************************************************************************************
 LABEL *   SCI                                                                           
  64 bit mpp version                                                                     DATE: 23-Feb-22          TIME: 00:48:59  
 **********************************************************************************************************************************

 SHA1:             dade016a989826d9d859d6207854b99675d53db3
 **********************************************************************************************************************************

 Memory per process:      2800 MW
 Total memory per node:  19600 MW

 GA preallocation disabled
 GA check disabled

 Variable memory set to 2800.0 MW

 SETTING GEOMTYP        =    XYZ
 ZSYMEL=NOSYM

 SETTING BASIS          =    MINAO


 Recomputing integrals since basis changed


 Using spherical harmonics

 Library entry H      S MINAO                selected for orbital group  1
 Library entry C      S MINAO                selected for orbital group  2
 Library entry C      P MINAO                selected for orbital group  2
 Library entry O      S MINAO                selected for orbital group  6
 Library entry O      P MINAO                selected for orbital group  6


 PROGRAM * SEWARD (Integral evaluation for generally contracted gaussian basis sets)     Author: Roland Lindh, 1990

 Geometry written to block  1 of record 700


 Point group  C1  


 ATOMIC COORDINATES

 NR  ATOM    CHARGE       X              Y              Z

   1  H       1.00   -3.361010193   -2.803484295    0.872033017
   2  C       6.00   -4.779854362   -1.666587264   -0.093144601
   3  H       1.00   -5.337040110   -2.644898479   -1.818275580
   4  H       1.00   -6.431437201   -1.500272468    1.125275215
   5  C       6.00   -3.724423425    0.931786158   -0.719135277
   6  H       1.00   -2.020192816    0.709384290   -1.924723852
   7  H       1.00   -5.032416259    2.071612264   -1.867635226
   8  O       8.00   -2.861158736    2.277932562    1.282878374
   9  H       1.00    5.090241878    2.914373424    0.916592759
  10  C       6.00    3.687554868    2.261907685   -0.445257269
  11  H       1.00    1.873871322    3.123471620    0.015949288
  12  H       1.00    4.265943343    2.890619567   -2.318127037
  13  C       6.00    3.492648515   -0.609550059   -0.370669779
  14  H       1.00    5.356447598   -1.486458570   -0.651294109
  15  C       6.00    2.502186362   -1.548479381    2.222487998
  16  H       1.00    0.667772521   -0.706001680    2.621201313
  17  H       1.00    3.846953266   -0.948340158    3.660550681
  18  H       1.00    2.352538950   -3.597962952    2.246355239
  19  O       8.00    1.818615731   -1.557493375   -2.088317443

 Bond lengths in Bohr (Angstrom)

 1-2  2.058451231  2-3  2.060006234  2-4  2.059109840  2-5  2.873559331  5-6  2.099359038
     ( 1.089285481)     ( 1.090108354)     ( 1.089634002)     ( 1.520622112)     ( 1.110932960)

  5- 7  2.080649164   5- 8  2.562302621   9-10  2.061038062  10-11  2.060206763  10-12  2.058507475
       ( 1.101032121)       ( 1.355912155)       ( 1.090654373)       ( 1.090214469)       ( 1.089315244)

 10-13  2.879031322  13-14  2.078813500  13-15  2.930370422  13-19  2.579010623  15-16  2.057623659
       ( 1.523517765)       ( 1.100060730)       ( 1.550685247)       ( 1.364753648)       ( 1.088847549)

 15-17  2.058297694  15-18  2.055078320
       ( 1.089204233)       ( 1.087500614)

 Bond angles

  1-2-3  108.46969242   1-2-4  108.66414113   1-2-5  110.38915978   2-5-6  109.11524198

  2-5-7  112.62591847   2-5-8  115.37800658   3-2-4  108.47816205   3-2-5  110.26357489

  4-2-5  110.51587013   6-5-7  104.55874362   6-5-8  103.34713543   7-5-8  110.81056326

  9-10-11  108.59204906   9-10-12  108.25580926   9-10-13  110.16312308  10-13-14  110.88711386

 10-13-15  111.43086205  10-13-19  113.15890612  11-10-12  108.86287734  11-10-13  110.59104560

 12-10-13  110.31677302  13-15-16  109.97545452  13-15-17  107.69896579  13-15-18  110.75856027

 14-13-15  106.69860819  14-13-19  109.69460488  15-13-19  104.60791524  16-15-17  109.12930096

 16-15-18  109.94743564  17-15-18  109.28321121

 NUCLEAR CHARGE:                   58
 NUMBER OF PRIMITIVE AOS:         235
 NUMBER OF SYMMETRY AOS:          235
 NUMBER OF CONTRACTIONS:           47   (   47A   )
 NUMBER OF INNER CORE ORBITALS:     0   (    0A   )
 NUMBER OF OUTER CORE ORBITALS:     7   (    7A   )
 NUMBER OF VALENCE ORBITALS:       40   (   40A   )


 NUCLEAR REPULSION ENERGY  313.18070393

 Eigenvalues of metric

         1 0.178E+00 0.179E+00 0.188E+00 0.208E+00 0.222E+00 0.240E+00 0.246E+00 0.248E+00


 Contracted 2-electron integrals neglected if value below      1.0D-11
 AO integral compression algorithm  1   Integral accuracy      1.0D-11

     5.505 MB (compressed) written to integral file ( 85.3%)

     Node minimum: 0.786 MB, node maximum: 0.786 MB


 NUMBER OF SORTED TWO-ELECTRON INTEGRALS:      91287.     BUFFER LENGTH:  32768
 NUMBER OF SEGMENTS:   1  SEGMENT LENGTH:      91287      RECORD LENGTH: 524288

 Memory used in sort:       0.65 MW

 SORT1 READ      709157. AND WROTE       91052. INTEGRALS IN      1 RECORDS. CPU TIME:     0.02 SEC, REAL TIME:     0.04 SEC
 SORT2 READ      633935. AND WROTE      636756. INTEGRALS IN     21 RECORDS. CPU TIME:     0.01 SEC, REAL TIME:     0.01 SEC

 Node minimum:       90482.  Node maximum:       91449. integrals

 OPERATOR DM      FOR CENTER  0  COORDINATES:    0.000000    0.000000    0.000000


 **********************************************************************************************************************************
 DATASETS  * FILE   NREC   LENGTH (MB)   RECORD NAMES
              1      18       28.97       500      610      700      900      950      970     1000      129      960     1100   
                                          VAR    BASINP    GEOM    SYMINP    ZMAT    AOBASIS   BASIS     P2S    ABASIS      S 
                                         1400     1410     1200     1210     1080     1600     1650     1700   
                                           T        V       H0       H01     AOSYM     SMH    MOLCAS    OPER   

 PROGRAMS   *        TOTAL       INT
 CPU TIMES  *         1.18      1.03
 REAL TIME  *         5.69 SEC
 DISK USED  *        29.55 MB (local),      237.46 MB (total)
 GA USED    *         0.00 MB       (max)       0.00 MB       (current)
 **********************************************************************************************************************************


 Program * Restricted Hartree-Fock

 Orbital guess generated from atomic densities. Full valence occupancy:   29

 Initial alpha occupancy:  30
 Initial beta  occupancy:  28

 NELEC=   58   SYM=1   MS2= 2   THRE=1.0D-08   THRD=3.2D-06   THRG=3.2D-06  HFMA2=F  DIIS_START=2   DIIS_MAX=10   DIIS_INCORE=F

 Level shifts:    0.00 (CLOSED)    0.00 (OPEN)    0.30 (GAP_MIN)

 ITER           ETOT              DE          GRAD        DDIFF     DIIS  NEXP   TIME(IT)  TIME(TOT)  DIAG
   1     -344.97012016    -344.97012016     0.00D+00     0.25D+00     0     0       0.02      0.07    start
   2     -345.23125351      -0.26113335     0.13D-01     0.34D-01     1     0       0.00      0.07    diag2
   3     -345.28487216      -0.05361865     0.71D-02     0.12D-01     2     0       0.00      0.07    diag2
   4     -345.30475359      -0.01988143     0.24D-02     0.78D-02     3     0       0.01      0.08    diag2
   5     -345.30551456      -0.00076096     0.47D-03     0.12D-02     4     0       0.00      0.08    diag2
   6     -345.30558648      -0.00007192     0.14D-03     0.43D-03     5     0       0.00      0.08    diag2
   7     -345.30560275      -0.00001627     0.51D-04     0.15D-03     6     0       0.00      0.08    diag2
   8     -345.30561749      -0.00001474     0.42D-04     0.13D-03     7     0       0.01      0.09    diag2
   9     -345.30564920      -0.00003171     0.40D-04     0.30D-03     8     0       0.00      0.09    diag2
  10     -345.30570582      -0.00005661     0.39D-04     0.55D-03     9     0       0.00      0.09    diag2/orth
  11     -345.30581770      -0.00011188     0.38D-04     0.12D-02     9     0       0.00      0.09    diag2
  12     -345.30613383      -0.00031613     0.35D-04     0.42D-02     9     0       0.00      0.09    diag2
  13     -345.30615455      -0.00002072     0.31D-04     0.35D-03     9     0       0.01      0.10    diag2
  14     -345.30630960      -0.00015505     0.25D-04     0.47D-02     9     0       0.00      0.10    diag2
  15     -345.30631112      -0.00000153     0.38D-04     0.53D-04     9     0       0.00      0.10    diag2
  16     -345.30632070      -0.00000957     0.27D-04     0.86D-03     9     0       0.00      0.10    diag2
  17     -345.30632203      -0.00000133     0.13D-04     0.85D-04     9     0       0.01      0.11    diag2
  18     -345.30632304      -0.00000101     0.78D-05     0.61D-04     9     0       0.00      0.11    diag2
  19     -345.30632681      -0.00000377     0.79D-05     0.21D-03     9     0       0.00      0.11    diag2
  20     -345.30633952      -0.00001271     0.82D-05     0.10D-02     9     0       0.00      0.11    diag2/orth
  21     -345.30634212      -0.00000260     0.52D-05     0.55D-03     9     0       0.01      0.12    diag2
  22     -345.30634235      -0.00000022     0.27D-05     0.15D-03     9     0       0.00      0.12    diag2
  23     -345.30634236      -0.00000001     0.65D-06     0.36D-04     9     0       0.00      0.12    diag2
  24     -345.30634236      -0.00000000     0.28D-06     0.52D-05     9     0       0.00      0.12    diag2
  25     -345.30634236       0.00000000     0.10D-06     0.29D-05     9     0       0.00      0.12    diag2
  26     -345.30634236      -0.00000000     0.44D-07     0.17D-06     0     0       0.01      0.13    diag

 Final alpha occupancy:  30
 Final beta  occupancy:  28

 !RHF STATE 1.1 Energy               -345.306342361060
  RHF One-electron energy           -1086.555313204339
  RHF Two-electron energy             428.068266915080
  RHF Kinetic energy                  343.572647291544
  RHF Nuclear energy                  313.180703928199
  RHF Virial quotient                  -1.005046080016

 !RHF STATE 1.1 Dipole moment           0.25981357    -0.12573622    -0.05987194
 Dipole moment /Debye                   0.66038022    -0.31958958    -0.15217930

 Orbital energies:

           1.1          2.1          3.1          4.1          5.1          6.1          7.1          8.1          9.1         10.1
    -20.589961   -20.588320   -11.482687   -11.470429   -11.402689   -11.394235   -11.393089    -1.391646    -1.384711    -1.101554

          11.1         12.1         13.1         14.1         15.1         16.1         17.1         18.1         19.1         20.1
     -1.067996    -1.014893    -0.881643    -0.849177    -0.719676    -0.698475    -0.679854    -0.669801    -0.662923    -0.640150

          21.1         22.1         23.1         24.1         25.1         26.1         27.1         28.1         29.1         30.1
     -0.616377    -0.598610    -0.585684    -0.580067    -0.575125    -0.571834    -0.492903    -0.489355    -0.621419    -0.609629

          31.1         32.1
      0.352378     0.377600


 HOMO     30.1    -0.609629 =     -16.5889eV
 LUMO     31.1     0.352378 =       9.5887eV
 LUMO-HOMO         0.962007 =      26.1775eV

 Orbitals saved in record  2100.2


 **********************************************************************************************************************************
 DATASETS  * FILE   NREC   LENGTH (MB)   RECORD NAMES
              1      18       28.97       500      610      700      900      950      970     1000      129      960     1100   
                                          VAR    BASINP    GEOM    SYMINP    ZMAT    AOBASIS   BASIS     P2S    ABASIS      S 
                                         1400     1410     1200     1210     1080     1600     1650     1700   
                                           T        V       H0       H01     AOSYM     SMH    MOLCAS    OPER   

              2       4        2.99       700     1000      520     2100   
                                         GEOM     BASIS   MCVARS     RHF  

 PROGRAMS   *        TOTAL   RHF-SCF       INT
 CPU TIMES  *         1.33      0.14      1.03
 REAL TIME  *         6.15 SEC
 DISK USED  *        32.33 MB (local),      256.93 MB (total)
 GA USED    *         0.00 MB       (max)       0.00 MB       (current)
 **********************************************************************************************************************************
 SETTING BASIS          =    VDZ-F12


 Recomputing integrals since basis changed


 Using spherical harmonics

 Library entry H      S cc-pVDZ-F12          selected for orbital group  1
 Library entry H      P cc-pVDZ-F12          selected for orbital group  1
 Library entry C      S cc-pVDZ-F12          selected for orbital group  2
 Library entry C      P cc-pVDZ-F12          selected for orbital group  2
 Library entry C      D cc-pVDZ-F12          selected for orbital group  2
 Library entry O      S cc-pVDZ-F12          selected for orbital group  6
 Library entry O      P cc-pVDZ-F12          selected for orbital group  6
 Library entry O      D cc-pVDZ-F12          selected for orbital group  6


 PROGRAM * SEWARD (Integral evaluation for generally contracted gaussian basis sets)     Author: Roland Lindh, 1990

 Geometry written to block  1 of record 700


 Point group  C1  


 ATOMIC COORDINATES

 NR  ATOM    CHARGE       X              Y              Z

   1  H       1.00   -3.361010193   -2.803484295    0.872033017
   2  C       6.00   -4.779854362   -1.666587264   -0.093144601
   3  H       1.00   -5.337040110   -2.644898479   -1.818275580
   4  H       1.00   -6.431437201   -1.500272468    1.125275215
   5  C       6.00   -3.724423425    0.931786158   -0.719135277
   6  H       1.00   -2.020192816    0.709384290   -1.924723852
   7  H       1.00   -5.032416259    2.071612264   -1.867635226
   8  O       8.00   -2.861158736    2.277932562    1.282878374
   9  H       1.00    5.090241878    2.914373424    0.916592759
  10  C       6.00    3.687554868    2.261907685   -0.445257269
  11  H       1.00    1.873871322    3.123471620    0.015949288
  12  H       1.00    4.265943343    2.890619567   -2.318127037
  13  C       6.00    3.492648515   -0.609550059   -0.370669779
  14  H       1.00    5.356447598   -1.486458570   -0.651294109
  15  C       6.00    2.502186362   -1.548479381    2.222487998
  16  H       1.00    0.667772521   -0.706001680    2.621201313
  17  H       1.00    3.846953266   -0.948340158    3.660550681
  18  H       1.00    2.352538950   -3.597962952    2.246355239
  19  O       8.00    1.818615731   -1.557493375   -2.088317443

 Bond lengths in Bohr (Angstrom)

 1-2  2.058451231  2-3  2.060006234  2-4  2.059109840  2-5  2.873559331  5-6  2.099359038
     ( 1.089285481)     ( 1.090108354)     ( 1.089634002)     ( 1.520622112)     ( 1.110932960)

  5- 7  2.080649164   5- 8  2.562302621   9-10  2.061038062  10-11  2.060206763  10-12  2.058507475
       ( 1.101032121)       ( 1.355912155)       ( 1.090654373)       ( 1.090214469)       ( 1.089315244)

 10-13  2.879031322  13-14  2.078813500  13-15  2.930370422  13-19  2.579010623  15-16  2.057623659
       ( 1.523517765)       ( 1.100060730)       ( 1.550685247)       ( 1.364753648)       ( 1.088847549)

 15-17  2.058297694  15-18  2.055078320
       ( 1.089204233)       ( 1.087500614)

 Bond angles

  1-2-3  108.46969242   1-2-4  108.66414113   1-2-5  110.38915978   2-5-6  109.11524198

  2-5-7  112.62591847   2-5-8  115.37800658   3-2-4  108.47816205   3-2-5  110.26357489

  4-2-5  110.51587013   6-5-7  104.55874362   6-5-8  103.34713543   7-5-8  110.81056326

  9-10-11  108.59204906   9-10-12  108.25580926   9-10-13  110.16312308  10-13-14  110.88711386

 10-13-15  111.43086205  10-13-19  113.15890612  11-10-12  108.86287734  11-10-13  110.59104560

 12-10-13  110.31677302  13-15-16  109.97545452  13-15-17  107.69896579  13-15-18  110.75856027

 14-13-15  106.69860819  14-13-19  109.69460488  15-13-19  104.60791524  16-15-17  109.12930096

 16-15-18  109.94743564  17-15-18  109.28321121

 NUCLEAR CHARGE:                   58
 NUMBER OF PRIMITIVE AOS:         419
 NUMBER OF SYMMETRY AOS:          405
 NUMBER OF CONTRACTIONS:          318   (  318A   )
 NUMBER OF INNER CORE ORBITALS:     0   (    0A   )
 NUMBER OF OUTER CORE ORBITALS:     7   (    7A   )
 NUMBER OF VALENCE ORBITALS:       40   (   40A   )


 NUCLEAR REPULSION ENERGY  313.18070393


 Eigenvalues of metric

         1 0.872E-04 0.147E-03 0.232E-03 0.476E-03 0.615E-03 0.698E-03 0.740E-03 0.944E-03


 Contracted 2-electron integrals neglected if value below      1.0D-11
 AO integral compression algorithm  1   Integral accuracy      1.0D-11

     4316.201 MB (compressed) written to integral file ( 38.3%)

     Node minimum: 598.737 MB, node maximum: 644.612 MB


 NUMBER OF SORTED TWO-ELECTRON INTEGRALS:  183740445.     BUFFER LENGTH:  32768
 NUMBER OF SEGMENTS:   6  SEGMENT LENGTH:   31995432      RECORD LENGTH: 524288

 Memory used in sort:      32.55 MW

 SORT1 READ  1407237488. AND WROTE   154041767. INTEGRALS IN    443 RECORDS. CPU TIME:    22.73 SEC, REAL TIME:    24.23 SEC
 SORT2 READ  1071331018. AND WROTE  1286335281. INTEGRALS IN  16324 RECORDS. CPU TIME:     2.37 SEC, REAL TIME:     3.59 SEC

 Node minimum:   183740445.  Node maximum:   183783921. integrals

 OPERATOR DM      FOR CENTER  0  COORDINATES:    0.000000    0.000000    0.000000


 **********************************************************************************************************************************
 DATASETS  * FILE   NREC   LENGTH (MB)   RECORD NAMES
              1      18       32.45       500      610      700      900      950      970     1001      129      960     1100   
                                          VAR    BASINP    GEOM    SYMINP    ZMAT    AOBASIS   BASIS     P2S    ABASIS      S 
                                         1400     1410     1200     1210     1080     1600     1650     1700   
                                           T        V       H0       H01     AOSYM     SMH    MOLCAS    OPER   

              2       5        3.06       700     1000      520     2100     1001   
                                         GEOM     BASIS   MCVARS     RHF     BASIS   

 PROGRAMS   *        TOTAL       INT   RHF-SCF       INT
 CPU TIMES  *        35.19     33.85      0.14      1.03
 REAL TIME  *        43.38 SEC
 DISK USED  *        35.59 MB (local),       16.15 GB (total)
 GA USED    *         0.00 MB       (max)       0.00 MB       (current)
 **********************************************************************************************************************************


 Program * Restricted Hartree-Fock

 Molecular orbitals read from record     2100.2  Type=RHF/CANONICAL  

 Present basis size:      318
 Previous basis size:      47
 Previous occupation:      30
 Previous closed-shells:   28
 Previous core-orbitals:    7
 Present occupation:       30
 Present closed-shells:    28
 Present core-orbitals:     7
 Wavefunction symmetry:    1   Triplet 

 Orbital overlap <old|new>:  < 1.1| 1.1> = 1.000000   < 2.1| 2.1> = 1.000000   < 3.1| 3.1> = 1.000000   < 4.1| 4.1> = 1.000000
                             < 5.1| 5.1> = 1.000000   < 6.1| 6.1> = 1.000000   < 7.1| 7.1> = 1.000000   < 8.1| 8.1> = 1.000000
                             < 9.1| 9.1> = 1.000000   <10.1|10.1> = 1.000000   <11.1|11.1> = 1.000000   <12.1|12.1> = 1.000000
                             <13.1|13.1> = 1.000000   <14.1|14.1> = 1.000000   <15.1|15.1> = 1.000000   <16.1|16.1> = 1.000000
                             <17.1|17.1> = 1.000000   <18.1|18.1> = 1.000000   <19.1|19.1> = 1.000000   <20.1|20.1> = 1.000000
                             <21.1|21.1> = 1.000000   <22.1|22.1> = 1.000000   <23.1|23.1> = 1.000000   <24.1|24.1> = 1.000000
                             <25.1|25.1> = 1.000000   <26.1|26.1> = 1.000000   <27.1|27.1> = 1.000000   <28.1|28.1> = 1.000000
                             <29.1|29.1> = 1.000000   <30.1|30.1> = 1.000000


 Initial alpha occupancy:  30
 Initial beta  occupancy:  28

 NELEC=   58   SYM=1   MS2= 2   THRE=1.0D-08   THRD=3.2D-06   THRG=3.2D-06  HFMA2=F  DIIS_START=2   DIIS_MAX=10   DIIS_INCORE=F

 Level shifts:    0.00 (CLOSED)    0.00 (OPEN)    0.30 (GAP_MIN)

 ITER           ETOT              DE          GRAD        DDIFF     DIIS  NEXP   TIME(IT)  TIME(TOT)  DIAG
   1     -345.30634236    -345.30634236     0.00D+00     0.38D-01     0     0       1.98      2.06    start
   2     -345.97302817      -0.66668580     0.92D-02     0.15D-01     0     0       2.00      4.06    diag
   3     -346.05972913      -0.08670096     0.26D-02     0.51D-02     1     0       1.98      6.04    diag2
   4     -346.06786469      -0.00813556     0.73D-03     0.14D-02     2     0       1.99      8.03    diag2
   5     -346.06891719      -0.00105250     0.31D-03     0.38D-03     3     0       2.01     10.04    diag2
   6     -346.06905005      -0.00013286     0.80D-04     0.17D-03     4     0       2.00     12.04    diag2
   7     -346.06905849      -0.00000844     0.20D-04     0.33D-04     5     0       2.00     14.04    diag2
   8     -346.06906199      -0.00000351     0.80D-05     0.14D-04     6     0       2.00     16.04    diag2
   9     -346.06906483      -0.00000284     0.49D-05     0.84D-05     7     0       2.01     18.05    diag2
  10     -346.06906817      -0.00000334     0.47D-05     0.95D-05     8     0       2.00     20.05    diag2/orth
  11     -346.06907750      -0.00000933     0.46D-05     0.27D-04     9     0       1.99     22.04    diag2
  12     -346.06910787      -0.00003037     0.44D-05     0.99D-04     9     0       1.98     24.02    diag2
  13     -346.06913432      -0.00002646     0.39D-05     0.11D-03     9     0       2.02     26.04    diag2
  14     -346.06916244      -0.00002811     0.33D-05     0.15D-03     9     0       1.99     28.03    diag2
  15     -346.06917803      -0.00001560     0.23D-05     0.16D-03     9     0       2.58     30.61    diag2
  16     -346.06917959      -0.00000156     0.19D-05     0.36D-04     9     0       3.55     34.16    diag2
  17     -346.06918045      -0.00000086     0.10D-05     0.40D-04     9     0       2.00     36.16    diag2
  18     -346.06918054      -0.00000009     0.48D-06     0.12D-04     9     0       2.00     38.16    diag2
  19     -346.06918056      -0.00000002     0.35D-06     0.20D-05     9     0       1.99     40.15    diag2
  20     -346.06918058      -0.00000001     0.31D-06     0.66D-06     9     0       1.99     42.14    diag2/orth
  21     -346.06918060      -0.00000003     0.31D-06     0.11D-05     9     0       1.99     44.13    diag2
  22     -346.06918070      -0.00000009     0.30D-06     0.43D-05     9     0       2.00     46.13    diag2
  23     -346.06918094      -0.00000024     0.27D-06     0.15D-04     9     0       2.00     48.13    diag2
  24     -346.06918105      -0.00000011     0.17D-06     0.15D-04     9     0       2.01     50.14    diag2
  25     -346.06918106      -0.00000001     0.86D-07     0.43D-05     9     0       2.00     52.14    diag2
  26     -346.06918107      -0.00000000     0.56D-07     0.17D-05     9     0       2.01     54.15    diag2
  27     -346.06918107      -0.00000000     0.37D-07     0.80D-07     0     0       1.97     56.12    diag

 Final alpha occupancy:  30
 Final beta  occupancy:  28

 !RHF STATE 1.1 Energy               -346.069181067943
  RHF One-electron energy           -1092.290736544731
  RHF Two-electron energy             433.040851548589
  RHF Kinetic energy                  345.868328912961
  RHF Nuclear energy                  313.180703928199
  RHF Virial quotient                  -1.000580718552

 !RHF STATE 1.1 Dipole moment           0.25241694    -0.13983042    -0.02155195
 Dipole moment /Debye                   0.64157986    -0.35541348    -0.05477959

 Orbital energies:

           1.1          2.1          3.1          4.1          5.1          6.1          7.1          8.1          9.1         10.1
    -20.597787   -20.595097   -11.286664   -11.274566   -11.225620   -11.218444   -11.216784    -1.348522    -1.342996    -1.031870

          11.1         12.1         13.1         14.1         15.1         16.1         17.1         18.1         19.1         20.1
     -1.000804    -0.944388    -0.828502    -0.795764    -0.667564    -0.645190    -0.630405    -0.619279    -0.591734    -0.589959

          21.1         22.1         23.1         24.1         25.1         26.1         27.1         28.1         29.1         30.1
     -0.549779    -0.543910    -0.535336    -0.529132    -0.512822    -0.500777    -0.447887    -0.443863    -0.593126    -0.585013

          31.1         32.1
      0.053686     0.056777


 HOMO     30.1    -0.585013 =     -15.9190eV
 LUMO     31.1     0.053686 =       1.4609eV
 LUMO-HOMO         0.638698 =      17.3799eV

 Orbitals saved in record  2101.2


 **********************************************************************************************************************************
 DATASETS  * FILE   NREC   LENGTH (MB)   RECORD NAMES
              1      18       32.45       500      610      700      900      950      970     1001      129      960     1100   
                                          VAR    BASINP    GEOM    SYMINP    ZMAT    AOBASIS   BASIS     P2S    ABASIS      S 
                                         1400     1410     1200     1210     1080     1600     1650     1700   
                                           T        V       H0       H01     AOSYM     SMH    MOLCAS    OPER   

              2       6        8.53       700     1000      520     2100     1001     2101   
                                         GEOM     BASIS   MCVARS     RHF     BASIS     RHF  

 PROGRAMS   *        TOTAL   RHF-SCF       INT   RHF-SCF       INT
 CPU TIMES  *        91.33     56.15     33.85      0.14      1.03
 REAL TIME  *       103.42 SEC
 DISK USED  *        54.99 MB (local),       16.28 GB (total)
 GA USED    *         0.00 MB       (max)       0.00 MB       (current)
 **********************************************************************************************************************************


 PROGRAM * CCSD (Restricted open-shell coupled cluster)     Authors: C. Hampel, H.-J. Werner, 1991, M. Deegan, P.J. Knowles, 1992

                   Density fitting integral evaluation by F.R. Manby, 2003,2007, G. Knizia, 2010


 Basis set VDZ-F12/JKFIT generated.      Number of basis functions:   986 
 Basis set CC-PVDZ-F12/OPTRI generated.  Number of basis functions:   726 
 Basis set VDZ-F12/MP2FIT generated.     Number of basis functions:   780 

 Convergence thresholds:  THRVAR = 1.00D-08  THRDEN = 1.00D-06

 CCSD(T)     terms to be evaluated (factor= 1.000)


 Number of core orbitals:           7 (   7 )
 Number of closed-shell orbitals:  21 (  21 )
 Number of active  orbitals:        2 (   2 )
 Number of external orbitals:     288 ( 288 )

 Memory could be reduced to 934.88 Mwords without degradation in triples

 Number of N-1 electron functions:              44
 Number of N-2 electron functions:             946
 Number of singly external CSFs:             12760
 Number of doubly external CSFs:          60022315
 Total number of CSFs:                    60035075

 Molecular orbitals read from record     2101.2  Type=RHF/CANONICAL  

 Integral transformation finished. Total CPU:  69.24 sec, npass=  1  Memory used: 434.14 MW

 Geminal basis:    OPTFULL  GEM_TYPE=SLATER  BETA=0.9  NGEM=6

 Optimizing Gaussian exponents for each gem_beta

 Geminal optimization for beta= 0.9000
 Weight function:   m=0, omega= 1.3652

 Augmented Hessian optimization of geminal fit. Trust ratio= 0.40000
 Convergence reached after  14 iterations. Final gradient= 9.47D-17, Step= 1.60D-08, Delta= 1.32D-09

 Alpha:                 0.16713     0.72638     2.57315     8.59263    32.33955   179.26007
 Coeff:                 0.29008     0.30523     0.17630     0.10448     0.06448     0.03994


 WFN_F12=FIX,EG    DECOUPLE_EXPL=F   HYBRID=0    NOX=F   SEMIINT_F12=T   CORE_SINGLES=F


 AO(A)-basis ORBITAL           loaded. Number of functions:     318
 RI(R)-basis CC-PVDZ-F12/OPTRI loaded. Number of functions:     726
 DF-basis VDZ-F12/JKFIT        loaded. Number of functions:     986

 Screening thresholds:   THRAO=  1.00D-10  THRMO=  1.00D-09  THRPROD=  1.00D-09
                         THRSW=  1.00D-05  THROV=  1.00D-12  THRAOF12= 1.00D-08

 CPU time for one-electron matrices               5.45 sec

 Construction of ABS:
 Pseudo-inverse stability          8.96E-12
 Smallest eigenvalue of S          8.82E-05  (threshold= 1.00E-08)
 Ratio eigmin/eigmax               1.10E-05  (threshold= 1.00E-09)
 Smallest eigenvalue of S kept     8.82E-05  (threshold= 8.82E-05, 0 functions deleted, 726 kept)

 Construction of CABS:
 Pseudo-inverse stability          8.31E-11
 Smallest eigenvalue of S          3.13E-06  (threshold= 1.00E-08)
 Ratio eigmin/eigmax               3.13E-06  (threshold= 1.00E-09)
 Smallest eigenvalue of S kept     3.13E-06  (threshold= 3.13E-06, 0 functions deleted, 726 kept)

 CPU time for basis constructions                 0.28 sec
 Fock operators(MO) rebuilt from dump record.
 CPU time for Fock operator transformation        0.26 sec

                                      TOTAL          ALPHA          BETA    
  Singles Contributions MO        -0.007147956   -0.003572521   -0.003575436
  Singles Contributions CABS      -0.015323525   -0.008252933   -0.007070591
  Pure DF-RHF relaxation          -0.014706865

 CPU time for RHF CABS relaxation                 0.50 sec
 CPU time for singles (tot)                       1.10 sec

 AO(A)-basis ORBITAL           loaded. Number of functions:     318
 RI(R)-basis CC-PVDZ-F12/OPTRI loaded. Number of functions:     726
 DF-basis VDZ-F12/MP2FIT       loaded. Number of functions:     780

 Screening thresholds:   THRAO=  1.00D-10  THRMO=  1.00D-09  THRPROD=  1.00D-09
                         THRSW=  1.00D-05  THROV=  1.00D-12  THRAOF12= 1.00D-08

 CPU time for transformed integrals              46.60 sec
 CPU time for F12 matrices                       45.47 sec

 Diagonal F12 ansatz with fixed amplitudes:   TS= 0.5000  TT= 0.2500  TN= 0.3750

 ITER.     SQ.NORM      CORR.ENERGY   TOTAL ENERGY  ENERGY CHANGE      VAR         CPU   MICRO    DIIS
   1      1.34545474    -1.41712257  -347.50101050    -1.4318E+00   3.42E-01      2.55  1  1  1   0  0
   2      1.34568399    -1.41632480  -347.50021273     7.9777E-04   2.15E-04     11.06  0  0  0   1  1
   3      1.34613789    -1.41689842  -347.50078635    -5.7362E-04   1.78E-06     20.64  0  0  0   2  2
   4      1.34614842    -1.41690222  -347.50079015    -3.8035E-06   1.27E-08     31.29  0  0  0   3  3
   5      1.34614976    -1.41690225  -347.50079018    -2.6767E-08   1.30E-10     42.89  0  0  0   4  4

 - - Continuing with F12/conv. amplitude coupling turned on.

   6      1.34845573    -1.42431672  -347.50820465    -7.4145E-03   3.35E-04     52.46  1  1  1   1  1
   7      1.34844966    -1.42431866  -347.50820659    -1.9425E-06   3.54E-08     63.19  1  1  1   2  2
   8      1.34845051    -1.42431817  -347.50820610     4.8794E-07   1.09E-10     75.31  1  1  1   3  3

 CPU time for iterative RMP2-F12                 75.31 sec


 DF-RMP2-F12 doubles corrections:
 - - - - - - - - - - - - - - - - 
  Approx.                             TOTAL           A-B            A-A            B-B    
  RMP2-F12/3C(FIX)                -0.248176510   -0.219053936   -0.017040309   -0.012082265
  RMP2-F12/3*C(FIX)               -0.240760586   -0.213577403   -0.015956515   -0.011226668
  RMP2-F12/3*C(DX)                -0.242954535   -0.215673393   -0.016031036   -0.011250106
  RMP2-F12/3*C(FIX,DX)            -0.262398501   -0.234819118   -0.016397051   -0.011182331

 DF-RMP2-F12 doubles energies:
 - - - - - - - - - - - - - - -
  Approx.                             TOTAL           A-B            A-A            B-B    
  RMP2                            -1.168993705   -0.894295039   -0.151348932   -0.123349734
  RMP2-F12/3C(FIX)                -1.417170215   -1.113348975   -0.168389241   -0.135431999
  RMP2-F12/3*C(FIX)               -1.409754291   -1.107872442   -0.167305447   -0.134576402
  RMP2-F12/3*C(DX)                -1.411948241   -1.109968432   -0.167379969   -0.134599840
  RMP2-F12/3*C(FIX,DX)            -1.431392206   -1.129114157   -0.167745983   -0.134532065


  Reference energy                   -346.069181067942
  CABS relaxation correction to RHF    -0.014706864574
  New reference energy               -346.083887932517

  RMP2-F12 singles (MO) energy         -0.007147956200
  RMP2-F12 pair energy                 -1.417170215050
  RMP2-F12 correlation energy          -1.424318171250

 !RMP2-F12/3C(FIX) energy            -347.508206103766

 Starting RMP2 calculation, locsing= 0

 Wavefunction is spin-projected

 ITER.      SQ.NORM     CORR.ENERGY   TOTAL ENERGY   ENERGY CHANGE        DEN1      VAR(S)    VAR(P)  DIIS     TIME
   1      1.34178293    -1.17166228  -347.24084334    -1.17166228    -0.00425245  0.22D-04  0.15D-02  1  1   261.76
   2      1.34552260    -1.17625830  -347.24543937    -0.00459602    -0.00000768  0.63D-06  0.30D-05  2  2   272.99
   3      1.34561628    -1.17632069  -347.24550176    -0.00006239    -0.00000006  0.32D-07  0.17D-07  3  3   284.68
   4      1.34561804    -1.17632095  -347.24550202    -0.00000026    -0.00000000  0.91D-09  0.21D-09  4  4   296.89

 Norm of t1 vector:      0.04801420      S-energy:    -0.00620529      T1 diagnostic:  0.00056122
 Norm of t2 vector:      0.58592890      P-energy:    -1.17011566
                                         Alpha-Beta:  -0.89574633
                                         Alpha-Alpha: -0.15150070
                                         Beta-Beta:   -0.12286864

 Spin contamination <S**2-Sz**2-Sz>     0.00000000
  Reference energy                   -346.069181067942
  CABS singles correction              -0.014706864574
  New reference energy               -346.083887932516
  RHF-RMP2 correlation energy          -1.176320950677
 !RHF-RMP2 energy                    -347.260208883193

  F12/3C(FIX) correction               -0.248176509924
  RHF-RMP2-F12 correlation energy      -1.424497460601
 !RHF-RMP2-F12 total energy          -347.508385393117
 (NB above energy spin projected)

 Starting RCCSD calculation

 ITER.      SQ.NORM     CORR.ENERGY   TOTAL ENERGY   ENERGY CHANGE        DEN1      VAR(S)    VAR(P)  DIIS     TIME
   1      1.36578709    -1.19298266  -347.26216373    -1.19298266    -0.03350049  0.69D-02  0.65D-02  1  1   563.14
   2      1.39851642    -1.22483940  -347.29402047    -0.03185673    -0.00313647  0.51D-03  0.89D-03  2  2   813.03
   3      1.41478264    -1.23244956  -347.30163062    -0.00761016    -0.00064805  0.50D-03  0.75D-04  3  3  1084.60
   4      1.42396462    -1.23522985  -347.30441092    -0.00278029    -0.00019984  0.14D-03  0.28D-04  4  4  1357.30
   5      1.43220482    -1.23639997  -347.30558103    -0.00117011    -0.00005387  0.46D-04  0.55D-05  5  5  1637.13
   6      1.43732136    -1.23685834  -347.30603941    -0.00045838    -0.00000819  0.46D-05  0.16D-05  6  6  1899.65
   7      1.43914185    -1.23703048  -347.30621155    -0.00017214    -0.00000144  0.89D-06  0.26D-06  6  1  2180.68
   8      1.43940782    -1.23704835  -347.30622942    -0.00001787    -0.00000037  0.23D-06  0.71D-07  6  2  2455.14
   9      1.43954605    -1.23705308  -347.30623415    -0.00000473    -0.00000013  0.11D-06  0.15D-07  6  3  2735.41
  10      1.43959160    -1.23705524  -347.30623631    -0.00000216    -0.00000006  0.58D-07  0.52D-08  6  4  3014.27
  11      1.43959113    -1.23705130  -347.30623237     0.00000394    -0.00000004  0.42D-07  0.22D-08  6  5  3289.23
  12      1.43961412    -1.23705070  -347.30623177     0.00000060    -0.00000003  0.33D-07  0.13D-08  6  6  3566.09
  13      1.43962020    -1.23704955  -347.30623062     0.00000115    -0.00000002  0.26D-07  0.11D-08  6  1  3844.77
  14      1.43963667    -1.23704959  -347.30623066    -0.00000004    -0.00000002  0.18D-07  0.83D-09  6  2  4121.24
  15      1.43963032    -1.23704781  -347.30622888     0.00000178    -0.00000001  0.96D-08  0.66D-09  6  4  4401.03
  16      1.43963194    -1.23704638  -347.30622745     0.00000142    -0.00000000  0.46D-08  0.39D-09  6  3  4669.26
  17      1.43963946    -1.23704569  -347.30622675     0.00000070    -0.00000000  0.21D-08  0.23D-09  6  6  4951.29

 Norm of t1 vector:      0.19386573      S-energy:    -0.00746585      T1 diagnostic:  0.01941921
                                                                       D1 diagnostic:  0.07914443
                                                                       D2 diagnostic:  0.14941430 (internal)
 Norm of t2 vector:      0.63407849      P-energy:    -1.22957983
                                         Alpha-Beta:  -0.96986679
                                         Alpha-Alpha: -0.14172954
                                         Beta-Beta:   -0.11798350

 Singles amplitudes (print threshold =  0.500E-01):

         I         SYM. A    A   T(IA) [Beta-Beta]

        13         1         1      0.05521758
        18         1         2     -0.07621591
        19         1         1      0.07366106

 Spin contamination <S**2-Sz**2-Sz>     0.00000000

 Memory could be reduced to 1031.52 Mwords without degradation in triples


 RESULTS
 =======

  Reference energy                   -346.069181067942
  CABS relaxation correction to RHF    -0.014706864574
  New reference energy               -346.083887932516

  F12 corrections for ansatz 3C(FIX) added to RCCSD energy. Coupling mode:  7

  RCCSD-F12a singles energy            -0.007465852038
  RCCSD-F12a pair energy               -1.470053486715
  RCCSD-F12a correlation energy        -1.477519338753
  Triples (T) contribution             -0.043755953077
  Total correlation energy             -1.521275291829

  RHF-RCCSD-F12a energy              -347.561407271269
  RHF-RCCSD[T]-F12a energy           -347.607449852107
  RHF-RCCSD-T-F12a energy            -347.604508075910
 !RHF-RCCSD(T)-F12a energy           -347.605163224345

 Program statistics:

 Available memory in ccsd:              2799995508
 Min. memory needed in ccsd:             165734232
 Max. memory used in ccsd:               242980320
 Max. memory used in cckext:             196260355 (17 integral passes)
 Max. memory used in cckint:             434136265 ( 1 integral passes)


 **********************************************************************************************************************************
 DATASETS  * FILE   NREC   LENGTH (MB)   RECORD NAMES
              1      19       32.46       500      610      700      900      950      970     1001      129      960     1100   
                                          VAR    BASINP    GEOM    SYMINP    ZMAT    AOBASIS   BASIS     P2S    ABASIS      S 
                                         1400     1410     1200     1210     1080     1600     1650     1700      960(1)
                                           T        V       H0       H01     AOSYM     SMH    MOLCAS    OPER    ABASIS    

              2       7        9.30       700     1000      520     2100     1001     2101     7360   
                                         GEOM     BASIS   MCVARS     RHF     BASIS     RHF    F12ABS    

 PROGRAMS   *        TOTAL  RCCSD(T)   RHF-SCF       INT   RHF-SCF       INT
 CPU TIMES  *      9700.11   9608.76     56.15     33.85      0.14      1.03
 REAL TIME  *     10017.92 SEC
 DISK USED  *         7.16 GB (local),       65.99 GB (total)
 SF USED    *        51.80 GB
 GA USED    *         3.05 MB       (max)       0.00 MB       (current)
 **********************************************************************************************************************************

 RCCSD(T)-F12A/cc-pVDZ-F12 energy=   -347.605163224345

   RCCSD(T)-F12A         RHF-SCF         RHF-SCF
   -347.60516322   -346.06918107   -345.30634236
 **********************************************************************************************************************************
 Molpro calculation terminated
