# Supplementary material for: Computational Investigation of Substituent Effects on the Alcohol + Carbonyl Channel of Peroxy Radical Self- and Cross-Reactions
Source: J Phys Chem A. 2023 Feb 8;127(7):1686–96. doi: 10.1021/acs.jpca.2c08927 (PMC9969516; doi:10.1021/acs.jpca.2c08927)
Supplement: Supplementary file 2 — jp2c08927_si_002.zip [file jp2c08927_si_002.zip › EtO--OiPr/acetone-trp.log]

 Entering Gaussian System, Link 0=/appl/chem/G09RevD.01/g09/g09
 Initial command:
 /appl/chem/G09RevD.01/g09/l1.exe "/wrk/hasangal/39879045.GAUSS_SCRDIR/Gau-2005.inp" -scrdir="/wrk/hasangal/39879045.GAUSS_SCRDIR/"
 Entering Link 1 = /appl/chem/G09RevD.01/g09/l1.exe PID=      2010.
  
 Copyright (c) 1988,1990,1992,1993,1995,1998,2003,2009,2013,
            Gaussian, Inc.  All Rights Reserved.
  
 This is part of the Gaussian(R) 09 program.  It is based on
 the Gaussian(R) 03 system (copyright 2003, Gaussian, Inc.),
 the Gaussian(R) 98 system (copyright 1998, Gaussian, Inc.),
 the Gaussian(R) 94 system (copyright 1995, Gaussian, Inc.),
 the Gaussian 92(TM) system (copyright 1992, Gaussian, Inc.),
 the Gaussian 90(TM) system (copyright 1990, Gaussian, Inc.),
 the Gaussian 88(TM) system (copyright 1988, Gaussian, Inc.),
 the Gaussian 86(TM) system (copyright 1986, Carnegie Mellon
 University), and the Gaussian 82(TM) system (copyright 1983,
 Carnegie Mellon University). Gaussian is a federally registered
 trademark of Gaussian, Inc.
  
 This software contains proprietary and confidential information,
 including trade secrets, belonging to Gaussian, Inc.
  
 This software is provided under written license and may be
 used, copied, transmitted, or stored only in accord with that
 written license.
  
 The following legend is applicable only to US Government
 contracts under FAR:
  
                    RESTRICTED RIGHTS LEGEND
  
 Use, reproduction and disclosure by the US Government is
 subject to restrictions as set forth in subparagraphs (a)
 and (c) of the Commercial Computer Software - Restricted
 Rights clause in FAR 52.227-19.
  
 Gaussian, Inc.
 340 Quinnipiac St., Bldg. 40, Wallingford CT 06492
  
  
 ---------------------------------------------------------------
 Warning -- This program may not be used in any manner that
 competes with the business of Gaussian, Inc. or will provide
 assistance to any competitor of Gaussian, Inc.  The licensee
 of this program is prohibited from giving any competitor of
 Gaussian, Inc. access to this program.  By using this program,
 the user acknowledges that Gaussian, Inc. is engaged in the
 business of creating and licensing software in the field of
 computational chemistry and represents and warrants to the
 licensee that it is not a competitor of Gaussian, Inc. and that
 it will not use this program in any manner prohibited above.
 ---------------------------------------------------------------
  

 Cite this work as:
 Gaussian 09, Revision D.01,
 M. J. Frisch, G. W. Trucks, H. B. Schlegel, G. E. Scuseria, 
 M. A. Robb, J. R. Cheeseman, G. Scalmani, V. Barone, B. Mennucci, 
 G. A. Petersson, H. Nakatsuji, M. Caricato, X. Li, H. P. Hratchian, 
 A. F. Izmaylov, J. Bloino, G. Zheng, J. L. Sonnenberg, M. Hada, 
 M. Ehara, K. Toyota, R. Fukuda, J. Hasegawa, M. Ishida, T. Nakajima, 
 Y. Honda, O. Kitao, H. Nakai, T. Vreven, J. A. Montgomery, Jr., 
 J. E. Peralta, F. Ogliaro, M. Bearpark, J. J. Heyd, E. Brothers, 
 K. N. Kudin, V. N. Staroverov, T. Keith, R. Kobayashi, J. Normand, 
 K. Raghavachari, A. Rendell, J. C. Burant, S. S. Iyengar, J. Tomasi, 
 M. Cossi, N. Rega, J. M. Millam, M. Klene, J. E. Knox, J. B. Cross, 
 V. Bakken, C. Adamo, J. Jaramillo, R. Gomperts, R. E. Stratmann, 
 O. Yazyev, A. J. Austin, R. Cammi, C. Pomelli, J. W. Ochterski, 
 R. L. Martin, K. Morokuma, V. G. Zakrzewski, G. A. Voth, 
 P. Salvador, J. J. Dannenberg, S. Dapprich, A. D. Daniels, 
 O. Farkas, J. B. Foresman, J. V. Ortiz, J. Cioslowski, 
 and D. J. Fox, Gaussian, Inc., Wallingford CT, 2013.
 
 ******************************************
 Gaussian 09:  ES64L-G09RevD.01 24-Apr-2013
                19-Feb-2019 
 ******************************************
 %mem=12GB
 %NProcShared=8
 Will use up to    8 processors via shared memory.
 %chk=acetone-wb97-opt
 ----------------------------------------------------------------------
 #wB97XD aug-cc-pVTZ Opt=verytight SCF=QC Integral(Grid=SuperFineGrid) 
 Freq MaxDisk=32GB
 ----------------------------------------------------------------------
 1/7=1,14=-1,18=20,19=15,26=5,38=1/1,3;
 2/9=110,12=2,17=6,18=5,40=1/2;
 3/5=16,6=1,7=10,11=2,16=1,25=1,30=1,71=1,74=-58,75=-7/1,2,3;
 4//1;
 5/5=2,8=3,38=5/8;
 6/7=2,8=2,9=2,10=2,28=1/1;
 7//1,2,3,16;
 1/7=1,14=-1,18=20,19=15,26=5/3(2);
 2/9=110/2;
 99//99;
 2/9=110/2;
 3/5=16,6=1,7=10,11=2,16=1,25=1,30=1,71=1,74=-58,75=-7/1,2,3;
 4/5=5,16=3,69=1/1;
 5/5=2,8=3,38=5/8;
 7//1,2,3,16;
 1/7=1,14=-1,18=20,19=15,26=5/3(-5);
 2/9=110/2;
 6/7=2,8=2,9=2,10=2,19=2,28=1/1;
 99/9=1/99;
 ----------------
 acetone-wb97-opt
 ----------------
 Symbolic Z-matrix:
 Charge =  0 Multiplicity = 3
 C                     1.2811    0.       -0.1681 
 H                     2.1351    0.        0.5149 
 H                     1.3272    0.8963   -0.7915 
 H                     1.3272   -0.8963   -0.7915 
 C                     0.        0.        0.6212 
 C                    -1.2811    0.       -0.1681 
 H                    -1.3272   -0.8963   -0.7915 
 H                    -1.3272    0.8963   -0.7915 
 H                    -2.1351    0.        0.5149 
 O                    -0.0975   -0.0216    2.1507 
 

 GradGradGradGradGradGradGradGradGradGradGradGradGradGradGradGradGradGrad
 Berny optimization.
 Initialization pass.
                           ----------------------------
                           !    Initial Parameters    !
                           ! (Angstroms and Degrees)  !
 --------------------------                            --------------------------
 ! Name  Definition              Value          Derivative Info.                !
 --------------------------------------------------------------------------------
 ! R1    R(1,2)                  1.0935         estimate D2E/DX2                !
 ! R2    R(1,3)                  1.0928         estimate D2E/DX2                !
 ! R3    R(1,4)                  1.0928         estimate D2E/DX2                !
 ! R4    R(1,5)                  1.5047         estimate D2E/DX2                !
 ! R5    R(5,6)                  1.5047         estimate D2E/DX2                !
 ! R6    R(5,10)                 1.5328         estimate D2E/DX2                !
 ! R7    R(6,7)                  1.0928         estimate D2E/DX2                !
 ! R8    R(6,8)                  1.0928         estimate D2E/DX2                !
 ! R9    R(6,9)                  1.0935         estimate D2E/DX2                !
 ! A1    A(2,1,3)              108.8669         estimate D2E/DX2                !
 ! A2    A(2,1,4)              108.8669         estimate D2E/DX2                !
 ! A3    A(2,1,5)              109.7107         estimate D2E/DX2                !
 ! A4    A(3,1,4)              110.2142         estimate D2E/DX2                !
 ! A5    A(3,1,5)              109.5825         estimate D2E/DX2                !
 ! A6    A(4,1,5)              109.5825         estimate D2E/DX2                !
 ! A7    A(1,5,6)              116.7246         estimate D2E/DX2                !
 ! A8    A(1,5,10)             125.2811         estimate D2E/DX2                !
 ! A9    A(6,5,10)             117.9872         estimate D2E/DX2                !
 ! A10   A(5,6,7)              109.5825         estimate D2E/DX2                !
 ! A11   A(5,6,8)              109.5825         estimate D2E/DX2                !
 ! A12   A(5,6,9)              109.7107         estimate D2E/DX2                !
 ! A13   A(7,6,8)              110.2142         estimate D2E/DX2                !
 ! A14   A(7,6,9)              108.8669         estimate D2E/DX2                !
 ! A15   A(8,6,9)              108.8669         estimate D2E/DX2                !
 ! D1    D(2,1,5,6)            180.0            estimate D2E/DX2                !
 ! D2    D(2,1,5,10)            -0.9891         estimate D2E/DX2                !
 ! D3    D(3,1,5,6)             60.5258         estimate D2E/DX2                !
 ! D4    D(3,1,5,10)          -120.4634         estimate D2E/DX2                !
 ! D5    D(4,1,5,6)            -60.5258         estimate D2E/DX2                !
 ! D6    D(4,1,5,10)           118.4851         estimate D2E/DX2                !
 ! D7    D(1,5,6,7)             60.5258         estimate D2E/DX2                !
 ! D8    D(1,5,6,8)            -60.5258         estimate D2E/DX2                !
 ! D9    D(1,5,6,9)            180.0            estimate D2E/DX2                !
 ! D10   D(10,5,6,7)          -118.5598         estimate D2E/DX2                !
 ! D11   D(10,5,6,8)           120.3886         estimate D2E/DX2                !
 ! D12   D(10,5,6,9)             0.9144         estimate D2E/DX2                !
 --------------------------------------------------------------------------------
 Trust Radius=3.00D-01 FncErr=1.00D-07 GrdErr=1.00D-07
 Number of steps in this run=     46 maximum allowed number of steps=    100.
 GradGradGradGradGradGradGradGradGradGradGradGradGradGradGradGradGradGrad

                          Input orientation:                          
 ---------------------------------------------------------------------
 Center     Atomic      Atomic             Coordinates (Angstroms)
 Number     Number       Type             X           Y           Z
 ---------------------------------------------------------------------
      1          6           0        1.281100    0.000000   -0.168100
      2          1           0        2.135100    0.000000    0.514900
      3          1           0        1.327200    0.896300   -0.791500
      4          1           0        1.327200   -0.896300   -0.791500
      5          6           0        0.000000    0.000000    0.621200
      6          6           0       -1.281100    0.000000   -0.168100
      7          1           0       -1.327200   -0.896300   -0.791500
      8          1           0       -1.327200    0.896300   -0.791500
      9          1           0       -2.135100    0.000000    0.514900
     10          8           0       -0.097500   -0.021600    2.150700
 ---------------------------------------------------------------------
                    Distance matrix (angstroms):
                    1          2          3          4          5
     1  C    0.000000
     2  H    1.093529   0.000000
     3  H    1.092752   1.778409   0.000000
     4  H    1.092752   1.778409   1.792600   0.000000
     5  C    1.504730   2.137745   2.135541   2.135541   0.000000
     6  C    2.562200   3.483807   2.827580   2.827580   1.504730
     7  H    2.827580   3.807566   3.203007   2.654400   2.135541
     8  H    2.827580   3.807566   2.654400   3.203007   2.135541
     9  H    3.483807   4.270200   3.807566   3.807566   2.137745
    10  O    2.697747   2.767817   3.395416   3.383993   1.532757
                    6          7          8          9         10
     6  C    0.000000
     7  H    1.092752   0.000000
     8  H    1.092752   1.792600   0.000000
     9  H    1.093529   1.778409   1.778409   0.000000
    10  O    2.603499   3.306630   3.318319   2.613068   0.000000
 Stoichiometry    C3H6O(3)
 Framework group  C1[X(C3H6O)]
 Deg. of freedom    24
 Full point group                 C1      NOp   1
 Largest Abelian subgroup         C1      NOp   1
 Largest concise Abelian subgroup C1      NOp   1
                         Standard orientation:                         
 ---------------------------------------------------------------------
 Center     Atomic      Atomic             Coordinates (Angstroms)
 Number     Number       Type             X           Y           Z
 ---------------------------------------------------------------------
      1          6           0        1.476697   -0.056155    0.000982
      2          1           0        1.948913    0.930141   -0.005246
      3          1           0        1.792781   -0.604894   -0.889570
      4          1           0        1.785595   -0.590134    0.902955
      5          6           0       -0.020122    0.097763   -0.006286
      6          6           0       -0.830770   -1.169916    0.000902
      7          1           0       -0.604906   -1.743974    0.902872
      8          1           0       -0.597719   -1.758733   -0.889653
      9          1           0       -1.896746   -0.926070   -0.005379
     10          8           0       -0.772844    1.432939    0.001304
 ---------------------------------------------------------------------
 Rotational constants (GHZ):      8.7112180      7.8119966      4.3481192
 Standard basis: Aug-CC-pVTZ (5D, 7F)
 There are   370 symmetry adapted cartesian basis functions of A   symmetry.
 There are   322 symmetry adapted basis functions of A   symmetry.
   322 basis functions,   450 primitive gaussians,   370 cartesian basis functions
    17 alpha electrons       15 beta electrons
       nuclear repulsion energy       112.5536096536 Hartrees.
 NAtoms=   10 NActive=   10 NUniq=   10 SFac= 1.00D+00 NAtFMM=   60 NAOKFM=F Big=F
 Integral buffers will be    131072 words long.
 Raffenetti 2 integral format.
 Two-electron integral symmetry is turned on.
 Nuclear repulsion after empirical dispersion term =      112.5506171613 Hartrees.
 One-electron integrals computed using PRISM.
 NBasis=   322 RedAO= T EigKep=  2.06D-05  NBF=   322
 NBsUse=   322 1.00D-06 EigRej= -1.00D+00 NBFU=   322
 ExpMin= 2.53D-02 ExpMax= 1.53D+04 ExpMxC= 5.22D+02 IAcc=3 IRadAn=         7 AccDes= 0.00D+00
 Harris functional with IExCor= 4639 and IRadAn=       7 diagonalized for initial guess.
 HarFok:  IExCor= 4639 AccDes= 0.00D+00 IRadAn=         7 IDoV= 1 UseB2=F ITyADJ=14
 ICtDFT=  3500011 ScaDFX=  1.000000  1.000000  1.000000  1.000000
 FoFCou: FMM=F IPFlag=           0 FMFlag=      100000 FMFlg1=           0
         NFxFlg=           0 DoJE=T BraDBF=F KetDBF=T FulRan=T
         wScrn=  0.000000 ICntrl=     500 IOpCl=  0 I1Cent=   200000004 NGrid=           0
         NMat0=    1 NMatS0=      1 NMatT0=    0 NMatD0=    1 NMtDS0=    0 NMtDT0=    0
 Petite list used in FoFCou.
 Initial guess <Sx>= 0.0000 <Sy>= 0.0000 <Sz>= 1.0000 <S**2>= 2.0000 S= 1.0000
 Gradient too large for Newton-Raphson -- use scaled steepest descent instead.
     Minimum is close to point  3 DX=  4.41D-02 DF= -1.73D-03 DXR=  9.93D-02 DFR=  1.03D-02 which will be used.
 Gradient too large for Newton-Raphson -- use scaled steepest descent instead.
     Accept linear search using points  3 and  4.
 Gradient too large for Newton-Raphson -- use scaled steepest descent instead.
     Accept linear search using points  2 and  3.
 Gradient too large for Newton-Raphson -- use scaled steepest descent instead.
     Accept linear search using points  1 and  2.
     Minimum is close to point  2 DX= -2.15D-03 DF= -7.06D-09 DXR=  2.39D-03 DFR=  4.52D-06 which will be used.
 Gradient too large for Newton-Raphson -- use scaled steepest descent instead.
     Accept linear search using points  1 and  2.
 Gradient too large for Newton-Raphson -- use scaled steepest descent instead.
     Minimum is close to point  2 DX=  7.13D-02 DF= -1.32D-06 DXR=  8.19D-02 DFR=  6.75D-03 which will be used.
 LinEq1:  Iter=  0 NonCon=     1 RMS=1.37D-04 Max=6.05D-03 NDo=     1
 AX will form     1 AO Fock derivatives at one time.
 LinEq1:  Iter=  1 NonCon=     1 RMS=1.23D-04 Max=6.71D-03 NDo=     1
 LinEq1:  Iter=  2 NonCon=     1 RMS=1.62D-05 Max=4.47D-04 NDo=     1
 LinEq1:  Iter=  3 NonCon=     1 RMS=9.55D-06 Max=4.49D-04 NDo=     1
 LinEq1:  Iter=  4 NonCon=     1 RMS=1.59D-06 Max=6.32D-05 NDo=     1
 LinEq1:  Iter=  5 NonCon=     1 RMS=8.02D-07 Max=2.98D-05 NDo=     1
 LinEq1:  Iter=  6 NonCon=     1 RMS=3.10D-07 Max=1.62D-05 NDo=     1
 LinEq1:  Iter=  7 NonCon=     1 RMS=7.17D-08 Max=2.23D-06 NDo=     1
 LinEq1:  Iter=  8 NonCon=     1 RMS=2.39D-08 Max=9.69D-07 NDo=     1
 LinEq1:  Iter=  9 NonCon=     1 RMS=7.73D-09 Max=5.10D-07 NDo=     1
 LinEq1:  Iter= 10 NonCon=     1 RMS=3.14D-09 Max=1.49D-07 NDo=     1
 LinEq1:  Iter= 11 NonCon=     0 RMS=1.14D-09 Max=2.66D-08 NDo=     1
 Linear equations converged to 9.894D-09 9.894D-08 after    11 iterations.
     Accept linear search using points  1 and  2.
     Minimum is close to point  2 DX= -1.65D-02 DF= -4.03D-08 DXR=  1.67D-02 DFR=  2.83D-04 which will be used.
 LinEq1:  Iter=  0 NonCon=     1 RMS=2.60D-06 Max=1.78D-04 NDo=     1
 LinEq1:  Iter=  1 NonCon=     1 RMS=1.88D-06 Max=8.48D-05 NDo=     1
 LinEq1:  Iter=  2 NonCon=     1 RMS=3.22D-07 Max=9.61D-06 NDo=     1
 LinEq1:  Iter=  3 NonCon=     1 RMS=1.54D-07 Max=3.18D-06 NDo=     1
 LinEq1:  Iter=  4 NonCon=     1 RMS=4.74D-08 Max=2.26D-06 NDo=     1
 LinEq1:  Iter=  5 NonCon=     1 RMS=1.67D-08 Max=7.42D-07 NDo=     1
 LinEq1:  Iter=  6 NonCon=     1 RMS=7.00D-09 Max=2.58D-07 NDo=     1
 LinEq1:  Iter=  7 NonCon=     1 RMS=2.51D-09 Max=1.35D-07 NDo=     1
 LinEq1:  Iter=  8 NonCon=     1 RMS=1.39D-09 Max=7.29D-08 NDo=     1
 LinEq1:  Iter=  9 NonCon=     1 RMS=6.26D-10 Max=2.32D-08 NDo=     1
 LinEq1:  Iter= 10 NonCon=     0 RMS=1.81D-10 Max=3.93D-09 NDo=     1
 Linear equations converged to 1.753D-09 1.753D-08 after    10 iterations.
     Minimum is close to point  2 DX=  7.14D-04 DF=  0.00D+00 DXR=  7.13D-04 DFR=  0.00D+00 which will be used.
 SCF Done:  E(UwB97XD) =  -193.009504931     a.u. after    9 cycles
            Convg  =    0.8125D-06                    40 Fock formations.
              S**2 =  2.0084                  -V/T =  2.0077
 <Sx>= 0.0000 <Sy>= 0.0000 <Sz>= 1.0000 <S**2>= 2.0084 S= 1.0028
 <L.S>= 0.000000000000E+00
 Annihilation of the first spin contaminant:
 S**2 before annihilation     2.0084,   after     2.0000

 **********************************************************************

            Population analysis using the SCF density.

 **********************************************************************

 Orbital symmetries:
 Alpha Orbitals:
       Occupied  (A) (A) (A) (A) (A) (A) (A) (A) (A) (A) (A) (A)
                 (A) (A) (A) (A) (A)
       Virtual   (A) (A) (A) (A) (A) (A) (A) (A) (A) (A) (A) (A)
                 (A) (A) (A) (A) (A) (A) (A) (A) (A) (A) (A) (A)
                 (A) (A) (A) (A) (A) (A) (A) (A) (A) (A) (A) (A)
                 (A) (A) (A) (A) (A) (A) (A) (A) (A) (A) (A) (A)
                 (A) (A) (A) (A) (A) (A) (A) (A) (A) (A) (A) (A)
                 (A) (A) (A) (A) (A) (A) (A) (A) (A) (A) (A) (A)
                 (A) (A) (A) (A) (A) (A) (A) (A) (A) (A) (A) (A)
                 (A) (A) (A) (A) (A) (A) (A) (A) (A) (A) (A) (A)
                 (A) (A) (A) (A) (A) (A) (A) (A) (A) (A) (A) (A)
                 (A) (A) (A) (A) (A) (A) (A) (A) (A) (A) (A) (A)
                 (A) (A) (A) (A) (A) (A) (A) (A) (A) (A) (A) (A)
                 (A) (A) (A) (A) (A) (A) (A) (A) (A) (A) (A) (A)
                 (A) (A) (A) (A) (A) (A) (A) (A) (A) (A) (A) (A)
                 (A) (A) (A) (A) (A) (A) (A) (A) (A) (A) (A) (A)
                 (A) (A) (A) (A) (A) (A) (A) (A) (A) (A) (A) (A)
                 (A) (A) (A) (A) (A) (A) (A) (A) (A) (A) (A) (A)
                 (A) (A) (A) (A) (A) (A) (A) (A) (A) (A) (A) (A)
                 (A) (A) (A) (A) (A) (A) (A) (A) (A) (A) (A) (A)
                 (A) (A) (A) (A) (A) (A) (A) (A) (A) (A) (A) (A)
                 (A) (A) (A) (A) (A) (A) (A) (A) (A) (A) (A) (A)
                 (A) (A) (A) (A) (A) (A) (A) (A) (A) (A) (A) (A)
                 (A) (A) (A) (A) (A) (A) (A) (A) (A) (A) (A) (A)
                 (A) (A) (A) (A) (A) (A) (A) (A) (A) (A) (A) (A)
                 (A) (A) (A) (A) (A) (A) (A) (A) (A) (A) (A) (A)
                 (A) (A) (A) (A) (A) (A) (A) (A) (A) (A) (A) (A)
                 (A) (A) (A) (A) (A)
 Beta  Orbitals:
       Occupied  (A) (A) (A) (A) (A) (A) (A) (A) (A) (A) (A) (A)
                 (A) (A) (A)
       Virtual   (A) (A) (A) (A) (A) (A) (A) (A) (A) (A) (A) (A)
                 (A) (A) (A) (A) (A) (A) (A) (A) (A) (A) (A) (A)
                 (A) (A) (A) (A) (A) (A) (A) (A) (A) (A) (A) (A)
                 (A) (A) (A) (A) (A) (A) (A) (A) (A) (A) (A) (A)
                 (A) (A) (A) (A) (A) (A) (A) (A) (A) (A) (A) (A)
                 (A) (A) (A) (A) (A) (A) (A) (A) (A) (A) (A) (A)
                 (A) (A) (A) (A) (A) (A) (A) (A) (A) (A) (A) (A)
                 (A) (A) (A) (A) (A) (A) (A) (A) (A) (A) (A) (A)
                 (A) (A) (A) (A) (A) (A) (A) (A) (A) (A) (A) (A)
                 (A) (A) (A) (A) (A) (A) (A) (A) (A) (A) (A) (A)
                 (A) (A) (A) (A) (A) (A) (A) (A) (A) (A) (A) (A)
                 (A) (A) (A) (A) (A) (A) (A) (A) (A) (A) (A) (A)
                 (A) (A) (A) (A) (A) (A) (A) (A) (A) (A) (A) (A)
                 (A) (A) (A) (A) (A) (A) (A) (A) (A) (A) (A) (A)
                 (A) (A) (A) (A) (A) (A) (A) (A) (A) (A) (A) (A)
                 (A) (A) (A) (A) (A) (A) (A) (A) (A) (A) (A) (A)
                 (A) (A) (A) (A) (A) (A) (A) (A) (A) (A) (A) (A)
                 (A) (A) (A) (A) (A) (A) (A) (A) (A) (A) (A) (A)
                 (A) (A) (A) (A) (A) (A) (A) (A) (A) (A) (A) (A)
                 (A) (A) (A) (A) (A) (A) (A) (A) (A) (A) (A) (A)
                 (A) (A) (A) (A) (A) (A) (A) (A) (A) (A) (A) (A)
                 (A) (A) (A) (A) (A) (A) (A) (A) (A) (A) (A) (A)
                 (A) (A) (A) (A) (A) (A) (A) (A) (A) (A) (A) (A)
                 (A) (A) (A) (A) (A) (A) (A) (A) (A) (A) (A) (A)
                 (A) (A) (A) (A) (A) (A) (A) (A) (A) (A) (A) (A)
                 (A) (A) (A) (A) (A) (A) (A)
 The electronic state is 3-A.
 Alpha  occ. eigenvalues --  -19.33286 -10.35017 -10.30034 -10.29711  -1.10284
 Alpha  occ. eigenvalues --   -0.88780  -0.80729  -0.64972  -0.54982  -0.54974
 Alpha  occ. eigenvalues --   -0.54398  -0.49361  -0.47445  -0.47008  -0.45208
 Alpha  occ. eigenvalues --   -0.43860  -0.25040
 Alpha virt. eigenvalues --    0.02768   0.03848   0.04359   0.05080   0.06323
 Alpha virt. eigenvalues --    0.06357   0.07884   0.10578   0.11818   0.12007
 Alpha virt. eigenvalues --    0.12071   0.12850   0.13192   0.13996   0.14560
 Alpha virt. eigenvalues --    0.14741   0.15034   0.18056   0.18663   0.19605
 Alpha virt. eigenvalues --    0.20875   0.21389   0.22826   0.23078   0.23955
 Alpha virt. eigenvalues --    0.26157   0.26651   0.28806   0.29719   0.31280
 Alpha virt. eigenvalues --    0.32209   0.32361   0.33370   0.33438   0.33956
 Alpha virt. eigenvalues --    0.34550   0.35401   0.36565   0.36963   0.37852
 Alpha virt. eigenvalues --    0.38197   0.38644   0.38796   0.39253   0.40275
 Alpha virt. eigenvalues --    0.40612   0.41056   0.41539   0.42605   0.42908
 Alpha virt. eigenvalues --    0.45087   0.46696   0.47664   0.48171   0.49136
 Alpha virt. eigenvalues --    0.50601   0.51460   0.52182   0.53663   0.56429
 Alpha virt. eigenvalues --    0.57617   0.58194   0.60189   0.60318   0.62719
 Alpha virt. eigenvalues --    0.67705   0.68043   0.70154   0.71154   0.71619
 Alpha virt. eigenvalues --    0.73623   0.74337   0.74437   0.75409   0.77000
 Alpha virt. eigenvalues --    0.77913   0.78606   0.81283   0.81614   0.82870
 Alpha virt. eigenvalues --    0.84150   0.84458   0.85004   0.85550   0.87127
 Alpha virt. eigenvalues --    0.87485   0.88818   0.90335   0.91451   0.92329
 Alpha virt. eigenvalues --    0.94877   0.96503   0.97112   0.97240   0.98391
 Alpha virt. eigenvalues --    0.99177   0.99284   1.01568   1.03462   1.04176
 Alpha virt. eigenvalues --    1.05637   1.05798   1.06528   1.08553   1.11307
 Alpha virt. eigenvalues --    1.12498   1.14818   1.15379   1.18137   1.18564
 Alpha virt. eigenvalues --    1.18834   1.19360   1.20509   1.21633   1.23520
 Alpha virt. eigenvalues --    1.24496   1.26536   1.26877   1.31101   1.32639
 Alpha virt. eigenvalues --    1.33870   1.34533   1.37651   1.38038   1.39895
 Alpha virt. eigenvalues --    1.43415   1.44841   1.45740   1.46543   1.47415
 Alpha virt. eigenvalues --    1.48750   1.48835   1.52072   1.52352   1.53162
 Alpha virt. eigenvalues --    1.53401   1.57544   1.60185   1.60951   1.63573
 Alpha virt. eigenvalues --    1.65434   1.66330   1.66598   1.67278   1.70518
 Alpha virt. eigenvalues --    1.70658   1.74225   1.75692   1.76510   1.78917
 Alpha virt. eigenvalues --    1.79453   1.80425   1.84145   1.86075   1.86594
 Alpha virt. eigenvalues --    1.92218   1.93742   1.94190   1.95866   1.98519
 Alpha virt. eigenvalues --    2.04518   2.05706   2.07054   2.07463   2.08803
 Alpha virt. eigenvalues --    2.09453   2.12054   2.12878   2.13909   2.16483
 Alpha virt. eigenvalues --    2.19042   2.24210   2.26665   2.30589   2.33843
 Alpha virt. eigenvalues --    2.34925   2.35585   2.38240   2.44304   2.46940
 Alpha virt. eigenvalues --    2.55165   2.59918   2.68699   2.73075   2.78909
 Alpha virt. eigenvalues --    2.83735   2.88167   2.97801   3.03769   3.04091
 Alpha virt. eigenvalues --    3.07391   3.10458   3.12905   3.13706   3.14396
 Alpha virt. eigenvalues --    3.22958   3.23755   3.25261   3.26492   3.33807
 Alpha virt. eigenvalues --    3.34270   3.34886   3.37718   3.43406   3.45420
 Alpha virt. eigenvalues --    3.46599   3.47102   3.47293   3.50141   3.52777
 Alpha virt. eigenvalues --    3.53863   3.55438   3.60055   3.64579   3.67940
 Alpha virt. eigenvalues --    3.68286   3.69920   3.70816   3.72931   3.73729
 Alpha virt. eigenvalues --    3.74633   3.78197   3.79892   3.81284   3.82123
 Alpha virt. eigenvalues --    3.89353   3.91489   3.91686   3.94946   3.98434
 Alpha virt. eigenvalues --    3.99657   4.01261   4.03449   4.05233   4.06126
 Alpha virt. eigenvalues --    4.18674   4.19113   4.20862   4.21557   4.23127
 Alpha virt. eigenvalues --    4.28977   4.32176   4.38387   4.41009   4.42416
 Alpha virt. eigenvalues --    4.46142   4.48861   4.49324   4.50757   4.55574
 Alpha virt. eigenvalues --    4.57071   4.57127   4.60221   4.65785   4.72820
 Alpha virt. eigenvalues --    4.79093   4.82254   4.84032   4.89918   4.94929
 Alpha virt. eigenvalues --    4.95371   4.98838   5.01492   5.08545   5.09717
 Alpha virt. eigenvalues --    5.12181   5.14707   5.15619   5.19560   5.25723
 Alpha virt. eigenvalues --    5.34765   5.36108   5.38046   5.39958   5.41988
 Alpha virt. eigenvalues --    5.52007   5.54038   5.71662   5.73504   5.77634
 Alpha virt. eigenvalues --    5.83124   5.84152   5.85909   5.87228   5.96895
 Alpha virt. eigenvalues --    6.16392   6.21832   6.36689   6.42952   6.43222
 Alpha virt. eigenvalues --    6.44780   6.47709   6.48397   6.54453   6.63213
 Alpha virt. eigenvalues --    6.70239   6.74320   6.77403   7.03388   7.27162
 Alpha virt. eigenvalues --    7.28750  11.70054  13.83835  16.49457  18.27345
  Beta  occ. eigenvalues --  -19.30823 -10.33862 -10.30067 -10.29727  -1.02287
  Beta  occ. eigenvalues --   -0.86611  -0.80251  -0.61715  -0.53883  -0.52856
  Beta  occ. eigenvalues --   -0.50790  -0.48676  -0.45452  -0.44571  -0.39869
  Beta virt. eigenvalues --   -0.07418   0.03329   0.04394   0.04408   0.05449
  Beta virt. eigenvalues --    0.05634   0.06881   0.07307   0.08166   0.10947
  Beta virt. eigenvalues --    0.12398   0.12480   0.12552   0.13381   0.13543
  Beta virt. eigenvalues --    0.14517   0.14961   0.15249   0.15337   0.18253
  Beta virt. eigenvalues --    0.18971   0.20509   0.21321   0.22275   0.23255
  Beta virt. eigenvalues --    0.23421   0.24090   0.26592   0.27087   0.29149
  Beta virt. eigenvalues --    0.30414   0.31756   0.32282   0.33189   0.33697
  Beta virt. eigenvalues --    0.33820   0.34193   0.34834   0.35420   0.36818
  Beta virt. eigenvalues --    0.37088   0.38259   0.38456   0.39011   0.39142
  Beta virt. eigenvalues --    0.40124   0.40755   0.41025   0.41517   0.41786
  Beta virt. eigenvalues --    0.42665   0.43498   0.46354   0.46905   0.47705
  Beta virt. eigenvalues --    0.48375   0.49335   0.50758   0.51840   0.53439
  Beta virt. eigenvalues --    0.54116   0.56685   0.57710   0.58805   0.60504
  Beta virt. eigenvalues --    0.60682   0.63618   0.68189   0.68532   0.70333
  Beta virt. eigenvalues --    0.71296   0.72211   0.73903   0.74620   0.74713
  Beta virt. eigenvalues --    0.76217   0.77312   0.78130   0.78905   0.81650
  Beta virt. eigenvalues --    0.81804   0.83128   0.84355   0.84660   0.85282
  Beta virt. eigenvalues --    0.85680   0.87627   0.87874   0.88861   0.90667
  Beta virt. eigenvalues --    0.91609   0.92708   0.95351   0.96731   0.97625
  Beta virt. eigenvalues --    0.97841   0.98518   0.99491   1.00285   1.01996
  Beta virt. eigenvalues --    1.04228   1.04384   1.05659   1.06124   1.06587
  Beta virt. eigenvalues --    1.08622   1.11840   1.12903   1.14851   1.15338
  Beta virt. eigenvalues --    1.18149   1.18580   1.18748   1.19562   1.20919
  Beta virt. eigenvalues --    1.21796   1.23847   1.25634   1.26962   1.28057
  Beta virt. eigenvalues --    1.31384   1.33328   1.34036   1.35445   1.38164
  Beta virt. eigenvalues --    1.38616   1.39974   1.43822   1.45198   1.46070
  Beta virt. eigenvalues --    1.47339   1.48321   1.49167   1.49574   1.52323
  Beta virt. eigenvalues --    1.53194   1.53480   1.53748   1.57651   1.60290
  Beta virt. eigenvalues --    1.61247   1.64307   1.66378   1.66776   1.67081
  Beta virt. eigenvalues --    1.67989   1.70859   1.70926   1.74479   1.76051
  Beta virt. eigenvalues --    1.76889   1.79575   1.79749   1.80743   1.84442
  Beta virt. eigenvalues --    1.87025   1.87231   1.92833   1.94416   1.94796
  Beta virt. eigenvalues --    1.97478   1.99646   2.05138   2.06041   2.07509
  Beta virt. eigenvalues --    2.07785   2.09341   2.09825   2.12538   2.13828
  Beta virt. eigenvalues --    2.15310   2.18607   2.21114   2.25281   2.27544
  Beta virt. eigenvalues --    2.31702   2.35074   2.36964   2.37088   2.39153
  Beta virt. eigenvalues --    2.44984   2.47344   2.56565   2.61254   2.70969
  Beta virt. eigenvalues --    2.74658   2.80195   2.85170   2.90281   3.01037
  Beta virt. eigenvalues --    3.05228   3.05845   3.08671   3.11194   3.13491
  Beta virt. eigenvalues --    3.15058   3.15308   3.23534   3.24306   3.26041
  Beta virt. eigenvalues --    3.28297   3.34096   3.34756   3.36045   3.38338
  Beta virt. eigenvalues --    3.45055   3.45888   3.47108   3.47541   3.48416
  Beta virt. eigenvalues --    3.51718   3.53383   3.55929   3.56110   3.61507
  Beta virt. eigenvalues --    3.66258   3.69369   3.70503   3.70537   3.72188
  Beta virt. eigenvalues --    3.74022   3.74150   3.75510   3.79213   3.81075
  Beta virt. eigenvalues --    3.81712   3.83919   3.89992   3.92464   3.93163
  Beta virt. eigenvalues --    3.95997   3.99579   4.00596   4.01592   4.04364
  Beta virt. eigenvalues --    4.05690   4.07267   4.20097   4.21756   4.22235
  Beta virt. eigenvalues --    4.23047   4.23675   4.29623   4.32617   4.38879
  Beta virt. eigenvalues --    4.41494   4.43230   4.47321   4.49714   4.50123
  Beta virt. eigenvalues --    4.54575   4.56135   4.57440   4.57527   4.60907
  Beta virt. eigenvalues --    4.66530   4.73236   4.79667   4.82688   4.86759
  Beta virt. eigenvalues --    4.90425   4.95525   4.95994   4.99382   5.02349
  Beta virt. eigenvalues --    5.08975   5.10303   5.12789   5.15148   5.16558
  Beta virt. eigenvalues --    5.20101   5.26418   5.34972   5.36406   5.39169
  Beta virt. eigenvalues --    5.40407   5.42481   5.53016   5.54756   5.71981
  Beta virt. eigenvalues --    5.74099   5.78213   5.83511   5.84657   5.86266
  Beta virt. eigenvalues --    5.88253   5.97317   6.24414   6.29765   6.37598
  Beta virt. eigenvalues --    6.43577   6.44177   6.46879   6.50352   6.52873
  Beta virt. eigenvalues --    6.56432   6.68597   6.75062   6.83477   6.86610
  Beta virt. eigenvalues --    7.06617   7.31881   7.36637  11.74383  13.86569
  Beta virt. eigenvalues --   16.49512  18.27459
          Condensed to atoms (all electrons):
               1          2          3          4          5          6
     1  C    5.517087   0.419485   0.366336   0.365559   0.020473   0.066299
     2  H    0.419485   0.362898  -0.004310  -0.003389  -0.023687  -0.006590
     3  H    0.366336  -0.004310   0.355366   0.011726  -0.006236   0.005835
     4  H    0.365559  -0.003389   0.011726   0.354174  -0.004038   0.005134
     5  C    0.020473  -0.023687  -0.006236  -0.004038   5.707548   0.066707
     6  C    0.066299  -0.006590   0.005835   0.005134   0.066707   5.495523
     7  H    0.004980   0.001071  -0.003744  -0.001641  -0.000104   0.360665
     8  H    0.005490   0.001329  -0.001869  -0.003726  -0.002167   0.360848
     9  H   -0.005564  -0.001709   0.000817   0.000569  -0.032020   0.428144
    10  O   -0.006395   0.013705  -0.002564  -0.002411  -0.072263  -0.005566
               7          8          9         10
     1  C    0.004980   0.005490  -0.005564  -0.006395
     2  H    0.001071   0.001329  -0.001709   0.013705
     3  H   -0.003744  -0.001869   0.000817  -0.002564
     4  H   -0.001641  -0.003726   0.000569  -0.002411
     5  C   -0.000104  -0.002167  -0.032020  -0.072263
     6  C    0.360665   0.360848   0.428144  -0.005566
     7  H    0.358483   0.012781  -0.006071  -0.001931
     8  H    0.012781   0.360641  -0.007426  -0.002172
     9  H   -0.006071  -0.007426   0.363666   0.016956
    10  O   -0.001931  -0.002172   0.016956   8.469983
          Atomic-Atomic Spin Densities.
               1          2          3          4          5          6
     1  C    0.026170   0.007838   0.002805   0.003422  -0.066025   0.009943
     2  H    0.007838   0.026603  -0.011319  -0.010190  -0.015851  -0.002778
     3  H    0.002805  -0.011319   0.035206  -0.000035  -0.010955   0.006052
     4  H    0.003422  -0.010190  -0.000035   0.033957  -0.009926   0.005540
     5  C   -0.066025  -0.015851  -0.010955  -0.009926   1.214563  -0.064115
     6  C    0.009943  -0.002778   0.006052   0.005540  -0.064115   0.032219
     7  H    0.005508   0.001329  -0.002269   0.000993  -0.005493   0.001344
     8  H    0.005947   0.001546   0.000551  -0.002259  -0.006343   0.000694
     9  H   -0.002650  -0.001874   0.001549   0.001317  -0.023078   0.012210
    10  O    0.003975   0.016764  -0.003288  -0.003040  -0.192030   0.001096
               7          8          9         10
     1  C    0.005508   0.005947  -0.002650   0.003975
     2  H    0.001329   0.001546  -0.001874   0.016764
     3  H   -0.002269   0.000551   0.001549  -0.003288
     4  H    0.000993  -0.002259   0.001317  -0.003040
     5  C   -0.005493  -0.006343  -0.023078  -0.192030
     6  C    0.001344   0.000694   0.012210   0.001096
     7  H    0.034009   0.000731  -0.011766  -0.004716
     8  H    0.000731   0.035442  -0.012998  -0.005015
     9  H   -0.011766  -0.012998   0.028447   0.022882
    10  O   -0.004716  -0.005015   0.022882   1.241337
 Mulliken charges and spin densities:
               1          2
     1  C   -0.753750  -0.003066
     2  H    0.241197   0.012068
     3  H    0.278643   0.018297
     4  H    0.278043   0.019780
     5  C    0.345787   0.820749
     6  C   -0.776999   0.002205
     7  H    0.275511   0.019669
     8  H    0.276272   0.018295
     9  H    0.242638   0.014038
    10  O   -0.407341   1.077965
 Sum of Mulliken charges =   0.00000   2.00000
 Mulliken charges and spin densities with hydrogens summed into heavy atoms:
               1          2
     1  C    0.044133   0.047079
     5  C    0.345787   0.820749
     6  C    0.017421   0.054207
    10  O   -0.407341   1.077965
 Electronic spatial extent (au):  <R**2>=            317.9856
 Charge=              0.0000 electrons
 Dipole moment (field-independent basis, Debye):
    X=              1.0239    Y=             -1.7814    Z=              0.0057  Tot=              2.0547
 Quadrupole moment (field-independent basis, Debye-Ang):
   XX=            -24.2760   YY=            -26.9276   ZZ=            -25.7330
   XY=              1.9272   XZ=             -0.0071   YZ=              0.0151
 Traceless Quadrupole moment (field-independent basis, Debye-Ang):
   XX=              1.3695   YY=             -1.2821   ZZ=             -0.0875
   XY=              1.9272   XZ=             -0.0071   YZ=              0.0151
 Octapole moment (field-independent basis, Debye-Ang**2):
  XXX=             -3.7502  YYY=              2.1013  ZZZ=              0.0621  XYY=              2.6350
  XXY=              1.0302  XXZ=             -0.0427  XZZ=              0.3560  YZZ=             -0.7622
  YYZ=             -0.0523  XYZ=              0.0088
 Hexadecapole moment (field-independent basis, Debye-Ang**3):
 XXXX=           -196.9301 YYYY=           -180.6031 ZZZZ=            -40.5437 XXXY=             -1.8520
 XXXZ=             -0.0592 YYYX=              1.3384 YYYZ=              0.1323 ZZZX=             -0.0055
 ZZZY=              0.0160 XXYY=            -64.0438 XXZZ=            -40.3576 YYZZ=            -35.4248
 XXYZ=              0.0429 YYXZ=             -0.0345 ZZXY=             -1.6295
 N-N= 1.125506171613D+02 E-N=-6.752636982053D+02  KE= 1.915311377932D+02
                          Isotropic Fermi Contact Couplings
        Atom                 a.u.       MegaHertz       Gauss      10(-4) cm-1
     1  C(13)             -0.00989      -5.56148      -1.98448      -1.85511
     2  H(1)              -0.00006      -0.13841      -0.04939      -0.04617
     3  H(1)               0.01763      39.39487      14.05707      13.14071
     4  H(1)               0.01818      40.63491      14.49955      13.55435
     5  C(13)              0.01715       9.64099       3.44014       3.21589
     6  C(13)             -0.00353      -1.98590      -0.70862      -0.66242
     7  H(1)               0.01804      40.31918      14.38689      13.44903
     8  H(1)               0.01755      39.22655      13.99701      13.08457
     9  H(1)               0.00020       0.44423       0.15851       0.14818
    10  O(17)              0.05187     -15.72155      -5.60984      -5.24414
 --------------------------------------------------------
       Center         ----  Spin Dipole Couplings  ----
                      3XX-RR        3YY-RR        3ZZ-RR
 --------------------------------------------------------
     1   Atom        0.044906     -0.020657     -0.024249
     2   Atom        0.027786     -0.011605     -0.016180
     3   Atom        0.014669     -0.006318     -0.008351
     4   Atom        0.014471     -0.006491     -0.007980
     5   Atom       -0.586460     -0.587975      1.174435
     6   Atom       -0.030940      0.061944     -0.031004
     7   Atom       -0.011229      0.018583     -0.007354
     8   Atom       -0.011341      0.019061     -0.007720
     9   Atom        0.010251      0.008271     -0.018522
    10   Atom        1.947200     -0.708981     -1.238219
 --------------------------------------------------------
                        XY            XZ            YZ
 --------------------------------------------------------
     1   Atom       -0.029014      0.000656     -0.000040
     2   Atom        0.006423      0.000044      0.000052
     3   Atom       -0.012597     -0.010466      0.006360
     4   Atom       -0.012277      0.010697     -0.006474
     5   Atom        0.001422      0.002079     -0.004658
     6   Atom        0.022383     -0.000350     -0.000607
     7   Atom        0.006608     -0.001137     -0.012882
     8   Atom        0.006552      0.001063      0.012624
     9   Atom        0.021957     -0.000058      0.000023
    10   Atom        2.543058     -0.002554      0.003446
 --------------------------------------------------------


 ---------------------------------------------------------------------------------
              Anisotropic Spin Dipole Couplings in Principal Axis System
 ---------------------------------------------------------------------------------

       Atom             a.u.   MegaHertz   Gauss  10(-4) cm-1        Axes

              Baa    -0.0317    -4.248    -1.516    -1.417  0.3544  0.9347 -0.0263
     1 C(13)  Bbb    -0.0242    -3.254    -1.161    -1.085  0.0020  0.0274  0.9996
              Bcc     0.0559     7.502     2.677     2.502  0.9351 -0.3544  0.0078
 
              Baa    -0.0162    -8.633    -3.081    -2.880  0.0008 -0.0125  0.9999
     2 H(1)   Bbb    -0.0126    -6.736    -2.404    -2.247 -0.1570  0.9875  0.0125
              Bcc     0.0288    15.370     5.484     5.127  0.9876  0.1570  0.0011
 
              Baa    -0.0138    -7.353    -2.624    -2.453 -0.0276 -0.6749  0.7374
     3 H(1)   Bbb    -0.0112    -5.996    -2.140    -2.000  0.5335  0.6138  0.5819
              Bcc     0.0250    13.349     4.763     4.453  0.8453 -0.4094 -0.3432
 
              Baa    -0.0138    -7.340    -2.619    -2.448  0.0235  0.6870  0.7263
     4 H(1)   Bbb    -0.0111    -5.916    -2.111    -1.973  0.5367  0.6042 -0.5889
              Bcc     0.0248    13.255     4.730     4.421  0.8434 -0.4037  0.3545
 
              Baa    -0.5888   -79.017   -28.195   -26.357 -0.5142  0.8577  0.0029
     5 C(13)  Bbb    -0.5856   -78.583   -28.040   -26.212  0.8577  0.5142  0.0003
              Bcc     1.1744   157.600    56.236    52.570  0.0012 -0.0026  1.0000
 
              Baa    -0.0361    -4.839    -1.727    -1.614  0.9741 -0.2222  0.0407
     6 C(13)  Bbb    -0.0310    -4.160    -1.484    -1.388 -0.0382  0.0157  0.9991
              Bcc     0.0671     8.999     3.211     3.002  0.2227  0.9749 -0.0068
 
              Baa    -0.0140    -7.463    -2.663    -2.489  0.6650 -0.3874 -0.6385
     7 H(1)   Bbb    -0.0111    -5.916    -2.111    -1.973  0.7254  0.1318  0.6756
              Bcc     0.0251    13.379     4.774     4.463  0.1776  0.9124 -0.3687
 
              Baa    -0.0140    -7.483    -2.670    -2.496  0.6664 -0.3773  0.6430
     8 H(1)   Bbb    -0.0112    -5.975    -2.132    -1.993  0.7248  0.1257 -0.6774
              Bcc     0.0252    13.458     4.802     4.489  0.1748  0.9175  0.3572
 
              Baa    -0.0185    -9.883    -3.526    -3.296  0.0072 -0.0067  1.0000
     9 H(1)   Bbb    -0.0127    -6.785    -2.421    -2.263 -0.6910  0.7228  0.0098
              Bcc     0.0312    16.668     5.948     5.560  0.7229  0.6910 -0.0005
 
              Baa    -2.2499   162.799    58.091    54.304 -0.5182  0.8552 -0.0042
    10 O(17)  Bbb    -1.2382    89.595    31.970    29.886 -0.0021  0.0037  1.0000
              Bcc     3.4881  -252.395   -90.061   -84.190  0.8553  0.5182 -0.0001
 

 ---------------------------------------------------------------------------------

 Calling FoFJK, ICntrl=      2127 FMM=F ISym2X=0 I1Cent= 0 IOpClX= 1 NMat=1 NMatS=1 NMatT=0.
 ***** Axes restored to original set *****
 -------------------------------------------------------------------
 Center     Atomic                   Forces (Hartrees/Bohr)
 Number     Number              X              Y              Z
 -------------------------------------------------------------------
      1        6          -0.001263346   -0.000429330    0.031878030
      2        1           0.001023960    0.000013103   -0.005187544
      3        1           0.000909887   -0.001243335   -0.001588374
      4        1           0.001152758    0.001120113   -0.001795661
      5        6          -0.010434569    0.000047341    0.050076391
      6        6           0.002397363   -0.000313404    0.026997293
      7        1          -0.001578772    0.001135908   -0.002057788
      8        1          -0.001370899   -0.001256637   -0.001879043
      9        1          -0.000773985    0.000015599   -0.005014652
     10        8           0.009937602    0.000910641   -0.091428652
 -------------------------------------------------------------------
 Cartesian Forces:  Max     0.091428652 RMS     0.020742401

 GradGradGradGradGradGradGradGradGradGradGradGradGradGradGradGradGradGrad
 Berny optimization.
 FormGI is forming the generalized inverse of G from B-inverse, IUseBI=4.
 Internal  Forces:  Max     0.091879365 RMS     0.016878548
 Search for a local minimum.
 Step number   1 out of a maximum of   46
 All quantities printed in internal units (Hartrees-Bohrs-Radians)
 Mixed Optimization -- RFO/linear search
 Second derivative matrix not updated -- first step.
 ITU=  0
     Eigenvalues ---    0.00703   0.00703   0.00704   0.07445   0.07445
     Eigenvalues ---    0.07498   0.07498   0.16000   0.16000   0.16000
     Eigenvalues ---    0.16000   0.16000   0.16000   0.24996   0.25000
     Eigenvalues ---    0.29170   0.31886   0.31886   0.34408   0.34408
     Eigenvalues ---    0.34497   0.34497   0.34497   0.34497
 RFO step:  Lambda=-3.26563985D-02 EMin= 7.03381564D-03
 Linear search not attempted -- first point.
 Maximum step size (   0.300) exceeded in Quadratic search.
    -- Step size scaled by   0.928
 Iteration  1 RMS(Cart)=  0.06806259 RMS(Int)=  0.01063156
 Iteration  2 RMS(Cart)=  0.01041469 RMS(Int)=  0.00010741
 Iteration  3 RMS(Cart)=  0.00001088 RMS(Int)=  0.00010720
 Iteration  4 RMS(Cart)=  0.00000000 RMS(Int)=  0.00010720
 Variable       Old X    -DE/DX   Delta X   Delta X   Delta X     New X
                                 (Linear)    (Quad)   (Total)
    R1        2.06647  -0.00244   0.00000  -0.00601  -0.00601   2.06046
    R2        2.06500  -0.00008   0.00000  -0.00018  -0.00018   2.06482
    R3        2.06500   0.00015   0.00000   0.00038   0.00038   2.06538
    R4        2.84353  -0.01067   0.00000  -0.02816  -0.02816   2.81536
    R5        2.84353  -0.00834   0.00000  -0.02200  -0.02200   2.82153
    R6        2.89649  -0.09188   0.00000  -0.26276  -0.26276   2.63373
    R7        2.06500   0.00031   0.00000   0.00076   0.00076   2.06576
    R8        2.06500   0.00010   0.00000   0.00024   0.00024   2.06524
    R9        2.06647  -0.00253   0.00000  -0.00622  -0.00622   2.06025
    A1        1.90009  -0.00278   0.00000  -0.01035  -0.01054   1.88955
    A2        1.90009  -0.00289   0.00000  -0.01053  -0.01076   1.88932
    A3        1.91481   0.00687   0.00000   0.03626   0.03604   1.95086
    A4        1.92360  -0.00299   0.00000  -0.02067  -0.02069   1.90291
    A5        1.91258   0.00067   0.00000   0.00152   0.00141   1.91398
    A6        1.91258   0.00113   0.00000   0.00394   0.00381   1.91638
    A7        2.03723   0.03043   0.00000   0.09986   0.09985   2.13708
    A8        2.18657  -0.02116   0.00000  -0.06946  -0.06946   2.11711
    A9        2.05927  -0.00928   0.00000  -0.03047  -0.03047   2.02880
   A10        1.91258   0.00181   0.00000   0.00737   0.00724   1.91982
   A11        1.91258   0.00142   0.00000   0.00533   0.00522   1.91779
   A12        1.91481   0.00615   0.00000   0.03244   0.03221   1.94703
   A13        1.92360  -0.00348   0.00000  -0.02235  -0.02235   1.90125
   A14        1.90009  -0.00300   0.00000  -0.01143  -0.01168   1.88841
   A15        1.90009  -0.00290   0.00000  -0.01129  -0.01149   1.88859
    D1        3.14159   0.00001   0.00000   0.00180   0.00175  -3.13984
    D2       -0.01726  -0.00013   0.00000  -0.00311  -0.00310  -0.02037
    D3        1.05637  -0.00119   0.00000  -0.00861  -0.00870   1.04767
    D4       -2.10248  -0.00133   0.00000  -0.01352  -0.01356  -2.11604
    D5       -1.05637   0.00136   0.00000   0.01347   0.01353  -1.04285
    D6        2.06795   0.00122   0.00000   0.00856   0.00867   2.07663
    D7        1.05637  -0.00128   0.00000  -0.01222  -0.01234   1.04403
    D8       -1.05637   0.00098   0.00000   0.00737   0.00742  -1.04895
    D9        3.14159  -0.00009   0.00000  -0.00189  -0.00190   3.13969
   D10       -2.06926  -0.00099   0.00000  -0.00715  -0.00722  -2.07648
   D11        2.10118   0.00127   0.00000   0.01243   0.01254   2.11371
   D12        0.01596   0.00020   0.00000   0.00317   0.00321   0.01917
         Item               Value     Threshold  Converged?
 Maximum Force            0.091879     0.000002     NO 
 RMS     Force            0.016879     0.000001     NO 
 Maximum Displacement     0.340853     0.000006     NO 
 RMS     Displacement     0.075227     0.000004     NO 
 Predicted change in Energy=-1.772851D-02
 GradGradGradGradGradGradGradGradGradGradGradGradGradGradGradGradGradGrad

                          Input orientation:                          
 ---------------------------------------------------------------------
 Center     Atomic      Atomic             Coordinates (Angstroms)
 Number     Number       Type             X           Y           Z
 ---------------------------------------------------------------------
      1          6           0        1.304341   -0.000283   -0.135664
      2          1           0        2.144610   -0.000247    0.559180
      3          1           0        1.380743    0.889354   -0.765426
      4          1           0        1.380970   -0.890299   -0.765382
      5          6           0       -0.003255    0.001720    0.578317
      6          6           0       -1.310168   -0.000135   -0.143684
      7          1           0       -1.387716   -0.889818   -0.774107
      8          1           0       -1.387696    0.889132   -0.774224
      9          1           0       -2.151114   -0.000144    0.550163
     10          8           0       -0.068216   -0.020879    1.970329
 ---------------------------------------------------------------------
                    Distance matrix (angstroms):
                    1          2          3          4          5
     1  C    0.000000
     2  H    1.090349   0.000000
     3  H    1.092654   1.769030   0.000000
     4  H    1.092952   1.769125   1.779654   0.000000
     5  C    1.489826   2.147951   2.123439   2.125395   0.000000
     6  C    2.614522   3.525551   2.901510   2.901918   1.493088
     7  H    2.906210   3.878959   3.290881   2.768700   2.130874
     8  H    2.906180   3.878936   2.768453   3.291195   2.129213
     9  H    3.522858   4.295734   3.872467   3.872810   2.148045
    10  O    2.513870   2.624569   3.226819   3.215609   1.393710
                    6          7          8          9         10
     6  C    0.000000
     7  H    1.093153   0.000000
     8  H    1.092881   1.778950   0.000000
     9  H    1.090235   1.768612   1.768508   0.000000
    10  O    2.451923   3.166712   3.178320   2.521065   0.000000
 Stoichiometry    C3H6O(3)
 Framework group  C1[X(C3H6O)]
 Deg. of freedom    24
 Full point group                 C1      NOp   1
 Largest Abelian subgroup         C1      NOp   1
 Largest concise Abelian subgroup C1      NOp   1
                         Standard orientation:                         
 ---------------------------------------------------------------------
 Center     Atomic      Atomic             Coordinates (Angstroms)
 Number     Number       Type             X           Y           Z
 ---------------------------------------------------------------------
      1          6           0        1.367044   -0.520850    0.001180
      2          1           0        2.152349    0.235532   -0.005481
      3          1           0        1.491502   -1.151457   -0.882413
      4          1           0        1.490443   -1.134478    0.897159
      5          6           0        0.009191    0.092125   -0.007628
      6          6           0       -1.239368   -0.726615    0.001111
      7          1           0       -1.269650   -1.352612    0.896764
      8          1           0       -1.268340   -1.369638   -0.882105
      9          1           0       -2.130387   -0.098399   -0.005495
     10          8           0       -0.160890    1.475386    0.001699
 ---------------------------------------------------------------------
 Rotational constants (GHZ):      9.4168481      8.2179695      4.6458190
 Standard basis: Aug-CC-pVTZ (5D, 7F)
 There are   370 symmetry adapted cartesian basis functions of A   symmetry.
 There are   322 symmetry adapted basis functions of A   symmetry.
   322 basis functions,   450 primitive gaussians,   370 cartesian basis functions
    17 alpha electrons       15 beta electrons
       nuclear repulsion energy       115.8220153724 Hartrees.
 NAtoms=   10 NActive=   10 NUniq=   10 SFac= 1.00D+00 NAtFMM=   60 NAOKFM=F Big=F
 Integral buffers will be    131072 words long.
 Raffenetti 2 integral format.
 Two-electron integral symmetry is turned on.
 Nuclear repulsion after empirical dispersion term =      115.8191008314 Hartrees.
 One-electron integrals computed using PRISM.
 NBasis=   322 RedAO= T EigKep=  1.89D-05  NBF=   322
 NBsUse=   322 1.00D-06 EigRej= -1.00D+00 NBFU=   322
 Initial guess from the checkpoint file:  "acetone-wb97-opt.chk"
 B after Tr=     0.000000    0.000000    0.000000
         Rot=    0.982285    0.000041   -0.000008    0.187391 Ang=  21.60 deg.
 Initial guess <Sx>= 0.0000 <Sy>= 0.0000 <Sz>= 1.0000 <S**2>= 2.0084 S= 1.0028
 ExpMin= 2.53D-02 ExpMax= 1.53D+04 ExpMxC= 5.22D+02 IAcc=3 IRadAn=         5 AccDes= 0.00D+00
 Harris functional with IExCor= 4639 and IRadAn=       5 diagonalized for initial guess.
 HarFok:  IExCor= 4639 AccDes= 0.00D+00 IRadAn=         5 IDoV= 1 UseB2=F ITyADJ=14
 ICtDFT=  3500011 ScaDFX=  1.000000  1.000000  1.000000  1.000000
 FoFCou: FMM=F IPFlag=           0 FMFlag=      100000 FMFlg1=           0
         NFxFlg=           0 DoJE=T BraDBF=F KetDBF=T FulRan=T
         wScrn=  0.000000 ICntrl=     500 IOpCl=  0 I1Cent=   200000004 NGrid=           0
         NMat0=    1 NMatS0=      1 NMatT0=    0 NMatD0=    1 NMtDS0=    0 NMtDT0=    0
 Petite list used in FoFCou.
 Gradient too large for Newton-Raphson -- use scaled steepest descent instead.
     Accept linear search using points  3 and  4.
 Gradient too large for Newton-Raphson -- use scaled steepest descent instead.
     Accept linear search using points  1 and  2.
 Gradient too large for Newton-Raphson -- use scaled steepest descent instead.
 Gradient too large for Newton-Raphson -- use scaled steepest descent instead.
 Gradient too large for Newton-Raphson -- use scaled steepest descent instead.
     Accept linear search using points  1 and  2.
 Gradient too large for Newton-Raphson -- use scaled steepest descent instead.
     Accept linear search using points  1 and  2.
 Gradient too large for Newton-Raphson -- use scaled steepest descent instead.
 Restarting incremental Fock formation.
 Gradient too large for Newton-Raphson -- use scaled steepest descent instead.
     Minimum is close to point  3 DX= -3.25D-02 DF= -5.06D-07 DXR=  8.85D-02 DFR=  7.90D-03 which will be used.
 Gradient too large for Newton-Raphson -- use scaled steepest descent instead.
 LinEq1:  Iter=  0 NonCon=     1 RMS=1.13D-04 Max=7.15D-03 NDo=     1
 AX will form     1 AO Fock derivatives at one time.
 LinEq1:  Iter=  1 NonCon=     1 RMS=2.46D-05 Max=9.78D-04 NDo=     1
 LinEq1:  Iter=  2 NonCon=     1 RMS=1.70D-05 Max=4.75D-04 NDo=     1
 LinEq1:  Iter=  3 NonCon=     1 RMS=4.38D-06 Max=1.91D-04 NDo=     1
 LinEq1:  Iter=  4 NonCon=     1 RMS=2.51D-06 Max=9.80D-05 NDo=     1
 LinEq1:  Iter=  5 NonCon=     1 RMS=8.86D-07 Max=3.15D-05 NDo=     1
 LinEq1:  Iter=  6 NonCon=     1 RMS=2.69D-07 Max=6.94D-06 NDo=     1
 LinEq1:  Iter=  7 NonCon=     1 RMS=8.26D-08 Max=2.58D-06 NDo=     1
 LinEq1:  Iter=  8 NonCon=     1 RMS=2.50D-08 Max=1.40D-06 NDo=     1
 LinEq1:  Iter=  9 NonCon=     1 RMS=1.05D-08 Max=6.63D-07 NDo=     1
 LinEq1:  Iter= 10 NonCon=     1 RMS=4.10D-09 Max=1.31D-07 NDo=     1
 LinEq1:  Iter= 11 NonCon=     0 RMS=2.12D-09 Max=5.00D-08 NDo=     1
 Linear equations converged to 9.894D-09 9.894D-08 after    11 iterations.
     Minimum is close to point  2 DX=  5.68D-03 DF= -3.93D-09 DXR=  5.65D-03 DFR=  3.20D-05 which will be used.
 LinEq1:  Iter=  0 NonCon=     1 RMS=2.04D-06 Max=1.11D-04 NDo=     1
 LinEq1:  Iter=  1 NonCon=     1 RMS=1.18D-06 Max=6.70D-05 NDo=     1
 LinEq1:  Iter=  2 NonCon=     1 RMS=2.56D-07 Max=7.20D-06 NDo=     1
 LinEq1:  Iter=  3 NonCon=     1 RMS=1.08D-07 Max=3.23D-06 NDo=     1
 LinEq1:  Iter=  4 NonCon=     1 RMS=3.21D-08 Max=9.22D-07 NDo=     1
 LinEq1:  Iter=  5 NonCon=     1 RMS=7.83D-09 Max=3.86D-07 NDo=     1
 LinEq1:  Iter=  6 NonCon=     1 RMS=3.78D-09 Max=2.28D-07 NDo=     1
 LinEq1:  Iter=  7 NonCon=     1 RMS=2.22D-09 Max=1.04D-07 NDo=     1
 LinEq1:  Iter=  8 NonCon=     0 RMS=7.99D-10 Max=1.85D-08 NDo=     1
 Linear equations converged to 1.887D-09 1.887D-08 after     8 iterations.
     Accept linear search using points  1 and  2.
     Minimum is close to point  2 DX= -7.95D-06 DF=  0.00D+00 DXR=  7.95D-06 DFR=  0.00D+00 which will be used.
 SCF Done:  E(UwB97XD) =  -193.032331971     a.u. after   12 cycles
            Convg  =    0.5793D-06                    49 Fock formations.
              S**2 =  2.0078                  -V/T =  2.0066
 <Sx>= 0.0000 <Sy>= 0.0000 <Sz>= 1.0000 <S**2>= 2.0078 S= 1.0026
 <L.S>= 0.000000000000E+00
 Annihilation of the first spin contaminant:
 S**2 before annihilation     2.0078,   after     2.0000
 Calling FoFJK, ICntrl=      2127 FMM=F ISym2X=0 I1Cent= 0 IOpClX= 1 NMat=1 NMatS=1 NMatT=0.
 ***** Axes restored to original set *****
 -------------------------------------------------------------------
 Center     Atomic                   Forces (Hartrees/Bohr)
 Number     Number              X              Y              Z
 -------------------------------------------------------------------
      1        6          -0.001784929   -0.000315632    0.010418711
      2        1          -0.000946817    0.000033435   -0.000788139
      3        1           0.001868750   -0.000208007   -0.002288505
      4        1           0.001959483    0.000110964   -0.002318911
      5        6          -0.006103690    0.000409165    0.036383850
      6        6           0.002179228   -0.000240329    0.006938689
      7        1          -0.001746498    0.000046105   -0.002056000
      8        1          -0.001655899   -0.000136940   -0.002027147
      9        1           0.000796591    0.000033668   -0.000817620
     10        8           0.005433780    0.000267570   -0.043444928
 -------------------------------------------------------------------
 Cartesian Forces:  Max     0.043444928 RMS     0.010767278

 GradGradGradGradGradGradGradGradGradGradGradGradGradGradGradGradGradGrad
 Berny optimization.
 Using GEDIIS/GDIIS optimizer.
 FormGI is forming the generalized inverse of G from B-inverse, IUseBI=4.
 Internal  Forces:  Max     0.043649597 RMS     0.007692276
 Search for a local minimum.
 Step number   2 out of a maximum of   46
 All quantities printed in internal units (Hartrees-Bohrs-Radians)
 Mixed Optimization -- RFO/linear search
 Update second derivatives using D2CorX and points    1    2
 DE= -2.28D-02 DEPred=-1.77D-02 R= 1.29D+00
 TightC=F SS=  1.41D+00  RLast= 3.02D-01 DXNew= 5.0454D-01 9.0467D-01
 Trust test= 1.29D+00 RLast= 3.02D-01 DXMaxT set to 5.05D-01
 ITU=  1  0
 Use linear search instead of GDIIS.
     Eigenvalues ---    0.00703   0.00703   0.00704   0.07211   0.07223
     Eigenvalues ---    0.07393   0.07462   0.14846   0.16000   0.16000
     Eigenvalues ---    0.16000   0.16000   0.16234   0.19694   0.25240
     Eigenvalues ---    0.25909   0.31886   0.32266   0.34402   0.34408
     Eigenvalues ---    0.34497   0.34497   0.34497   0.34592
 RFO step:  Lambda=-1.60068604D-03 EMin= 7.03373950D-03
 Quartic linear search produced a step of  0.47600.
 Iteration  1 RMS(Cart)=  0.04696397 RMS(Int)=  0.00076058
 Iteration  2 RMS(Cart)=  0.00080472 RMS(Int)=  0.00017069
 Iteration  3 RMS(Cart)=  0.00000037 RMS(Int)=  0.00017069
 Variable       Old X    -DE/DX   Delta X   Delta X   Delta X     New X
                                 (Linear)    (Quad)   (Total)
    R1        2.06046  -0.00123  -0.00286  -0.00129  -0.00415   2.05631
    R2        2.06482   0.00128  -0.00009   0.00557   0.00549   2.07030
    R3        2.06538   0.00138   0.00018   0.00564   0.00582   2.07120
    R4        2.81536  -0.00144  -0.01341   0.01240  -0.00101   2.81435
    R5        2.82153  -0.00061  -0.01047   0.01206   0.00159   2.82312
    R6        2.63373  -0.04365  -0.12507  -0.03643  -0.16150   2.47223
    R7        2.06576   0.00127   0.00036   0.00492   0.00528   2.07104
    R8        2.06524   0.00118   0.00012   0.00485   0.00496   2.07021
    R9        2.06025  -0.00113  -0.00296  -0.00074  -0.00370   2.05655
    A1        1.88955  -0.00098  -0.00501  -0.00207  -0.00700   1.88255
    A2        1.88932  -0.00101  -0.00512  -0.00233  -0.00739   1.88193
    A3        1.95086  -0.00101   0.01716  -0.04442  -0.02719   1.92367
    A4        1.90291  -0.00318  -0.00985  -0.00439  -0.01480   1.88811
    A5        1.91398   0.00293   0.00067   0.02713   0.02755   1.94153
    A6        1.91638   0.00305   0.00181   0.02591   0.02745   1.94384
    A7        2.13708   0.00886   0.04753  -0.02168   0.02585   2.16293
    A8        2.11711  -0.00891  -0.03306  -0.00105  -0.03411   2.08300
    A9        2.02880   0.00005  -0.01450   0.02275   0.00825   2.03704
   A10        1.91982   0.00266   0.00345   0.01921   0.02245   1.94226
   A11        1.91779   0.00255   0.00248   0.02002   0.02231   1.94010
   A12        1.94703  -0.00071   0.01533  -0.03797  -0.02262   1.92440
   A13        1.90125  -0.00280  -0.01064  -0.00006  -0.01108   1.89017
   A14        1.88841  -0.00095  -0.00556  -0.00070  -0.00626   1.88215
   A15        1.88859  -0.00092  -0.00547  -0.00049  -0.00594   1.88265
    D1       -3.13984   0.00006   0.00083  -0.00339  -0.00258   3.14077
    D2       -0.02037  -0.00014  -0.00148  -0.00192  -0.00340  -0.02376
    D3        1.04767  -0.00003  -0.00414   0.00968   0.00578   1.05345
    D4       -2.11604  -0.00023  -0.00645   0.01115   0.00496  -2.11108
    D5       -1.04285   0.00018   0.00644  -0.01774  -0.01156  -1.05440
    D6        2.07663  -0.00002   0.00413  -0.01627  -0.01237   2.06425
    D7        1.04403  -0.00022  -0.00587   0.01559   0.00986   1.05389
    D8       -1.04895  -0.00003   0.00353  -0.00894  -0.00558  -1.05453
    D9        3.13969  -0.00011  -0.00090   0.00287   0.00196  -3.14153
   D10       -2.07648   0.00008  -0.00344   0.01444   0.01117  -2.06532
   D11        2.11371   0.00027   0.00597  -0.01009  -0.00427   2.10944
   D12        0.01917   0.00020   0.00153   0.00172   0.00327   0.02244
         Item               Value     Threshold  Converged?
 Maximum Force            0.043650     0.000002     NO 
 RMS     Force            0.007692     0.000001     NO 
 Maximum Displacement     0.178977     0.000006     NO 
 RMS     Displacement     0.046883     0.000004     NO 
 Predicted change in Energy=-5.323562D-03
 GradGradGradGradGradGradGradGradGradGradGradGradGradGradGradGradGradGrad

                          Input orientation:                          
 ---------------------------------------------------------------------
 Center     Atomic      Atomic             Coordinates (Angstroms)
 Number     Number       Type             X           Y           Z
 ---------------------------------------------------------------------
      1          6           0        1.309813   -0.000098   -0.126899
      2          1           0        2.118907    0.001786    0.600725
      3          1           0        1.425305    0.886400   -0.760165
      4          1           0        1.427837   -0.888660   -0.757624
      5          6           0       -0.007387    0.001140    0.568064
      6          6           0       -1.323292    0.000190   -0.139198
      7          1           0       -1.434878   -0.888564   -0.770675
      8          1           0       -1.432753    0.887709   -0.772018
      9          1           0       -2.138578    0.001470    0.581673
     10          8           0       -0.042474   -0.022972    1.875618
 ---------------------------------------------------------------------
                    Distance matrix (angstroms):
                    1          2          3          4          5
     1  C    0.000000
     2  H    1.088151   0.000000
     3  H    1.095557   1.765120   0.000000
     4  H    1.096032   1.765102   1.775063   0.000000
     5  C    1.489292   2.126544   2.144875   2.146872   0.000000
     6  C    2.633133   3.520826   2.953939   2.956554   1.493930
     7  H    2.955866   3.911885   3.366193   2.862745   2.149774
     8  H    2.953988   3.909420   2.858083   3.367294   2.147905
     9  H    3.520437   4.257527   3.909590   3.912207   2.131235
    10  O    2.416459   2.509488   3.150982   3.137705   1.308246
                    6          7          8          9         10
     6  C    0.000000
     7  H    1.095946   0.000000
     8  H    1.095506   1.776275   0.000000
     9  H    1.088278   1.765276   1.765244   0.000000
    10  O    2.387575   3.113022   3.126050   2.463441   0.000000
 Stoichiometry    C3H6O(3)
 Framework group  C1[X(C3H6O)]
 Deg. of freedom    24
 Full point group                 C1      NOp   1
 Largest Abelian subgroup         C1      NOp   1
 Largest concise Abelian subgroup C1      NOp   1
                         Standard orientation:                         
 ---------------------------------------------------------------------
 Center     Atomic      Atomic             Coordinates (Angstroms)
 Number     Number       Type             X           Y           Z
 ---------------------------------------------------------------------
      1          6           0        1.337601   -0.565759    0.001120
      2          1           0        2.131220    0.178649   -0.008886
      3          1           0        1.466545   -1.206263   -0.878295
      4          1           0        1.468696   -1.183957    0.896626
      5          6           0        0.006083    0.101301   -0.007772
      6          6           0       -1.294663   -0.633416    0.001099
      7          1           0       -1.393112   -1.257191    0.896817
      8          1           0       -1.390632   -1.278215   -0.879332
      9          1           0       -2.124923    0.070096   -0.008148
     10          8           0       -0.056490    1.408015    0.001817
 ---------------------------------------------------------------------
 Rotational constants (GHZ):     10.2202557      8.1260240      4.8001277
 Standard basis: Aug-CC-pVTZ (5D, 7F)
 There are   370 symmetry adapted cartesian basis functions of A   symmetry.
 There are   322 symmetry adapted basis functions of A   symmetry.
   322 basis functions,   450 primitive gaussians,   370 cartesian basis functions
    17 alpha electrons       15 beta electrons
       nuclear repulsion energy       117.7258554985 Hartrees.
 NAtoms=   10 NActive=   10 NUniq=   10 SFac= 1.00D+00 NAtFMM=   60 NAOKFM=F Big=F
 Integral buffers will be    131072 words long.
 Raffenetti 2 integral format.
 Two-electron integral symmetry is turned on.
 Nuclear repulsion after empirical dispersion term =      117.7229997335 Hartrees.
 One-electron integrals computed using PRISM.
 NBasis=   322 RedAO= T EigKep=  1.81D-05  NBF=   322
 NBsUse=   322 1.00D-06 EigRej= -1.00D+00 NBFU=   322
 Initial guess from the checkpoint file:  "acetone-wb97-opt.chk"
 B after Tr=     0.000000    0.000000    0.000000
         Rot=    0.999577    0.000232   -0.000014    0.029096 Ang=   3.33 deg.
 Initial guess <Sx>= 0.0000 <Sy>= 0.0000 <Sz>= 1.0000 <S**2>= 2.0078 S= 1.0026
 ExpMin= 2.53D-02 ExpMax= 1.53D+04 ExpMxC= 5.22D+02 IAcc=3 IRadAn=         5 AccDes= 0.00D+00
 Harris functional with IExCor= 4639 and IRadAn=       5 diagonalized for initial guess.
 HarFok:  IExCor= 4639 AccDes= 0.00D+00 IRadAn=         5 IDoV= 1 UseB2=F ITyADJ=14
 ICtDFT=  3500011 ScaDFX=  1.000000  1.000000  1.000000  1.000000
 FoFCou: FMM=F IPFlag=           0 FMFlag=      100000 FMFlg1=           0
         NFxFlg=           0 DoJE=T BraDBF=F KetDBF=T FulRan=T
         wScrn=  0.000000 ICntrl=     500 IOpCl=  0 I1Cent=   200000004 NGrid=           0
         NMat0=    1 NMatS0=      1 NMatT0=    0 NMatD0=    1 NMtDS0=    0 NMtDT0=    0
 Petite list used in FoFCou.
 Gradient too large for Newton-Raphson -- use scaled steepest descent instead.
     Accept linear search using points  3 and  4.
 Gradient too large for Newton-Raphson -- use scaled steepest descent instead.
     Accept linear search using points  1 and  2.
 Gradient too large for Newton-Raphson -- use scaled steepest descent instead.
 Gradient too large for Newton-Raphson -- use scaled steepest descent instead.
     Accept linear search using points  1 and  2.
 Gradient too large for Newton-Raphson -- use scaled steepest descent instead.
     Accept linear search using points  1 and  2.
 Gradient too large for Newton-Raphson -- use scaled steepest descent instead.
     Accept linear search using points  1 and  2.
 Gradient too large for Newton-Raphson -- use scaled steepest descent instead.
     Minimum is close to point  2 DX=  7.35D-02 DF= -4.89D-07 DXR=  7.55D-02 DFR=  5.73D-03 which will be used.
 Gradient too large for Newton-Raphson -- use scaled steepest descent instead.
     Accept linear search using points  1 and  2.
 Gradient too large for Newton-Raphson -- use scaled steepest descent instead.
 Restarting incremental Fock formation.
     Minimum is close to point  2 DX=  7.03D-02 DF= -2.45D-07 DXR=  6.56D-02 DFR=  4.33D-03 which will be used.
 Gradient too large for Newton-Raphson -- use scaled steepest descent instead.
     Accept linear search using points  1 and  2.
 LinEq1:  Iter=  0 NonCon=     1 RMS=1.46D-04 Max=8.69D-03 NDo=     1
 AX will form     1 AO Fock derivatives at one time.
 LinEq1:  Iter=  1 NonCon=     1 RMS=2.76D-05 Max=1.15D-03 NDo=     1
 LinEq1:  Iter=  2 NonCon=     1 RMS=1.88D-05 Max=5.50D-04 NDo=     1
 LinEq1:  Iter=  3 NonCon=     1 RMS=4.71D-06 Max=1.96D-04 NDo=     1
 LinEq1:  Iter=  4 NonCon=     1 RMS=2.70D-06 Max=9.05D-05 NDo=     1
 LinEq1:  Iter=  5 NonCon=     1 RMS=8.90D-07 Max=2.88D-05 NDo=     1
 LinEq1:  Iter=  6 NonCon=     1 RMS=2.81D-07 Max=6.65D-06 NDo=     1
 LinEq1:  Iter=  7 NonCon=     1 RMS=9.79D-08 Max=3.15D-06 NDo=     1
 LinEq1:  Iter=  8 NonCon=     1 RMS=3.54D-08 Max=1.57D-06 NDo=     1
 LinEq1:  Iter=  9 NonCon=     1 RMS=1.87D-08 Max=1.12D-06 NDo=     1
 LinEq1:  Iter= 10 NonCon=     1 RMS=8.31D-09 Max=3.96D-07 NDo=     1
 LinEq1:  Iter= 11 NonCon=     0 RMS=2.92D-09 Max=7.06D-08 NDo=     1
 Linear equations converged to 9.894D-09 9.894D-08 after    11 iterations.
     Minimum is close to point  2 DX=  1.01D-02 DF= -2.16D-08 DXR=  1.00D-02 DFR=  1.01D-04 which will be used.
 LinEq1:  Iter=  0 NonCon=     1 RMS=3.38D-06 Max=1.94D-04 NDo=     1
 LinEq1:  Iter=  1 NonCon=     1 RMS=2.33D-06 Max=1.33D-04 NDo=     1
 LinEq1:  Iter=  2 NonCon=     1 RMS=4.23D-07 Max=1.10D-05 NDo=     1
 LinEq1:  Iter=  3 NonCon=     1 RMS=1.81D-07 Max=5.16D-06 NDo=     1
 LinEq1:  Iter=  4 NonCon=     1 RMS=5.74D-08 Max=1.58D-06 NDo=     1
 LinEq1:  Iter=  5 NonCon=     1 RMS=1.50D-08 Max=2.91D-07 NDo=     1
 LinEq1:  Iter=  6 NonCon=     1 RMS=6.17D-09 Max=1.98D-07 NDo=     1
 LinEq1:  Iter=  7 NonCon=     1 RMS=2.77D-09 Max=1.60D-07 NDo=     1
 LinEq1:  Iter=  8 NonCon=     1 RMS=1.37D-09 Max=7.97D-08 NDo=     1
 LinEq1:  Iter=  9 NonCon=     0 RMS=4.91D-10 Max=1.39D-08 NDo=     1
 Linear equations converged to 3.278D-09 3.278D-08 after     9 iterations.
     Minimum is close to point  2 DX=  1.33D-04 DF=  0.00D+00 DXR=  1.33D-04 DFR=  0.00D+00 which will be used.
 DSYEVD-2 returned Info=       47739 IAlg= 4 N=   307 NDim=   307 NE2=     5242266 trying  DSYEV.
 SCF Done:  E(UwB97XD) =  -193.035627121     a.u. after   13 cycles
            Convg  =    0.2788D-06                    48 Fock formations.
              S**2 =  2.0074                  -V/T =  2.0057
 <Sx>= 0.0000 <Sy>= 0.0000 <Sz>= 1.0000 <S**2>= 2.0074 S= 1.0025
 <L.S>= 0.000000000000E+00
 Annihilation of the first spin contaminant:
 S**2 before annihilation     2.0074,   after     2.0000
 Calling FoFJK, ICntrl=      2127 FMM=F ISym2X=0 I1Cent= 0 IOpClX= 1 NMat=1 NMatS=1 NMatT=0.
 ***** Axes restored to original set *****
 -------------------------------------------------------------------
 Center     Atomic                   Forces (Hartrees/Bohr)
 Number     Number              X              Y              Z
 -------------------------------------------------------------------
      1        6           0.002329166   -0.000367276    0.002434287
      2        1           0.001147281    0.000049221   -0.000426864
      3        1          -0.000115864   -0.000562807   -0.000409862
      4        1           0.000010015    0.000482078   -0.000440240
      5        6          -0.002692833    0.001514608   -0.015997869
      6        6          -0.001301016   -0.000314409    0.001128391
      7        1           0.000008915    0.000527164   -0.000388004
      8        1           0.000127570   -0.000603459   -0.000366865
      9        1          -0.000977338    0.000045572   -0.000493253
     10        8           0.001464104   -0.000770691    0.014960279
 -------------------------------------------------------------------
 Cartesian Forces:  Max     0.015997869 RMS     0.004127730

 GradGradGradGradGradGradGradGradGradGradGradGradGradGradGradGradGradGrad
 Berny optimization.
 Using GEDIIS/GDIIS optimizer.
 FormGI is forming the generalized inverse of G from B-inverse, IUseBI=4.
 Internal  Forces:  Max     0.014927291 RMS     0.002675270
 Search for a local minimum.
 Step number   3 out of a maximum of   46
 All quantities printed in internal units (Hartrees-Bohrs-Radians)
 Mixed Optimization -- RFO/linear search
 Update second derivatives using D2CorX and points    1    2    3
 DE= -3.30D-03 DEPred=-5.32D-03 R= 6.19D-01
 TightC=F SS=  1.41D+00  RLast= 1.82D-01 DXNew= 8.4853D-01 5.4553D-01
 Trust test= 6.19D-01 RLast= 1.82D-01 DXMaxT set to 5.46D-01
 ITU=  1  1  0
 Use linear search instead of GDIIS.
     Eigenvalues ---    0.00703   0.00703   0.00704   0.07140   0.07189
     Eigenvalues ---    0.07287   0.07291   0.15759   0.16000   0.16000
     Eigenvalues ---    0.16000   0.16001   0.16322   0.23966   0.25727
     Eigenvalues ---    0.31330   0.31886   0.34393   0.34408   0.34487
     Eigenvalues ---    0.34497   0.34497   0.34502   0.39175
 RFO step:  Lambda=-2.79555279D-04 EMin= 7.03318118D-03
 Quartic linear search produced a step of -0.18601.
 Iteration  1 RMS(Cart)=  0.01152076 RMS(Int)=  0.00021971
 Iteration  2 RMS(Cart)=  0.00018666 RMS(Int)=  0.00008659
 Iteration  3 RMS(Cart)=  0.00000004 RMS(Int)=  0.00008659
 Variable       Old X    -DE/DX   Delta X   Delta X   Delta X     New X
                                 (Linear)    (Quad)   (Total)
    R1        2.05631   0.00057   0.00077   0.00045   0.00122   2.05753
    R2        2.07030  -0.00023  -0.00102   0.00044  -0.00058   2.06973
    R3        2.07120  -0.00014  -0.00108   0.00074  -0.00034   2.07086
    R4        2.81435   0.00244   0.00019   0.00534   0.00553   2.81988
    R5        2.82312   0.00194  -0.00030   0.00470   0.00441   2.82753
    R6        2.47223   0.01493   0.03004   0.00390   0.03394   2.50617
    R7        2.07104  -0.00020  -0.00098   0.00049  -0.00049   2.07055
    R8        2.07021  -0.00029  -0.00092   0.00022  -0.00070   2.06950
    R9        2.05655   0.00041   0.00069   0.00014   0.00083   2.05738
    A1        1.88255  -0.00044   0.00130  -0.00267  -0.00141   1.88114
    A2        1.88193  -0.00048   0.00138  -0.00265  -0.00133   1.88060
    A3        1.92367   0.00175   0.00506   0.00672   0.01172   1.93539
    A4        1.88811  -0.00067   0.00275  -0.01161  -0.00876   1.87935
    A5        1.94153  -0.00020  -0.00512   0.00413  -0.00097   1.94055
    A6        1.94384  -0.00002  -0.00511   0.00534   0.00025   1.94409
    A7        2.16293   0.00164  -0.00481   0.01354   0.00852   2.17145
    A8        2.08300  -0.00313   0.00635  -0.01947  -0.01333   2.06967
    A9        2.03704   0.00148  -0.00153   0.00520   0.00344   2.04049
   A10        1.94226  -0.00002  -0.00418   0.00441   0.00024   1.94251
   A11        1.94010  -0.00019  -0.00415   0.00327  -0.00087   1.93923
   A12        1.92440   0.00165   0.00421   0.00698   0.01115   1.93555
   A13        1.89017  -0.00065   0.00206  -0.01066  -0.00854   1.88163
   A14        1.88215  -0.00044   0.00116  -0.00232  -0.00120   1.88095
   A15        1.88265  -0.00040   0.00110  -0.00232  -0.00126   1.88140
    D1        3.14077   0.00006   0.00048   0.00887   0.00926  -3.13316
    D2       -0.02376  -0.00019   0.00063  -0.03069  -0.02997  -0.05374
    D3        1.05345  -0.00040  -0.00108   0.00514   0.00392   1.05737
    D4       -2.11108  -0.00066  -0.00092  -0.03442  -0.03531  -2.14639
    D5       -1.05440   0.00061   0.00215   0.01344   0.01556  -1.03884
    D6        2.06425   0.00035   0.00230  -0.02612  -0.02368   2.04058
    D7        1.05389  -0.00061  -0.00183  -0.01396  -0.01592   1.03797
    D8       -1.05453   0.00036   0.00104  -0.00565  -0.00466  -1.05919
    D9       -3.14153  -0.00009  -0.00036  -0.00942  -0.00986   3.13179
   D10       -2.06532  -0.00031  -0.00208   0.02495   0.02292  -2.04240
   D11        2.10944   0.00067   0.00079   0.03326   0.03418   2.14362
   D12        0.02244   0.00021  -0.00061   0.02949   0.02897   0.05142
         Item               Value     Threshold  Converged?
 Maximum Force            0.014927     0.000002     NO 
 RMS     Force            0.002675     0.000001     NO 
 Maximum Displacement     0.029611     0.000006     NO 
 RMS     Displacement     0.011514     0.000004     NO 
 Predicted change in Energy=-3.850461D-04
 GradGradGradGradGradGradGradGradGradGradGradGradGradGradGradGradGradGrad

                          Input orientation:                          
 ---------------------------------------------------------------------
 Center     Atomic      Atomic             Coordinates (Angstroms)
 Number     Number       Type             X           Y           Z
 ---------------------------------------------------------------------
      1          6           0        1.314185    0.002024   -0.124188
      2          1           0        2.128549    0.004481    0.598506
      3          1           0        1.433626    0.881678   -0.765685
      4          1           0        1.429182   -0.887300   -0.754084
      5          6           0       -0.009131    0.013096    0.565322
      6          6           0       -1.329513    0.002485   -0.138440
      7          1           0       -1.436992   -0.886755   -0.769493
      8          1           0       -1.442059    0.883481   -0.779142
      9          1           0       -2.150648    0.003849    0.576430
     10          8           0       -0.034698   -0.038641    1.890273
 ---------------------------------------------------------------------
                    Distance matrix (angstroms):
                    1          2          3          4          5
     1  C    0.000000
     2  H    1.088798   0.000000
     3  H    1.095252   1.764486   0.000000
     4  H    1.095852   1.764621   1.769022   0.000000
     5  C    1.492216   2.137955   2.146523   2.149485   0.000000
     6  C    2.643736   3.535715   2.966707   2.963297   1.496262
     7  H    2.962317   3.921582   3.371619   2.866215   2.151802
     8  H    2.966952   3.926804   2.875717   3.373472   2.149054
     9  H    3.534959   4.279255   3.926688   3.921683   2.141566
    10  O    2.424704   2.519953   3.171290   3.139393   1.326207
                    6          7          8          9         10
     6  C    0.000000
     7  H    1.095686   0.000000
     8  H    1.095134   1.770269   0.000000
     9  H    1.088717   1.764650   1.764491   0.000000
    10  O    2.407055   3.124113   3.155432   2.491031   0.000000
 Stoichiometry    C3H6O(3)
 Framework group  C1[X(C3H6O)]
 Deg. of freedom    24
 Full point group                 C1      NOp   1
 Largest Abelian subgroup         C1      NOp   1
 Largest concise Abelian subgroup C1      NOp   1
                         Standard orientation:                         
 ---------------------------------------------------------------------
 Center     Atomic      Atomic             Coordinates (Angstroms)
 Number     Number       Type             X           Y           Z
 ---------------------------------------------------------------------
      1          6           0        1.334922   -0.580154    0.003005
      2          1           0        2.141515    0.151023   -0.013446
      3          1           0        1.461349   -1.237199   -0.864108
      4          1           0        1.456509   -1.191499    0.904317
      5          6           0        0.004313    0.094827   -0.021307
      6          6           0       -1.308472   -0.622674    0.002957
      7          1           0       -1.409336   -1.237557    0.904219
      8          1           0       -1.414027   -1.281430   -0.865500
      9          1           0       -2.137202    0.083217   -0.012164
     10          8           0       -0.035424    1.420181    0.004844
 ---------------------------------------------------------------------
 Rotational constants (GHZ):     10.0982241      8.0672511      4.7512265
 Standard basis: Aug-CC-pVTZ (5D, 7F)
 There are   370 symmetry adapted cartesian basis functions of A   symmetry.
 There are   322 symmetry adapted basis functions of A   symmetry.
   322 basis functions,   450 primitive gaussians,   370 cartesian basis functions
    17 alpha electrons       15 beta electrons
       nuclear repulsion energy       117.1705334765 Hartrees.
 NAtoms=   10 NActive=   10 NUniq=   10 SFac= 1.00D+00 NAtFMM=   60 NAOKFM=F Big=F
 Integral buffers will be    131072 words long.
 Raffenetti 2 integral format.
 Two-electron integral symmetry is turned on.
 Nuclear repulsion after empirical dispersion term =      117.1676852734 Hartrees.
 One-electron integrals computed using PRISM.
 NBasis=   322 RedAO= T EigKep=  1.83D-05  NBF=   322
 NBsUse=   322 1.00D-06 EigRej= -1.00D+00 NBFU=   322
 Initial guess from the checkpoint file:  "acetone-wb97-opt.chk"
 B after Tr=     0.000000    0.000000    0.000000
         Rot=    0.999983    0.001404    0.000003    0.005720 Ang=   0.67 deg.
 Initial guess <Sx>= 0.0000 <Sy>= 0.0000 <Sz>= 1.0000 <S**2>= 2.0075 S= 1.0025
 ExpMin= 2.53D-02 ExpMax= 1.53D+04 ExpMxC= 5.22D+02 IAcc=3 IRadAn=         5 AccDes= 0.00D+00
 Harris functional with IExCor= 4639 and IRadAn=       5 diagonalized for initial guess.
 HarFok:  IExCor= 4639 AccDes= 0.00D+00 IRadAn=         5 IDoV= 1 UseB2=F ITyADJ=14
 ICtDFT=  3500011 ScaDFX=  1.000000  1.000000  1.000000  1.000000
 FoFCou: FMM=F IPFlag=           0 FMFlag=      100000 FMFlg1=           0
         NFxFlg=           0 DoJE=T BraDBF=F KetDBF=T FulRan=T
         wScrn=  0.000000 ICntrl=     500 IOpCl=  0 I1Cent=   200000004 NGrid=           0
         NMat0=    1 NMatS0=      1 NMatT0=    0 NMatD0=    1 NMtDS0=    0 NMtDT0=    0
 Petite list used in FoFCou.
 Gradient too large for Newton-Raphson -- use scaled steepest descent instead.
     Accept linear search using points  3 and  4.
 Gradient too large for Newton-Raphson -- use scaled steepest descent instead.
     Accept linear search using points  1 and  2.
 Gradient too large for Newton-Raphson -- use scaled steepest descent instead.
     Accept linear search using points  1 and  2.
 Gradient too large for Newton-Raphson -- use scaled steepest descent instead.
 LinEq1:  Iter=  0 NonCon=     1 RMS=8.62D-05 Max=3.61D-03 NDo=     1
 AX will form     1 AO Fock derivatives at one time.
 LinEq1:  Iter=  1 NonCon=     1 RMS=1.65D-05 Max=5.70D-04 NDo=     1
 LinEq1:  Iter=  2 NonCon=     1 RMS=1.19D-05 Max=3.95D-04 NDo=     1
 LinEq1:  Iter=  3 NonCon=     1 RMS=3.60D-06 Max=1.34D-04 NDo=     1
 LinEq1:  Iter=  4 NonCon=     1 RMS=2.04D-06 Max=5.76D-05 NDo=     1
 LinEq1:  Iter=  5 NonCon=     1 RMS=7.94D-07 Max=2.98D-05 NDo=     1
 LinEq1:  Iter=  6 NonCon=     1 RMS=2.45D-07 Max=4.96D-06 NDo=     1
 LinEq1:  Iter=  7 NonCon=     1 RMS=8.35D-08 Max=2.39D-06 NDo=     1
 LinEq1:  Iter=  8 NonCon=     1 RMS=4.19D-08 Max=1.92D-06 NDo=     1
 LinEq1:  Iter=  9 NonCon=     1 RMS=1.99D-08 Max=1.19D-06 NDo=     1
 LinEq1:  Iter= 10 NonCon=     1 RMS=9.31D-09 Max=3.98D-07 NDo=     1
 LinEq1:  Iter= 11 NonCon=     0 RMS=2.84D-09 Max=5.64D-08 NDo=     1
 Linear equations converged to 9.894D-09 9.894D-08 after    11 iterations.
     Accept linear search using points  1 and  2.
     Minimum is close to point  2 DX= -2.21D-03 DF= -4.04D-10 DXR=  2.21D-03 DFR=  4.91D-06 which will be used.
 LinEq1:  Iter=  0 NonCon=     1 RMS=5.83D-07 Max=3.16D-05 NDo=     1
 LinEq1:  Iter=  1 NonCon=     1 RMS=4.82D-07 Max=2.76D-05 NDo=     1
 LinEq1:  Iter=  2 NonCon=     1 RMS=9.16D-08 Max=2.26D-06 NDo=     1
 LinEq1:  Iter=  3 NonCon=     1 RMS=4.62D-08 Max=1.10D-06 NDo=     1
 LinEq1:  Iter=  4 NonCon=     1 RMS=1.54D-08 Max=5.05D-07 NDo=     1
 LinEq1:  Iter=  5 NonCon=     1 RMS=6.02D-09 Max=3.18D-07 NDo=     1
 LinEq1:  Iter=  6 NonCon=     1 RMS=2.80D-09 Max=1.36D-07 NDo=     1
 LinEq1:  Iter=  7 NonCon=     1 RMS=1.28D-09 Max=5.04D-08 NDo=     1
 LinEq1:  Iter=  8 NonCon=     1 RMS=5.08D-10 Max=1.43D-08 NDo=     1
 LinEq1:  Iter=  9 NonCon=     1 RMS=2.04D-10 Max=8.92D-09 NDo=     1
 LinEq1:  Iter= 10 NonCon=     0 RMS=7.68D-11 Max=2.71D-09 NDo=     1
 Linear equations converged to 5.885D-10 5.885D-09 after    10 iterations.
 SCF Done:  E(UwB97XD) =  -193.036042377     a.u. after    7 cycles
            Convg  =    0.9986D-07                    35 Fock formations.
              S**2 =  2.0075                  -V/T =  2.0060
 <Sx>= 0.0000 <Sy>= 0.0000 <Sz>= 1.0000 <S**2>= 2.0075 S= 1.0025
 <L.S>= 0.000000000000E+00
 Annihilation of the first spin contaminant:
 S**2 before annihilation     2.0075,   after     2.0000
 Calling FoFJK, ICntrl=      2127 FMM=F ISym2X=0 I1Cent= 0 IOpClX= 1 NMat=1 NMatS=1 NMatT=0.
 ***** Axes restored to original set *****
 -------------------------------------------------------------------
 Center     Atomic                   Forces (Hartrees/Bohr)
 Number     Number              X              Y              Z
 -------------------------------------------------------------------
      1        6           0.000611005   -0.000682136    0.001622394
      2        1          -0.000031819    0.000087907   -0.000020040
      3        1          -0.000412990   -0.000228638    0.000053856
      4        1           0.000020895   -0.000167604   -0.000194067
      5        6          -0.002417938    0.003066298   -0.002592677
      6        6           0.000661898   -0.000606788    0.001131647
      7        1          -0.000022722   -0.000118967   -0.000215531
      8        1           0.000393298   -0.000267711    0.000023478
      9        1           0.000066250    0.000086755    0.000019306
     10        8           0.001132122   -0.001169115    0.000171635
 -------------------------------------------------------------------
 Cartesian Forces:  Max     0.003066298 RMS     0.001013372

 GradGradGradGradGradGradGradGradGradGradGradGradGradGradGradGradGradGrad
 Berny optimization.
 Using GEDIIS/GDIIS optimizer.
 FormGI is forming the generalized inverse of G from B-inverse, IUseBI=4.
 Internal  Forces:  Max     0.002101237 RMS     0.000564804
 Search for a local minimum.
 Step number   4 out of a maximum of   46
 All quantities printed in internal units (Hartrees-Bohrs-Radians)
 Mixed Optimization -- En-DIIS/RFO-DIIS
 Update second derivatives using D2CorX and points    1    2    3    4
 DE= -4.15D-04 DEPred=-3.85D-04 R= 1.08D+00
 TightC=F SS=  1.41D+00  RLast= 8.86D-02 DXNew= 9.1747D-01 2.6566D-01
 Trust test= 1.08D+00 RLast= 8.86D-02 DXMaxT set to 5.46D-01
 ITU=  1  1  1  0
 Use linear search instead of GDIIS.
     Eigenvalues ---    0.00472   0.00703   0.00705   0.07149   0.07155
     Eigenvalues ---    0.07199   0.07285   0.15118   0.15970   0.16000
     Eigenvalues ---    0.16000   0.16001   0.16826   0.20553   0.25733
     Eigenvalues ---    0.30961   0.31890   0.34396   0.34408   0.34460
     Eigenvalues ---    0.34496   0.34497   0.34541   0.52786
 RFO step:  Lambda=-4.17365820D-04 EMin= 4.71975200D-03
 Quartic linear search produced a step of  0.25357.
 Iteration  1 RMS(Cart)=  0.02741757 RMS(Int)=  0.00176615
 Iteration  2 RMS(Cart)=  0.00170446 RMS(Int)=  0.00099868
 Iteration  3 RMS(Cart)=  0.00000133 RMS(Int)=  0.00099868
 Iteration  4 RMS(Cart)=  0.00000000 RMS(Int)=  0.00099868
 Variable       Old X    -DE/DX   Delta X   Delta X   Delta X     New X
                                 (Linear)    (Quad)   (Total)
    R1        2.05753  -0.00004   0.00031   0.00023   0.00054   2.05807
    R2        2.06973  -0.00026  -0.00015  -0.00096  -0.00111   2.06862
    R3        2.07086   0.00025  -0.00009   0.00114   0.00106   2.07192
    R4        2.81988  -0.00050   0.00140   0.00069   0.00209   2.82197
    R5        2.82753  -0.00141   0.00112  -0.00352  -0.00241   2.82512
    R6        2.50617   0.00020   0.00861   0.00832   0.01693   2.52310
    R7        2.07055   0.00022  -0.00012   0.00093   0.00081   2.07135
    R8        2.06950  -0.00027  -0.00018  -0.00109  -0.00127   2.06823
    R9        2.05738  -0.00004   0.00021   0.00006   0.00027   2.05765
    A1        1.88114   0.00022  -0.00036   0.00049   0.00013   1.88127
    A2        1.88060   0.00005  -0.00034   0.00030  -0.00007   1.88052
    A3        1.93539   0.00013   0.00297   0.00538   0.00833   1.94372
    A4        1.87935   0.00005  -0.00222  -0.00605  -0.00828   1.87107
    A5        1.94055  -0.00052  -0.00025  -0.00334  -0.00359   1.93696
    A6        1.94409   0.00009   0.00006   0.00294   0.00297   1.94706
    A7        2.17145   0.00132   0.00216   0.01076   0.00973   2.18118
    A8        2.06967  -0.00210  -0.00338  -0.02220  -0.02861   2.04107
    A9        2.04049   0.00074   0.00087   0.00419   0.00162   2.04211
   A10        1.94251   0.00013   0.00006   0.00279   0.00283   1.94534
   A11        1.93923  -0.00046  -0.00022  -0.00321  -0.00343   1.93580
   A12        1.93555   0.00004   0.00283   0.00482   0.00762   1.94317
   A13        1.88163  -0.00001  -0.00216  -0.00624  -0.00841   1.87322
   A14        1.88095   0.00007  -0.00030   0.00071   0.00037   1.88132
   A15        1.88140   0.00024  -0.00032   0.00090   0.00058   1.88198
    D1       -3.13316   0.00017   0.00235   0.04710   0.04871  -3.08445
    D2       -0.05374  -0.00047  -0.00760  -0.09642  -0.10332  -0.15705
    D3        1.05737   0.00015   0.00099   0.04511   0.04539   1.10276
    D4       -2.14639  -0.00048  -0.00895  -0.09841  -0.10664  -2.25303
    D5       -1.03884   0.00037   0.00394   0.05306   0.05630  -0.98255
    D6        2.04058  -0.00026  -0.00600  -0.09046  -0.09573   1.94485
    D7        1.03797  -0.00042  -0.00404  -0.05337  -0.05795   0.98002
    D8       -1.05919  -0.00019  -0.00118  -0.04518  -0.04689  -1.10608
    D9        3.13179  -0.00021  -0.00250  -0.04739  -0.05041   3.08138
   D10       -2.04240   0.00030   0.00581   0.08882   0.09515  -1.94725
   D11        2.14362   0.00053   0.00867   0.09701   0.10621   2.24983
   D12        0.05142   0.00051   0.00735   0.09480   0.10269   0.15410
         Item               Value     Threshold  Converged?
 Maximum Force            0.002101     0.000002     NO 
 RMS     Force            0.000565     0.000001     NO 
 Maximum Displacement     0.095061     0.000006     NO 
 RMS     Displacement     0.027378     0.000004     NO 
 Predicted change in Energy=-2.086440D-04
 GradGradGradGradGradGradGradGradGradGradGradGradGradGradGradGradGradGrad

                          Input orientation:                          
 ---------------------------------------------------------------------
 Center     Atomic      Atomic             Coordinates (Angstroms)
 Number     Number       Type             X           Y           Z
 ---------------------------------------------------------------------
      1          6           0        1.315842    0.009265   -0.119520
      2          1           0        2.131048    0.006804    0.602657
      3          1           0        1.454851    0.872742   -0.777834
      4          1           0        1.415287   -0.890017   -0.738810
      5          6           0       -0.012825    0.063401    0.559983
      6          6           0       -1.334433    0.010170   -0.136801
      7          1           0       -1.424048   -0.888057   -0.758590
      8          1           0       -1.464846    0.875746   -0.793776
      9          1           0       -2.157932    0.005221    0.575546
     10          8           0       -0.020444   -0.086874    1.886644
 ---------------------------------------------------------------------
                    Distance matrix (angstroms):
                    1          2          3          4          5
     1  C    0.000000
     2  H    1.089084   0.000000
     3  H    1.094667   1.764326   0.000000
     4  H    1.096411   1.765257   1.763635   0.000000
     5  C    1.493322   2.145044   2.144496   2.152991   0.000000
     6  C    2.650332   3.543497   2.989157   2.955285   1.494988
     7  H    2.953065   3.910559   3.374736   2.839404   2.153011
     8  H    2.989588   3.954180   2.919742   3.378773   2.144979
     9  H    3.542632   4.289066   3.954293   3.911122   2.145952
    10  O    2.412384   2.507253   3.193244   3.098285   1.335166
                    6          7          8          9         10
     6  C    0.000000
     7  H    1.096112   0.000000
     8  H    1.094461   1.764625   0.000000
     9  H    1.088859   1.765347   1.764433   0.000000
    10  O    2.414605   3.099880   3.193366   2.509246   0.000000
 Stoichiometry    C3H6O(3)
 Framework group  C1[X(C3H6O)]
 Deg. of freedom    24
 Full point group                 C1      NOp   1
 Largest Abelian subgroup         C1      NOp   1
 Largest concise Abelian subgroup C1      NOp   1
                         Standard orientation:                         
 ---------------------------------------------------------------------
 Center     Atomic      Atomic             Coordinates (Angstroms)
 Number     Number       Type             X           Y           Z
 ---------------------------------------------------------------------
      1          6           0        1.323550   -0.599685    0.010270
      2          1           0        2.144458    0.115382   -0.019617
      3          1           0        1.456972   -1.297035   -0.822915
      4          1           0        1.418457   -1.178915    0.936339
      5          6           0        0.000291    0.087247   -0.074112
      6          6           0       -1.326779   -0.595943    0.010308
      7          1           0       -1.420945   -1.176215    0.935446
      8          1           0       -1.462760   -1.289909   -0.825016
      9          1           0       -2.144601    0.122430   -0.016550
     10          8           0        0.003256    1.419319    0.016689
 ---------------------------------------------------------------------
 Rotational constants (GHZ):     10.1240944      8.0243209      4.7459730
 Standard basis: Aug-CC-pVTZ (5D, 7F)
 There are   370 symmetry adapted cartesian basis functions of A   symmetry.
 There are   322 symmetry adapted basis functions of A   symmetry.
   322 basis functions,   450 primitive gaussians,   370 cartesian basis functions
    17 alpha electrons       15 beta electrons
       nuclear repulsion energy       117.0231879931 Hartrees.
 NAtoms=   10 NActive=   10 NUniq=   10 SFac= 1.00D+00 NAtFMM=   60 NAOKFM=F Big=F
 Integral buffers will be    131072 words long.
 Raffenetti 2 integral format.
 Two-electron integral symmetry is turned on.
 Nuclear repulsion after empirical dispersion term =      117.0203459617 Hartrees.
 One-electron integrals computed using PRISM.
 NBasis=   322 RedAO= T EigKep=  1.76D-05  NBF=   322
 NBsUse=   322 1.00D-06 EigRej= -1.00D+00 NBFU=   322
 Initial guess from the checkpoint file:  "acetone-wb97-opt.chk"
 B after Tr=     0.000000    0.000000    0.000000
         Rot=    0.999938    0.004301   -0.000061    0.010310 Ang=   1.28 deg.
 Initial guess <Sx>= 0.0000 <Sy>= 0.0000 <Sz>= 1.0000 <S**2>= 2.0076 S= 1.0025
 ExpMin= 2.53D-02 ExpMax= 1.53D+04 ExpMxC= 5.22D+02 IAcc=3 IRadAn=         5 AccDes= 0.00D+00
 Harris functional with IExCor= 4639 and IRadAn=       5 diagonalized for initial guess.
 HarFok:  IExCor= 4639 AccDes= 0.00D+00 IRadAn=         5 IDoV= 1 UseB2=F ITyADJ=14
 ICtDFT=  3500011 ScaDFX=  1.000000  1.000000  1.000000  1.000000
 FoFCou: FMM=F IPFlag=           0 FMFlag=      100000 FMFlg1=           0
         NFxFlg=           0 DoJE=T BraDBF=F KetDBF=T FulRan=T
         wScrn=  0.000000 ICntrl=     500 IOpCl=  0 I1Cent=   200000004 NGrid=           0
         NMat0=    1 NMatS0=      1 NMatT0=    0 NMatD0=    1 NMtDS0=    0 NMtDT0=    0
 Petite list used in FoFCou.
 Gradient too large for Newton-Raphson -- use scaled steepest descent instead.
     Minimum is close to point  4 DX=  3.85D-02 DF= -2.37D-06 DXR=  3.11D-02 DFR=  9.68D-04 which will be used.
 Gradient too large for Newton-Raphson -- use scaled steepest descent instead.
     Minimum is close to point  3 DX= -1.20D-02 DF= -7.23D-07 DXR=  4.16D-02 DFR=  1.74D-03 which will be used.
 Gradient too large for Newton-Raphson -- use scaled steepest descent instead.
 Gradient too large for Newton-Raphson -- use scaled steepest descent instead.
     Minimum is close to point  2 DX=  3.31D-02 DF= -1.44D-06 DXR=  9.95D-02 DFR=  9.99D-03 which will be used.
 Gradient too large for Newton-Raphson -- use scaled steepest descent instead.
 Gradient too large for Newton-Raphson -- use scaled steepest descent instead.
     Accept linear search using points  1 and  2.
 Gradient too large for Newton-Raphson -- use scaled steepest descent instead.
 Restarting incremental Fock formation.
 Gradient too large for Newton-Raphson -- use scaled steepest descent instead.
 LinEq1:  Iter=  0 NonCon=     1 RMS=7.47D-05 Max=2.67D-03 NDo=     1
 AX will form     1 AO Fock derivatives at one time.
 LinEq1:  Iter=  1 NonCon=     1 RMS=1.30D-05 Max=4.47D-04 NDo=     1
 LinEq1:  Iter=  2 NonCon=     1 RMS=6.05D-06 Max=1.70D-04 NDo=     1
 LinEq1:  Iter=  3 NonCon=     1 RMS=3.27D-06 Max=1.21D-04 NDo=     1
 LinEq1:  Iter=  4 NonCon=     1 RMS=1.24D-06 Max=2.60D-05 NDo=     1
 LinEq1:  Iter=  5 NonCon=     1 RMS=6.67D-07 Max=2.50D-05 NDo=     1
 LinEq1:  Iter=  6 NonCon=     1 RMS=2.41D-07 Max=1.30D-05 NDo=     1
 LinEq1:  Iter=  7 NonCon=     1 RMS=1.06D-07 Max=5.41D-06 NDo=     1
 LinEq1:  Iter=  8 NonCon=     1 RMS=4.55D-08 Max=1.43D-06 NDo=     1
 LinEq1:  Iter=  9 NonCon=     1 RMS=1.86D-08 Max=5.41D-07 NDo=     1
 LinEq1:  Iter= 10 NonCon=     1 RMS=7.22D-09 Max=1.77D-07 NDo=     1
 LinEq1:  Iter= 11 NonCon=     0 RMS=2.24D-09 Max=5.45D-08 NDo=     1
 Linear equations converged to 9.894D-09 9.894D-08 after    11 iterations.
     Accept linear search using points  1 and  2.
     Minimum is close to point  2 DX= -7.79D-04 DF= -3.61D-11 DXR=  7.79D-04 DFR=  6.08D-07 which will be used.
 LinEq1:  Iter=  0 NonCon=     1 RMS=2.71D-07 Max=7.41D-06 NDo=     1
 LinEq1:  Iter=  1 NonCon=     1 RMS=1.73D-07 Max=6.22D-06 NDo=     1
 LinEq1:  Iter=  2 NonCon=     1 RMS=8.12D-08 Max=3.52D-06 NDo=     1
 LinEq1:  Iter=  3 NonCon=     1 RMS=4.77D-08 Max=2.21D-06 NDo=     1
 LinEq1:  Iter=  4 NonCon=     1 RMS=1.69D-08 Max=1.01D-06 NDo=     1
 LinEq1:  Iter=  5 NonCon=     1 RMS=7.18D-09 Max=2.97D-07 NDo=     1
 LinEq1:  Iter=  6 NonCon=     1 RMS=2.96D-09 Max=6.63D-08 NDo=     1
 LinEq1:  Iter=  7 NonCon=     1 RMS=1.20D-09 Max=3.46D-08 NDo=     1
 LinEq1:  Iter=  8 NonCon=     1 RMS=3.89D-10 Max=1.13D-08 NDo=     1
 LinEq1:  Iter=  9 NonCon=     1 RMS=1.78D-10 Max=8.21D-09 NDo=     1
 LinEq1:  Iter= 10 NonCon=     0 RMS=7.92D-11 Max=2.18D-09 NDo=     1
 Linear equations converged to 3.221D-10 3.221D-09 after    10 iterations.
 SCF Done:  E(UwB97XD) =  -193.036694192     a.u. after   11 cycles
            Convg  =    0.6283D-07                    48 Fock formations.
              S**2 =  2.0075                  -V/T =  2.0061
 <Sx>= 0.0000 <Sy>= 0.0000 <Sz>= 1.0000 <S**2>= 2.0075 S= 1.0025
 <L.S>= 0.000000000000E+00
 Annihilation of the first spin contaminant:
 S**2 before annihilation     2.0075,   after     2.0000
 Calling FoFJK, ICntrl=      2127 FMM=F ISym2X=0 I1Cent= 0 IOpClX= 1 NMat=1 NMatS=1 NMatT=0.
 ***** Axes restored to original set *****
 -------------------------------------------------------------------
 Center     Atomic                   Forces (Hartrees/Bohr)
 Number     Number              X              Y              Z
 -------------------------------------------------------------------
      1        6           0.000077031   -0.001752530   -0.001317683
      2        1          -0.000846354    0.000298244    0.000297642
      3        1          -0.000849743   -0.000190256    0.000699085
      4        1           0.000254427   -0.000958325    0.000106932
      5        6          -0.000631234    0.007790402    0.006434009
      6        6           0.000915396   -0.001717164   -0.000677147
      7        1          -0.000349770   -0.000959268   -0.000041066
      8        1           0.000764544   -0.000211917    0.000586296
      9        1           0.000724908    0.000292982    0.000362609
     10        8          -0.000059204   -0.002592169   -0.006450676
 -------------------------------------------------------------------
 Cartesian Forces:  Max     0.007790402 RMS     0.002350700

 GradGradGradGradGradGradGradGradGradGradGradGradGradGradGradGradGradGrad
 Berny optimization.
 Using GEDIIS/GDIIS optimizer.
 FormGI is forming the generalized inverse of G from B-inverse, IUseBI=4.
 Internal  Forces:  Max     0.006117509 RMS     0.001343201
 Search for a local minimum.
 Step number   5 out of a maximum of   46
 All quantities printed in internal units (Hartrees-Bohrs-Radians)
 Mixed Optimization -- RFO/linear search
 Update second derivatives using D2CorX and points    1    2    3    4    5
 DE= -6.52D-04 DEPred=-2.09D-04 R= 3.12D+00
 TightC=F SS=  1.41D+00  RLast= 2.82D-01 DXNew= 9.1747D-01 8.4489D-01
 Trust test= 3.12D+00 RLast= 2.82D-01 DXMaxT set to 8.45D-01
 ITU=  1  1  1  1  0
 Use linear search instead of GDIIS.
     Eigenvalues ---   -0.07226   0.00432   0.00703   0.00820   0.07094
     Eigenvalues ---    0.07112   0.07184   0.08329   0.15217   0.15819
     Eigenvalues ---    0.15999   0.16000   0.16001   0.18187   0.22450
     Eigenvalues ---    0.28280   0.31344   0.32063   0.34309   0.34405
     Eigenvalues ---    0.34408   0.34496   0.34497   0.34606
 RFO step:  Lambda=-7.29999616D-02 EMin=-7.22636588D-02
 I=     1 Eig=   -7.23D-02 Dot1= -4.40D-03
 I=     1 Stepn= -6.00D-01 RXN=   6.00D-01 EDone=F
 Mixed    1 eigenvectors in step.  Raw Step.Grad=  4.40D-03.
 RFO eigenvector is Hessian eigenvector with negative curvature.
 Taking step of  6.00D-01 in eigenvector direction(s).  Step.Grad= -4.66D-04.
 Skip linear search -- no minimum in search direction.
 Iteration  1 RMS(Cart)=  0.12737091 RMS(Int)=  0.03035035
 Iteration  2 RMS(Cart)=  0.03018336 RMS(Int)=  0.00398889
 Iteration  3 RMS(Cart)=  0.00024041 RMS(Int)=  0.00398083
 Iteration  4 RMS(Cart)=  0.00000308 RMS(Int)=  0.00398083
 Iteration  5 RMS(Cart)=  0.00000003 RMS(Int)=  0.00398083
 Variable       Old X    -DE/DX   Delta X   Delta X   Delta X     New X
                                 (Linear)    (Quad)   (Total)
    R1        2.05807  -0.00044   0.00000  -0.01852  -0.01852   2.03955
    R2        2.06862  -0.00068   0.00000  -0.01037  -0.01037   2.05825
    R3        2.07192   0.00075   0.00000   0.01591   0.01591   2.08783
    R4        2.82197  -0.00102   0.00000  -0.08291  -0.08291   2.73906
    R5        2.82512  -0.00183   0.00000  -0.09853  -0.09853   2.72659
    R6        2.52310  -0.00612   0.00000  -0.35710  -0.35710   2.16600
    R7        2.07135   0.00084   0.00000   0.01906   0.01906   2.09041
    R8        2.06823  -0.00061   0.00000  -0.00766  -0.00766   2.06057
    R9        2.05765  -0.00031   0.00000  -0.01199  -0.01199   2.04565
    A1        1.88127   0.00073   0.00000   0.04993   0.04350   1.92477
    A2        1.88052   0.00032   0.00000   0.04192   0.03909   1.91961
    A3        1.94372  -0.00108   0.00000  -0.13197  -0.13608   1.80765
    A4        1.87107   0.00075   0.00000   0.10787   0.10761   1.97868
    A5        1.93696  -0.00104   0.00000  -0.05132  -0.05392   1.88304
    A6        1.94706   0.00043   0.00000  -0.00351  -0.00481   1.94225
    A7        2.18118  -0.00083   0.00000  -0.14182  -0.14605   2.03513
    A8        2.04107   0.00036   0.00000   0.14734   0.13883   2.17990
    A9        2.04211   0.00012   0.00000  -0.03633  -0.03797   2.00414
   A10        1.94534   0.00057   0.00000   0.00298   0.00193   1.94726
   A11        1.93580  -0.00093   0.00000  -0.04624  -0.04862   1.88718
   A12        1.94317  -0.00106   0.00000  -0.12906  -0.13266   1.81051
   A13        1.87322   0.00058   0.00000   0.09782   0.09757   1.97079
   A14        1.88132   0.00026   0.00000   0.03895   0.03671   1.91803
   A15        1.88198   0.00068   0.00000   0.04709   0.04129   1.92327
    D1       -3.08445   0.00057   0.00000   0.06527   0.07135  -3.01310
    D2       -0.15705  -0.00141   0.00000  -0.10922  -0.11205  -0.26911
    D3        1.10276   0.00106   0.00000   0.12509   0.12683   1.22959
    D4       -2.25303  -0.00091   0.00000  -0.04939  -0.05657  -2.30961
    D5       -0.98255   0.00053   0.00000   0.02553   0.03109  -0.95146
    D6        1.94485  -0.00145   0.00000  -0.14896  -0.15232   1.79253
    D7        0.98002  -0.00054   0.00000  -0.01733  -0.01264   0.96739
    D8       -1.10608  -0.00103   0.00000  -0.11185  -0.10386  -1.20994
    D9        3.08138  -0.00056   0.00000  -0.05409  -0.05014   3.03124
   D10       -1.94725   0.00141   0.00000   0.13692   0.13053  -1.81672
   D11        2.24983   0.00092   0.00000   0.04241   0.03931   2.28914
   D12        0.15410   0.00140   0.00000   0.10016   0.09303   0.24713
         Item               Value     Threshold  Converged?
 Maximum Force            0.006118     0.000002     NO 
 RMS     Force            0.001343     0.000001     NO 
 Maximum Displacement     0.307332     0.000006     NO 
 RMS     Displacement     0.138355     0.000004     NO 
 Predicted change in Energy=-1.750895D-02
 GradGradGradGradGradGradGradGradGradGradGradGradGradGradGradGradGradGrad

                          Input orientation:                          
 ---------------------------------------------------------------------
 Center     Atomic      Atomic             Coordinates (Angstroms)
 Number     Number       Type             X           Y           Z
 ---------------------------------------------------------------------
      1          6           0        1.232419    0.010107   -0.148451
      2          1           0        1.995617   -0.012959    0.614339
      3          1           0        1.332389    0.908896   -0.755487
      4          1           0        1.260634   -0.923099   -0.739195
      5          6           0       -0.000068    0.117657    0.606737
      6          6           0       -1.228427    0.005957   -0.141909
      7          1           0       -1.266670   -0.934806   -0.722580
      8          1           0       -1.327298    0.894542   -0.766115
      9          1           0       -1.995299   -0.001274    0.622086
     10          8           0       -0.100797   -0.086622    1.730076
 ---------------------------------------------------------------------
                    Distance matrix (angstroms):
                    1          2          3          4          5
     1  C    0.000000
     2  H    1.079283   0.000000
     3  H    1.089178   1.779357   0.000000
     4  H    1.104830   1.789025   1.833473   0.000000
     5  C    1.449448   1.999969   2.063288   2.117564   0.000000
     6  C    2.460858   3.311605   2.783803   2.723109   1.442849
     7  H    2.732751   3.644128   3.186758   2.527386   2.116374
     8  H    2.777748   3.710926   2.659747   3.162584   2.061507
     9  H    3.318436   3.990940   3.714784   3.647458   1.998831
    10  O    2.305576   2.375972   3.036956   2.941171   1.146197
                    6          7          8          9         10
     6  C    0.000000
     7  H    1.106198   0.000000
     8  H    1.090409   1.830870   0.000000
     9  H    1.082512   1.791789   1.782081   0.000000
    10  O    2.187338   2.845030   2.949230   2.196376   0.000000
 Stoichiometry    C3H6O(3)
 Framework group  C1[X(C3H6O)]
 Deg. of freedom    24
 Full point group                 C1      NOp   1
 Largest Abelian subgroup         C1      NOp   1
 Largest concise Abelian subgroup C1      NOp   1
                         Standard orientation:                         
 ---------------------------------------------------------------------
 Center     Atomic      Atomic             Coordinates (Angstroms)
 Number     Number       Type             X           Y           Z
 ---------------------------------------------------------------------
      1          6           0        1.315972   -0.436797    0.018681
      2          1           0        1.986152    0.409173    0.012057
      3          1           0        1.491700   -1.064509   -0.853906
      4          1           0        1.405129   -0.981695    0.975649
      5          6           0        0.005605    0.166272   -0.123251
      6          6           0       -1.129250   -0.713763    0.016243
      7          1           0       -1.107322   -1.256012    0.980172
      8          1           0       -1.149136   -1.381015   -0.845947
      9          1           0       -1.978960   -0.043594   -0.010179
     10          8           0       -0.225190    1.277923    0.034015
 ---------------------------------------------------------------------
 Rotational constants (GHZ):     11.5216925      9.1447037      5.4964230
 Standard basis: Aug-CC-pVTZ (5D, 7F)
 There are   370 symmetry adapted cartesian basis functions of A   symmetry.
 There are   322 symmetry adapted basis functions of A   symmetry.
   322 basis functions,   450 primitive gaussians,   370 cartesian basis functions
    17 alpha electrons       15 beta electrons
       nuclear repulsion energy       124.7842761024 Hartrees.
 NAtoms=   10 NActive=   10 NUniq=   10 SFac= 1.00D+00 NAtFMM=   60 NAOKFM=F Big=F
 Integral buffers will be    131072 words long.
 Raffenetti 2 integral format.
 Two-electron integral symmetry is turned on.
 Nuclear repulsion after empirical dispersion term =      124.7812746466 Hartrees.
 One-electron integrals computed using PRISM.
 NBasis=   322 RedAO= T EigKep=  1.28D-05  NBF=   322
 NBsUse=   322 1.00D-06 EigRej= -1.00D+00 NBFU=   322
 Initial guess from the checkpoint file:  "acetone-wb97-opt.chk"
 B after Tr=     0.000000    0.000000    0.000000
         Rot=    0.997712   -0.002737    0.000985   -0.067544 Ang=  -7.75 deg.
 Initial guess <Sx>= 0.0000 <Sy>= 0.0000 <Sz>= 1.0000 <S**2>= 2.0071 S= 1.0024
 ExpMin= 2.53D-02 ExpMax= 1.53D+04 ExpMxC= 5.22D+02 IAcc=3 IRadAn=         5 AccDes= 0.00D+00
 Harris functional with IExCor= 4639 and IRadAn=       5 diagonalized for initial guess.
 HarFok:  IExCor= 4639 AccDes= 0.00D+00 IRadAn=         5 IDoV= 1 UseB2=F ITyADJ=14
 ICtDFT=  3500011 ScaDFX=  1.000000  1.000000  1.000000  1.000000
 FoFCou: FMM=F IPFlag=           0 FMFlag=      100000 FMFlg1=           0
         NFxFlg=           0 DoJE=T BraDBF=F KetDBF=T FulRan=T
         wScrn=  0.000000 ICntrl=     500 IOpCl=  0 I1Cent=   200000004 NGrid=           0
         NMat0=    1 NMatS0=      1 NMatT0=    0 NMatD0=    1 NMtDS0=    0 NMtDT0=    0
 Petite list used in FoFCou.
 Gradient too large for Newton-Raphson -- use scaled steepest descent instead.
 Gradient too large for Newton-Raphson -- use scaled steepest descent instead.
     Accept linear search using points  1 and  2.
 Gradient too large for Newton-Raphson -- use scaled steepest descent instead.
     Accept linear search using points  1 and  2.
 Gradient too large for Newton-Raphson -- use scaled steepest descent instead.
     Accept linear search using points  1 and  2.
 Gradient too large for Newton-Raphson -- use scaled steepest descent instead.
 Gradient too large for Newton-Raphson -- use scaled steepest descent instead.
 Gradient too large for Newton-Raphson -- use scaled steepest descent instead.
     Accept linear search using points  1 and  2.
 Gradient too large for Newton-Raphson -- use scaled steepest descent instead.
 Restarting incremental Fock formation.
     Minimum is close to point  3 DX=  2.89D-03 DF= -1.37D-07 DXR=  1.42D-02 DFR=  2.02D-04 which will be used.
 Gradient too large for Newton-Raphson -- use scaled steepest descent instead.
     Accept linear search using points  1 and  2.
 Gradient too large for Newton-Raphson -- use scaled steepest descent instead.
     Accept linear search using points  1 and  2.
 Gradient too large for Newton-Raphson -- use scaled steepest descent instead.
 Gradient too large for Newton-Raphson -- use scaled steepest descent instead.
     Minimum is close to point  3 DX=  1.15D-02 DF= -7.28D-07 DXR=  5.42D-02 DFR=  2.94D-03 which will be used.
 Gradient too large for Newton-Raphson -- use scaled steepest descent instead.
     Accept linear search using points  1 and  2.
     Minimum is close to point  2 DX= -2.61D-02 DF= -1.54D-07 DXR=  2.22D-02 DFR=  6.74D-04 which will be used.
 Gradient too large for Newton-Raphson -- use scaled steepest descent instead.
     Minimum is close to point  3 DX=  1.26D-02 DF= -6.19D-07 DXR=  5.93D-02 DFR=  3.53D-03 which will be used.
 Gradient too large for Newton-Raphson -- use scaled steepest descent instead.
     Accept linear search using points  1 and  2.
     Minimum is close to point  2 DX= -4.86D-02 DF= -3.78D-07 DXR=  4.22D-02 DFR=  2.40D-03 which will be used.
 Gradient too large for Newton-Raphson -- use scaled steepest descent instead.
     Minimum is close to point  3 DX=  1.44D-02 DF= -5.70D-07 DXR=  6.71D-02 DFR=  4.52D-03 which will be used.
 Gradient too large for Newton-Raphson -- use scaled steepest descent instead.
     Accept linear search using points  1 and  2.
     Minimum is close to point  2 DX= -7.00D-02 DF= -5.66D-07 DXR=  6.19D-02 DFR=  5.12D-03 which will be used.
 Gradient too large for Newton-Raphson -- use scaled steepest descent instead.
     Minimum is close to point  3 DX=  1.68D-02 DF= -5.52D-07 DXR=  7.75D-02 DFR=  6.05D-03 which will be used.
 Gradient too large for Newton-Raphson -- use scaled steepest descent instead.
 Restarting incremental Fock formation.
     Accept linear search using points  1 and  2.
     Minimum is close to point  2 DX= -2.85D-02 DF= -6.66D-08 DXR=  2.66D-02 DFR=  8.37D-04 which will be used.
 Gradient too large for Newton-Raphson -- use scaled steepest descent instead.
 Gradient too large for Newton-Raphson -- use scaled steepest descent instead.
     Accept linear search using points  1 and  2.
 Gradient too large for Newton-Raphson -- use scaled steepest descent instead.
     Accept linear search using points  1 and  2.
 LinEq1:  Iter=  0 NonCon=     1 RMS=1.90D-04 Max=1.23D-02 NDo=     1
 AX will form     1 AO Fock derivatives at one time.
 LinEq1:  Iter=  1 NonCon=     1 RMS=4.69D-05 Max=1.30D-03 NDo=     1
 LinEq1:  Iter=  2 NonCon=     1 RMS=2.85D-05 Max=8.24D-04 NDo=     1
 LinEq1:  Iter=  3 NonCon=     1 RMS=6.34D-06 Max=2.51D-04 NDo=     1
 LinEq1:  Iter=  4 NonCon=     1 RMS=3.36D-06 Max=1.23D-04 NDo=     1
 LinEq1:  Iter=  5 NonCon=     1 RMS=1.50D-06 Max=7.09D-05 NDo=     1
 LinEq1:  Iter=  6 NonCon=     1 RMS=5.76D-07 Max=1.67D-05 NDo=     1
 LinEq1:  Iter=  7 NonCon=     1 RMS=2.20D-07 Max=6.49D-06 NDo=     1
 LinEq1:  Iter=  8 NonCon=     1 RMS=9.10D-08 Max=2.53D-06 NDo=     1
 LinEq1:  Iter=  9 NonCon=     1 RMS=3.92D-08 Max=1.47D-06 NDo=     1
 LinEq1:  Iter= 10 NonCon=     1 RMS=1.20D-08 Max=4.30D-07 NDo=     1
 LinEq1:  Iter= 11 NonCon=     0 RMS=3.24D-09 Max=5.91D-08 NDo=     1
 Linear equations converged to 9.894D-09 9.894D-08 after    11 iterations.
     Minimum is close to point  2 DX=  4.27D-03 DF= -6.22D-09 DXR=  4.26D-03 DFR=  1.81D-05 which will be used.
 LinEq1:  Iter=  0 NonCon=     1 RMS=4.34D-06 Max=1.45D-04 NDo=     1
 LinEq1:  Iter=  1 NonCon=     1 RMS=2.52D-06 Max=1.17D-04 NDo=     1
 LinEq1:  Iter=  2 NonCon=     1 RMS=7.12D-07 Max=2.19D-05 NDo=     1
 LinEq1:  Iter=  3 NonCon=     1 RMS=3.05D-07 Max=9.60D-06 NDo=     1
 LinEq1:  Iter=  4 NonCon=     1 RMS=1.20D-07 Max=3.17D-06 NDo=     1
 LinEq1:  Iter=  5 NonCon=     1 RMS=4.09D-08 Max=1.09D-06 NDo=     1
 LinEq1:  Iter=  6 NonCon=     1 RMS=1.61D-08 Max=4.56D-07 NDo=     1
 LinEq1:  Iter=  7 NonCon=     1 RMS=6.92D-09 Max=1.38D-07 NDo=     1
 LinEq1:  Iter=  8 NonCon=     1 RMS=2.93D-09 Max=8.23D-08 NDo=     1
 LinEq1:  Iter=  9 NonCon=     0 RMS=9.26D-10 Max=2.37D-08 NDo=     1
 Linear equations converged to 4.458D-09 4.458D-08 after     9 iterations.
     Accept linear search using points  1 and  2.
     Minimum is close to point  2 DX= -7.96D-05 DF=  0.00D+00 DXR=  7.96D-05 DFR=  0.00D+00 which will be used.
 SCF Done:  E(UwB97XD) =  -192.991106250     a.u. after   25 cycles
            Convg  =    0.2475D-06                    71 Fock formations.
              S**2 =  2.0065                  -V/T =  2.0013
 <Sx>= 0.0000 <Sy>= 0.0000 <Sz>= 1.0000 <S**2>= 2.0065 S= 1.0022
 <L.S>= 0.000000000000E+00
 Annihilation of the first spin contaminant:
 S**2 before annihilation     2.0065,   after     2.0000
 Calling FoFJK, ICntrl=      2127 FMM=F ISym2X=0 I1Cent= 0 IOpClX= 1 NMat=1 NMatS=1 NMatT=0.
 ***** Axes restored to original set *****
 -------------------------------------------------------------------
 Center     Atomic                   Forces (Hartrees/Bohr)
 Number     Number              X              Y              Z
 -------------------------------------------------------------------
      1        6           0.025441344   -0.005776137   -0.000889493
      2        1           0.015330637   -0.000231811   -0.004861308
      3        1           0.004844840   -0.004524121   -0.006640690
      4        1           0.003918902    0.003910624   -0.003051138
      5        6           0.022670573    0.066026730   -0.203129183
      6        6          -0.038849695   -0.004887534   -0.015025868
      7        1          -0.003072661    0.004091197   -0.001603993
      8        1          -0.004429234   -0.004019821   -0.005590493
      9        1          -0.014576302   -0.000110863   -0.008036049
     10        8          -0.011278403   -0.054478265    0.248828215
 -------------------------------------------------------------------
 Cartesian Forces:  Max     0.248828215 RMS     0.061737468

 GradGradGradGradGradGradGradGradGradGradGradGradGradGradGradGradGradGrad
 Berny optimization.
 Using GEDIIS/GDIIS optimizer.
 FormGI is forming the generalized inverse of G from B-inverse, IUseBI=4.
 Internal  Forces:  Max     0.254566487 RMS     0.045382688
 Search for a local minimum.
 Step number   6 out of a maximum of   46
 All quantities printed in internal units (Hartrees-Bohrs-Radians)
 Mixed Optimization -- RFO/linear search
 Update second derivatives using D2CorX and points    1    2    3    4    6
                                                      5
 ITU=  0  1  1  1  1  0
 Use linear search instead of GDIIS.
 Energy rises -- skip Quadratic/GDIIS search.
 Quartic linear search produced a step of -0.93719.
 Iteration  1 RMS(Cart)=  0.12683059 RMS(Int)=  0.02207439
 Iteration  2 RMS(Cart)=  0.02010852 RMS(Int)=  0.00032208
 Iteration  3 RMS(Cart)=  0.00020520 RMS(Int)=  0.00023350
 Iteration  4 RMS(Cart)=  0.00000011 RMS(Int)=  0.00023350
 Variable       Old X    -DE/DX   Delta X   Delta X   Delta X     New X
                                 (Linear)    (Quad)   (Total)
    R1        2.03955   0.00741   0.01736   0.00000   0.01736   2.05691
    R2        2.05825   0.00041   0.00972   0.00000   0.00972   2.06797
    R3        2.08783  -0.00157  -0.01491   0.00000  -0.01491   2.07292
    R4        2.73906   0.05066   0.07770   0.00000   0.07770   2.81676
    R5        2.72659   0.06795   0.09234   0.00000   0.09234   2.81893
    R6        2.16600   0.25457   0.33467   0.00000   0.33467   2.50067
    R7        2.09041  -0.00253  -0.01786   0.00000  -0.01786   2.07255
    R8        2.06057   0.00033   0.00718   0.00000   0.00718   2.06775
    R9        2.04565   0.00466   0.01124   0.00000   0.01124   2.05689
    A1        1.92477  -0.00886  -0.04077   0.00000  -0.04041   1.88437
    A2        1.91961  -0.00882  -0.03663   0.00000  -0.03649   1.88313
    A3        1.80765   0.02100   0.12753   0.00000   0.12780   1.93545
    A4        1.97868  -0.01050  -0.10085   0.00000  -0.10086   1.87782
    A5        1.88304   0.00763   0.05053   0.00000   0.05072   1.93376
    A6        1.94225   0.00251   0.00450   0.00000   0.00458   1.94683
    A7        2.03513   0.00202   0.13688   0.00000   0.13716   2.17229
    A8        2.17990  -0.01320  -0.13011   0.00000  -0.12972   2.05018
    A9        2.00414   0.00997   0.03559   0.00000   0.03577   2.03991
   A10        1.94726   0.00052  -0.00180   0.00000  -0.00175   1.94552
   A11        1.88718   0.00621   0.04557   0.00000   0.04574   1.93292
   A12        1.81051   0.02388   0.12433   0.00000   0.12456   1.93507
   A13        1.97079  -0.00894  -0.09144   0.00000  -0.09145   1.87934
   A14        1.91803  -0.00933  -0.03441   0.00000  -0.03429   1.88374
   A15        1.92327  -0.00961  -0.03870   0.00000  -0.03837   1.88490
    D1       -3.01310  -0.00024  -0.06687   0.00000  -0.06725  -3.08034
    D2       -0.26911  -0.00133   0.10501   0.00000   0.10522  -0.16389
    D3        1.22959  -0.00367  -0.11886   0.00000  -0.11901   1.11058
    D4       -2.30961  -0.00476   0.05302   0.00000   0.05346  -2.25615
    D5       -0.95146   0.00258  -0.02913   0.00000  -0.02949  -0.98095
    D6        1.79253   0.00149   0.14275   0.00000   0.14298   1.93551
    D7        0.96739  -0.00525   0.01184   0.00000   0.01158   0.97897
    D8       -1.20994   0.00135   0.09734   0.00000   0.09689  -1.11305
    D9        3.03124  -0.00217   0.04699   0.00000   0.04677   3.07801
   D10       -1.81672   0.00089  -0.12233   0.00000  -0.12197  -1.93869
   D11        2.28914   0.00748  -0.03684   0.00000  -0.03666   2.25248
   D12        0.24713   0.00396  -0.08718   0.00000  -0.08679   0.16034
         Item               Value     Threshold  Converged?
 Maximum Force            0.254566     0.000002     NO 
 RMS     Force            0.045383     0.000001     NO 
 Maximum Displacement     0.288065     0.000006     NO 
 RMS     Displacement     0.129887     0.000004     NO 
 Predicted change in Energy=-9.359828D-03
 GradGradGradGradGradGradGradGradGradGradGradGradGradGradGradGradGradGrad

                          Input orientation:                          
 ---------------------------------------------------------------------
 Center     Atomic      Atomic             Coordinates (Angstroms)
 Number     Number       Type             X           Y           Z
 ---------------------------------------------------------------------
      1          6           0        1.310841    0.009413   -0.122043
      2          1           0        2.123403    0.006429    0.602179
      3          1           0        1.446576    0.874697   -0.778093
      4          1           0        1.405920   -0.892566   -0.739030
      5          6           0       -0.011671    0.067045    0.563105
      6          6           0       -1.327952    0.009945   -0.136433
      7          1           0       -1.414810   -0.891242   -0.755440
      8          1           0       -1.456632    0.876789   -0.791651
      9          1           0       -2.147736    0.004957    0.579580
     10          8           0       -0.025439   -0.087068    1.877325
 ---------------------------------------------------------------------
                    Distance matrix (angstroms):
                    1          2          3          4          5
     1  C    0.000000
     2  H    1.088469   0.000000
     3  H    1.094322   1.765541   0.000000
     4  H    1.096940   1.766865   1.768162   0.000000
     5  C    1.490566   2.136292   2.139533   2.150807   0.000000
     6  C    2.638832   3.529506   2.976160   2.941378   1.491713
     7  H    2.939650   3.894598   3.362526   2.820778   2.150738
     8  H    2.976512   3.939155   2.903241   3.365648   2.139851
     9  H    3.529030   4.271200   3.939392   3.895222   2.137031
    10  O    2.406746   2.500452   3.184818   3.089163   1.323297
                    6          7          8          9         10
     6  C    0.000000
     7  H    1.096746   0.000000
     8  H    1.094207   1.768896   0.000000
     9  H    1.088460   1.767097   1.765783   0.000000
    10  O    2.400244   3.083585   3.178171   2.489329   0.000000
 Stoichiometry    C3H6O(3)
 Framework group  C1[X(C3H6O)]
 Deg. of freedom    24
 Full point group                 C1      NOp   1
 Largest Abelian subgroup         C1      NOp   1
 Largest concise Abelian subgroup C1      NOp   1
                         Standard orientation:                         
 ---------------------------------------------------------------------
 Center     Atomic      Atomic             Coordinates (Angstroms)
 Number     Number       Type             X           Y           Z
 ---------------------------------------------------------------------
      1          6           0        1.324299   -0.588989    0.010841
      2          1           0        2.136433    0.135123   -0.018527
      3          1           0        1.460497   -1.283010   -0.824220
      4          1           0        1.419663   -1.164951    0.939524
      5          6           0        0.001388    0.092111   -0.077463
      6          6           0       -1.314485   -0.604954    0.010794
      7          1           0       -1.401056   -1.183078    0.938764
      8          1           0       -1.442703   -1.298371   -0.825879
      9          1           0       -2.134692    0.110079   -0.016305
     10          8           0       -0.013169    1.411900    0.017702
 ---------------------------------------------------------------------
 Rotational constants (GHZ):     10.1958804      8.0910241      4.7871570
 Standard basis: Aug-CC-pVTZ (5D, 7F)
 There are   370 symmetry adapted cartesian basis functions of A   symmetry.
 There are   322 symmetry adapted basis functions of A   symmetry.
   322 basis functions,   450 primitive gaussians,   370 cartesian basis functions
    17 alpha electrons       15 beta electrons
       nuclear repulsion energy       117.4569101208 Hartrees.
 NAtoms=   10 NActive=   10 NUniq=   10 SFac= 1.00D+00 NAtFMM=   60 NAOKFM=F Big=F
 Integral buffers will be    131072 words long.
 Raffenetti 2 integral format.
 Two-electron integral symmetry is turned on.
 Nuclear repulsion after empirical dispersion term =      117.4540560753 Hartrees.
 One-electron integrals computed using PRISM.
 NBasis=   322 RedAO= T EigKep=  1.72D-05  NBF=   322
 NBsUse=   322 1.00D-06 EigRej= -1.00D+00 NBFU=   322
 Lowest energy guess from the checkpoint file:  "acetone-wb97-opt.chk"
 B after Tr=     0.000000    0.000000    0.000000
         Rot=    0.999990   -0.000040    0.000039   -0.004433 Ang=  -0.51 deg.
 B after Tr=     0.000000    0.000000    0.000000
         Rot=    0.998002    0.002705   -0.000938    0.063122 Ang=   7.25 deg.
 Initial guess <Sx>= 0.0000 <Sy>= 0.0000 <Sz>= 1.0000 <S**2>= 2.0074 S= 1.0024
 Gradient too large for Newton-Raphson -- use scaled steepest descent instead.
     Minimum is close to point  3 DX= -2.59D-02 DF= -2.76D-08 DXR=  4.52D-02 DFR=  2.05D-03 which will be used.
 LinEq1:  Iter=  0 NonCon=     1 RMS=1.94D-05 Max=7.54D-04 NDo=     1
 AX will form     1 AO Fock derivatives at one time.
 LinEq1:  Iter=  1 NonCon=     1 RMS=5.20D-06 Max=2.03D-04 NDo=     1
 LinEq1:  Iter=  2 NonCon=     1 RMS=3.46D-06 Max=1.06D-04 NDo=     1
 LinEq1:  Iter=  3 NonCon=     1 RMS=1.15D-06 Max=2.95D-05 NDo=     1
 LinEq1:  Iter=  4 NonCon=     1 RMS=6.02D-07 Max=1.17D-05 NDo=     1
 LinEq1:  Iter=  5 NonCon=     1 RMS=2.20D-07 Max=7.96D-06 NDo=     1
 LinEq1:  Iter=  6 NonCon=     1 RMS=8.46D-08 Max=3.36D-06 NDo=     1
 LinEq1:  Iter=  7 NonCon=     1 RMS=3.50D-08 Max=1.80D-06 NDo=     1
 LinEq1:  Iter=  8 NonCon=     1 RMS=1.76D-08 Max=7.84D-07 NDo=     1
 LinEq1:  Iter=  9 NonCon=     1 RMS=7.57D-09 Max=2.81D-07 NDo=     1
 LinEq1:  Iter= 10 NonCon=     0 RMS=3.04D-09 Max=9.45D-08 NDo=     1
 Linear equations converged to 9.894D-09 9.894D-08 after    10 iterations.
     Accept linear search using points  1 and  2.
     Minimum is close to point  2 DX= -4.92D-04 DF= -1.34D-12 DXR=  4.92D-04 DFR=  2.41D-07 which will be used.
 LinEq1:  Iter=  0 NonCon=     1 RMS=3.03D-08 Max=5.75D-07 NDo=     1
 LinEq1:  Iter=  1 NonCon=     1 RMS=2.17D-08 Max=1.08D-06 NDo=     1
 LinEq1:  Iter=  2 NonCon=     1 RMS=1.04D-08 Max=3.40D-07 NDo=     1
 LinEq1:  Iter=  3 NonCon=     1 RMS=5.73D-09 Max=2.78D-07 NDo=     1
 LinEq1:  Iter=  4 NonCon=     1 RMS=2.97D-09 Max=1.49D-07 NDo=     1
 LinEq1:  Iter=  5 NonCon=     1 RMS=1.14D-09 Max=4.51D-08 NDo=     1
 LinEq1:  Iter=  6 NonCon=     1 RMS=4.39D-10 Max=1.73D-08 NDo=     1
 LinEq1:  Iter=  7 NonCon=     1 RMS=1.79D-10 Max=6.85D-09 NDo=     1
 LinEq1:  Iter=  8 NonCon=     1 RMS=7.10D-11 Max=1.93D-09 NDo=     1
 LinEq1:  Iter=  9 NonCon=     1 RMS=2.67D-11 Max=7.91D-10 NDo=     1
 LinEq1:  Iter= 10 NonCon=     0 RMS=6.65D-12 Max=1.53D-10 NDo=     1
 Linear equations converged to 4.534D-11 4.534D-10 after    10 iterations.
 SCF Done:  E(UwB97XD) =  -193.036826090     a.u. after    4 cycles
            Convg  =    0.1833D-07                    26 Fock formations.
              S**2 =  2.0074                  -V/T =  2.0059
 <Sx>= 0.0000 <Sy>= 0.0000 <Sz>= 1.0000 <S**2>= 2.0074 S= 1.0025
 <L.S>= 0.000000000000E+00
 Annihilation of the first spin contaminant:
 S**2 before annihilation     2.0074,   after     2.0000
 Calling FoFJK, ICntrl=      2127 FMM=F ISym2X=0 I1Cent= 0 IOpClX= 1 NMat=1 NMatS=1 NMatT=0.
 ***** Axes restored to original set *****
 -------------------------------------------------------------------
 Center     Atomic                   Forces (Hartrees/Bohr)
 Number     Number              X              Y              Z
 -------------------------------------------------------------------
      1        6           0.001285989   -0.002052733   -0.000805951
      2        1           0.000134136    0.000297160   -0.000083157
      3        1          -0.000463333   -0.000449560    0.000292562
      4        1           0.000477200   -0.000517909   -0.000019461
      5        6          -0.000658927    0.009243329   -0.000841138
      6        6          -0.000831859   -0.001965186   -0.000925777
      7        1          -0.000554677   -0.000515582   -0.000097598
      8        1           0.000373263   -0.000454211    0.000219407
      9        1          -0.000151950    0.000296521   -0.000131615
     10        8           0.000390159   -0.003881828    0.002392728
 -------------------------------------------------------------------
 Cartesian Forces:  Max     0.009243329 RMS     0.002013884

 GradGradGradGradGradGradGradGradGradGradGradGradGradGradGradGradGradGrad
 Berny optimization.
 Using GEDIIS/GDIIS optimizer.
 FormGI is forming the generalized inverse of G from B-inverse, IUseBI=4.
 Internal  Forces:  Max     0.002824321 RMS     0.000922786
 Search for a local minimum.
 Step number   7 out of a maximum of   46
 All quantities printed in internal units (Hartrees-Bohrs-Radians)
 Mixed Optimization -- En-DIIS/RFO-DIIS
 Update second derivatives using D2CorX and points    1    2    3    4    6
                                                      5    7
 ITU=  0  0  1  1  1  1  0
 Use linear search instead of GDIIS.
     Eigenvalues ---   -0.00879   0.00683   0.00703   0.06021   0.07151
     Eigenvalues ---    0.07175   0.07228   0.08347   0.15752   0.15985
     Eigenvalues ---    0.15997   0.16000   0.16314   0.17693   0.24234
     Eigenvalues ---    0.25470   0.31850   0.34240   0.34393   0.34408
     Eigenvalues ---    0.34461   0.34496   0.34497   0.42550
 RFO step:  Lambda=-1.02242048D-02 EMin=-8.78512818D-03
 Quartic linear search produced a step of -0.04907.
 Iteration  1 RMS(Cart)=  0.06888961 RMS(Int)=  0.06754715
 Iteration  2 RMS(Cart)=  0.04895342 RMS(Int)=  0.01381862
 Iteration  3 RMS(Cart)=  0.00269186 RMS(Int)=  0.01352070
 Iteration  4 RMS(Cart)=  0.00001117 RMS(Int)=  0.01352070
 Iteration  5 RMS(Cart)=  0.00000005 RMS(Int)=  0.01352070
 Variable       Old X    -DE/DX   Delta X   Delta X   Delta X     New X
                                 (Linear)    (Quad)   (Total)
    R1        2.05691   0.00004   0.00006  -0.00223  -0.00217   2.05473
    R2        2.06797  -0.00059   0.00003  -0.01222  -0.01219   2.05578
    R3        2.07292   0.00048  -0.00005   0.00950   0.00945   2.08237
    R4        2.81676   0.00166   0.00026   0.00676   0.00702   2.82378
    R5        2.81893   0.00157   0.00030  -0.00309  -0.00278   2.81615
    R6        2.50067   0.00282   0.00110   0.01437   0.01547   2.51614
    R7        2.07255   0.00052  -0.00006   0.01065   0.01059   2.08314
    R8        2.06775  -0.00054   0.00002  -0.01106  -0.01103   2.05672
    R9        2.05689   0.00003   0.00004  -0.00145  -0.00141   2.05548
    A1        1.88437   0.00006  -0.00015   0.00947   0.00898   1.89334
    A2        1.88313  -0.00026  -0.00013   0.00507   0.00494   1.88807
    A3        1.93545   0.00018   0.00041  -0.00742  -0.00718   1.92826
    A4        1.87782   0.00010  -0.00033   0.01869   0.01846   1.89628
    A5        1.93376  -0.00062   0.00016  -0.03731  -0.03726   1.89650
    A6        1.94683   0.00053   0.00001   0.01321   0.01327   1.96010
    A7        2.17229  -0.00039   0.00044  -0.05122  -0.09042   2.08187
    A8        2.05018  -0.00052  -0.00045  -0.02778  -0.07610   1.97408
    A9        2.03991   0.00052   0.00011  -0.02407  -0.07246   1.96745
   A10        1.94552   0.00063  -0.00001   0.01812   0.01817   1.96369
   A11        1.93292  -0.00051   0.00014  -0.03238  -0.03231   1.90061
   A12        1.93507   0.00021   0.00040  -0.00759  -0.00734   1.92774
   A13        1.87934  -0.00002  -0.00030   0.01251   0.01234   1.89168
   A14        1.88374  -0.00032  -0.00012   0.00305   0.00292   1.88666
   A15        1.88490  -0.00001  -0.00014   0.00742   0.00699   1.89189
    D1       -3.08034   0.00059  -0.00020   0.18581   0.17998  -2.90037
    D2       -0.16389  -0.00143   0.00034  -0.36694  -0.36069  -0.52458
    D3        1.11058   0.00080  -0.00038   0.20336   0.19702   1.30761
    D4       -2.25615  -0.00122   0.00015  -0.34939  -0.34364  -2.59979
    D5       -0.98095   0.00074  -0.00008   0.19608   0.19028  -0.79067
    D6        1.93551  -0.00128   0.00046  -0.35667  -0.35039   1.58512
    D7        0.97897  -0.00080   0.00005  -0.19603  -0.19077   0.78820
    D8       -1.11305  -0.00085   0.00034  -0.20210  -0.19632  -1.30936
    D9        3.07801  -0.00065   0.00017  -0.18516  -0.17983   2.89817
   D10       -1.93869   0.00133  -0.00042   0.35417   0.34842  -1.59028
   D11        2.25248   0.00127  -0.00013   0.34810   0.34287   2.59534
   D12        0.16034   0.00148  -0.00031   0.36504   0.35935   0.51970
         Item               Value     Threshold  Converged?
 Maximum Force            0.002824     0.000002     NO 
 RMS     Force            0.000923     0.000001     NO 
 Maximum Displacement     0.365519     0.000006     NO 
 RMS     Displacement     0.102437     0.000004     NO 
 Predicted change in Energy=-7.052612D-03
 GradGradGradGradGradGradGradGradGradGradGradGradGradGradGradGradGradGrad

                          Input orientation:                          
 ---------------------------------------------------------------------
 Center     Atomic      Atomic             Coordinates (Angstroms)
 Number     Number       Type             X           Y           Z
 ---------------------------------------------------------------------
      1          6           0        1.280326    0.031290   -0.118994
      2          1           0        2.104400   -0.000188    0.589648
      3          1           0        1.449273    0.856083   -0.807933
      4          1           0        1.282000   -0.910998   -0.690278
      5          6           0       -0.013191    0.260469    0.593160
      6          6           0       -1.294917    0.032228   -0.132029
      7          1           0       -1.292946   -0.908450   -0.706746
      8          1           0       -1.460438    0.856467   -0.823244
      9          1           0       -2.126859   -0.001176    0.567885
     10          8           0       -0.025149   -0.237324    1.828032
 ---------------------------------------------------------------------
                    Distance matrix (angstroms):
                    1          2          3          4          5
     1  C    0.000000
     2  H    1.087319   0.000000
     3  H    1.087871   1.765113   0.000000
     4  H    1.101942   1.773169   1.778876   0.000000
     5  C    1.494280   2.133575   2.111070   2.167272   0.000000
     6  C    2.575277   3.475230   2.943835   2.800325   1.490240
     7  H    2.801838   3.748004   3.262450   2.575000   2.166541
     8  H    2.947655   3.929146   2.909751   3.265360   2.110909
     9  H    3.475883   4.231315   3.926384   3.745806   2.129951
    10  O    2.359519   2.474835   3.212129   2.916224   1.331484
                    6          7          8          9         10
     6  C    0.000000
     7  H    1.102352   0.000000
     8  H    1.088368   1.776670   0.000000
     9  H    1.087714   1.772918   1.764911   0.000000
    10  O    2.350916   2.912528   3.207132   2.461893   0.000000
 Stoichiometry    C3H6O(3)
 Framework group  C1[X(C3H6O)]
 Deg. of freedom    24
 Full point group                 C1      NOp   1
 Largest Abelian subgroup         C1      NOp   1
 Largest concise Abelian subgroup C1      NOp   1
                         Standard orientation:                         
 ---------------------------------------------------------------------
 Center     Atomic      Atomic             Coordinates (Angstroms)
 Number     Number       Type             X           Y           Z
 ---------------------------------------------------------------------
      1          6           0        1.294299   -0.578876    0.039669
      2          1           0        2.117054    0.129754   -0.016708
      3          1           0        1.465013   -1.364509   -0.693203
      4          1           0        1.296440   -1.028825    1.045561
      5          6           0       -0.000379    0.096888   -0.276595
      6          6           0       -1.280916   -0.596802    0.039373
      7          1           0       -1.278469   -1.050356    1.044093
      8          1           0       -1.444664   -1.385258   -0.692795
      9          1           0       -2.114158    0.100272   -0.014642
     10          8           0       -0.014905    1.383958    0.064126
 ---------------------------------------------------------------------
 Rotational constants (GHZ):     10.3382695      8.3389447      4.9973747
 Standard basis: Aug-CC-pVTZ (5D, 7F)
 There are   370 symmetry adapted cartesian basis functions of A   symmetry.
 There are   322 symmetry adapted basis functions of A   symmetry.
   322 basis functions,   450 primitive gaussians,   370 cartesian basis functions
    17 alpha electrons       15 beta electrons
       nuclear repulsion energy       118.3337956553 Hartrees.
 NAtoms=   10 NActive=   10 NUniq=   10 SFac= 1.00D+00 NAtFMM=   60 NAOKFM=F Big=F
 Integral buffers will be    131072 words long.
 Raffenetti 2 integral format.
 Two-electron integral symmetry is turned on.
 Nuclear repulsion after empirical dispersion term =      118.3308460438 Hartrees.
 One-electron integrals computed using PRISM.
 NBasis=   322 RedAO= T EigKep=  1.50D-05  NBF=   322
 NBsUse=   322 1.00D-06 EigRej= -1.00D+00 NBFU=   322
 Initial guess from the checkpoint file:  "acetone-wb97-opt.chk"
 B after Tr=     0.000000    0.000000    0.000000
         Rot=    0.999913    0.013138    0.000021   -0.000662 Ang=   1.51 deg.
 Initial guess <Sx>= 0.0000 <Sy>= 0.0000 <Sz>= 1.0000 <S**2>= 2.0078 S= 1.0026
 ExpMin= 2.53D-02 ExpMax= 1.53D+04 ExpMxC= 5.22D+02 IAcc=3 IRadAn=         5 AccDes= 0.00D+00
 Harris functional with IExCor= 4639 and IRadAn=       5 diagonalized for initial guess.
 HarFok:  IExCor= 4639 AccDes= 0.00D+00 IRadAn=         5 IDoV= 1 UseB2=F ITyADJ=14
 ICtDFT=  3500011 ScaDFX=  1.000000  1.000000  1.000000  1.000000
 FoFCou: FMM=F IPFlag=           0 FMFlag=      100000 FMFlg1=           0
         NFxFlg=           0 DoJE=T BraDBF=F KetDBF=T FulRan=T
         wScrn=  0.000000 ICntrl=     500 IOpCl=  0 I1Cent=   200000004 NGrid=           0
         NMat0=    1 NMatS0=      1 NMatT0=    0 NMatD0=    1 NMtDS0=    0 NMtDT0=    0
 Petite list used in FoFCou.
 Gradient too large for Newton-Raphson -- use scaled steepest descent instead.
 Gradient too large for Newton-Raphson -- use scaled steepest descent instead.
     Accept linear search using points  1 and  2.
 Gradient too large for Newton-Raphson -- use scaled steepest descent instead.
     Accept linear search using points  1 and  2.
 Gradient too large for Newton-Raphson -- use scaled steepest descent instead.
 Gradient too large for Newton-Raphson -- use scaled steepest descent instead.
     Accept linear search using points  1 and  2.
 Gradient too large for Newton-Raphson -- use scaled steepest descent instead.
 Gradient too large for Newton-Raphson -- use scaled steepest descent instead.
 Restarting incremental Fock formation.
 Gradient too large for Newton-Raphson -- use scaled steepest descent instead.
 Gradient too large for Newton-Raphson -- use scaled steepest descent instead.
 Gradient too large for Newton-Raphson -- use scaled steepest descent instead.
     Accept linear search using points  1 and  2.
 Gradient too large for Newton-Raphson -- use scaled steepest descent instead.
 LinEq1:  Iter=  0 NonCon=     1 RMS=1.26D-04 Max=3.53D-03 NDo=     1
 AX will form     1 AO Fock derivatives at one time.
 LinEq1:  Iter=  1 NonCon=     1 RMS=1.48D-05 Max=3.06D-04 NDo=     1
 LinEq1:  Iter=  2 NonCon=     1 RMS=5.14D-06 Max=1.56D-04 NDo=     1
 LinEq1:  Iter=  3 NonCon=     1 RMS=1.91D-06 Max=4.99D-05 NDo=     1
 LinEq1:  Iter=  4 NonCon=     1 RMS=1.10D-06 Max=4.44D-05 NDo=     1
 LinEq1:  Iter=  5 NonCon=     1 RMS=5.06D-07 Max=1.44D-05 NDo=     1
 LinEq1:  Iter=  6 NonCon=     1 RMS=1.83D-07 Max=5.11D-06 NDo=     1
 LinEq1:  Iter=  7 NonCon=     1 RMS=7.26D-08 Max=2.56D-06 NDo=     1
 LinEq1:  Iter=  8 NonCon=     1 RMS=3.06D-08 Max=1.13D-06 NDo=     1
 LinEq1:  Iter=  9 NonCon=     1 RMS=1.17D-08 Max=3.78D-07 NDo=     1
 LinEq1:  Iter= 10 NonCon=     0 RMS=4.24D-09 Max=9.42D-08 NDo=     1
 Linear equations converged to 9.894D-09 9.894D-08 after    10 iterations.
     Accept linear search using points  1 and  2.
     Minimum is close to point  2 DX= -3.24D-04 DF= -1.48D-11 DXR=  3.25D-04 DFR=  1.05D-07 which will be used.
 LinEq1:  Iter=  0 NonCon=     1 RMS=6.84D-07 Max=2.51D-05 NDo=     1
 LinEq1:  Iter=  1 NonCon=     1 RMS=3.51D-07 Max=7.39D-06 NDo=     1
 LinEq1:  Iter=  2 NonCon=     1 RMS=1.96D-07 Max=6.70D-06 NDo=     1
 LinEq1:  Iter=  3 NonCon=     1 RMS=8.76D-08 Max=2.50D-06 NDo=     1
 LinEq1:  Iter=  4 NonCon=     1 RMS=2.36D-08 Max=6.92D-07 NDo=     1
 LinEq1:  Iter=  5 NonCon=     1 RMS=8.64D-09 Max=2.33D-07 NDo=     1
 LinEq1:  Iter=  6 NonCon=     1 RMS=3.93D-09 Max=2.01D-07 NDo=     1
 LinEq1:  Iter=  7 NonCon=     1 RMS=1.95D-09 Max=1.21D-07 NDo=     1
 LinEq1:  Iter=  8 NonCon=     1 RMS=7.40D-10 Max=2.54D-08 NDo=     1
 LinEq1:  Iter=  9 NonCon=     0 RMS=1.89D-10 Max=3.64D-09 NDo=     1
 Linear equations converged to 6.431D-10 6.431D-09 after     9 iterations.
 SCF Done:  E(UwB97XD) =  -193.040383996     a.u. after   14 cycles
            Convg  =    0.1118D-06                    55 Fock formations.
              S**2 =  2.0070                  -V/T =  2.0058
 <Sx>= 0.0000 <Sy>= 0.0000 <Sz>= 1.0000 <S**2>= 2.0070 S= 1.0023
 <L.S>= 0.000000000000E+00
 Annihilation of the first spin contaminant:
 S**2 before annihilation     2.0070,   after     2.0000
 Calling FoFJK, ICntrl=      2127 FMM=F ISym2X=0 I1Cent= 0 IOpClX= 1 NMat=1 NMatS=1 NMatT=0.
 ***** Axes restored to original set *****
 -------------------------------------------------------------------
 Center     Atomic                   Forces (Hartrees/Bohr)
 Number     Number              X              Y              Z
 -------------------------------------------------------------------
      1        6           0.006321748   -0.000787759   -0.003162633
      2        1           0.001474547    0.000933297   -0.000514972
      3        1           0.001323872    0.000053781   -0.002221181
      4        1          -0.001167100    0.002380683    0.002301533
      5        6           0.001370092   -0.006826920    0.014936112
      6        6          -0.008690002   -0.000935383   -0.004942394
      7        1           0.001344452    0.002328462    0.002600514
      8        1          -0.001102973    0.000101800   -0.001908651
      9        1          -0.001382928    0.000938531   -0.000718954
     10        8           0.000508291    0.001813509   -0.006369373
 -------------------------------------------------------------------
 Cartesian Forces:  Max     0.014936112 RMS     0.004129535

 GradGradGradGradGradGradGradGradGradGradGradGradGradGradGradGradGradGrad
 Berny optimization.
 Using GEDIIS/GDIIS optimizer.
 FormGI is forming the generalized inverse of G from B-inverse, IUseBI=4.
 Internal  Forces:  Max     0.010501339 RMS     0.002909889
 Search for a local minimum.
 Step number   8 out of a maximum of   46
 All quantities printed in internal units (Hartrees-Bohrs-Radians)
 Mixed Optimization -- RFO/linear search
 Update second derivatives using D2CorX and points    7    8
 DE= -3.56D-03 DEPred=-7.05D-03 R= 5.04D-01
 TightC=F SS=  1.41D+00  RLast= 9.89D-01 DXNew= 1.4209D+00 2.9659D+00
 Trust test= 5.04D-01 RLast= 9.89D-01 DXMaxT set to 1.42D+00
 ITU=  1  0  0  1  1  1  1  0
 Use linear search instead of GDIIS.
     Eigenvalues ---    0.00365   0.00703   0.01327   0.06067   0.07100
     Eigenvalues ---    0.07354   0.07469   0.08269   0.15945   0.15996
     Eigenvalues ---    0.15999   0.16117   0.16470   0.16707   0.23077
     Eigenvalues ---    0.28260   0.31845   0.34382   0.34407   0.34443
     Eigenvalues ---    0.34496   0.34497   0.35724   0.42672
 RFO step:  Lambda=-1.99071292D-03 EMin= 3.64721721D-03
 Quartic linear search produced a step of -0.07756.
 Iteration  1 RMS(Cart)=  0.05942198 RMS(Int)=  0.00209193
 Iteration  2 RMS(Cart)=  0.00185915 RMS(Int)=  0.00109094
 Iteration  3 RMS(Cart)=  0.00000083 RMS(Int)=  0.00109094
 Variable       Old X    -DE/DX   Delta X   Delta X   Delta X     New X
                                 (Linear)    (Quad)   (Total)
    R1        2.05473   0.00075   0.00017   0.00114   0.00131   2.05605
    R2        2.05578   0.00165   0.00095   0.00176   0.00270   2.05848
    R3        2.08237  -0.00323  -0.00073  -0.00288  -0.00362   2.07875
    R4        2.82378   0.00820  -0.00054   0.03116   0.03062   2.85440
    R5        2.81615   0.01050   0.00022   0.03574   0.03595   2.85210
    R6        2.51614  -0.00659  -0.00120  -0.03246  -0.03366   2.48249
    R7        2.08314  -0.00334  -0.00082  -0.00308  -0.00390   2.07924
    R8        2.05672   0.00146   0.00086   0.00132   0.00217   2.05889
    R9        2.05548   0.00057   0.00011   0.00057   0.00068   2.05616
    A1        1.89334  -0.00147  -0.00070  -0.00816  -0.00900   1.88434
    A2        1.88807   0.00032  -0.00038  -0.00472  -0.00513   1.88294
    A3        1.92826   0.00191   0.00056   0.01268   0.01316   1.94142
    A4        1.89628  -0.00051  -0.00143  -0.01741  -0.01884   1.87744
    A5        1.89650   0.00260   0.00289   0.01511   0.01792   1.91442
    A6        1.96010  -0.00289  -0.00103   0.00150   0.00046   1.96056
    A7        2.08187   0.00091   0.00701   0.00021   0.01033   2.09221
    A8        1.97408  -0.00052   0.00590  -0.04727  -0.03738   1.93670
    A9        1.96745   0.00043   0.00562  -0.00984  -0.00042   1.96703
   A10        1.96369  -0.00324  -0.00141  -0.00081  -0.00222   1.96147
   A11        1.90061   0.00224   0.00251   0.01249   0.01492   1.91553
   A12        1.92774   0.00213   0.00057   0.01515   0.01564   1.94337
   A13        1.89168  -0.00011  -0.00096  -0.01510  -0.01605   1.87563
   A14        1.88666   0.00037  -0.00023  -0.00463  -0.00487   1.88179
   A15        1.89189  -0.00143  -0.00054  -0.00812  -0.00880   1.88308
    D1       -2.90037  -0.00095  -0.01396  -0.06950  -0.08302  -2.98339
    D2       -0.52458   0.00020   0.02797  -0.14480  -0.11717  -0.64174
    D3        1.30761  -0.00188  -0.01528  -0.07630  -0.09125   1.21636
    D4       -2.59979  -0.00073   0.02665  -0.15160  -0.12540  -2.72519
    D5       -0.79067  -0.00117  -0.01476  -0.06562  -0.07997  -0.87065
    D6        1.58512  -0.00002   0.02718  -0.14091  -0.11412   1.47100
    D7        0.78820   0.00100   0.01480   0.05674   0.07099   0.85919
    D8       -1.30936   0.00167   0.01523   0.06775   0.08250  -1.22687
    D9        2.89817   0.00077   0.01395   0.06096   0.07431   2.97248
   D10       -1.59028   0.00024  -0.02702   0.14698   0.12049  -1.46978
   D11        2.59534   0.00091  -0.02659   0.15799   0.13200   2.72734
   D12        0.51970   0.00001  -0.02787   0.15119   0.12381   0.64351
         Item               Value     Threshold  Converged?
 Maximum Force            0.010501     0.000002     NO 
 RMS     Force            0.002910     0.000001     NO 
 Maximum Displacement     0.195891     0.000006     NO 
 RMS     Displacement     0.059319     0.000004     NO 
 Predicted change in Energy=-1.030281D-03
 GradGradGradGradGradGradGradGradGradGradGradGradGradGradGradGradGradGrad

                          Input orientation:                          
 ---------------------------------------------------------------------
 Center     Atomic      Atomic             Coordinates (Angstroms)
 Number     Number       Type             X           Y           Z
 ---------------------------------------------------------------------
      1          6           0        1.296362    0.042109   -0.107119
      2          1           0        2.134164    0.066377    0.586618
      3          1           0        1.441759    0.837130   -0.837447
      4          1           0        1.332559   -0.915560   -0.647142
      5          6           0       -0.015928    0.245954    0.612535
      6          6           0       -1.317098    0.045018   -0.125343
      7          1           0       -1.343942   -0.907363   -0.675687
      8          1           0       -1.456499    0.845906   -0.850735
      9          1           0       -2.165235    0.059814    0.556086
     10          8           0       -0.003641   -0.340985    1.787734
 ---------------------------------------------------------------------
                    Distance matrix (angstroms):
                    1          2          3          4          5
     1  C    0.000000
     2  H    1.088013   0.000000
     3  H    1.089302   1.761092   0.000000
     4  H    1.100029   1.768879   1.766370   0.000000
     5  C    1.510483   2.157733   2.139343   2.180439   0.000000
     6  C    2.613525   3.523997   2.957334   2.866298   1.509266
     7  H    2.862860   3.826069   3.290828   2.676665   2.180201
     8  H    2.962651   3.945442   2.898302   3.305005   2.139240
     9  H    3.524601   4.299512   3.944180   3.825398   2.158091
    10  O    2.329644   2.485727   3.220049   2.836228   1.313675
                    6          7          8          9         10
     6  C    0.000000
     7  H    1.100285   0.000000
     8  H    1.089517   1.765578   0.000000
     9  H    1.088072   1.768394   1.760509   0.000000
    10  O    2.352452   2.861054   3.237441   2.519937   0.000000
 Stoichiometry    C3H6O(3)
 Framework group  C1[X(C3H6O)]
 Deg. of freedom    24
 Full point group                 C1      NOp   1
 Largest Abelian subgroup         C1      NOp   1
 Largest concise Abelian subgroup C1      NOp   1
                         Standard orientation:                         
 ---------------------------------------------------------------------
 Center     Atomic      Atomic             Coordinates (Angstroms)
 Number     Number       Type             X           Y           Z
 ---------------------------------------------------------------------
      1          6           0        1.291154   -0.602060    0.039865
      2          1           0        2.145771    0.054028   -0.111632
      3          1           0        1.414621   -1.469498   -0.607350
      4          1           0        1.318505   -0.957612    1.080488
      5          6           0       -0.003847    0.100760   -0.292665
      6          6           0       -1.321939   -0.554538    0.040656
      7          1           0       -1.357890   -0.919612    1.077987
      8          1           0       -1.483085   -1.411014   -0.613200
      9          1           0       -2.152984    0.133751   -0.099072
     10          8           0        0.040357    1.363123    0.068205
 ---------------------------------------------------------------------
 Rotational constants (GHZ):     10.5815487      8.0978536      4.9708174
 Standard basis: Aug-CC-pVTZ (5D, 7F)
 There are   370 symmetry adapted cartesian basis functions of A   symmetry.
 There are   322 symmetry adapted basis functions of A   symmetry.
   322 basis functions,   450 primitive gaussians,   370 cartesian basis functions
    17 alpha electrons       15 beta electrons
       nuclear repulsion energy       118.1300074313 Hartrees.
 NAtoms=   10 NActive=   10 NUniq=   10 SFac= 1.00D+00 NAtFMM=   60 NAOKFM=F Big=F
 Integral buffers will be    131072 words long.
 Raffenetti 2 integral format.
 Two-electron integral symmetry is turned on.
 Nuclear repulsion after empirical dispersion term =      118.1270644322 Hartrees.
 One-electron integrals computed using PRISM.
 NBasis=   322 RedAO= T EigKep=  1.69D-05  NBF=   322
 NBsUse=   322 1.00D-06 EigRej= -1.00D+00 NBFU=   322
 Initial guess from the checkpoint file:  "acetone-wb97-opt.chk"
 B after Tr=     0.000000    0.000000    0.000000
         Rot=    0.999836    0.010043   -0.000538    0.015092 Ang=   2.08 deg.
 Initial guess <Sx>= 0.0000 <Sy>= 0.0000 <Sz>= 1.0000 <S**2>= 2.0070 S= 1.0023
 ExpMin= 2.53D-02 ExpMax= 1.53D+04 ExpMxC= 5.22D+02 IAcc=3 IRadAn=         5 AccDes= 0.00D+00
 Harris functional with IExCor= 4639 and IRadAn=       5 diagonalized for initial guess.
 HarFok:  IExCor= 4639 AccDes= 0.00D+00 IRadAn=         5 IDoV= 1 UseB2=F ITyADJ=14
 ICtDFT=  3500011 ScaDFX=  1.000000  1.000000  1.000000  1.000000
 FoFCou: FMM=F IPFlag=           0 FMFlag=      100000 FMFlg1=           0
         NFxFlg=           0 DoJE=T BraDBF=F KetDBF=T FulRan=T
         wScrn=  0.000000 ICntrl=     500 IOpCl=  0 I1Cent=   200000004 NGrid=           0
         NMat0=    1 NMatS0=      1 NMatT0=    0 NMatD0=    1 NMtDS0=    0 NMtDT0=    0
 Petite list used in FoFCou.
 Gradient too large for Newton-Raphson -- use scaled steepest descent instead.
     Minimum is close to point  4 DX=  8.15D-02 DF= -1.60D-05 DXR=  6.36D-02 DFR=  4.07D-03 which will be used.
 Gradient too large for Newton-Raphson -- use scaled steepest descent instead.
     Accept linear search using points  1 and  2.
 Gradient too large for Newton-Raphson -- use scaled steepest descent instead.
     Accept linear search using points  1 and  2.
 Gradient too large for Newton-Raphson -- use scaled steepest descent instead.
     Accept linear search using points  1 and  2.
 Gradient too large for Newton-Raphson -- use scaled steepest descent instead.
 Gradient too large for Newton-Raphson -- use scaled steepest descent instead.
 LinEq1:  Iter=  0 NonCon=     1 RMS=1.04D-04 Max=4.62D-03 NDo=     1
 AX will form     1 AO Fock derivatives at one time.
 LinEq1:  Iter=  1 NonCon=     1 RMS=2.62D-05 Max=6.55D-04 NDo=     1
 LinEq1:  Iter=  2 NonCon=     1 RMS=2.17D-05 Max=6.33D-04 NDo=     1
 LinEq1:  Iter=  3 NonCon=     1 RMS=6.90D-06 Max=3.55D-04 NDo=     1
 LinEq1:  Iter=  4 NonCon=     1 RMS=3.89D-06 Max=1.68D-04 NDo=     1
 LinEq1:  Iter=  5 NonCon=     1 RMS=1.71D-06 Max=7.40D-05 NDo=     1
 LinEq1:  Iter=  6 NonCon=     1 RMS=6.42D-07 Max=2.37D-05 NDo=     1
 LinEq1:  Iter=  7 NonCon=     1 RMS=2.70D-07 Max=5.72D-06 NDo=     1
 LinEq1:  Iter=  8 NonCon=     1 RMS=1.28D-07 Max=4.24D-06 NDo=     1
 LinEq1:  Iter=  9 NonCon=     1 RMS=3.98D-08 Max=1.13D-06 NDo=     1
 LinEq1:  Iter= 10 NonCon=     1 RMS=1.14D-08 Max=1.71D-07 NDo=     1
 LinEq1:  Iter= 11 NonCon=     0 RMS=3.72D-09 Max=4.97D-08 NDo=     1
 Linear equations converged to 9.894D-09 9.894D-08 after    11 iterations.
 Restarting incremental Fock formation.
     Minimum is close to point  2 DX=  1.38D-03 DF= -2.23D-10 DXR=  1.38D-03 DFR=  1.91D-06 which will be used.
 LinEq1:  Iter=  0 NonCon=     1 RMS=8.21D-07 Max=2.61D-05 NDo=     1
 LinEq1:  Iter=  1 NonCon=     1 RMS=5.86D-07 Max=2.74D-05 NDo=     1
 LinEq1:  Iter=  2 NonCon=     1 RMS=1.74D-07 Max=5.12D-06 NDo=     1
 LinEq1:  Iter=  3 NonCon=     1 RMS=8.77D-08 Max=3.14D-06 NDo=     1
 LinEq1:  Iter=  4 NonCon=     1 RMS=3.45D-08 Max=1.88D-06 NDo=     1
 LinEq1:  Iter=  5 NonCon=     1 RMS=1.44D-08 Max=8.15D-07 NDo=     1
 LinEq1:  Iter=  6 NonCon=     1 RMS=5.11D-09 Max=1.19D-07 NDo=     1
 LinEq1:  Iter=  7 NonCon=     1 RMS=2.39D-09 Max=4.05D-08 NDo=     1
 LinEq1:  Iter=  8 NonCon=     1 RMS=7.78D-10 Max=1.21D-08 NDo=     1
 LinEq1:  Iter=  9 NonCon=     0 RMS=1.82D-10 Max=2.71D-09 NDo=     1
 Linear equations converged to 9.002D-10 9.002D-09 after     9 iterations.
 SCF Done:  E(UwB97XD) =  -193.041317798     a.u. after    9 cycles
            Convg  =    0.1394D-06                    42 Fock formations.
              S**2 =  2.0069                  -V/T =  2.0060
 <Sx>= 0.0000 <Sy>= 0.0000 <Sz>= 1.0000 <S**2>= 2.0069 S= 1.0023
 <L.S>= 0.000000000000E+00
 Annihilation of the first spin contaminant:
 S**2 before annihilation     2.0069,   after     2.0000
 Calling FoFJK, ICntrl=      2127 FMM=F ISym2X=0 I1Cent= 0 IOpClX= 1 NMat=1 NMatS=1 NMatT=0.
 ***** Axes restored to original set *****
 -------------------------------------------------------------------
 Center     Atomic                   Forces (Hartrees/Bohr)
 Number     Number              X              Y              Z
 -------------------------------------------------------------------
      1        6           0.002791111    0.000787090   -0.006505769
      2        1          -0.000679197    0.000817756    0.000817883
      3        1          -0.001064459    0.000905543   -0.000144113
      4        1          -0.002040259    0.000744050    0.002568944
      5        6           0.000923787   -0.004325140    0.000048963
      6        6          -0.002653117    0.000326484   -0.005552244
      7        1           0.002032507    0.000713842    0.002650403
      8        1           0.001252408    0.000757935    0.000039499
      9        1           0.000827267    0.000807463    0.001040153
     10        8          -0.001390047   -0.001535022    0.005036279
 -------------------------------------------------------------------
 Cartesian Forces:  Max     0.006505769 RMS     0.002375148

 GradGradGradGradGradGradGradGradGradGradGradGradGradGradGradGradGradGrad
 Berny optimization.
 Using GEDIIS/GDIIS optimizer.
 FormGI is forming the generalized inverse of G from B-inverse, IUseBI=4.
 Internal  Forces:  Max     0.005305534 RMS     0.001938606
 Search for a local minimum.
 Step number   9 out of a maximum of   46
 All quantities printed in internal units (Hartrees-Bohrs-Radians)
 Mixed Optimization -- RFO/linear search
 Update second derivatives using D2CorX and points    8    9
 DE= -9.34D-04 DEPred=-1.03D-03 R= 9.06D-01
 TightC=F SS=  1.41D+00  RLast= 3.68D-01 DXNew= 2.3897D+00 1.1040D+00
 Trust test= 9.06D-01 RLast= 3.68D-01 DXMaxT set to 1.42D+00
 ITU=  1  1  0  0  1  1  1  1  0
 Use linear search instead of GDIIS.
     Eigenvalues ---    0.00290   0.00703   0.01115   0.06937   0.07033
     Eigenvalues ---    0.07308   0.07341   0.11235   0.15474   0.15996
     Eigenvalues ---    0.15998   0.16015   0.16483   0.17244   0.22500
     Eigenvalues ---    0.31704   0.33597   0.34102   0.34406   0.34443
     Eigenvalues ---    0.34490   0.34496   0.35426   0.42606
 RFO step:  Lambda=-1.54890158D-03 EMin= 2.90231784D-03
 Quartic linear search produced a step of -0.02368.
 Iteration  1 RMS(Cart)=  0.05637401 RMS(Int)=  0.00191474
 Iteration  2 RMS(Cart)=  0.00275410 RMS(Int)=  0.00006444
 Iteration  3 RMS(Cart)=  0.00000562 RMS(Int)=  0.00006427
 Iteration  4 RMS(Cart)=  0.00000000 RMS(Int)=  0.00006427
 Variable       Old X    -DE/DX   Delta X   Delta X   Delta X     New X
                                 (Linear)    (Quad)   (Total)
    R1        2.05605   0.00002  -0.00003   0.00068   0.00065   2.05670
    R2        2.05848   0.00062  -0.00006   0.00262   0.00255   2.06104
    R3        2.07875  -0.00198   0.00009  -0.01029  -0.01021   2.06855
    R4        2.85440   0.00025  -0.00073   0.01165   0.01092   2.86532
    R5        2.85210  -0.00071  -0.00085   0.01417   0.01332   2.86542
    R6        2.48249   0.00518   0.00080   0.00359   0.00439   2.48687
    R7        2.07924  -0.00199   0.00009  -0.01010  -0.01001   2.06923
    R8        2.05889   0.00037  -0.00005   0.00204   0.00199   2.06088
    R9        2.05616   0.00002  -0.00002   0.00068   0.00067   2.05683
    A1        1.88434   0.00106   0.00021   0.00685   0.00706   1.89141
    A2        1.88294   0.00184   0.00012   0.01165   0.01162   1.89456
    A3        1.94142  -0.00087  -0.00031  -0.00113  -0.00152   1.93989
    A4        1.87744   0.00223   0.00045   0.02096   0.02133   1.89877
    A5        1.91442  -0.00084  -0.00042  -0.00248  -0.00295   1.91147
    A6        1.96056  -0.00313  -0.00001  -0.03353  -0.03366   1.92690
    A7        2.09221  -0.00531  -0.00024  -0.02544  -0.02569   2.06651
    A8        1.93670   0.00409   0.00089   0.04320   0.04410   1.98081
    A9        1.96703   0.00102   0.00001   0.00554   0.00550   1.97253
   A10        1.96147  -0.00309   0.00005  -0.03276  -0.03283   1.92864
   A11        1.91553  -0.00097  -0.00035  -0.00271  -0.00309   1.91244
   A12        1.94337  -0.00120  -0.00037  -0.00269  -0.00315   1.94022
   A13        1.87563   0.00232   0.00038   0.02166   0.02197   1.89760
   A14        1.88179   0.00197   0.00012   0.01155   0.01149   1.89328
   A15        1.88308   0.00130   0.00021   0.00744   0.00765   1.89073
    D1       -2.98339  -0.00064   0.00197  -0.10350  -0.10163  -3.08501
    D2       -0.64174  -0.00002   0.00277  -0.07181  -0.06907  -0.71081
    D3        1.21636  -0.00087   0.00216  -0.10970  -0.10754   1.10881
    D4       -2.72519  -0.00024   0.00297  -0.07802  -0.07498  -2.80017
    D5       -0.87065  -0.00109   0.00189  -0.11280  -0.11091  -0.98155
    D6        1.47100  -0.00046   0.00270  -0.08111  -0.07835   1.39265
    D7        0.85919   0.00175  -0.00168   0.12480   0.12305   0.98224
    D8       -1.22687   0.00148  -0.00195   0.12051   0.11850  -1.10837
    D9        2.97248   0.00125  -0.00176   0.11470   0.11298   3.08546
   D10       -1.46978  -0.00010  -0.00285   0.07727   0.07440  -1.39538
   D11        2.72734  -0.00037  -0.00313   0.07298   0.06985   2.79719
   D12        0.64351  -0.00059  -0.00293   0.06717   0.06433   0.70784
         Item               Value     Threshold  Converged?
 Maximum Force            0.005306     0.000002     NO 
 RMS     Force            0.001939     0.000001     NO 
 Maximum Displacement     0.157831     0.000006     NO 
 RMS     Displacement     0.056706     0.000004     NO 
 Predicted change in Energy=-8.674398D-04
 GradGradGradGradGradGradGradGradGradGradGradGradGradGradGradGradGradGrad

                          Input orientation:                          
 ---------------------------------------------------------------------
 Center     Atomic      Atomic             Coordinates (Angstroms)
 Number     Number       Type             X           Y           Z
 ---------------------------------------------------------------------
      1          6           0        1.294366    0.051737   -0.113706
      2          1           0        2.146932    0.124854    0.558830
      3          1           0        1.376705    0.842533   -0.860290
      4          1           0        1.333070   -0.917495   -0.620954
      5          6           0       -0.012156    0.201580    0.641015
      6          6           0       -1.310493    0.051430   -0.127744
      7          1           0       -1.345542   -0.917991   -0.635677
      8          1           0       -1.385693    0.841500   -0.875729
      9          1           0       -2.170550    0.124757    0.535277
     10          8           0       -0.024138   -0.424506    1.798478
 ---------------------------------------------------------------------
                    Distance matrix (angstroms):
                    1          2          3          4          5
     1  C    0.000000
     2  H    1.088357   0.000000
     3  H    1.090653   1.766979   0.000000
     4  H    1.094628   1.772218   1.776762   0.000000
     5  C    1.516264   2.162014   2.143286   2.157435   0.000000
     6  C    2.604897   3.525701   2.895428   2.858408   1.516316
     7  H    2.860408   3.835590   3.249696   2.678652   2.159004
     8  H    2.896052   3.879560   2.762442   3.248176   2.143972
     9  H    3.525925   4.317546   3.878895   3.833863   2.162347
    10  O    2.371014   2.559701   3.261410   2.817571   1.315997
                    6          7          8          9         10
     6  C    0.000000
     7  H    1.094989   0.000000
     8  H    1.090572   1.776245   0.000000
     9  H    1.088426   1.771749   1.766539   0.000000
    10  O    2.364647   2.813316   3.256991   2.550382   0.000000
 Stoichiometry    C3H6O(3)
 Framework group  C1[X(C3H6O)]
 Deg. of freedom    24
 Full point group                 C1      NOp   1
 Largest Abelian subgroup         C1      NOp   1
 Largest concise Abelian subgroup C1      NOp   1
                         Standard orientation:                         
 ---------------------------------------------------------------------
 Center     Atomic      Atomic             Coordinates (Angstroms)
 Number     Number       Type             X           Y           Z
 ---------------------------------------------------------------------
      1          6           0        1.307047   -0.585928    0.039215
      2          1           0        2.159960    0.052086   -0.184386
      3          1           0        1.390280   -1.493488   -0.559894
      4          1           0        1.344146   -0.858233    1.098782
      5          6           0        0.001017    0.114588   -0.281127
      6          6           0       -1.297814   -0.599491    0.038785
      7          1           0       -1.334468   -0.872419    1.098581
      8          1           0       -1.372122   -1.508248   -0.559535
      9          1           0       -2.157525    0.029233   -0.185434
     10          8           0       -0.011471    1.384507    0.063831
 ---------------------------------------------------------------------
 Rotational constants (GHZ):     10.2902090      8.1853453      4.9301133
 Standard basis: Aug-CC-pVTZ (5D, 7F)
 There are   370 symmetry adapted cartesian basis functions of A   symmetry.
 There are   322 symmetry adapted basis functions of A   symmetry.
   322 basis functions,   450 primitive gaussians,   370 cartesian basis functions
    17 alpha electrons       15 beta electrons
       nuclear repulsion energy       117.8076146779 Hartrees.
 NAtoms=   10 NActive=   10 NUniq=   10 SFac= 1.00D+00 NAtFMM=   60 NAOKFM=F Big=F
 Integral buffers will be    131072 words long.
 Raffenetti 2 integral format.
 Two-electron integral symmetry is turned on.
 Nuclear repulsion after empirical dispersion term =      117.8046136169 Hartrees.
 One-electron integrals computed using PRISM.
 NBasis=   322 RedAO= T EigKep=  1.78D-05  NBF=   322
 NBsUse=   322 1.00D-06 EigRej= -1.00D+00 NBFU=   322
 Initial guess from the checkpoint file:  "acetone-wb97-opt.chk"
 B after Tr=     0.000000    0.000000    0.000000
         Rot=    0.999871    0.007839    0.000616   -0.014015 Ang=   1.84 deg.
 Initial guess <Sx>= 0.0000 <Sy>= 0.0000 <Sz>= 1.0000 <S**2>= 2.0069 S= 1.0023
 ExpMin= 2.53D-02 ExpMax= 1.53D+04 ExpMxC= 5.22D+02 IAcc=3 IRadAn=         5 AccDes= 0.00D+00
 Harris functional with IExCor= 4639 and IRadAn=       5 diagonalized for initial guess.
 HarFok:  IExCor= 4639 AccDes= 0.00D+00 IRadAn=         5 IDoV= 1 UseB2=F ITyADJ=14
 ICtDFT=  3500011 ScaDFX=  1.000000  1.000000  1.000000  1.000000
 FoFCou: FMM=F IPFlag=           0 FMFlag=      100000 FMFlg1=           0
         NFxFlg=           0 DoJE=T BraDBF=F KetDBF=T FulRan=T
         wScrn=  0.000000 ICntrl=     500 IOpCl=  0 I1Cent=   200000004 NGrid=           0
         NMat0=    1 NMatS0=      1 NMatT0=    0 NMatD0=    1 NMtDS0=    0 NMtDT0=    0
 Petite list used in FoFCou.
 Gradient too large for Newton-Raphson -- use scaled steepest descent instead.
 Gradient too large for Newton-Raphson -- use scaled steepest descent instead.
     Accept linear search using points  1 and  2.
 Gradient too large for Newton-Raphson -- use scaled steepest descent instead.
     Accept linear search using points  1 and  2.
 Gradient too large for Newton-Raphson -- use scaled steepest descent instead.
     Accept linear search using points  1 and  2.
 Gradient too large for Newton-Raphson -- use scaled steepest descent instead.
 Gradient too large for Newton-Raphson -- use scaled steepest descent instead.
 LinEq1:  Iter=  0 NonCon=     1 RMS=8.03D-05 Max=3.82D-03 NDo=     1
 AX will form     1 AO Fock derivatives at one time.
 LinEq1:  Iter=  1 NonCon=     1 RMS=1.77D-05 Max=6.83D-04 NDo=     1
 LinEq1:  Iter=  2 NonCon=     1 RMS=1.02D-05 Max=2.97D-04 NDo=     1
 LinEq1:  Iter=  3 NonCon=     1 RMS=5.24D-06 Max=2.55D-04 NDo=     1
 LinEq1:  Iter=  4 NonCon=     1 RMS=2.80D-06 Max=1.18D-04 NDo=     1
 LinEq1:  Iter=  5 NonCon=     1 RMS=1.48D-06 Max=6.51D-05 NDo=     1
 LinEq1:  Iter=  6 NonCon=     1 RMS=5.90D-07 Max=1.36D-05 NDo=     1
 LinEq1:  Iter=  7 NonCon=     1 RMS=2.06D-07 Max=5.91D-06 NDo=     1
 LinEq1:  Iter=  8 NonCon=     1 RMS=4.98D-08 Max=1.08D-06 NDo=     1
 LinEq1:  Iter=  9 NonCon=     1 RMS=2.07D-08 Max=5.45D-07 NDo=     1
 LinEq1:  Iter= 10 NonCon=     1 RMS=7.19D-09 Max=2.23D-07 NDo=     1
 LinEq1:  Iter= 11 NonCon=     0 RMS=2.49D-09 Max=7.62D-08 NDo=     1
 Linear equations converged to 9.894D-09 9.894D-08 after    11 iterations.
 Restarting incremental Fock formation.
     Accept linear search using points  1 and  2.
     Minimum is close to point  2 DX= -4.19D-04 DF= -1.34D-11 DXR=  4.19D-04 DFR=  1.75D-07 which will be used.
 LinEq1:  Iter=  0 NonCon=     1 RMS=4.07D-07 Max=9.91D-06 NDo=     1
 LinEq1:  Iter=  1 NonCon=     1 RMS=2.74D-07 Max=8.49D-06 NDo=     1
 LinEq1:  Iter=  2 NonCon=     1 RMS=7.92D-08 Max=4.08D-06 NDo=     1
 LinEq1:  Iter=  3 NonCon=     1 RMS=3.02D-08 Max=1.53D-06 NDo=     1
 LinEq1:  Iter=  4 NonCon=     1 RMS=1.54D-08 Max=6.66D-07 NDo=     1
 LinEq1:  Iter=  5 NonCon=     1 RMS=7.44D-09 Max=2.30D-07 NDo=     1
 LinEq1:  Iter=  6 NonCon=     1 RMS=2.22D-09 Max=7.31D-08 NDo=     1
 LinEq1:  Iter=  7 NonCon=     1 RMS=6.81D-10 Max=1.56D-08 NDo=     1
 LinEq1:  Iter=  8 NonCon=     1 RMS=2.52D-10 Max=7.65D-09 NDo=     1
 LinEq1:  Iter=  9 NonCon=     0 RMS=1.02D-10 Max=2.41D-09 NDo=     1
 Linear equations converged to 5.392D-10 5.392D-09 after     9 iterations.
 SCF Done:  E(UwB97XD) =  -193.042211624     a.u. after    9 cycles
            Convg  =    0.8637D-07                    42 Fock formations.
              S**2 =  2.0069                  -V/T =  2.0061
 <Sx>= 0.0000 <Sy>= 0.0000 <Sz>= 1.0000 <S**2>= 2.0069 S= 1.0023
 <L.S>= 0.000000000000E+00
 Annihilation of the first spin contaminant:
 S**2 before annihilation     2.0069,   after     2.0000
 Calling FoFJK, ICntrl=      2127 FMM=F ISym2X=0 I1Cent= 0 IOpClX= 1 NMat=1 NMatS=1 NMatT=0.
 ***** Axes restored to original set *****
 -------------------------------------------------------------------
 Center     Atomic                   Forces (Hartrees/Bohr)
 Number     Number              X              Y              Z
 -------------------------------------------------------------------
      1        6          -0.002175813    0.001099314    0.001039529
      2        1          -0.000545809    0.000185919    0.000189393
      3        1          -0.001423274   -0.000810210    0.000610113
      4        1           0.000968734   -0.001177780   -0.000711434
      5        6          -0.000276009    0.001927501   -0.001006239
      6        6           0.001737850    0.001017266    0.000530950
      7        1          -0.000767747   -0.001028700   -0.000540692
      8        1           0.001479365   -0.000672398    0.000603646
      9        1           0.000607592    0.000226453    0.000220818
     10        8           0.000395112   -0.000767365   -0.000936084
 -------------------------------------------------------------------
 Cartesian Forces:  Max     0.002175813 RMS     0.000990859

 GradGradGradGradGradGradGradGradGradGradGradGradGradGradGradGradGradGrad
 Berny optimization.
 Using GEDIIS/GDIIS optimizer.
 FormGI is forming the generalized inverse of G from B-inverse, IUseBI=4.
 Internal  Forces:  Max     0.003228617 RMS     0.001112953
 Search for a local minimum.
 Step number  10 out of a maximum of   46
 All quantities printed in internal units (Hartrees-Bohrs-Radians)
 Mixed Optimization -- RFO/linear search
 Update second derivatives using D2CorX and points    9   10
 DE= -8.94D-04 DEPred=-8.67D-04 R= 1.03D+00
 TightC=F SS=  1.41D+00  RLast= 3.38D-01 DXNew= 2.3897D+00 1.0127D+00
 Trust test= 1.03D+00 RLast= 3.38D-01 DXMaxT set to 1.42D+00
 ITU=  1  1  1  0  0  1  1  1  1  0
 Use linear search instead of GDIIS.
     Eigenvalues ---    0.00202   0.00703   0.01179   0.07240   0.07323
     Eigenvalues ---    0.07388   0.07417   0.11680   0.15946   0.15997
     Eigenvalues ---    0.15999   0.16433   0.16828   0.17576   0.22479
     Eigenvalues ---    0.31678   0.32948   0.34387   0.34407   0.34484
     Eigenvalues ---    0.34491   0.34579   0.35678   0.44794
 RFO step:  Lambda=-7.30392670D-04 EMin= 2.02153004D-03
 Quartic linear search produced a step of  0.16308.
 Iteration  1 RMS(Cart)=  0.07354443 RMS(Int)=  0.00309910
 Iteration  2 RMS(Cart)=  0.00308697 RMS(Int)=  0.00045923
 Iteration  3 RMS(Cart)=  0.00000235 RMS(Int)=  0.00045923
 Iteration  4 RMS(Cart)=  0.00000000 RMS(Int)=  0.00045923
 Variable       Old X    -DE/DX   Delta X   Delta X   Delta X     New X
                                 (Linear)    (Quad)   (Total)
    R1        2.05670  -0.00030   0.00011  -0.00079  -0.00069   2.05601
    R2        2.06104  -0.00111   0.00042  -0.00453  -0.00412   2.05692
    R3        2.06855   0.00141  -0.00166   0.00202   0.00036   2.06891
    R4        2.86532  -0.00323   0.00178   0.00062   0.00240   2.86773
    R5        2.86542  -0.00299   0.00217   0.00157   0.00374   2.86917
    R6        2.48687  -0.00046   0.00072  -0.00350  -0.00278   2.48409
    R7        2.06923   0.00119  -0.00163   0.00155  -0.00008   2.06915
    R8        2.06088  -0.00100   0.00033  -0.00422  -0.00389   2.05699
    R9        2.05683  -0.00033   0.00011  -0.00085  -0.00074   2.05609
    A1        1.89141   0.00101   0.00115   0.00770   0.00879   1.90020
    A2        1.89456  -0.00022   0.00190   0.00475   0.00662   1.90118
    A3        1.93989  -0.00065  -0.00025  -0.00316  -0.00345   1.93644
    A4        1.89877   0.00002   0.00348   0.00677   0.01019   1.90896
    A5        1.91147  -0.00182  -0.00048  -0.01847  -0.01902   1.89245
    A6        1.92690   0.00169  -0.00549   0.00294  -0.00259   1.92431
    A7        2.06651  -0.00112  -0.00419  -0.03620  -0.04167   2.02484
    A8        1.98081  -0.00004   0.00719  -0.01413  -0.00866   1.97214
    A9        1.97253   0.00079   0.00090  -0.01559  -0.01622   1.95631
   A10        1.92864   0.00142  -0.00535   0.00178  -0.00362   1.92502
   A11        1.91244  -0.00191  -0.00050  -0.01861  -0.01918   1.89325
   A12        1.94022  -0.00067  -0.00051  -0.00324  -0.00380   1.93642
   A13        1.89760   0.00018   0.00358   0.00737   0.01089   1.90849
   A14        1.89328  -0.00007   0.00187   0.00539   0.00723   1.90051
   A15        1.89073   0.00107   0.00125   0.00792   0.00910   1.89983
    D1       -3.08501  -0.00059  -0.01657  -0.07496  -0.09166   3.10651
    D2       -0.71081  -0.00067  -0.01126  -0.16091  -0.17202  -0.88283
    D3        1.10881  -0.00025  -0.01754  -0.07058  -0.08826   1.02055
    D4       -2.80017  -0.00033  -0.01223  -0.15653  -0.16862  -2.96879
    D5       -0.98155  -0.00017  -0.01809  -0.06910  -0.08734  -1.06889
    D6        1.39265  -0.00025  -0.01278  -0.15505  -0.16770   1.22495
    D7        0.98224  -0.00001   0.02007   0.07026   0.09063   1.07287
    D8       -1.10837   0.00009   0.01932   0.07184   0.09145  -1.01692
    D9        3.08546   0.00042   0.01842   0.07610   0.09480  -3.10292
   D10       -1.39538   0.00041   0.01213   0.15516   0.16702  -1.22836
   D11        2.79719   0.00051   0.01139   0.15674   0.16784   2.96504
   D12        0.70784   0.00083   0.01049   0.16100   0.17119   0.87903
         Item               Value     Threshold  Converged?
 Maximum Force            0.003229     0.000002     NO 
 RMS     Force            0.001113     0.000001     NO 
 Maximum Displacement     0.236589     0.000006     NO 
 RMS     Displacement     0.073957     0.000004     NO 
 Predicted change in Energy=-4.490559D-04
 GradGradGradGradGradGradGradGradGradGradGradGradGradGradGradGradGradGrad

                          Input orientation:                          
 ---------------------------------------------------------------------
 Center     Atomic      Atomic             Coordinates (Angstroms)
 Number     Number       Type             X           Y           Z
 ---------------------------------------------------------------------
      1          6           0        1.279539    0.063090   -0.110761
      2          1           0        2.144238    0.204216    0.534305
      3          1           0        1.288864    0.828529   -0.884578
      4          1           0        1.341834   -0.925521   -0.577018
      5          6           0       -0.011456    0.192321    0.676352
      6          6           0       -1.295167    0.062142   -0.123875
      7          1           0       -1.354782   -0.927880   -0.587778
      8          1           0       -1.296441    0.824944   -0.900401
      9          1           0       -2.166237    0.206262    0.511959
     10          8           0       -0.027893   -0.549703    1.761295
 ---------------------------------------------------------------------
                    Distance matrix (angstroms):
                    1          2          3          4          5
     1  C    0.000000
     2  H    1.087995   0.000000
     3  H    1.088474   1.770497   0.000000
     4  H    1.094818   1.776288   1.781597   0.000000
     5  C    1.517536   2.160402   2.128871   2.156826   0.000000
     6  C    2.574740   3.504697   2.800578   2.852120   1.518297
     7  H    2.854683   3.844978   3.187778   2.696638   2.158101
     8  H    2.799934   3.779148   2.585356   3.182640   2.130152
     9  H    3.504519   4.310534   3.778261   3.843613   2.161088
    10  O    2.364210   2.606156   3.260984   2.735890   1.314524
                    6          7          8          9         10
     6  C    0.000000
     7  H    1.094945   0.000000
     8  H    1.088513   1.781440   0.000000
     9  H    1.088034   1.775995   1.770332   0.000000
    10  O    2.352489   2.724297   3.253229   2.589370   0.000000
 Stoichiometry    C3H6O(3)
 Framework group  C1[X(C3H6O)]
 Deg. of freedom    24
 Full point group                 C1      NOp   1
 Largest Abelian subgroup         C1      NOp   1
 Largest concise Abelian subgroup C1      NOp   1
                         Standard orientation:                         
 ---------------------------------------------------------------------
 Center     Atomic      Atomic             Coordinates (Angstroms)
 Number     Number       Type             X           Y           Z
 ---------------------------------------------------------------------
      1          6           0        1.296479   -0.580351    0.044716
      2          1           0        2.158261   -0.000750   -0.279514
      3          1           0        1.312898   -1.546255   -0.456817
      4          1           0        1.357433   -0.732108    1.127250
      5          6           0        0.001810    0.124966   -0.314834
      6          6           0       -1.278106   -0.608678    0.044065
      7          1           0       -1.339076   -0.758530    1.126992
      8          1           0       -1.272280   -1.576454   -0.454169
      9          1           0       -2.151993   -0.049624   -0.283956
     10          8           0       -0.023292    1.381012    0.072066
 ---------------------------------------------------------------------
 Rotational constants (GHZ):     10.2517360      8.3364080      5.0023743
 Standard basis: Aug-CC-pVTZ (5D, 7F)
 There are   370 symmetry adapted cartesian basis functions of A   symmetry.
 There are   322 symmetry adapted basis functions of A   symmetry.
   322 basis functions,   450 primitive gaussians,   370 cartesian basis functions
    17 alpha electrons       15 beta electrons
       nuclear repulsion energy       118.1622684141 Hartrees.
 NAtoms=   10 NActive=   10 NUniq=   10 SFac= 1.00D+00 NAtFMM=   60 NAOKFM=F Big=F
 Integral buffers will be    131072 words long.
 Raffenetti 2 integral format.
 Two-electron integral symmetry is turned on.
 Nuclear repulsion after empirical dispersion term =      118.1592092780 Hartrees.
 One-electron integrals computed using PRISM.
 NBasis=   322 RedAO= T EigKep=  1.87D-05  NBF=   322
 NBsUse=   322 1.00D-06 EigRej= -1.00D+00 NBFU=   322
 Initial guess from the checkpoint file:  "acetone-wb97-opt.chk"
 B after Tr=     0.000000    0.000000    0.000000
         Rot=    0.999928    0.011544    0.000202   -0.003343 Ang=   1.38 deg.
 Initial guess <Sx>= 0.0000 <Sy>= 0.0000 <Sz>= 1.0000 <S**2>= 2.0070 S= 1.0023
 ExpMin= 2.53D-02 ExpMax= 1.53D+04 ExpMxC= 5.22D+02 IAcc=3 IRadAn=         5 AccDes= 0.00D+00
 Harris functional with IExCor= 4639 and IRadAn=       5 diagonalized for initial guess.
 HarFok:  IExCor= 4639 AccDes= 0.00D+00 IRadAn=         5 IDoV= 1 UseB2=F ITyADJ=14
 ICtDFT=  3500011 ScaDFX=  1.000000  1.000000  1.000000  1.000000
 FoFCou: FMM=F IPFlag=           0 FMFlag=      100000 FMFlg1=           0
         NFxFlg=           0 DoJE=T BraDBF=F KetDBF=T FulRan=T
         wScrn=  0.000000 ICntrl=     500 IOpCl=  0 I1Cent=   200000004 NGrid=           0
         NMat0=    1 NMatS0=      1 NMatT0=    0 NMatD0=    1 NMtDS0=    0 NMtDT0=    0
 Petite list used in FoFCou.
 Gradient too large for Newton-Raphson -- use scaled steepest descent instead.
 Gradient too large for Newton-Raphson -- use scaled steepest descent instead.
     Accept linear search using points  1 and  2.
 Gradient too large for Newton-Raphson -- use scaled steepest descent instead.
     Accept linear search using points  1 and  2.
 Gradient too large for Newton-Raphson -- use scaled steepest descent instead.
     Accept linear search using points  1 and  2.
 Gradient too large for Newton-Raphson -- use scaled steepest descent instead.
 Gradient too large for Newton-Raphson -- use scaled steepest descent instead.
 Gradient too large for Newton-Raphson -- use scaled steepest descent instead.
 Restarting incremental Fock formation.
     Accept linear search using points  1 and  2.
 Gradient too large for Newton-Raphson -- use scaled steepest descent instead.
     Accept linear search using points  1 and  2.
 LinEq1:  Iter=  0 NonCon=     1 RMS=9.54D-05 Max=3.21D-03 NDo=     1
 AX will form     1 AO Fock derivatives at one time.
 LinEq1:  Iter=  1 NonCon=     1 RMS=1.45D-05 Max=4.01D-04 NDo=     1
 LinEq1:  Iter=  2 NonCon=     1 RMS=1.10D-05 Max=5.27D-04 NDo=     1
 LinEq1:  Iter=  3 NonCon=     1 RMS=3.39D-06 Max=1.12D-04 NDo=     1
 LinEq1:  Iter=  4 NonCon=     1 RMS=1.20D-06 Max=4.74D-05 NDo=     1
 LinEq1:  Iter=  5 NonCon=     1 RMS=6.25D-07 Max=3.46D-05 NDo=     1
 LinEq1:  Iter=  6 NonCon=     1 RMS=2.70D-07 Max=1.16D-05 NDo=     1
 LinEq1:  Iter=  7 NonCon=     1 RMS=1.28D-07 Max=4.13D-06 NDo=     1
 LinEq1:  Iter=  8 NonCon=     1 RMS=4.45D-08 Max=1.55D-06 NDo=     1
 LinEq1:  Iter=  9 NonCon=     1 RMS=1.83D-08 Max=5.41D-07 NDo=     1
 LinEq1:  Iter= 10 NonCon=     1 RMS=8.40D-09 Max=3.34D-07 NDo=     1
 LinEq1:  Iter= 11 NonCon=     0 RMS=2.91D-09 Max=7.23D-08 NDo=     1
 Linear equations converged to 9.894D-09 9.894D-08 after    11 iterations.
     Minimum is close to point  2 DX=  6.81D-04 DF= -4.22D-11 DXR=  6.80D-04 DFR=  4.63D-07 which will be used.
 LinEq1:  Iter=  0 NonCon=     1 RMS=2.03D-07 Max=3.71D-06 NDo=     1
 LinEq1:  Iter=  1 NonCon=     1 RMS=1.45D-07 Max=7.36D-06 NDo=     1
 LinEq1:  Iter=  2 NonCon=     1 RMS=6.31D-08 Max=1.97D-06 NDo=     1
 LinEq1:  Iter=  3 NonCon=     1 RMS=3.84D-08 Max=1.42D-06 NDo=     1
 LinEq1:  Iter=  4 NonCon=     1 RMS=1.14D-08 Max=2.99D-07 NDo=     1
 LinEq1:  Iter=  5 NonCon=     1 RMS=4.73D-09 Max=2.56D-07 NDo=     1
 LinEq1:  Iter=  6 NonCon=     1 RMS=2.26D-09 Max=1.33D-07 NDo=     1
 LinEq1:  Iter=  7 NonCon=     1 RMS=1.11D-09 Max=4.09D-08 NDo=     1
 LinEq1:  Iter=  8 NonCon=     1 RMS=3.66D-10 Max=7.19D-09 NDo=     1
 LinEq1:  Iter=  9 NonCon=     1 RMS=9.73D-11 Max=2.96D-09 NDo=     1
 LinEq1:  Iter= 10 NonCon=     0 RMS=3.96D-11 Max=2.06D-09 NDo=     1
 Linear equations converged to 2.212D-10 2.212D-09 after    10 iterations.
 SCF Done:  E(UwB97XD) =  -193.042410904     a.u. after   11 cycles
            Convg  =    0.2184D-07                    48 Fock formations.
              S**2 =  2.0069                  -V/T =  2.0060
 <Sx>= 0.0000 <Sy>= 0.0000 <Sz>= 1.0000 <S**2>= 2.0069 S= 1.0023
 <L.S>= 0.000000000000E+00
 Annihilation of the first spin contaminant:
 S**2 before annihilation     2.0069,   after     2.0000
 Calling FoFJK, ICntrl=      2127 FMM=F ISym2X=0 I1Cent= 0 IOpClX= 1 NMat=1 NMatS=1 NMatT=0.
 ***** Axes restored to original set *****
 -------------------------------------------------------------------
 Center     Atomic                   Forces (Hartrees/Bohr)
 Number     Number              X              Y              Z
 -------------------------------------------------------------------
      1        6          -0.001110515    0.002313208    0.002747077
      2        1           0.000247119   -0.000201940   -0.000309006
      3        1           0.000177448   -0.000386656   -0.000429207
      4        1           0.000942074   -0.000363777   -0.000732499
      5        6          -0.000667253   -0.005635495   -0.001422483
      6        6           0.000789272    0.002545917    0.002060557
      7        1          -0.000805978   -0.000265919   -0.000646803
      8        1          -0.000120533   -0.000302992   -0.000424890
      9        1          -0.000197731   -0.000176601   -0.000320535
     10        8           0.000746097    0.002474255   -0.000522210
 -------------------------------------------------------------------
 Cartesian Forces:  Max     0.005635495 RMS     0.001531638

 GradGradGradGradGradGradGradGradGradGradGradGradGradGradGradGradGradGrad
 Berny optimization.
 Using GEDIIS/GDIIS optimizer.
 FormGI is forming the generalized inverse of G from B-inverse, IUseBI=4.
 Internal  Forces:  Max     0.002704733 RMS     0.000889645
 Search for a local minimum.
 Step number  11 out of a maximum of   46
 All quantities printed in internal units (Hartrees-Bohrs-Radians)
 Mixed Optimization -- En-DIIS/RFO-DIIS
 Update second derivatives using D2CorX and points   10   11
 DE= -1.99D-04 DEPred=-4.49D-04 R= 4.44D-01
 Trust test= 4.44D-01 RLast= 4.74D-01 DXMaxT set to 1.42D+00
 ITU=  0  1  1  1  0  0  1  1  1  1  0
 Use linear search instead of GDIIS.
     Eigenvalues ---    0.00248   0.00703   0.02298   0.07289   0.07334
     Eigenvalues ---    0.07530   0.07550   0.12348   0.15920   0.15997
     Eigenvalues ---    0.15998   0.16186   0.16252   0.16904   0.22383
     Eigenvalues ---    0.31434   0.33078   0.34356   0.34407   0.34478
     Eigenvalues ---    0.34492   0.34594   0.34649   0.43808
 RFO step:  Lambda=-4.11282047D-04 EMin= 2.47953583D-03
 Quartic linear search produced a step of -0.32286.
 Iteration  1 RMS(Cart)=  0.03288402 RMS(Int)=  0.00071372
 Iteration  2 RMS(Cart)=  0.00088016 RMS(Int)=  0.00022697
 Iteration  3 RMS(Cart)=  0.00000027 RMS(Int)=  0.00022697
 Variable       Old X    -DE/DX   Delta X   Delta X   Delta X     New X
                                 (Linear)    (Quad)   (Total)
    R1        2.05601  -0.00001   0.00022  -0.00054  -0.00032   2.05569
    R2        2.05692   0.00003   0.00133  -0.00180  -0.00047   2.05645
    R3        2.06891   0.00069  -0.00012   0.00313   0.00302   2.07192
    R4        2.86773  -0.00056  -0.00078  -0.00493  -0.00570   2.86203
    R5        2.86917  -0.00022  -0.00121  -0.00258  -0.00379   2.86538
    R6        2.48409  -0.00184   0.00090  -0.00553  -0.00464   2.47945
    R7        2.06915   0.00056   0.00003   0.00222   0.00225   2.07140
    R8        2.05699   0.00009   0.00126  -0.00167  -0.00041   2.05658
    R9        2.05609  -0.00005   0.00024  -0.00086  -0.00062   2.05546
    A1        1.90020  -0.00024  -0.00284   0.00322   0.00040   1.90060
    A2        1.90118  -0.00080  -0.00214  -0.00195  -0.00411   1.89707
    A3        1.93644   0.00033   0.00111   0.00021   0.00132   1.93777
    A4        1.90896  -0.00089  -0.00329  -0.00553  -0.00880   1.90016
    A5        1.89245   0.00029   0.00614  -0.00750  -0.00134   1.89111
    A6        1.92431   0.00129   0.00084   0.01136   0.01219   1.93650
    A7        2.02484   0.00270   0.01345   0.01272   0.02554   2.05038
    A8        1.97214  -0.00111   0.00280   0.00893   0.01084   1.98298
    A9        1.95631   0.00035   0.00524   0.01994   0.02451   1.98082
   A10        1.92502   0.00112   0.00117   0.00875   0.00992   1.93494
   A11        1.89325   0.00020   0.00619  -0.00906  -0.00284   1.89041
   A12        1.93642   0.00034   0.00123   0.00008   0.00131   1.93773
   A13        1.90849  -0.00078  -0.00352  -0.00346  -0.00695   1.90154
   A14        1.90051  -0.00070  -0.00233  -0.00049  -0.00284   1.89767
   A15        1.89983  -0.00021  -0.00294   0.00406   0.00114   1.90098
    D1        3.10651  -0.00112   0.02959  -0.09437  -0.06480   3.04172
    D2       -0.88283   0.00096   0.05554  -0.04274   0.01278  -0.87005
    D3        1.02055  -0.00120   0.02850  -0.09374  -0.06524   0.95531
    D4       -2.96879   0.00088   0.05444  -0.04211   0.01233  -2.95646
    D5       -1.06889  -0.00105   0.02820  -0.08913  -0.06091  -1.12980
    D6        1.22495   0.00102   0.05414  -0.03750   0.01666   1.24161
    D7        1.07287   0.00067  -0.02926   0.08600   0.05690   1.12977
    D8       -1.01692   0.00084  -0.02953   0.09060   0.06126  -0.95566
    D9       -3.10292   0.00076  -0.03061   0.09126   0.06086  -3.04207
   D10       -1.22836  -0.00069  -0.05392   0.03994  -0.01419  -1.24255
   D11        2.96504  -0.00052  -0.05419   0.04454  -0.00984   2.95520
   D12        0.87903  -0.00060  -0.05527   0.04520  -0.01024   0.86879
         Item               Value     Threshold  Converged?
 Maximum Force            0.002705     0.000002     NO 
 RMS     Force            0.000890     0.000001     NO 
 Maximum Displacement     0.104156     0.000006     NO 
 RMS     Displacement     0.032862     0.000004     NO 
 Predicted change in Energy=-2.838475D-04
 GradGradGradGradGradGradGradGradGradGradGradGradGradGradGradGradGradGrad

                          Input orientation:                          
 ---------------------------------------------------------------------
 Center     Atomic      Atomic             Coordinates (Angstroms)
 Number     Number       Type             X           Y           Z
 ---------------------------------------------------------------------
      1          6           0        1.286211    0.061266   -0.108499
      2          1           0        2.140620    0.237760    0.541270
      3          1           0        1.274080    0.819873   -0.888630
      4          1           0        1.396951   -0.924963   -0.574561
      5          6           0       -0.012673    0.151957    0.665094
      6          6           0       -1.304519    0.061647   -0.123650
      7          1           0       -1.408960   -0.924760   -0.590134
      8          1           0       -1.282989    0.820757   -0.903187
      9          1           0       -2.165852    0.238100    0.516719
     10          8           0       -0.020368   -0.563238    1.765078
 ---------------------------------------------------------------------
                    Distance matrix (angstroms):
                    1          2          3          4          5
     1  C    0.000000
     2  H    1.087826   0.000000
     3  H    1.088226   1.770413   0.000000
     4  H    1.096414   1.774837   1.777129   0.000000
     5  C    1.514519   2.158556   2.125065   2.164148   0.000000
     6  C    2.590774   3.513135   2.794507   2.911126   1.516292
     7  H    2.910011   3.902698   3.214272   2.805954   2.164379
     8  H    2.794484   3.761309   2.557110   3.215215   2.126147
     9  H    3.512677   4.306542   3.761195   3.903481   2.160004
    10  O    2.368004   2.609440   3.260485   2.759266   1.312070
                    6          7          8          9         10
     6  C    0.000000
     7  H    1.096135   0.000000
     8  H    1.088296   1.777836   0.000000
     9  H    1.087705   1.774894   1.770612   0.000000
    10  O    2.367872   2.757881   3.260260   2.608379   0.000000
 Stoichiometry    C3H6O(3)
 Framework group  C1[X(C3H6O)]
 Deg. of freedom    24
 Full point group                 C1      NOp   1
 Largest Abelian subgroup         C1      NOp   1
 Largest concise Abelian subgroup C1      NOp   1
                         Standard orientation:                         
 ---------------------------------------------------------------------
 Center     Atomic      Atomic             Coordinates (Angstroms)
 Number     Number       Type             X           Y           Z
 ---------------------------------------------------------------------
      1          6           0        1.295415   -0.594589    0.039668
      2          1           0        2.153352   -0.033214   -0.323881
      3          1           0        1.279016   -1.567719   -0.447143
      4          1           0        1.403630   -0.740731    1.120897
      5          6           0        0.000768    0.121979   -0.283114
      6          6           0       -1.295359   -0.595665    0.039660
      7          1           0       -1.402325   -0.741035    1.120835
      8          1           0       -1.278094   -1.568556   -0.447756
      9          1           0       -2.153190   -0.034310   -0.323807
     10          8           0       -0.000916    1.386902    0.065446
 ---------------------------------------------------------------------
 Rotational constants (GHZ):     10.2415121      8.2732473      4.9536310
 Standard basis: Aug-CC-pVTZ (5D, 7F)
 There are   370 symmetry adapted cartesian basis functions of A   symmetry.
 There are   322 symmetry adapted basis functions of A   symmetry.
   322 basis functions,   450 primitive gaussians,   370 cartesian basis functions
    17 alpha electrons       15 beta electrons
       nuclear repulsion energy       117.9989357160 Hartrees.
 NAtoms=   10 NActive=   10 NUniq=   10 SFac= 1.00D+00 NAtFMM=   60 NAOKFM=F Big=F
 Integral buffers will be    131072 words long.
 Raffenetti 2 integral format.
 Two-electron integral symmetry is turned on.
 Nuclear repulsion after empirical dispersion term =      117.9958999387 Hartrees.
 One-electron integrals computed using PRISM.
 NBasis=   322 RedAO= T EigKep=  1.87D-05  NBF=   322
 NBsUse=   322 1.00D-06 EigRej= -1.00D+00 NBFU=   322
 Initial guess from the checkpoint file:  "acetone-wb97-opt.chk"
 B after Tr=     0.000000    0.000000    0.000000
         Rot=    0.999980    0.001005   -0.000254    0.006261 Ang=   0.73 deg.
 Initial guess <Sx>= 0.0000 <Sy>= 0.0000 <Sz>= 1.0000 <S**2>= 2.0068 S= 1.0023
 ExpMin= 2.53D-02 ExpMax= 1.53D+04 ExpMxC= 5.22D+02 IAcc=3 IRadAn=         5 AccDes= 0.00D+00
 Harris functional with IExCor= 4639 and IRadAn=       5 diagonalized for initial guess.
 HarFok:  IExCor= 4639 AccDes= 0.00D+00 IRadAn=         5 IDoV= 1 UseB2=F ITyADJ=14
 ICtDFT=  3500011 ScaDFX=  1.000000  1.000000  1.000000  1.000000
 FoFCou: FMM=F IPFlag=           0 FMFlag=      100000 FMFlg1=           0
         NFxFlg=           0 DoJE=T BraDBF=F KetDBF=T FulRan=T
         wScrn=  0.000000 ICntrl=     500 IOpCl=  0 I1Cent=   200000004 NGrid=           0
         NMat0=    1 NMatS0=      1 NMatT0=    0 NMatD0=    1 NMtDS0=    0 NMtDT0=    0
 Petite list used in FoFCou.
 Gradient too large for Newton-Raphson -- use scaled steepest descent instead.
     Minimum is close to point  4 DX=  7.35D-02 DF= -4.05D-06 DXR=  5.77D-02 DFR=  3.35D-03 which will be used.
 Gradient too large for Newton-Raphson -- use scaled steepest descent instead.
     Accept linear search using points  1 and  2.
 Gradient too large for Newton-Raphson -- use scaled steepest descent instead.
     Accept linear search using points  1 and  2.
 Gradient too large for Newton-Raphson -- use scaled steepest descent instead.
 Gradient too large for Newton-Raphson -- use scaled steepest descent instead.
     Accept linear search using points  1 and  2.
 Gradient too large for Newton-Raphson -- use scaled steepest descent instead.
 Gradient too large for Newton-Raphson -- use scaled steepest descent instead.
 Restarting incremental Fock formation.
 LinEq1:  Iter=  0 NonCon=     1 RMS=4.89D-05 Max=1.28D-03 NDo=     1
 AX will form     1 AO Fock derivatives at one time.
 LinEq1:  Iter=  1 NonCon=     1 RMS=8.24D-06 Max=3.33D-04 NDo=     1
 LinEq1:  Iter=  2 NonCon=     1 RMS=3.85D-06 Max=1.20D-04 NDo=     1
 LinEq1:  Iter=  3 NonCon=     1 RMS=2.30D-06 Max=1.11D-04 NDo=     1
 LinEq1:  Iter=  4 NonCon=     1 RMS=1.27D-06 Max=4.66D-05 NDo=     1
 LinEq1:  Iter=  5 NonCon=     1 RMS=7.05D-07 Max=3.36D-05 NDo=     1
 LinEq1:  Iter=  6 NonCon=     1 RMS=2.42D-07 Max=8.44D-06 NDo=     1
 LinEq1:  Iter=  7 NonCon=     1 RMS=1.03D-07 Max=1.82D-06 NDo=     1
 LinEq1:  Iter=  8 NonCon=     1 RMS=3.68D-08 Max=7.00D-07 NDo=     1
 LinEq1:  Iter=  9 NonCon=     1 RMS=1.44D-08 Max=3.82D-07 NDo=     1
 LinEq1:  Iter= 10 NonCon=     1 RMS=4.91D-09 Max=1.89D-07 NDo=     1
 LinEq1:  Iter= 11 NonCon=     0 RMS=1.90D-09 Max=6.10D-08 NDo=     1
 Linear equations converged to 9.894D-09 9.894D-08 after    11 iterations.
     Accept linear search using points  1 and  2.
     Minimum is close to point  2 DX= -1.37D-04 DF= -5.12D-13 DXR=  1.37D-04 DFR=  1.89D-08 which will be used.
 LinEq1:  Iter=  0 NonCon=     1 RMS=5.32D-08 Max=1.22D-06 NDo=     1
 LinEq1:  Iter=  1 NonCon=     1 RMS=2.93D-08 Max=6.23D-07 NDo=     1
 LinEq1:  Iter=  2 NonCon=     1 RMS=1.02D-08 Max=2.80D-07 NDo=     1
 LinEq1:  Iter=  3 NonCon=     1 RMS=6.51D-09 Max=2.88D-07 NDo=     1
 LinEq1:  Iter=  4 NonCon=     1 RMS=3.10D-09 Max=1.41D-07 NDo=     1
 LinEq1:  Iter=  5 NonCon=     1 RMS=1.28D-09 Max=7.23D-08 NDo=     1
 LinEq1:  Iter=  6 NonCon=     1 RMS=6.43D-10 Max=3.02D-08 NDo=     1
 LinEq1:  Iter=  7 NonCon=     1 RMS=3.09D-10 Max=8.87D-09 NDo=     1
 LinEq1:  Iter=  8 NonCon=     1 RMS=1.15D-10 Max=3.01D-09 NDo=     1
 LinEq1:  Iter=  9 NonCon=     1 RMS=4.20D-11 Max=1.24D-09 NDo=     1
 LinEq1:  Iter= 10 NonCon=     0 RMS=1.78D-11 Max=5.99D-10 NDo=     1
 Linear equations converged to 8.329D-11 8.329D-10 after    10 iterations.
 SCF Done:  E(UwB97XD) =  -193.042695320     a.u. after   10 cycles
            Convg  =    0.1103D-07                    45 Fock formations.
              S**2 =  2.0068                  -V/T =  2.0060
 <Sx>= 0.0000 <Sy>= 0.0000 <Sz>= 1.0000 <S**2>= 2.0068 S= 1.0023
 <L.S>= 0.000000000000E+00
 Annihilation of the first spin contaminant:
 S**2 before annihilation     2.0068,   after     2.0000
 Calling FoFJK, ICntrl=      2127 FMM=F ISym2X=0 I1Cent= 0 IOpClX= 1 NMat=1 NMatS=1 NMatT=0.
 ***** Axes restored to original set *****
 -------------------------------------------------------------------
 Center     Atomic                   Forces (Hartrees/Bohr)
 Number     Number              X              Y              Z
 -------------------------------------------------------------------
      1        6          -0.001581478    0.000008542    0.001209683
      2        1           0.000244383   -0.000089012   -0.000020385
      3        1           0.000200126    0.000133422   -0.000262732
      4        1           0.000497173   -0.000127339   -0.000061366
      5        6          -0.000634815    0.000737859   -0.002505949
      6        6           0.002293980    0.000152844    0.001600703
      7        1          -0.000571688   -0.000179709   -0.000187878
      8        1          -0.000213111    0.000048789   -0.000256979
      9        1          -0.000270928   -0.000079605    0.000014648
     10        8           0.000036358   -0.000605792    0.000470255
 -------------------------------------------------------------------
 Cartesian Forces:  Max     0.002505949 RMS     0.000830249

 GradGradGradGradGradGradGradGradGradGradGradGradGradGradGradGradGradGrad
 Berny optimization.
 Using GEDIIS/GDIIS optimizer.
 FormGI is forming the generalized inverse of G from B-inverse, IUseBI=4.
 Internal  Forces:  Max     0.001660376 RMS     0.000476107
 Search for a local minimum.
 Step number  12 out of a maximum of   46
 All quantities printed in internal units (Hartrees-Bohrs-Radians)
 Mixed Optimization -- En-DIIS/RFO-DIIS
 Swapping is turned off.
 Update second derivatives using D2CorX and points   10   11   12
 DE= -2.84D-04 DEPred=-2.84D-04 R= 1.00D+00
 TightC=F SS=  1.41D+00  RLast= 1.60D-01 DXNew= 2.3897D+00 4.8114D-01
 Trust test= 1.00D+00 RLast= 1.60D-01 DXMaxT set to 1.42D+00
 ITU=  1  0  1  1  1  0  0  1  1  1  1  0
     Eigenvalues ---    0.00234   0.00703   0.02307   0.07222   0.07316
     Eigenvalues ---    0.07528   0.07543   0.11648   0.15819   0.15977
     Eigenvalues ---    0.15998   0.16035   0.16395   0.17045   0.23015
     Eigenvalues ---    0.31277   0.33176   0.34203   0.34407   0.34483
     Eigenvalues ---    0.34492   0.34578   0.34958   0.43651
 En-DIIS/RFO-DIIS IScMMF=        0 using points:    12   11
 RFO step:  Lambda=-1.93337338D-05.
 DidBck=F Rises=F RFO-DIIS coefs:    1.10638   -0.10638
 Iteration  1 RMS(Cart)=  0.01185532 RMS(Int)=  0.00009008
 Iteration  2 RMS(Cart)=  0.00009104 RMS(Int)=  0.00004503
 Iteration  3 RMS(Cart)=  0.00000000 RMS(Int)=  0.00004503
 Variable       Old X    -DE/DX   Delta X   Delta X   Delta X     New X
                                 (Linear)    (Quad)   (Total)
    R1        2.05569   0.00017  -0.00003   0.00054   0.00051   2.05620
    R2        2.05645   0.00028  -0.00005   0.00087   0.00083   2.05728
    R3        2.07192   0.00019   0.00032   0.00077   0.00109   2.07302
    R4        2.86203  -0.00099  -0.00061  -0.00365  -0.00426   2.85777
    R5        2.86538  -0.00166  -0.00040  -0.00661  -0.00701   2.85837
    R6        2.47945   0.00072  -0.00049   0.00371   0.00322   2.48267
    R7        2.07140   0.00030   0.00024   0.00104   0.00128   2.07268
    R8        2.05658   0.00021  -0.00004   0.00060   0.00056   2.05714
    R9        2.05546   0.00021  -0.00007   0.00065   0.00058   2.05604
    A1        1.90060  -0.00018   0.00004  -0.00120  -0.00116   1.89944
    A2        1.89707  -0.00043  -0.00044  -0.00373  -0.00417   1.89290
    A3        1.93777   0.00005   0.00014   0.00008   0.00021   1.93798
    A4        1.90016  -0.00024  -0.00094  -0.00169  -0.00263   1.89753
    A5        1.89111   0.00024  -0.00014   0.00185   0.00171   1.89282
    A6        1.93650   0.00054   0.00130   0.00458   0.00587   1.94237
    A7        2.05038   0.00122   0.00272   0.00687   0.00946   2.05984
    A8        1.98298  -0.00055   0.00115  -0.00581  -0.00483   1.97814
    A9        1.98082  -0.00046   0.00261  -0.00097   0.00151   1.98234
   A10        1.93494   0.00068   0.00106   0.00541   0.00646   1.94140
   A11        1.89041   0.00027  -0.00030   0.00176   0.00145   1.89186
   A12        1.93773   0.00001   0.00014  -0.00029  -0.00015   1.93758
   A13        1.90154  -0.00034  -0.00074  -0.00230  -0.00304   1.89850
   A14        1.89767  -0.00046  -0.00030  -0.00363  -0.00393   1.89374
   A15        1.90098  -0.00018   0.00012  -0.00107  -0.00095   1.90003
    D1        3.04172  -0.00001  -0.00689  -0.01056  -0.01745   3.02427
    D2       -0.87005   0.00000   0.00136  -0.01109  -0.00973  -0.87979
    D3        0.95531   0.00002  -0.00694  -0.01029  -0.01723   0.93808
    D4       -2.95646   0.00004   0.00131  -0.01082  -0.00951  -2.96597
    D5       -1.12980  -0.00015  -0.00648  -0.01213  -0.01860  -1.14841
    D6        1.24161  -0.00014   0.00177  -0.01265  -0.01089   1.23072
    D7        1.12977   0.00012   0.00605   0.01074   0.01684   1.14661
    D8       -0.95566  -0.00004   0.00652   0.00924   0.01579  -0.93987
    D9       -3.04207   0.00000   0.00647   0.00962   0.01613  -3.02593
   D10       -1.24255   0.00014  -0.00151   0.01332   0.01177  -1.23078
   D11        2.95520  -0.00002  -0.00105   0.01181   0.01073   2.96593
   D12        0.86879   0.00003  -0.00109   0.01219   0.01107   0.87986
         Item               Value     Threshold  Converged?
 Maximum Force            0.001660     0.000002     NO 
 RMS     Force            0.000476     0.000001     NO 
 Maximum Displacement     0.034762     0.000006     NO 
 RMS     Displacement     0.011869     0.000004     NO 
 Predicted change in Energy=-2.686974D-05
 GradGradGradGradGradGradGradGradGradGradGradGradGradGradGradGradGradGrad

                          Input orientation:                          
 ---------------------------------------------------------------------
 Center     Atomic      Atomic             Coordinates (Angstroms)
 Number     Number       Type             X           Y           Z
 ---------------------------------------------------------------------
      1          6           0        1.287095    0.061924   -0.107036
      2          1           0        2.137464    0.250203    0.545172
      3          1           0        1.272902    0.815757   -0.892353
      4          1           0        1.415253   -0.924959   -0.568587
      5          6           0       -0.013847    0.144815    0.659533
      6          6           0       -1.305934    0.062650   -0.122557
      7          1           0       -1.427355   -0.923715   -0.586603
      8          1           0       -1.281836    0.817941   -0.906129
      9          1           0       -2.163630    0.249805    0.520172
     10          8           0       -0.017612   -0.576022    1.757888
 ---------------------------------------------------------------------
                    Distance matrix (angstroms):
                    1          2          3          4          5
     1  C    0.000000
     2  H    1.088096   0.000000
     3  H    1.088663   1.770253   0.000000
     4  H    1.096993   1.772866   1.776283   0.000000
     5  C    1.512267   2.156925   2.124673   2.166801   0.000000
     6  C    2.593076   3.512554   2.794665   2.929023   1.512583
     7  H    2.927407   3.920069   3.226552   2.842666   2.166245
     8  H    2.794552   3.757688   2.554776   3.228920   2.124192
     9  H    3.512292   4.301167   3.758361   3.920953   2.156852
    10  O    2.363721   2.607237   3.259793   2.754514   1.313774
                    6          7          8          9         10
     6  C    0.000000
     7  H    1.096813   0.000000
     8  H    1.088591   1.776693   0.000000
     9  H    1.088012   1.773190   1.770501   0.000000
    10  O    2.367224   2.757699   3.261653   2.611383   0.000000
 Stoichiometry    C3H6O(3)
 Framework group  C1[X(C3H6O)]
 Deg. of freedom    24
 Full point group                 C1      NOp   1
 Largest Abelian subgroup         C1      NOp   1
 Largest concise Abelian subgroup C1      NOp   1
                         Standard orientation:                         
 ---------------------------------------------------------------------
 Center     Atomic      Atomic             Coordinates (Angstroms)
 Number     Number       Type             X           Y           Z
 ---------------------------------------------------------------------
      1          6           0        1.293930   -0.596739    0.039114
      2          1           0        2.149699   -0.042631   -0.341120
      3          1           0        1.271965   -1.577176   -0.433588
      4          1           0        1.419313   -0.730082    1.120729
      5          6           0       -0.000404    0.117412   -0.279694
      6          6           0       -1.299135   -0.589283    0.039342
      7          1           0       -1.423345   -0.723000    1.120865
      8          1           0       -1.282797   -1.568847   -0.435229
      9          1           0       -2.151447   -0.029059   -0.339449
     10          8           0        0.006283    1.385307    0.064402
 ---------------------------------------------------------------------
 Rotational constants (GHZ):     10.2790363      8.2570582      4.9538981
 Standard basis: Aug-CC-pVTZ (5D, 7F)
 There are   370 symmetry adapted cartesian basis functions of A   symmetry.
 There are   322 symmetry adapted basis functions of A   symmetry.
   322 basis functions,   450 primitive gaussians,   370 cartesian basis functions
    17 alpha electrons       15 beta electrons
       nuclear repulsion energy       118.0198485420 Hartrees.
 NAtoms=   10 NActive=   10 NUniq=   10 SFac= 1.00D+00 NAtFMM=   60 NAOKFM=F Big=F
 Integral buffers will be    131072 words long.
 Raffenetti 2 integral format.
 Two-electron integral symmetry is turned on.
 Nuclear repulsion after empirical dispersion term =      118.0168247108 Hartrees.
 One-electron integrals computed using PRISM.
 NBasis=   322 RedAO= T EigKep=  1.86D-05  NBF=   322
 NBsUse=   322 1.00D-06 EigRej= -1.00D+00 NBFU=   322
 Initial guess from the checkpoint file:  "acetone-wb97-opt.chk"
 B after Tr=     0.000000    0.000000    0.000000
         Rot=    0.999997    0.001558   -0.000107    0.001926 Ang=   0.28 deg.
 Initial guess <Sx>= 0.0000 <Sy>= 0.0000 <Sz>= 1.0000 <S**2>= 2.0068 S= 1.0023
 ExpMin= 2.53D-02 ExpMax= 1.53D+04 ExpMxC= 5.22D+02 IAcc=3 IRadAn=         5 AccDes= 0.00D+00
 Harris functional with IExCor= 4639 and IRadAn=       5 diagonalized for initial guess.
 HarFok:  IExCor= 4639 AccDes= 0.00D+00 IRadAn=         5 IDoV= 1 UseB2=F ITyADJ=14
 ICtDFT=  3500011 ScaDFX=  1.000000  1.000000  1.000000  1.000000
 FoFCou: FMM=F IPFlag=           0 FMFlag=      100000 FMFlg1=           0
         NFxFlg=           0 DoJE=T BraDBF=F KetDBF=T FulRan=T
         wScrn=  0.000000 ICntrl=     500 IOpCl=  0 I1Cent=   200000004 NGrid=           0
         NMat0=    1 NMatS0=      1 NMatT0=    0 NMatD0=    1 NMtDS0=    0 NMtDT0=    0
 Petite list used in FoFCou.
 Gradient too large for Newton-Raphson -- use scaled steepest descent instead.
 Gradient too large for Newton-Raphson -- use scaled steepest descent instead.
     Accept linear search using points  1 and  2.
 LinEq1:  Iter=  0 NonCon=     1 RMS=4.73D-05 Max=1.26D-03 NDo=     1
 AX will form     1 AO Fock derivatives at one time.
 LinEq1:  Iter=  1 NonCon=     1 RMS=7.62D-06 Max=2.80D-04 NDo=     1
 LinEq1:  Iter=  2 NonCon=     1 RMS=3.26D-06 Max=8.76D-05 NDo=     1
 LinEq1:  Iter=  3 NonCon=     1 RMS=1.71D-06 Max=5.45D-05 NDo=     1
 LinEq1:  Iter=  4 NonCon=     1 RMS=9.41D-07 Max=3.11D-05 NDo=     1
 LinEq1:  Iter=  5 NonCon=     1 RMS=5.71D-07 Max=3.13D-05 NDo=     1
 LinEq1:  Iter=  6 NonCon=     1 RMS=2.35D-07 Max=1.04D-05 NDo=     1
 LinEq1:  Iter=  7 NonCon=     1 RMS=1.05D-07 Max=3.39D-06 NDo=     1
 LinEq1:  Iter=  8 NonCon=     1 RMS=4.65D-08 Max=1.08D-06 NDo=     1
 LinEq1:  Iter=  9 NonCon=     1 RMS=1.85D-08 Max=6.58D-07 NDo=     1
 LinEq1:  Iter= 10 NonCon=     1 RMS=6.02D-09 Max=1.92D-07 NDo=     1
 LinEq1:  Iter= 11 NonCon=     0 RMS=2.55D-09 Max=6.63D-08 NDo=     1
 Linear equations converged to 9.894D-09 9.894D-08 after    11 iterations.
     Accept linear search using points  1 and  2.
     Minimum is close to point  2 DX= -1.33D-04 DF= -5.40D-13 DXR=  1.33D-04 DFR=  1.82D-08 which will be used.
 LinEq1:  Iter=  0 NonCon=     1 RMS=7.51D-08 Max=1.69D-06 NDo=     1
 LinEq1:  Iter=  1 NonCon=     1 RMS=5.97D-08 Max=3.53D-06 NDo=     1
 LinEq1:  Iter=  2 NonCon=     1 RMS=1.63D-08 Max=4.44D-07 NDo=     1
 LinEq1:  Iter=  3 NonCon=     1 RMS=7.96D-09 Max=2.48D-07 NDo=     1
 LinEq1:  Iter=  4 NonCon=     1 RMS=2.61D-09 Max=7.73D-08 NDo=     1
 LinEq1:  Iter=  5 NonCon=     1 RMS=8.46D-10 Max=1.90D-08 NDo=     1
 LinEq1:  Iter=  6 NonCon=     1 RMS=3.84D-10 Max=1.16D-08 NDo=     1
 LinEq1:  Iter=  7 NonCon=     1 RMS=1.61D-10 Max=7.20D-09 NDo=     1
 LinEq1:  Iter=  8 NonCon=     1 RMS=6.44D-11 Max=3.10D-09 NDo=     1
 LinEq1:  Iter=  9 NonCon=     0 RMS=2.62D-11 Max=1.10D-09 NDo=     1
 Linear equations converged to 1.115D-10 1.115D-09 after     9 iterations.
 SCF Done:  E(UwB97XD) =  -193.042729264     a.u. after    5 cycles
            Convg  =    0.9843D-08                    30 Fock formations.
              S**2 =  2.0068                  -V/T =  2.0060
 <Sx>= 0.0000 <Sy>= 0.0000 <Sz>= 1.0000 <S**2>= 2.0068 S= 1.0023
 <L.S>= 0.000000000000E+00
 Annihilation of the first spin contaminant:
 S**2 before annihilation     2.0068,   after     2.0000
 Calling FoFJK, ICntrl=      2127 FMM=F ISym2X=0 I1Cent= 0 IOpClX= 1 NMat=1 NMatS=1 NMatT=0.
 ***** Axes restored to original set *****
 -------------------------------------------------------------------
 Center     Atomic                   Forces (Hartrees/Bohr)
 Number     Number              X              Y              Z
 -------------------------------------------------------------------
      1        6          -0.000492768    0.000029778    0.000109224
      2        1           0.000117345    0.000027169    0.000015553
      3        1           0.000126717    0.000088906   -0.000006385
      4        1           0.000003512    0.000020951    0.000153833
      5        6           0.000047203   -0.000018296   -0.000958713
      6        6           0.000900754   -0.000000118    0.000520712
      7        1          -0.000113225   -0.000031221    0.000064600
      8        1          -0.000197119    0.000055218   -0.000059565
      9        1          -0.000183493    0.000017011   -0.000003150
     10        8          -0.000208926   -0.000189397    0.000163890
 -------------------------------------------------------------------
 Cartesian Forces:  Max     0.000958713 RMS     0.000290199

 GradGradGradGradGradGradGradGradGradGradGradGradGradGradGradGradGradGrad
 Berny optimization.
 Using GEDIIS/GDIIS optimizer.
 FormGI is forming the generalized inverse of G from B-inverse, IUseBI=4.
 Internal  Forces:  Max     0.000620017 RMS     0.000188858
 Search for a local minimum.
 Step number  13 out of a maximum of   46
 All quantities printed in internal units (Hartrees-Bohrs-Radians)
 Mixed Optimization -- En-DIIS/RFO-DIIS
 Swapping is turned off.
 Update second derivatives using D2CorX and points   10   11   12   13
 DE= -3.39D-05 DEPred=-2.69D-05 R= 1.26D+00
 TightC=F SS=  1.41D+00  RLast= 5.24D-02 DXNew= 2.3897D+00 1.5732D-01
 Trust test= 1.26D+00 RLast= 5.24D-02 DXMaxT set to 1.42D+00
 ITU=  1  1  0  1  1  1  0  0  1  1  1  1  0
     Eigenvalues ---    0.00230   0.00704   0.02213   0.07190   0.07242
     Eigenvalues ---    0.07502   0.07513   0.10790   0.15686   0.15997
     Eigenvalues ---    0.16005   0.16304   0.16437   0.17191   0.21245
     Eigenvalues ---    0.30785   0.32381   0.34334   0.34413   0.34485
     Eigenvalues ---    0.34512   0.34617   0.34864   0.43607
 En-DIIS/RFO-DIIS IScMMF=        0 using points:    13   12   11
 RFO step:  Lambda=-3.23277387D-06.
 DidBck=F Rises=F RFO-DIIS coefs:    1.36065   -0.36124    0.00059
 Iteration  1 RMS(Cart)=  0.00456870 RMS(Int)=  0.00001307
 Iteration  2 RMS(Cart)=  0.00001525 RMS(Int)=  0.00000352
 Iteration  3 RMS(Cart)=  0.00000000 RMS(Int)=  0.00000352
 Variable       Old X    -DE/DX   Delta X   Delta X   Delta X     New X
                                 (Linear)    (Quad)   (Total)
    R1        2.05620   0.00011   0.00018   0.00027   0.00045   2.05666
    R2        2.05728   0.00006   0.00030  -0.00006   0.00023   2.05751
    R3        2.07302  -0.00008   0.00039  -0.00040  -0.00001   2.07300
    R4        2.85777  -0.00036  -0.00153  -0.00078  -0.00231   2.85546
    R5        2.85837  -0.00062  -0.00253  -0.00109  -0.00361   2.85475
    R6        2.48267   0.00024   0.00116   0.00047   0.00164   2.48431
    R7        2.07268   0.00001   0.00046  -0.00014   0.00032   2.07300
    R8        2.05714   0.00008   0.00020   0.00006   0.00026   2.05740
    R9        2.05604   0.00015   0.00021   0.00038   0.00059   2.05664
    A1        1.89944  -0.00012  -0.00042  -0.00067  -0.00109   1.89834
    A2        1.89290  -0.00004  -0.00150   0.00002  -0.00148   1.89142
    A3        1.93798   0.00004   0.00008   0.00008   0.00016   1.93814
    A4        1.89753   0.00006  -0.00094   0.00126   0.00032   1.89785
    A5        1.89282   0.00016   0.00062   0.00088   0.00149   1.89431
    A6        1.94237  -0.00010   0.00211  -0.00154   0.00057   1.94294
    A7        2.05984   0.00050   0.00340   0.00141   0.00480   2.06464
    A8        1.97814   0.00002  -0.00175   0.00160  -0.00016   1.97799
    A9        1.98234  -0.00042   0.00053  -0.00174  -0.00121   1.98112
   A10        1.94140   0.00003   0.00232  -0.00076   0.00156   1.94295
   A11        1.89186   0.00025   0.00053   0.00166   0.00218   1.89405
   A12        1.93758   0.00007  -0.00006   0.00045   0.00039   1.93797
   A13        1.89850  -0.00006  -0.00109   0.00056  -0.00054   1.89796
   A14        1.89374  -0.00013  -0.00142  -0.00074  -0.00216   1.89158
   A15        1.90003  -0.00018  -0.00034  -0.00118  -0.00152   1.89851
    D1        3.02427   0.00005  -0.00625   0.00035  -0.00590   3.01836
    D2       -0.87979  -0.00002  -0.00352   0.00113  -0.00239  -0.88218
    D3        0.93808   0.00007  -0.00617   0.00057  -0.00560   0.93249
    D4       -2.96597   0.00000  -0.00344   0.00135  -0.00209  -2.96806
    D5       -1.14841  -0.00004  -0.00667  -0.00061  -0.00729  -1.15569
    D6        1.23072  -0.00012  -0.00394   0.00016  -0.00378   1.22695
    D7        1.14661   0.00014   0.00604   0.00202   0.00807   1.15468
    D8       -0.93987   0.00002   0.00566   0.00074   0.00640  -0.93347
    D9       -3.02593   0.00004   0.00578   0.00087   0.00665  -3.01928
   D10       -1.23078   0.00003   0.00425  -0.00014   0.00411  -1.22667
   D11        2.96593  -0.00008   0.00387  -0.00143   0.00244   2.96836
   D12        0.87986  -0.00007   0.00400  -0.00130   0.00269   0.88255
         Item               Value     Threshold  Converged?
 Maximum Force            0.000620     0.000002     NO 
 RMS     Force            0.000189     0.000001     NO 
 Maximum Displacement     0.012973     0.000006     NO 
 RMS     Displacement     0.004572     0.000004     NO 
 Predicted change in Energy=-4.737544D-06
 GradGradGradGradGradGradGradGradGradGradGradGradGradGradGradGradGradGrad

                          Input orientation:                          
 ---------------------------------------------------------------------
 Center     Atomic      Atomic             Coordinates (Angstroms)
 Number     Number       Type             X           Y           Z
 ---------------------------------------------------------------------
      1          6           0        1.287926    0.062491   -0.106919
      2          1           0        2.136602    0.254304    0.546863
      3          1           0        1.274442    0.815303   -0.893398
      4          1           0        1.421550   -0.924691   -0.566262
      5          6           0       -0.013818    0.141734    0.656258
      6          6           0       -1.306144    0.063016   -0.122088
      7          1           0       -1.434221   -0.923776   -0.583832
      8          1           0       -1.283215    0.816537   -0.907588
      9          1           0       -2.162364    0.254274    0.521929
     10          8           0       -0.018258   -0.580791    1.754537
 ---------------------------------------------------------------------
                    Distance matrix (angstroms):
                    1          2          3          4          5
     1  C    0.000000
     2  H    1.088336   0.000000
     3  H    1.088787   1.769857   0.000000
     4  H    1.096986   1.772111   1.776581   0.000000
     5  C    1.511045   2.156142   2.124793   2.166125   0.000000
     6  C    2.594114   3.512347   2.796476   2.934820   1.510670
     7  H    2.934323   3.926464   3.233741   2.855824   2.165797
     8  H    2.796502   3.758548   2.557697   3.234831   2.124228
     9  H    3.512369   4.299038   3.758928   3.926647   2.155680
    10  O    2.363249   2.607543   3.260631   2.752712   1.314640
                    6          7          8          9         10
     6  C    0.000000
     7  H    1.096983   0.000000
     8  H    1.088729   1.776602   0.000000
     9  H    1.088325   1.772203   1.769905   0.000000
    10  O    2.365345   2.755096   3.261833   2.610334   0.000000
 Stoichiometry    C3H6O(3)
 Framework group  C1[X(C3H6O)]
 Deg. of freedom    24
 Full point group                 C1      NOp   1
 Largest Abelian subgroup         C1      NOp   1
 Largest concise Abelian subgroup C1      NOp   1
                         Standard orientation:                         
 ---------------------------------------------------------------------
 Center     Atomic      Atomic             Coordinates (Angstroms)
 Number     Number       Type             X           Y           Z
 ---------------------------------------------------------------------
      1          6           0        1.295526   -0.594451    0.038975
      2          1           0        2.148965   -0.040205   -0.346936
      3          1           0        1.275477   -1.577302   -0.429063
      4          1           0        1.426479   -0.721822    1.120643
      5          6           0       -0.000473    0.114981   -0.277809
      6          6           0       -1.298584   -0.589720    0.039095
      7          1           0       -1.429342   -0.717546    1.120730
      8          1           0       -1.282214   -1.572136   -0.429865
      9          1           0       -2.150065   -0.031890   -0.345945
     10          8           0        0.003986    1.384505    0.063608
 ---------------------------------------------------------------------
 Rotational constants (GHZ):     10.2982123      8.2499111      4.9543029
 Standard basis: Aug-CC-pVTZ (5D, 7F)
 There are   370 symmetry adapted cartesian basis functions of A   symmetry.
 There are   322 symmetry adapted basis functions of A   symmetry.
   322 basis functions,   450 primitive gaussians,   370 cartesian basis functions
    17 alpha electrons       15 beta electrons
       nuclear repulsion energy       118.0349263216 Hartrees.
 NAtoms=   10 NActive=   10 NUniq=   10 SFac= 1.00D+00 NAtFMM=   60 NAOKFM=F Big=F
 Integral buffers will be    131072 words long.
 Raffenetti 2 integral format.
 Two-electron integral symmetry is turned on.
 Nuclear repulsion after empirical dispersion term =      118.0319083196 Hartrees.
 One-electron integrals computed using PRISM.
 NBasis=   322 RedAO= T EigKep=  1.85D-05  NBF=   322
 NBsUse=   322 1.00D-06 EigRej= -1.00D+00 NBFU=   322
 Initial guess from the checkpoint file:  "acetone-wb97-opt.chk"
 B after Tr=     0.000000    0.000000    0.000000
         Rot=    1.000000    0.000720    0.000031   -0.000649 Ang=   0.11 deg.
 Initial guess <Sx>= 0.0000 <Sy>= 0.0000 <Sz>= 1.0000 <S**2>= 2.0068 S= 1.0023
 LinEq1:  Iter=  0 NonCon=     1 RMS=4.44D-05 Max=1.01D-03 NDo=     1
 AX will form     1 AO Fock derivatives at one time.
 LinEq1:  Iter=  1 NonCon=     1 RMS=7.13D-06 Max=1.52D-04 NDo=     1
 LinEq1:  Iter=  2 NonCon=     1 RMS=6.21D-06 Max=3.31D-04 NDo=     1
 LinEq1:  Iter=  3 NonCon=     1 RMS=2.14D-06 Max=5.83D-05 NDo=     1
 LinEq1:  Iter=  4 NonCon=     1 RMS=1.14D-06 Max=2.98D-05 NDo=     1
 LinEq1:  Iter=  5 NonCon=     1 RMS=4.14D-07 Max=2.14D-05 NDo=     1
 LinEq1:  Iter=  6 NonCon=     1 RMS=1.81D-07 Max=1.06D-05 NDo=     1
 LinEq1:  Iter=  7 NonCon=     1 RMS=6.45D-08 Max=2.53D-06 NDo=     1
 LinEq1:  Iter=  8 NonCon=     1 RMS=2.58D-08 Max=5.64D-07 NDo=     1
 LinEq1:  Iter=  9 NonCon=     1 RMS=9.93D-09 Max=2.39D-07 NDo=     1
 LinEq1:  Iter= 10 NonCon=     1 RMS=4.01D-09 Max=1.78D-07 NDo=     1
 LinEq1:  Iter= 11 NonCon=     0 RMS=1.53D-09 Max=5.65D-08 NDo=     1
 Linear equations converged to 9.894D-09 9.894D-08 after    11 iterations.
     Accept linear search using points  1 and  2.
     Minimum is close to point  2 DX= -5.86D-05 DF= -8.53D-14 DXR=  5.86D-05 DFR=  3.12D-09 which will be used.
 LinEq1:  Iter=  0 NonCon=     1 RMS=2.57D-08 Max=5.93D-07 NDo=     1
 LinEq1:  Iter=  1 NonCon=     1 RMS=1.76D-08 Max=7.53D-07 NDo=     1
 LinEq1:  Iter=  2 NonCon=     1 RMS=7.55D-09 Max=2.68D-07 NDo=     1
 LinEq1:  Iter=  3 NonCon=     1 RMS=4.69D-09 Max=1.45D-07 NDo=     1
 LinEq1:  Iter=  4 NonCon=     1 RMS=1.66D-09 Max=6.47D-08 NDo=     1
 LinEq1:  Iter=  5 NonCon=     1 RMS=5.89D-10 Max=1.32D-08 NDo=     1
 LinEq1:  Iter=  6 NonCon=     1 RMS=2.61D-10 Max=6.90D-09 NDo=     1
 LinEq1:  Iter=  7 NonCon=     1 RMS=1.07D-10 Max=5.62D-09 NDo=     1
 LinEq1:  Iter=  8 NonCon=     1 RMS=4.22D-11 Max=2.20D-09 NDo=     1
 LinEq1:  Iter=  9 NonCon=     1 RMS=1.88D-11 Max=7.91D-10 NDo=     1
 LinEq1:  Iter= 10 NonCon=     0 RMS=8.62D-12 Max=3.03D-10 NDo=     1
 Linear equations converged to 3.832D-11 3.832D-10 after    10 iterations.
 SCF Done:  E(UwB97XD) =  -193.042734655     a.u. after    3 cycles
            Convg  =    0.8661D-08                    24 Fock formations.
              S**2 =  2.0068                  -V/T =  2.0060
 <Sx>= 0.0000 <Sy>= 0.0000 <Sz>= 1.0000 <S**2>= 2.0068 S= 1.0023
 <L.S>= 0.000000000000E+00
 Annihilation of the first spin contaminant:
 S**2 before annihilation     2.0068,   after     2.0000
 Calling FoFJK, ICntrl=      2127 FMM=F ISym2X=0 I1Cent= 0 IOpClX= 1 NMat=1 NMatS=1 NMatT=0.
 ***** Axes restored to original set *****
 -------------------------------------------------------------------
 Center     Atomic                   Forces (Hartrees/Bohr)
 Number     Number              X              Y              Z
 -------------------------------------------------------------------
      1        6          -0.000032786    0.000016797   -0.000063665
      2        1           0.000001821    0.000024257    0.000005851
      3        1           0.000025915    0.000010435    0.000033616
      4        1          -0.000037119    0.000008335    0.000047981
      5        6           0.000231567   -0.000010642   -0.000098675
      6        6           0.000018146   -0.000051350    0.000046096
      7        1           0.000010714   -0.000001586    0.000035889
      8        1          -0.000054519    0.000015018    0.000004114
      9        1          -0.000028221    0.000020598   -0.000007784
     10        8          -0.000135518   -0.000031862   -0.000003423
 -------------------------------------------------------------------
 Cartesian Forces:  Max     0.000231567 RMS     0.000059317

 GradGradGradGradGradGradGradGradGradGradGradGradGradGradGradGradGradGrad
 Berny optimization.
 Using GEDIIS/GDIIS optimizer.
 FormGI is forming the generalized inverse of G from B-inverse, IUseBI=4.
 Internal  Forces:  Max     0.000198620 RMS     0.000052420
 Search for a local minimum.
 Step number  14 out of a maximum of   46
 All quantities printed in internal units (Hartrees-Bohrs-Radians)
 Mixed Optimization -- En-DIIS/RFO-DIIS
 Swapping is turned off.
 Update second derivatives using D2CorX and points   11   12   13   14
 DE= -5.39D-06 DEPred=-4.74D-06 R= 1.14D+00
 TightC=F SS=  1.41D+00  RLast= 1.98D-02 DXNew= 2.3897D+00 5.9324D-02
 Trust test= 1.14D+00 RLast= 1.98D-02 DXMaxT set to 1.42D+00
 ITU=  1  1  1  0  1  1  1  0  0  1  1  1  1  0
     Eigenvalues ---    0.00226   0.00703   0.02197   0.06988   0.07186
     Eigenvalues ---    0.07435   0.07486   0.11410   0.15009   0.15997
     Eigenvalues ---    0.16017   0.16233   0.16509   0.16843   0.19250
     Eigenvalues ---    0.31015   0.32980   0.34338   0.34413   0.34486
     Eigenvalues ---    0.34503   0.34665   0.34820   0.43561
 En-DIIS/RFO-DIIS IScMMF=        0 using points:    14   13   12   11
 RFO step:  Lambda=-2.45573780D-07.
 DidBck=F Rises=F RFO-DIIS coefs:    1.38917   -0.51124    0.11497    0.00710
 Iteration  1 RMS(Cart)=  0.00095825 RMS(Int)=  0.00000471
 Iteration  2 RMS(Cart)=  0.00000064 RMS(Int)=  0.00000468
 Variable       Old X    -DE/DX   Delta X   Delta X   Delta X     New X
                                 (Linear)    (Quad)   (Total)
    R1        2.05666   0.00001   0.00012  -0.00006   0.00006   2.05671
    R2        2.05751  -0.00002  -0.00001  -0.00007  -0.00008   2.05743
    R3        2.07300  -0.00003  -0.00016   0.00007  -0.00009   2.07291
    R4        2.85546  -0.00005  -0.00034  -0.00002  -0.00036   2.85510
    R5        2.85475   0.00001  -0.00052   0.00039  -0.00014   2.85461
    R6        2.48431   0.00002   0.00028  -0.00008   0.00020   2.48451
    R7        2.07300  -0.00001  -0.00005   0.00004  -0.00001   2.07298
    R8        2.05740   0.00001   0.00004  -0.00002   0.00002   2.05742
    R9        2.05664   0.00002   0.00016  -0.00005   0.00011   2.05675
    A1        1.89834  -0.00002  -0.00029  -0.00002  -0.00031   1.89804
    A2        1.89142   0.00003  -0.00004   0.00007   0.00004   1.89146
    A3        1.93814  -0.00001   0.00003  -0.00017  -0.00014   1.93800
    A4        1.89785   0.00004   0.00051   0.00000   0.00050   1.89835
    A5        1.89431   0.00003   0.00038  -0.00009   0.00029   1.89460
    A6        1.94294  -0.00007  -0.00058   0.00021  -0.00037   1.94257
    A7        2.06464   0.00013   0.00053   0.00023   0.00077   2.06541
    A8        1.97799   0.00009   0.00045   0.00029   0.00076   1.97874
    A9        1.98112  -0.00020  -0.00083  -0.00059  -0.00141   1.97971
   A10        1.94295  -0.00005  -0.00025   0.00007  -0.00018   1.94277
   A11        1.89405   0.00007   0.00069  -0.00003   0.00067   1.89472
   A12        1.93797   0.00002   0.00016  -0.00008   0.00008   1.93805
   A13        1.89796   0.00001   0.00021   0.00002   0.00024   1.89820
   A14        1.89158   0.00000  -0.00034   0.00006  -0.00028   1.89130
   A15        1.89851  -0.00005  -0.00048  -0.00005  -0.00054   1.89797
    D1        3.01836   0.00003   0.00029  -0.00078  -0.00049   3.01787
    D2       -0.88218  -0.00003   0.00017  -0.00113  -0.00096  -0.88314
    D3        0.93249   0.00005   0.00039  -0.00060  -0.00021   0.93227
    D4       -2.96806  -0.00002   0.00026  -0.00094  -0.00068  -2.96874
    D5       -1.15569   0.00002  -0.00013  -0.00066  -0.00079  -1.15649
    D6        1.22695  -0.00005  -0.00026  -0.00101  -0.00126   1.22569
    D7        1.15468   0.00005   0.00068   0.00101   0.00169   1.15637
    D8       -0.93347   0.00002   0.00013   0.00095   0.00108  -0.93239
    D9       -3.01928   0.00003   0.00019   0.00108   0.00127  -3.01802
   D10       -1.22667  -0.00001   0.00026   0.00099   0.00126  -1.22541
   D11        2.96836  -0.00004  -0.00029   0.00094   0.00065   2.96902
   D12        0.88255  -0.00003  -0.00023   0.00107   0.00084   0.88339
         Item               Value     Threshold  Converged?
 Maximum Force            0.000199     0.000002     NO 
 RMS     Force            0.000052     0.000001     NO 
 Maximum Displacement     0.002209     0.000006     NO 
 RMS     Displacement     0.000958     0.000004     NO 
 Predicted change in Energy=-3.152628D-07
 GradGradGradGradGradGradGradGradGradGradGradGradGradGradGradGradGradGrad

                          Input orientation:                          
 ---------------------------------------------------------------------
 Center     Atomic      Atomic             Coordinates (Angstroms)
 Number     Number       Type             X           Y           Z
 ---------------------------------------------------------------------
      1          6           0        1.288308    0.062715   -0.107067
      2          1           0        2.136689    0.254808    0.547068
      3          1           0        1.275148    0.815654   -0.893374
      4          1           0        1.422175   -0.924560   -0.566023
      5          6           0       -0.013481    0.141426    0.655709
      6          6           0       -1.306135    0.063060   -0.121984
      7          1           0       -1.435061   -0.924112   -0.582663
      8          1           0       -1.283826    0.816036   -0.908041
      9          1           0       -2.162053    0.255226    0.522265
     10          8           0       -0.019263   -0.581853    1.753611
 ---------------------------------------------------------------------
                    Distance matrix (angstroms):
                    1          2          3          4          5
     1  C    0.000000
     2  H    1.088366   0.000000
     3  H    1.088747   1.769653   0.000000
     4  H    1.096938   1.772121   1.776830   0.000000
     5  C    1.510854   2.155896   2.124807   2.165655   0.000000
     6  C    2.594486   3.512468   2.797224   2.935343   1.510597
     7  H    2.935432   3.927282   3.235516   2.857284   2.165601
     8  H    2.797307   3.759287   2.559016   3.235598   2.124662
     9  H    3.512565   4.298813   3.759316   3.927206   2.155718
    10  O    2.363754   2.608424   3.261143   2.752434   1.314745
                    6          7          8          9         10
     6  C    0.000000
     7  H    1.096976   0.000000
     8  H    1.088741   1.776755   0.000000
     9  H    1.088384   1.772067   1.769623   0.000000
    10  O    2.364278   2.753144   3.261534   2.609303   0.000000
 Stoichiometry    C3H6O(3)
 Framework group  C1[X(C3H6O)]
 Deg. of freedom    24
 Full point group                 C1      NOp   1
 Largest Abelian subgroup         C1      NOp   1
 Largest concise Abelian subgroup C1      NOp   1
                         Standard orientation:                         
 ---------------------------------------------------------------------
 Center     Atomic      Atomic             Coordinates (Angstroms)
 Number     Number       Type             X           Y           Z
 ---------------------------------------------------------------------
      1          6           0        1.296858   -0.592581    0.039060
      2          1           0        2.149242   -0.037179   -0.347605
      3          1           0        1.278569   -1.575710   -0.428374
      4          1           0        1.428155   -0.718511    1.120806
      5          6           0       -0.000174    0.114537   -0.277753
      6          6           0       -1.297628   -0.591250    0.039073
      7          1           0       -1.429129   -0.717267    1.120823
      8          1           0       -1.280446   -1.574366   -0.428414
      9          1           0       -2.149570   -0.035007   -0.347409
     10          8           0        0.001106    1.384225    0.063488
 ---------------------------------------------------------------------
 Rotational constants (GHZ):     10.3027576      8.2475237      4.9544609
 Standard basis: Aug-CC-pVTZ (5D, 7F)
 There are   370 symmetry adapted cartesian basis functions of A   symmetry.
 There are   322 symmetry adapted basis functions of A   symmetry.
   322 basis functions,   450 primitive gaussians,   370 cartesian basis functions
    17 alpha electrons       15 beta electrons
       nuclear repulsion energy       118.0369040461 Hartrees.
 NAtoms=   10 NActive=   10 NUniq=   10 SFac= 1.00D+00 NAtFMM=   60 NAOKFM=F Big=F
 Integral buffers will be    131072 words long.
 Raffenetti 2 integral format.
 Two-electron integral symmetry is turned on.
 Nuclear repulsion after empirical dispersion term =      118.0338869707 Hartrees.
 One-electron integrals computed using PRISM.
 NBasis=   322 RedAO= T EigKep=  1.85D-05  NBF=   322
 NBsUse=   322 1.00D-06 EigRej= -1.00D+00 NBFU=   322
 Initial guess from the checkpoint file:  "acetone-wb97-opt.chk"
 B after Tr=     0.000000    0.000000    0.000000
         Rot=    1.000000    0.000171    0.000041   -0.000783 Ang=   0.09 deg.
 Initial guess <Sx>= 0.0000 <Sy>= 0.0000 <Sz>= 1.0000 <S**2>= 2.0068 S= 1.0023
 LinEq1:  Iter=  0 NonCon=     1 RMS=1.04D-05 Max=3.19D-04 NDo=     1
 AX will form     1 AO Fock derivatives at one time.
 LinEq1:  Iter=  1 NonCon=     1 RMS=2.23D-06 Max=8.07D-05 NDo=     1
 LinEq1:  Iter=  2 NonCon=     1 RMS=1.61D-06 Max=7.49D-05 NDo=     1
 LinEq1:  Iter=  3 NonCon=     1 RMS=6.38D-07 Max=2.04D-05 NDo=     1
 LinEq1:  Iter=  4 NonCon=     1 RMS=4.13D-07 Max=1.59D-05 NDo=     1
 LinEq1:  Iter=  5 NonCon=     1 RMS=2.13D-07 Max=1.15D-05 NDo=     1
 LinEq1:  Iter=  6 NonCon=     1 RMS=1.05D-07 Max=4.55D-06 NDo=     1
 LinEq1:  Iter=  7 NonCon=     1 RMS=2.57D-08 Max=6.75D-07 NDo=     1
 LinEq1:  Iter=  8 NonCon=     1 RMS=8.79D-09 Max=2.07D-07 NDo=     1
 LinEq1:  Iter=  9 NonCon=     0 RMS=3.65D-09 Max=7.94D-08 NDo=     1
 Linear equations converged to 9.894D-09 9.894D-08 after     9 iterations.
     Accept linear search using points  1 and  2.
     Minimum is close to point  2 DX= -4.62D-04 DF= -3.13D-13 DXR=  4.62D-04 DFR=  2.08D-07 which will be used.
 LinEq1:  Iter=  0 NonCon=     1 RMS=2.39D-08 Max=5.57D-07 NDo=     1
 LinEq1:  Iter=  1 NonCon=     1 RMS=1.34D-08 Max=5.32D-07 NDo=     1
 LinEq1:  Iter=  2 NonCon=     1 RMS=4.49D-09 Max=1.67D-07 NDo=     1
 LinEq1:  Iter=  3 NonCon=     1 RMS=1.67D-09 Max=4.11D-08 NDo=     1
 LinEq1:  Iter=  4 NonCon=     1 RMS=1.01D-09 Max=3.18D-08 NDo=     1
 LinEq1:  Iter=  5 NonCon=     1 RMS=6.32D-10 Max=3.31D-08 NDo=     1
 LinEq1:  Iter=  6 NonCon=     1 RMS=3.10D-10 Max=1.56D-08 NDo=     1
 LinEq1:  Iter=  7 NonCon=     1 RMS=1.57D-10 Max=5.53D-09 NDo=     1
 LinEq1:  Iter=  8 NonCon=     1 RMS=5.66D-11 Max=1.67D-09 NDo=     1
 LinEq1:  Iter=  9 NonCon=     0 RMS=1.85D-11 Max=6.88D-10 NDo=     1
 Linear equations converged to 7.836D-11 7.836D-10 after     9 iterations.
 SCF Done:  E(UwB97XD) =  -193.042735098     a.u. after    3 cycles
            Convg  =    0.1649D-07                    21 Fock formations.
              S**2 =  2.0068                  -V/T =  2.0060
 <Sx>= 0.0000 <Sy>= 0.0000 <Sz>= 1.0000 <S**2>= 2.0068 S= 1.0023
 <L.S>= 0.000000000000E+00
 Annihilation of the first spin contaminant:
 S**2 before annihilation     2.0068,   after     2.0000
 Calling FoFJK, ICntrl=      2127 FMM=F ISym2X=0 I1Cent= 0 IOpClX= 1 NMat=1 NMatS=1 NMatT=0.
 ***** Axes restored to original set *****
 -------------------------------------------------------------------
 Center     Atomic                   Forces (Hartrees/Bohr)
 Number     Number              X              Y              Z
 -------------------------------------------------------------------
      1        6          -0.000015001    0.000002554    0.000011664
      2        1          -0.000003492    0.000002038    0.000003661
      3        1           0.000000737   -0.000004367   -0.000001740
      4        1           0.000001137    0.000003768   -0.000006282
      5        6           0.000111185    0.000017086    0.000004673
      6        6          -0.000082460   -0.000033221   -0.000009806
      7        1           0.000010723    0.000009605    0.000003952
      8        1           0.000004368    0.000001209    0.000000055
      9        1           0.000009852    0.000004330    0.000003500
     10        8          -0.000037050   -0.000003003   -0.000009678
 -------------------------------------------------------------------
 Cartesian Forces:  Max     0.000111185 RMS     0.000027687

 GradGradGradGradGradGradGradGradGradGradGradGradGradGradGradGradGradGrad
 Berny optimization.
 Using GEDIIS/GDIIS optimizer.
 FormGI is forming the generalized inverse of G from B-inverse, IUseBI=4.
 Internal  Forces:  Max     0.000053893 RMS     0.000015944
 Search for a local minimum.
 Step number  15 out of a maximum of   46
 All quantities printed in internal units (Hartrees-Bohrs-Radians)
 Mixed Optimization -- En-DIIS/RFO-DIIS
 Swapping is turned off.
 Update second derivatives using D2CorX and points   11   12   13   14   15
 DE= -4.43D-07 DEPred=-3.15D-07 R= 1.41D+00
 Trust test= 1.41D+00 RLast= 4.14D-03 DXMaxT set to 1.42D+00
 ITU=  0  1  1  1  0  1  1  1  0  0  1  1  1  1  0
     Eigenvalues ---    0.00226   0.00702   0.02188   0.06953   0.07188
     Eigenvalues ---    0.07369   0.07483   0.11387   0.11842   0.15937
     Eigenvalues ---    0.15998   0.16040   0.16383   0.17246   0.18336
     Eigenvalues ---    0.31084   0.33367   0.34294   0.34418   0.34488
     Eigenvalues ---    0.34556   0.34570   0.35018   0.43535
 En-DIIS/RFO-DIIS IScMMF=        0 using points:    15   14   13   12   11
 RFO step:  Lambda=-2.24548161D-08.
 DidBck=F Rises=F RFO-DIIS coefs:    1.51342   -0.67124    0.19808   -0.03855   -0.00171
 Iteration  1 RMS(Cart)=  0.00021300 RMS(Int)=  0.00000120
 Iteration  2 RMS(Cart)=  0.00000004 RMS(Int)=  0.00000120
 Variable       Old X    -DE/DX   Delta X   Delta X   Delta X     New X
                                 (Linear)    (Quad)   (Total)
    R1        2.05671   0.00000  -0.00002   0.00003   0.00000   2.05672
    R2        2.05743   0.00000  -0.00004   0.00003  -0.00001   2.05742
    R3        2.07291   0.00000   0.00000  -0.00001  -0.00001   2.07290
    R4        2.85510  -0.00002   0.00000  -0.00010  -0.00010   2.85500
    R5        2.85461   0.00005   0.00021   0.00003   0.00024   2.85485
    R6        2.48451  -0.00001  -0.00003   0.00003   0.00000   2.48451
    R7        2.07298  -0.00001   0.00000  -0.00005  -0.00005   2.07293
    R8        2.05742   0.00000  -0.00001   0.00001   0.00001   2.05743
    R9        2.05675   0.00000  -0.00001   0.00000  -0.00001   2.05673
    A1        1.89804   0.00000  -0.00003   0.00003  -0.00001   1.89803
    A2        1.89146   0.00000   0.00008  -0.00003   0.00005   1.89150
    A3        1.93800  -0.00001  -0.00009   0.00000  -0.00009   1.93791
    A4        1.89835  -0.00001   0.00009  -0.00011  -0.00002   1.89833
    A5        1.89460   0.00000  -0.00002   0.00005   0.00003   1.89463
    A6        1.94257   0.00001  -0.00002   0.00006   0.00004   1.94261
    A7        2.06541   0.00003   0.00007   0.00009   0.00015   2.06556
    A8        1.97874   0.00002   0.00024   0.00005   0.00028   1.97903
    A9        1.97971  -0.00005  -0.00043  -0.00010  -0.00053   1.97918
   A10        1.94277  -0.00001  -0.00006  -0.00003  -0.00009   1.94269
   A11        1.89472   0.00000   0.00005  -0.00006  -0.00001   1.89471
   A12        1.93805  -0.00001  -0.00002  -0.00006  -0.00009   1.93796
   A13        1.89820   0.00000   0.00007  -0.00001   0.00006   1.89826
   A14        1.89130   0.00001   0.00003   0.00008   0.00012   1.89142
   A15        1.89797   0.00001  -0.00007   0.00008   0.00001   1.89799
    D1        3.01787   0.00001  -0.00013   0.00033   0.00019   3.01806
    D2       -0.88314  -0.00001  -0.00049   0.00033  -0.00016  -0.88330
    D3        0.93227   0.00001  -0.00003   0.00026   0.00023   0.93251
    D4       -2.96874  -0.00001  -0.00038   0.00026  -0.00012  -2.96886
    D5       -1.15649   0.00001  -0.00011   0.00033   0.00022  -1.15627
    D6        1.22569  -0.00001  -0.00046   0.00033  -0.00013   1.22555
    D7        1.15637   0.00001   0.00037  -0.00034   0.00003   1.15640
    D8       -0.93239   0.00001   0.00028  -0.00027   0.00002  -0.93238
    D9       -3.01802   0.00001   0.00035  -0.00030   0.00006  -3.01796
   D10       -1.22541  -0.00001   0.00045  -0.00040   0.00005  -1.22536
   D11        2.96902  -0.00001   0.00037  -0.00033   0.00003   2.96905
   D12        0.88339  -0.00001   0.00043  -0.00036   0.00007   0.88347
         Item               Value     Threshold  Converged?
 Maximum Force            0.000054     0.000002     NO 
 RMS     Force            0.000016     0.000001     NO 
 Maximum Displacement     0.000691     0.000006     NO 
 RMS     Displacement     0.000213     0.000004     NO 
 Predicted change in Energy=-2.842495D-08
 GradGradGradGradGradGradGradGradGradGradGradGradGradGradGradGradGradGrad

                          Input orientation:                          
 ---------------------------------------------------------------------
 Center     Atomic      Atomic             Coordinates (Angstroms)
 Number     Number       Type             X           Y           Z
 ---------------------------------------------------------------------
      1          6           0        1.288414    0.062743   -0.107099
      2          1           0        2.136731    0.254750    0.547147
      3          1           0        1.275374    0.815748   -0.893337
      4          1           0        1.422250   -0.924487   -0.566147
      5          6           0       -0.013348    0.141495    0.655615
      6          6           0       -1.306209    0.063026   -0.121971
      7          1           0       -1.435109   -0.924211   -0.582456
      8          1           0       -1.283994    0.815914   -0.908119
      9          1           0       -2.161979    0.255316    0.522425
     10          8           0       -0.019629   -0.581892    1.753442
 ---------------------------------------------------------------------
                    Distance matrix (angstroms):
                    1          2          3          4          5
     1  C    0.000000
     2  H    1.088368   0.000000
     3  H    1.088741   1.769646   0.000000
     4  H    1.096932   1.772147   1.776807   0.000000
     5  C    1.510800   2.155790   2.124776   2.165631   0.000000
     6  C    2.594665   3.512593   2.797528   2.935466   1.510724
     7  H    2.935578   3.927339   3.235865   2.857406   2.165630
     8  H    2.797532   3.759529   2.559411   3.235692   2.124770
     9  H    3.512633   4.298780   3.759503   3.927292   2.155762
    10  O    2.363926   2.608641   3.261268   2.752613   1.314744
                    6          7          8          9         10
     6  C    0.000000
     7  H    1.096950   0.000000
     8  H    1.088744   1.776775   0.000000
     9  H    1.088377   1.772113   1.769628   0.000000
    10  O    2.363975   2.752668   3.261347   2.608827   0.000000
 Stoichiometry    C3H6O(3)
 Framework group  C1[X(C3H6O)]
 Deg. of freedom    24
 Full point group                 C1      NOp   1
 Largest Abelian subgroup         C1      NOp   1
 Largest concise Abelian subgroup C1      NOp   1
                         Standard orientation:                         
 ---------------------------------------------------------------------
 Center     Atomic      Atomic             Coordinates (Angstroms)
 Number     Number       Type             X           Y           Z
 ---------------------------------------------------------------------
      1          6           0        1.297294   -0.591960    0.039086
      2          1           0        2.149365   -0.036043   -0.347535
      3          1           0        1.279598   -1.575074   -0.428385
      4          1           0        1.428593   -0.717880    1.120828
      5          6           0       -0.000034    0.114465   -0.277810
      6          6           0       -1.297371   -0.591780    0.039080
      7          1           0       -1.428813   -0.717605    1.120833
      8          1           0       -1.279813   -1.574967   -0.428249
      9          1           0       -2.149415   -0.035854   -0.347612
     10          8           0        0.000144    1.384134    0.063497
 ---------------------------------------------------------------------
 Rotational constants (GHZ):     10.3039181      8.2465495      4.9544224
 Standard basis: Aug-CC-pVTZ (5D, 7F)
 There are   370 symmetry adapted cartesian basis functions of A   symmetry.
 There are   322 symmetry adapted basis functions of A   symmetry.
   322 basis functions,   450 primitive gaussians,   370 cartesian basis functions
    17 alpha electrons       15 beta electrons
       nuclear repulsion energy       118.0363775865 Hartrees.
 NAtoms=   10 NActive=   10 NUniq=   10 SFac= 1.00D+00 NAtFMM=   60 NAOKFM=F Big=F
 Integral buffers will be    131072 words long.
 Raffenetti 2 integral format.
 Two-electron integral symmetry is turned on.
 Nuclear repulsion after empirical dispersion term =      118.0333606454 Hartrees.
 One-electron integrals computed using PRISM.
 NBasis=   322 RedAO= T EigKep=  1.85D-05  NBF=   322
 NBsUse=   322 1.00D-06 EigRej= -1.00D+00 NBFU=   322
 Initial guess from the checkpoint file:  "acetone-wb97-opt.chk"
 B after Tr=     0.000000    0.000000    0.000000
         Rot=    1.000000    0.000011    0.000013   -0.000259 Ang=   0.03 deg.
 Initial guess <Sx>= 0.0000 <Sy>= 0.0000 <Sz>= 1.0000 <S**2>= 2.0068 S= 1.0023
 LinEq1:  Iter=  0 NonCon=     1 RMS=2.87D-06 Max=1.34D-04 NDo=     1
 AX will form     1 AO Fock derivatives at one time.
 LinEq1:  Iter=  1 NonCon=     1 RMS=7.80D-07 Max=2.90D-05 NDo=     1
 LinEq1:  Iter=  2 NonCon=     1 RMS=5.14D-07 Max=2.33D-05 NDo=     1
 LinEq1:  Iter=  3 NonCon=     1 RMS=1.35D-07 Max=4.75D-06 NDo=     1
 LinEq1:  Iter=  4 NonCon=     1 RMS=5.78D-08 Max=3.14D-06 NDo=     1
 LinEq1:  Iter=  5 NonCon=     1 RMS=2.27D-08 Max=1.25D-06 NDo=     1
 LinEq1:  Iter=  6 NonCon=     1 RMS=7.66D-09 Max=2.06D-07 NDo=     1
 LinEq1:  Iter=  7 NonCon=     1 RMS=5.34D-09 Max=1.37D-07 NDo=     1
 LinEq1:  Iter=  8 NonCon=     0 RMS=1.96D-09 Max=3.42D-08 NDo=     1
 Linear equations converged to 3.892D-09 3.892D-08 after     8 iterations.
     Accept linear search using points  2 and  3.
     Minimum is close to point  2 DX=  3.83D-04 DF= -2.84D-14 DXR=  3.83D-04 DFR=  2.57D-07 which will be used.
 LinEq1:  Iter=  0 NonCon=     1 RMS=1.44D-08 Max=2.49D-07 NDo=     1
 LinEq1:  Iter=  1 NonCon=     1 RMS=7.86D-09 Max=2.16D-07 NDo=     1
 LinEq1:  Iter=  2 NonCon=     1 RMS=3.94D-09 Max=8.52D-08 NDo=     1
 LinEq1:  Iter=  3 NonCon=     1 RMS=2.12D-09 Max=7.70D-08 NDo=     1
 LinEq1:  Iter=  4 NonCon=     1 RMS=1.07D-09 Max=6.42D-08 NDo=     1
 LinEq1:  Iter=  5 NonCon=     1 RMS=4.23D-10 Max=1.95D-08 NDo=     1
 LinEq1:  Iter=  6 NonCon=     1 RMS=1.58D-10 Max=4.03D-09 NDo=     1
 LinEq1:  Iter=  7 NonCon=     1 RMS=6.18D-11 Max=1.34D-09 NDo=     1
 LinEq1:  Iter=  8 NonCon=     1 RMS=2.96D-11 Max=1.16D-09 NDo=     1
 LinEq1:  Iter=  9 NonCon=     1 RMS=1.05D-11 Max=4.02D-10 NDo=     1
 LinEq1:  Iter= 10 NonCon=     0 RMS=3.79D-12 Max=1.38D-10 NDo=     1
 Linear equations converged to 2.104D-11 2.104D-10 after    10 iterations.
 SCF Done:  E(UwB97XD) =  -193.042735139     a.u. after    3 cycles
            Convg  =    0.2612D-08                    22 Fock formations.
              S**2 =  2.0068                  -V/T =  2.0060
 <Sx>= 0.0000 <Sy>= 0.0000 <Sz>= 1.0000 <S**2>= 2.0068 S= 1.0023
 <L.S>= 0.000000000000E+00
 Annihilation of the first spin contaminant:
 S**2 before annihilation     2.0068,   after     2.0000
 Calling FoFJK, ICntrl=      2127 FMM=F ISym2X=0 I1Cent= 0 IOpClX= 1 NMat=1 NMatS=1 NMatT=0.
 ***** Axes restored to original set *****
 -------------------------------------------------------------------
 Center     Atomic                   Forces (Hartrees/Bohr)
 Number     Number              X              Y              Z
 -------------------------------------------------------------------
      1        6          -0.000013307    0.000005043    0.000013889
      2        1           0.000000202   -0.000001272   -0.000000855
      3        1           0.000000589   -0.000001787   -0.000004127
      4        1           0.000003764   -0.000001048   -0.000005065
      5        6           0.000026842    0.000001294    0.000001219
      6        6          -0.000026950   -0.000005533   -0.000004741
      7        1           0.000003299    0.000002705   -0.000000263
      8        1           0.000004738    0.000000043   -0.000000225
      9        1           0.000005440    0.000000028    0.000001006
     10        8          -0.000004618    0.000000528   -0.000000839
 -------------------------------------------------------------------
 Cartesian Forces:  Max     0.000026950 RMS     0.000008279

 GradGradGradGradGradGradGradGradGradGradGradGradGradGradGradGradGradGrad
 Berny optimization.
 Using GEDIIS/GDIIS optimizer.
 FormGI is forming the generalized inverse of G from B-inverse, IUseBI=4.
 Internal  Forces:  Max     0.000013861 RMS     0.000003945
 Search for a local minimum.
 Step number  16 out of a maximum of   46
 All quantities printed in internal units (Hartrees-Bohrs-Radians)
 Mixed Optimization -- En-DIIS/RFO-DIIS
 Swapping is turned off.
 Update second derivatives using D2CorX and points   11   12   13   14   15
                                                     16
 DE= -4.04D-08 DEPred=-2.84D-08 R= 1.42D+00
 Trust test= 1.42D+00 RLast= 8.43D-04 DXMaxT set to 1.42D+00
 ITU=  0  0  1  1  1  0  1  1  1  0  0  1  1  1  1  0
     Eigenvalues ---    0.00226   0.00704   0.02254   0.07170   0.07184
     Eigenvalues ---    0.07391   0.07486   0.09267   0.11438   0.15686
     Eigenvalues ---    0.15998   0.16043   0.16370   0.17285   0.18225
     Eigenvalues ---    0.30195   0.31118   0.34329   0.34420   0.34488
     Eigenvalues ---    0.34505   0.34684   0.34844   0.43544
 En-DIIS/RFO-DIIS IScMMF=        0 using points:    16   15   14   13   12
 RFO step:  Lambda=-1.40689208D-09.
 DidBck=F Rises=F RFO-DIIS coefs:    1.36887   -0.46162    0.10636   -0.01497    0.00136
 Iteration  1 RMS(Cart)=  0.00004979 RMS(Int)=  0.00000003
 Iteration  2 RMS(Cart)=  0.00000000 RMS(Int)=  0.00000003
 Variable       Old X    -DE/DX   Delta X   Delta X   Delta X     New X
                                 (Linear)    (Quad)   (Total)
    R1        2.05672   0.00000   0.00000   0.00000   0.00000   2.05672
    R2        2.05742   0.00000   0.00000   0.00000   0.00001   2.05743
    R3        2.07290   0.00000   0.00000   0.00001   0.00001   2.07291
    R4        2.85500  -0.00001  -0.00003  -0.00002  -0.00005   2.85495
    R5        2.85485   0.00001   0.00006   0.00001   0.00007   2.85493
    R6        2.48451   0.00000   0.00000   0.00000   0.00000   2.48450
    R7        2.07293   0.00000  -0.00001   0.00000  -0.00001   2.07292
    R8        2.05743   0.00000   0.00000   0.00000   0.00000   2.05743
    R9        2.05673   0.00000  -0.00001  -0.00001  -0.00001   2.05672
    A1        1.89803   0.00000   0.00001  -0.00001   0.00001   1.89804
    A2        1.89150   0.00000   0.00000  -0.00001  -0.00002   1.89149
    A3        1.93791   0.00000  -0.00002   0.00002   0.00000   1.93791
    A4        1.89833  -0.00001  -0.00005  -0.00001  -0.00006   1.89828
    A5        1.89463   0.00000   0.00000   0.00001   0.00001   1.89464
    A6        1.94261   0.00001   0.00005   0.00000   0.00005   1.94266
    A7        2.06556   0.00000   0.00004  -0.00001   0.00002   2.06559
    A8        1.97903   0.00000   0.00004   0.00003   0.00007   1.97909
    A9        1.97918  -0.00001  -0.00008   0.00001  -0.00008   1.97910
   A10        1.94269   0.00000   0.00000  -0.00001  -0.00002   1.94267
   A11        1.89471  -0.00001  -0.00004  -0.00002  -0.00005   1.89465
   A12        1.93796   0.00000  -0.00003   0.00000  -0.00003   1.93793
   A13        1.89826   0.00000   0.00000   0.00001   0.00001   1.89827
   A14        1.89142   0.00000   0.00004   0.00001   0.00005   1.89147
   A15        1.89799   0.00000   0.00003   0.00001   0.00004   1.89803
    D1        3.01806   0.00000   0.00006  -0.00012  -0.00006   3.01800
    D2       -0.88330   0.00000   0.00001  -0.00009  -0.00008  -0.88338
    D3        0.93251   0.00000   0.00005  -0.00013  -0.00008   0.93243
    D4       -2.96886   0.00000   0.00000  -0.00010  -0.00009  -2.96895
    D5       -1.15627   0.00000   0.00008  -0.00013  -0.00005  -1.15632
    D6        1.22555   0.00000   0.00003  -0.00009  -0.00006   1.22549
    D7        1.15640   0.00000  -0.00006   0.00009   0.00003   1.15643
    D8       -0.93238   0.00000  -0.00003   0.00009   0.00006  -0.93231
    D9       -3.01796   0.00000  -0.00003   0.00009   0.00007  -3.01789
   D10       -1.22536   0.00000  -0.00006   0.00004  -0.00002  -1.22537
   D11        2.96905   0.00000  -0.00003   0.00005   0.00002   2.96907
   D12        0.88347   0.00000  -0.00003   0.00005   0.00002   0.88349
         Item               Value     Threshold  Converged?
 Maximum Force            0.000014     0.000002     NO 
 RMS     Force            0.000004     0.000001     NO 
 Maximum Displacement     0.000140     0.000006     NO 
 RMS     Displacement     0.000050     0.000004     NO 
 Predicted change in Energy=-1.883170D-09
 GradGradGradGradGradGradGradGradGradGradGradGradGradGradGradGradGradGrad

                          Input orientation:                          
 ---------------------------------------------------------------------
 Center     Atomic      Atomic             Coordinates (Angstroms)
 Number     Number       Type             X           Y           Z
 ---------------------------------------------------------------------
      1          6           0        1.288414    0.062748   -0.107091
      2          1           0        2.136726    0.254800    0.547146
      3          1           0        1.275351    0.815718   -0.893366
      4          1           0        1.422324   -0.924475   -0.566148
      5          6           0       -0.013325    0.141470    0.655609
      6          6           0       -1.306235    0.063021   -0.121970
      7          1           0       -1.435143   -0.924211   -0.582445
      8          1           0       -1.283959    0.815906   -0.908120
      9          1           0       -2.161958    0.255358    0.522461
     10          8           0       -0.019695   -0.581934    1.753423
 ---------------------------------------------------------------------
                    Distance matrix (angstroms):
                    1          2          3          4          5
     1  C    0.000000
     2  H    1.088367   0.000000
     3  H    1.088744   1.769653   0.000000
     4  H    1.096939   1.772141   1.776780   0.000000
     5  C    1.510772   2.155766   2.124764   2.165645   0.000000
     6  C    2.594692   3.512617   2.797534   2.935555   1.510762
     7  H    2.935611   3.927377   3.235862   2.857513   2.165645
     8  H    2.797499   3.759485   2.559353   3.235713   2.124765
     9  H    3.512621   4.298755   3.759477   3.927361   2.155766
    10  O    2.363953   2.608712   3.261298   2.752665   1.314743
                    6          7          8          9         10
     6  C    0.000000
     7  H    1.096942   0.000000
     8  H    1.088744   1.776775   0.000000
     9  H    1.088369   1.772135   1.769650   0.000000
    10  O    2.363948   2.752621   3.261308   2.608758   0.000000
 Stoichiometry    C3H6O(3)
 Framework group  C1[X(C3H6O)]
 Deg. of freedom    24
 Full point group                 C1      NOp   1
 Largest Abelian subgroup         C1      NOp   1
 Largest concise Abelian subgroup C1      NOp   1
                         Standard orientation:                         
 ---------------------------------------------------------------------
 Center     Atomic      Atomic             Coordinates (Angstroms)
 Number     Number       Type             X           Y           Z
 ---------------------------------------------------------------------
      1          6           0        1.297350   -0.591865    0.039082
      2          1           0        2.149379   -0.035920   -0.347590
      3          1           0        1.279700   -1.575014   -0.428324
      4          1           0        1.428729   -0.717763    1.120824
      5          6           0       -0.000003    0.114460   -0.277801
      6          6           0       -1.297342   -0.591866    0.039081
      7          1           0       -1.428785   -0.717669    1.120828
      8          1           0       -1.279653   -1.575065   -0.428223
      9          1           0       -2.149376   -0.035989   -0.347683
     10          8           0       -0.000003    1.384130    0.063499
 ---------------------------------------------------------------------
 Rotational constants (GHZ):     10.3039912      8.2464391      4.9543927
 Standard basis: Aug-CC-pVTZ (5D, 7F)
 There are   370 symmetry adapted cartesian basis functions of A   symmetry.
 There are   322 symmetry adapted basis functions of A   symmetry.
   322 basis functions,   450 primitive gaussians,   370 cartesian basis functions
    17 alpha electrons       15 beta electrons
       nuclear repulsion energy       118.0362154753 Hartrees.
 NAtoms=   10 NActive=   10 NUniq=   10 SFac= 1.00D+00 NAtFMM=   60 NAOKFM=F Big=F
 Integral buffers will be    131072 words long.
 Raffenetti 2 integral format.
 Two-electron integral symmetry is turned on.
 Nuclear repulsion after empirical dispersion term =      118.0331985444 Hartrees.
 One-electron integrals computed using PRISM.
 NBasis=   322 RedAO= T EigKep=  1.85D-05  NBF=   322
 NBsUse=   322 1.00D-06 EigRej= -1.00D+00 NBFU=   322
 Initial guess from the checkpoint file:  "acetone-wb97-opt.chk"
 B after Tr=     0.000000    0.000000    0.000000
         Rot=    1.000000    0.000003    0.000001   -0.000039 Ang=   0.00 deg.
 Initial guess <Sx>= 0.0000 <Sy>= 0.0000 <Sz>= 1.0000 <S**2>= 2.0068 S= 1.0023
 LinEq1:  Iter=  0 NonCon=     1 RMS=6.26D-07 Max=2.83D-05 NDo=     1
 AX will form     1 AO Fock derivatives at one time.
 LinEq1:  Iter=  1 NonCon=     1 RMS=1.51D-07 Max=6.19D-06 NDo=     1
 LinEq1:  Iter=  2 NonCon=     1 RMS=9.83D-08 Max=4.57D-06 NDo=     1
 LinEq1:  Iter=  3 NonCon=     1 RMS=2.84D-08 Max=8.55D-07 NDo=     1
 LinEq1:  Iter=  4 NonCon=     1 RMS=1.30D-08 Max=5.42D-07 NDo=     1
 LinEq1:  Iter=  5 NonCon=     1 RMS=8.31D-09 Max=4.13D-07 NDo=     1
 LinEq1:  Iter=  6 NonCon=     1 RMS=5.91D-09 Max=2.81D-07 NDo=     1
 LinEq1:  Iter=  7 NonCon=     1 RMS=1.65D-09 Max=4.24D-08 NDo=     1
 LinEq1:  Iter=  8 NonCon=     0 RMS=4.56D-10 Max=7.99D-09 NDo=     1
 Linear equations converged to 9.463D-10 9.463D-09 after     8 iterations.
 SCF Done:  E(UwB97XD) =  -193.042735141     a.u. after    2 cycles
            Convg  =    0.5652D-06                    10 Fock formations.
              S**2 =  2.0068                  -V/T =  2.0060
 <Sx>= 0.0000 <Sy>= 0.0000 <Sz>= 1.0000 <S**2>= 2.0068 S= 1.0023
 <L.S>= 0.000000000000E+00
 Annihilation of the first spin contaminant:
 S**2 before annihilation     2.0068,   after     2.0000
 Calling FoFJK, ICntrl=      2127 FMM=F ISym2X=0 I1Cent= 0 IOpClX= 1 NMat=1 NMatS=1 NMatT=0.
 ***** Axes restored to original set *****
 -------------------------------------------------------------------
 Center     Atomic                   Forces (Hartrees/Bohr)
 Number     Number              X              Y              Z
 -------------------------------------------------------------------
      1        6          -0.000004071    0.000001977    0.000002829
      2        1           0.000000960   -0.000000306   -0.000000554
      3        1           0.000000642   -0.000000460   -0.000000499
      4        1           0.000000959   -0.000000768   -0.000000886
      5        6           0.000002939   -0.000001108   -0.000000221
      6        6          -0.000002310    0.000000645   -0.000000824
      7        1           0.000000330    0.000000066   -0.000000241
      8        1           0.000000271    0.000000017    0.000000266
      9        1           0.000000187   -0.000000254   -0.000000096
     10        8           0.000000092    0.000000192    0.000000227
 -------------------------------------------------------------------
 Cartesian Forces:  Max     0.000004071 RMS     0.000001289

 GradGradGradGradGradGradGradGradGradGradGradGradGradGradGradGradGradGrad
 Berny optimization.
 Using GEDIIS/GDIIS optimizer.
 FormGI is forming the generalized inverse of G from B-inverse, IUseBI=4.
 Internal  Forces:  Max     0.000001760 RMS     0.000000650
 Search for a local minimum.
 Step number  17 out of a maximum of   46
 All quantities printed in internal units (Hartrees-Bohrs-Radians)
 Mixed Optimization -- En-DIIS/RFO-DIIS
 Swapping is turned off.
 Update second derivatives using D2CorX and points   11   12   13   14   15
                                                     16   17
 DE= -2.34D-09 DEPred=-1.88D-09 R= 1.24D+00
 Trust test= 1.24D+00 RLast= 2.77D-04 DXMaxT set to 1.42D+00
 ITU=  0  0  0  1  1  1  0  1  1  1  0  0  1  1  1  1  0
     Eigenvalues ---    0.00228   0.00694   0.02201   0.06814   0.07166
     Eigenvalues ---    0.07393   0.07470   0.09220   0.11616   0.14318
     Eigenvalues ---    0.15993   0.15999   0.16422   0.16556   0.18343
     Eigenvalues ---    0.28371   0.31348   0.34312   0.34350   0.34442
     Eigenvalues ---    0.34491   0.34591   0.34833   0.43537
 En-DIIS/RFO-DIIS IScMMF=        0 using points:    17   16   15   14   13
 RFO step:  Lambda=-3.83194703D-11.
 DidBck=F Rises=F RFO-DIIS coefs:    1.20103   -0.23917    0.04020   -0.00197   -0.00009
 Iteration  1 RMS(Cart)=  0.00001714 RMS(Int)=  0.00000000
 Iteration  2 RMS(Cart)=  0.00000000 RMS(Int)=  0.00000000
 Variable       Old X    -DE/DX   Delta X   Delta X   Delta X     New X
                                 (Linear)    (Quad)   (Total)
    R1        2.05672   0.00000   0.00000   0.00000   0.00000   2.05672
    R2        2.05743   0.00000   0.00000   0.00000   0.00000   2.05743
    R3        2.07291   0.00000   0.00000   0.00000   0.00000   2.07292
    R4        2.85495   0.00000  -0.00001   0.00000  -0.00001   2.85494
    R5        2.85493   0.00000   0.00000   0.00000   0.00001   2.85493
    R6        2.48450   0.00000   0.00000   0.00000   0.00000   2.48450
    R7        2.07292   0.00000   0.00000   0.00000   0.00000   2.07292
    R8        2.05743   0.00000   0.00000   0.00000   0.00000   2.05743
    R9        2.05672   0.00000   0.00000   0.00000   0.00000   2.05672
    A1        1.89804   0.00000   0.00000   0.00000   0.00000   1.89803
    A2        1.89149   0.00000  -0.00001   0.00000  -0.00001   1.89148
    A3        1.93791   0.00000   0.00000   0.00001   0.00001   1.93792
    A4        1.89828   0.00000  -0.00001   0.00000  -0.00001   1.89827
    A5        1.89464   0.00000   0.00000   0.00001   0.00001   1.89465
    A6        1.94266   0.00000   0.00001   0.00000   0.00001   1.94267
    A7        2.06559   0.00000   0.00000   0.00000   0.00000   2.06559
    A8        1.97909   0.00000   0.00000   0.00000   0.00001   1.97910
    A9        1.97910   0.00000   0.00000   0.00000   0.00000   1.97910
   A10        1.94267   0.00000   0.00000   0.00000   0.00000   1.94267
   A11        1.89465   0.00000  -0.00001   0.00000  -0.00001   1.89465
   A12        1.93793   0.00000   0.00000   0.00000   0.00000   1.93793
   A13        1.89827   0.00000   0.00000   0.00000   0.00000   1.89827
   A14        1.89147   0.00000   0.00001   0.00000   0.00000   1.89147
   A15        1.89803   0.00000   0.00001   0.00000   0.00000   1.89803
    D1        3.01800   0.00000  -0.00002   0.00001  -0.00001   3.01799
    D2       -0.88338   0.00000  -0.00001   0.00001   0.00000  -0.88338
    D3        0.93243   0.00000  -0.00003   0.00000  -0.00002   0.93240
    D4       -2.96895   0.00000  -0.00002   0.00001  -0.00001  -2.96896
    D5       -1.15632   0.00000  -0.00002   0.00000  -0.00002  -1.15634
    D6        1.22549   0.00000  -0.00001   0.00001   0.00000   1.22549
    D7        1.15643   0.00000   0.00001  -0.00004  -0.00003   1.15641
    D8       -0.93231   0.00000   0.00002  -0.00004  -0.00002  -0.93233
    D9       -3.01789   0.00000   0.00001  -0.00004  -0.00002  -3.01791
   D10       -1.22537   0.00000   0.00000  -0.00004  -0.00004  -1.22541
   D11        2.96907   0.00000   0.00000  -0.00004  -0.00003   2.96903
   D12        0.88349   0.00000   0.00000  -0.00004  -0.00004   0.88345
         Item               Value     Threshold  Converged?
 Maximum Force            0.000002     0.000002     NO 
 RMS     Force            0.000001     0.000001     YES
 Maximum Displacement     0.000044     0.000006     NO 
 RMS     Displacement     0.000017     0.000004     NO 
 Predicted change in Energy=-6.308059D-11
 GradGradGradGradGradGradGradGradGradGradGradGradGradGradGradGradGradGrad

                          Input orientation:                          
 ---------------------------------------------------------------------
 Center     Atomic      Atomic             Coordinates (Angstroms)
 Number     Number       Type             X           Y           Z
 ---------------------------------------------------------------------
      1          6           0        1.288410    0.062745   -0.107088
      2          1           0        2.136728    0.254808    0.547140
      3          1           0        1.275349    0.815700   -0.893378
      4          1           0        1.422334   -0.924483   -0.566137
      5          6           0       -0.013324    0.141468    0.655609
      6          6           0       -1.306239    0.063023   -0.121971
      7          1           0       -1.435134   -0.924200   -0.582468
      8          1           0       -1.283966    0.815925   -0.908104
      9          1           0       -2.161962    0.255339    0.522466
     10          8           0       -0.019698   -0.581924    1.753431
 ---------------------------------------------------------------------
                    Distance matrix (angstroms):
                    1          2          3          4          5
     1  C    0.000000
     2  H    1.088368   0.000000
     3  H    1.088744   1.769651   0.000000
     4  H    1.096941   1.772138   1.776775   0.000000
     5  C    1.510767   2.155768   2.124765   2.165647   0.000000
     6  C    2.594692   3.512622   2.797532   2.935568   1.510766
     7  H    2.935598   3.927374   3.235835   2.857514   2.165647
     8  H    2.797504   3.759486   2.559357   3.235741   2.124764
     9  H    3.512620   4.298761   3.759484   3.927367   2.155768
    10  O    2.363953   2.608722   3.261302   2.752671   1.314743
                    6          7          8          9         10
     6  C    0.000000
     7  H    1.096942   0.000000
     8  H    1.088744   1.776774   0.000000
     9  H    1.088368   1.772137   1.769651   0.000000
    10  O    2.363953   2.752641   3.261307   2.608750   0.000000
 Stoichiometry    C3H6O(3)
 Framework group  C1[X(C3H6O)]
 Deg. of freedom    24
 Full point group                 C1      NOp   1
 Largest Abelian subgroup         C1      NOp   1
 Largest concise Abelian subgroup C1      NOp   1
                         Standard orientation:                         
 ---------------------------------------------------------------------
 Center     Atomic      Atomic             Coordinates (Angstroms)
 Number     Number       Type             X           Y           Z
 ---------------------------------------------------------------------
      1          6           0        1.297346   -0.591866    0.039080
      2          1           0        2.149382   -0.035935   -0.347597
      3          1           0        1.279693   -1.575023   -0.428313
      4          1           0        1.428740   -0.717763    1.120822
      5          6           0        0.000000    0.114461   -0.277796
      6          6           0       -1.297346   -0.591865    0.039080
      7          1           0       -1.428774   -0.717698    1.120825
      8          1           0       -1.279664   -1.575050   -0.428252
      9          1           0       -2.149379   -0.035970   -0.347659
     10          8           0        0.000001    1.384133    0.063499
 ---------------------------------------------------------------------
 Rotational constants (GHZ):     10.3039700      8.2464404      4.9543843
 Standard basis: Aug-CC-pVTZ (5D, 7F)
 There are   370 symmetry adapted cartesian basis functions of A   symmetry.
 There are   322 symmetry adapted basis functions of A   symmetry.
   322 basis functions,   450 primitive gaussians,   370 cartesian basis functions
    17 alpha electrons       15 beta electrons
       nuclear repulsion energy       118.0361734234 Hartrees.
 NAtoms=   10 NActive=   10 NUniq=   10 SFac= 1.00D+00 NAtFMM=   60 NAOKFM=F Big=F
 Integral buffers will be    131072 words long.
 Raffenetti 2 integral format.
 Two-electron integral symmetry is turned on.
 Nuclear repulsion after empirical dispersion term =      118.0331564942 Hartrees.
 One-electron integrals computed using PRISM.
 NBasis=   322 RedAO= T EigKep=  1.85D-05  NBF=   322
 NBsUse=   322 1.00D-06 EigRej= -1.00D+00 NBFU=   322
 Initial guess from the checkpoint file:  "acetone-wb97-opt.chk"
 B after Tr=     0.000000    0.000000    0.000000
         Rot=    1.000000   -0.000001   -0.000001    0.000001 Ang=   0.00 deg.
 Initial guess <Sx>= 0.0000 <Sy>= 0.0000 <Sz>= 1.0000 <S**2>= 2.0068 S= 1.0023
 LinEq1:  Iter=  0 NonCon=     1 RMS=1.60D-07 Max=2.05D-06 NDo=     1
 AX will form     1 AO Fock derivatives at one time.
 LinEq1:  Iter=  1 NonCon=     1 RMS=1.95D-08 Max=5.64D-07 NDo=     1
 LinEq1:  Iter=  2 NonCon=     1 RMS=9.55D-09 Max=4.06D-07 NDo=     1
 LinEq1:  Iter=  3 NonCon=     1 RMS=3.56D-09 Max=1.75D-07 NDo=     1
 LinEq1:  Iter=  4 NonCon=     1 RMS=1.41D-09 Max=4.46D-08 NDo=     1
 LinEq1:  Iter=  5 NonCon=     1 RMS=7.56D-10 Max=1.76D-08 NDo=     1
 LinEq1:  Iter=  6 NonCon=     1 RMS=4.89D-10 Max=1.74D-08 NDo=     1
 LinEq1:  Iter=  7 NonCon=     1 RMS=2.01D-10 Max=1.12D-08 NDo=     1
 LinEq1:  Iter=  8 NonCon=     1 RMS=1.06D-10 Max=5.24D-09 NDo=     1
 LinEq1:  Iter=  9 NonCon=     0 RMS=5.21D-11 Max=1.83D-09 NDo=     1
 Linear equations converged to 2.516D-10 2.516D-09 after     9 iterations.
 SCF Done:  E(UwB97XD) =  -193.042735141     a.u. after    2 cycles
            Convg  =    0.5423D-07                    11 Fock formations.
              S**2 =  2.0068                  -V/T =  2.0060
 <Sx>= 0.0000 <Sy>= 0.0000 <Sz>= 1.0000 <S**2>= 2.0068 S= 1.0023
 <L.S>= 0.000000000000E+00
 Annihilation of the first spin contaminant:
 S**2 before annihilation     2.0068,   after     2.0000
 Calling FoFJK, ICntrl=      2127 FMM=F ISym2X=0 I1Cent= 0 IOpClX= 1 NMat=1 NMatS=1 NMatT=0.
 ***** Axes restored to original set *****
 -------------------------------------------------------------------
 Center     Atomic                   Forces (Hartrees/Bohr)
 Number     Number              X              Y              Z
 -------------------------------------------------------------------
      1        6          -0.000000770    0.000000229    0.000000156
      2        1           0.000000194   -0.000000015   -0.000000094
      3        1           0.000000075    0.000000008    0.000000023
      4        1           0.000000127   -0.000000090   -0.000000006
      5        6           0.000000274   -0.000000237   -0.000000063
      6        6           0.000000365    0.000000265   -0.000000040
      7        1           0.000000013    0.000000000   -0.000000099
      8        1          -0.000000095    0.000000128    0.000000166
      9        1          -0.000000119   -0.000000135   -0.000000041
     10        8          -0.000000065   -0.000000153   -0.000000001
 -------------------------------------------------------------------
 Cartesian Forces:  Max     0.000000770 RMS     0.000000201

 GradGradGradGradGradGradGradGradGradGradGradGradGradGradGradGradGradGrad
 Berny optimization.
 Using GEDIIS/GDIIS optimizer.
 FormGI is forming the generalized inverse of G from B-inverse, IUseBI=4.
 Internal  Forces:  Max     0.000000383 RMS     0.000000133
 Search for a local minimum.
 Step number  18 out of a maximum of   46
 All quantities printed in internal units (Hartrees-Bohrs-Radians)
 Mixed Optimization -- En-DIIS/RFO-DIIS
 Swapping is turned off.
 Update second derivatives using D2CorX and points   11   12   13   14   15
                                                     16   17   18
 DE= -9.38D-11 DEPred=-6.31D-11 R= 1.49D+00
 Trust test= 1.49D+00 RLast= 8.74D-05 DXMaxT set to 1.42D+00
 ITU=  0  0  0  0  1  1  1  0  1  1  1  0  0  1  1  1  1  0
     Eigenvalues ---    0.00228   0.00520   0.02230   0.07030   0.07161
     Eigenvalues ---    0.07323   0.07467   0.09174   0.11658   0.14313
     Eigenvalues ---    0.15849   0.15999   0.16157   0.16442   0.17820
     Eigenvalues ---    0.28517   0.31334   0.34220   0.34341   0.34440
     Eigenvalues ---    0.34488   0.34582   0.34832   0.43532
 En-DIIS/RFO-DIIS IScMMF=        0 using points:    18   17   16   15   14
 RFO step:  Lambda=-2.35292156D-12.
 DidBck=F Rises=F RFO-DIIS coefs:    1.29864   -0.30185   -0.00300    0.00797   -0.00175
 Iteration  1 RMS(Cart)=  0.00001270 RMS(Int)=  0.00000000
 Iteration  2 RMS(Cart)=  0.00000000 RMS(Int)=  0.00000000
 Variable       Old X    -DE/DX   Delta X   Delta X   Delta X     New X
                                 (Linear)    (Quad)   (Total)
    R1        2.05672   0.00000   0.00000   0.00000   0.00000   2.05672
    R2        2.05743   0.00000   0.00000   0.00000   0.00000   2.05743
    R3        2.07292   0.00000   0.00000   0.00000   0.00000   2.07292
    R4        2.85494   0.00000   0.00000   0.00000   0.00000   2.85493
    R5        2.85493   0.00000   0.00000   0.00000   0.00000   2.85493
    R6        2.48450   0.00000   0.00000   0.00000   0.00000   2.48450
    R7        2.07292   0.00000   0.00000   0.00000   0.00000   2.07292
    R8        2.05743   0.00000   0.00000   0.00000   0.00000   2.05743
    R9        2.05672   0.00000   0.00000   0.00000   0.00000   2.05672
    A1        1.89803   0.00000   0.00000   0.00000   0.00000   1.89803
    A2        1.89148   0.00000   0.00000   0.00000   0.00000   1.89147
    A3        1.93792   0.00000   0.00000   0.00000   0.00000   1.93793
    A4        1.89827   0.00000   0.00000   0.00000   0.00000   1.89827
    A5        1.89465   0.00000   0.00000   0.00000   0.00000   1.89465
    A6        1.94267   0.00000   0.00000   0.00000   0.00000   1.94267
    A7        2.06559   0.00000   0.00000   0.00000   0.00000   2.06558
    A8        1.97910   0.00000   0.00000   0.00000   0.00000   1.97910
    A9        1.97910   0.00000   0.00000   0.00000   0.00000   1.97910
   A10        1.94267   0.00000   0.00000   0.00000   0.00000   1.94267
   A11        1.89465   0.00000   0.00000   0.00000   0.00000   1.89465
   A12        1.93793   0.00000   0.00000   0.00000   0.00000   1.93793
   A13        1.89827   0.00000   0.00000   0.00000   0.00000   1.89827
   A14        1.89147   0.00000   0.00000   0.00000   0.00000   1.89147
   A15        1.89803   0.00000   0.00000   0.00000   0.00000   1.89803
    D1        3.01799   0.00000  -0.00001  -0.00001  -0.00002   3.01797
    D2       -0.88338   0.00000   0.00000  -0.00001  -0.00002  -0.88339
    D3        0.93240   0.00000  -0.00001  -0.00001  -0.00002   0.93239
    D4       -2.96896   0.00000   0.00000  -0.00001  -0.00002  -2.96898
    D5       -1.15634   0.00000  -0.00001  -0.00001  -0.00002  -1.15635
    D6        1.22549   0.00000   0.00000  -0.00001  -0.00002   1.22547
    D7        1.15641   0.00000  -0.00001  -0.00001  -0.00001   1.15639
    D8       -0.93233   0.00000   0.00000  -0.00001  -0.00001  -0.93235
    D9       -3.01791   0.00000  -0.00001  -0.00001  -0.00001  -3.01793
   D10       -1.22541   0.00000  -0.00001  -0.00001  -0.00002  -1.22543
   D11        2.96903   0.00000  -0.00001  -0.00001  -0.00002   2.96902
   D12        0.88345   0.00000  -0.00001  -0.00001  -0.00002   0.88343
         Item               Value     Threshold  Converged?
 Maximum Force            0.000000     0.000002     YES
 RMS     Force            0.000000     0.000001     YES
 Maximum Displacement     0.000027     0.000006     NO 
 RMS     Displacement     0.000013     0.000004     NO 
 Predicted change in Energy=-9.277692D-12
 GradGradGradGradGradGradGradGradGradGradGradGradGradGradGradGradGradGrad

                          Input orientation:                          
 ---------------------------------------------------------------------
 Center     Atomic      Atomic             Coordinates (Angstroms)
 Number     Number       Type             X           Y           Z
 ---------------------------------------------------------------------
      1          6           0        1.288409    0.062742   -0.107087
      2          1           0        2.136729    0.254819    0.547134
      3          1           0        1.275342    0.815685   -0.893389
      4          1           0        1.422339   -0.924491   -0.566123
      5          6           0       -0.013323    0.141467    0.655611
      6          6           0       -1.306238    0.063026   -0.121971
      7          1           0       -1.435126   -0.924191   -0.582482
      8          1           0       -1.283968    0.815939   -0.908094
      9          1           0       -2.161963    0.255328    0.522468
     10          8           0       -0.019699   -0.581925    1.753432
 ---------------------------------------------------------------------
                    Distance matrix (angstroms):
                    1          2          3          4          5
     1  C    0.000000
     2  H    1.088368   0.000000
     3  H    1.088744   1.769651   0.000000
     4  H    1.096942   1.772136   1.776774   0.000000
     5  C    1.510765   2.155769   2.124765   2.165647   0.000000
     6  C    2.594689   3.512621   2.797523   2.935573   1.510766
     7  H    2.935588   3.927371   3.235810   2.857512   2.165646
     8  H    2.797506   3.759482   2.559352   3.235759   2.124764
     9  H    3.512619   4.298762   3.759483   3.927368   2.155770
    10  O    2.363953   2.608731   3.261304   2.752664   1.314743
                    6          7          8          9         10
     6  C    0.000000
     7  H    1.096942   0.000000
     8  H    1.088744   1.776774   0.000000
     9  H    1.088368   1.772137   1.769651   0.000000
    10  O    2.363954   2.752648   3.261306   2.608746   0.000000
 Stoichiometry    C3H6O(3)
 Framework group  C1[X(C3H6O)]
 Deg. of freedom    24
 Full point group                 C1      NOp   1
 Largest Abelian subgroup         C1      NOp   1
 Largest concise Abelian subgroup C1      NOp   1
                         Standard orientation:                         
 ---------------------------------------------------------------------
 Center     Atomic      Atomic             Coordinates (Angstroms)
 Number     Number       Type             X           Y           Z
 ---------------------------------------------------------------------
      1          6           0        1.297344   -0.591867    0.039080
      2          1           0        2.149382   -0.035947   -0.347610
      3          1           0        1.279684   -1.575030   -0.428298
      4          1           0        1.428747   -0.717749    1.120823
      5          6           0        0.000000    0.114462   -0.277796
      6          6           0       -1.297345   -0.591866    0.039080
      7          1           0       -1.428765   -0.717713    1.120825
      8          1           0       -1.279668   -1.575044   -0.428266
      9          1           0       -2.149380   -0.035964   -0.347644
     10          8           0        0.000001    1.384134    0.063499
 ---------------------------------------------------------------------
 Rotational constants (GHZ):     10.3039560      8.2464542      4.9543856
 Standard basis: Aug-CC-pVTZ (5D, 7F)
 There are   370 symmetry adapted cartesian basis functions of A   symmetry.
 There are   322 symmetry adapted basis functions of A   symmetry.
   322 basis functions,   450 primitive gaussians,   370 cartesian basis functions
    17 alpha electrons       15 beta electrons
       nuclear repulsion energy       118.0361852635 Hartrees.
 NAtoms=   10 NActive=   10 NUniq=   10 SFac= 1.00D+00 NAtFMM=   60 NAOKFM=F Big=F
 Integral buffers will be    131072 words long.
 Raffenetti 2 integral format.
 Two-electron integral symmetry is turned on.
 Nuclear repulsion after empirical dispersion term =      118.0331683324 Hartrees.
 One-electron integrals computed using PRISM.
 NBasis=   322 RedAO= T EigKep=  1.85D-05  NBF=   322
 NBsUse=   322 1.00D-06 EigRej= -1.00D+00 NBFU=   322
 Initial guess from the checkpoint file:  "acetone-wb97-opt.chk"
 B after Tr=     0.000000    0.000000    0.000000
         Rot=    1.000000    0.000000   -0.000001    0.000000 Ang=   0.00 deg.
 Initial guess <Sx>= 0.0000 <Sy>= 0.0000 <Sz>= 1.0000 <S**2>= 2.0068 S= 1.0023
 LinEq1:  Iter=  0 NonCon=     1 RMS=1.08D-07 Max=1.53D-06 NDo=     1
 AX will form     1 AO Fock derivatives at one time.
 LinEq1:  Iter=  1 NonCon=     1 RMS=9.82D-09 Max=2.69D-07 NDo=     1
 LinEq1:  Iter=  2 NonCon=     1 RMS=2.26D-09 Max=1.28D-07 NDo=     1
 LinEq1:  Iter=  3 NonCon=     1 RMS=1.34D-09 Max=5.37D-08 NDo=     1
 LinEq1:  Iter=  4 NonCon=     1 RMS=5.76D-10 Max=1.72D-08 NDo=     1
 LinEq1:  Iter=  5 NonCon=     1 RMS=3.33D-10 Max=1.31D-08 NDo=     1
 LinEq1:  Iter=  6 NonCon=     1 RMS=2.09D-10 Max=1.11D-08 NDo=     1
 LinEq1:  Iter=  7 NonCon=     1 RMS=1.11D-10 Max=5.27D-09 NDo=     1
 LinEq1:  Iter=  8 NonCon=     0 RMS=3.69D-11 Max=1.15D-09 NDo=     1
 Linear equations converged to 1.685D-10 1.685D-09 after     8 iterations.
 SCF Done:  E(UwB97XD) =  -193.042735141     a.u. after    2 cycles
            Convg  =    0.6025D-07                    10 Fock formations.
              S**2 =  2.0068                  -V/T =  2.0060
 <Sx>= 0.0000 <Sy>= 0.0000 <Sz>= 1.0000 <S**2>= 2.0068 S= 1.0023
 <L.S>= 0.000000000000E+00
 Annihilation of the first spin contaminant:
 S**2 before annihilation     2.0068,   after     2.0000
 Calling FoFJK, ICntrl=      2127 FMM=F ISym2X=0 I1Cent= 0 IOpClX= 1 NMat=1 NMatS=1 NMatT=0.
 ***** Axes restored to original set *****
 -------------------------------------------------------------------
 Center     Atomic                   Forces (Hartrees/Bohr)
 Number     Number              X              Y              Z
 -------------------------------------------------------------------
      1        6           0.000000277   -0.000000215   -0.000000282
      2        1          -0.000000037    0.000000029    0.000000064
      3        1          -0.000000080    0.000000087    0.000000112
      4        1          -0.000000055    0.000000108    0.000000051
      5        6          -0.000000229    0.000000064   -0.000000009
      6        6           0.000000387    0.000000044    0.000000154
      7        1          -0.000000040    0.000000031   -0.000000123
      8        1          -0.000000105    0.000000130    0.000000068
      9        1          -0.000000057   -0.000000083    0.000000019
     10        8          -0.000000061   -0.000000197   -0.000000055
 -------------------------------------------------------------------
 Cartesian Forces:  Max     0.000000387 RMS     0.000000140

 GradGradGradGradGradGradGradGradGradGradGradGradGradGradGradGradGradGrad
 Berny optimization.
 Using GEDIIS/GDIIS optimizer.
 FormGI is forming the generalized inverse of G from B-inverse, IUseBI=4.
 Internal  Forces:  Max     0.000000210 RMS     0.000000069
 Search for a local minimum.
 Step number  19 out of a maximum of   46
 All quantities printed in internal units (Hartrees-Bohrs-Radians)
 Mixed Optimization -- En-DIIS/RFO-DIIS
 Swapping is turned off.
 Update second derivatives using D2CorX and points   11   12   13   14   15
                                                     16   17   18   19
 DE= -1.42D-11 DEPred=-9.28D-12 R= 1.53D+00
 Trust test= 1.53D+00 RLast= 5.77D-05 DXMaxT set to 1.42D+00
 ITU=  0  0  0  0  0  1  1  1  0  1  1  1  0  0  1  1  1  1  0
     Eigenvalues ---    0.00229   0.00287   0.02257   0.06926   0.07186
     Eigenvalues ---    0.07419   0.07477   0.09117   0.11541   0.14979
     Eigenvalues ---    0.15977   0.16010   0.16347   0.16928   0.18564
     Eigenvalues ---    0.29580   0.31068   0.34328   0.34376   0.34479
     Eigenvalues ---    0.34582   0.34592   0.35059   0.43550
 En-DIIS/RFO-DIIS IScMMF=        0 using points:    19   18   17   16   15
 RFO step:  Lambda=-6.57795838D-13.
 DidBck=F Rises=F RFO-DIIS coefs:    1.77687   -0.87554    0.08168    0.02097   -0.00398
 Iteration  1 RMS(Cart)=  0.00001112 RMS(Int)=  0.00000000
 Iteration  2 RMS(Cart)=  0.00000000 RMS(Int)=  0.00000000
 Variable       Old X    -DE/DX   Delta X   Delta X   Delta X     New X
                                 (Linear)    (Quad)   (Total)
    R1        2.05672   0.00000   0.00000   0.00000   0.00000   2.05672
    R2        2.05743   0.00000   0.00000   0.00000   0.00000   2.05743
    R3        2.07292   0.00000   0.00000   0.00000   0.00000   2.07292
    R4        2.85493   0.00000   0.00000   0.00000   0.00000   2.85493
    R5        2.85493   0.00000   0.00000   0.00000   0.00000   2.85493
    R6        2.48450   0.00000   0.00000   0.00000   0.00000   2.48450
    R7        2.07292   0.00000   0.00000   0.00000   0.00000   2.07292
    R8        2.05743   0.00000   0.00000   0.00000   0.00000   2.05743
    R9        2.05672   0.00000   0.00000   0.00000   0.00000   2.05672
    A1        1.89803   0.00000   0.00000   0.00000   0.00000   1.89803
    A2        1.89147   0.00000   0.00000   0.00000   0.00000   1.89147
    A3        1.93793   0.00000   0.00000   0.00000   0.00000   1.93793
    A4        1.89827   0.00000   0.00000   0.00000   0.00000   1.89827
    A5        1.89465   0.00000   0.00000   0.00000   0.00000   1.89465
    A6        1.94267   0.00000   0.00000   0.00000   0.00000   1.94267
    A7        2.06558   0.00000   0.00000   0.00000   0.00000   2.06558
    A8        1.97910   0.00000   0.00000   0.00000   0.00000   1.97910
    A9        1.97910   0.00000   0.00000   0.00000   0.00000   1.97910
   A10        1.94267   0.00000   0.00000   0.00000   0.00000   1.94267
   A11        1.89465   0.00000   0.00000   0.00000   0.00000   1.89465
   A12        1.93793   0.00000   0.00000   0.00000   0.00000   1.93793
   A13        1.89827   0.00000   0.00000   0.00000   0.00000   1.89827
   A14        1.89147   0.00000   0.00000   0.00000   0.00000   1.89147
   A15        1.89803   0.00000   0.00000   0.00000   0.00000   1.89803
    D1        3.01797   0.00000  -0.00001   0.00000  -0.00001   3.01796
    D2       -0.88339   0.00000  -0.00001   0.00000  -0.00001  -0.88341
    D3        0.93239   0.00000  -0.00001   0.00000  -0.00001   0.93237
    D4       -2.96898   0.00000  -0.00001   0.00000  -0.00001  -2.96899
    D5       -1.15635   0.00000  -0.00001   0.00000  -0.00001  -1.15637
    D6        1.22547   0.00000  -0.00001   0.00000  -0.00001   1.22545
    D7        1.15639   0.00000  -0.00001  -0.00001  -0.00002   1.15638
    D8       -0.93235   0.00000  -0.00001  -0.00001  -0.00002  -0.93236
    D9       -3.01793   0.00000  -0.00001  -0.00001  -0.00002  -3.01795
   D10       -1.22543   0.00000  -0.00001  -0.00001  -0.00001  -1.22544
   D11        2.96902   0.00000  -0.00001  -0.00001  -0.00002   2.96900
   D12        0.88343   0.00000  -0.00001  -0.00001  -0.00002   0.88342
         Item               Value     Threshold  Converged?
 Maximum Force            0.000000     0.000002     YES
 RMS     Force            0.000000     0.000001     YES
 Maximum Displacement     0.000024     0.000006     NO 
 RMS     Displacement     0.000011     0.000004     NO 
 Predicted change in Energy=-3.198275D-12
 GradGradGradGradGradGradGradGradGradGradGradGradGradGradGradGradGradGrad

                          Input orientation:                          
 ---------------------------------------------------------------------
 Center     Atomic      Atomic             Coordinates (Angstroms)
 Number     Number       Type             X           Y           Z
 ---------------------------------------------------------------------
      1          6           0        1.288409    0.062740   -0.107087
      2          1           0        2.136729    0.254828    0.547130
      3          1           0        1.275337    0.815673   -0.893398
      4          1           0        1.422342   -0.924499   -0.566111
      5          6           0       -0.013323    0.141468    0.655611
      6          6           0       -1.306237    0.063029   -0.121971
      7          1           0       -1.435119   -0.924184   -0.582494
      8          1           0       -1.283973    0.815952   -0.908084
      9          1           0       -2.161963    0.255316    0.522470
     10          8           0       -0.019701   -0.581924    1.753433
 ---------------------------------------------------------------------
                    Distance matrix (angstroms):
                    1          2          3          4          5
     1  C    0.000000
     2  H    1.088368   0.000000
     3  H    1.088744   1.769651   0.000000
     4  H    1.096942   1.772136   1.776774   0.000000
     5  C    1.510765   2.155770   2.124765   2.165646   0.000000
     6  C    2.594688   3.512620   2.797516   2.935578   1.510766
     7  H    2.935581   3.927368   3.235790   2.857508   2.165646
     8  H    2.797512   3.759483   2.559352   3.235778   2.124764
     9  H    3.512619   4.298763   3.759483   3.927368   2.155770
    10  O    2.363953   2.608737   3.261305   2.752658   1.314743
                    6          7          8          9         10
     6  C    0.000000
     7  H    1.096942   0.000000
     8  H    1.088744   1.776774   0.000000
     9  H    1.088368   1.772137   1.769651   0.000000
    10  O    2.363954   2.752654   3.261306   2.608741   0.000000
 Stoichiometry    C3H6O(3)
 Framework group  C1[X(C3H6O)]
 Deg. of freedom    24
 Full point group                 C1      NOp   1
 Largest Abelian subgroup         C1      NOp   1
 Largest concise Abelian subgroup C1      NOp   1
                         Standard orientation:                         
 ---------------------------------------------------------------------
 Center     Atomic      Atomic             Coordinates (Angstroms)
 Number     Number       Type             X           Y           Z
 ---------------------------------------------------------------------
      1          6           0        1.297344   -0.591867    0.039080
      2          1           0        2.149382   -0.035954   -0.347622
      3          1           0        1.279678   -1.575035   -0.428286
      4          1           0        1.428752   -0.717736    1.120824
      5          6           0        0.000000    0.114462   -0.277796
      6          6           0       -1.297344   -0.591866    0.039080
      7          1           0       -1.428756   -0.717727    1.120824
      8          1           0       -1.279674   -1.575038   -0.428279
      9          1           0       -2.149381   -0.035958   -0.347630
     10          8           0        0.000000    1.384134    0.063499
 ---------------------------------------------------------------------
 Rotational constants (GHZ):     10.3039544      8.2464581      4.9543870
 Standard basis: Aug-CC-pVTZ (5D, 7F)
 There are   370 symmetry adapted cartesian basis functions of A   symmetry.
 There are   322 symmetry adapted basis functions of A   symmetry.
   322 basis functions,   450 primitive gaussians,   370 cartesian basis functions
    17 alpha electrons       15 beta electrons
       nuclear repulsion energy       118.0361924131 Hartrees.
 NAtoms=   10 NActive=   10 NUniq=   10 SFac= 1.00D+00 NAtFMM=   60 NAOKFM=F Big=F
 Integral buffers will be    131072 words long.
 Raffenetti 2 integral format.
 Two-electron integral symmetry is turned on.
 Nuclear repulsion after empirical dispersion term =      118.0331754815 Hartrees.
 One-electron integrals computed using PRISM.
 NBasis=   322 RedAO= T EigKep=  1.85D-05  NBF=   322
 NBsUse=   322 1.00D-06 EigRej= -1.00D+00 NBFU=   322
 Initial guess from the checkpoint file:  "acetone-wb97-opt.chk"
 B after Tr=     0.000000    0.000000    0.000000
         Rot=    1.000000    0.000000   -0.000001    0.000000 Ang=   0.00 deg.
 Initial guess <Sx>= 0.0000 <Sy>= 0.0000 <Sz>= 1.0000 <S**2>= 2.0068 S= 1.0023
 LinEq1:  Iter=  0 NonCon=     1 RMS=9.43D-08 Max=1.34D-06 NDo=     1
 AX will form     1 AO Fock derivatives at one time.
 LinEq1:  Iter=  1 NonCon=     1 RMS=8.35D-09 Max=1.75D-07 NDo=     1
 LinEq1:  Iter=  2 NonCon=     1 RMS=1.62D-09 Max=7.76D-08 NDo=     1
 LinEq1:  Iter=  3 NonCon=     1 RMS=1.12D-09 Max=4.11D-08 NDo=     1
 LinEq1:  Iter=  4 NonCon=     1 RMS=5.74D-10 Max=2.38D-08 NDo=     1
 LinEq1:  Iter=  5 NonCon=     1 RMS=3.99D-10 Max=1.52D-08 NDo=     1
 LinEq1:  Iter=  6 NonCon=     1 RMS=1.60D-10 Max=8.26D-09 NDo=     1
 LinEq1:  Iter=  7 NonCon=     1 RMS=6.21D-11 Max=2.02D-09 NDo=     1
 LinEq1:  Iter=  8 NonCon=     0 RMS=2.53D-11 Max=8.34D-10 NDo=     1
 Linear equations converged to 1.476D-10 1.476D-09 after     8 iterations.
 SCF Done:  E(UwB97XD) =  -193.042735141     a.u. after    2 cycles
            Convg  =    0.5044D-07                    10 Fock formations.
              S**2 =  2.0068                  -V/T =  2.0060
 <Sx>= 0.0000 <Sy>= 0.0000 <Sz>= 1.0000 <S**2>= 2.0068 S= 1.0023
 <L.S>= 0.000000000000E+00
 Annihilation of the first spin contaminant:
 S**2 before annihilation     2.0068,   after     2.0000
 Calling FoFJK, ICntrl=      2127 FMM=F ISym2X=0 I1Cent= 0 IOpClX= 1 NMat=1 NMatS=1 NMatT=0.
 ***** Axes restored to original set *****
 -------------------------------------------------------------------
 Center     Atomic                   Forces (Hartrees/Bohr)
 Number     Number              X              Y              Z
 -------------------------------------------------------------------
      1        6           0.000000357   -0.000000152   -0.000000162
      2        1          -0.000000084   -0.000000007    0.000000067
      3        1          -0.000000072    0.000000096    0.000000086
      4        1          -0.000000058    0.000000114   -0.000000026
      5        6          -0.000000164    0.000000017    0.000000041
      6        6           0.000000035   -0.000000028    0.000000069
      7        1          -0.000000005    0.000000067   -0.000000100
      8        1          -0.000000010    0.000000092    0.000000056
      9        1           0.000000023   -0.000000044    0.000000046
     10        8          -0.000000021   -0.000000154   -0.000000076
 -------------------------------------------------------------------
 Cartesian Forces:  Max     0.000000357 RMS     0.000000104

 GradGradGradGradGradGradGradGradGradGradGradGradGradGradGradGradGradGrad
 Berny optimization.
 Using GEDIIS/GDIIS optimizer.
 FormGI is forming the generalized inverse of G from B-inverse, IUseBI=4.
 Internal  Forces:  Max     0.000000153 RMS     0.000000051
 Search for a local minimum.
 Step number  20 out of a maximum of   46
 All quantities printed in internal units (Hartrees-Bohrs-Radians)
 Mixed Optimization -- En-DIIS/RFO-DIIS
 Swapping is turned off.
 Update second derivatives using D2CorX and points   11   12   13   14   15
                                                     16   17   18   19   20
 DE= -6.39D-12 DEPred=-3.20D-12 R= 2.00D+00
 Trust test= 2.00D+00 RLast= 5.08D-05 DXMaxT set to 1.42D+00
 ITU=  0  0  0  0  0  0  1  1  1  0  1  1  1  0  0  1  1  1  1  0
     Eigenvalues ---    0.00215   0.00233   0.02181   0.06781   0.07175
     Eigenvalues ---    0.07402   0.07470   0.09048   0.11694   0.13868
     Eigenvalues ---    0.15967   0.15991   0.16309   0.17093   0.19419
     Eigenvalues ---    0.28378   0.32196   0.34320   0.34351   0.34450
     Eigenvalues ---    0.34529   0.34607   0.34932   0.43597
 En-DIIS/RFO-DIIS IScMMF=        0 using points:    20   19   18   17   16
 RFO step:  Lambda=-2.16441365D-13.
 DidBck=F Rises=F RFO-DIIS coefs:    1.56697   -0.81063    0.23146    0.01710   -0.00491
 Iteration  1 RMS(Cart)=  0.00000352 RMS(Int)=  0.00000000
 Iteration  2 RMS(Cart)=  0.00000000 RMS(Int)=  0.00000000
 Variable       Old X    -DE/DX   Delta X   Delta X   Delta X     New X
                                 (Linear)    (Quad)   (Total)
    R1        2.05672   0.00000   0.00000   0.00000   0.00000   2.05672
    R2        2.05743   0.00000   0.00000   0.00000   0.00000   2.05743
    R3        2.07292   0.00000   0.00000   0.00000   0.00000   2.07292
    R4        2.85493   0.00000   0.00000   0.00000   0.00000   2.85493
    R5        2.85493   0.00000   0.00000   0.00000   0.00000   2.85493
    R6        2.48450   0.00000   0.00000   0.00000   0.00000   2.48450
    R7        2.07292   0.00000   0.00000   0.00000   0.00000   2.07292
    R8        2.05743   0.00000   0.00000   0.00000   0.00000   2.05743
    R9        2.05672   0.00000   0.00000   0.00000   0.00000   2.05672
    A1        1.89803   0.00000   0.00000   0.00000   0.00000   1.89803
    A2        1.89147   0.00000   0.00000   0.00000   0.00000   1.89147
    A3        1.93793   0.00000   0.00000   0.00000   0.00000   1.93793
    A4        1.89827   0.00000   0.00000   0.00000   0.00000   1.89827
    A5        1.89465   0.00000   0.00000   0.00000   0.00000   1.89465
    A6        1.94267   0.00000   0.00000   0.00000   0.00000   1.94267
    A7        2.06558   0.00000   0.00000   0.00000   0.00000   2.06558
    A8        1.97910   0.00000   0.00000   0.00000   0.00000   1.97910
    A9        1.97910   0.00000   0.00000   0.00000   0.00000   1.97910
   A10        1.94267   0.00000   0.00000   0.00000   0.00000   1.94267
   A11        1.89465   0.00000   0.00000   0.00000   0.00000   1.89465
   A12        1.93793   0.00000   0.00000   0.00000   0.00000   1.93793
   A13        1.89827   0.00000   0.00000   0.00000   0.00000   1.89827
   A14        1.89147   0.00000   0.00000   0.00000   0.00000   1.89147
   A15        1.89803   0.00000   0.00000   0.00000   0.00000   1.89803
    D1        3.01796   0.00000   0.00000   0.00000  -0.00001   3.01795
    D2       -0.88341   0.00000   0.00000   0.00000  -0.00001  -0.88341
    D3        0.93237   0.00000   0.00000   0.00000   0.00000   0.93237
    D4       -2.96899   0.00000   0.00000   0.00000  -0.00001  -2.96900
    D5       -1.15637   0.00000   0.00000   0.00000   0.00000  -1.15637
    D6        1.22545   0.00000   0.00000   0.00000  -0.00001   1.22545
    D7        1.15638   0.00000   0.00000   0.00000   0.00000   1.15637
    D8       -0.93236   0.00000  -0.00001   0.00000   0.00000  -0.93237
    D9       -3.01795   0.00000  -0.00001   0.00000   0.00000  -3.01795
   D10       -1.22544   0.00000   0.00000   0.00000   0.00000  -1.22545
   D11        2.96900   0.00000   0.00000   0.00000   0.00000   2.96900
   D12        0.88342   0.00000   0.00000   0.00000   0.00000   0.88341
         Item               Value     Threshold  Converged?
 Maximum Force            0.000000     0.000002     YES
 RMS     Force            0.000000     0.000001     YES
 Maximum Displacement     0.000008     0.000006     NO 
 RMS     Displacement     0.000004     0.000004     YES
 Predicted change in Energy=-4.362370D-13
 GradGradGradGradGradGradGradGradGradGradGradGradGradGradGradGradGradGrad

                          Input orientation:                          
 ---------------------------------------------------------------------
 Center     Atomic      Atomic             Coordinates (Angstroms)
 Number     Number       Type             X           Y           Z
 ---------------------------------------------------------------------
      1          6           0        1.288409    0.062739   -0.107087
      2          1           0        2.136729    0.254832    0.547130
      3          1           0        1.275336    0.815669   -0.893401
      4          1           0        1.422344   -0.924502   -0.566106
      5          6           0       -0.013323    0.141468    0.655611
      6          6           0       -1.306237    0.063030   -0.121971
      7          1           0       -1.435118   -0.924181   -0.582498
      8          1           0       -1.283975    0.815956   -0.908082
      9          1           0       -2.161963    0.255314    0.522471
     10          8           0       -0.019701   -0.581925    1.753432
 ---------------------------------------------------------------------
                    Distance matrix (angstroms):
                    1          2          3          4          5
     1  C    0.000000
     2  H    1.088368   0.000000
     3  H    1.088744   1.769651   0.000000
     4  H    1.096942   1.772137   1.776774   0.000000
     5  C    1.510766   2.155769   2.124764   2.165646   0.000000
     6  C    2.594689   3.512620   2.797515   2.935580   1.510766
     7  H    2.935580   3.927368   3.235785   2.857509   2.165646
     8  H    2.797514   3.759483   2.559353   3.235785   2.124764
     9  H    3.512620   4.298762   3.759483   3.927368   2.155769
    10  O    2.363953   2.608739   3.261305   2.752656   1.314743
                    6          7          8          9         10
     6  C    0.000000
     7  H    1.096942   0.000000
     8  H    1.088744   1.776774   0.000000
     9  H    1.088368   1.772137   1.769651   0.000000
    10  O    2.363953   2.752656   3.261305   2.608739   0.000000
 Stoichiometry    C3H6O(3)
 Framework group  C1[X(C3H6O)]
 Deg. of freedom    24
 Full point group                 C1      NOp   1
 Largest Abelian subgroup         C1      NOp   1
 Largest concise Abelian subgroup C1      NOp   1
                         Standard orientation:                         
 ---------------------------------------------------------------------
 Center     Atomic      Atomic             Coordinates (Angstroms)
 Number     Number       Type             X           Y           Z
 ---------------------------------------------------------------------
      1          6           0        1.297344   -0.591866    0.039080
      2          1           0        2.149381   -0.035955   -0.347627
      3          1           0        1.279676   -1.575037   -0.428282
      4          1           0        1.428755   -0.717731    1.120824
      5          6           0        0.000000    0.114462   -0.277797
      6          6           0       -1.297344   -0.591866    0.039080
      7          1           0       -1.428755   -0.717731    1.120824
      8          1           0       -1.279676   -1.575037   -0.428282
      9          1           0       -2.149381   -0.035956   -0.347627
     10          8           0        0.000000    1.384134    0.063499
 ---------------------------------------------------------------------
 Rotational constants (GHZ):     10.3039574      8.2464557      4.9543870
 Standard basis: Aug-CC-pVTZ (5D, 7F)
 There are   370 symmetry adapted cartesian basis functions of A   symmetry.
 There are   322 symmetry adapted basis functions of A   symmetry.
   322 basis functions,   450 primitive gaussians,   370 cartesian basis functions
    17 alpha electrons       15 beta electrons
       nuclear repulsion energy       118.0361916956 Hartrees.
 NAtoms=   10 NActive=   10 NUniq=   10 SFac= 1.00D+00 NAtFMM=   60 NAOKFM=F Big=F
 Integral buffers will be    131072 words long.
 Raffenetti 2 integral format.
 Two-electron integral symmetry is turned on.
 Nuclear repulsion after empirical dispersion term =      118.0331747642 Hartrees.
 One-electron integrals computed using PRISM.
 NBasis=   322 RedAO= T EigKep=  1.85D-05  NBF=   322
 NBsUse=   322 1.00D-06 EigRej= -1.00D+00 NBFU=   322
 Initial guess from the checkpoint file:  "acetone-wb97-opt.chk"
 B after Tr=     0.000000    0.000000    0.000000
         Rot=    1.000000    0.000000    0.000000    0.000000 Ang=   0.00 deg.
 Initial guess <Sx>= 0.0000 <Sy>= 0.0000 <Sz>= 1.0000 <S**2>= 2.0068 S= 1.0023
 LinEq1:  Iter=  0 NonCon=     1 RMS=3.00D-08 Max=4.18D-07 NDo=     1
 AX will form     1 AO Fock derivatives at one time.
 LinEq1:  Iter=  1 NonCon=     1 RMS=2.68D-09 Max=4.46D-08 NDo=     1
 LinEq1:  Iter=  2 NonCon=     1 RMS=5.10D-10 Max=1.51D-08 NDo=     1
 LinEq1:  Iter=  3 NonCon=     1 RMS=2.83D-10 Max=1.28D-08 NDo=     1
 LinEq1:  Iter=  4 NonCon=     1 RMS=1.29D-10 Max=6.38D-09 NDo=     1
 LinEq1:  Iter=  5 NonCon=     1 RMS=7.54D-11 Max=2.74D-09 NDo=     1
 LinEq1:  Iter=  6 NonCon=     1 RMS=4.54D-11 Max=1.60D-09 NDo=     1
 LinEq1:  Iter=  7 NonCon=     1 RMS=2.27D-11 Max=7.58D-10 NDo=     1
 LinEq1:  Iter=  8 NonCon=     0 RMS=8.42D-12 Max=2.77D-10 NDo=     1
 Linear equations converged to 4.702D-11 4.702D-10 after     8 iterations.
 SCF Done:  E(UwB97XD) =  -193.042735141     a.u. after    2 cycles
            Convg  =    0.1188D-07                    10 Fock formations.
              S**2 =  2.0068                  -V/T =  2.0060
 <Sx>= 0.0000 <Sy>= 0.0000 <Sz>= 1.0000 <S**2>= 2.0068 S= 1.0023
 <L.S>= 0.000000000000E+00
 Annihilation of the first spin contaminant:
 S**2 before annihilation     2.0068,   after     2.0000
 Calling FoFJK, ICntrl=      2127 FMM=F ISym2X=0 I1Cent= 0 IOpClX= 1 NMat=1 NMatS=1 NMatT=0.
 ***** Axes restored to original set *****
 -------------------------------------------------------------------
 Center     Atomic                   Forces (Hartrees/Bohr)
 Number     Number              X              Y              Z
 -------------------------------------------------------------------
      1        6           0.000000062   -0.000000002   -0.000000017
      2        1          -0.000000015   -0.000000039    0.000000029
      3        1          -0.000000009    0.000000081    0.000000073
      4        1          -0.000000009    0.000000059   -0.000000074
      5        6          -0.000000019   -0.000000061    0.000000026
      6        6          -0.000000032    0.000000006   -0.000000001
      7        1           0.000000004    0.000000057   -0.000000078
      8        1           0.000000003    0.000000079    0.000000070
      9        1           0.000000011   -0.000000040    0.000000027
     10        8           0.000000003   -0.000000140   -0.000000055
 -------------------------------------------------------------------
 Cartesian Forces:  Max     0.000000140 RMS     0.000000051

 GradGradGradGradGradGradGradGradGradGradGradGradGradGradGradGradGradGrad
 Berny optimization.
 Using GEDIIS/GDIIS optimizer.
 FormGI is forming the generalized inverse of G from B-inverse, IUseBI=4.
 Internal  Forces:  Max     0.000000030 RMS     0.000000010
 Search for a local minimum.
 Step number  21 out of a maximum of   46
 All quantities printed in internal units (Hartrees-Bohrs-Radians)
 Mixed Optimization -- En-DIIS/RFO-DIIS
 Swapping is turned off.
 Update second derivatives using D2CorX and points   11   12   13   14   15
                                                     16   17   18   19   20
                                                     21
 Trust test= 0.00D+00 RLast= 1.62D-05 DXMaxT set to 1.42D+00
 ITU=  0  0  0  0  0  0  0  1  1  1  0  1  1  1  0  0  1  1  1  1
 ITU=  0
     Eigenvalues ---    0.00224   0.00233   0.02233   0.06942   0.07148
     Eigenvalues ---    0.07282   0.07466   0.08943   0.11577   0.12870
     Eigenvalues ---    0.15769   0.15990   0.16087   0.16542   0.17643
     Eigenvalues ---    0.27731   0.30962   0.34153   0.34344   0.34428
     Eigenvalues ---    0.34494   0.34587   0.34785   0.43546
 En-DIIS/RFO-DIIS IScMMF=        0 using points:    21   20   19   18   17
 RFO step:  Lambda=-8.05467506D-15.
 DidBck=F Rises=F RFO-DIIS coefs:    1.22941   -0.30931    0.07946    0.00540   -0.00496
 Iteration  1 RMS(Cart)=  0.00000020 RMS(Int)=  0.00000000
 Variable       Old X    -DE/DX   Delta X   Delta X   Delta X     New X
                                 (Linear)    (Quad)   (Total)
    R1        2.05672   0.00000   0.00000   0.00000   0.00000   2.05672
    R2        2.05743   0.00000   0.00000   0.00000   0.00000   2.05743
    R3        2.07292   0.00000   0.00000   0.00000   0.00000   2.07292
    R4        2.85493   0.00000   0.00000   0.00000   0.00000   2.85493
    R5        2.85493   0.00000   0.00000   0.00000   0.00000   2.85493
    R6        2.48450   0.00000   0.00000   0.00000   0.00000   2.48450
    R7        2.07292   0.00000   0.00000   0.00000   0.00000   2.07292
    R8        2.05743   0.00000   0.00000   0.00000   0.00000   2.05743
    R9        2.05672   0.00000   0.00000   0.00000   0.00000   2.05672
    A1        1.89803   0.00000   0.00000   0.00000   0.00000   1.89803
    A2        1.89147   0.00000   0.00000   0.00000   0.00000   1.89147
    A3        1.93793   0.00000   0.00000   0.00000   0.00000   1.93793
    A4        1.89827   0.00000   0.00000   0.00000   0.00000   1.89827
    A5        1.89465   0.00000   0.00000   0.00000   0.00000   1.89465
    A6        1.94267   0.00000   0.00000   0.00000   0.00000   1.94267
    A7        2.06558   0.00000   0.00000   0.00000   0.00000   2.06558
    A8        1.97910   0.00000   0.00000   0.00000   0.00000   1.97910
    A9        1.97910   0.00000   0.00000   0.00000   0.00000   1.97910
   A10        1.94267   0.00000   0.00000   0.00000   0.00000   1.94267
   A11        1.89465   0.00000   0.00000   0.00000   0.00000   1.89465
   A12        1.93793   0.00000   0.00000   0.00000   0.00000   1.93793
   A13        1.89827   0.00000   0.00000   0.00000   0.00000   1.89827
   A14        1.89147   0.00000   0.00000   0.00000   0.00000   1.89147
   A15        1.89803   0.00000   0.00000   0.00000   0.00000   1.89803
    D1        3.01795   0.00000   0.00000   0.00000   0.00000   3.01795
    D2       -0.88341   0.00000   0.00000   0.00000   0.00000  -0.88341
    D3        0.93237   0.00000   0.00000   0.00000   0.00000   0.93237
    D4       -2.96900   0.00000   0.00000   0.00000   0.00000  -2.96900
    D5       -1.15637   0.00000   0.00000   0.00000   0.00000  -1.15637
    D6        1.22545   0.00000   0.00000   0.00000   0.00000   1.22545
    D7        1.15637   0.00000   0.00000   0.00000   0.00000   1.15637
    D8       -0.93237   0.00000   0.00000   0.00000   0.00000  -0.93237
    D9       -3.01795   0.00000   0.00000   0.00000   0.00000  -3.01795
   D10       -1.22545   0.00000   0.00000   0.00000   0.00000  -1.22545
   D11        2.96900   0.00000   0.00000   0.00000   0.00000   2.96900
   D12        0.88341   0.00000   0.00000   0.00000   0.00000   0.88341
         Item               Value     Threshold  Converged?
 Maximum Force            0.000000     0.000002     YES
 RMS     Force            0.000000     0.000001     YES
 Maximum Displacement     0.000001     0.000006     YES
 RMS     Displacement     0.000000     0.000004     YES
 Predicted change in Energy=-9.796518D-15
 Optimization completed.
    -- Stationary point found.
                           ----------------------------
                           !   Optimized Parameters   !
                           ! (Angstroms and Degrees)  !
 --------------------------                            --------------------------
 ! Name  Definition              Value          Derivative Info.                !
 --------------------------------------------------------------------------------
 ! R1    R(1,2)                  1.0884         -DE/DX =    0.0                 !
 ! R2    R(1,3)                  1.0887         -DE/DX =    0.0                 !
 ! R3    R(1,4)                  1.0969         -DE/DX =    0.0                 !
 ! R4    R(1,5)                  1.5108         -DE/DX =    0.0                 !
 ! R5    R(5,6)                  1.5108         -DE/DX =    0.0                 !
 ! R6    R(5,10)                 1.3147         -DE/DX =    0.0                 !
 ! R7    R(6,7)                  1.0969         -DE/DX =    0.0                 !
 ! R8    R(6,8)                  1.0887         -DE/DX =    0.0                 !
 ! R9    R(6,9)                  1.0884         -DE/DX =    0.0                 !
 ! A1    A(2,1,3)              108.7493         -DE/DX =    0.0                 !
 ! A2    A(2,1,4)              108.3734         -DE/DX =    0.0                 !
 ! A3    A(2,1,5)              111.035          -DE/DX =    0.0                 !
 ! A4    A(3,1,4)              108.7626         -DE/DX =    0.0                 !
 ! A5    A(3,1,5)              108.5555         -DE/DX =    0.0                 !
 ! A6    A(4,1,5)              111.3066         -DE/DX =    0.0                 !
 ! A7    A(1,5,6)              118.3493         -DE/DX =    0.0                 !
 ! A8    A(1,5,10)             113.3942         -DE/DX =    0.0                 !
 ! A9    A(6,5,10)             113.3942         -DE/DX =    0.0                 !
 ! A10   A(5,6,7)              111.3066         -DE/DX =    0.0                 !
 ! A11   A(5,6,8)              108.5554         -DE/DX =    0.0                 !
 ! A12   A(5,6,9)              111.035          -DE/DX =    0.0                 !
 ! A13   A(7,6,8)              108.7626         -DE/DX =    0.0                 !
 ! A14   A(7,6,9)              108.3734         -DE/DX =    0.0                 !
 ! A15   A(8,6,9)              108.7493         -DE/DX =    0.0                 !
 ! D1    D(2,1,5,6)            172.9158         -DE/DX =    0.0                 !
 ! D2    D(2,1,5,10)           -50.6159         -DE/DX =    0.0                 !
 ! D3    D(3,1,5,6)             53.4208         -DE/DX =    0.0                 !
 ! D4    D(3,1,5,10)          -170.111          -DE/DX =    0.0                 !
 ! D5    D(4,1,5,6)            -66.2552         -DE/DX =    0.0                 !
 ! D6    D(4,1,5,10)            70.213          -DE/DX =    0.0                 !
 ! D7    D(1,5,6,7)             66.2552         -DE/DX =    0.0                 !
 ! D8    D(1,5,6,8)            -53.4208         -DE/DX =    0.0                 !
 ! D9    D(1,5,6,9)           -172.9158         -DE/DX =    0.0                 !
 ! D10   D(10,5,6,7)           -70.213          -DE/DX =    0.0                 !
 ! D11   D(10,5,6,8)           170.111          -DE/DX =    0.0                 !
 ! D12   D(10,5,6,9)            50.6159         -DE/DX =    0.0                 !
 --------------------------------------------------------------------------------
 GradGradGradGradGradGradGradGradGradGradGradGradGradGradGradGradGradGrad

                          Input orientation:                          
 ---------------------------------------------------------------------
 Center     Atomic      Atomic             Coordinates (Angstroms)
 Number     Number       Type             X           Y           Z
 ---------------------------------------------------------------------
      1          6           0        1.288409    0.062739   -0.107087
      2          1           0        2.136729    0.254832    0.547130
      3          1           0        1.275336    0.815669   -0.893401
      4          1           0        1.422344   -0.924502   -0.566106
      5          6           0       -0.013323    0.141468    0.655611
      6          6           0       -1.306237    0.063030   -0.121971
      7          1           0       -1.435118   -0.924181   -0.582498
      8          1           0       -1.283975    0.815956   -0.908082
      9          1           0       -2.161963    0.255314    0.522471
     10          8           0       -0.019701   -0.581925    1.753432
 ---------------------------------------------------------------------
                    Distance matrix (angstroms):
                    1          2          3          4          5
     1  C    0.000000
     2  H    1.088368   0.000000
     3  H    1.088744   1.769651   0.000000
     4  H    1.096942   1.772137   1.776774   0.000000
     5  C    1.510766   2.155769   2.124764   2.165646   0.000000
     6  C    2.594689   3.512620   2.797515   2.935580   1.510766
     7  H    2.935580   3.927368   3.235785   2.857509   2.165646
     8  H    2.797514   3.759483   2.559353   3.235785   2.124764
     9  H    3.512620   4.298762   3.759483   3.927368   2.155769
    10  O    2.363953   2.608739   3.261305   2.752656   1.314743
                    6          7          8          9         10
     6  C    0.000000
     7  H    1.096942   0.000000
     8  H    1.088744   1.776774   0.000000
     9  H    1.088368   1.772137   1.769651   0.000000
    10  O    2.363953   2.752656   3.261305   2.608739   0.000000
 Stoichiometry    C3H6O(3)
 Framework group  C1[X(C3H6O)]
 Deg. of freedom    24
 Full point group                 C1      NOp   1
 Largest Abelian subgroup         C1      NOp   1
 Largest concise Abelian subgroup C1      NOp   1
                         Standard orientation:                         
 ---------------------------------------------------------------------
 Center     Atomic      Atomic             Coordinates (Angstroms)
 Number     Number       Type             X           Y           Z
 ---------------------------------------------------------------------
      1          6           0        1.297344   -0.591866    0.039080
      2          1           0        2.149381   -0.035955   -0.347627
      3          1           0        1.279676   -1.575037   -0.428282
      4          1           0        1.428755   -0.717731    1.120824
      5          6           0        0.000000    0.114462   -0.277797
      6          6           0       -1.297344   -0.591866    0.039080
      7          1           0       -1.428755   -0.717731    1.120824
      8          1           0       -1.279676   -1.575037   -0.428282
      9          1           0       -2.149381   -0.035956   -0.347627
     10          8           0        0.000000    1.384134    0.063499
 ---------------------------------------------------------------------
 Rotational constants (GHZ):     10.3039574      8.2464557      4.9543870

 **********************************************************************

            Population analysis using the SCF density.

 **********************************************************************

 Orbital symmetries:
 Alpha Orbitals:
       Occupied  (A) (A) (A) (A) (A) (A) (A) (A) (A) (A) (A) (A)
                 (A) (A) (A) (A) (A)
       Virtual   (A) (A) (A) (A) (A) (A) (A) (A) (A) (A) (A) (A)
                 (A) (A) (A) (A) (A) (A) (A) (A) (A) (A) (A) (A)
                 (A) (A) (A) (A) (A) (A) (A) (A) (A) (A) (A) (A)
                 (A) (A) (A) (A) (A) (A) (A) (A) (A) (A) (A) (A)
                 (A) (A) (A) (A) (A) (A) (A) (A) (A) (A) (A) (A)
                 (A) (A) (A) (A) (A) (A) (A) (A) (A) (A) (A) (A)
                 (A) (A) (A) (A) (A) (A) (A) (A) (A) (A) (A) (A)
                 (A) (A) (A) (A) (A) (A) (A) (A) (A) (A) (A) (A)
                 (A) (A) (A) (A) (A) (A) (A) (A) (A) (A) (A) (A)
                 (A) (A) (A) (A) (A) (A) (A) (A) (A) (A) (A) (A)
                 (A) (A) (A) (A) (A) (A) (A) (A) (A) (A) (A) (A)
                 (A) (A) (A) (A) (A) (A) (A) (A) (A) (A) (A) (A)
                 (A) (A) (A) (A) (A) (A) (A) (A) (A) (A) (A) (A)
                 (A) (A) (A) (A) (A) (A) (A) (A) (A) (A) (A) (A)
                 (A) (A) (A) (A) (A) (A) (A) (A) (A) (A) (A) (A)
                 (A) (A) (A) (A) (A) (A) (A) (A) (A) (A) (A) (A)
                 (A) (A) (A) (A) (A) (A) (A) (A) (A) (A) (A) (A)
                 (A) (A) (A) (A) (A) (A) (A) (A) (A) (A) (A) (A)
                 (A) (A) (A) (A) (A) (A) (A) (A) (A) (A) (A) (A)
                 (A) (A) (A) (A) (A) (A) (A) (A) (A) (A) (A) (A)
                 (A) (A) (A) (A) (A) (A) (A) (A) (A) (A) (A) (A)
                 (A) (A) (A) (A) (A) (A) (A) (A) (A) (A) (A) (A)
                 (A) (A) (A) (A) (A) (A) (A) (A) (A) (A) (A) (A)
                 (A) (A) (A) (A) (A) (A) (A) (A) (A) (A) (A) (A)
                 (A) (A) (A) (A) (A) (A) (A) (A) (A) (A) (A) (A)
                 (A) (A) (A) (A) (A)
 Beta  Orbitals:
       Occupied  (A) (A) (A) (A) (A) (A) (A) (A) (A) (A) (A) (A)
                 (A) (A) (A)
       Virtual   (A) (A) (A) (A) (A) (A) (A) (A) (A) (A) (A) (A)
                 (A) (A) (A) (A) (A) (A) (A) (A) (A) (A) (A) (A)
                 (A) (A) (A) (A) (A) (A) (A) (A) (A) (A) (A) (A)
                 (A) (A) (A) (A) (A) (A) (A) (A) (A) (A) (A) (A)
                 (A) (A) (A) (A) (A) (A) (A) (A) (A) (A) (A) (A)
                 (A) (A) (A) (A) (A) (A) (A) (A) (A) (A) (A) (A)
                 (A) (A) (A) (A) (A) (A) (A) (A) (A) (A) (A) (A)
                 (A) (A) (A) (A) (A) (A) (A) (A) (A) (A) (A) (A)
                 (A) (A) (A) (A) (A) (A) (A) (A) (A) (A) (A) (A)
                 (A) (A) (A) (A) (A) (A) (A) (A) (A) (A) (A) (A)
                 (A) (A) (A) (A) (A) (A) (A) (A) (A) (A) (A) (A)
                 (A) (A) (A) (A) (A) (A) (A) (A) (A) (A) (A) (A)
                 (A) (A) (A) (A) (A) (A) (A) (A) (A) (A) (A) (A)
                 (A) (A) (A) (A) (A) (A) (A) (A) (A) (A) (A) (A)
                 (A) (A) (A) (A) (A) (A) (A) (A) (A) (A) (A) (A)
                 (A) (A) (A) (A) (A) (A) (A) (A) (A) (A) (A) (A)
                 (A) (A) (A) (A) (A) (A) (A) (A) (A) (A) (A) (A)
                 (A) (A) (A) (A) (A) (A) (A) (A) (A) (A) (A) (A)
                 (A) (A) (A) (A) (A) (A) (A) (A) (A) (A) (A) (A)
                 (A) (A) (A) (A) (A) (A) (A) (A) (A) (A) (A) (A)
                 (A) (A) (A) (A) (A) (A) (A) (A) (A) (A) (A) (A)
                 (A) (A) (A) (A) (A) (A) (A) (A) (A) (A) (A) (A)
                 (A) (A) (A) (A) (A) (A) (A) (A) (A) (A) (A) (A)
                 (A) (A) (A) (A) (A) (A) (A) (A) (A) (A) (A) (A)
                 (A) (A) (A) (A) (A) (A) (A) (A) (A) (A) (A) (A)
                 (A) (A) (A) (A) (A) (A) (A)
 The electronic state is 3-A.
 Alpha  occ. eigenvalues --  -19.32644 -10.34015 -10.29863 -10.29861  -1.17415
 Alpha  occ. eigenvalues --   -0.87650  -0.81389  -0.65618  -0.57531  -0.56119
 Alpha  occ. eigenvalues --   -0.56039  -0.49334  -0.48871  -0.47358  -0.46449
 Alpha  occ. eigenvalues --   -0.42012  -0.24528
 Alpha virt. eigenvalues --    0.02971   0.03884   0.04378   0.04958   0.06177
 Alpha virt. eigenvalues --    0.06458   0.07767   0.10572   0.10936   0.12127
 Alpha virt. eigenvalues --    0.12553   0.12901   0.13384   0.13936   0.14647
 Alpha virt. eigenvalues --    0.15068   0.17124   0.18205   0.18560   0.20007
 Alpha virt. eigenvalues --    0.20836   0.21584   0.22918   0.24262   0.26077
 Alpha virt. eigenvalues --    0.26418   0.26683   0.29542   0.29790   0.30467
 Alpha virt. eigenvalues --    0.31273   0.32666   0.32775   0.34090   0.35169
 Alpha virt. eigenvalues --    0.35318   0.35740   0.36475   0.36738   0.36788
 Alpha virt. eigenvalues --    0.37602   0.38711   0.39636   0.40321   0.40739
 Alpha virt. eigenvalues --    0.41575   0.42062   0.42926   0.44064   0.44554
 Alpha virt. eigenvalues --    0.45865   0.47594   0.47693   0.48366   0.50096
 Alpha virt. eigenvalues --    0.50517   0.51643   0.52853   0.53305   0.53981
 Alpha virt. eigenvalues --    0.58279   0.59149   0.59594   0.62822   0.63381
 Alpha virt. eigenvalues --    0.66470   0.66737   0.70303   0.70401   0.71372
 Alpha virt. eigenvalues --    0.72308   0.74094   0.74617   0.76507   0.76820
 Alpha virt. eigenvalues --    0.77395   0.78692   0.80156   0.81279   0.82007
 Alpha virt. eigenvalues --    0.83462   0.84812   0.85885   0.86959   0.87342
 Alpha virt. eigenvalues --    0.87666   0.90067   0.90444   0.92117   0.92520
 Alpha virt. eigenvalues --    0.92794   0.95044   0.97015   0.97454   0.99928
 Alpha virt. eigenvalues --    1.00987   1.01134   1.03193   1.04408   1.05548
 Alpha virt. eigenvalues --    1.06127   1.07376   1.08309   1.11809   1.12230
 Alpha virt. eigenvalues --    1.13680   1.14206   1.15842   1.16177   1.17681
 Alpha virt. eigenvalues --    1.18554   1.20164   1.21671   1.23798   1.23809
 Alpha virt. eigenvalues --    1.26399   1.27214   1.29474   1.32564   1.33162
 Alpha virt. eigenvalues --    1.34723   1.36511   1.37020   1.37532   1.40516
 Alpha virt. eigenvalues --    1.41737   1.42300   1.44716   1.47609   1.49598
 Alpha virt. eigenvalues --    1.51578   1.52753   1.53364   1.56287   1.57105
 Alpha virt. eigenvalues --    1.58023   1.59757   1.60864   1.62356   1.62777
 Alpha virt. eigenvalues --    1.64215   1.65656   1.69317   1.69592   1.71099
 Alpha virt. eigenvalues --    1.71445   1.72963   1.75087   1.78607   1.78659
 Alpha virt. eigenvalues --    1.79699   1.81117   1.82910   1.82982   1.87959
 Alpha virt. eigenvalues --    1.91326   1.95835   1.95870   1.98443   2.00798
 Alpha virt. eigenvalues --    2.03170   2.06297   2.07008   2.08205   2.10030
 Alpha virt. eigenvalues --    2.11057   2.11795   2.15516   2.15782   2.20069
 Alpha virt. eigenvalues --    2.25291   2.29193   2.29774   2.31837   2.32460
 Alpha virt. eigenvalues --    2.37618   2.39403   2.40865   2.47558   2.53124
 Alpha virt. eigenvalues --    2.55017   2.66766   2.68194   2.75414   2.75529
 Alpha virt. eigenvalues --    2.84182   2.90016   2.95869   2.98058   3.01995
 Alpha virt. eigenvalues --    3.06423   3.11693   3.12629   3.16591   3.19621
 Alpha virt. eigenvalues --    3.25509   3.30110   3.33771   3.34510   3.36217
 Alpha virt. eigenvalues --    3.37348   3.38325   3.38953   3.40649   3.44744
 Alpha virt. eigenvalues --    3.45439   3.46492   3.52015   3.52269   3.57928
 Alpha virt. eigenvalues --    3.58947   3.60465   3.60650   3.66893   3.68208
 Alpha virt. eigenvalues --    3.68685   3.71613   3.71806   3.74249   3.74263
 Alpha virt. eigenvalues --    3.76836   3.82716   3.83820   3.86810   3.91247
 Alpha virt. eigenvalues --    3.91387   3.92216   3.94190   3.99299   4.00503
 Alpha virt. eigenvalues --    4.04767   4.04862   4.05237   4.09509   4.14337
 Alpha virt. eigenvalues --    4.17886   4.26406   4.28074   4.29531   4.30494
 Alpha virt. eigenvalues --    4.31290   4.37083   4.37656   4.40072   4.43906
 Alpha virt. eigenvalues --    4.51318   4.54020   4.55209   4.57293   4.57705
 Alpha virt. eigenvalues --    4.58967   4.62968   4.67568   4.70835   4.75404
 Alpha virt. eigenvalues --    4.78856   4.83149   4.87222   4.93408   4.94331
 Alpha virt. eigenvalues --    4.95040   4.98462   5.07950   5.08920   5.09946
 Alpha virt. eigenvalues --    5.15489   5.15635   5.18572   5.21769   5.24424
 Alpha virt. eigenvalues --    5.34596   5.34786   5.44192   5.45679   5.47561
 Alpha virt. eigenvalues --    5.49672   5.65219   5.70404   5.71573   5.80549
 Alpha virt. eigenvalues --    5.84695   5.86131   5.89052   5.89090   5.96925
 Alpha virt. eigenvalues --    6.22515   6.26083   6.40507   6.43363   6.46224
 Alpha virt. eigenvalues --    6.48936   6.53808   6.55808   6.67162   6.80670
 Alpha virt. eigenvalues --    6.81106   6.88020   7.03646   7.19903   7.24622
 Alpha virt. eigenvalues --    7.42144  13.48143  15.05834  16.55872  18.10357
  Beta  occ. eigenvalues --  -19.30203 -10.33001 -10.29718 -10.29717  -1.10655
  Beta  occ. eigenvalues --   -0.85293  -0.80415  -0.62038  -0.54439  -0.53138
  Beta  occ. eigenvalues --   -0.51863  -0.48612  -0.46927  -0.45571  -0.41810
  Beta virt. eigenvalues --   -0.08203   0.03087   0.04481   0.04644   0.05283
  Beta virt. eigenvalues --    0.06255   0.06735   0.07401   0.08693   0.11569
  Beta virt. eigenvalues --    0.12273   0.12710   0.12983   0.13660   0.13936
  Beta virt. eigenvalues --    0.14690   0.15411   0.15591   0.17727   0.19074
  Beta virt. eigenvalues --    0.19122   0.20479   0.21358   0.22375   0.23672
  Beta virt. eigenvalues --    0.24597   0.26792   0.26993   0.27561   0.30284
  Beta virt. eigenvalues --    0.30507   0.31625   0.31847   0.33250   0.33342
  Beta virt. eigenvalues --    0.34554   0.35282   0.35504   0.36155   0.36704
  Beta virt. eigenvalues --    0.37053   0.37123   0.38288   0.39242   0.40212
  Beta virt. eigenvalues --    0.41067   0.41328   0.42103   0.42915   0.44090
  Beta virt. eigenvalues --    0.44264   0.45266   0.46515   0.48050   0.48518
  Beta virt. eigenvalues --    0.48700   0.50354   0.50810   0.52107   0.53480
  Beta virt. eigenvalues --    0.53901   0.54160   0.58871   0.59291   0.60787
  Beta virt. eigenvalues --    0.63586   0.64252   0.66990   0.67071   0.70917
  Beta virt. eigenvalues --    0.70985   0.71591   0.72921   0.74728   0.74871
  Beta virt. eigenvalues --    0.76845   0.77128   0.77602   0.79228   0.80408
  Beta virt. eigenvalues --    0.81841   0.82450   0.83881   0.85218   0.86380
  Beta virt. eigenvalues --    0.87109   0.87619   0.87997   0.90458   0.90665
  Beta virt. eigenvalues --    0.92332   0.92844   0.93004   0.95581   0.97240
  Beta virt. eigenvalues --    0.97677   1.00713   1.01478   1.01572   1.03744
  Beta virt. eigenvalues --    1.04368   1.05814   1.06460   1.07812   1.08565
  Beta virt. eigenvalues --    1.12160   1.13285   1.13907   1.14360   1.15829
  Beta virt. eigenvalues --    1.16292   1.17807   1.18725   1.20053   1.22085
  Beta virt. eigenvalues --    1.23869   1.23975   1.26643   1.27409   1.29758
  Beta virt. eigenvalues --    1.32937   1.33274   1.35385   1.36714   1.38433
  Beta virt. eigenvalues --    1.38610   1.41035   1.42230   1.43250   1.45279
  Beta virt. eigenvalues --    1.48153   1.50252   1.51854   1.53158   1.53764
  Beta virt. eigenvalues --    1.56644   1.57364   1.58171   1.60063   1.61259
  Beta virt. eigenvalues --    1.63103   1.63232   1.65678   1.66215   1.69874
  Beta virt. eigenvalues --    1.70039   1.71424   1.71859   1.73591   1.75412
  Beta virt. eigenvalues --    1.78805   1.79084   1.80475   1.81698   1.83327
  Beta virt. eigenvalues --    1.83642   1.88613   1.91867   1.96447   1.96747
  Beta virt. eigenvalues --    1.98959   2.01250   2.03876   2.06962   2.07126
  Beta virt. eigenvalues --    2.08554   2.10285   2.11857   2.12193   2.16428
  Beta virt. eigenvalues --    2.16690   2.20953   2.25998   2.30254   2.31231
  Beta virt. eigenvalues --    2.33670   2.33746   2.38676   2.42266   2.42314
  Beta virt. eigenvalues --    2.48337   2.54276   2.56255   2.67759   2.70276
  Beta virt. eigenvalues --    2.77242   2.77449   2.86058   2.92048   2.97421
  Beta virt. eigenvalues --    3.00217   3.03390   3.07078   3.12990   3.13492
  Beta virt. eigenvalues --    3.17660   3.20835   3.26317   3.30967   3.35393
  Beta virt. eigenvalues --    3.35511   3.36851   3.37503   3.39178   3.39338
  Beta virt. eigenvalues --    3.41868   3.45027   3.46223   3.48432   3.52970
  Beta virt. eigenvalues --    3.53215   3.58811   3.60738   3.61281   3.62786
  Beta virt. eigenvalues --    3.68182   3.68949   3.69519   3.72183   3.72791
  Beta virt. eigenvalues --    3.75430   3.75766   3.77658   3.83552   3.84567
  Beta virt. eigenvalues --    3.87804   3.91787   3.92106   3.93757   3.95217
  Beta virt. eigenvalues --    3.99997   4.00930   4.05661   4.06711   4.06906
  Beta virt. eigenvalues --    4.10457   4.15255   4.18594   4.27432   4.29217
  Beta virt. eigenvalues --    4.31180   4.31526   4.31866   4.37792   4.38564
  Beta virt. eigenvalues --    4.40996   4.44653   4.52344   4.55245   4.56170
  Beta virt. eigenvalues --    4.58123   4.58294   4.59455   4.64511   4.68185
  Beta virt. eigenvalues --    4.71726   4.75932   4.79482   4.85906   4.87759
  Beta virt. eigenvalues --    4.94450   4.94753   4.95644   4.99304   5.08522
  Beta virt. eigenvalues --    5.09421   5.10786   5.16439   5.17989   5.19296
  Beta virt. eigenvalues --    5.22437   5.24987   5.34994   5.35198   5.44784
  Beta virt. eigenvalues --    5.46662   5.48141   5.50471   5.66274   5.70896
  Beta virt. eigenvalues --    5.72372   5.81229   5.85277   5.86911   5.89502
  Beta virt. eigenvalues --    5.90338   5.97465   6.29996   6.32461   6.41745
  Beta virt. eigenvalues --    6.43711   6.46705   6.50125   6.59018   6.60071
  Beta virt. eigenvalues --    6.69493   6.85752   6.88991   6.96509   7.08018
  Beta virt. eigenvalues --    7.23554   7.29121   7.49260  13.52019  15.07900
  Beta virt. eigenvalues --   16.56137  18.10758
          Condensed to atoms (all electrons):
               1          2          3          4          5          6
     1  C    5.604458   0.444180   0.370449   0.342326  -0.044321   0.056796
     2  H    0.444180   0.357067   0.008184  -0.011972  -0.067825   0.006454
     3  H    0.370449   0.008184   0.337946  -0.014703  -0.016079   0.013483
     4  H    0.342326  -0.011972  -0.014703   0.434366   0.017602  -0.026893
     5  C   -0.044321  -0.067825  -0.016079   0.017602   5.962194  -0.044321
     6  C    0.056796   0.006454   0.013483  -0.026893  -0.044321   5.604458
     7  H   -0.026893  -0.001383   0.003455  -0.017911   0.017602   0.342326
     8  H    0.013483   0.000056  -0.002795   0.003455  -0.016079   0.370449
     9  H    0.006454   0.001654   0.000056  -0.001383  -0.067825   0.444180
    10  O    0.031373  -0.005513  -0.002125   0.024455  -0.206479   0.031373
               7          8          9         10
     1  C   -0.026893   0.013483   0.006454   0.031373
     2  H   -0.001383   0.000056   0.001654  -0.005513
     3  H    0.003455  -0.002795   0.000056  -0.002125
     4  H   -0.017911   0.003455  -0.001383   0.024455
     5  C    0.017602  -0.016079  -0.067825  -0.206479
     6  C    0.342326   0.370449   0.444180   0.031373
     7  H    0.434366  -0.014703  -0.011972   0.024455
     8  H   -0.014703   0.337946   0.008184  -0.002125
     9  H   -0.011972   0.008184   0.357067  -0.005513
    10  O    0.024455  -0.002125  -0.005513   8.622788
          Atomic-Atomic Spin Densities.
               1          2          3          4          5          6
     1  C    0.145941   0.015998  -0.004428   0.001411  -0.162094   0.035867
     2  H    0.015998   0.007477   0.003644  -0.007877  -0.024955   0.003475
     3  H   -0.004428   0.003644   0.022842  -0.021715  -0.016347   0.013849
     4  H    0.001411  -0.007877  -0.021715   0.066528   0.001413  -0.011949
     5  C   -0.162094  -0.024955  -0.016347   0.001413   1.524537  -0.162094
     6  C    0.035867   0.003475   0.013849  -0.011949  -0.162094   0.145941
     7  H   -0.011949  -0.001243   0.002935  -0.003139   0.001413   0.001411
     8  H    0.013849   0.001324  -0.004484   0.002935  -0.016347  -0.004428
     9  H    0.003475   0.000195   0.001324  -0.001243  -0.024955   0.015998
    10  O    0.032830   0.002720  -0.004333   0.012739  -0.359133   0.032830
               7          8          9         10
     1  C   -0.011949   0.013849   0.003475   0.032830
     2  H   -0.001243   0.001324   0.000195   0.002720
     3  H    0.002935  -0.004484   0.001324  -0.004333
     4  H   -0.003139   0.002935  -0.001243   0.012739
     5  C    0.001413  -0.016347  -0.024955  -0.359133
     6  C    0.001411  -0.004428   0.015998   0.032830
     7  H    0.066528  -0.021715  -0.007877   0.012739
     8  H   -0.021715   0.022842   0.003644  -0.004333
     9  H   -0.007877   0.003644   0.007477   0.002720
    10  O    0.012739  -0.004333   0.002720   1.301677
 Mulliken charges and spin densities:
               1          2
     1  C   -0.798306   0.070900
     2  H    0.269097   0.000759
     3  H    0.302129  -0.006712
     4  H    0.250659   0.039104
     5  C    0.465530   0.761438
     6  C   -0.798306   0.070900
     7  H    0.250659   0.039104
     8  H    0.302129  -0.006712
     9  H    0.269097   0.000759
    10  O   -0.512688   1.030458
 Sum of Mulliken charges =   0.00000   2.00000
 Mulliken charges and spin densities with hydrogens summed into heavy atoms:
               1          2
     1  C    0.023579   0.104052
     5  C    0.465530   0.761438
     6  C    0.023579   0.104052
    10  O   -0.512688   1.030458
 Electronic spatial extent (au):  <R**2>=            292.5381
 Charge=              0.0000 electrons
 Dipole moment (field-independent basis, Debye):
    X=              0.0000    Y=             -1.7949    Z=              0.2920  Tot=              1.8185
 Quadrupole moment (field-independent basis, Debye-Ang):
   XX=            -22.9558   YY=            -27.0015   ZZ=            -26.3484
   XY=              0.0000   XZ=              0.0000   YZ=              0.0588
 Traceless Quadrupole moment (field-independent basis, Debye-Ang):
   XX=              2.4794   YY=             -1.5662   ZZ=             -0.9132
   XY=              0.0000   XZ=              0.0000   YZ=              0.0588
 Octapole moment (field-independent basis, Debye-Ang**2):
  XXX=              0.0000  YYY=             -0.8577  ZZZ=              3.1041  XYY=              0.0000
  XXY=              2.8615  XXZ=             -1.0381  XZZ=              0.0000  YZZ=              0.7554
  YYZ=             -1.2474  XYZ=              0.0000
 Hexadecapole moment (field-independent basis, Debye-Ang**3):
 XXXX=           -199.0507 YYYY=           -140.3323 ZZZZ=            -47.1419 XXXY=              0.0000
 XXXZ=              0.0000 YYYX=              0.0000 YYYZ=              3.6505 ZZZX=              0.0000
 ZZZY=             -0.3439 XXYY=            -56.1975 XXZZ=            -41.3871 YYZZ=            -31.0524
 XXYZ=             -0.1524 YYXZ=              0.0000 ZZXY=              0.0000
 N-N= 1.180331747642D+02 E-N=-6.863715389766D+02  KE= 1.918890949912D+02
                          Isotropic Fermi Contact Couplings
        Atom                 a.u.       MegaHertz       Gauss      10(-4) cm-1
     1  C(13)              0.05930      33.33026      11.89306      11.11778
     2  H(1)               0.00319       7.12133       2.54107       2.37542
     3  H(1)               0.00552      12.34769       4.40596       4.11875
     4  H(1)               0.01752      39.14868      13.96922      13.05859
     5  C(13)              0.11587      65.13240      23.24086      21.72583
     6  C(13)              0.05930      33.33026      11.89306      11.11778
     7  H(1)               0.01752      39.14867      13.96922      13.05859
     8  H(1)               0.00552      12.34769       4.40596       4.11875
     9  H(1)               0.00319       7.12133       2.54107       2.37542
    10  O(17)              0.05930     -17.97310      -6.41325      -5.99518
 --------------------------------------------------------
       Center         ----  Spin Dipole Couplings  ----
                      3XX-RR        3YY-RR        3ZZ-RR
 --------------------------------------------------------
     1   Atom        0.061952      0.016544     -0.078497
     2   Atom        0.033999     -0.012874     -0.021125
     3   Atom       -0.004006      0.018522     -0.014516
     4   Atom       -0.001100     -0.003853      0.004953
     5   Atom       -0.455049     -0.459430      0.914479
     6   Atom        0.061952      0.016545     -0.078497
     7   Atom       -0.001100     -0.003853      0.004953
     8   Atom       -0.004006      0.018522     -0.014516
     9   Atom        0.033999     -0.012874     -0.021125
    10   Atom        3.052693     -2.210187     -0.842506
 --------------------------------------------------------
                        XY            XZ            YZ
 --------------------------------------------------------
     1   Atom       -0.115671      0.036423     -0.026478
     2   Atom       -0.008585     -0.004594      0.000796
     3   Atom       -0.018490      0.001802      0.006517
     4   Atom       -0.015632      0.014417     -0.011914
     5   Atom        0.000000      0.000000     -0.077328
     6   Atom        0.115671     -0.036423     -0.026478
     7   Atom        0.015632     -0.014417     -0.011914
     8   Atom        0.018490     -0.001802      0.006517
     9   Atom        0.008585      0.004594      0.000796
    10   Atom        0.000001      0.000000     -0.163503
 --------------------------------------------------------


 ---------------------------------------------------------------------------------
              Anisotropic Spin Dipole Couplings in Principal Axis System
 ---------------------------------------------------------------------------------

       Atom             a.u.   MegaHertz   Gauss  10(-4) cm-1        Axes

              Baa    -0.0876   -11.751    -4.193    -3.920 -0.3144 -0.1095  0.9429
     1 C(13)  Bbb    -0.0778   -10.446    -3.727    -3.484  0.5679  0.7743  0.2793
              Bcc     0.1654    22.197     7.920     7.404  0.7607 -0.6233  0.1813
 
              Baa    -0.0215   -11.475    -4.095    -3.828  0.0807 -0.0117  0.9967
     2 H(1)   Bbb    -0.0144    -7.681    -2.741    -2.562  0.1744  0.9847 -0.0026
              Bcc     0.0359    19.156     6.835     6.390  0.9814 -0.1740 -0.0815
 
              Baa    -0.0195   -10.386    -3.706    -3.464 -0.5600 -0.3973  0.7271
     3 H(1)   Bbb    -0.0100    -5.322    -1.899    -1.775  0.6779  0.2848  0.6777
              Bcc     0.0294    15.707     5.605     5.239 -0.4764  0.8724  0.1098
 
              Baa    -0.0182    -9.734    -3.473    -3.247  0.7068  0.7030 -0.0782
     4 H(1)   Bbb    -0.0100    -5.324    -1.900    -1.776 -0.3998  0.4883  0.7757
              Bcc     0.0282    15.058     5.373     5.023  0.5835 -0.5170  0.6262
 
              Baa    -0.4638   -62.233   -22.206   -20.759  0.0000  0.9984  0.0560
     5 C(13)  Bbb    -0.4550   -61.063   -21.789   -20.369  1.0000  0.0000  0.0000
              Bcc     0.9188   123.297    43.995    41.127  0.0000 -0.0560  0.9984
 
              Baa    -0.0876   -11.751    -4.193    -3.920  0.3144 -0.1095  0.9429
     6 C(13)  Bbb    -0.0778   -10.446    -3.727    -3.484 -0.5679  0.7743  0.2793
              Bcc     0.1654    22.197     7.920     7.404  0.7607  0.6233 -0.1813
 
              Baa    -0.0182    -9.734    -3.473    -3.247  0.7068 -0.7030  0.0782
     7 H(1)   Bbb    -0.0100    -5.324    -1.900    -1.776  0.3998  0.4883  0.7757
              Bcc     0.0282    15.058     5.373     5.023 -0.5835 -0.5170  0.6262
 
              Baa    -0.0195   -10.386    -3.706    -3.464  0.5600 -0.3973  0.7271
     8 H(1)   Bbb    -0.0100    -5.322    -1.899    -1.775  0.6779 -0.2848 -0.6777
              Bcc     0.0294    15.707     5.605     5.239  0.4764  0.8724  0.1098
 
              Baa    -0.0215   -11.475    -4.095    -3.828 -0.0807 -0.0117  0.9967
     9 H(1)   Bbb    -0.0144    -7.681    -2.741    -2.562 -0.1744  0.9847 -0.0026
              Bcc     0.0359    19.156     6.835     6.390  0.9814  0.1740  0.0815
 
              Baa    -2.2295   161.322    57.564    53.811  0.0000  0.9931  0.1171
    10 O(17)  Bbb    -0.8232    59.568    21.256    19.870  0.0000 -0.1171  0.9931
              Bcc     3.0527  -220.891   -78.819   -73.681  1.0000  0.0000  0.0000
 

 ---------------------------------------------------------------------------------

 1\1\GINC-C660\FOpt\UwB97XD\Aug-CC-pVTZ\C3H6O1(3)\ROOT\19-Feb-2019\0\\#
 wB97XD aug-cc-pVTZ Opt=verytight SCF=QC Integral(Grid=SuperFineGrid) F
 req MaxDisk=32GB\\acetone-wb97-opt\\0,3\C,1.2884091004,0.0627389392,-0
 .1070869569\H,2.1367286952,0.2548319923,0.5471298598\H,1.2753356805,0.
 8156691576,-0.8934005308\H,1.4223440984,-0.9245015835,-0.5661063834\C,
 -0.0133228934,0.1414683137,0.6556109202\C,-1.3062369933,0.0630296491,-
 0.1219707359\H,-1.4351183315,-0.9241814334,-0.5824977366\H,-1.28397483
 95,0.8159559343,-0.9080815835\H,-2.1619630297,0.2553136436,0.522471136
 \O,-0.0197014872,-0.5819246129,1.7534320112\\Version=ES64L-G09RevD.01\
 State=3-A\HF=-193.0427351\S2=2.006822\S2-1=0.\S2A=2.000026\RMSD=0.000e
 +00\RMSF=5.141e-08\Dipole=0.0040651,0.1130891,-0.7064399\Quadrupole=1.
 8432962,-0.7008681,-1.1424281,-0.0009157,0.01714,0.109921\PG=C01 [X(C3
 H6O1)]\\@


 FRICTION IS A DRAG,
 AND ENTROPY AIN'T WHAT IT USED TO BE.
 Job cpu time:       1 days  8 hours  3 minutes 27.2 seconds.
 File lengths (MBytes):  RWF=     83 Int=      0 D2E=      0 Chk=     10 Scr=      1
 Normal termination of Gaussian 09 at Tue Feb 19 18:21:33 2019.
 Link1:  Proceeding to internal job step number  2.
 ----------------------------------------------------------------------
 #N Geom=AllCheck Guess=TCheck SCRF=Check GenChk UwB97XD/Aug-CC-pVTZ Fr
 eq
 ----------------------------------------------------------------------
 1/7=1,10=4,29=7,30=1,38=1,40=1/1,3;
 2/12=2,40=1/2;
 3/5=16,6=1,7=10,11=2,14=-4,16=1,25=1,30=1,70=2,71=2,74=-58,75=-7,116=2,140=1/1,2,3;
 4/5=101/1;
 5/5=2,8=3,98=1/8;
 8/6=4,10=90,11=11/1;
 11/6=1,8=1,9=11,15=111,16=1/1,2,10;
 10/6=1/2;
 6/7=2,8=2,9=2,10=2,18=1,28=1/1;
 7/8=1,10=1,25=1/1,2,3,16;
 1/7=1,10=4,30=1/3;
 99//99;
 Structure from the checkpoint file:  "acetone-wb97-opt.chk"
 ----------------
 acetone-wb97-opt
 ----------------
 Charge =  0 Multiplicity = 3
 Redundant internal coordinates found in file.
 C,0,1.2884091004,0.0627389392,-0.1070869569
 H,0,2.1367286952,0.2548319923,0.5471298598
 H,0,1.2753356805,0.8156691576,-0.8934005308
 H,0,1.4223440984,-0.9245015835,-0.5661063834
 C,0,-0.0133228934,0.1414683137,0.6556109202
 C,0,-1.3062369933,0.0630296491,-0.1219707359
 H,0,-1.4351183315,-0.9241814334,-0.5824977366
 H,0,-1.2839748395,0.8159559343,-0.9080815835
 H,0,-2.1619630297,0.2553136436,0.522471136
 O,0,-0.0197014872,-0.5819246129,1.7534320112
 Recover connectivity data from disk.

 GradGradGradGradGradGradGradGradGradGradGradGradGradGradGradGradGradGrad
 Berny optimization.
 Initialization pass.
                           ----------------------------
                           !    Initial Parameters    !
                           ! (Angstroms and Degrees)  !
 --------------------------                            --------------------------
 ! Name  Definition              Value          Derivative Info.                !
 --------------------------------------------------------------------------------
 ! R1    R(1,2)                  1.0884         calculate D2E/DX2 analytically  !
 ! R2    R(1,3)                  1.0887         calculate D2E/DX2 analytically  !
 ! R3    R(1,4)                  1.0969         calculate D2E/DX2 analytically  !
 ! R4    R(1,5)                  1.5108         calculate D2E/DX2 analytically  !
 ! R5    R(5,6)                  1.5108         calculate D2E/DX2 analytically  !
 ! R6    R(5,10)                 1.3147         calculate D2E/DX2 analytically  !
 ! R7    R(6,7)                  1.0969         calculate D2E/DX2 analytically  !
 ! R8    R(6,8)                  1.0887         calculate D2E/DX2 analytically  !
 ! R9    R(6,9)                  1.0884         calculate D2E/DX2 analytically  !
 ! A1    A(2,1,3)              108.7493         calculate D2E/DX2 analytically  !
 ! A2    A(2,1,4)              108.3734         calculate D2E/DX2 analytically  !
 ! A3    A(2,1,5)              111.035          calculate D2E/DX2 analytically  !
 ! A4    A(3,1,4)              108.7626         calculate D2E/DX2 analytically  !
 ! A5    A(3,1,5)              108.5555         calculate D2E/DX2 analytically  !
 ! A6    A(4,1,5)              111.3066         calculate D2E/DX2 analytically  !
 ! A7    A(1,5,6)              118.3493         calculate D2E/DX2 analytically  !
 ! A8    A(1,5,10)             113.3942         calculate D2E/DX2 analytically  !
 ! A9    A(6,5,10)             113.3942         calculate D2E/DX2 analytically  !
 ! A10   A(5,6,7)              111.3066         calculate D2E/DX2 analytically  !
 ! A11   A(5,6,8)              108.5554         calculate D2E/DX2 analytically  !
 ! A12   A(5,6,9)              111.035          calculate D2E/DX2 analytically  !
 ! A13   A(7,6,8)              108.7626         calculate D2E/DX2 analytically  !
 ! A14   A(7,6,9)              108.3734         calculate D2E/DX2 analytically  !
 ! A15   A(8,6,9)              108.7493         calculate D2E/DX2 analytically  !
 ! D1    D(2,1,5,6)            172.9158         calculate D2E/DX2 analytically  !
 ! D2    D(2,1,5,10)           -50.6159         calculate D2E/DX2 analytically  !
 ! D3    D(3,1,5,6)             53.4208         calculate D2E/DX2 analytically  !
 ! D4    D(3,1,5,10)          -170.111          calculate D2E/DX2 analytically  !
 ! D5    D(4,1,5,6)            -66.2552         calculate D2E/DX2 analytically  !
 ! D6    D(4,1,5,10)            70.213          calculate D2E/DX2 analytically  !
 ! D7    D(1,5,6,7)             66.2552         calculate D2E/DX2 analytically  !
 ! D8    D(1,5,6,8)            -53.4208         calculate D2E/DX2 analytically  !
 ! D9    D(1,5,6,9)           -172.9158         calculate D2E/DX2 analytically  !
 ! D10   D(10,5,6,7)           -70.213          calculate D2E/DX2 analytically  !
 ! D11   D(10,5,6,8)           170.111          calculate D2E/DX2 analytically  !
 ! D12   D(10,5,6,9)            50.6159         calculate D2E/DX2 analytically  !
 --------------------------------------------------------------------------------
 Trust Radius=3.00D-01 FncErr=1.00D-07 GrdErr=1.00D-07
 Number of steps in this run=      2 maximum allowed number of steps=      2.
 GradGradGradGradGradGradGradGradGradGradGradGradGradGradGradGradGradGrad

                          Input orientation:                          
 ---------------------------------------------------------------------
 Center     Atomic      Atomic             Coordinates (Angstroms)
 Number     Number       Type             X           Y           Z
 ---------------------------------------------------------------------
      1          6           0        1.288409    0.062739   -0.107087
      2          1           0        2.136729    0.254832    0.547130
      3          1           0        1.275336    0.815669   -0.893401
      4          1           0        1.422344   -0.924502   -0.566106
      5          6           0       -0.013323    0.141468    0.655611
      6          6           0       -1.306237    0.063030   -0.121971
      7          1           0       -1.435118   -0.924181   -0.582498
      8          1           0       -1.283975    0.815956   -0.908082
      9          1           0       -2.161963    0.255314    0.522471
     10          8           0       -0.019701   -0.581925    1.753432
 ---------------------------------------------------------------------
                    Distance matrix (angstroms):
                    1          2          3          4          5
     1  C    0.000000
     2  H    1.088368   0.000000
     3  H    1.088744   1.769651   0.000000
     4  H    1.096942   1.772137   1.776774   0.000000
     5  C    1.510766   2.155769   2.124764   2.165646   0.000000
     6  C    2.594689   3.512620   2.797515   2.935580   1.510766
     7  H    2.935580   3.927368   3.235785   2.857509   2.165646
     8  H    2.797514   3.759483   2.559353   3.235785   2.124764
     9  H    3.512620   4.298762   3.759483   3.927368   2.155769
    10  O    2.363953   2.608739   3.261305   2.752656   1.314743
                    6          7          8          9         10
     6  C    0.000000
     7  H    1.096942   0.000000
     8  H    1.088744   1.776774   0.000000
     9  H    1.088368   1.772137   1.769651   0.000000
    10  O    2.363953   2.752656   3.261305   2.608739   0.000000
 Stoichiometry    C3H6O(3)
 Framework group  C1[X(C3H6O)]
 Deg. of freedom    24
 Full point group                 C1      NOp   1
 Largest Abelian subgroup         C1      NOp   1
 Largest concise Abelian subgroup C1      NOp   1
                         Standard orientation:                         
 ---------------------------------------------------------------------
 Center     Atomic      Atomic             Coordinates (Angstroms)
 Number     Number       Type             X           Y           Z
 ---------------------------------------------------------------------
      1          6           0        1.297344   -0.591866    0.039080
      2          1           0        2.149381   -0.035955   -0.347627
      3          1           0        1.279676   -1.575037   -0.428282
      4          1           0        1.428755   -0.717731    1.120824
      5          6           0        0.000000    0.114462   -0.277797
      6          6           0       -1.297344   -0.591866    0.039080
      7          1           0       -1.428755   -0.717731    1.120824
      8          1           0       -1.279676   -1.575037   -0.428282
      9          1           0       -2.149381   -0.035956   -0.347627
     10          8           0        0.000000    1.384134    0.063499
 ---------------------------------------------------------------------
 Rotational constants (GHZ):     10.3039574      8.2464557      4.9543870
 Standard basis: Aug-CC-pVTZ (5D, 7F)
 There are   370 symmetry adapted cartesian basis functions of A   symmetry.
 There are   322 symmetry adapted basis functions of A   symmetry.
   322 basis functions,   450 primitive gaussians,   370 cartesian basis functions
    17 alpha electrons       15 beta electrons
       nuclear repulsion energy       118.0361916956 Hartrees.
 NAtoms=   10 NActive=   10 NUniq=   10 SFac= 1.00D+00 NAtFMM=   60 NAOKFM=F Big=F
 Integral buffers will be    131072 words long.
 Raffenetti 2 integral format.
 Two-electron integral symmetry is turned on.
 Nuclear repulsion after empirical dispersion term =      118.0331747642 Hartrees.
 One-electron integrals computed using PRISM.
 NBasis=   322 RedAO= T EigKep=  1.85D-05  NBF=   322
 NBsUse=   322 1.00D-06 EigRej= -1.00D+00 NBFU=   322
 Initial guess from the checkpoint file:  "acetone-wb97-opt.chk"
 B after Tr=     0.000000    0.000000    0.000000
         Rot=    1.000000    0.000000    0.000000    0.000000 Ang=   0.00 deg.
 Initial guess <Sx>= 0.0000 <Sy>= 0.0000 <Sz>= 1.0000 <S**2>= 2.0068 S= 1.0023
 SCF Done:  E(UwB97XD) =  -193.042735141     a.u. after    1 cycles
            Convg  =    0.1188D-07                     1 Fock formations.
              S**2 =  2.0068                  -V/T =  2.0060
 <Sx>= 0.0000 <Sy>= 0.0000 <Sz>= 1.0000 <S**2>= 2.0068 S= 1.0023
 <L.S>= 0.000000000000E+00
 Annihilation of the first spin contaminant:
 S**2 before annihilation     2.0068,   after     2.0000
 DoSCS=F DFT=T ScalE2(SS,OS)=  1.000000  1.000000
 Range of M.O.s used for correlation:     1   322
 NBasis=   322 NAE=    17 NBE=    15 NFC=     0 NFV=     0
 NROrb=    322 NOA=    17 NOB=    15 NVA=   305 NVB=   307

 **** Warning!!: The largest alpha MO coefficient is  0.40189892D+02


 **** Warning!!: The largest beta MO coefficient is  0.39761964D+02

 Symmetrizing basis deriv contribution to polar:
 IMax=3 JMax=2 DiffMx= 0.00D+00
 G2DrvN: will do    11 centers at a time, making    1 passes.
 Calling FoFCou, ICntrl=  3107 FMM=F I1Cent=   0 AccDes= 0.00D+00.
 End of G2Drv F.D. properties file   721 does not exist.
 End of G2Drv F.D. properties file   722 does not exist.
 End of G2Drv F.D. properties file   788 does not exist.
          IDoAtm=1111111111
          Differentiating once with respect to electric field.
                with respect to dipole field.
          Differentiating once with respect to nuclear coordinates.
          There are    33 degrees of freedom in the 1st order CPHF.  IDoFFX=6 NUNeed=     3.
     30 vectors produced by pass  0 Test12= 2.97D-14 3.03D-09 XBig12= 3.83D+01 2.53D+00.
 AX will form    30 AO Fock derivatives at one time.
     30 vectors produced by pass  1 Test12= 2.97D-14 3.03D-09 XBig12= 5.36D+00 5.79D-01.
     30 vectors produced by pass  2 Test12= 2.97D-14 3.03D-09 XBig12= 5.07D-01 2.30D-01.
     30 vectors produced by pass  3 Test12= 2.97D-14 3.03D-09 XBig12= 1.16D-02 2.15D-02.
     30 vectors produced by pass  4 Test12= 2.97D-14 3.03D-09 XBig12= 1.77D-04 2.01D-03.
     30 vectors produced by pass  5 Test12= 2.97D-14 3.03D-09 XBig12= 2.00D-06 2.95D-04.
     30 vectors produced by pass  6 Test12= 2.97D-14 3.03D-09 XBig12= 1.83D-08 1.94D-05.
     19 vectors produced by pass  7 Test12= 2.97D-14 3.03D-09 XBig12= 2.03D-10 1.85D-06.
      4 vectors produced by pass  8 Test12= 2.97D-14 3.03D-09 XBig12= 1.98D-12 1.90D-07.
      2 vectors produced by pass  9 Test12= 2.97D-14 3.03D-09 XBig12= 1.92D-14 1.77D-08.
 InvSVY:  IOpt=1 It=  1 EMax= 1.64D-15
 Solved reduced A of dimension   235 with    33 vectors.
 Isotropic polarizability for W=    0.000000       44.98 Bohr**3.
 End of Minotr F.D. properties file   721 does not exist.
 End of Minotr F.D. properties file   722 does not exist.
 End of Minotr F.D. properties file   788 does not exist.

 **********************************************************************

            Population analysis using the SCF density.

 **********************************************************************

 Orbital symmetries:
 Alpha Orbitals:
       Occupied  (A) (A) (A) (A) (A) (A) (A) (A) (A) (A) (A) (A)
                 (A) (A) (A) (A) (A)
       Virtual   (A) (A) (A) (A) (A) (A) (A) (A) (A) (A) (A) (A)
                 (A) (A) (A) (A) (A) (A) (A) (A) (A) (A) (A) (A)
                 (A) (A) (A) (A) (A) (A) (A) (A) (A) (A) (A) (A)
                 (A) (A) (A) (A) (A) (A) (A) (A) (A) (A) (A) (A)
                 (A) (A) (A) (A) (A) (A) (A) (A) (A) (A) (A) (A)
                 (A) (A) (A) (A) (A) (A) (A) (A) (A) (A) (A) (A)
                 (A) (A) (A) (A) (A) (A) (A) (A) (A) (A) (A) (A)
                 (A) (A) (A) (A) (A) (A) (A) (A) (A) (A) (A) (A)
                 (A) (A) (A) (A) (A) (A) (A) (A) (A) (A) (A) (A)
                 (A) (A) (A) (A) (A) (A) (A) (A) (A) (A) (A) (A)
                 (A) (A) (A) (A) (A) (A) (A) (A) (A) (A) (A) (A)
                 (A) (A) (A) (A) (A) (A) (A) (A) (A) (A) (A) (A)
                 (A) (A) (A) (A) (A) (A) (A) (A) (A) (A) (A) (A)
                 (A) (A) (A) (A) (A) (A) (A) (A) (A) (A) (A) (A)
                 (A) (A) (A) (A) (A) (A) (A) (A) (A) (A) (A) (A)
                 (A) (A) (A) (A) (A) (A) (A) (A) (A) (A) (A) (A)
                 (A) (A) (A) (A) (A) (A) (A) (A) (A) (A) (A) (A)
                 (A) (A) (A) (A) (A) (A) (A) (A) (A) (A) (A) (A)
                 (A) (A) (A) (A) (A) (A) (A) (A) (A) (A) (A) (A)
                 (A) (A) (A) (A) (A) (A) (A) (A) (A) (A) (A) (A)
                 (A) (A) (A) (A) (A) (A) (A) (A) (A) (A) (A) (A)
                 (A) (A) (A) (A) (A) (A) (A) (A) (A) (A) (A) (A)
                 (A) (A) (A) (A) (A) (A) (A) (A) (A) (A) (A) (A)
                 (A) (A) (A) (A) (A) (A) (A) (A) (A) (A) (A) (A)
                 (A) (A) (A) (A) (A) (A) (A) (A) (A) (A) (A) (A)
                 (A) (A) (A) (A) (A)
 Beta  Orbitals:
       Occupied  (A) (A) (A) (A) (A) (A) (A) (A) (A) (A) (A) (A)
                 (A) (A) (A)
       Virtual   (A) (A) (A) (A) (A) (A) (A) (A) (A) (A) (A) (A)
                 (A) (A) (A) (A) (A) (A) (A) (A) (A) (A) (A) (A)
                 (A) (A) (A) (A) (A) (A) (A) (A) (A) (A) (A) (A)
                 (A) (A) (A) (A) (A) (A) (A) (A) (A) (A) (A) (A)
                 (A) (A) (A) (A) (A) (A) (A) (A) (A) (A) (A) (A)
                 (A) (A) (A) (A) (A) (A) (A) (A) (A) (A) (A) (A)
                 (A) (A) (A) (A) (A) (A) (A) (A) (A) (A) (A) (A)
                 (A) (A) (A) (A) (A) (A) (A) (A) (A) (A) (A) (A)
                 (A) (A) (A) (A) (A) (A) (A) (A) (A) (A) (A) (A)
                 (A) (A) (A) (A) (A) (A) (A) (A) (A) (A) (A) (A)
                 (A) (A) (A) (A) (A) (A) (A) (A) (A) (A) (A) (A)
                 (A) (A) (A) (A) (A) (A) (A) (A) (A) (A) (A) (A)
                 (A) (A) (A) (A) (A) (A) (A) (A) (A) (A) (A) (A)
                 (A) (A) (A) (A) (A) (A) (A) (A) (A) (A) (A) (A)
                 (A) (A) (A) (A) (A) (A) (A) (A) (A) (A) (A) (A)
                 (A) (A) (A) (A) (A) (A) (A) (A) (A) (A) (A) (A)
                 (A) (A) (A) (A) (A) (A) (A) (A) (A) (A) (A) (A)
                 (A) (A) (A) (A) (A) (A) (A) (A) (A) (A) (A) (A)
                 (A) (A) (A) (A) (A) (A) (A) (A) (A) (A) (A) (A)
                 (A) (A) (A) (A) (A) (A) (A) (A) (A) (A) (A) (A)
                 (A) (A) (A) (A) (A) (A) (A) (A) (A) (A) (A) (A)
                 (A) (A) (A) (A) (A) (A) (A) (A) (A) (A) (A) (A)
                 (A) (A) (A) (A) (A) (A) (A) (A) (A) (A) (A) (A)
                 (A) (A) (A) (A) (A) (A) (A) (A) (A) (A) (A) (A)
                 (A) (A) (A) (A) (A) (A) (A) (A) (A) (A) (A) (A)
                 (A) (A) (A) (A) (A) (A) (A)
 The electronic state is 3-A.
 Alpha  occ. eigenvalues --  -19.32644 -10.34015 -10.29863 -10.29861  -1.17415
 Alpha  occ. eigenvalues --   -0.87650  -0.81389  -0.65618  -0.57531  -0.56119
 Alpha  occ. eigenvalues --   -0.56039  -0.49334  -0.48871  -0.47358  -0.46449
 Alpha  occ. eigenvalues --   -0.42012  -0.24528
 Alpha virt. eigenvalues --    0.02971   0.03884   0.04378   0.04958   0.06177
 Alpha virt. eigenvalues --    0.06458   0.07767   0.10572   0.10936   0.12127
 Alpha virt. eigenvalues --    0.12553   0.12901   0.13384   0.13936   0.14647
 Alpha virt. eigenvalues --    0.15068   0.17124   0.18205   0.18560   0.20007
 Alpha virt. eigenvalues --    0.20836   0.21584   0.22918   0.24262   0.26077
 Alpha virt. eigenvalues --    0.26418   0.26683   0.29542   0.29790   0.30467
 Alpha virt. eigenvalues --    0.31273   0.32666   0.32775   0.34090   0.35169
 Alpha virt. eigenvalues --    0.35318   0.35740   0.36475   0.36738   0.36788
 Alpha virt. eigenvalues --    0.37602   0.38711   0.39636   0.40321   0.40739
 Alpha virt. eigenvalues --    0.41575   0.42062   0.42926   0.44064   0.44554
 Alpha virt. eigenvalues --    0.45865   0.47594   0.47693   0.48366   0.50096
 Alpha virt. eigenvalues --    0.50517   0.51643   0.52853   0.53305   0.53981
 Alpha virt. eigenvalues --    0.58279   0.59149   0.59594   0.62822   0.63381
 Alpha virt. eigenvalues --    0.66470   0.66737   0.70303   0.70401   0.71372
 Alpha virt. eigenvalues --    0.72308   0.74094   0.74617   0.76507   0.76820
 Alpha virt. eigenvalues --    0.77395   0.78692   0.80156   0.81279   0.82007
 Alpha virt. eigenvalues --    0.83462   0.84812   0.85885   0.86959   0.87342
 Alpha virt. eigenvalues --    0.87666   0.90067   0.90444   0.92117   0.92520
 Alpha virt. eigenvalues --    0.92794   0.95044   0.97015   0.97454   0.99928
 Alpha virt. eigenvalues --    1.00987   1.01134   1.03193   1.04408   1.05548
 Alpha virt. eigenvalues --    1.06127   1.07376   1.08309   1.11809   1.12230
 Alpha virt. eigenvalues --    1.13680   1.14206   1.15842   1.16177   1.17681
 Alpha virt. eigenvalues --    1.18554   1.20164   1.21671   1.23798   1.23809
 Alpha virt. eigenvalues --    1.26399   1.27214   1.29474   1.32564   1.33162
 Alpha virt. eigenvalues --    1.34723   1.36511   1.37020   1.37532   1.40516
 Alpha virt. eigenvalues --    1.41737   1.42300   1.44716   1.47609   1.49598
 Alpha virt. eigenvalues --    1.51578   1.52753   1.53364   1.56287   1.57105
 Alpha virt. eigenvalues --    1.58023   1.59757   1.60864   1.62356   1.62777
 Alpha virt. eigenvalues --    1.64215   1.65656   1.69317   1.69592   1.71099
 Alpha virt. eigenvalues --    1.71445   1.72963   1.75087   1.78607   1.78659
 Alpha virt. eigenvalues --    1.79699   1.81117   1.82910   1.82982   1.87959
 Alpha virt. eigenvalues --    1.91326   1.95835   1.95870   1.98443   2.00798
 Alpha virt. eigenvalues --    2.03170   2.06297   2.07008   2.08205   2.10030
 Alpha virt. eigenvalues --    2.11057   2.11795   2.15516   2.15782   2.20069
 Alpha virt. eigenvalues --    2.25291   2.29193   2.29774   2.31837   2.32460
 Alpha virt. eigenvalues --    2.37618   2.39403   2.40865   2.47558   2.53124
 Alpha virt. eigenvalues --    2.55017   2.66766   2.68194   2.75414   2.75529
 Alpha virt. eigenvalues --    2.84182   2.90016   2.95869   2.98058   3.01995
 Alpha virt. eigenvalues --    3.06423   3.11693   3.12629   3.16591   3.19621
 Alpha virt. eigenvalues --    3.25509   3.30110   3.33771   3.34510   3.36217
 Alpha virt. eigenvalues --    3.37348   3.38325   3.38953   3.40649   3.44744
 Alpha virt. eigenvalues --    3.45439   3.46492   3.52015   3.52269   3.57928
 Alpha virt. eigenvalues --    3.58947   3.60465   3.60650   3.66893   3.68208
 Alpha virt. eigenvalues --    3.68685   3.71613   3.71806   3.74249   3.74263
 Alpha virt. eigenvalues --    3.76836   3.82716   3.83820   3.86810   3.91247
 Alpha virt. eigenvalues --    3.91387   3.92216   3.94190   3.99299   4.00503
 Alpha virt. eigenvalues --    4.04767   4.04862   4.05237   4.09509   4.14337
 Alpha virt. eigenvalues --    4.17886   4.26406   4.28074   4.29531   4.30494
 Alpha virt. eigenvalues --    4.31290   4.37083   4.37656   4.40072   4.43906
 Alpha virt. eigenvalues --    4.51318   4.54020   4.55209   4.57293   4.57705
 Alpha virt. eigenvalues --    4.58967   4.62968   4.67568   4.70835   4.75404
 Alpha virt. eigenvalues --    4.78856   4.83149   4.87222   4.93408   4.94331
 Alpha virt. eigenvalues --    4.95040   4.98462   5.07950   5.08920   5.09946
 Alpha virt. eigenvalues --    5.15489   5.15635   5.18572   5.21769   5.24424
 Alpha virt. eigenvalues --    5.34596   5.34786   5.44192   5.45679   5.47561
 Alpha virt. eigenvalues --    5.49672   5.65219   5.70404   5.71573   5.80549
 Alpha virt. eigenvalues --    5.84695   5.86131   5.89052   5.89090   5.96925
 Alpha virt. eigenvalues --    6.22515   6.26083   6.40507   6.43363   6.46224
 Alpha virt. eigenvalues --    6.48936   6.53808   6.55808   6.67162   6.80670
 Alpha virt. eigenvalues --    6.81106   6.88020   7.03646   7.19903   7.24622
 Alpha virt. eigenvalues --    7.42144  13.48143  15.05834  16.55872  18.10357
  Beta  occ. eigenvalues --  -19.30203 -10.33001 -10.29718 -10.29717  -1.10655
  Beta  occ. eigenvalues --   -0.85293  -0.80415  -0.62038  -0.54439  -0.53138
  Beta  occ. eigenvalues --   -0.51863  -0.48612  -0.46927  -0.45571  -0.41810
  Beta virt. eigenvalues --   -0.08203   0.03087   0.04481   0.04644   0.05283
  Beta virt. eigenvalues --    0.06255   0.06735   0.07401   0.08693   0.11569
  Beta virt. eigenvalues --    0.12273   0.12710   0.12983   0.13660   0.13936
  Beta virt. eigenvalues --    0.14690   0.15411   0.15591   0.17727   0.19074
  Beta virt. eigenvalues --    0.19122   0.20479   0.21358   0.22375   0.23672
  Beta virt. eigenvalues --    0.24597   0.26792   0.26993   0.27561   0.30284
  Beta virt. eigenvalues --    0.30507   0.31625   0.31847   0.33250   0.33342
  Beta virt. eigenvalues --    0.34554   0.35282   0.35504   0.36155   0.36704
  Beta virt. eigenvalues --    0.37053   0.37123   0.38288   0.39242   0.40212
  Beta virt. eigenvalues --    0.41067   0.41328   0.42103   0.42915   0.44090
  Beta virt. eigenvalues --    0.44264   0.45266   0.46515   0.48050   0.48518
  Beta virt. eigenvalues --    0.48700   0.50354   0.50810   0.52107   0.53480
  Beta virt. eigenvalues --    0.53901   0.54160   0.58871   0.59291   0.60787
  Beta virt. eigenvalues --    0.63586   0.64252   0.66990   0.67071   0.70917
  Beta virt. eigenvalues --    0.70985   0.71591   0.72921   0.74728   0.74871
  Beta virt. eigenvalues --    0.76845   0.77128   0.77602   0.79228   0.80408
  Beta virt. eigenvalues --    0.81841   0.82450   0.83881   0.85218   0.86380
  Beta virt. eigenvalues --    0.87109   0.87619   0.87997   0.90458   0.90665
  Beta virt. eigenvalues --    0.92332   0.92844   0.93004   0.95581   0.97240
  Beta virt. eigenvalues --    0.97677   1.00713   1.01478   1.01572   1.03744
  Beta virt. eigenvalues --    1.04368   1.05814   1.06460   1.07812   1.08565
  Beta virt. eigenvalues --    1.12160   1.13285   1.13907   1.14360   1.15829
  Beta virt. eigenvalues --    1.16292   1.17807   1.18725   1.20053   1.22085
  Beta virt. eigenvalues --    1.23869   1.23975   1.26643   1.27409   1.29758
  Beta virt. eigenvalues --    1.32937   1.33274   1.35385   1.36714   1.38433
  Beta virt. eigenvalues --    1.38610   1.41035   1.42230   1.43250   1.45279
  Beta virt. eigenvalues --    1.48153   1.50252   1.51854   1.53158   1.53764
  Beta virt. eigenvalues --    1.56644   1.57364   1.58171   1.60063   1.61259
  Beta virt. eigenvalues --    1.63103   1.63232   1.65678   1.66215   1.69874
  Beta virt. eigenvalues --    1.70039   1.71424   1.71859   1.73591   1.75412
  Beta virt. eigenvalues --    1.78805   1.79084   1.80475   1.81698   1.83327
  Beta virt. eigenvalues --    1.83642   1.88613   1.91867   1.96447   1.96747
  Beta virt. eigenvalues --    1.98959   2.01250   2.03876   2.06962   2.07126
  Beta virt. eigenvalues --    2.08554   2.10285   2.11857   2.12193   2.16428
  Beta virt. eigenvalues --    2.16690   2.20953   2.25998   2.30254   2.31231
  Beta virt. eigenvalues --    2.33670   2.33746   2.38676   2.42266   2.42314
  Beta virt. eigenvalues --    2.48337   2.54276   2.56255   2.67759   2.70276
  Beta virt. eigenvalues --    2.77242   2.77449   2.86058   2.92048   2.97421
  Beta virt. eigenvalues --    3.00217   3.03390   3.07078   3.12990   3.13492
  Beta virt. eigenvalues --    3.17660   3.20835   3.26317   3.30967   3.35393
  Beta virt. eigenvalues --    3.35511   3.36851   3.37503   3.39178   3.39338
  Beta virt. eigenvalues --    3.41868   3.45027   3.46223   3.48432   3.52970
  Beta virt. eigenvalues --    3.53215   3.58811   3.60738   3.61281   3.62786
  Beta virt. eigenvalues --    3.68182   3.68949   3.69519   3.72183   3.72791
  Beta virt. eigenvalues --    3.75430   3.75766   3.77658   3.83552   3.84567
  Beta virt. eigenvalues --    3.87804   3.91787   3.92106   3.93757   3.95217
  Beta virt. eigenvalues --    3.99997   4.00930   4.05661   4.06711   4.06906
  Beta virt. eigenvalues --    4.10457   4.15255   4.18594   4.27432   4.29217
  Beta virt. eigenvalues --    4.31180   4.31526   4.31866   4.37792   4.38564
  Beta virt. eigenvalues --    4.40996   4.44653   4.52344   4.55245   4.56170
  Beta virt. eigenvalues --    4.58123   4.58294   4.59455   4.64511   4.68185
  Beta virt. eigenvalues --    4.71726   4.75932   4.79482   4.85906   4.87759
  Beta virt. eigenvalues --    4.94450   4.94753   4.95644   4.99304   5.08522
  Beta virt. eigenvalues --    5.09421   5.10786   5.16439   5.17989   5.19296
  Beta virt. eigenvalues --    5.22437   5.24987   5.34994   5.35198   5.44784
  Beta virt. eigenvalues --    5.46662   5.48141   5.50471   5.66274   5.70896
  Beta virt. eigenvalues --    5.72372   5.81229   5.85277   5.86911   5.89502
  Beta virt. eigenvalues --    5.90338   5.97465   6.29996   6.32461   6.41745
  Beta virt. eigenvalues --    6.43711   6.46705   6.50125   6.59018   6.60071
  Beta virt. eigenvalues --    6.69493   6.85752   6.88991   6.96509   7.08018
  Beta virt. eigenvalues --    7.23554   7.29121   7.49260  13.52019  15.07900
  Beta virt. eigenvalues --   16.56137  18.10758
          Condensed to atoms (all electrons):
               1          2          3          4          5          6
     1  C    5.604458   0.444180   0.370449   0.342326  -0.044321   0.056796
     2  H    0.444180   0.357067   0.008184  -0.011972  -0.067825   0.006454
     3  H    0.370449   0.008184   0.337946  -0.014703  -0.016079   0.013483
     4  H    0.342326  -0.011972  -0.014703   0.434366   0.017602  -0.026893
     5  C   -0.044321  -0.067825  -0.016079   0.017602   5.962194  -0.044321
     6  C    0.056796   0.006454   0.013483  -0.026893  -0.044321   5.604458
     7  H   -0.026893  -0.001383   0.003455  -0.017911   0.017602   0.342326
     8  H    0.013483   0.000056  -0.002795   0.003455  -0.016079   0.370449
     9  H    0.006454   0.001654   0.000056  -0.001383  -0.067825   0.444180
    10  O    0.031373  -0.005513  -0.002125   0.024455  -0.206479   0.031373
               7          8          9         10
     1  C   -0.026893   0.013483   0.006454   0.031373
     2  H   -0.001383   0.000056   0.001654  -0.005513
     3  H    0.003455  -0.002795   0.000056  -0.002125
     4  H   -0.017911   0.003455  -0.001383   0.024455
     5  C    0.017602  -0.016079  -0.067825  -0.206479
     6  C    0.342326   0.370449   0.444180   0.031373
     7  H    0.434366  -0.014703  -0.011972   0.024455
     8  H   -0.014703   0.337946   0.008184  -0.002125
     9  H   -0.011972   0.008184   0.357067  -0.005513
    10  O    0.024455  -0.002125  -0.005513   8.622788
          Atomic-Atomic Spin Densities.
               1          2          3          4          5          6
     1  C    0.145941   0.015998  -0.004428   0.001411  -0.162094   0.035867
     2  H    0.015998   0.007477   0.003644  -0.007877  -0.024955   0.003475
     3  H   -0.004428   0.003644   0.022842  -0.021715  -0.016347   0.013849
     4  H    0.001411  -0.007877  -0.021715   0.066528   0.001413  -0.011949
     5  C   -0.162094  -0.024955  -0.016347   0.001413   1.524537  -0.162094
     6  C    0.035867   0.003475   0.013849  -0.011949  -0.162094   0.145941
     7  H   -0.011949  -0.001243   0.002935  -0.003139   0.001413   0.001411
     8  H    0.013849   0.001324  -0.004484   0.002935  -0.016347  -0.004428
     9  H    0.003475   0.000195   0.001324  -0.001243  -0.024955   0.015998
    10  O    0.032830   0.002720  -0.004333   0.012739  -0.359133   0.032830
               7          8          9         10
     1  C   -0.011949   0.013849   0.003475   0.032830
     2  H   -0.001243   0.001324   0.000195   0.002720
     3  H    0.002935  -0.004484   0.001324  -0.004333
     4  H   -0.003139   0.002935  -0.001243   0.012739
     5  C    0.001413  -0.016347  -0.024955  -0.359133
     6  C    0.001411  -0.004428   0.015998   0.032830
     7  H    0.066528  -0.021715  -0.007877   0.012739
     8  H   -0.021715   0.022842   0.003644  -0.004333
     9  H   -0.007877   0.003644   0.007477   0.002720
    10  O    0.012739  -0.004333   0.002720   1.301677
 Mulliken charges and spin densities:
               1          2
     1  C   -0.798306   0.070900
     2  H    0.269097   0.000759
     3  H    0.302129  -0.006712
     4  H    0.250659   0.039104
     5  C    0.465530   0.761438
     6  C   -0.798306   0.070900
     7  H    0.250659   0.039104
     8  H    0.302129  -0.006712
     9  H    0.269097   0.000759
    10  O   -0.512688   1.030458
 Sum of Mulliken charges =   0.00000   2.00000
 Mulliken charges and spin densities with hydrogens summed into heavy atoms:
               1          2
     1  C    0.023579   0.104052
     5  C    0.465530   0.761438
     6  C    0.023579   0.104052
    10  O   -0.512688   1.030458
 APT charges:
               1
     1  C    0.159250
     2  H    0.001421
     3  H    0.007666
     4  H   -0.043356
     5  C   -0.051449
     6  C    0.159250
     7  H   -0.043356
     8  H    0.007666
     9  H    0.001421
    10  O   -0.198515
 Sum of APT charges =   0.00000
 APT charges with hydrogens summed into heavy atoms:
               1
     1  C    0.124982
     5  C   -0.051449
     6  C    0.124982
    10  O   -0.198515
 Electronic spatial extent (au):  <R**2>=            292.5381
 Charge=              0.0000 electrons
 Dipole moment (field-independent basis, Debye):
    X=              0.0000    Y=             -1.7949    Z=              0.2920  Tot=              1.8185
 Quadrupole moment (field-independent basis, Debye-Ang):
   XX=            -22.9558   YY=            -27.0015   ZZ=            -26.3484
   XY=              0.0000   XZ=              0.0000   YZ=              0.0588
 Traceless Quadrupole moment (field-independent basis, Debye-Ang):
   XX=              2.4794   YY=             -1.5662   ZZ=             -0.9132
   XY=              0.0000   XZ=              0.0000   YZ=              0.0588
 Octapole moment (field-independent basis, Debye-Ang**2):
  XXX=              0.0000  YYY=             -0.8577  ZZZ=              3.1041  XYY=              0.0000
  XXY=              2.8615  XXZ=             -1.0381  XZZ=              0.0000  YZZ=              0.7554
  YYZ=             -1.2474  XYZ=              0.0000
 Hexadecapole moment (field-independent basis, Debye-Ang**3):
 XXXX=           -199.0507 YYYY=           -140.3323 ZZZZ=            -47.1419 XXXY=              0.0000
 XXXZ=              0.0000 YYYX=              0.0000 YYYZ=              3.6505 ZZZX=              0.0000
 ZZZY=             -0.3439 XXYY=            -56.1975 XXZZ=            -41.3871 YYZZ=            -31.0524
 XXYZ=             -0.1524 YYXZ=              0.0000 ZZXY=              0.0000
 N-N= 1.180331747642D+02 E-N=-6.863715389766D+02  KE= 1.918890949912D+02
  Exact polarizability:  47.815   0.000  46.724   0.000   0.013  40.394
 Approx polarizability:  44.203   0.000  49.450   0.000   0.771  41.677
                          Isotropic Fermi Contact Couplings
        Atom                 a.u.       MegaHertz       Gauss      10(-4) cm-1
     1  C(13)              0.05930      33.33026      11.89306      11.11778
     2  H(1)               0.00319       7.12133       2.54107       2.37542
     3  H(1)               0.00552      12.34769       4.40596       4.11875
     4  H(1)               0.01752      39.14868      13.96922      13.05859
     5  C(13)              0.11587      65.13240      23.24086      21.72583
     6  C(13)              0.05930      33.33026      11.89306      11.11778
     7  H(1)               0.01752      39.14867      13.96922      13.05859
     8  H(1)               0.00552      12.34769       4.40596       4.11875
     9  H(1)               0.00319       7.12133       2.54107       2.37542
    10  O(17)              0.05930     -17.97310      -6.41325      -5.99518
 --------------------------------------------------------
       Center         ----  Spin Dipole Couplings  ----
                      3XX-RR        3YY-RR        3ZZ-RR
 --------------------------------------------------------
     1   Atom        0.061952      0.016544     -0.078497
     2   Atom        0.033999     -0.012874     -0.021125
     3   Atom       -0.004006      0.018522     -0.014516
     4   Atom       -0.001100     -0.003853      0.004953
     5   Atom       -0.455049     -0.459430      0.914479
     6   Atom        0.061952      0.016545     -0.078497
     7   Atom       -0.001100     -0.003853      0.004953
     8   Atom       -0.004006      0.018522     -0.014516
     9   Atom        0.033999     -0.012874     -0.021125
    10   Atom        3.052693     -2.210187     -0.842506
 --------------------------------------------------------
                        XY            XZ            YZ
 --------------------------------------------------------
     1   Atom       -0.115671      0.036423     -0.026478
     2   Atom       -0.008585     -0.004594      0.000796
     3   Atom       -0.018490      0.001802      0.006517
     4   Atom       -0.015632      0.014417     -0.011914
     5   Atom        0.000000      0.000000     -0.077328
     6   Atom        0.115671     -0.036423     -0.026478
     7   Atom        0.015632     -0.014417     -0.011914
     8   Atom        0.018490     -0.001802      0.006517
     9   Atom        0.008585      0.004594      0.000796
    10   Atom        0.000001      0.000000     -0.163503
 --------------------------------------------------------


 ---------------------------------------------------------------------------------
              Anisotropic Spin Dipole Couplings in Principal Axis System
 ---------------------------------------------------------------------------------

       Atom             a.u.   MegaHertz   Gauss  10(-4) cm-1        Axes

              Baa    -0.0876   -11.751    -4.193    -3.920 -0.3144 -0.1095  0.9429
     1 C(13)  Bbb    -0.0778   -10.446    -3.727    -3.484  0.5679  0.7743  0.2793
              Bcc     0.1654    22.197     7.920     7.404  0.7607 -0.6233  0.1813
 
              Baa    -0.0215   -11.475    -4.095    -3.828  0.0807 -0.0117  0.9967
     2 H(1)   Bbb    -0.0144    -7.681    -2.741    -2.562  0.1744  0.9847 -0.0026
              Bcc     0.0359    19.156     6.835     6.390  0.9814 -0.1740 -0.0815
 
              Baa    -0.0195   -10.386    -3.706    -3.464 -0.5600 -0.3973  0.7271
     3 H(1)   Bbb    -0.0100    -5.322    -1.899    -1.775  0.6779  0.2848  0.6777
              Bcc     0.0294    15.707     5.605     5.239 -0.4764  0.8724  0.1098
 
              Baa    -0.0182    -9.734    -3.473    -3.247  0.7068  0.7030 -0.0782
     4 H(1)   Bbb    -0.0100    -5.324    -1.900    -1.776 -0.3998  0.4883  0.7757
              Bcc     0.0282    15.058     5.373     5.023  0.5835 -0.5170  0.6262
 
              Baa    -0.4638   -62.233   -22.206   -20.759  0.0000  0.9984  0.0560
     5 C(13)  Bbb    -0.4550   -61.063   -21.789   -20.369  1.0000  0.0000  0.0000
              Bcc     0.9188   123.297    43.995    41.127  0.0000 -0.0560  0.9984
 
              Baa    -0.0876   -11.751    -4.193    -3.920  0.3144 -0.1095  0.9429
     6 C(13)  Bbb    -0.0778   -10.446    -3.727    -3.484 -0.5679  0.7743  0.2793
              Bcc     0.1654    22.197     7.920     7.404  0.7607  0.6233 -0.1813
 
              Baa    -0.0182    -9.734    -3.473    -3.247  0.7068 -0.7030  0.0782
     7 H(1)   Bbb    -0.0100    -5.324    -1.900    -1.776  0.3998  0.4883  0.7757
              Bcc     0.0282    15.058     5.373     5.023 -0.5835 -0.5170  0.6262
 
              Baa    -0.0195   -10.386    -3.706    -3.464  0.5600 -0.3973  0.7271
     8 H(1)   Bbb    -0.0100    -5.322    -1.899    -1.775  0.6779 -0.2848 -0.6777
              Bcc     0.0294    15.707     5.605     5.239  0.4764  0.8724  0.1098
 
              Baa    -0.0215   -11.475    -4.095    -3.828 -0.0807 -0.0117  0.9967
     9 H(1)   Bbb    -0.0144    -7.681    -2.741    -2.562 -0.1744  0.9847 -0.0026
              Bcc     0.0359    19.156     6.835     6.390  0.9814  0.1740  0.0815
 
              Baa    -2.2295   161.322    57.564    53.811  0.0000  0.9931  0.1171
    10 O(17)  Bbb    -0.8232    59.568    21.256    19.870  0.0000 -0.1171  0.9931
              Bcc     3.0527  -220.891   -78.819   -73.681  1.0000  0.0000  0.0000
 

 ---------------------------------------------------------------------------------

 Calling FoFJK, ICntrl=    100127 FMM=F ISym2X=0 I1Cent= 0 IOpClX= 1 NMat=1 NMatS=1 NMatT=0.
 Full mass-weighted force constant matrix:
 Low frequencies ---   -4.7183   -0.0006   -0.0004    0.0011    6.5588    8.6366
 Low frequencies ---  176.1549  186.7909  322.7014
 Diagonal vibrational polarizability:
        1.0171202       0.9222567       1.2677049
 Harmonic frequencies (cm**-1), IR intensities (KM/Mole), Raman scattering
 activities (A**4/AMU), depolarization ratios for plane and unpolarized
 incident light, reduced masses (AMU), force constants (mDyne/A),
 and normal coordinates:
                      1                      2                      3
                      A                      A                      A
 Frequencies --    176.1545               186.7893               322.7014
 Red. masses --      1.0244                 1.1076                 2.2538
 Frc consts  --      0.0187                 0.0228                 0.1383
 IR Inten    --      0.0826                 0.3518                 2.3398
  Atom  AN      X      Y      Z        X      Y      Z        X      Y      Z
     1   6     0.00   0.01   0.02    -0.02  -0.01   0.04     0.15   0.08  -0.02
     2   1    -0.01  -0.20  -0.31     0.03   0.16   0.41    -0.04   0.36  -0.05
     3   1    -0.16  -0.15   0.37     0.15   0.13  -0.27     0.38   0.14  -0.16
     4   1     0.17   0.37   0.05    -0.27  -0.34   0.03     0.33  -0.02  -0.06
     5   6     0.01   0.00   0.00     0.00   0.01  -0.03     0.00  -0.14   0.15
     6   6     0.00  -0.01  -0.02     0.02  -0.01   0.04    -0.15   0.08  -0.02
     7   1     0.17  -0.37  -0.05     0.27  -0.34   0.03    -0.33  -0.02  -0.06
     8   1    -0.16   0.15  -0.37    -0.15   0.13  -0.27    -0.38   0.14  -0.16
     9   1    -0.01   0.20   0.31    -0.03   0.16   0.41     0.04   0.36  -0.05
    10   8    -0.01   0.00   0.00     0.00   0.01  -0.06     0.00  -0.08  -0.05
                      4                      5                      6
                      A                      A                      A
 Frequencies --    357.3890               384.9596               792.2333
 Red. masses --      4.9091                 3.0882                 4.2329
 Frc consts  --      0.3694                 0.2696                 1.5653
 IR Inten    --      3.2125                 1.6295                 9.3906
  Atom  AN      X      Y      Z        X      Y      Z        X      Y      Z
     1   6     0.11  -0.21  -0.02    -0.03  -0.10  -0.04     0.30  -0.13   0.04
     2   1     0.23  -0.37   0.00    -0.03  -0.17  -0.15     0.42  -0.27   0.11
     3   1    -0.08  -0.18  -0.07    -0.30  -0.01  -0.23     0.20  -0.14   0.07
     4   1     0.11  -0.32  -0.03     0.26  -0.37  -0.10     0.13  -0.12   0.05
     5   6     0.23   0.00   0.00     0.00   0.05   0.31     0.00   0.15  -0.15
     6   6     0.11   0.21   0.02     0.03  -0.10  -0.04    -0.30  -0.13   0.04
     7   1     0.11   0.32   0.03    -0.26  -0.37  -0.10    -0.13  -0.12   0.05
     8   1    -0.08   0.18   0.07     0.30  -0.01  -0.23    -0.20  -0.14   0.07
     9   1     0.23   0.37   0.00     0.03  -0.17  -0.15    -0.42  -0.27   0.11
    10   8    -0.37   0.00   0.00     0.00   0.18  -0.12     0.00   0.15   0.03
                      7                      8                      9
                      A                      A                      A
 Frequencies --    963.4362               969.8155               995.0783
 Red. masses --      1.2333                 1.2691                 1.7338
 Frc consts  --      0.6745                 0.7033                 1.0115
 IR Inten    --      0.3051                 1.5542                 0.2857
  Atom  AN      X      Y      Z        X      Y      Z        X      Y      Z
     1   6     0.00  -0.02   0.10     0.00  -0.10  -0.02     0.04   0.07   0.07
     2   1    -0.24   0.12  -0.23    -0.22   0.27   0.02     0.12  -0.18  -0.12
     3   1    -0.05   0.11  -0.19     0.52  -0.17   0.11    -0.47   0.21  -0.20
     4   1     0.51  -0.23   0.00     0.04   0.21   0.02     0.19  -0.27   0.00
     5   6    -0.04   0.00   0.00    -0.04   0.00   0.00     0.00   0.09  -0.04
     6   6     0.00   0.02  -0.10     0.00   0.10   0.02    -0.04   0.07   0.07
     7   1     0.51   0.23   0.00     0.04  -0.21  -0.02    -0.19  -0.27   0.00
     8   1    -0.05  -0.11   0.19     0.52   0.17  -0.11     0.47   0.21  -0.20
     9   1    -0.24  -0.12   0.23    -0.22  -0.27  -0.02    -0.12  -0.18  -0.12
    10   8     0.00   0.00   0.00    -0.01   0.00   0.00     0.00  -0.15  -0.03
                     10                     11                     12
                      A                      A                      A
 Frequencies --   1099.4100              1129.4291              1289.0560
 Red. masses --      1.5274                 5.7741                 3.4760
 Frc consts  --      1.0877                 4.3397                 3.4031
 IR Inten    --      0.2399                 0.0054                 4.2888
  Atom  AN      X      Y      Z        X      Y      Z        X      Y      Z
     1   6     0.05   0.07  -0.09    -0.25   0.07  -0.03     0.03  -0.11  -0.04
     2   1     0.38  -0.24   0.22    -0.40   0.28  -0.09    -0.18   0.35   0.14
     3   1    -0.15  -0.05   0.17     0.03   0.10  -0.07     0.05  -0.08  -0.04
     4   1    -0.41   0.06  -0.01     0.05   0.14  -0.04    -0.15   0.43   0.05
     5   6     0.00  -0.05   0.13     0.55   0.00   0.00     0.00   0.35   0.14
     6   6    -0.05   0.07  -0.09    -0.25  -0.07   0.03    -0.03  -0.11  -0.04
     7   1     0.41   0.06  -0.01     0.05  -0.14   0.04     0.15   0.43   0.05
     8   1     0.15  -0.05   0.17     0.03  -0.10   0.07    -0.05  -0.08  -0.04
     9   1    -0.38  -0.24   0.22    -0.40  -0.28   0.09     0.18   0.35   0.14
    10   8     0.00  -0.03  -0.01     0.00   0.00   0.00     0.00  -0.19  -0.07
                     13                     14                     15
                      A                      A                      A
 Frequencies --   1379.5443              1408.3156              1464.2644
 Red. masses --      1.1848                 1.2756                 1.0481
 Frc consts  --      1.3286                 1.4906                 1.3240
 IR Inten    --      0.0567                 3.1513                 5.9359
  Atom  AN      X      Y      Z        X      Y      Z        X      Y      Z
     1   6     0.07  -0.05   0.02    -0.08   0.03  -0.02     0.03   0.01  -0.03
     2   1    -0.23   0.28  -0.15     0.22  -0.24   0.22    -0.13   0.32   0.09
     3   1    -0.34   0.08  -0.21     0.36  -0.07   0.17    -0.22  -0.19   0.41
     4   1    -0.33   0.24   0.08     0.39  -0.13  -0.08     0.01  -0.33  -0.06
     5   6     0.01   0.00   0.00     0.00   0.08   0.01     0.01   0.00   0.00
     6   6     0.07   0.05  -0.02     0.08   0.03  -0.02     0.03  -0.01   0.03
     7   1    -0.33  -0.24  -0.08    -0.39  -0.13  -0.08     0.01   0.33   0.06
     8   1    -0.34  -0.08   0.21    -0.36  -0.07   0.17    -0.22   0.19  -0.41
     9   1    -0.23  -0.28   0.15    -0.22  -0.24   0.22    -0.13  -0.32  -0.09
    10   8     0.00   0.00   0.00     0.00  -0.05  -0.01     0.00   0.00   0.00
                     16                     17                     18
                      A                      A                      A
 Frequencies --   1475.6966              1479.9055              1503.5293
 Red. masses --      1.0466                 1.0475                 1.0856
 Frc consts  --      1.3429                 1.3517                 1.4459
 IR Inten    --      9.2648                 0.2735                10.4149
  Atom  AN      X      Y      Z        X      Y      Z        X      Y      Z
     1   6     0.02   0.01  -0.03    -0.01  -0.03  -0.03     0.00  -0.02  -0.02
     2   1    -0.14   0.30   0.07     0.11   0.13   0.45     0.09   0.15   0.43
     3   1    -0.18  -0.20   0.42    -0.25   0.01  -0.08    -0.32   0.02  -0.08
     4   1     0.03  -0.35  -0.06     0.34   0.29  -0.02     0.31   0.26  -0.02
     5   6     0.00   0.02  -0.02    -0.01   0.00   0.00     0.00  -0.06  -0.03
     6   6    -0.02   0.01  -0.03    -0.01   0.03   0.03     0.00  -0.02  -0.02
     7   1    -0.03  -0.35  -0.06     0.34  -0.29   0.02    -0.31   0.26  -0.02
     8   1     0.18  -0.20   0.42    -0.25  -0.01   0.08     0.32   0.02  -0.08
     9   1     0.14   0.30   0.07     0.11  -0.13  -0.45    -0.09   0.15   0.43
    10   8     0.00   0.00   0.00     0.00   0.00   0.00     0.00   0.02   0.01
                     19                     20                     21
                      A                      A                      A
 Frequencies --   2994.1340              2997.1424              3101.0234
 Red. masses --      1.0512                 1.0500                 1.0808
 Frc consts  --      5.5521                 5.5570                 6.1235
 IR Inten    --     32.0616                56.2370                20.5974
  Atom  AN      X      Y      Z        X      Y      Z        X      Y      Z
     1   6     0.02  -0.01   0.04    -0.02   0.01  -0.04     0.03  -0.01  -0.05
     2   1    -0.14  -0.09   0.08     0.14   0.09  -0.08    -0.37  -0.25   0.16
     3   1     0.01   0.17   0.09    -0.01  -0.17  -0.09     0.01   0.43   0.19
     4   1    -0.07   0.07  -0.65     0.07  -0.07   0.65     0.03  -0.03   0.24
     5   6     0.00   0.00   0.00     0.00   0.00   0.00     0.00   0.00   0.00
     6   6     0.02   0.01  -0.04     0.02   0.01  -0.04    -0.03  -0.01  -0.05
     7   1    -0.07  -0.07   0.65    -0.07  -0.07   0.65    -0.03  -0.03   0.24
     8   1     0.01  -0.17  -0.09     0.01  -0.17  -0.09    -0.01   0.43   0.19
     9   1    -0.14   0.09  -0.08    -0.14   0.09  -0.08     0.37  -0.25   0.16
    10   8     0.00   0.00   0.00     0.00   0.00   0.00     0.00   0.00   0.00
                     22                     23                     24
                      A                      A                      A
 Frequencies --   3102.2697              3146.0069              3146.9934
 Red. masses --      1.0808                 1.1031                 1.1033
 Frc consts  --      6.1286                 6.4327                 6.4379
 IR Inten    --      3.7907                10.9171                 9.3791
  Atom  AN      X      Y      Z        X      Y      Z        X      Y      Z
     1   6    -0.03   0.01   0.05    -0.03  -0.06   0.00    -0.03  -0.06   0.00
     2   1     0.36   0.25  -0.16     0.39   0.25  -0.18     0.39   0.25  -0.18
     3   1    -0.02  -0.43  -0.19     0.01   0.44   0.22     0.00   0.45   0.22
     4   1    -0.03   0.03  -0.24    -0.01  -0.01   0.01    -0.01  -0.01   0.01
     5   6     0.00   0.00   0.00     0.00   0.00   0.00     0.00   0.00   0.00
     6   6    -0.03  -0.01  -0.05    -0.03   0.06   0.00     0.03  -0.06   0.00
     7   1    -0.03  -0.03   0.24    -0.01   0.01  -0.01     0.01  -0.01   0.01
     8   1    -0.02   0.43   0.19     0.01  -0.44  -0.22     0.00   0.45   0.22
     9   1     0.36  -0.25   0.16     0.39  -0.25   0.18    -0.39   0.25  -0.18
    10   8     0.00   0.00   0.00     0.00   0.00   0.00     0.00   0.00   0.00

 -------------------
 - Thermochemistry -
 -------------------
 Temperature   298.150 Kelvin.  Pressure   1.00000 Atm.
 Atom     1 has atomic number  6 and mass  12.00000
 Atom     2 has atomic number  1 and mass   1.00783
 Atom     3 has atomic number  1 and mass   1.00783
 Atom     4 has atomic number  1 and mass   1.00783
 Atom     5 has atomic number  6 and mass  12.00000
 Atom     6 has atomic number  6 and mass  12.00000
 Atom     7 has atomic number  1 and mass   1.00783
 Atom     8 has atomic number  1 and mass   1.00783
 Atom     9 has atomic number  1 and mass   1.00783
 Atom    10 has atomic number  8 and mass  15.99491
 Molecular mass:    58.04186 amu.
 Principal axes and moments of inertia in atomic units:
                           1         2         3
     Eigenvalues --   175.15030 218.85053 364.27135
           X            1.00000   0.00000   0.00000
           Y            0.00000   0.99998  -0.00705
           Z            0.00000   0.00705   0.99998
 This molecule is an asymmetric top.
 Rotational symmetry number  1.
 Rotational temperatures (Kelvin)      0.49451     0.39577     0.23777
 Rotational constants (GHZ):          10.30396     8.24646     4.95439
 Zero-point vibrational energy     214522.0 (Joules/Mol)
                                   51.27199 (Kcal/Mol)
 Warning -- explicit consideration of   5 degrees of freedom as
           vibrations may cause significant error
 Vibrational temperatures:    253.45   268.75   464.29   514.20   553.87
          (Kelvin)           1139.85  1386.17  1395.35  1431.69  1581.80
                             1624.99  1854.66  1984.85  2026.25  2106.75
                             2123.20  2129.25  2163.24  4307.89  4312.21
                             4461.68  4463.47  4526.40  4527.82
 
 Zero-point correction=                           0.081707 (Hartree/Particle)
 Thermal correction to Energy=                    0.087088
 Thermal correction to Enthalpy=                  0.088032
 Thermal correction to Gibbs Free Energy=         0.053222
 Sum of electronic and zero-point Energies=           -192.961028
 Sum of electronic and thermal Energies=              -192.955647
 Sum of electronic and thermal Enthalpies=            -192.954703
 Sum of electronic and thermal Free Energies=         -192.989513
 
                     E (Thermal)             CV                S
                      KCal/Mol        Cal/Mol-Kelvin    Cal/Mol-Kelvin
 Total                   54.649             17.488             73.265
 Electronic               0.000              0.000              2.183
 Translational            0.889              2.981             38.096
 Rotational               0.889              2.981             24.150
 Vibrational             52.871             11.526              8.835
 Vibration     1          0.628              1.872              2.369
 Vibration     2          0.632              1.858              2.259
 Vibration     3          0.708              1.630              1.296
 Vibration     4          0.733              1.560              1.133
[truncated: 18,153 more chars]
