# Supplementary material for: Computational Investigation of Substituent Effects on the Alcohol + Carbonyl Channel of Peroxy Radical Self- and Cross-Reactions
Source: J Phys Chem A. 2023 Feb 8;127(7):1686–96. doi: 10.1021/acs.jpca.2c08927 (PMC9969516; doi:10.1021/acs.jpca.2c08927)
Supplement: Supplementary file 2 — jp2c08927_si_002.zip [file jp2c08927_si_002.zip › EtO--OiPr/Reverse-IRC-wb-TS1-opt.log]

 Entering Gaussian System, Link 0=/appl/soft/chem/gaussian/G16RevB.01/g16/g16
 Initial command:
 /appl/soft/chem/gaussian/G16RevB.01/g16/l1.exe "/scratch/kurten/scratch_galib/third-paper/eto-ipro/ts-cacl/eto-ipr-set2/wb-ts/irc-cal/eto-ipr-set2-M0001-copt-TS-opt-IRC/Reverse-b3lyp-opt/Reverse-wb-opt/10662941.GAUSS_SCRDIR/Gau-141600.inp" -scrdir="/scratch/kurten/scratch_galib/third-paper/eto-ipro/ts-cacl/eto-ipr-set2/wb-ts/irc-cal/eto-ipr-set2-M0001-copt-TS-opt-IRC/Reverse-b3lyp-opt/Reverse-wb-opt/10662941.GAUSS_SCRDIR/"
 Entering Link 1 = /appl/soft/chem/gaussian/G16RevB.01/g16/l1.exe PID=    141604.
  
 Copyright (c) 1988-2017, Gaussian, Inc.  All Rights Reserved.
  
 This is part of the Gaussian(R) 16 program.  It is based on
 the Gaussian(R) 09 system (copyright 2009, Gaussian, Inc.),
 the Gaussian(R) 03 system (copyright 2003, Gaussian, Inc.),
 the Gaussian(R) 98 system (copyright 1998, Gaussian, Inc.),
 the Gaussian(R) 94 system (copyright 1995, Gaussian, Inc.),
 the Gaussian 92(TM) system (copyright 1992, Gaussian, Inc.),
 the Gaussian 90(TM) system (copyright 1990, Gaussian, Inc.),
 the Gaussian 88(TM) system (copyright 1988, Gaussian, Inc.),
 the Gaussian 86(TM) system (copyright 1986, Carnegie Mellon
 University), and the Gaussian 82(TM) system (copyright 1983,
 Carnegie Mellon University). Gaussian is a federally registered
 trademark of Gaussian, Inc.
  
 This software contains proprietary and confidential information,
 including trade secrets, belonging to Gaussian, Inc.
  
 This software is provided under written license and may be
 used, copied, transmitted, or stored only in accord with that
 written license.
  
 The following legend is applicable only to US Government
 contracts under FAR:
  
                    RESTRICTED RIGHTS LEGEND
  
 Use, reproduction and disclosure by the US Government is
 subject to restrictions as set forth in subparagraphs (a)
 and (c) of the Commercial Computer Software - Restricted
 Rights clause in FAR 52.227-19.
  
 Gaussian, Inc.
 340 Quinnipiac St., Bldg. 40, Wallingford CT 06492
  
  
 ---------------------------------------------------------------
 Warning -- This program may not be used in any manner that
 competes with the business of Gaussian, Inc. or will provide
 assistance to any competitor of Gaussian, Inc.  The licensee
 of this program is prohibited from giving any competitor of
 Gaussian, Inc. access to this program.  By using this program,
 the user acknowledges that Gaussian, Inc. is engaged in the
 business of creating and licensing software in the field of
 computational chemistry and represents and warrants to the
 licensee that it is not a competitor of Gaussian, Inc. and that
 it will not use this program in any manner prohibited above.
 ---------------------------------------------------------------
  

 Cite this work as:
 Gaussian 16, Revision B.01,
 M. J. Frisch, G. W. Trucks, H. B. Schlegel, G. E. Scuseria, 
 M. A. Robb, J. R. Cheeseman, G. Scalmani, V. Barone, 
 G. A. Petersson, H. Nakatsuji, X. Li, M. Caricato, A. V. Marenich, 
 J. Bloino, B. G. Janesko, R. Gomperts, B. Mennucci, H. P. Hratchian, 
 J. V. Ortiz, A. F. Izmaylov, J. L. Sonnenberg, D. Williams-Young, 
 F. Ding, F. Lipparini, F. Egidi, J. Goings, B. Peng, A. Petrone, 
 T. Henderson, D. Ranasinghe, V. G. Zakrzewski, J. Gao, N. Rega, 
 G. Zheng, W. Liang, M. Hada, M. Ehara, K. Toyota, R. Fukuda, 
 J. Hasegawa, M. Ishida, T. Nakajima, Y. Honda, O. Kitao, H. Nakai, 
 T. Vreven, K. Throssell, J. A. Montgomery, Jr., J. E. Peralta, 
 F. Ogliaro, M. J. Bearpark, J. J. Heyd, E. N. Brothers, K. N. Kudin, 
 V. N. Staroverov, T. A. Keith, R. Kobayashi, J. Normand, 
 K. Raghavachari, A. P. Rendell, J. C. Burant, S. S. Iyengar, 
 J. Tomasi, M. Cossi, J. M. Millam, M. Klene, C. Adamo, R. Cammi, 
 J. W. Ochterski, R. L. Martin, K. Morokuma, O. Farkas, 
 J. B. Foresman, and D. J. Fox, Gaussian, Inc., Wallingford CT, 2016.
 
 ******************************************
 Gaussian 16:  ES64L-G16RevB.01 20-Dec-2017
                18-Feb-2022 
 ******************************************
 %mem=12GB
 %NprocShared=16
 Will use up to   16 processors via shared memory.
 %chk=Reverse-wb-opt
 ----------------------------------------------------------------------
 #wB97XD Aug-cc-pVTZ Opt Integral(Grid=SuperFineGrid) Freq MaxDisk=32GB
 ----------------------------------------------------------------------
 1/18=20,19=15,26=5,38=1/1,3;
 2/9=110,12=2,17=6,18=5,40=1/2;
 3/5=16,6=1,7=10,11=2,25=1,30=1,71=1,74=-58,75=-7/1,2,3;
 4//1;
 5/5=2,38=5/2;
 6/7=2,8=2,9=2,10=2,28=1/1;
 7//1,2,3,16;
 1/18=20,19=15,26=5/3(2);
 2/9=110/2;
 99//99;
 2/9=110/2;
 3/5=16,6=1,7=10,11=2,25=1,30=1,71=1,74=-58,75=-7/1,2,3;
 4/5=5,16=3,69=1/1;
 5/5=2,38=5/2;
 7//1,2,3,16;
 1/18=20,19=15,26=5/3(-5);
 2/9=110/2;
 6/7=2,8=2,9=2,10=2,19=2,28=1/1;
 99/9=1/99;
 --------------
 Reverse-wb-opt
 --------------
 Symbolic Z-matrix:
 Charge =  0 Multiplicity = 3
 H                    -2.53582  -1.47327   0.73809 
 C                    -2.74817  -0.9783   -0.2142 
 H                    -2.30682  -1.56756  -1.02256 
 H                    -3.83885  -0.93007  -0.34961 
 C                    -2.11887   0.41343  -0.23925 
 H                     0.0272   -0.26741  -0.42208 
 H                    -2.13814   0.93267  -1.21381 
 O                    -2.46863   1.2171    0.74003 
 H                     3.26941   1.43801  -0.2744 
 C                     2.28238   1.11168  -0.62573 
 H                     1.53409   1.7972   -0.20473 
 H                     2.25563   1.20202  -1.7171 
 C                     1.9968   -0.33184  -0.20215 
 H                     2.75735  -0.98743  -0.64347 
 C                     2.01131  -0.51046   1.31847 
 H                     1.25331   0.1272    1.79364 
 H                     2.98809  -0.23864   1.73826 
 H                     1.79835  -1.55195   1.58276 
 O                     0.76806  -0.80559  -0.7685 
 
 Add virtual bond connecting atoms H6         and C5         Dist= 4.27D+00.

 GradGradGradGradGradGradGradGradGradGradGradGradGradGradGradGradGradGrad
 Berny optimization.
 Initialization pass.
                           ----------------------------
                           !    Initial Parameters    !
                           ! (Angstroms and Degrees)  !
 --------------------------                            --------------------------
 ! Name  Definition              Value          Derivative Info.                !
 --------------------------------------------------------------------------------
 ! R1    R(1,2)                  1.094          estimate D2E/DX2                !
 ! R2    R(2,3)                  1.0934         estimate D2E/DX2                !
 ! R3    R(2,4)                  1.1001         estimate D2E/DX2                !
 ! R4    R(2,5)                  1.5276         estimate D2E/DX2                !
 ! R5    R(5,6)                  2.2589         estimate D2E/DX2                !
 ! R6    R(5,7)                  1.1044         estimate D2E/DX2                !
 ! R7    R(5,8)                  1.3142         estimate D2E/DX2                !
 ! R8    R(6,19)                 0.979          estimate D2E/DX2                !
 ! R9    R(9,10)                 1.0973         estimate D2E/DX2                !
 ! R10   R(10,11)                1.0987         estimate D2E/DX2                !
 ! R11   R(10,12)                1.0954         estimate D2E/DX2                !
 ! R12   R(10,13)                1.5312         estimate D2E/DX2                !
 ! R13   R(13,14)                1.0968         estimate D2E/DX2                !
 ! R14   R(13,15)                1.5311         estimate D2E/DX2                !
 ! R15   R(13,19)                1.4335         estimate D2E/DX2                !
 ! R16   R(15,16)                1.0986         estimate D2E/DX2                !
 ! R17   R(15,17)                1.0974         estimate D2E/DX2                !
 ! R18   R(15,18)                1.0954         estimate D2E/DX2                !
 ! A1    A(1,2,3)              108.7449         estimate D2E/DX2                !
 ! A2    A(1,2,4)              108.6269         estimate D2E/DX2                !
 ! A3    A(1,2,5)              110.2731         estimate D2E/DX2                !
 ! A4    A(3,2,4)              109.4403         estimate D2E/DX2                !
 ! A5    A(3,2,5)              108.2154         estimate D2E/DX2                !
 ! A6    A(4,2,5)              111.4976         estimate D2E/DX2                !
 ! A7    A(2,5,6)               96.783          estimate D2E/DX2                !
 ! A8    A(2,5,7)              115.8243         estimate D2E/DX2                !
 ! A9    A(2,5,8)              115.8025         estimate D2E/DX2                !
 ! A10   A(6,5,7)               94.983          estimate D2E/DX2                !
 ! A11   A(6,5,8)              119.8323         estimate D2E/DX2                !
 ! A12   A(7,5,8)              111.4306         estimate D2E/DX2                !
 ! A13   A(5,6,19)             155.9582         estimate D2E/DX2                !
 ! A14   A(9,10,11)            107.7208         estimate D2E/DX2                !
 ! A15   A(9,10,12)            108.4465         estimate D2E/DX2                !
 ! A16   A(9,10,13)            111.0715         estimate D2E/DX2                !
 ! A17   A(11,10,12)           108.2809         estimate D2E/DX2                !
 ! A18   A(11,10,13)           110.8043         estimate D2E/DX2                !
 ! A19   A(12,10,13)           110.4133         estimate D2E/DX2                !
 ! A20   A(10,13,14)           108.8354         estimate D2E/DX2                !
 ! A21   A(10,13,15)           112.5152         estimate D2E/DX2                !
 ! A22   A(10,13,19)           111.2302         estimate D2E/DX2                !
 ! A23   A(14,13,15)           108.8626         estimate D2E/DX2                !
 ! A24   A(14,13,19)           103.7603         estimate D2E/DX2                !
 ! A25   A(15,13,19)           111.2187         estimate D2E/DX2                !
 ! A26   A(13,15,16)           110.8115         estimate D2E/DX2                !
 ! A27   A(13,15,17)           111.0666         estimate D2E/DX2                !
 ! A28   A(13,15,18)           110.4071         estimate D2E/DX2                !
 ! A29   A(16,15,17)           107.753          estimate D2E/DX2                !
 ! A30   A(16,15,18)           108.2621         estimate D2E/DX2                !
 ! A31   A(17,15,18)           108.4371         estimate D2E/DX2                !
 ! A32   A(6,19,13)            109.0967         estimate D2E/DX2                !
 ! D1    D(1,2,5,6)             71.7805         estimate D2E/DX2                !
 ! D2    D(1,2,5,7)            170.6821         estimate D2E/DX2                !
 ! D3    D(1,2,5,8)            -56.0953         estimate D2E/DX2                !
 ! D4    D(3,2,5,6)            -47.0491         estimate D2E/DX2                !
 ! D5    D(3,2,5,7)             51.8525         estimate D2E/DX2                !
 ! D6    D(3,2,5,8)           -174.9249         estimate D2E/DX2                !
 ! D7    D(4,2,5,6)           -167.4597         estimate D2E/DX2                !
 ! D8    D(4,2,5,7)            -68.5581         estimate D2E/DX2                !
 ! D9    D(4,2,5,8)             64.6645         estimate D2E/DX2                !
 ! D10   D(2,5,6,19)            43.9742         estimate D2E/DX2                !
 ! D11   D(7,5,6,19)           -72.8155         estimate D2E/DX2                !
 ! D12   D(8,5,6,19)           168.9692         estimate D2E/DX2                !
 ! D13   D(5,6,19,13)          175.8422         estimate D2E/DX2                !
 ! D14   D(9,10,13,14)         -60.625          estimate D2E/DX2                !
 ! D15   D(9,10,13,15)          60.1174         estimate D2E/DX2                !
 ! D16   D(9,10,13,19)        -174.3367         estimate D2E/DX2                !
 ! D17   D(11,10,13,14)        179.6831         estimate D2E/DX2                !
 ! D18   D(11,10,13,15)        -59.5744         estimate D2E/DX2                !
 ! D19   D(11,10,13,19)         65.9714         estimate D2E/DX2                !
 ! D20   D(12,10,13,14)         59.7201         estimate D2E/DX2                !
 ! D21   D(12,10,13,15)       -179.5375         estimate D2E/DX2                !
 ! D22   D(12,10,13,19)        -53.9916         estimate D2E/DX2                !
 ! D23   D(10,13,15,16)         59.7588         estimate D2E/DX2                !
 ! D24   D(10,13,15,17)        -59.975          estimate D2E/DX2                !
 ! D25   D(10,13,15,18)        179.6989         estimate D2E/DX2                !
 ! D26   D(14,13,15,16)       -179.5144         estimate D2E/DX2                !
 ! D27   D(14,13,15,17)         60.7518         estimate D2E/DX2                !
 ! D28   D(14,13,15,18)        -59.5743         estimate D2E/DX2                !
 ! D29   D(19,13,15,16)        -65.7933         estimate D2E/DX2                !
 ! D30   D(19,13,15,17)        174.4729         estimate D2E/DX2                !
 ! D31   D(19,13,15,18)         54.1468         estimate D2E/DX2                !
 ! D32   D(10,13,19,6)         -63.162          estimate D2E/DX2                !
 ! D33   D(14,13,19,6)         179.9835         estimate D2E/DX2                !
 ! D34   D(15,13,19,6)          63.1025         estimate D2E/DX2                !
 --------------------------------------------------------------------------------
 Trust Radius=3.00D-01 FncErr=1.00D-07 GrdErr=1.00D-07 EigMax=2.50D+02 EigMin=1.00D-04
 Number of steps in this run=     94 maximum allowed number of steps=    114.
 GradGradGradGradGradGradGradGradGradGradGradGradGradGradGradGradGradGrad

                          Input orientation:                          
 ---------------------------------------------------------------------
 Center     Atomic      Atomic             Coordinates (Angstroms)
 Number     Number       Type             X           Y           Z
 ---------------------------------------------------------------------
      1          1           0       -2.535820   -1.473270    0.738090
      2          6           0       -2.748170   -0.978300   -0.214200
      3          1           0       -2.306820   -1.567560   -1.022560
      4          1           0       -3.838850   -0.930070   -0.349610
      5          6           0       -2.118870    0.413430   -0.239250
      6          1           0        0.027200   -0.267410   -0.422080
      7          1           0       -2.138140    0.932670   -1.213810
      8          8           0       -2.468630    1.217100    0.740030
      9          1           0        3.269410    1.438010   -0.274400
     10          6           0        2.282380    1.111680   -0.625730
     11          1           0        1.534090    1.797200   -0.204730
     12          1           0        2.255630    1.202020   -1.717100
     13          6           0        1.996800   -0.331840   -0.202150
     14          1           0        2.757350   -0.987430   -0.643470
     15          6           0        2.011310   -0.510460    1.318470
     16          1           0        1.253310    0.127200    1.793640
     17          1           0        2.988090   -0.238640    1.738260
     18          1           0        1.798350   -1.551950    1.582760
     19          8           0        0.768060   -0.805590   -0.768500
 ---------------------------------------------------------------------
                    Distance matrix (angstroms):
                    1          2          3          4          5
     1  H    0.000000
     2  C    1.094049   0.000000
     3  H    1.777982   1.093372   0.000000
     4  H    1.782146   1.100111   1.790634   0.000000
     5  C    2.165335   1.527599   2.138509   2.185292   0.000000
     6  H    3.060909   2.872500   2.738360   3.923100   2.258891
     7  H    3.123557   2.241241   2.513201   2.666281   1.104422
     8  O    2.691210   2.410079   3.299581   2.770407   1.314232
     9  H    6.572776   6.484863   6.378678   7.492718   5.484939
    10  C    5.635337   5.462949   5.328842   6.458672   4.473022
    11  H    5.305568   5.103062   5.171368   6.027228   3.906421
    12  H    6.011915   5.661318   5.382277   6.599888   4.684246
    13  C    4.767762   4.788820   4.552057   5.868086   4.182767
    14  H    5.492030   5.522237   5.111368   6.602992   5.089531
    15  C    4.684040   5.022012   5.024354   6.097781   4.509817
    16  H    4.246551   4.611442   4.845381   5.625072   3.947932
    17  H    5.747889   6.104414   6.117534   7.172474   5.515141
    18  H    4.416411   4.922295   4.862135   5.991562   4.746267
    19  O    3.692050   3.563839   3.178055   4.627589   3.178125
                    6          7          8          9         10
     6  H    0.000000
     7  H    2.599178   0.000000
     8  O    3.127849   2.001903   0.000000
     9  H    3.666360   5.511756   5.831207   0.000000
    10  C    2.651264   4.463057   4.944543   1.097339   0.000000
    11  H    2.565263   3.905244   4.153415   1.773473   1.098689
    12  H    2.966850   4.430696   5.325068   1.778995   1.095429
    13  C    1.982888   4.440740   4.819438   2.181084   1.531250
    14  H    2.832165   5.289413   5.838227   2.506228   2.152249
    15  C    2.650524   5.070799   4.836209   2.813643   2.546513
    16  H    2.562904   4.603854   4.018807   3.171699   2.807408
    17  H    3.665347   6.030333   5.735106   2.634596   2.812444
    18  H    2.967558   5.430478   5.156060   3.814829   3.493800
    19  O    0.979039   3.415530   4.104035   3.396267   2.447340
                   11         12         13         14         15
    11  H    0.000000
    12  H    1.778236   0.000000
    13  C    2.178742   2.171357   0.000000
    14  H    3.072950   2.489597   1.096813   0.000000
    15  C    2.805917   3.493847   1.531144   2.152507   0.000000
    16  H    2.619393   3.805940   2.178686   3.073116   1.098618
    17  H    3.167644   3.814644   2.180948   2.507302   1.097365
    18  H    3.805491   4.322329   2.171164   2.488868   1.095401
    19  O    2.771129   2.672677   1.433525   2.001493   2.447083
                   16         17         18         19
    16  H    0.000000
    17  H    1.773800   0.000000
    18  H    1.777944   1.778889   0.000000
    19  O    2.769499   3.396147   2.673383   0.000000
 Stoichiometry    C5H12O2(3)
 Framework group  C1[X(C5H12O2)]
 Deg. of freedom    51
 Full point group                 C1      NOp   1
 Largest Abelian subgroup         C1      NOp   1
 Largest concise Abelian subgroup C1      NOp   1
                         Standard orientation:                         
 ---------------------------------------------------------------------
 Center     Atomic      Atomic             Coordinates (Angstroms)
 Number     Number       Type             X           Y           Z
 ---------------------------------------------------------------------
      1          1           0       -2.535819   -1.473269    0.738089
      2          6           0       -2.748169   -0.978299   -0.214201
      3          1           0       -2.306819   -1.567559   -1.022561
      4          1           0       -3.838849   -0.930069   -0.349611
      5          6           0       -2.118869    0.413431   -0.239251
      6          1           0        0.027201   -0.267408   -0.422081
      7          1           0       -2.138139    0.932671   -1.213811
      8          8           0       -2.468629    1.217101    0.740029
      9          1           0        3.269411    1.438012   -0.274401
     10          6           0        2.282381    1.111682   -0.625731
     11          1           0        1.534091    1.797202   -0.204731
     12          1           0        2.255631    1.202022   -1.717101
     13          6           0        1.996801   -0.331838   -0.202151
     14          1           0        2.757351   -0.987428   -0.643471
     15          6           0        2.011311   -0.510458    1.318469
     16          1           0        1.253311    0.127202    1.793639
     17          1           0        2.988091   -0.238638    1.738259
     18          1           0        1.798351   -1.551948    1.582759
     19          8           0        0.768061   -0.805588   -0.768501
 ---------------------------------------------------------------------
 Rotational constants (GHZ):           3.5030239           0.9327586           0.8930611
 Standard basis: Aug-CC-pVTZ (5D, 7F)
 There are   685 symmetry adapted cartesian basis functions of A   symmetry.
 There are   598 symmetry adapted basis functions of A   symmetry.
   598 basis functions,   828 primitive gaussians,   685 cartesian basis functions
    30 alpha electrons       28 beta electrons
       nuclear repulsion energy       299.0304994851 Hartrees.
 NAtoms=   19 NActive=   19 NUniq=   19 SFac= 1.00D+00 NAtFMM=   60 NAOKFM=F Big=F
 Integral buffers will be    131072 words long.
 Raffenetti 2 integral format.
 Two-electron integral symmetry is turned on.
 Nuclear repulsion after empirical dispersion term =      299.0219314147 Hartrees.
 One-electron integrals computed using PRISM.
 NBasis=   598 RedAO= T EigKep=  6.54D-06  NBF=   598
 NBsUse=   598 1.00D-06 EigRej= -1.00D+00 NBFU=   598
 ExpMin= 2.53D-02 ExpMax= 1.53D+04 ExpMxC= 5.22D+02 IAcc=3 IRadAn=         7 AccDes= 0.00D+00
 Harris functional with IExCor= 4639 and IRadAn=       7 diagonalized for initial guess.
 HarFok:  IExCor= 4639 AccDes= 0.00D+00 IRadAn=         7 IDoV= 1 UseB2=F ITyADJ=14
 ICtDFT=  3500011 ScaDFX=  1.000000  1.000000  1.000000  1.000000
 FoFCou: FMM=F IPFlag=           0 FMFlag=      100000 FMFlg1=           0
         NFxFlg=           0 DoJE=T BraDBF=F KetDBF=T FulRan=T
         wScrn=  0.000000 ICntrl=       500 IOpCl=  0 I1Cent=   200000004 NGrid=           0
         NMat0=    1 NMatS0=      1 NMatT0=    0 NMatD0=    1 NMtDS0=    0 NMtDT0=    0
 Petite list used in FoFCou.
 Initial guess <Sx>= 0.0000 <Sy>= 0.0000 <Sz>= 1.0000 <S**2>= 2.0000 S= 1.0000
 Requested convergence on RMS density matrix=1.00D-08 within 128 cycles.
 Requested convergence on MAX density matrix=1.00D-06.
 Requested convergence on             energy=1.00D-06.
 No special actions if energy rises.
 SCF Done:  E(UwB97XD) =  -348.103019992     A.U. after   17 cycles
            NFock= 17  Conv=0.50D-08     -V/T= 2.0067
 <Sx>= 0.0000 <Sy>= 0.0000 <Sz>= 1.0000 <S**2>= 2.0073 S= 1.0024
 <L.S>=  0.00000000000    
 Annihilation of the first spin contaminant:
 S**2 before annihilation     2.0073,   after     2.0000

 **********************************************************************

            Population analysis using the SCF Density.

 **********************************************************************

 Orbital symmetries:
 Alpha Orbitals:
       Occupied  (A) (A) (A) (A) (A) (A) (A) (A) (A) (A) (A) (A)
                 (A) (A) (A) (A) (A) (A) (A) (A) (A) (A) (A) (A)
                 (A) (A) (A) (A) (A) (A)
       Virtual   (A) (A) (A) (A) (A) (A) (A) (A) (A) (A) (A) (A)
                 (A) (A) (A) (A) (A) (A) (A) (A) (A) (A) (A) (A)
                 (A) (A) (A) (A) (A) (A) (A) (A) (A) (A) (A) (A)
                 (A) (A) (A) (A) (A) (A) (A) (A) (A) (A) (A) (A)
                 (A) (A) (A) (A) (A) (A) (A) (A) (A) (A) (A) (A)
                 (A) (A) (A) (A) (A) (A) (A) (A) (A) (A) (A) (A)
                 (A) (A) (A) (A) (A) (A) (A) (A) (A) (A) (A) (A)
                 (A) (A) (A) (A) (A) (A) (A) (A) (A) (A) (A) (A)
                 (A) (A) (A) (A) (A) (A) (A) (A) (A) (A) (A) (A)
                 (A) (A) (A) (A) (A) (A) (A) (A) (A) (A) (A) (A)
                 (A) (A) (A) (A) (A) (A) (A) (A) (A) (A) (A) (A)
                 (A) (A) (A) (A) (A) (A) (A) (A) (A) (A) (A) (A)
                 (A) (A) (A) (A) (A) (A) (A) (A) (A) (A) (A) (A)
                 (A) (A) (A) (A) (A) (A) (A) (A) (A) (A) (A) (A)
                 (A) (A) (A) (A) (A) (A) (A) (A) (A) (A) (A) (A)
                 (A) (A) (A) (A) (A) (A) (A) (A) (A) (A) (A) (A)
                 (A) (A) (A) (A) (A) (A) (A) (A) (A) (A) (A) (A)
                 (A) (A) (A) (A) (A) (A) (A) (A) (A) (A) (A) (A)
                 (A) (A) (A) (A) (A) (A) (A) (A) (A) (A) (A) (A)
                 (A) (A) (A) (A) (A) (A) (A) (A) (A) (A) (A) (A)
                 (A) (A) (A) (A) (A) (A) (A) (A) (A) (A) (A) (A)
                 (A) (A) (A) (A) (A) (A) (A) (A) (A) (A) (A) (A)
                 (A) (A) (A) (A) (A) (A) (A) (A) (A) (A) (A) (A)
                 (A) (A) (A) (A) (A) (A) (A) (A) (A) (A) (A) (A)
                 (A) (A) (A) (A) (A) (A) (A) (A) (A) (A) (A) (A)
                 (A) (A) (A) (A) (A) (A) (A) (A) (A) (A) (A) (A)
                 (A) (A) (A) (A) (A) (A) (A) (A) (A) (A) (A) (A)
                 (A) (A) (A) (A) (A) (A) (A) (A) (A) (A) (A) (A)
                 (A) (A) (A) (A) (A) (A) (A) (A) (A) (A) (A) (A)
                 (A) (A) (A) (A) (A) (A) (A) (A) (A) (A) (A) (A)
                 (A) (A) (A) (A) (A) (A) (A) (A) (A) (A) (A) (A)
                 (A) (A) (A) (A) (A) (A) (A) (A) (A) (A) (A) (A)
                 (A) (A) (A) (A) (A) (A) (A) (A) (A) (A) (A) (A)
                 (A) (A) (A) (A) (A) (A) (A) (A) (A) (A) (A) (A)
                 (A) (A) (A) (A) (A) (A) (A) (A) (A) (A) (A) (A)
                 (A) (A) (A) (A) (A) (A) (A) (A) (A) (A) (A) (A)
                 (A) (A) (A) (A) (A) (A) (A) (A) (A) (A) (A) (A)
                 (A) (A) (A) (A) (A) (A) (A) (A) (A) (A) (A) (A)
                 (A) (A) (A) (A) (A) (A) (A) (A) (A) (A) (A) (A)
                 (A) (A) (A) (A) (A) (A) (A) (A) (A) (A) (A) (A)
                 (A) (A) (A) (A) (A) (A) (A) (A) (A) (A) (A) (A)
                 (A) (A) (A) (A) (A) (A) (A) (A) (A) (A) (A) (A)
                 (A) (A) (A) (A) (A) (A) (A) (A) (A) (A) (A) (A)
                 (A) (A) (A) (A) (A) (A) (A) (A) (A) (A) (A) (A)
                 (A) (A) (A) (A) (A) (A) (A) (A) (A) (A) (A) (A)
                 (A) (A) (A) (A) (A) (A) (A) (A) (A) (A) (A) (A)
                 (A) (A) (A) (A) (A) (A) (A) (A) (A) (A) (A) (A)
                 (A) (A) (A) (A)
 Beta  Orbitals:
       Occupied  (A) (A) (A) (A) (A) (A) (A) (A) (A) (A) (A) (A)
                 (A) (A) (A) (A) (A) (A) (A) (A) (A) (A) (A) (A)
                 (A) (A) (A) (A)
       Virtual   (A) (A) (A) (A) (A) (A) (A) (A) (A) (A) (A) (A)
                 (A) (A) (A) (A) (A) (A) (A) (A) (A) (A) (A) (A)
                 (A) (A) (A) (A) (A) (A) (A) (A) (A) (A) (A) (A)
                 (A) (A) (A) (A) (A) (A) (A) (A) (A) (A) (A) (A)
                 (A) (A) (A) (A) (A) (A) (A) (A) (A) (A) (A) (A)
                 (A) (A) (A) (A) (A) (A) (A) (A) (A) (A) (A) (A)
                 (A) (A) (A) (A) (A) (A) (A) (A) (A) (A) (A) (A)
                 (A) (A) (A) (A) (A) (A) (A) (A) (A) (A) (A) (A)
                 (A) (A) (A) (A) (A) (A) (A) (A) (A) (A) (A) (A)
                 (A) (A) (A) (A) (A) (A) (A) (A) (A) (A) (A) (A)
                 (A) (A) (A) (A) (A) (A) (A) (A) (A) (A) (A) (A)
                 (A) (A) (A) (A) (A) (A) (A) (A) (A) (A) (A) (A)
                 (A) (A) (A) (A) (A) (A) (A) (A) (A) (A) (A) (A)
                 (A) (A) (A) (A) (A) (A) (A) (A) (A) (A) (A) (A)
                 (A) (A) (A) (A) (A) (A) (A) (A) (A) (A) (A) (A)
                 (A) (A) (A) (A) (A) (A) (A) (A) (A) (A) (A) (A)
                 (A) (A) (A) (A) (A) (A) (A) (A) (A) (A) (A) (A)
                 (A) (A) (A) (A) (A) (A) (A) (A) (A) (A) (A) (A)
                 (A) (A) (A) (A) (A) (A) (A) (A) (A) (A) (A) (A)
                 (A) (A) (A) (A) (A) (A) (A) (A) (A) (A) (A) (A)
                 (A) (A) (A) (A) (A) (A) (A) (A) (A) (A) (A) (A)
                 (A) (A) (A) (A) (A) (A) (A) (A) (A) (A) (A) (A)
                 (A) (A) (A) (A) (A) (A) (A) (A) (A) (A) (A) (A)
                 (A) (A) (A) (A) (A) (A) (A) (A) (A) (A) (A) (A)
                 (A) (A) (A) (A) (A) (A) (A) (A) (A) (A) (A) (A)
                 (A) (A) (A) (A) (A) (A) (A) (A) (A) (A) (A) (A)
                 (A) (A) (A) (A) (A) (A) (A) (A) (A) (A) (A) (A)
                 (A) (A) (A) (A) (A) (A) (A) (A) (A) (A) (A) (A)
                 (A) (A) (A) (A) (A) (A) (A) (A) (A) (A) (A) (A)
                 (A) (A) (A) (A) (A) (A) (A) (A) (A) (A) (A) (A)
                 (A) (A) (A) (A) (A) (A) (A) (A) (A) (A) (A) (A)
                 (A) (A) (A) (A) (A) (A) (A) (A) (A) (A) (A) (A)
                 (A) (A) (A) (A) (A) (A) (A) (A) (A) (A) (A) (A)
                 (A) (A) (A) (A) (A) (A) (A) (A) (A) (A) (A) (A)
                 (A) (A) (A) (A) (A) (A) (A) (A) (A) (A) (A) (A)
                 (A) (A) (A) (A) (A) (A) (A) (A) (A) (A) (A) (A)
                 (A) (A) (A) (A) (A) (A) (A) (A) (A) (A) (A) (A)
                 (A) (A) (A) (A) (A) (A) (A) (A) (A) (A) (A) (A)
                 (A) (A) (A) (A) (A) (A) (A) (A) (A) (A) (A) (A)
                 (A) (A) (A) (A) (A) (A) (A) (A) (A) (A) (A) (A)
                 (A) (A) (A) (A) (A) (A) (A) (A) (A) (A) (A) (A)
                 (A) (A) (A) (A) (A) (A) (A) (A) (A) (A) (A) (A)
                 (A) (A) (A) (A) (A) (A) (A) (A) (A) (A) (A) (A)
                 (A) (A) (A) (A) (A) (A) (A) (A) (A) (A) (A) (A)
                 (A) (A) (A) (A) (A) (A) (A) (A) (A) (A) (A) (A)
                 (A) (A) (A) (A) (A) (A) (A) (A) (A) (A) (A) (A)
                 (A) (A) (A) (A) (A) (A) (A) (A) (A) (A) (A) (A)
                 (A) (A) (A) (A) (A) (A)
 The electronic state is 3-A.
 Alpha  occ. eigenvalues --  -19.34798 -19.23768 -10.35777 -10.33259 -10.31277
 Alpha  occ. eigenvalues --  -10.27164 -10.27125  -1.19030  -1.10631  -0.86432
 Alpha  occ. eigenvalues --   -0.86097  -0.78217  -0.71270  -0.68790  -0.60610
 Alpha  occ. eigenvalues --   -0.56668  -0.56037  -0.55305  -0.54659  -0.50876
 Alpha  occ. eigenvalues --   -0.49590  -0.49179  -0.48566  -0.46881  -0.43964
 Alpha  occ. eigenvalues --   -0.43734  -0.43349  -0.39670  -0.35045  -0.27784
 Alpha virt. eigenvalues --    0.02896   0.03649   0.03813   0.04502   0.05049
 Alpha virt. eigenvalues --    0.05276   0.05821   0.06653   0.06769   0.07317
 Alpha virt. eigenvalues --    0.07859   0.09208   0.10208   0.11084   0.11226
 Alpha virt. eigenvalues --    0.11721   0.11966   0.12686   0.13165   0.13366
 Alpha virt. eigenvalues --    0.13437   0.13722   0.13953   0.14752   0.14877
 Alpha virt. eigenvalues --    0.15685   0.16097   0.16624   0.17242   0.17797
 Alpha virt. eigenvalues --    0.18045   0.18742   0.19161   0.20144   0.20967
 Alpha virt. eigenvalues --    0.21695   0.22884   0.23439   0.23551   0.24264
 Alpha virt. eigenvalues --    0.24405   0.24712   0.25629   0.26106   0.26376
 Alpha virt. eigenvalues --    0.27783   0.27902   0.28348   0.28812   0.29242
 Alpha virt. eigenvalues --    0.30365   0.30384   0.30971   0.32130   0.32383
 Alpha virt. eigenvalues --    0.33005   0.33254   0.33590   0.34091   0.34617
 Alpha virt. eigenvalues --    0.34807   0.35313   0.35951   0.36101   0.36218
 Alpha virt. eigenvalues --    0.36483   0.37091   0.37804   0.38292   0.38528
 Alpha virt. eigenvalues --    0.39453   0.39910   0.40120   0.40718   0.40863
 Alpha virt. eigenvalues --    0.41436   0.41531   0.42233   0.42527   0.43087
 Alpha virt. eigenvalues --    0.43752   0.43857   0.44141   0.44575   0.45174
 Alpha virt. eigenvalues --    0.45626   0.46212   0.47031   0.47423   0.47935
 Alpha virt. eigenvalues --    0.48318   0.48545   0.49182   0.50076   0.51068
 Alpha virt. eigenvalues --    0.51590   0.52142   0.52543   0.52602   0.53299
 Alpha virt. eigenvalues --    0.53874   0.54592   0.55682   0.55767   0.56390
 Alpha virt. eigenvalues --    0.57158   0.58083   0.58862   0.58955   0.60113
 Alpha virt. eigenvalues --    0.60909   0.61590   0.62076   0.62678   0.63280
 Alpha virt. eigenvalues --    0.63874   0.65040   0.66009   0.67410   0.68827
 Alpha virt. eigenvalues --    0.69063   0.70298   0.70463   0.72435   0.72919
 Alpha virt. eigenvalues --    0.73587   0.74934   0.75042   0.75499   0.76223
 Alpha virt. eigenvalues --    0.76848   0.77158   0.77841   0.78576   0.79176
 Alpha virt. eigenvalues --    0.79595   0.80942   0.81999   0.82383   0.82658
 Alpha virt. eigenvalues --    0.83283   0.83676   0.84056   0.84771   0.85255
 Alpha virt. eigenvalues --    0.86074   0.86970   0.87461   0.88211   0.88725
 Alpha virt. eigenvalues --    0.88895   0.89479   0.90060   0.90587   0.90591
 Alpha virt. eigenvalues --    0.91527   0.92175   0.93295   0.93961   0.94511
 Alpha virt. eigenvalues --    0.95115   0.95818   0.96101   0.96824   0.97768
 Alpha virt. eigenvalues --    0.98631   0.99458   1.00086   1.00694   1.01333
 Alpha virt. eigenvalues --    1.01934   1.02726   1.03105   1.03420   1.04417
 Alpha virt. eigenvalues --    1.05252   1.06214   1.06888   1.07206   1.07778
 Alpha virt. eigenvalues --    1.08183   1.08696   1.09259   1.11222   1.12077
 Alpha virt. eigenvalues --    1.12738   1.12929   1.13467   1.14305   1.14659
 Alpha virt. eigenvalues --    1.15245   1.15928   1.16468   1.16692   1.17604
 Alpha virt. eigenvalues --    1.18107   1.18561   1.19099   1.19876   1.21824
 Alpha virt. eigenvalues --    1.22076   1.23007   1.24076   1.25737   1.25947
 Alpha virt. eigenvalues --    1.26822   1.27868   1.28297   1.28933   1.30656
 Alpha virt. eigenvalues --    1.31354   1.32390   1.33128   1.33731   1.34483
 Alpha virt. eigenvalues --    1.34926   1.35887   1.37121   1.37206   1.38473
 Alpha virt. eigenvalues --    1.38929   1.39773   1.39836   1.40821   1.41809
 Alpha virt. eigenvalues --    1.42649   1.43394   1.44764   1.45474   1.46959
 Alpha virt. eigenvalues --    1.47977   1.49320   1.50045   1.50837   1.52039
 Alpha virt. eigenvalues --    1.52457   1.53619   1.54155   1.55000   1.55598
 Alpha virt. eigenvalues --    1.56475   1.56770   1.57954   1.58619   1.59097
 Alpha virt. eigenvalues --    1.59637   1.60251   1.61183   1.61352   1.61926
 Alpha virt. eigenvalues --    1.63084   1.63671   1.64157   1.65174   1.66068
 Alpha virt. eigenvalues --    1.67524   1.67703   1.68463   1.69325   1.70077
 Alpha virt. eigenvalues --    1.70460   1.71034   1.72475   1.73147   1.74455
 Alpha virt. eigenvalues --    1.74791   1.75934   1.76233   1.77190   1.77284
 Alpha virt. eigenvalues --    1.77558   1.78947   1.79657   1.81760   1.82029
 Alpha virt. eigenvalues --    1.84030   1.84365   1.84794   1.85858   1.86922
 Alpha virt. eigenvalues --    1.88301   1.89641   1.90391   1.92081   1.93526
 Alpha virt. eigenvalues --    1.94627   1.95492   1.96506   1.97144   1.99323
 Alpha virt. eigenvalues --    2.00996   2.02766   2.03617   2.04262   2.05248
 Alpha virt. eigenvalues --    2.06366   2.07548   2.08666   2.09626   2.10781
 Alpha virt. eigenvalues --    2.11449   2.12214   2.13250   2.15171   2.16325
 Alpha virt. eigenvalues --    2.16903   2.18180   2.19754   2.20941   2.21352
 Alpha virt. eigenvalues --    2.22721   2.23542   2.28372   2.29334   2.29716
 Alpha virt. eigenvalues --    2.32162   2.33329   2.34518   2.36181   2.38166
 Alpha virt. eigenvalues --    2.39106   2.40429   2.41602   2.43908   2.44947
 Alpha virt. eigenvalues --    2.49885   2.50717   2.52468   2.54826   2.58048
 Alpha virt. eigenvalues --    2.59197   2.64317   2.66842   2.71372   2.72958
 Alpha virt. eigenvalues --    2.75706   2.76535   2.77785   2.80226   2.84433
 Alpha virt. eigenvalues --    2.84988   2.86355   2.89538   2.90606   2.94097
 Alpha virt. eigenvalues --    2.97271   2.97467   3.01953   3.06079   3.06690
 Alpha virt. eigenvalues --    3.10530   3.13097   3.15717   3.16379   3.19160
 Alpha virt. eigenvalues --    3.19524   3.24350   3.25519   3.26117   3.27457
 Alpha virt. eigenvalues --    3.28642   3.30254   3.31777   3.33589   3.33921
 Alpha virt. eigenvalues --    3.37533   3.38699   3.39938   3.40952   3.41657
 Alpha virt. eigenvalues --    3.42303   3.42849   3.44062   3.45372   3.45724
 Alpha virt. eigenvalues --    3.46153   3.48525   3.49153   3.49931   3.51342
 Alpha virt. eigenvalues --    3.52005   3.54254   3.55405   3.57326   3.58026
 Alpha virt. eigenvalues --    3.58842   3.61260   3.62086   3.62549   3.63347
 Alpha virt. eigenvalues --    3.65309   3.67719   3.69181   3.70068   3.71240
 Alpha virt. eigenvalues --    3.72499   3.73233   3.74907   3.75438   3.77569
 Alpha virt. eigenvalues --    3.78233   3.78905   3.79713   3.80573   3.81912
 Alpha virt. eigenvalues --    3.83673   3.83909   3.86046   3.88002   3.88432
 Alpha virt. eigenvalues --    3.90218   3.92441   3.93547   3.94804   3.96446
 Alpha virt. eigenvalues --    3.96693   3.98095   3.98421   3.99750   4.00963
 Alpha virt. eigenvalues --    4.03024   4.03269   4.04642   4.05555   4.06331
 Alpha virt. eigenvalues --    4.07953   4.08713   4.10905   4.11188   4.13948
 Alpha virt. eigenvalues --    4.14622   4.18233   4.21316   4.24139   4.26672
 Alpha virt. eigenvalues --    4.27309   4.30344   4.32736   4.34146   4.35854
 Alpha virt. eigenvalues --    4.37986   4.39319   4.41286   4.41509   4.44084
 Alpha virt. eigenvalues --    4.45028   4.45564   4.47623   4.48853   4.49289
 Alpha virt. eigenvalues --    4.51107   4.52185   4.53869   4.57113   4.57576
 Alpha virt. eigenvalues --    4.58884   4.59283   4.61254   4.61998   4.64159
 Alpha virt. eigenvalues --    4.65705   4.67740   4.68403   4.71099   4.72102
 Alpha virt. eigenvalues --    4.72839   4.74598   4.74690   4.77579   4.79127
 Alpha virt. eigenvalues --    4.81781   4.83152   4.85593   4.85963   4.88010
 Alpha virt. eigenvalues --    4.89072   4.91533   4.92235   4.94378   4.95855
 Alpha virt. eigenvalues --    5.00502   5.01681   5.01927   5.04179   5.06590
 Alpha virt. eigenvalues --    5.09906   5.11207   5.12750   5.13108   5.14583
 Alpha virt. eigenvalues --    5.16694   5.17457   5.17635   5.17981   5.19390
 Alpha virt. eigenvalues --    5.19880   5.22423   5.22870   5.25401   5.32523
 Alpha virt. eigenvalues --    5.33217   5.36183   5.37260   5.38235   5.39533
 Alpha virt. eigenvalues --    5.42387   5.45777   5.47405   5.50288   5.52266
 Alpha virt. eigenvalues --    5.55961   5.60351   5.60732   5.63447   5.65852
 Alpha virt. eigenvalues --    5.72154   5.75042   5.81431   5.84140   5.84594
 Alpha virt. eigenvalues --    5.86505   5.87559   5.89054   5.90480   5.93118
 Alpha virt. eigenvalues --    5.99502   6.02565   6.07187   6.10283   6.20144
 Alpha virt. eigenvalues --    6.20432   6.32519   6.41775   6.43594   6.46773
 Alpha virt. eigenvalues --    6.49998   6.53524   6.53808   6.54565   6.56413
 Alpha virt. eigenvalues --    6.59935   6.65067   6.66743   6.67733   6.76954
 Alpha virt. eigenvalues --    6.79530   6.82096   6.85253   7.00571   7.03392
 Alpha virt. eigenvalues --    7.06836   7.17674   7.19182   7.22167   7.26335
 Alpha virt. eigenvalues --    7.28304   7.33859   7.51023   7.60778   7.91244
 Alpha virt. eigenvalues --    8.20822  13.37120  15.77444  16.14316  16.85004
 Alpha virt. eigenvalues --   17.06878  17.17759  18.38194
  Beta  occ. eigenvalues --  -19.32273 -19.23690 -10.34845 -10.33258 -10.31109
  Beta  occ. eigenvalues --  -10.27164 -10.27124  -1.12081  -1.10429  -0.86242
  Beta  occ. eigenvalues --   -0.84094  -0.78214  -0.68800  -0.67020  -0.56183
  Beta  occ. eigenvalues --   -0.55920  -0.55052  -0.52248  -0.50855  -0.50816
  Beta  occ. eigenvalues --   -0.49064  -0.48022  -0.46874  -0.44076  -0.43677
  Beta  occ. eigenvalues --   -0.43340  -0.39479  -0.34973
  Beta virt. eigenvalues --   -0.09822   0.01398   0.03270   0.04023   0.04062
  Beta virt. eigenvalues --    0.04565   0.05403   0.05481   0.06055   0.06718
  Beta virt. eigenvalues --    0.06842   0.07688   0.07980   0.09586   0.10609
  Beta virt. eigenvalues --    0.11291   0.11547   0.11936   0.12161   0.12913
  Beta virt. eigenvalues --    0.13306   0.13483   0.13629   0.13842   0.14113
  Beta virt. eigenvalues --    0.15000   0.15109   0.15913   0.16240   0.16789
  Beta virt. eigenvalues --    0.17343   0.17994   0.18489   0.18879   0.19654
  Beta virt. eigenvalues --    0.20263   0.21244   0.21847   0.23081   0.23699
  Beta virt. eigenvalues --    0.24179   0.24420   0.24782   0.25015   0.26160
  Beta virt. eigenvalues --    0.26457   0.26632   0.27915   0.28321   0.28668
  Beta virt. eigenvalues --    0.29032   0.29557   0.30465   0.30710   0.31222
  Beta virt. eigenvalues --    0.32426   0.32769   0.33141   0.33467   0.33699
  Beta virt. eigenvalues --    0.34355   0.34771   0.34920   0.35487   0.36106
  Beta virt. eigenvalues --    0.36393   0.36556   0.36672   0.37429   0.37868
  Beta virt. eigenvalues --    0.38497   0.39196   0.39594   0.40051   0.40359
  Beta virt. eigenvalues --    0.40904   0.41340   0.41620   0.41897   0.42550
  Beta virt. eigenvalues --    0.42882   0.43231   0.44001   0.44230   0.44473
  Beta virt. eigenvalues --    0.45006   0.45371   0.45781   0.46308   0.47268
  Beta virt. eigenvalues --    0.47804   0.48012   0.48457   0.48834   0.49259
  Beta virt. eigenvalues --    0.50182   0.51280   0.51744   0.52393   0.52613
  Beta virt. eigenvalues --    0.52735   0.53413   0.54060   0.54900   0.55823
  Beta virt. eigenvalues --    0.56157   0.56568   0.57265   0.58197   0.58989
  Beta virt. eigenvalues --    0.59129   0.60393   0.61282   0.61691   0.62252
  Beta virt. eigenvalues --    0.62853   0.63591   0.64248   0.65373   0.66396
  Beta virt. eigenvalues --    0.67757   0.69176   0.69395   0.70452   0.70645
  Beta virt. eigenvalues --    0.72787   0.73214   0.73806   0.75018   0.75217
  Beta virt. eigenvalues --    0.75616   0.76457   0.77056   0.77455   0.78084
  Beta virt. eigenvalues --    0.78910   0.79242   0.79723   0.81219   0.82113
  Beta virt. eigenvalues --    0.82519   0.82749   0.83554   0.83851   0.84263
  Beta virt. eigenvalues --    0.84945   0.85449   0.86157   0.87049   0.87561
  Beta virt. eigenvalues --    0.88272   0.88798   0.89014   0.89709   0.90147
  Beta virt. eigenvalues --    0.90627   0.90705   0.91639   0.92695   0.93423
  Beta virt. eigenvalues --    0.94240   0.94641   0.95381   0.95953   0.96296
  Beta virt. eigenvalues --    0.96927   0.98127   0.98929   0.99627   1.00263
  Beta virt. eigenvalues --    1.00901   1.01684   1.02125   1.02793   1.03342
  Beta virt. eigenvalues --    1.03631   1.04586   1.05292   1.06363   1.07015
  Beta virt. eigenvalues --    1.07266   1.07994   1.08330   1.08786   1.09373
  Beta virt. eigenvalues --    1.11474   1.12208   1.12828   1.13138   1.13544
  Beta virt. eigenvalues --    1.14436   1.14871   1.15327   1.16242   1.16646
  Beta virt. eigenvalues --    1.16899   1.17763   1.18366   1.18641   1.19401
  Beta virt. eigenvalues --    1.20070   1.21948   1.22293   1.23179   1.24188
  Beta virt. eigenvalues --    1.25763   1.25985   1.27068   1.28036   1.28479
  Beta virt. eigenvalues --    1.29060   1.30861   1.31486   1.32514   1.33222
  Beta virt. eigenvalues --    1.33986   1.34776   1.35117   1.36372   1.37308
  Beta virt. eigenvalues --    1.37400   1.38511   1.39117   1.39991   1.40130
  Beta virt. eigenvalues --    1.40953   1.41987   1.42988   1.43665   1.44862
  Beta virt. eigenvalues --    1.45599   1.47226   1.48247   1.49528   1.50397
  Beta virt. eigenvalues --    1.51062   1.52314   1.52550   1.53956   1.54492
  Beta virt. eigenvalues --    1.55182   1.55848   1.56689   1.57104   1.58078
  Beta virt. eigenvalues --    1.58858   1.59228   1.59777   1.60421   1.61384
  Beta virt. eigenvalues --    1.61823   1.62122   1.63281   1.63958   1.64424
  Beta virt. eigenvalues --    1.65356   1.66210   1.67677   1.67843   1.68867
  Beta virt. eigenvalues --    1.69681   1.70347   1.70822   1.71333   1.72670
  Beta virt. eigenvalues --    1.73397   1.74998   1.75073   1.76126   1.76411
  Beta virt. eigenvalues --    1.77345   1.77470   1.77770   1.79117   1.80017
  Beta virt. eigenvalues --    1.82163   1.82456   1.84200   1.84479   1.85069
  Beta virt. eigenvalues --    1.86144   1.87017   1.88774   1.89706   1.90851
  Beta virt. eigenvalues --    1.92403   1.93685   1.95242   1.95675   1.96641
  Beta virt. eigenvalues --    1.97372   1.99632   2.01403   2.02932   2.03858
  Beta virt. eigenvalues --    2.04814   2.05568   2.06869   2.07851   2.08752
  Beta virt. eigenvalues --    2.09777   2.11261   2.11692   2.12482   2.14028
  Beta virt. eigenvalues --    2.15343   2.16616   2.17094   2.18746   2.20713
  Beta virt. eigenvalues --    2.21000   2.21835   2.23421   2.24513   2.29088
  Beta virt. eigenvalues --    2.30234   2.30789   2.32849   2.34195   2.34908
  Beta virt. eigenvalues --    2.36293   2.39462   2.39939   2.40867   2.42334
  Beta virt. eigenvalues --    2.45014   2.46401   2.50423   2.51265   2.53394
  Beta virt. eigenvalues --    2.55177   2.58178   2.59947   2.64903   2.67217
  Beta virt. eigenvalues --    2.72227   2.73795   2.76620   2.78056   2.78856
  Beta virt. eigenvalues --    2.80956   2.84676   2.85365   2.88336   2.89896
  Beta virt. eigenvalues --    2.90771   2.94656   2.97345   2.98064   3.02984
  Beta virt. eigenvalues --    3.06329   3.06952   3.11504   3.13437   3.16537
  Beta virt. eigenvalues --    3.16752   3.19821   3.20127   3.24636   3.25947
  Beta virt. eigenvalues --    3.26876   3.27760   3.29154   3.31015   3.33004
  Beta virt. eigenvalues --    3.34022   3.34886   3.37890   3.38943   3.40232
  Beta virt. eigenvalues --    3.41206   3.42099   3.42817   3.43133   3.44491
  Beta virt. eigenvalues --    3.45698   3.46174   3.46749   3.49153   3.49481
  Beta virt. eigenvalues --    3.50095   3.51897   3.52601   3.54581   3.55952
  Beta virt. eigenvalues --    3.57928   3.58477   3.59704   3.61788   3.62426
  Beta virt. eigenvalues --    3.63239   3.63941   3.67655   3.67979   3.69809
  Beta virt. eigenvalues --    3.70835   3.71849   3.72876   3.73361   3.75003
  Beta virt. eigenvalues --    3.76970   3.77818   3.78672   3.79311   3.79851
  Beta virt. eigenvalues --    3.81712   3.82234   3.84512   3.85016   3.86577
  Beta virt. eigenvalues --    3.88180   3.88991   3.91547   3.92920   3.94150
  Beta virt. eigenvalues --    3.95304   3.96536   3.96750   3.98189   3.98784
  Beta virt. eigenvalues --    4.01111   4.01748   4.03151   4.04238   4.04859
  Beta virt. eigenvalues --    4.05712   4.06598   4.08479   4.09034   4.10985
  Beta virt. eigenvalues --    4.13199   4.14916   4.15915   4.19391   4.21878
  Beta virt. eigenvalues --    4.24211   4.27382   4.27943   4.30526   4.33127
  Beta virt. eigenvalues --    4.34381   4.37223   4.38061   4.39383   4.41387
  Beta virt. eigenvalues --    4.41805   4.44585   4.45190   4.45964   4.47680
  Beta virt. eigenvalues --    4.49184   4.50235   4.52224   4.52707   4.54441
  Beta virt. eigenvalues --    4.57135   4.58569   4.59558   4.59864   4.61303
  Beta virt. eigenvalues --    4.62392   4.64331   4.65815   4.68745   4.69671
  Beta virt. eigenvalues --    4.71401   4.72638   4.73947   4.74838   4.75093
  Beta virt. eigenvalues --    4.77905   4.79237   4.82820   4.83348   4.86241
  Beta virt. eigenvalues --    4.86300   4.88838   4.90282   4.91914   4.92532
  Beta virt. eigenvalues --    4.95107   4.96743   5.00520   5.01764   5.02053
  Beta virt. eigenvalues --    5.05285   5.06673   5.10121   5.12084   5.12968
  Beta virt. eigenvalues --    5.13438   5.14854   5.16809   5.17858   5.17995
  Beta virt. eigenvalues --    5.18868   5.19408   5.19917   5.22858   5.23048
  Beta virt. eigenvalues --    5.25571   5.32583   5.33361   5.36955   5.37396
  Beta virt. eigenvalues --    5.38262   5.40380   5.43320   5.45928   5.47929
  Beta virt. eigenvalues --    5.50807   5.52273   5.55996   5.60362   5.60811
  Beta virt. eigenvalues --    5.64547   5.66545   5.72555   5.75053   5.82197
  Beta virt. eigenvalues --    5.84337   5.84984   5.86563   5.88193   5.89634
  Beta virt. eigenvalues --    5.90490   5.93222   5.99521   6.02581   6.07358
  Beta virt. eigenvalues --    6.12130   6.27074   6.27921   6.32636   6.41916
  Beta virt. eigenvalues --    6.43952   6.48006   6.51866   6.53836   6.56102
  Beta virt. eigenvalues --    6.56787   6.59020   6.60407   6.65346   6.66883
  Beta virt. eigenvalues --    6.70358   6.82059   6.83821   6.86791   6.94499
  Beta virt. eigenvalues --    7.02184   7.04524   7.07903   7.18041   7.19485
  Beta virt. eigenvalues --    7.25902   7.28373   7.30312   7.40902   7.51120
  Beta virt. eigenvalues --    7.60923   7.91422   8.21070  13.41386  15.78809
  Beta virt. eigenvalues --   16.14715  16.85016  17.07046  17.18029  18.38197
          Condensed to atoms (all electrons):
               1          2          3          4          5          6
     1  H    0.372433   0.366490  -0.002776  -0.015780  -0.011552  -0.006883
     2  C    0.366490   5.525989   0.350574   0.441107   0.051057   0.006856
     3  H   -0.002776   0.350574   0.329825   0.000949   0.029229  -0.000158
     4  H   -0.015780   0.441107   0.000949   0.392915  -0.047795   0.002800
     5  C   -0.011552   0.051057   0.029229  -0.047795   5.445810   0.053537
     6  H   -0.006883   0.006856  -0.000158   0.002800   0.053537   0.724284
     7  H    0.001475  -0.044566  -0.008567  -0.009611   0.392226  -0.007333
     8  O    0.008631   0.042347  -0.000134   0.002365  -0.099203   0.026667
     9  H   -0.000146  -0.000384   0.000039   0.000001  -0.000038  -0.002871
    10  C   -0.000556  -0.000464   0.000710  -0.000074  -0.001978  -0.033372
    11  H    0.000249  -0.000307  -0.000189  -0.000160   0.002818  -0.004290
    12  H   -0.000065   0.000230   0.000197   0.000013   0.000700   0.002138
    13  C    0.002126   0.003016  -0.000402   0.000380   0.009134   0.072657
    14  H    0.000425   0.000641  -0.000615   0.000067  -0.000277  -0.013540
    15  C    0.000336   0.000731   0.000880  -0.000137  -0.006932  -0.021909
    16  H    0.000375   0.001245  -0.000111  -0.000009  -0.002732   0.001118
    17  H   -0.000114   0.000122   0.000109   0.000015  -0.000318  -0.002486
    18  H   -0.000231  -0.000534   0.000205  -0.000006   0.001146   0.001675
    19  O   -0.008913  -0.012151   0.014316  -0.000283  -0.024564  -0.113437
               7          8          9         10         11         12
     1  H    0.001475   0.008631  -0.000146  -0.000556   0.000249  -0.000065
     2  C   -0.044566   0.042347  -0.000384  -0.000464  -0.000307   0.000230
     3  H   -0.008567  -0.000134   0.000039   0.000710  -0.000189   0.000197
     4  H   -0.009611   0.002365   0.000001  -0.000074  -0.000160   0.000013
     5  C    0.392226  -0.099203  -0.000038  -0.001978   0.002818   0.000700
     6  H   -0.007333   0.026667  -0.002871  -0.033372  -0.004290   0.002138
     7  H    0.394913  -0.032942   0.000077  -0.001138   0.000647  -0.000411
     8  O   -0.032942   8.582678   0.000567   0.003125  -0.002357   0.000408
     9  H    0.000077   0.000567   0.369671   0.403512  -0.028287   0.002826
    10  C   -0.001138   0.003125   0.403512   5.805560   0.340671   0.429681
    11  H    0.000647  -0.002357  -0.028287   0.340671   0.413444  -0.002159
    12  H   -0.000411   0.000408   0.002826   0.429681  -0.002159   0.340776
    13  C    0.001053  -0.008336  -0.006452   0.056497   0.000032  -0.019382
    14  H    0.000092  -0.000891  -0.007373  -0.075830   0.010387  -0.013984
    15  C   -0.000561   0.002947   0.005515   0.093295  -0.026121   0.008370
    16  H    0.000177   0.000881  -0.000495  -0.022784  -0.010052  -0.001162
    17  H   -0.000199   0.000477   0.001082   0.005396  -0.002462   0.001561
    18  H    0.000048   0.000232   0.000368   0.006549   0.000064   0.000403
    19  O   -0.016637   0.013062  -0.000066   0.055995   0.004688   0.005551
              13         14         15         16         17         18
     1  H    0.002126   0.000425   0.000336   0.000375  -0.000114  -0.000231
     2  C    0.003016   0.000641   0.000731   0.001245   0.000122  -0.000534
     3  H   -0.000402  -0.000615   0.000880  -0.000111   0.000109   0.000205
     4  H    0.000380   0.000067  -0.000137  -0.000009   0.000015  -0.000006
     5  C    0.009134  -0.000277  -0.006932  -0.002732  -0.000318   0.001146
     6  H    0.072657  -0.013540  -0.021909   0.001118  -0.002486   0.001675
     7  H    0.001053   0.000092  -0.000561   0.000177  -0.000199   0.000048
     8  O   -0.008336  -0.000891   0.002947   0.000881   0.000477   0.000232
     9  H   -0.006452  -0.007373   0.005515  -0.000495   0.001082   0.000368
    10  C    0.056497  -0.075830   0.093295  -0.022784   0.005396   0.006549
    11  H    0.000032   0.010387  -0.026121  -0.010052  -0.002462   0.000064
    12  H   -0.019382  -0.013984   0.008370  -0.001162   0.001561   0.000403
    13  C    5.112879   0.383557   0.051843   0.002472  -0.011386  -0.013255
    14  H    0.383557   0.485164  -0.083295   0.008387  -0.010189  -0.008944
    15  C    0.051843  -0.083295   5.812159   0.336682   0.416209   0.421463
    16  H    0.002472   0.008387   0.336682   0.393411  -0.027676   0.005030
    17  H   -0.011386  -0.010189   0.416209  -0.027676   0.379820  -0.004813
    18  H   -0.013255  -0.008944   0.421463   0.005030  -0.004813   0.342577
    19  O   -0.236459  -0.032526   0.053592   0.005719   0.001639   0.002494
              19
     1  H   -0.008913
     2  C   -0.012151
     3  H    0.014316
     4  H   -0.000283
     5  C   -0.024564
     6  H   -0.113437
     7  H   -0.016637
     8  O    0.013062
     9  H   -0.000066
    10  C    0.055995
    11  H    0.004688
    12  H    0.005551
    13  C   -0.236459
    14  H   -0.032526
    15  C    0.053592
    16  H    0.005719
    17  H    0.001639
    18  H    0.002494
    19  O    9.131962
          Atomic-Atomic Spin Densities.
               1          2          3          4          5          6
     1  H    0.014674  -0.000352   0.007844  -0.008545  -0.005367  -0.000950
     2  C   -0.000352   0.104568   0.001458   0.028264  -0.038230   0.002925
     3  H    0.007844   0.001458   0.003749  -0.008602  -0.008108  -0.002008
     4  H   -0.008545   0.028264  -0.008602   0.045632  -0.036066   0.001747
     5  C   -0.005367  -0.038230  -0.008108  -0.036066   0.985205   0.003573
     6  H   -0.000950   0.002925  -0.002008   0.001747   0.003573  -0.014283
     7  H   -0.001787  -0.003213   0.000908  -0.002999   0.083468   0.001299
     8  O    0.001898   0.017485  -0.002324   0.015677  -0.260231  -0.001049
     9  H   -0.000007  -0.000036  -0.000002  -0.000005  -0.000180   0.000544
    10  C    0.000133   0.000649   0.000122  -0.000056  -0.003906   0.000530
    11  H    0.000044  -0.000023   0.000060  -0.000079   0.001509  -0.000407
    12  H    0.000009   0.000014  -0.000031   0.000013   0.000377   0.000022
    13  C   -0.000258  -0.000290  -0.001181   0.000640   0.009877  -0.006788
    14  H   -0.000023   0.000207  -0.000051   0.000080   0.000400  -0.001328
    15  C    0.000214   0.000258   0.000503  -0.000224  -0.004127   0.001163
    16  H    0.000136   0.000522   0.000140  -0.000060  -0.001803  -0.000082
    17  H    0.000001  -0.000070  -0.000022   0.000007   0.000488   0.000092
    18  H   -0.000035  -0.000151  -0.000031  -0.000014   0.000141   0.000064
    19  O    0.001341   0.005508   0.001249  -0.000417  -0.035372   0.002193
               7          8          9         10         11         12
     1  H   -0.001787   0.001898  -0.000007   0.000133   0.000044   0.000009
     2  C   -0.003213   0.017485  -0.000036   0.000649  -0.000023   0.000014
     3  H    0.000908  -0.002324  -0.000002   0.000122   0.000060  -0.000031
     4  H   -0.002999   0.015677  -0.000005  -0.000056  -0.000079   0.000013
     5  C    0.083468  -0.260231  -0.000180  -0.003906   0.001509   0.000377
     6  H    0.001299  -0.001049   0.000544   0.000530  -0.000407   0.000022
     7  H    0.024431  -0.010965   0.000116  -0.000285   0.000109   0.000033
     8  O   -0.010965   1.290475   0.000010   0.000761  -0.000178  -0.000102
     9  H    0.000116   0.000010   0.002405   0.000880   0.000058  -0.001254
    10  C   -0.000285   0.000761   0.000880   0.006005  -0.002639  -0.001583
    11  H    0.000109  -0.000178   0.000058  -0.002639  -0.002429   0.000583
    12  H    0.000033  -0.000102  -0.001254  -0.001583   0.000583   0.000814
    13  C    0.000782  -0.002562  -0.002877   0.000063   0.003696   0.001144
    14  H   -0.000073  -0.000042  -0.000782   0.000211   0.000086   0.000504
    15  C   -0.000161   0.000819   0.000841   0.001292  -0.000317  -0.000285
    16  H   -0.000314   0.000851   0.000231   0.000968  -0.000337  -0.000039
    17  H    0.000037  -0.000167  -0.000345  -0.000990   0.000372   0.000061
    18  H    0.000085  -0.000158   0.000093   0.000266  -0.000002  -0.000023
    19  O   -0.001940   0.002929   0.000281  -0.000223  -0.001442  -0.000527
              13         14         15         16         17         18
     1  H   -0.000258  -0.000023   0.000214   0.000136   0.000001  -0.000035
     2  C   -0.000290   0.000207   0.000258   0.000522  -0.000070  -0.000151
     3  H   -0.001181  -0.000051   0.000503   0.000140  -0.000022  -0.000031
     4  H    0.000640   0.000080  -0.000224  -0.000060   0.000007  -0.000014
     5  C    0.009877   0.000400  -0.004127  -0.001803   0.000488   0.000141
     6  H   -0.006788  -0.001328   0.001163  -0.000082   0.000092   0.000064
     7  H    0.000782  -0.000073  -0.000161  -0.000314   0.000037   0.000085
     8  O   -0.002562  -0.000042   0.000819   0.000851  -0.000167  -0.000158
     9  H   -0.002877  -0.000782   0.000841   0.000231  -0.000345   0.000093
    10  C    0.000063   0.000211   0.001292   0.000968  -0.000990   0.000266
    11  H    0.003696   0.000086  -0.000317  -0.000337   0.000372  -0.000002
    12  H    0.001144   0.000504  -0.000285  -0.000039   0.000061  -0.000023
    13  C   -0.004551   0.000869  -0.001537   0.000980   0.000778  -0.000654
    14  H    0.000869   0.000814  -0.000524   0.000008   0.000553  -0.000366
    15  C   -0.001537  -0.000524   0.003110  -0.000979  -0.000786   0.000414
    16  H    0.000980   0.000008  -0.000979  -0.000660   0.001331  -0.000407
    17  H    0.000778   0.000553  -0.000786   0.001331  -0.000966  -0.000406
    18  H   -0.000654  -0.000366   0.000414  -0.000407  -0.000406   0.000846
    19  O    0.007292   0.001077  -0.000773   0.000057  -0.000139   0.000057
              19
     1  H    0.001341
     2  C    0.005508
     3  H    0.001249
     4  H   -0.000417
     5  C   -0.035372
     6  H    0.002193
     7  H   -0.001940
     8  O    0.002929
     9  H    0.000281
    10  C   -0.000223
    11  H   -0.001442
    12  H   -0.000527
    13  C    0.007292
    14  H    0.001077
    15  C   -0.000773
    16  H    0.000057
    17  H   -0.000139
    18  H    0.000057
    19  O    0.033553
 Mulliken charges and spin densities:
               1          2
     1  H    0.294477   0.008972
     2  C   -0.731998   0.119493
     3  H    0.285918  -0.006328
     4  H    0.233243   0.034994
     5  C    0.209734   0.691648
     6  H    0.314550  -0.012744
     7  H    0.331259   0.089532
     8  O   -0.540524   1.053127
     9  H    0.262452  -0.000028
    10  C   -1.064795   0.002198
    11  H    0.303385  -0.001336
    12  H    0.244306  -0.000268
    13  C    0.600028   0.005425
    14  H    0.358742   0.001620
    15  C   -1.065067  -0.001098
    16  H    0.309524   0.000541
    17  H    0.253213  -0.000172
    18  H    0.245532  -0.000280
    19  O   -0.843980   0.014704
 Sum of Mulliken charges =   0.00000   2.00000
 Mulliken charges and spin densities with hydrogens summed into heavy atoms:
               1          2
     2  C    0.081640   0.157132
     5  C    0.540994   0.781180
     8  O   -0.540524   1.053127
    10  C   -0.254652   0.000565
    13  C    0.958770   0.007045
    15  C   -0.256798  -0.001009
    19  O   -0.529430   0.001959
 Electronic spatial extent (au):  <R**2>=           1399.6614
 Charge=              0.0000 electrons
 Dipole moment (field-independent basis, Debye):
    X=             -0.7055    Y=              0.0859    Z=             -0.1490  Tot=              0.7262
 Quadrupole moment (field-independent basis, Debye-Ang):
   XX=            -39.9898   YY=            -47.0809   ZZ=            -46.5624
   XY=              3.4986   XZ=              3.7761   YZ=             -3.0368
 Traceless Quadrupole moment (field-independent basis, Debye-Ang):
   XX=              4.5545   YY=             -2.5365   ZZ=             -2.0180
   XY=              3.4986   XZ=              3.7761   YZ=             -3.0368
 Octapole moment (field-independent basis, Debye-Ang**2):
  XXX=             -4.5434  YYY=              0.2894  ZZZ=             -1.3850  XYY=             -2.9659
  XXY=            -10.1826  XXZ=             -7.8819  XZZ=             -4.4751  YZZ=              0.8762
  YYZ=             -0.7217  XYZ=              3.5429
 Hexadecapole moment (field-independent basis, Debye-Ang**3):
 XXXX=          -1305.6051 YYYY=           -279.2988 ZZZZ=           -229.3540 XXXY=             12.6702
 XXXZ=             11.6385 YYYX=            -12.9190 YYYZ=              1.5281 ZZZX=             -8.6439
 ZZZY=              1.4080 XXYY=           -276.0495 XXZZ=           -262.2120 YYZZ=            -83.9864
 XXYZ=             -5.5130 YYXZ=              3.9662 ZZXY=             -1.2174
 N-N= 2.990219314147D+02 E-N=-1.410612595565D+03  KE= 3.457774207891D+02
                          Isotropic Fermi Contact Couplings
        Atom                 a.u.       MegaHertz       Gauss      10(-4) cm-1
     1  H(1)               0.00433       9.67462       3.45215       3.22711
     2  C(13)              0.05780      32.48921      11.59296      10.83723
     3  H(1)               0.00298       6.65732       2.37550       2.22064
     4  H(1)               0.01742      38.93301      13.89226      12.98665
     5  C(13)              0.10922      61.39116      21.90589      20.47789
     6  H(1)              -0.00285      -6.36631      -2.27166      -2.12357
     7  H(1)               0.04683     104.67021      37.34893      34.91422
     8  O(17)              0.05805     -17.59525      -6.27842      -5.86914
     9  H(1)               0.00005       0.10719       0.03825       0.03575
    10  C(13)             -0.00026      -0.14470      -0.05163      -0.04827
    11  H(1)               0.00015       0.32822       0.11712       0.10948
    12  H(1)              -0.00001      -0.02453      -0.00875      -0.00818
    13  C(13)             -0.00047      -0.26555      -0.09475      -0.08858
    14  H(1)               0.00083       1.84721       0.65913       0.61616
    15  C(13)             -0.00022      -0.12155      -0.04337      -0.04055
    16  H(1)               0.00011       0.25021       0.08928       0.08346
    17  H(1)               0.00005       0.10087       0.03599       0.03364
    18  H(1)              -0.00001      -0.02542      -0.00907      -0.00848
    19  O(17)              0.01443      -4.37515      -1.56116      -1.45939
 --------------------------------------------------------
       Center         ----  Spin Dipole Couplings  ----
                      3XX-RR        3YY-RR        3ZZ-RR
 --------------------------------------------------------
     1   Atom       -0.019878      0.025606     -0.005728
     2   Atom       -0.047711      0.136506     -0.088795
     3   Atom       -0.013825      0.018680     -0.004855
     4   Atom        0.013788      0.004210     -0.017997
     5   Atom        0.771805     -0.386449     -0.385356
     6   Atom        0.044747     -0.016715     -0.028032
     7   Atom       -0.020144     -0.039815      0.059958
     8   Atom       -0.445182      1.004633     -0.559451
     9   Atom        0.003262     -0.001491     -0.001771
    10   Atom        0.005707     -0.002247     -0.003460
    11   Atom        0.007652     -0.003018     -0.004634
    12   Atom        0.003737     -0.002231     -0.001507
    13   Atom        0.009669     -0.004725     -0.004944
    14   Atom        0.003783     -0.001614     -0.002169
    15   Atom        0.004771     -0.002900     -0.001871
    16   Atom        0.006070     -0.004428     -0.001642
    17   Atom        0.002775     -0.001652     -0.001122
    18   Atom        0.002475     -0.001012     -0.001463
    19   Atom        0.041053      0.001201     -0.042254
 --------------------------------------------------------
                        XY            XZ            YZ
 --------------------------------------------------------
     1   Atom        0.007068     -0.002129     -0.017057
     2   Atom        0.097119      0.009399      0.025625
     3   Atom        0.002833     -0.003836      0.019669
     4   Atom        0.016776      0.006013      0.006168
     5   Atom       -0.201673      0.229044     -0.044335
     6   Atom       -0.034269     -0.017155      0.008551
     7   Atom       -0.002050     -0.001285     -0.051622
     8   Atom        0.853706     -0.332071     -2.365030
     9   Atom        0.000885     -0.000298      0.000039
    10   Atom        0.000537     -0.001323     -0.000052
    11   Atom        0.003896     -0.001201      0.000038
    12   Atom        0.001058     -0.002704     -0.000449
    13   Atom       -0.001821      0.000577      0.000227
    14   Atom       -0.001826     -0.000680      0.000551
    15   Atom       -0.002238      0.002112     -0.000359
    16   Atom       -0.001968      0.005339     -0.000511
    17   Atom       -0.000763      0.001559     -0.000156
    18   Atom       -0.002957      0.002112     -0.001199
    19   Atom       -0.085558     -0.050258      0.038993
 --------------------------------------------------------


 ---------------------------------------------------------------------------------
              Anisotropic Spin Dipole Couplings in Principal Axis System
 ---------------------------------------------------------------------------------

       Atom             a.u.   MegaHertz   Gauss  10(-4) cm-1        Axes

              Baa    -0.0210   -11.191    -3.993    -3.733  0.9845 -0.1678 -0.0503
     1 H(1)   Bbb    -0.0131    -7.000    -2.498    -2.335  0.1122  0.3833  0.9168
              Bcc     0.0341    18.191     6.491     6.068  0.1346  0.9082 -0.3962
 
              Baa    -0.0923   -12.387    -4.420    -4.132  0.3867 -0.2631  0.8839
     2 C(13)  Bbb    -0.0887   -11.901    -4.247    -3.970  0.8346 -0.3080 -0.4567
              Bcc     0.1810    24.289     8.667     8.102  0.3924  0.9143  0.1005
 
              Baa    -0.0198   -10.553    -3.765    -3.520  0.6229 -0.3921  0.6769
     3 H(1)   Bbb    -0.0101    -5.369    -1.916    -1.791  0.7822  0.2975 -0.5474
              Bcc     0.0298    15.922     5.681     5.311  0.0132  0.8705  0.4920
 
              Baa    -0.0197   -10.521    -3.754    -3.509 -0.0759 -0.1987  0.9771
     4 H(1)   Bbb    -0.0083    -4.430    -1.581    -1.478 -0.6199  0.7770  0.1098
              Bcc     0.0280    14.951     5.335     4.987  0.7810  0.5974  0.1821
 
              Baa    -0.4320   -57.966   -20.684   -19.335 -0.0933  0.4511  0.8876
     5 C(13)  Bbb    -0.4180   -56.089   -20.014   -18.709  0.2299  0.8771 -0.4217
              Bcc     0.8500   114.055    40.698    38.045  0.9687 -0.1647  0.1855
 
              Baa    -0.0328   -17.508    -6.247    -5.840  0.1575  0.7034 -0.6931
     6 H(1)   Bbb    -0.0312   -16.656    -5.943    -5.556  0.4210  0.5870  0.6915
              Bcc     0.0640    34.163    12.190    11.396  0.8933 -0.4007 -0.2037
 
              Baa    -0.0619   -33.002   -11.776   -11.008  0.0572  0.9190  0.3901
     7 H(1)   Bbb    -0.0200   -10.675    -3.809    -3.561  0.9984 -0.0541 -0.0189
              Bcc     0.0819    43.677    15.585    14.569 -0.0037 -0.3905  0.9206
 
              Baa    -2.2998   166.410    59.379    55.508 -0.1347  0.5995  0.7890
     8 O(17)  Bbb    -0.6462    46.760    16.685    15.597  0.9579 -0.1250  0.2585
              Bcc     2.9460  -213.169   -76.064   -71.106  0.2536  0.7906 -0.5574
 
              Baa    -0.0018    -0.978    -0.349    -0.326  0.1271 -0.4313  0.8932
     9 H(1)   Bbb    -0.0016    -0.856    -0.305    -0.286 -0.1336  0.8849  0.4463
              Bcc     0.0034     1.834     0.654     0.612  0.9829  0.1760 -0.0549
 
              Baa    -0.0036    -0.490    -0.175    -0.163  0.1410 -0.0176  0.9898
    10 C(13)  Bbb    -0.0023    -0.306    -0.109    -0.102 -0.0626  0.9977  0.0266
              Bcc     0.0059     0.796     0.284     0.265  0.9880  0.0657 -0.1396
 
              Baa    -0.0050    -2.652    -0.946    -0.885  0.2252 -0.4657  0.8558
    11 H(1)   Bbb    -0.0040    -2.159    -0.770    -0.720 -0.2240  0.8301  0.5107
              Bcc     0.0090     4.811     1.717     1.605  0.9482  0.3067 -0.0826
 
              Baa    -0.0027    -1.415    -0.505    -0.472  0.3894  0.0027  0.9211
    12 H(1)   Bbb    -0.0024    -1.287    -0.459    -0.429 -0.1444  0.9878  0.0581
              Bcc     0.0051     2.702     0.964     0.901  0.9097  0.1557 -0.3851
 
              Baa    -0.0053    -0.705    -0.252    -0.235 -0.1120 -0.6912  0.7139
    13 C(13)  Bbb    -0.0047    -0.626    -0.223    -0.209  0.0623  0.7121  0.6993
              Bcc     0.0099     1.331     0.475     0.444  0.9918 -0.1228  0.0366
 
              Baa    -0.0026    -1.361    -0.485    -0.454 -0.1072 -0.6516  0.7510
    14 H(1)   Bbb    -0.0019    -1.010    -0.360    -0.337  0.3024  0.6982  0.6489
              Bcc     0.0044     2.371     0.846     0.791  0.9471 -0.2967 -0.1222
 
              Baa    -0.0035    -0.475    -0.170    -0.159  0.2969  0.9390 -0.1734
    15 C(13)  Bbb    -0.0024    -0.324    -0.116    -0.108 -0.2042  0.2398  0.9491
              Bcc     0.0060     0.799     0.285     0.267  0.9328 -0.2463  0.2629
 
              Baa    -0.0050    -2.676    -0.955    -0.893  0.3603  0.8192 -0.4462
    16 H(1)   Bbb    -0.0041    -2.175    -0.776    -0.726 -0.3006  0.5547  0.7758
              Bcc     0.0091     4.851     1.731     1.618  0.8831 -0.1454  0.4462
 
              Baa    -0.0018    -0.979    -0.349    -0.327  0.2945  0.8373 -0.4607
    17 H(1)   Bbb    -0.0016    -0.856    -0.305    -0.285 -0.2025  0.5258  0.8261
              Bcc     0.0034     1.835     0.655     0.612  0.9340 -0.1500  0.3244
 
              Baa    -0.0027    -1.441    -0.514    -0.481  0.5011  0.8652 -0.0168
    18 H(1)   Bbb    -0.0024    -1.263    -0.451    -0.421 -0.2938  0.1884  0.9371
              Bcc     0.0051     2.704     0.965     0.902  0.8140 -0.4647  0.3486
 
              Baa    -0.0670     4.849     1.730     1.617  0.6764  0.6370  0.3698
    19 O(17)  Bbb    -0.0652     4.715     1.683     1.573  0.0026 -0.5041  0.8636
              Bcc     0.1322    -9.564    -3.413    -3.190  0.7366 -0.5832 -0.3426
 

 ---------------------------------------------------------------------------------

 Calling FoFJK, ICntrl=      2127 FMM=F ISym2X=0 I1Cent= 0 IOpClX= 1 NMat=1 NMatS=1 NMatT=0.
 ***** Axes restored to original set *****
 -------------------------------------------------------------------
 Center     Atomic                   Forces (Hartrees/Bohr)
 Number     Number              X              Y              Z
 -------------------------------------------------------------------
      1        1          -0.000404433    0.001918355   -0.003247039
      2        6           0.001074963    0.000970681    0.000366520
      3        1          -0.001312245    0.002387556    0.002926932
      4        1           0.004409424    0.000427201    0.000388817
      5        6          -0.006616034    0.003152817    0.004418362
      6        1           0.008862808   -0.005639384   -0.003561934
      7        1           0.000941860   -0.001632528    0.003443477
      8        8           0.003527463   -0.007240889   -0.008184331
      9        1          -0.003647945   -0.001718583   -0.001035270
     10        6          -0.000152506   -0.000503994    0.000299223
     11        1           0.002057925   -0.003015283   -0.001093042
     12        1          -0.000010946   -0.000759386    0.004009407
     13        6          -0.004568906   -0.000885752   -0.001362076
     14        1          -0.002027245    0.002357955    0.001689579
     15        6          -0.000003534    0.000211640   -0.000548062
     16        1           0.002225502   -0.001895609   -0.002419599
     17        1          -0.003506119   -0.000846361   -0.002086058
     18        1           0.000725588    0.003744083   -0.001407615
     19        8          -0.001575620    0.008967480    0.007402711
 -------------------------------------------------------------------
 Cartesian Forces:  Max     0.008967480 RMS     0.003421215

 GradGradGradGradGradGradGradGradGradGradGradGradGradGradGradGradGradGrad
 Berny optimization.
 FormGI is forming the generalized inverse of G from B-inverse, IUseBI=4.
 Internal  Forces:  Max     0.012262990 RMS     0.002948401
 Search for a local minimum.
 Step number   1 out of a maximum of   94
 All quantities printed in internal units (Hartrees-Bohrs-Radians)
 Mixed Optimization -- RFO/linear search
 Second derivative matrix not updated -- first step.
 ITU=  0
     Eigenvalues ---    0.00230   0.00353   0.00354   0.00401   0.01248
     Eigenvalues ---    0.01306   0.02886   0.03968   0.04208   0.04692
     Eigenvalues ---    0.05536   0.05536   0.05570   0.05579   0.05581
     Eigenvalues ---    0.05882   0.06444   0.07514   0.10915   0.14348
     Eigenvalues ---    0.16000   0.16000   0.16000   0.16000   0.16000
     Eigenvalues ---    0.16000   0.16000   0.16000   0.16000   0.16000
     Eigenvalues ---    0.17256   0.18463   0.20262   0.25000   0.29308
     Eigenvalues ---    0.29318   0.29646   0.33198   0.33670   0.33828
     Eigenvalues ---    0.33835   0.33975   0.33978   0.34037   0.34193
     Eigenvalues ---    0.34196   0.34349   0.34426   0.40487   0.51572
     Eigenvalues ---    0.63391
 RFO step:  Lambda=-2.10789978D-03 EMin= 2.30000000D-03
 Linear search not attempted -- first point.
 Iteration  1 RMS(Cart)=  0.05754196 RMS(Int)=  0.00039638
 Iteration  2 RMS(Cart)=  0.00054825 RMS(Int)=  0.00003134
 Iteration  3 RMS(Cart)=  0.00000016 RMS(Int)=  0.00003134
 Variable       Old X    -DE/DX   Delta X   Delta X   Delta X     New X
                                 (Linear)    (Quad)   (Total)
    R1        2.06745  -0.00377   0.00000  -0.01092  -0.01092   2.05654
    R2        2.06617  -0.00398   0.00000  -0.01149  -0.01149   2.05468
    R3        2.07891  -0.00440   0.00000  -0.01299  -0.01299   2.06592
    R4        2.88674  -0.00674   0.00000  -0.02258  -0.02258   2.86416
    R5        4.26868  -0.00154   0.00000  -0.04960  -0.04960   4.21908
    R6        2.08706  -0.00382   0.00000  -0.01144  -0.01144   2.07561
    R7        2.48354  -0.01147   0.00000  -0.01803  -0.01803   2.46551
    R8        1.85012  -0.01226   0.00000  -0.02368  -0.02368   1.82643
    R9        2.07367  -0.00412   0.00000  -0.01206  -0.01206   2.06161
   R10        2.07622  -0.00370   0.00000  -0.01088  -0.01088   2.06535
   R11        2.07006  -0.00406   0.00000  -0.01179  -0.01179   2.05827
   R12        2.89364  -0.00658   0.00000  -0.02230  -0.02230   2.87134
   R13        2.07268  -0.00349   0.00000  -0.01020  -0.01020   2.06247
   R14        2.89344  -0.00656   0.00000  -0.02223  -0.02223   2.87121
   R15        2.70897  -0.01029   0.00000  -0.02529  -0.02529   2.68368
   R16        2.07609  -0.00368   0.00000  -0.01082  -0.01082   2.06527
   R17        2.07372  -0.00413   0.00000  -0.01208  -0.01208   2.06164
   R18        2.07001  -0.00404   0.00000  -0.01174  -0.01174   2.05826
    A1        1.89796   0.00026   0.00000   0.00131   0.00130   1.89926
    A2        1.89590   0.00060   0.00000   0.00426   0.00426   1.90016
    A3        1.92463  -0.00027   0.00000  -0.00154  -0.00154   1.92309
    A4        1.91009   0.00052   0.00000   0.00291   0.00291   1.91300
    A5        1.88872  -0.00034   0.00000  -0.00241  -0.00242   1.88630
    A6        1.94600  -0.00074   0.00000  -0.00440  -0.00441   1.94159
    A7        1.68918  -0.00117   0.00000  -0.01250  -0.01249   1.67669
    A8        2.02151   0.00088   0.00000   0.01074   0.01067   2.03218
    A9        2.02113   0.00013   0.00000   0.00116   0.00104   2.02218
   A10        1.65777  -0.00002   0.00000  -0.00390  -0.00382   1.65395
   A11        2.09147   0.00018   0.00000  -0.00443  -0.00447   2.08700
   A12        1.94483  -0.00010   0.00000   0.00570   0.00561   1.95044
   A13        2.72198   0.00122   0.00000   0.00486   0.00486   2.72684
   A14        1.88008   0.00078   0.00000   0.00430   0.00429   1.88437
   A15        1.89275   0.00053   0.00000   0.00432   0.00432   1.89707
   A16        1.93856  -0.00050   0.00000  -0.00278  -0.00279   1.93578
   A17        1.88986   0.00066   0.00000   0.00357   0.00356   1.89342
   A18        1.93390  -0.00111   0.00000  -0.00742  -0.00743   1.92647
   A19        1.92708  -0.00028   0.00000  -0.00147  -0.00147   1.92560
   A20        1.89954   0.00024   0.00000   0.00531   0.00534   1.90488
   A21        1.96376  -0.00051   0.00000  -0.00762  -0.00770   1.95606
   A22        1.94133  -0.00018   0.00000  -0.00643  -0.00654   1.93479
   A23        1.90001   0.00025   0.00000   0.00529   0.00532   1.90533
   A24        1.81096   0.00055   0.00000   0.01253   0.01256   1.82352
   A25        1.94113  -0.00024   0.00000  -0.00681  -0.00692   1.93422
   A26        1.93403  -0.00113   0.00000  -0.00756  -0.00758   1.92645
   A27        1.93848  -0.00047   0.00000  -0.00260  -0.00260   1.93587
   A28        1.92697  -0.00030   0.00000  -0.00156  -0.00157   1.92540
   A29        1.88064   0.00079   0.00000   0.00436   0.00435   1.88499
   A30        1.88953   0.00067   0.00000   0.00352   0.00351   1.89304
   A31        1.89259   0.00053   0.00000   0.00437   0.00437   1.89695
   A32        1.90410  -0.00462   0.00000  -0.02848  -0.02848   1.87562
    D1        1.25281  -0.00006   0.00000  -0.00027  -0.00024   1.25257
    D2        2.97896  -0.00050   0.00000  -0.00891  -0.00895   2.97001
    D3       -0.97905   0.00048   0.00000   0.01338   0.01340  -0.96565
    D4       -0.82116  -0.00002   0.00000   0.00049   0.00052  -0.82064
    D5        0.90500  -0.00046   0.00000  -0.00815  -0.00819   0.89681
    D6       -3.05302   0.00052   0.00000   0.01414   0.01416  -3.03886
    D7       -2.92272   0.00002   0.00000   0.00115   0.00118  -2.92154
    D8       -1.19656  -0.00042   0.00000  -0.00749  -0.00753  -1.20410
    D9        1.12861   0.00056   0.00000   0.01480   0.01482   1.14342
   D10        0.76749   0.00048   0.00000   0.01161   0.01160   0.77909
   D11       -1.27087  -0.00023   0.00000   0.00332   0.00330  -1.26757
   D12        2.94907  -0.00017   0.00000   0.00087   0.00090   2.94997
   D13        3.06903   0.00018   0.00000   0.01165   0.01165   3.08068
   D14       -1.05811   0.00008   0.00000  -0.00297  -0.00297  -1.06108
   D15        1.04925   0.00024   0.00000   0.00242   0.00240   1.05165
   D16       -3.04275  -0.00062   0.00000  -0.01760  -0.01758  -3.06033
   D17        3.13606   0.00016   0.00000  -0.00166  -0.00166   3.13441
   D18       -1.03977   0.00031   0.00000   0.00374   0.00372  -1.03605
   D19        1.15142  -0.00055   0.00000  -0.01628  -0.01626   1.13515
   D20        1.04231   0.00023   0.00000  -0.00035  -0.00035   1.04196
   D21       -3.13352   0.00039   0.00000   0.00505   0.00502  -3.12850
   D22       -0.94233  -0.00047   0.00000  -0.01497  -0.01496  -0.95729
   D23        1.04299  -0.00029   0.00000  -0.00327  -0.00325   1.03974
   D24       -1.04676  -0.00022   0.00000  -0.00205  -0.00204  -1.04880
   D25        3.13634  -0.00038   0.00000  -0.00480  -0.00477   3.13157
   D26       -3.13312  -0.00014   0.00000   0.00213   0.00213  -3.13098
   D27        1.06032  -0.00007   0.00000   0.00335   0.00335   1.06367
   D28       -1.03977  -0.00023   0.00000   0.00061   0.00061  -1.03915
   D29       -1.14831   0.00053   0.00000   0.01654   0.01652  -1.13179
   D30        3.04513   0.00060   0.00000   0.01776   0.01773   3.06286
   D31        0.94504   0.00045   0.00000   0.01502   0.01500   0.96004
   D32       -1.10238   0.00050   0.00000   0.01027   0.01025  -1.09213
   D33        3.14131   0.00000   0.00000   0.00007   0.00007   3.14137
   D34        1.10135  -0.00049   0.00000  -0.00993  -0.00990   1.09144
         Item               Value     Threshold  Converged?
 Maximum Force            0.012263     0.000450     NO 
 RMS     Force            0.002948     0.000300     NO 
 Maximum Displacement     0.165599     0.001800     NO 
 RMS     Displacement     0.057642     0.001200     NO 
 Predicted change in Energy=-1.065990D-03
 GradGradGradGradGradGradGradGradGradGradGradGradGradGradGradGradGradGrad

                          Input orientation:                          
 ---------------------------------------------------------------------
 Center     Atomic      Atomic             Coordinates (Angstroms)
 Number     Number       Type             X           Y           Z
 ---------------------------------------------------------------------
      1          1           0       -2.455945   -1.442534    0.759113
      2          6           0       -2.684143   -0.961602   -0.190081
      3          1           0       -2.255777   -1.553647   -0.995182
      4          1           0       -3.769726   -0.911483   -0.309106
      5          6           0       -2.061877    0.419534   -0.239503
      6          1           0        0.048290   -0.279659   -0.446918
      7          1           0       -2.084267    0.931465   -1.211016
      8          8           0       -2.380999    1.222833    0.737787
      9          1           0        3.202234    1.442296   -0.239080
     10          6           0        2.237607    1.100833   -0.617343
     11          1           0        1.464239    1.756556   -0.209381
     12          1           0        2.234388    1.196479   -1.702320
     13          6           0        1.976177   -0.340505   -0.213710
     14          1           0        2.754724   -0.977545   -0.637060
     15          6           0        1.953994   -0.515811    1.295360
     16          1           0        1.172787    0.106325    1.739298
     17          1           0        2.908516   -0.223597    1.735500
     18          1           0        1.754814   -1.555312    1.552443
     19          8           0        0.771645   -0.817838   -0.795139
 ---------------------------------------------------------------------
                    Distance matrix (angstroms):
                    1          2          3          4          5
     1  H    0.000000
     2  C    1.088273   0.000000
     3  H    1.769170   1.087291   0.000000
     4  H    1.774578   1.093238   1.781886   0.000000
     5  C    2.149377   1.515651   2.121813   2.166380   0.000000
     6  H    3.012969   2.827933   2.689306   3.872395   2.232644
     7  H    3.107318   2.232905   2.500356   2.655310   1.098368
     8  O    2.666506   2.392612   3.275317   2.753153   1.304693
     9  H    6.429123   6.358503   6.271941   7.358899   5.362546
    10  C    5.512965   5.353487   5.232545   6.342907   4.369496
    11  H    5.151699   4.959620   5.041175   5.875608   3.771210
    12  H    5.917961   5.579976   5.312703   6.514133   4.604494
    13  C    4.669535   4.701585   4.471224   5.774991   4.109039
    14  H    5.414480   5.457227   5.056210   6.533021   5.030857
    15  C    4.538055   4.890561   4.903658   5.957503   4.399761
    16  H    4.065394   4.442846   4.689130   5.446130   3.804840
    17  H    5.587180   5.960734   5.991292   7.018014   5.386934
    18  H    4.286325   4.805540   4.751340   5.865187   4.655987
    19  O    3.636383   3.511301   3.121972   4.568265   3.141443
                    6          7          8          9         10
     6  H    0.000000
     7  H    2.568748   0.000000
     8  O    3.092322   1.992682   0.000000
     9  H    3.599400   5.399324   5.672294   0.000000
    10  C    2.593821   4.365745   4.814850   1.090956   0.000000
    11  H    2.491486   3.778352   3.995978   1.766428   1.092934
    12  H    2.921308   4.354583   5.220786   1.771503   1.089189
    13  C    1.942893   4.370324   4.725923   2.163848   1.519447
    14  H    2.801425   5.233505   5.753913   2.492846   2.141834
    15  C    2.592876   4.968308   4.703821   2.783306   2.520399
    16  H    2.488577   4.471422   3.857332   3.133281   2.770676
    17  H    3.598191   5.911346   5.573738   2.600084   2.782105
    18  H    2.921807   5.344090   5.048435   3.780243   3.463548
    19  O    0.966508   3.374796   4.056275   3.365290   2.421148
                   11         12         13         14         15
    11  H    0.000000
    12  H    1.770786   0.000000
    13  C    2.158649   2.155215   0.000000
    14  H    3.053452   2.476269   1.091412   0.000000
    15  C    2.769072   3.463617   1.519381   2.142106   0.000000
    16  H    2.570128   3.763000   2.158549   3.053584   1.092894
    17  H    3.128819   3.780168   2.163873   2.494220   1.090974
    18  H    3.762569   4.289036   2.155007   2.475391   1.089186
    19  O    2.729525   2.649541   1.420143   1.995770   2.420611
                   16         17         18         19
    16  H    0.000000
    17  H    1.766810   0.000000
    18  H    1.770511   1.771441   0.000000
    19  O    2.727337   3.365038   2.649836   0.000000
 Stoichiometry    C5H12O2(3)
 Framework group  C1[X(C5H12O2)]
 Deg. of freedom    51
 Full point group                 C1      NOp   1
 Largest Abelian subgroup         C1      NOp   1
 Largest concise Abelian subgroup C1      NOp   1
                         Standard orientation:                         
 ---------------------------------------------------------------------
 Center     Atomic      Atomic             Coordinates (Angstroms)
 Number     Number       Type             X           Y           Z
 ---------------------------------------------------------------------
      1          1           0       -2.465159   -1.436597    0.777375
      2          6           0       -2.689734   -0.975995   -0.182703
      3          1           0       -2.254057   -1.582348   -0.973097
      4          1           0       -3.774791   -0.933046   -0.309100
      5          6           0       -2.073065    0.406566   -0.256471
      6          1           0        0.041257   -0.287448   -0.437253
      7          1           0       -2.091837    0.898607   -1.238283
      8          8           0       -2.401426    1.228094    0.702431
      9          1           0        3.186550    1.452144   -0.245849
     10          6           0        2.225659    1.098871   -0.622773
     11          1           0        1.447088    1.759335   -0.232748
     12          1           0        2.228506    1.172503   -1.709466
     13          6           0        1.967960   -0.335124   -0.191530
     14          1           0        2.751722   -0.977197   -0.597288
     15          6           0        1.937521   -0.479919    1.320629
     16          1           0        1.151040    0.147660    1.747256
     17          1           0        2.888148   -0.174675    1.760354
     18          1           0        1.741234   -1.514860    1.597568
     19          8           0        0.768959   -0.829403   -0.770228
 ---------------------------------------------------------------------
 Rotational constants (GHZ):           3.5322334           0.9750061           0.9305087
 Standard basis: Aug-CC-pVTZ (5D, 7F)
 There are   685 symmetry adapted cartesian basis functions of A   symmetry.
 There are   598 symmetry adapted basis functions of A   symmetry.
   598 basis functions,   828 primitive gaussians,   685 cartesian basis functions
    30 alpha electrons       28 beta electrons
       nuclear repulsion energy       302.6950980539 Hartrees.
 NAtoms=   19 NActive=   19 NUniq=   19 SFac= 1.00D+00 NAtFMM=   60 NAOKFM=F Big=F
 Integral buffers will be    131072 words long.
 Raffenetti 2 integral format.
 Two-electron integral symmetry is turned on.
 Nuclear repulsion after empirical dispersion term =      302.6863076828 Hartrees.
 One-electron integrals computed using PRISM.
 NBasis=   598 RedAO= T EigKep=  6.14D-06  NBF=   598
 NBsUse=   598 1.00D-06 EigRej= -1.00D+00 NBFU=   598
 Initial guess from the checkpoint file:  "Reverse-wb-opt.chk"
 B after Tr=     0.000000    0.000000    0.000000
         Rot=    0.999951    0.009787    0.001733   -0.000287 Ang=   1.14 deg.
 Initial guess <Sx>= 0.0000 <Sy>= 0.0000 <Sz>= 1.0000 <S**2>= 2.0072 S= 1.0024
 ExpMin= 2.53D-02 ExpMax= 1.53D+04 ExpMxC= 5.22D+02 IAcc=3 IRadAn=         7 AccDes= 0.00D+00
 Harris functional with IExCor= 4639 and IRadAn=       7 diagonalized for initial guess.
 HarFok:  IExCor= 4639 AccDes= 0.00D+00 IRadAn=         7 IDoV= 1 UseB2=F ITyADJ=14
 ICtDFT=  3500011 ScaDFX=  1.000000  1.000000  1.000000  1.000000
 FoFCou: FMM=F IPFlag=           0 FMFlag=      100000 FMFlg1=           0
         NFxFlg=           0 DoJE=T BraDBF=F KetDBF=T FulRan=T
         wScrn=  0.000000 ICntrl=       500 IOpCl=  0 I1Cent=   200000004 NGrid=           0
         NMat0=    1 NMatS0=      1 NMatT0=    0 NMatD0=    1 NMtDS0=    0 NMtDT0=    0
 Petite list used in FoFCou.
 Requested convergence on RMS density matrix=1.00D-08 within 128 cycles.
 Requested convergence on MAX density matrix=1.00D-06.
 Requested convergence on             energy=1.00D-06.
 No special actions if energy rises.
 SCF Done:  E(UwB97XD) =  -348.104085343     A.U. after   14 cycles
            NFock= 14  Conv=0.92D-08     -V/T= 2.0060
 <Sx>= 0.0000 <Sy>= 0.0000 <Sz>= 1.0000 <S**2>= 2.0072 S= 1.0024
 <L.S>=  0.00000000000    
 Annihilation of the first spin contaminant:
 S**2 before annihilation     2.0072,   after     2.0000
 Calling FoFJK, ICntrl=      2127 FMM=F ISym2X=0 I1Cent= 0 IOpClX= 1 NMat=1 NMatS=1 NMatT=0.
 ***** Axes restored to original set *****
 -------------------------------------------------------------------
 Center     Atomic                   Forces (Hartrees/Bohr)
 Number     Number              X              Y              Z
 -------------------------------------------------------------------
      1        1           0.000010336   -0.000128617   -0.000026929
      2        6           0.000880661    0.000299954   -0.000215470
      3        1          -0.000081036   -0.000248826    0.000051580
      4        1          -0.000135869   -0.000241693   -0.000000898
      5        6          -0.000856066    0.001787421    0.001831035
      6        1          -0.002297883   -0.000733119   -0.001159302
      7        1           0.000454532   -0.000157073    0.000024495
      8        8           0.000909495   -0.001176513   -0.001427709
      9        1          -0.000087866    0.000313285   -0.000108089
     10        6           0.001163349    0.000602629   -0.000403360
     11        1          -0.000119597   -0.000049873    0.000040057
     12        1           0.000031606    0.000226390   -0.000001201
     13        6          -0.001626611   -0.000892202   -0.000938642
     14        1           0.000511717    0.000087205    0.000149075
     15        6           0.000983964   -0.000455560    0.000858092
     16        1          -0.000119170    0.000059836   -0.000070698
     17        1          -0.000159087   -0.000040392    0.000318393
     18        1           0.000004340    0.000023836    0.000223971
     19        8           0.000533186    0.000723310    0.000855601
 -------------------------------------------------------------------
 Cartesian Forces:  Max     0.002297883 RMS     0.000729534

 GradGradGradGradGradGradGradGradGradGradGradGradGradGradGradGradGradGrad
 Berny optimization.
 Using GEDIIS/GDIIS optimizer.
 FormGI is forming the generalized inverse of G from B-inverse, IUseBI=4.
 Internal  Forces:  Max     0.002016303 RMS     0.000456769
 Search for a local minimum.
 Step number   2 out of a maximum of   94
 All quantities printed in internal units (Hartrees-Bohrs-Radians)
 Mixed Optimization -- En-DIIS/RFO-DIIS
 Update second derivatives using D2CorX and points    1    2
 DE= -1.07D-03 DEPred=-1.07D-03 R= 9.99D-01
 TightC=F SS=  1.41D+00  RLast= 1.09D-01 DXNew= 5.0454D-01 3.2559D-01
 Trust test= 9.99D-01 RLast= 1.09D-01 DXMaxT set to 3.26D-01
 ITU=  1  0
 Use linear search instead of GDIIS.
     Eigenvalues ---    0.00230   0.00352   0.00354   0.00401   0.01248
     Eigenvalues ---    0.01303   0.02745   0.04045   0.04165   0.04688
     Eigenvalues ---    0.05562   0.05568   0.05602   0.05629   0.05631
     Eigenvalues ---    0.05909   0.06478   0.07456   0.10936   0.14245
     Eigenvalues ---    0.15892   0.16000   0.16000   0.16000   0.16000
     Eigenvalues ---    0.16000   0.16000   0.16000   0.16000   0.16635
     Eigenvalues ---    0.17044   0.18340   0.20133   0.24670   0.29313
     Eigenvalues ---    0.29398   0.30894   0.33200   0.33707   0.33831
     Eigenvalues ---    0.33882   0.33975   0.33978   0.34117   0.34194
     Eigenvalues ---    0.34299   0.34392   0.34944   0.41248   0.51821
     Eigenvalues ---    0.61618
 RFO step:  Lambda=-1.33385194D-04 EMin= 2.29959454D-03
 Quartic linear search produced a step of -0.00070.
 Iteration  1 RMS(Cart)=  0.02202184 RMS(Int)=  0.00013690
 Iteration  2 RMS(Cart)=  0.00021962 RMS(Int)=  0.00001134
 Iteration  3 RMS(Cart)=  0.00000001 RMS(Int)=  0.00001134
 Variable       Old X    -DE/DX   Delta X   Delta X   Delta X     New X
                                 (Linear)    (Quad)   (Total)
    R1        2.05654   0.00004   0.00001  -0.00056  -0.00055   2.05598
    R2        2.05468   0.00007   0.00001  -0.00051  -0.00050   2.05418
    R3        2.06592   0.00012   0.00001  -0.00042  -0.00041   2.06551
    R4        2.86416   0.00001   0.00002  -0.00135  -0.00133   2.86283
    R5        4.21908  -0.00105   0.00003  -0.03932  -0.03928   4.17980
    R6        2.07561  -0.00010   0.00001  -0.00101  -0.00100   2.07461
    R7        2.46551  -0.00202   0.00001  -0.00428  -0.00426   2.46125
    R8        1.82643   0.00017   0.00002  -0.00112  -0.00110   1.82534
    R9        2.06161  -0.00002   0.00001  -0.00079  -0.00078   2.06083
   R10        2.06535   0.00007   0.00001  -0.00046  -0.00045   2.06490
   R11        2.05827   0.00002   0.00001  -0.00066  -0.00065   2.05762
   R12        2.87134   0.00133   0.00002   0.00318   0.00319   2.87453
   R13        2.06247   0.00026   0.00001   0.00013   0.00014   2.06261
   R14        2.87121   0.00136   0.00002   0.00327   0.00329   2.87450
   R15        2.68368   0.00048   0.00002  -0.00036  -0.00034   2.68334
   R16        2.06527   0.00009   0.00001  -0.00039  -0.00038   2.06489
   R17        2.06164  -0.00002   0.00001  -0.00080  -0.00079   2.06085
   R18        2.05826   0.00003   0.00001  -0.00063  -0.00062   2.05764
    A1        1.89926  -0.00021   0.00000  -0.00176  -0.00176   1.89751
    A2        1.90016  -0.00017   0.00000  -0.00071  -0.00071   1.89945
    A3        1.92309   0.00003   0.00000  -0.00012  -0.00012   1.92298
    A4        1.91300  -0.00025   0.00000  -0.00096  -0.00097   1.91203
    A5        1.88630   0.00029   0.00000   0.00161   0.00161   1.88790
    A6        1.94159   0.00030   0.00000   0.00186   0.00186   1.94346
    A7        1.67669  -0.00107   0.00001  -0.01074  -0.01072   1.66596
    A8        2.03218   0.00016  -0.00001   0.00451   0.00446   2.03664
    A9        2.02218   0.00057   0.00000   0.00371   0.00365   2.02583
   A10        1.65395   0.00014   0.00000  -0.00277  -0.00274   1.65121
   A11        2.08700   0.00013   0.00000  -0.00256  -0.00255   2.08445
   A12        1.95044  -0.00012   0.00000   0.00427   0.00422   1.95467
   A13        2.72684   0.00161   0.00000   0.00675   0.00674   2.73358
   A14        1.88437  -0.00012   0.00000  -0.00074  -0.00074   1.88363
   A15        1.89707  -0.00029   0.00000  -0.00051  -0.00052   1.89655
   A16        1.93578   0.00049   0.00000   0.00327   0.00327   1.93905
   A17        1.89342  -0.00006   0.00000  -0.00096  -0.00096   1.89246
   A18        1.92647  -0.00032   0.00001  -0.00299  -0.00299   1.92348
   A19        1.92560   0.00028   0.00000   0.00182   0.00181   1.92742
   A20        1.90488  -0.00020   0.00000  -0.00405  -0.00407   1.90081
   A21        1.95606   0.00005   0.00001   0.00009   0.00009   1.95614
   A22        1.93479   0.00013   0.00000   0.00263   0.00264   1.93743
   A23        1.90533  -0.00018   0.00000  -0.00401  -0.00402   1.90131
   A24        1.82352   0.00011  -0.00001   0.00290   0.00290   1.82642
   A25        1.93422   0.00008   0.00000   0.00236   0.00236   1.93658
   A26        1.92645  -0.00033   0.00001  -0.00306  -0.00305   1.92340
   A27        1.93587   0.00051   0.00000   0.00344   0.00344   1.93932
   A28        1.92540   0.00027   0.00000   0.00175   0.00175   1.92714
   A29        1.88499  -0.00012   0.00000  -0.00076  -0.00076   1.88423
   A30        1.89304  -0.00006   0.00000  -0.00093  -0.00094   1.89210
   A31        1.89695  -0.00030   0.00000  -0.00056  -0.00057   1.89639
   A32        1.87562   0.00123   0.00002   0.00595   0.00597   1.88160
    D1        1.25257   0.00000   0.00000  -0.00131  -0.00130   1.25127
    D2        2.97001  -0.00038   0.00001  -0.00919  -0.00920   2.96081
    D3       -0.96565   0.00029  -0.00001   0.00734   0.00735  -0.95831
    D4       -0.82064   0.00007   0.00000  -0.00008  -0.00007  -0.82071
    D5        0.89681  -0.00031   0.00001  -0.00796  -0.00797   0.88884
    D6       -3.03886   0.00036  -0.00001   0.00857   0.00858  -3.03028
    D7       -2.92154   0.00001   0.00000  -0.00105  -0.00105  -2.92259
    D8       -1.20410  -0.00037   0.00001  -0.00893  -0.00895  -1.21304
    D9        1.14342   0.00030  -0.00001   0.00760   0.00760   1.15102
   D10        0.77909   0.00004  -0.00001   0.01193   0.01192   0.79101
   D11       -1.26757   0.00001   0.00000   0.00939   0.00937  -1.25821
   D12        2.94997   0.00001   0.00000   0.00712   0.00713   2.95710
   D13        3.08068   0.00022  -0.00001   0.01721   0.01720   3.09788
   D14       -1.06108   0.00007   0.00000  -0.00239  -0.00240  -1.06347
   D15        1.05165  -0.00027   0.00000  -0.01015  -0.01015   1.04150
   D16       -3.06033  -0.00003   0.00001  -0.00501  -0.00500  -3.06533
   D17        3.13441   0.00010   0.00000  -0.00163  -0.00163   3.13277
   D18       -1.03605  -0.00023   0.00000  -0.00939  -0.00939  -1.04544
   D19        1.13515   0.00001   0.00001  -0.00425  -0.00424   1.13092
   D20        1.04196   0.00021   0.00000   0.00031   0.00031   1.04227
   D21       -3.12850  -0.00013   0.00000  -0.00744  -0.00744  -3.13594
   D22       -0.95729   0.00012   0.00001  -0.00231  -0.00229  -0.95958
   D23        1.03974   0.00024   0.00000   0.01012   0.01012   1.04985
   D24       -1.04880   0.00028   0.00000   0.01084   0.01084  -1.03796
   D25        3.13157   0.00014   0.00000   0.00812   0.00812   3.13969
   D26       -3.13098  -0.00010   0.00000   0.00234   0.00234  -3.12865
   D27        1.06367  -0.00006   0.00000   0.00305   0.00306   1.06672
   D28       -1.03915  -0.00020   0.00000   0.00034   0.00034  -1.03881
   D29       -1.13179  -0.00002  -0.00001   0.00483   0.00482  -1.12697
   D30        3.06286   0.00001  -0.00001   0.00555   0.00554   3.06840
   D31        0.96004  -0.00013  -0.00001   0.00284   0.00282   0.96286
   D32       -1.09213  -0.00011  -0.00001  -0.00206  -0.00207  -1.09420
   D33        3.14137   0.00000   0.00000  -0.00021  -0.00021   3.14116
   D34        1.09144   0.00011   0.00001   0.00171   0.00172   1.09317
         Item               Value     Threshold  Converged?
 Maximum Force            0.002016     0.000450     NO 
 RMS     Force            0.000457     0.000300     NO 
 Maximum Displacement     0.072037     0.001800     NO 
 RMS     Displacement     0.022076     0.001200     NO 
 Predicted change in Energy=-6.703801D-05
 GradGradGradGradGradGradGradGradGradGradGradGradGradGradGradGradGradGrad

                          Input orientation:                          
 ---------------------------------------------------------------------
 Center     Atomic      Atomic             Coordinates (Angstroms)
 Number     Number       Type             X           Y           Z
 ---------------------------------------------------------------------
      1          1           0       -2.417825   -1.425596    0.779030
      2          6           0       -2.661560   -0.962155   -0.174654
      3          1           0       -2.234557   -1.562864   -0.973679
      4          1           0       -3.748676   -0.928793   -0.283073
      5          6           0       -2.056766    0.424707   -0.251438
      6          1           0        0.032749   -0.268715   -0.464521
      7          1           0       -2.085036    0.921524   -1.230019
      8          8           0       -2.365395    1.238232    0.717720
      9          1           0        3.200817    1.439896   -0.222828
     10          6           0        2.238874    1.104549   -0.612052
     11          1           0        1.464893    1.760911   -0.206926
     12          1           0        2.246009    1.208859   -1.695867
     13          6           0        1.962300   -0.338742   -0.219271
     14          1           0        2.741516   -0.975774   -0.641590
     15          6           0        1.936142   -0.525564    1.290106
     16          1           0        1.152998    0.094144    1.733527
     17          1           0        2.887517   -0.236830    1.738245
     18          1           0        1.734598   -1.565859    1.540660
     19          8           0        0.758079   -0.805141   -0.809711
 ---------------------------------------------------------------------
                    Distance matrix (angstroms):
                    1          2          3          4          5
     1  H    0.000000
     2  C    1.087979   0.000000
     3  H    1.767603   1.087025   0.000000
     4  H    1.773708   1.093018   1.780882   0.000000
     5  C    2.148453   1.514945   2.122188   2.166916   0.000000
     6  H    2.981628   2.797173   2.659838   3.842889   2.211857
     7  H    3.107410   2.234820   2.502049   2.662344   1.097837
     8  O    2.665049   2.392854   3.274766   2.758814   1.302437
     9  H    6.386227   6.335584   6.254889   7.342327   5.354774
    10  C    5.479196   5.336369   5.220867   6.331940   4.364029
    11  H    5.118734   4.944061   5.032029   5.866993   3.766896
    12  H    5.900577   5.577779   5.317845   6.519339   4.605989
    13  C    4.622051   4.665910   4.436351   5.741731   4.091061
    14  H    5.370224   5.423232   5.021579   6.500256   5.013689
    15  C    4.475297   4.845100   4.857514   5.912245   4.384368
    16  H    3.996429   4.394061   4.642216   5.398100   3.788395
    17  H    5.520861   5.914181   5.945464   6.971628   5.370512
    18  H    4.224023   4.757412   4.698521   5.813618   4.642026
    19  O    3.604917   3.481649   3.091423   4.539105   3.122106
                    6          7          8          9         10
     6  H    0.000000
     7  H    2.547090   0.000000
     8  O    3.069149   1.993136   0.000000
     9  H    3.607551   5.405865   5.648717   0.000000
    10  C    2.602808   4.371679   4.794315   1.090545   0.000000
    11  H    2.497354   3.788573   3.974829   1.765427   1.092696
    12  H    2.932228   4.365492   5.204931   1.770559   1.088846
    13  C    1.946335   4.357845   4.700398   2.167370   1.521138
    14  H    2.805121   5.219348   5.729754   2.494350   2.140389
    15  C    2.601460   4.961347   4.684210   2.784135   2.523316
    16  H    2.493599   4.466769   3.836651   3.135592   2.775209
    17  H    3.605953   5.905815   5.550708   2.599110   2.782792
    18  H    2.932511   5.334167   5.034889   3.780774   3.466921
    19  O    0.965926   3.352810   4.032928   3.369212   2.424611
                   11         12         13         14         15
    11  H    0.000000
    12  H    1.769702   0.000000
    13  C    2.157802   2.157752   0.000000
    14  H    3.050925   2.475813   1.091485   0.000000
    15  C    2.773292   3.467027   1.521120   2.140740   0.000000
    16  H    2.576965   3.768024   2.157726   3.051114   1.092691
    17  H    3.130258   3.780830   2.167552   2.496192   1.090555
    18  H    3.767519   4.293682   2.157550   2.474732   1.088857
    19  O    2.729022   2.656201   1.419963   1.997849   2.423887
                   16         17         18         19
    16  H    0.000000
    17  H    1.765820   0.000000
    18  H    1.769482   1.770475   0.000000
    19  O    2.726304   3.368912   2.656412   0.000000
 Stoichiometry    C5H12O2(3)
 Framework group  C1[X(C5H12O2)]
 Deg. of freedom    51
 Full point group                 C1      NOp   1
 Largest Abelian subgroup         C1      NOp   1
 Largest concise Abelian subgroup C1      NOp   1
                         Standard orientation:                         
 ---------------------------------------------------------------------
 Center     Atomic      Atomic             Coordinates (Angstroms)
 Number     Number       Type             X           Y           Z
 ---------------------------------------------------------------------
      1          1           0       -2.426640   -1.445753    0.760657
      2          6           0       -2.666602   -0.976151   -0.190969
      3          1           0       -2.231649   -1.568620   -0.991856
      4          1           0       -3.753162   -0.947189   -0.306026
      5          6           0       -2.068087    0.414157   -0.253259
      6          1           0        0.026078   -0.267534   -0.458393
      7          1           0       -2.092597    0.918362   -1.228155
      8          8           0       -2.386778    1.218691    0.720139
      9          1           0        3.184211    1.454395   -0.183481
     10          6           0        2.226386    1.117431   -0.581368
     11          1           0        1.446682    1.766916   -0.176134
     12          1           0        2.239853    1.230128   -1.664282
     13          6           0        1.954361   -0.330160   -0.201445
     14          1           0        2.739315   -0.960158   -0.623689
     15          6           0        1.919587   -0.528738    1.306257
     16          1           0        1.130656    0.083755    1.749443
     17          1           0        2.866700   -0.238890    1.762630
     18          1           0        1.721528   -1.571892    1.547530
     19          8           0        0.756172   -0.797785   -0.803081
 ---------------------------------------------------------------------
 Rotational constants (GHZ):           3.5266869           0.9852897           0.9391836
 Standard basis: Aug-CC-pVTZ (5D, 7F)
 There are   685 symmetry adapted cartesian basis functions of A   symmetry.
 There are   598 symmetry adapted basis functions of A   symmetry.
   598 basis functions,   828 primitive gaussians,   685 cartesian basis functions
    30 alpha electrons       28 beta electrons
       nuclear repulsion energy       303.1952440198 Hartrees.
 NAtoms=   19 NActive=   19 NUniq=   19 SFac= 1.00D+00 NAtFMM=   60 NAOKFM=F Big=F
 Integral buffers will be    131072 words long.
 Raffenetti 2 integral format.
 Two-electron integral symmetry is turned on.
 Nuclear repulsion after empirical dispersion term =      303.1863999273 Hartrees.
 One-electron integrals computed using PRISM.
 NBasis=   598 RedAO= T EigKep=  6.14D-06  NBF=   598
 NBsUse=   598 1.00D-06 EigRej= -1.00D+00 NBFU=   598
 Initial guess from the checkpoint file:  "Reverse-wb-opt.chk"
 B after Tr=     0.000000    0.000000    0.000000
         Rot=    0.999907   -0.013642    0.000349    0.000437 Ang=  -1.56 deg.
 Initial guess <Sx>= 0.0000 <Sy>= 0.0000 <Sz>= 1.0000 <S**2>= 2.0072 S= 1.0024
 ExpMin= 2.53D-02 ExpMax= 1.53D+04 ExpMxC= 5.22D+02 IAcc=3 IRadAn=         7 AccDes= 0.00D+00
 Harris functional with IExCor= 4639 and IRadAn=       7 diagonalized for initial guess.
 HarFok:  IExCor= 4639 AccDes= 0.00D+00 IRadAn=         7 IDoV= 1 UseB2=F ITyADJ=14
 ICtDFT=  3500011 ScaDFX=  1.000000  1.000000  1.000000  1.000000
 FoFCou: FMM=F IPFlag=           0 FMFlag=      100000 FMFlg1=           0
         NFxFlg=           0 DoJE=T BraDBF=F KetDBF=T FulRan=T
         wScrn=  0.000000 ICntrl=       500 IOpCl=  0 I1Cent=   200000004 NGrid=           0
         NMat0=    1 NMatS0=      1 NMatT0=    0 NMatD0=    1 NMtDS0=    0 NMtDT0=    0
 Petite list used in FoFCou.
 Requested convergence on RMS density matrix=1.00D-08 within 128 cycles.
 Requested convergence on MAX density matrix=1.00D-06.
 Requested convergence on             energy=1.00D-06.
 No special actions if energy rises.
 SCF Done:  E(UwB97XD) =  -348.104181837     A.U. after   14 cycles
            NFock= 14  Conv=0.37D-08     -V/T= 2.0060
 <Sx>= 0.0000 <Sy>= 0.0000 <Sz>= 1.0000 <S**2>= 2.0072 S= 1.0024
 <L.S>=  0.00000000000    
 Annihilation of the first spin contaminant:
 S**2 before annihilation     2.0072,   after     2.0000
 Calling FoFJK, ICntrl=      2127 FMM=F ISym2X=0 I1Cent= 0 IOpClX= 1 NMat=1 NMatS=1 NMatT=0.
 ***** Axes restored to original set *****
 -------------------------------------------------------------------
 Center     Atomic                   Forces (Hartrees/Bohr)
 Number     Number              X              Y              Z
 -------------------------------------------------------------------
      1        1           0.000065854   -0.000144296    0.000230225
      2        6           0.000455065    0.000166586   -0.000213713
      3        1           0.000072524   -0.000170921   -0.000167882
      4        1          -0.000341196   -0.000139471    0.000006404
      5        6           0.000512286    0.000444349    0.000583927
      6        1          -0.002373603    0.000071744   -0.000593733
      7        1           0.000074133   -0.000037202   -0.000108903
      8        8           0.000091625    0.000046054   -0.000055576
      9        1           0.000157200    0.000024806    0.000078784
     10        6          -0.000009654    0.000113675    0.000080068
     11        1          -0.000194441    0.000238509    0.000064403
     12        1          -0.000023413    0.000027237   -0.000236974
     13        6          -0.000290611   -0.000522375   -0.000412450
     14        1           0.000103075   -0.000214873   -0.000160883
     15        6          -0.000010502    0.000081481    0.000101069
     16        1          -0.000215497    0.000149188    0.000183837
     17        1           0.000153262    0.000057915    0.000054508
     18        1          -0.000061949   -0.000234824    0.000055149
     19        8           0.001835840    0.000042418    0.000511739
 -------------------------------------------------------------------
 Cartesian Forces:  Max     0.002373603 RMS     0.000459686

 GradGradGradGradGradGradGradGradGradGradGradGradGradGradGradGradGradGrad
 Berny optimization.
 Using GEDIIS/GDIIS optimizer.
 FormGI is forming the generalized inverse of G from B-inverse, IUseBI=4.
 Internal  Forces:  Max     0.001650983 RMS     0.000287682
 Search for a local minimum.
 Step number   3 out of a maximum of   94
 All quantities printed in internal units (Hartrees-Bohrs-Radians)
 Mixed Optimization -- En-DIIS/RFO-DIIS
 Swapping is turned off.
 Update second derivatives using D2CorX and points    1    2    3
 DE= -9.65D-05 DEPred=-6.70D-05 R= 1.44D+00
 TightC=F SS=  1.41D+00  RLast= 6.03D-02 DXNew= 5.4758D-01 1.8079D-01
 Trust test= 1.44D+00 RLast= 6.03D-02 DXMaxT set to 3.26D-01
 ITU=  1  1  0
     Eigenvalues ---    0.00227   0.00353   0.00354   0.00400   0.01020
     Eigenvalues ---    0.01248   0.01701   0.03936   0.04490   0.04816
     Eigenvalues ---    0.05542   0.05588   0.05598   0.05641   0.05672
     Eigenvalues ---    0.05894   0.06503   0.07432   0.10973   0.13824
     Eigenvalues ---    0.15899   0.16000   0.16000   0.16000   0.16000
     Eigenvalues ---    0.16000   0.16000   0.16000   0.16119   0.16941
     Eigenvalues ---    0.17085   0.17901   0.20228   0.23125   0.29313
     Eigenvalues ---    0.29751   0.30819   0.33210   0.33705   0.33831
     Eigenvalues ---    0.33892   0.33977   0.34016   0.34104   0.34194
     Eigenvalues ---    0.34298   0.34402   0.35693   0.41770   0.53812
     Eigenvalues ---    0.66259
 En-DIIS/RFO-DIIS/Sim-DIIS IScMMF=       -3 using points:     3    2
 RFO step:  Lambda=-1.30711290D-04.
 DidBck=F Rises=F RFO-DIIS coefs:    2.59563   -1.59563
 Iteration  1 RMS(Cart)=  0.05164236 RMS(Int)=  0.00067258
 Iteration  2 RMS(Cart)=  0.00105944 RMS(Int)=  0.00003601
 Iteration  3 RMS(Cart)=  0.00000029 RMS(Int)=  0.00003601
 Variable       Old X    -DE/DX   Delta X   Delta X   Delta X     New X
                                 (Linear)    (Quad)   (Total)
    R1        2.05598   0.00028  -0.00088   0.00124   0.00035   2.05634
    R2        2.05418   0.00025  -0.00080   0.00098   0.00018   2.05436
    R3        2.06551   0.00033  -0.00066   0.00129   0.00063   2.06613
    R4        2.86283   0.00016  -0.00213   0.00067  -0.00145   2.86138
    R5        4.17980  -0.00080  -0.06268  -0.01527  -0.07795   4.10185
    R6        2.07461   0.00008  -0.00160   0.00060  -0.00100   2.07361
    R7        2.46125  -0.00003  -0.00680   0.00277  -0.00404   2.45721
    R8        1.82534   0.00110  -0.00175   0.00327   0.00151   1.82685
    R9        2.06083   0.00017  -0.00124   0.00084  -0.00040   2.06043
   R10        2.06490   0.00030  -0.00072   0.00130   0.00059   2.06548
   R11        2.05762   0.00024  -0.00104   0.00107   0.00003   2.05765
   R12        2.87453   0.00037   0.00510  -0.00232   0.00278   2.87732
   R13        2.06261   0.00026   0.00022   0.00054   0.00076   2.06337
   R14        2.87450   0.00039   0.00525  -0.00232   0.00293   2.87743
   R15        2.68334  -0.00050  -0.00054  -0.00365  -0.00420   2.67915
   R16        2.06489   0.00031  -0.00061   0.00129   0.00068   2.06557
   R17        2.06085   0.00017  -0.00126   0.00084  -0.00042   2.06043
   R18        2.05764   0.00025  -0.00099   0.00110   0.00010   2.05775
    A1        1.89751  -0.00004  -0.00280   0.00082  -0.00198   1.89552
    A2        1.89945  -0.00010  -0.00114   0.00003  -0.00111   1.89834
    A3        1.92298  -0.00002  -0.00019  -0.00043  -0.00061   1.92236
    A4        1.91203  -0.00009  -0.00154   0.00047  -0.00108   1.91095
    A5        1.88790   0.00002   0.00257  -0.00151   0.00105   1.88896
    A6        1.94346   0.00022   0.00297   0.00063   0.00359   1.94705
    A7        1.66596  -0.00075  -0.01711  -0.00112  -0.01822   1.64774
    A8        2.03664  -0.00002   0.00711  -0.00239   0.00456   2.04120
    A9        2.02583   0.00033   0.00583  -0.00023   0.00543   2.03126
   A10        1.65121   0.00021  -0.00437   0.00257  -0.00172   1.64949
   A11        2.08445   0.00022  -0.00408   0.00322  -0.00086   2.08359
   A12        1.95467  -0.00009   0.00674  -0.00109   0.00550   1.96017
   A13        2.73358   0.00165   0.01076   0.00571   0.01647   2.75005
   A14        1.88363  -0.00002  -0.00118   0.00102  -0.00016   1.88347
   A15        1.89655   0.00003  -0.00083   0.00091   0.00007   1.89662
   A16        1.93905  -0.00006   0.00522  -0.00405   0.00117   1.94022
   A17        1.89246  -0.00005  -0.00153   0.00059  -0.00094   1.89152
   A18        1.92348   0.00012  -0.00476   0.00377  -0.00099   1.92249
   A19        1.92742  -0.00001   0.00290  -0.00210   0.00079   1.92820
   A20        1.90081   0.00006  -0.00649   0.00623  -0.00028   1.90054
   A21        1.95614  -0.00010   0.00014  -0.00174  -0.00162   1.95452
   A22        1.93743   0.00002   0.00421  -0.00372   0.00048   1.93791
   A23        1.90131   0.00007  -0.00641   0.00611  -0.00032   1.90099
   A24        1.82642  -0.00005   0.00463  -0.00268   0.00196   1.82838
   A25        1.93658   0.00000   0.00377  -0.00377   0.00000   1.93657
   A26        1.92340   0.00010  -0.00486   0.00359  -0.00127   1.92213
   A27        1.93932  -0.00004   0.00549  -0.00397   0.00151   1.94083
   A28        1.92714  -0.00001   0.00279  -0.00201   0.00077   1.92792
   A29        1.88423  -0.00002  -0.00121   0.00087  -0.00034   1.88390
   A30        1.89210  -0.00004  -0.00149   0.00075  -0.00075   1.89136
   A31        1.89639   0.00002  -0.00090   0.00091   0.00000   1.89638
   A32        1.88160   0.00018   0.00953  -0.00574   0.00379   1.88539
    D1        1.25127   0.00000  -0.00208  -0.00311  -0.00517   1.24609
    D2        2.96081  -0.00016  -0.01468  -0.00119  -0.01592   2.94489
    D3       -0.95831   0.00008   0.01172  -0.00615   0.00561  -0.95269
    D4       -0.82071   0.00004  -0.00012  -0.00296  -0.00305  -0.82377
    D5        0.88884  -0.00012  -0.01272  -0.00103  -0.01380   0.87503
    D6       -3.03028   0.00012   0.01368  -0.00599   0.00773  -3.02255
    D7       -2.92259   0.00001  -0.00167  -0.00295  -0.00461  -2.92720
    D8       -1.21304  -0.00015  -0.01427  -0.00102  -0.01536  -1.22840
    D9        1.15102   0.00009   0.01213  -0.00598   0.00618   1.15720
   D10        0.79101   0.00000   0.01902   0.00322   0.02224   0.81325
   D11       -1.25821   0.00009   0.01495   0.00542   0.02031  -1.23789
   D12        2.95710  -0.00004   0.01138   0.00371   0.01515   2.97226
   D13        3.09788   0.00024   0.02745   0.01680   0.04426  -3.14105
   D14       -1.06347  -0.00001  -0.00382   0.00137  -0.00246  -1.06594
   D15        1.04150   0.00005  -0.01620   0.01212  -0.00408   1.03742
   D16       -3.06533  -0.00001  -0.00798   0.00305  -0.00493  -3.07026
   D17        3.13277  -0.00003  -0.00261   0.00024  -0.00237   3.13040
   D18       -1.04544   0.00004  -0.01498   0.01099  -0.00399  -1.04943
   D19        1.13092  -0.00002  -0.00676   0.00192  -0.00484   1.12607
   D20        1.04227  -0.00003   0.00050  -0.00157  -0.00107   1.04120
   D21       -3.13594   0.00004  -0.01187   0.00918  -0.00269  -3.13863
   D22       -0.95958  -0.00002  -0.00366   0.00011  -0.00354  -0.96313
   D23        1.04985  -0.00003   0.01615  -0.01151   0.00464   1.05449
   D24       -1.03796  -0.00004   0.01729  -0.01239   0.00491  -1.03305
   D25        3.13969  -0.00003   0.01296  -0.00956   0.00339  -3.14011
   D26       -3.12865   0.00003   0.00373  -0.00069   0.00304  -3.12561
   D27        1.06672   0.00002   0.00488  -0.00157   0.00332   1.07004
   D28       -1.03881   0.00003   0.00054   0.00126   0.00180  -1.03702
   D29       -1.12697   0.00001   0.00769  -0.00247   0.00522  -1.12175
   D30        3.06840   0.00000   0.00884  -0.00335   0.00549   3.07389
   D31        0.96286   0.00001   0.00450  -0.00052   0.00398   0.96684
   D32       -1.09420   0.00005  -0.00331   0.00357   0.00026  -1.09394
   D33        3.14116  -0.00001  -0.00034  -0.00042  -0.00076   3.14040
   D34        1.09317  -0.00006   0.00275  -0.00425  -0.00150   1.09167
         Item               Value     Threshold  Converged?
 Maximum Force            0.001651     0.000450     NO 
 RMS     Force            0.000288     0.000300     YES
 Maximum Displacement     0.172927     0.001800     NO 
 RMS     Displacement     0.051887     0.001200     NO 
 Predicted change in Energy=-6.602988D-05
 GradGradGradGradGradGradGradGradGradGradGradGradGradGradGradGradGradGrad

                          Input orientation:                          
 ---------------------------------------------------------------------
 Center     Atomic      Atomic             Coordinates (Angstroms)
 Number     Number       Type             X           Y           Z
 ---------------------------------------------------------------------
      1          1           0       -2.326316   -1.387078    0.824008
      2          6           0       -2.607028   -0.960392   -0.136848
      3          1           0       -2.189972   -1.580105   -0.926688
      4          1           0       -3.697612   -0.955540   -0.214436
      5          6           0       -2.033157    0.433908   -0.275860
      6          1           0        0.013525   -0.250497   -0.508693
      7          1           0       -2.083367    0.895567   -1.270062
      8          8           0       -2.320645    1.274391    0.673730
      9          1           0        3.187481    1.436980   -0.183779
     10          6           0        2.232431    1.112184   -0.597558
     11          1           0        1.453085    1.766103   -0.197968
     12          1           0        2.261651    1.234191   -1.679168
     13          6           0        1.939429   -0.336727   -0.232660
     14          1           0        2.722874   -0.972001   -0.650823
     15          6           0        1.886648   -0.545481    1.274707
     16          1           0        1.096578    0.070195    1.712304
     17          1           0        2.829768   -0.265577    1.744813
     18          1           0        1.677498   -1.588462    1.507465
     19          8           0        0.743810   -0.784868   -0.848826
 ---------------------------------------------------------------------
                    Distance matrix (angstroms):
                    1          2          3          4          5
     1  H    0.000000
     2  C    1.088166   0.000000
     3  H    1.766574   1.087118   0.000000
     4  H    1.773427   1.093351   1.780552   0.000000
     5  C    2.147473   1.514175   2.122361   2.169043   0.000000
     6  H    2.922800   2.740350   2.607292   3.788959   2.170605
     7  H    3.107188   2.236733   2.501644   2.673336   1.097309
     8  O    2.665714   2.394432   3.275142   2.767213   1.300300
     9  H    6.276376   6.271039   6.210613   7.289005   5.316925
    10  C    5.389743   5.284713   5.187908   6.291873   4.331142
    11  H    5.027013   4.891016   5.000001   5.825573   3.732921
    12  H    5.846912   5.558685   5.320097   6.515610   4.588584
    13  C    4.518447   4.590034   4.368021   5.670934   4.046873
    14  H    5.276527   5.354640   4.958018   6.435320   4.973632
    15  C    4.319777   4.728400   4.747148   5.793932   4.327624
    16  H    3.824777   4.265932   4.526497   5.267705   3.725631
    17  H    5.356383   5.795012   5.836324   6.849919   5.312291
    18  H    4.066718   4.631998   4.569736   5.679554   4.586850
    19  O    3.547775   3.430137   3.040648   4.489745   3.086300
                    6          7          8          9         10
     6  H    0.000000
     7  H    2.508007   0.000000
     8  O    3.028490   1.994526   0.000000
     9  H    3.609314   5.408788   5.576846   0.000000
    10  C    2.605444   4.373248   4.730009   1.090333   0.000000
    11  H    2.497110   3.796540   3.904187   1.765404   1.093006
    12  H    2.937410   4.377353   5.151231   1.770444   1.088862
    13  C    1.947495   4.333317   4.643863   2.169345   1.522610
    14  H    2.807374   5.193383   5.677835   2.497435   2.141775
    15  C    2.603099   4.930871   4.623248   2.783793   2.524440
    16  H    2.491721   4.437093   3.769103   3.136097   2.776934
    17  H    3.606902   5.880188   5.481375   2.597330   2.782397
    18  H    2.936640   5.294257   4.987603   3.780695   3.468798
    19  O    0.966726   3.315755   3.993695   3.369039   2.424445
                   11         12         13         14         15
    11  H    0.000000
    12  H    1.769367   0.000000
    13  C    2.158617   2.159628   0.000000
    14  H    3.051993   2.477398   1.091889   0.000000
    15  C    2.774919   3.468896   1.522669   2.142163   0.000000
    16  H    2.579213   3.770194   2.158441   3.052112   1.093050
    17  H    3.130076   3.780966   2.169830   2.499907   1.090330
    18  H    3.769877   4.296887   2.159511   2.476095   1.088912
    19  O    2.726562   2.658929   1.417743   1.997729   2.423381
                   16         17         18         19
    16  H    0.000000
    17  H    1.765714   0.000000
    18  H    1.769342   1.770335   0.000000
    19  O    2.723043   3.368656   2.658881   0.000000
 Stoichiometry    C5H12O2(3)
 Framework group  C1[X(C5H12O2)]
 Deg. of freedom    51
 Full point group                 C1      NOp   1
 Largest Abelian subgroup         C1      NOp   1
 Largest concise Abelian subgroup C1      NOp   1
                         Standard orientation:                         
 ---------------------------------------------------------------------
 Center     Atomic      Atomic             Coordinates (Angstroms)
 Number     Number       Type             X           Y           Z
 ---------------------------------------------------------------------
      1          1           0       -2.337602   -1.453644    0.749062
      2          6           0       -2.613106   -0.980728   -0.191444
      3          1           0       -2.184597   -1.556642   -1.007857
      4          1           0       -3.702979   -0.979560   -0.278572
      5          6           0       -2.048427    0.422802   -0.254415
      6          1           0        0.005234   -0.234600   -0.503060
      7          1           0       -2.093413    0.933947   -1.224360
      8          8           0       -2.350407    1.211996    0.733898
      9          1           0        3.163612    1.456338   -0.064286
     10          6           0        2.214640    1.146294   -0.502635
     11          1           0        1.427007    1.773640   -0.077507
     12          1           0        2.252363    1.323222   -1.576364
     13          6           0        1.929251   -0.321275   -0.214298
     14          1           0        2.721007   -0.929029   -0.656994
     15          6           0        1.864908   -0.606603    1.280013
     16          1           0        1.066505   -0.019453    1.741064
     17          1           0        2.801794   -0.344332    1.772231
     18          1           0        1.661498   -1.661485    1.457716
     19          8           0        0.742404   -0.745914   -0.863198
 ---------------------------------------------------------------------
 Rotational constants (GHZ):           3.5105390           1.0130026           0.9618132
 Standard basis: Aug-CC-pVTZ (5D, 7F)
 There are   685 symmetry adapted cartesian basis functions of A   symmetry.
 There are   598 symmetry adapted basis functions of A   symmetry.
   598 basis functions,   828 primitive gaussians,   685 cartesian basis functions
    30 alpha electrons       28 beta electrons
       nuclear repulsion energy       304.5360618594 Hartrees.
 NAtoms=   19 NActive=   19 NUniq=   19 SFac= 1.00D+00 NAtFMM=   60 NAOKFM=F Big=F
 Integral buffers will be    131072 words long.
 Raffenetti 2 integral format.
 Two-electron integral symmetry is turned on.
 Nuclear repulsion after empirical dispersion term =      304.5270757833 Hartrees.
 One-electron integrals computed using PRISM.
 NBasis=   598 RedAO= T EigKep=  6.06D-06  NBF=   598
 NBsUse=   598 1.00D-06 EigRej= -1.00D+00 NBFU=   598
 Initial guess from the checkpoint file:  "Reverse-wb-opt.chk"
 B after Tr=     0.000000    0.000000    0.000000
         Rot=    0.999784   -0.020700    0.001524    0.000540 Ang=  -2.38 deg.
 Initial guess <Sx>= 0.0000 <Sy>= 0.0000 <Sz>= 1.0000 <S**2>= 2.0071 S= 1.0024
 ExpMin= 2.53D-02 ExpMax= 1.53D+04 ExpMxC= 5.22D+02 IAcc=3 IRadAn=         7 AccDes= 0.00D+00
 Harris functional with IExCor= 4639 and IRadAn=       7 diagonalized for initial guess.
 HarFok:  IExCor= 4639 AccDes= 0.00D+00 IRadAn=         7 IDoV= 1 UseB2=F ITyADJ=14
 ICtDFT=  3500011 ScaDFX=  1.000000  1.000000  1.000000  1.000000
 FoFCou: FMM=F IPFlag=           0 FMFlag=      100000 FMFlg1=           0
         NFxFlg=           0 DoJE=T BraDBF=F KetDBF=T FulRan=T
         wScrn=  0.000000 ICntrl=       500 IOpCl=  0 I1Cent=   200000004 NGrid=           0
         NMat0=    1 NMatS0=      1 NMatT0=    0 NMatD0=    1 NMtDS0=    0 NMtDT0=    0
 Petite list used in FoFCou.
 Requested convergence on RMS density matrix=1.00D-08 within 128 cycles.
 Requested convergence on MAX density matrix=1.00D-06.
 Requested convergence on             energy=1.00D-06.
 No special actions if energy rises.
 SCF Done:  E(UwB97XD) =  -348.104269764     A.U. after   14 cycles
            NFock= 14  Conv=0.73D-08     -V/T= 2.0060
 <Sx>= 0.0000 <Sy>= 0.0000 <Sz>= 1.0000 <S**2>= 2.0072 S= 1.0024
 <L.S>=  0.00000000000    
 Annihilation of the first spin contaminant:
 S**2 before annihilation     2.0072,   after     2.0000
 Calling FoFJK, ICntrl=      2127 FMM=F ISym2X=0 I1Cent= 0 IOpClX= 1 NMat=1 NMatS=1 NMatT=0.
 ***** Axes restored to original set *****
 -------------------------------------------------------------------
 Center     Atomic                   Forces (Hartrees/Bohr)
 Number     Number              X              Y              Z
 -------------------------------------------------------------------
      1        1           0.000060727   -0.000062101    0.000230258
      2        6          -0.000192795   -0.000220833   -0.000018572
      3        1           0.000110936    0.000014415   -0.000200299
      4        1          -0.000191504    0.000067473    0.000026276
      5        6           0.001715974   -0.000910653   -0.000692386
      6        1          -0.001705789    0.000235016   -0.000568531
      7        1          -0.000376512    0.000153974   -0.000136963
      8        8          -0.000725355    0.001174741    0.001152785
      9        1           0.000286016   -0.000044011    0.000134018
     10        6          -0.000484461   -0.000226199    0.000250070
     11        1          -0.000049834    0.000109799    0.000034279
     12        1          -0.000016026   -0.000083999   -0.000247652
     13        6           0.000671303    0.000371653    0.000570335
     14        1          -0.000106896   -0.000097395   -0.000095859
     15        6          -0.000382976    0.000271197   -0.000349591
     16        1          -0.000052903    0.000082759    0.000095093
     17        1           0.000299125    0.000077274    0.000012585
     18        1          -0.000041040   -0.000260762   -0.000057318
     19        8           0.001182010   -0.000652347   -0.000138529
 -------------------------------------------------------------------
 Cartesian Forces:  Max     0.001715974 RMS     0.000513883

 GradGradGradGradGradGradGradGradGradGradGradGradGradGradGradGradGradGrad
 Berny optimization.
 Using GEDIIS/GDIIS optimizer.
 FormGI is forming the generalized inverse of G from B-inverse, IUseBI=4.
 Internal  Forces:  Max     0.001767882 RMS     0.000335815
 Search for a local minimum.
 Step number   4 out of a maximum of   94
 All quantities printed in internal units (Hartrees-Bohrs-Radians)
 Mixed Optimization -- En-DIIS/RFO-DIIS
 Swapping is turned off.
 Update second derivatives using D2CorX and points    1    2    3    4
 DE= -8.79D-05 DEPred=-6.60D-05 R= 1.33D+00
 TightC=F SS=  1.41D+00  RLast= 1.05D-01 DXNew= 5.4758D-01 3.1614D-01
 Trust test= 1.33D+00 RLast= 1.05D-01 DXMaxT set to 3.26D-01
 ITU=  1  1  1  0
     Eigenvalues ---    0.00220   0.00353   0.00355   0.00394   0.00662
     Eigenvalues ---    0.01248   0.01764   0.04212   0.04535   0.04862
     Eigenvalues ---    0.05530   0.05565   0.05604   0.05645   0.05697
     Eigenvalues ---    0.05891   0.06594   0.07414   0.10938   0.13478
     Eigenvalues ---    0.15912   0.16000   0.16000   0.16000   0.16000
     Eigenvalues ---    0.16000   0.16000   0.16013   0.16099   0.16880
     Eigenvalues ---    0.17069   0.18030   0.20243   0.22593   0.29313
     Eigenvalues ---    0.29834   0.31943   0.33259   0.33700   0.33831
     Eigenvalues ---    0.33915   0.33977   0.34084   0.34110   0.34194
     Eigenvalues ---    0.34298   0.34410   0.35444   0.42774   0.53112
     Eigenvalues ---    0.75519
 En-DIIS/RFO-DIIS/Sim-DIIS IScMMF=       -3 using points:     4    3    2
 RFO step:  Lambda=-6.57130954D-05.
 DidBck=F Rises=F RFO-DIIS coefs:    1.59046   -0.26705   -0.32340
 Iteration  1 RMS(Cart)=  0.04728196 RMS(Int)=  0.00063191
 Iteration  2 RMS(Cart)=  0.00101558 RMS(Int)=  0.00002549
 Iteration  3 RMS(Cart)=  0.00000028 RMS(Int)=  0.00002549
 Variable       Old X    -DE/DX   Delta X   Delta X   Delta X     New X
                                 (Linear)    (Quad)   (Total)
    R1        2.05634   0.00024   0.00003   0.00035   0.00038   2.05672
    R2        2.05436   0.00018  -0.00006   0.00020   0.00014   2.05450
    R3        2.06613   0.00019   0.00024   0.00011   0.00034   2.06648
    R4        2.86138   0.00027  -0.00129   0.00069  -0.00060   2.86078
    R5        4.10185  -0.00027  -0.05873   0.00308  -0.05565   4.04620
    R6        2.07361   0.00021  -0.00091   0.00054  -0.00038   2.07324
    R7        2.45721   0.00176  -0.00376   0.00299  -0.00077   2.45644
    R8        1.82685   0.00116   0.00054   0.00136   0.00190   1.82874
    R9        2.06043   0.00029  -0.00049   0.00065   0.00016   2.06059
   R10        2.06548   0.00011   0.00020  -0.00009   0.00011   2.06559
   R11        2.05765   0.00024  -0.00019   0.00039   0.00020   2.05785
   R12        2.87732  -0.00032   0.00268  -0.00183   0.00085   2.87817
   R13        2.06337   0.00002   0.00050  -0.00033   0.00016   2.06353
   R14        2.87743  -0.00031   0.00279  -0.00181   0.00098   2.87841
   R15        2.67915   0.00032  -0.00259   0.00143  -0.00116   2.67799
   R16        2.06557   0.00012   0.00028  -0.00008   0.00020   2.06577
   R17        2.06043   0.00028  -0.00051   0.00064   0.00013   2.06056
   R18        2.05775   0.00025  -0.00014   0.00040   0.00026   2.05801
    A1        1.89552   0.00010  -0.00174   0.00109  -0.00065   1.89488
    A2        1.89834   0.00003  -0.00088   0.00044  -0.00045   1.89789
    A3        1.92236   0.00000  -0.00040   0.00019  -0.00021   1.92215
    A4        1.91095   0.00011  -0.00095   0.00077  -0.00018   1.91077
    A5        1.88896  -0.00017   0.00114  -0.00122  -0.00008   1.88888
    A6        1.94705  -0.00006   0.00272  -0.00120   0.00152   1.94857
    A7        1.64774  -0.00020  -0.01423   0.00318  -0.01105   1.63669
    A8        2.04120  -0.00010   0.00414  -0.00265   0.00137   2.04257
    A9        2.03126  -0.00007   0.00439  -0.00199   0.00227   2.03353
   A10        1.64949   0.00024  -0.00190   0.00351   0.00167   1.65116
   A11        2.08359   0.00028  -0.00133   0.00357   0.00223   2.08582
   A12        1.96017  -0.00006   0.00461  -0.00291   0.00160   1.96176
   A13        2.75005   0.00177   0.01191   0.00443   0.01634   2.76639
   A14        1.88347   0.00004  -0.00033   0.00054   0.00021   1.88368
   A15        1.89662   0.00012  -0.00013   0.00028   0.00015   1.89677
   A16        1.94022  -0.00018   0.00175  -0.00118   0.00056   1.94078
   A17        1.89152   0.00003  -0.00087   0.00067  -0.00020   1.89132
   A18        1.92249   0.00014  -0.00155   0.00084  -0.00071   1.92179
   A19        1.92820  -0.00015   0.00105  -0.00107  -0.00002   1.92818
   A20        1.90054   0.00007  -0.00148   0.00071  -0.00078   1.89975
   A21        1.95452  -0.00009  -0.00093   0.00002  -0.00092   1.95360
   A22        1.93791   0.00003   0.00114  -0.00005   0.00109   1.93900
   A23        1.90099   0.00007  -0.00149   0.00065  -0.00084   1.90015
   A24        1.82838  -0.00009   0.00210  -0.00127   0.00082   1.82921
   A25        1.93657   0.00001   0.00076  -0.00009   0.00067   1.93724
   A26        1.92213   0.00013  -0.00173   0.00082  -0.00092   1.92122
   A27        1.94083  -0.00017   0.00201  -0.00118   0.00082   1.94165
   A28        1.92792  -0.00015   0.00102  -0.00100   0.00002   1.92793
   A29        1.88390   0.00003  -0.00044   0.00040  -0.00004   1.88386
   A30        1.89136   0.00004  -0.00074   0.00078   0.00004   1.89140
   A31        1.89638   0.00012  -0.00018   0.00026   0.00007   1.89645
   A32        1.88539  -0.00045   0.00417  -0.00356   0.00061   1.88600
    D1        1.24609   0.00000  -0.00348  -0.00232  -0.00578   1.24031
    D2        2.94489   0.00015  -0.01238   0.00294  -0.00948   2.93541
    D3       -0.95269  -0.00017   0.00569  -0.00784  -0.00213  -0.95482
    D4       -0.82377  -0.00002  -0.00183  -0.00301  -0.00482  -0.82859
    D5        0.87503   0.00013  -0.01073   0.00224  -0.00852   0.86651
    D6       -3.02255  -0.00019   0.00734  -0.00854  -0.00117  -3.02372
    D7       -2.92720   0.00000  -0.00306  -0.00243  -0.00548  -2.93267
    D8       -1.22840   0.00015  -0.01196   0.00282  -0.00918  -1.23757
    D9        1.15720  -0.00017   0.00611  -0.00796  -0.00183   1.15538
   D10        0.81325   0.00002   0.01699   0.00130   0.01828   0.83153
   D11       -1.23789   0.00011   0.01502   0.00312   0.01810  -1.21979
   D12        2.97226  -0.00009   0.01125   0.00282   0.01411   2.98637
   D13       -3.14105   0.00030   0.03170   0.01560   0.04730  -3.09375
   D14       -1.06594   0.00000  -0.00223   0.00279   0.00055  -1.06538
   D15        1.03742   0.00008  -0.00569   0.00409  -0.00161   1.03581
   D16       -3.07026   0.00005  -0.00453   0.00394  -0.00059  -3.07086
   D17        3.13040  -0.00003  -0.00193   0.00232   0.00039   3.13080
   D18       -1.04943   0.00005  -0.00539   0.00362  -0.00176  -1.05119
   D19        1.12607   0.00002  -0.00423   0.00348  -0.00075   1.12532
   D20        1.04120  -0.00007  -0.00053   0.00164   0.00111   1.04231
   D21       -3.13863   0.00001  -0.00399   0.00294  -0.00105  -3.13968
   D22       -0.96313  -0.00001  -0.00283   0.00279  -0.00004  -0.96317
   D23        1.05449  -0.00005   0.00601  -0.00421   0.00179   1.05628
   D24       -1.03305  -0.00007   0.00640  -0.00449   0.00192  -1.03113
   D25       -3.14011  -0.00001   0.00463  -0.00336   0.00127  -3.13884
   D26       -3.12561   0.00003   0.00255  -0.00288  -0.00033  -3.12594
   D27        1.07004   0.00001   0.00295  -0.00316  -0.00021   1.06983
   D28       -1.03702   0.00007   0.00117  -0.00203  -0.00085  -1.03787
   D29       -1.12175  -0.00004   0.00464  -0.00409   0.00055  -1.12121
   D30        3.07389  -0.00006   0.00504  -0.00437   0.00067   3.07456
   D31        0.96684   0.00001   0.00326  -0.00324   0.00002   0.96686
   D32       -1.09394   0.00004  -0.00051  -0.00037  -0.00088  -1.09482
   D33        3.14040  -0.00001  -0.00052  -0.00045  -0.00097   3.13942
   D34        1.09167  -0.00005  -0.00033  -0.00045  -0.00078   1.09089
         Item               Value     Threshold  Converged?
 Maximum Force            0.001768     0.000450     NO 
 RMS     Force            0.000336     0.000300     NO 
 Maximum Displacement     0.150486     0.001800     NO 
 RMS     Displacement     0.047485     0.001200     NO 
 Predicted change in Energy=-3.212152D-05
 GradGradGradGradGradGradGradGradGradGradGradGradGradGradGradGradGradGrad

                          Input orientation:                          
 ---------------------------------------------------------------------
 Center     Atomic      Atomic             Coordinates (Angstroms)
 Number     Number       Type             X           Y           Z
 ---------------------------------------------------------------------
      1          1           0       -2.246682   -1.349575    0.865386
      2          6           0       -2.562211   -0.958005   -0.099840
      3          1           0       -2.158771   -1.597103   -0.881363
      4          1           0       -3.654726   -0.972451   -0.144730
      5          6           0       -2.013543    0.438644   -0.300103
      6          1           0        0.002355   -0.236869   -0.553855
      7          1           0       -2.091078    0.865030   -1.307989
      8          8           0       -2.285657    1.307538    0.627633
      9          1           0        3.176805    1.435472   -0.144756
     10          6           0        2.228767    1.120221   -0.581624
     11          1           0        1.443745    1.770503   -0.187085
     12          1           0        2.278858    1.258622   -1.660598
     13          6           0        1.923306   -0.333311   -0.244508
     14          1           0        2.713113   -0.964590   -0.656942
     15          6           0        1.842995   -0.563893    1.258983
     16          1           0        1.046348    0.047821    1.690434
     17          1           0        2.777851   -0.293383    1.750759
     18          1           0        1.626735   -1.609628    1.472765
     19          8           0        0.738471   -0.768255   -0.888909
 ---------------------------------------------------------------------
                    Distance matrix (angstroms):
                    1          2          3          4          5
     1  H    0.000000
     2  C    1.088369   0.000000
     3  H    1.766389   1.087193   0.000000
     4  H    1.773455   1.093532   1.780646   0.000000
     5  C    2.147195   1.513859   2.122079   2.169980   0.000000
     6  H    2.882799   2.702437   2.574483   3.752693   2.141157
     7  H    3.106806   2.237196   2.499738   2.678526   1.097110
     8  O    2.668013   2.395492   3.275685   2.769341   1.299891
     9  H    6.179894   6.218283   6.181219   7.243473   5.287486
    10  C    5.312568   5.244484   5.169543   6.259844   4.305926
    11  H    4.945891   4.847685   4.980051   5.789646   3.706678
    12  H    5.802052   5.548455   5.334316   6.517896   4.576901
    13  C    4.433222   4.531118   4.320428   5.615415   4.012204
    14  H    5.202429   5.304663   4.917894   6.388410   4.943448
    15  C    4.183023   4.626831   4.654324   5.688784   4.278869
    16  H    3.671168   4.151923   4.426364   5.148678   3.671228
    17  H    5.210121   5.690580   5.744387   6.740330   5.263017
    18  H    3.929364   4.521612   4.457817   5.560226   4.537633
    19  O    3.510930   3.398991   3.013479   4.460457   3.062170
                    6          7          8          9         10
     6  H    0.000000
     7  H    2.483014   0.000000
     8  O    3.002683   1.995071   0.000000
     9  H    3.611263   5.424860   5.518283   0.000000
    10  C    2.607561   4.387914   4.677330   1.090419   0.000000
    11  H    2.498333   3.817236   3.845328   1.765654   1.093064
    12  H    2.940041   4.401772   5.106192   1.770694   1.088966
    13  C    1.948089   4.322302   4.600911   2.170208   1.523059
    14  H    2.808632   5.181855   5.639185   2.497528   2.141658
    15  C    2.604090   4.910000   4.576749   2.783341   2.524459
    16  H    2.491547   4.416086   3.717350   3.135657   2.776762
    17  H    3.608021   5.865521   5.428027   2.596360   2.782047
    18  H    2.937732   5.261052   4.952870   3.780440   3.469155
    19  O    0.967730   3.293873   3.969153   3.369814   2.425232
                   11         12         13         14         15
    11  H    0.000000
    12  H    1.769372   0.000000
    13  C    2.158544   2.160088   0.000000
    14  H    3.051687   2.477615   1.091975   0.000000
    15  C    2.774872   3.469220   1.523188   2.142063   0.000000
    16  H    2.578882   3.770217   2.158313   3.051763   1.093156
    17  H    3.129649   3.780882   2.170929   2.500347   1.090401
    18  H    3.770129   4.297684   2.160085   2.476276   1.089052
    19  O    2.726768   2.660174   1.417132   1.997890   2.423877
                   16         17         18         19
    16  H    0.000000
    17  H    1.765831   0.000000
    18  H    1.769567   1.770550   0.000000
    19  O    2.722826   3.369335   2.659780   0.000000
 Stoichiometry    C5H12O2(3)
 Framework group  C1[X(C5H12O2)]
 Deg. of freedom    51
 Full point group                 C1      NOp   1
 Largest Abelian subgroup         C1      NOp   1
 Largest concise Abelian subgroup C1      NOp   1
                         Standard orientation:                         
 ---------------------------------------------------------------------
 Center     Atomic      Atomic             Coordinates (Angstroms)
 Number     Number       Type             X           Y           Z
 ---------------------------------------------------------------------
      1          1           0       -2.260762   -1.456442    0.747789
      2          6           0       -2.569729   -0.986612   -0.184062
      3          1           0       -2.151623   -1.552942   -1.012582
      4          1           0       -3.661502   -1.006892   -0.242652
      5          6           0       -2.032730    0.426872   -0.257983
      6          1           0       -0.007658   -0.206506   -0.545158
      7          1           0       -2.103613    0.937153   -1.226611
      8          8           0       -2.323362    1.210817    0.737347
      9          1           0        3.145569    1.452926    0.041921
     10          6           0        2.205441    1.167751   -0.431203
     11          1           0        1.409848    1.774911    0.008315
     12          1           0        2.265774    1.398327   -1.493767
     13          6           0        1.910710   -0.311940   -0.222982
     14          1           0        2.711093   -0.898595   -0.678651
     15          6           0        1.816501   -0.670916    1.254300
     16          1           0        1.009267   -0.105441    1.727165
     17          1           0        2.743299   -0.435129    1.778155
     18          1           0        1.608270   -1.732983    1.375496
     19          8           0        0.737223   -0.700731   -0.915826
 ---------------------------------------------------------------------
 Rotational constants (GHZ):           3.4940817           1.0358709           0.9796308
 Standard basis: Aug-CC-pVTZ (5D, 7F)
 There are   685 symmetry adapted cartesian basis functions of A   symmetry.
 There are   598 symmetry adapted basis functions of A   symmetry.
   598 basis functions,   828 primitive gaussians,   685 cartesian basis functions
    30 alpha electrons       28 beta electrons
       nuclear repulsion energy       305.5478407026 Hartrees.
 NAtoms=   19 NActive=   19 NUniq=   19 SFac= 1.00D+00 NAtFMM=   60 NAOKFM=F Big=F
 Integral buffers will be    131072 words long.
 Raffenetti 2 integral format.
 Two-electron integral symmetry is turned on.
 Nuclear repulsion after empirical dispersion term =      305.5387382569 Hartrees.
 One-electron integrals computed using PRISM.
 NBasis=   598 RedAO= T EigKep=  5.99D-06  NBF=   598
 NBsUse=   598 1.00D-06 EigRej= -1.00D+00 NBFU=   598
 Initial guess from the checkpoint file:  "Reverse-wb-opt.chk"
 B after Tr=     0.000000    0.000000    0.000000
         Rot=    0.999863   -0.016483    0.001589    0.000364 Ang=  -1.90 deg.
 Initial guess <Sx>= 0.0000 <Sy>= 0.0000 <Sz>= 1.0000 <S**2>= 2.0071 S= 1.0024
 ExpMin= 2.53D-02 ExpMax= 1.53D+04 ExpMxC= 5.22D+02 IAcc=3 IRadAn=         7 AccDes= 0.00D+00
 Harris functional with IExCor= 4639 and IRadAn=       7 diagonalized for initial guess.
 HarFok:  IExCor= 4639 AccDes= 0.00D+00 IRadAn=         7 IDoV= 1 UseB2=F ITyADJ=14
 ICtDFT=  3500011 ScaDFX=  1.000000  1.000000  1.000000  1.000000
 FoFCou: FMM=F IPFlag=           0 FMFlag=      100000 FMFlg1=           0
         NFxFlg=           0 DoJE=T BraDBF=F KetDBF=T FulRan=T
         wScrn=  0.000000 ICntrl=       500 IOpCl=  0 I1Cent=   200000004 NGrid=           0
         NMat0=    1 NMatS0=      1 NMatT0=    0 NMatD0=    1 NMtDS0=    0 NMtDT0=    0
 Petite list used in FoFCou.
 Requested convergence on RMS density matrix=1.00D-08 within 128 cycles.
 Requested convergence on MAX density matrix=1.00D-06.
 Requested convergence on             energy=1.00D-06.
 No special actions if energy rises.
 SCF Done:  E(UwB97XD) =  -348.104312439     A.U. after   14 cycles
            NFock= 14  Conv=0.76D-08     -V/T= 2.0060
 <Sx>= 0.0000 <Sy>= 0.0000 <Sz>= 1.0000 <S**2>= 2.0072 S= 1.0024
 <L.S>=  0.00000000000    
 Annihilation of the first spin contaminant:
 S**2 before annihilation     2.0072,   after     2.0000
 Calling FoFJK, ICntrl=      2127 FMM=F ISym2X=0 I1Cent= 0 IOpClX= 1 NMat=1 NMatS=1 NMatT=0.
 ***** Axes restored to original set *****
 -------------------------------------------------------------------
 Center     Atomic                   Forces (Hartrees/Bohr)
 Number     Number              X              Y              Z
 -------------------------------------------------------------------
      1        1           0.000051114   -0.000011616    0.000163090
      2        6          -0.000481748   -0.000410198    0.000145706
      3        1           0.000083993    0.000059030   -0.000165192
      4        1          -0.000086928    0.000158344    0.000013438
      5        6           0.001808363   -0.001146198   -0.000908725
      6        1          -0.001005032    0.000107966   -0.000763619
      7        1          -0.000523149    0.000235302   -0.000142827
      8        8          -0.000880362    0.001353808    0.001334858
      9        1           0.000227439   -0.000123054    0.000121298
     10        6          -0.000737978   -0.000312659    0.000198434
     11        1           0.000001595    0.000127453    0.000012370
     12        1          -0.000005078   -0.000095059   -0.000184745
     13        6           0.001219256    0.000515817    0.000874173
     14        1          -0.000179894   -0.000124484   -0.000136565
     15        6          -0.000606846    0.000272129   -0.000491791
     16        1          -0.000009583    0.000058431    0.000129905
     17        1           0.000257382    0.000063707   -0.000064443
     18        1          -0.000017979   -0.000202029   -0.000079913
     19        8           0.000885437   -0.000526689   -0.000055451
 -------------------------------------------------------------------
 Cartesian Forces:  Max     0.001808363 RMS     0.000555239

 GradGradGradGradGradGradGradGradGradGradGradGradGradGradGradGradGradGrad
 Berny optimization.
 Using GEDIIS/GDIIS optimizer.
 FormGI is forming the generalized inverse of G from B-inverse, IUseBI=4.
 Internal  Forces:  Max     0.002041921 RMS     0.000365768
 Search for a local minimum.
 Step number   5 out of a maximum of   94
 All quantities printed in internal units (Hartrees-Bohrs-Radians)
 Mixed Optimization -- En-DIIS/RFO-DIIS
 Swapping is turned off.
 Update second derivatives using D2CorX and points    1    2    3    4    5
 DE= -4.27D-05 DEPred=-3.21D-05 R= 1.33D+00
 TightC=F SS=  1.41D+00  RLast= 8.36D-02 DXNew= 5.4758D-01 2.5072D-01
 Trust test= 1.33D+00 RLast= 8.36D-02 DXMaxT set to 3.26D-01
 ITU=  1  1  1  1  0
     Eigenvalues ---    0.00195   0.00350   0.00354   0.00363   0.00476
     Eigenvalues ---    0.01248   0.02193   0.04217   0.04635   0.04969
     Eigenvalues ---    0.05526   0.05557   0.05606   0.05650   0.05755
     Eigenvalues ---    0.05902   0.06706   0.07402   0.10826   0.13067
     Eigenvalues ---    0.15921   0.16000   0.16000   0.16000   0.16000
     Eigenvalues ---    0.16000   0.16001   0.16023   0.16182   0.16558
     Eigenvalues ---    0.17065   0.18105   0.20278   0.22622   0.29313
     Eigenvalues ---    0.29862   0.33160   0.33641   0.33811   0.33832
     Eigenvalues ---    0.33932   0.33977   0.34039   0.34194   0.34271
     Eigenvalues ---    0.34388   0.34576   0.35320   0.42540   0.52167
     Eigenvalues ---    0.72564
 En-DIIS/RFO-DIIS/Sim-DIIS IScMMF=       -3 using points:     5    4    3    2
 RFO step:  Lambda=-7.75509715D-05.
 DidBck=F Rises=F RFO-DIIS coefs:    1.94520   -0.69519   -0.07413   -0.17588
 Iteration  1 RMS(Cart)=  0.07018068 RMS(Int)=  0.00149024
 Iteration  2 RMS(Cart)=  0.00253452 RMS(Int)=  0.00001906
 Iteration  3 RMS(Cart)=  0.00000195 RMS(Int)=  0.00001902
 Iteration  4 RMS(Cart)=  0.00000000 RMS(Int)=  0.00001902
 Variable       Old X    -DE/DX   Delta X   Delta X   Delta X     New X
                                 (Linear)    (Quad)   (Total)
    R1        2.05672   0.00016   0.00035   0.00029   0.00064   2.05736
    R2        2.05450   0.00012   0.00009   0.00025   0.00034   2.05484
    R3        2.06648   0.00008   0.00041   0.00013   0.00054   2.06701
    R4        2.86078   0.00037  -0.00116   0.00130   0.00014   2.86092
    R5        4.04620   0.00015  -0.07900   0.01422  -0.06478   3.98142
    R6        2.07324   0.00026  -0.00078   0.00075  -0.00003   2.07321
    R7        2.45644   0.00204  -0.00249   0.00252   0.00003   2.45647
    R8        1.82874   0.00086   0.00198   0.00094   0.00292   1.83166
    R9        2.06059   0.00021  -0.00008   0.00047   0.00039   2.06098
   R10        2.06559   0.00008   0.00017   0.00016   0.00033   2.06592
   R11        2.05785   0.00017   0.00008   0.00036   0.00044   2.05829
   R12        2.87817  -0.00052   0.00206  -0.00097   0.00109   2.87925
   R13        2.06353  -0.00001   0.00037   0.00005   0.00042   2.06395
   R14        2.87841  -0.00051   0.00224  -0.00095   0.00128   2.87969
   R15        2.67799   0.00035  -0.00220   0.00151  -0.00069   2.67730
   R16        2.06577   0.00009   0.00029   0.00018   0.00047   2.06624
   R17        2.06056   0.00021  -0.00012   0.00047   0.00035   2.06091
   R18        2.05801   0.00018   0.00017   0.00038   0.00055   2.05855
    A1        1.89488   0.00012  -0.00142   0.00079  -0.00063   1.89425
    A2        1.89789   0.00009  -0.00083   0.00038  -0.00044   1.89745
    A3        1.92215   0.00001  -0.00037   0.00023  -0.00014   1.92201
    A4        1.91077   0.00016  -0.00061   0.00055  -0.00007   1.91070
    A5        1.88888  -0.00017   0.00047  -0.00052  -0.00005   1.88883
    A6        1.94857  -0.00019   0.00266  -0.00137   0.00128   1.94985
    A7        1.63669   0.00018  -0.01689   0.00472  -0.01217   1.62451
    A8        2.04257  -0.00008   0.00322  -0.00226   0.00088   2.04345
    A9        2.03353  -0.00029   0.00415  -0.00230   0.00176   2.03529
   A10        1.65116   0.00019   0.00067   0.00307   0.00378   1.65494
   A11        2.08582   0.00020   0.00145   0.00245   0.00387   2.08970
   A12        1.96176  -0.00003   0.00363  -0.00284   0.00069   1.96245
   A13        2.76639   0.00184   0.02074   0.00359   0.02433   2.79072
   A14        1.88368   0.00005   0.00003   0.00022   0.00024   1.88392
   A15        1.89677   0.00015   0.00007  -0.00002   0.00005   1.89682
   A16        1.94078  -0.00028   0.00140  -0.00124   0.00015   1.94094
   A17        1.89132   0.00001  -0.00059   0.00036  -0.00024   1.89108
   A18        1.92179   0.00023  -0.00144   0.00130  -0.00014   1.92164
   A19        1.92818  -0.00015   0.00050  -0.00057  -0.00007   1.92811
   A20        1.89975   0.00009  -0.00152   0.00120  -0.00033   1.89942
   A21        1.95360   0.00002  -0.00126   0.00054  -0.00072   1.95288
   A22        1.93900  -0.00005   0.00161  -0.00085   0.00076   1.93976
   A23        1.90015   0.00008  -0.00158   0.00112  -0.00047   1.89968
   A24        1.82921  -0.00007   0.00178  -0.00111   0.00068   1.82988
   A25        1.93724  -0.00007   0.00105  -0.00091   0.00013   1.93738
   A26        1.92122   0.00023  -0.00172   0.00129  -0.00043   1.92079
   A27        1.94165  -0.00027   0.00176  -0.00124   0.00052   1.94217
   A28        1.92793  -0.00015   0.00051  -0.00052  -0.00001   1.92793
   A29        1.88386   0.00003  -0.00025   0.00007  -0.00018   1.88367
   A30        1.89140   0.00003  -0.00031   0.00047   0.00016   1.89156
   A31        1.89645   0.00014  -0.00003  -0.00003  -0.00006   1.89639
   A32        1.88600  -0.00065   0.00258  -0.00237   0.00021   1.88621
    D1        1.24031  -0.00002  -0.00698  -0.00152  -0.00849   1.23182
    D2        2.93541   0.00028  -0.01456   0.00412  -0.01047   2.92494
    D3       -0.95482  -0.00025   0.00069  -0.00658  -0.00588  -0.96070
    D4       -0.82859  -0.00006  -0.00534  -0.00230  -0.00762  -0.83621
    D5        0.86651   0.00024  -0.01291   0.00334  -0.00960   0.85691
    D6       -3.02372  -0.00029   0.00233  -0.00736  -0.00501  -3.02873
    D7       -2.93267  -0.00003  -0.00651  -0.00179  -0.00829  -2.94097
    D8       -1.23757   0.00027  -0.01409   0.00385  -0.01027  -1.24785
    D9        1.15538  -0.00026   0.00115  -0.00685  -0.00568   1.14970
   D10        0.83153   0.00005   0.02494   0.00171   0.02665   0.85818
   D11       -1.21979   0.00008   0.02384   0.00304   0.02686  -1.19293
   D12        2.98637  -0.00009   0.01838   0.00339   0.02178   3.00815
   D13       -3.09375   0.00036   0.05880   0.01608   0.07488  -3.01887
   D14       -1.06538  -0.00002  -0.00051   0.00148   0.00096  -1.06442
   D15        1.03581   0.00015  -0.00432   0.00403  -0.00030   1.03552
   D16       -3.07086   0.00004  -0.00267   0.00259  -0.00008  -3.07094
   D17        3.13080  -0.00006  -0.00051   0.00116   0.00065   3.13145
   D18       -1.05119   0.00012  -0.00432   0.00370  -0.00061  -1.05180
   D19        1.12532   0.00001  -0.00267   0.00227  -0.00040   1.12493
   D20        1.04231  -0.00012   0.00083   0.00025   0.00108   1.04338
   D21       -3.13968   0.00005  -0.00298   0.00280  -0.00018  -3.13986
   D22       -0.96317  -0.00006  -0.00133   0.00136   0.00003  -0.96313
   D23        1.05628  -0.00013   0.00463  -0.00451   0.00012   1.05641
   D24       -1.03113  -0.00015   0.00494  -0.00464   0.00030  -1.03083
   D25       -3.13884  -0.00005   0.00348  -0.00343   0.00004  -3.13880
   D26       -3.12594   0.00005   0.00086  -0.00192  -0.00106  -3.12699
   D27        1.06983   0.00003   0.00117  -0.00205  -0.00088   1.06896
   D28       -1.03787   0.00013  -0.00030  -0.00084  -0.00114  -1.03901
   D29       -1.12121  -0.00003   0.00267  -0.00311  -0.00044  -1.12165
   D30        3.07456  -0.00004   0.00298  -0.00324  -0.00026   3.07430
   D31        0.96686   0.00006   0.00151  -0.00203  -0.00052   0.96634
   D32       -1.09482   0.00002  -0.00113  -0.00023  -0.00136  -1.09618
   D33        3.13942  -0.00001  -0.00115  -0.00059  -0.00174   3.13769
   D34        1.09089  -0.00004  -0.00081  -0.00083  -0.00164   1.08925
         Item               Value     Threshold  Converged?
 Maximum Force            0.002042     0.000450     NO 
 RMS     Force            0.000366     0.000300     NO 
 Maximum Displacement     0.216994     0.001800     NO 
 RMS     Displacement     0.071128     0.001200     NO 
 Predicted change in Energy=-3.482725D-05
 GradGradGradGradGradGradGradGradGradGradGradGradGradGradGradGradGradGrad

                          Input orientation:                          
 ---------------------------------------------------------------------
 Center     Atomic      Atomic             Coordinates (Angstroms)
 Number     Number       Type             X           Y           Z
 ---------------------------------------------------------------------
      1          1           0       -2.131854   -1.287673    0.925256
      2          6           0       -2.498416   -0.951545   -0.043216
      3          1           0       -2.116596   -1.622390   -0.809087
      4          1           0       -3.591558   -0.989495   -0.037192
      5          6           0       -1.987884    0.442893   -0.337989
      6          1           0       -0.008103   -0.219272   -0.622481
      7          1           0       -2.109628    0.812911   -1.363601
      8          8           0       -2.240661    1.355840    0.552174
      9          1           0        3.159092    1.434661   -0.084252
     10          6           0        2.223190    1.132632   -0.555769
     11          1           0        1.428352    1.775992   -0.169131
     12          1           0        2.304879    1.296133   -1.629525
     13          6           0        1.904182   -0.327956   -0.261869
     14          1           0        2.704836   -0.951722   -0.665307
     15          6           0        1.780157   -0.592635    1.233703
     16          1           0        0.972767    0.011956    1.655755
     17          1           0        2.701078   -0.336366    1.758685
     18          1           0        1.555038   -1.642537    1.417252
     19          8           0        0.737808   -0.744636   -0.949747
 ---------------------------------------------------------------------
                    Distance matrix (angstroms):
                    1          2          3          4          5
     1  H    0.000000
     2  C    1.088709   0.000000
     3  H    1.766413   1.087373   0.000000
     4  H    1.773682   1.093817   1.780981   0.000000
     5  C    2.147411   1.513933   2.122239   2.171172   0.000000
     6  H    2.836775   2.659592   2.539548   3.711732   2.106877
     7  H    3.106737   2.237829   2.497644   2.684054   1.097094
     8  O    2.671926   2.396862   3.276931   2.769994   1.299906
     9  H    6.035256   6.140282   6.140344   7.172867   5.247794
    10  C    5.197858   5.186528   5.146655   6.211573   4.272741
    11  H    4.822737   4.782762   4.952292   5.732784   3.671012
    12  H    5.734768   5.535348   5.361001   6.521318   4.563321
    13  C    4.315080   4.451915   4.259303   5.539971   3.968398
    14  H    5.102580   5.240308   4.869976   6.327758   4.906496
    15  C    3.985229   4.479456   4.518635   5.534256   4.211966
    16  H    3.444029   3.982957   4.276762   4.970114   3.595298
    17  H    4.995681   5.537150   5.608680   6.576398   5.195156
    18  H    3.736465   4.363592   4.293937   5.387887   4.470144
    19  O    3.470661   3.367159   2.989625   4.431267   3.035435
                    6          7          8          9         10
     6  H    0.000000
     7  H    2.455823   0.000000
     8  O    2.974073   1.995529   0.000000
     9  H    3.613352   5.457354   5.437700   0.000000
    10  C    2.609745   4.419064   4.604707   1.090624   0.000000
    11  H    2.500001   3.856369   3.762773   1.766118   1.093237
    12  H    2.942869   4.448830   5.042352   1.771084   1.089200
    13  C    1.949023   4.315792   4.547258   2.170982   1.523634
    14  H    2.810401   5.174998   5.591515   2.497758   2.142082
    15  C    2.604361   4.883848   4.519736   2.783594   2.524884
    16  H    2.491171   4.388530   3.653769   3.135559   2.776745
    17  H    3.608785   5.849137   5.360971   2.596676   2.782630
    18  H    2.937620   5.214610   4.913854   3.781091   3.469986
    19  O    0.969274   3.271868   3.941959   3.370613   2.426049
                   11         12         13         14         15
    11  H    0.000000
    12  H    1.769552   0.000000
    13  C    2.159076   2.160718   0.000000
    14  H    3.052216   2.478413   1.092196   0.000000
    15  C    2.775267   3.469993   1.523868   2.142478   0.000000
    16  H    2.578680   3.770503   2.158786   3.052223   1.093406
    17  H    3.130233   3.781797   2.172038   2.500882   1.090585
    18  H    3.770809   4.298941   2.160896   2.477158   1.089340
    19  O    2.727595   2.661305   1.416766   1.998246   2.424262
                   16         17         18         19
    16  H    0.000000
    17  H    1.766064   0.000000
    18  H    1.770105   1.770894   0.000000
    19  O    2.723284   3.369973   2.660222   0.000000
 Stoichiometry    C5H12O2(3)
 Framework group  C1[X(C5H12O2)]
 Deg. of freedom    51
 Full point group                 C1      NOp   1
 Largest Abelian subgroup         C1      NOp   1
 Largest concise Abelian subgroup C1      NOp   1
                         Standard orientation:                         
 ---------------------------------------------------------------------
 Center     Atomic      Atomic             Coordinates (Angstroms)
 Number     Number       Type             X           Y           Z
 ---------------------------------------------------------------------
      1          1           0       -2.149427   -1.455711    0.754019
      2          6           0       -2.507719   -0.998104   -0.166584
      3          1           0       -2.106136   -1.556173   -1.009004
      4          1           0       -3.600191   -1.050006   -0.182270
      5          6           0       -2.013205    0.429368   -0.265439
      6          1           0       -0.020550   -0.164511   -0.605383
      7          1           0       -2.126443    0.931193   -1.234441
      8          8           0       -2.290888    1.212395    0.734320
      9          1           0        3.115244    1.441932    0.196145
     10          6           0        2.190152    1.193887   -0.325524
     11          1           0        1.381109    1.770143    0.131145
     12          1           0        2.283898    1.499976   -1.366619
     13          6           0        1.888081   -0.296661   -0.233425
     14          1           0        2.702884   -0.851190   -0.704048
     15          6           0        1.747790   -0.759738    1.211584
     16          1           0        0.926276   -0.226775    1.698000
     17          1           0        2.657841   -0.564349    1.779922
     18          1           0        1.535218   -1.827432    1.250388
     19          8           0        0.737097   -0.632346   -0.988261
 ---------------------------------------------------------------------
 Rotational constants (GHZ):           3.4680005           1.0679187           1.0035788
 Standard basis: Aug-CC-pVTZ (5D, 7F)
 There are   685 symmetry adapted cartesian basis functions of A   symmetry.
 There are   598 symmetry adapted basis functions of A   symmetry.
   598 basis functions,   828 primitive gaussians,   685 cartesian basis functions
    30 alpha electrons       28 beta electrons
       nuclear repulsion energy       306.8627851178 Hartrees.
 NAtoms=   19 NActive=   19 NUniq=   19 SFac= 1.00D+00 NAtFMM=   60 NAOKFM=F Big=F
 Integral buffers will be    131072 words long.
 Raffenetti 2 integral format.
 Two-electron integral symmetry is turned on.
 Nuclear repulsion after empirical dispersion term =      306.8535129980 Hartrees.
 One-electron integrals computed using PRISM.
 NBasis=   598 RedAO= T EigKep=  5.91D-06  NBF=   598
 NBsUse=   598 1.00D-06 EigRej= -1.00D+00 NBFU=   598
 Initial guess from the checkpoint file:  "Reverse-wb-opt.chk"
 B after Tr=     0.000000    0.000000    0.000000
         Rot=    0.999746   -0.022406    0.002526    0.000119 Ang=  -2.58 deg.
 Initial guess <Sx>= 0.0000 <Sy>= 0.0000 <Sz>= 1.0000 <S**2>= 2.0071 S= 1.0024
 ExpMin= 2.53D-02 ExpMax= 1.53D+04 ExpMxC= 5.22D+02 IAcc=3 IRadAn=         7 AccDes= 0.00D+00
 Harris functional with IExCor= 4639 and IRadAn=       7 diagonalized for initial guess.
 HarFok:  IExCor= 4639 AccDes= 0.00D+00 IRadAn=         7 IDoV= 1 UseB2=F ITyADJ=14
 ICtDFT=  3500011 ScaDFX=  1.000000  1.000000  1.000000  1.000000
 FoFCou: FMM=F IPFlag=           0 FMFlag=      100000 FMFlg1=           0
         NFxFlg=           0 DoJE=T BraDBF=F KetDBF=T FulRan=T
         wScrn=  0.000000 ICntrl=       500 IOpCl=  0 I1Cent=   200000004 NGrid=           0
         NMat0=    1 NMatS0=      1 NMatT0=    0 NMatD0=    1 NMtDS0=    0 NMtDT0=    0
 Petite list used in FoFCou.
 Requested convergence on RMS density matrix=1.00D-08 within 128 cycles.
 Requested convergence on MAX density matrix=1.00D-06.
 Requested convergence on             energy=1.00D-06.
 No special actions if energy rises.
 SCF Done:  E(UwB97XD) =  -348.104352782     A.U. after   15 cycles
            NFock= 15  Conv=0.35D-08     -V/T= 2.0060
 <Sx>= 0.0000 <Sy>= 0.0000 <Sz>= 1.0000 <S**2>= 2.0072 S= 1.0024
 <L.S>=  0.00000000000    
 Annihilation of the first spin contaminant:
 S**2 before annihilation     2.0072,   after     2.0000
 Calling FoFJK, ICntrl=      2127 FMM=F ISym2X=0 I1Cent= 0 IOpClX= 1 NMat=1 NMatS=1 NMatT=0.
 ***** Axes restored to original set *****
 -------------------------------------------------------------------
 Center     Atomic                   Forces (Hartrees/Bohr)
 Number     Number              X              Y              Z
 -------------------------------------------------------------------
      1        1           0.000020816    0.000069882    0.000022332
      2        6          -0.000761751   -0.000536872    0.000356738
      3        1           0.000030704    0.000154532   -0.000071889
      4        1           0.000098024    0.000252713   -0.000023005
      5        6           0.001486204   -0.001202249   -0.000877164
      6        1           0.000129751   -0.000169108   -0.001130157
      7        1          -0.000612526    0.000254595   -0.000073051
      8        8          -0.000862883    0.001245071    0.001238014
      9        1           0.000109814   -0.000191580    0.000072504
     10        6          -0.000874094   -0.000401143    0.000135545
     11        1           0.000097437    0.000046516   -0.000026316
     12        1          -0.000005383   -0.000132031   -0.000034021
     13        6           0.001439974    0.000642393    0.001172665
     14        1          -0.000292831   -0.000067958   -0.000114772
     15        6          -0.000695431    0.000260953   -0.000626737
     16        1           0.000091746    0.000003305    0.000086290
     17        1           0.000149963    0.000040826   -0.000142765
     18        1           0.000023380   -0.000057818   -0.000126645
     19        8           0.000427085   -0.000212028    0.000162434
 -------------------------------------------------------------------
 Cartesian Forces:  Max     0.001486204 RMS     0.000552450

 GradGradGradGradGradGradGradGradGradGradGradGradGradGradGradGradGradGrad
 Berny optimization.
 Using GEDIIS/GDIIS optimizer.
 FormGI is forming the generalized inverse of G from B-inverse, IUseBI=4.
 Internal  Forces:  Max     0.001889972 RMS     0.000388527
 Search for a local minimum.
 Step number   6 out of a maximum of   94
 All quantities printed in internal units (Hartrees-Bohrs-Radians)
 Mixed Optimization -- En-DIIS/RFO-DIIS
 Swapping is turned off.
 Update second derivatives using D2CorX and points    1    2    3    4    5
                                                      6
 DE= -4.03D-05 DEPred=-3.48D-05 R= 1.16D+00
 TightC=F SS=  1.41D+00  RLast= 1.15D-01 DXNew= 5.4758D-01 3.4356D-01
 Trust test= 1.16D+00 RLast= 1.15D-01 DXMaxT set to 3.44D-01
 ITU=  1  1  1  1  1  0
     Eigenvalues ---    0.00167   0.00324   0.00353   0.00357   0.00447
     Eigenvalues ---    0.01249   0.02719   0.04153   0.04654   0.04896
     Eigenvalues ---    0.05524   0.05548   0.05592   0.05651   0.05709
     Eigenvalues ---    0.05897   0.06762   0.07393   0.10711   0.12780
     Eigenvalues ---    0.15844   0.15995   0.16000   0.16000   0.16000
     Eigenvalues ---    0.16000   0.16003   0.16027   0.16206   0.16304
     Eigenvalues ---    0.17060   0.18013   0.20263   0.21843   0.29313
     Eigenvalues ---    0.29591   0.33004   0.33218   0.33732   0.33831
     Eigenvalues ---    0.33927   0.33977   0.34028   0.34164   0.34194
     Eigenvalues ---    0.34328   0.34399   0.38138   0.43262   0.53521
     Eigenvalues ---    0.65815
 En-DIIS/RFO-DIIS/Sim-DIIS IScMMF=       -3 using points:     6    5    4    3    2
 RFO step:  Lambda=-8.09099923D-05.
 DIIS inversion failure, remove point   5.
 RFO-DIIS uses    4 points instead of    5
 DidBck=F Rises=F RFO-DIIS coefs:    1.96304   -2.00000    1.07268   -0.03572    0.00000
 Iteration  1 RMS(Cart)=  0.08596580 RMS(Int)=  0.00247063
 Iteration  2 RMS(Cart)=  0.00511342 RMS(Int)=  0.00000754
 Iteration  3 RMS(Cart)=  0.00001003 RMS(Int)=  0.00000381
 Iteration  4 RMS(Cart)=  0.00000000 RMS(Int)=  0.00000381
 Variable       Old X    -DE/DX   Delta X   Delta X   Delta X     New X
                                 (Linear)    (Quad)   (Total)
    R1        2.05736   0.00001   0.00023   0.00056   0.00079   2.05816
    R2        2.05484  -0.00003   0.00019   0.00028   0.00047   2.05530
    R3        2.06701  -0.00011   0.00019   0.00032   0.00051   2.06752
    R4        2.86092   0.00032   0.00070   0.00095   0.00165   2.86257
    R5        3.98142   0.00072  -0.00746  -0.02615  -0.03361   3.94781
    R6        2.07321   0.00022   0.00032   0.00044   0.00076   2.07397
    R7        2.45647   0.00189   0.00068   0.00150   0.00218   2.45865
    R8        1.83166   0.00021   0.00090   0.00234   0.00324   1.83490
    R9        2.06098   0.00007   0.00019   0.00062   0.00081   2.06179
   R10        2.06592  -0.00005   0.00022   0.00013   0.00036   2.06628
   R11        2.05829   0.00001   0.00022   0.00042   0.00064   2.05893
   R12        2.87925  -0.00082   0.00027  -0.00028  -0.00001   2.87924
   R13        2.06395  -0.00013   0.00026   0.00006   0.00032   2.06427
   R14        2.87969  -0.00080   0.00032  -0.00008   0.00025   2.87994
   R15        2.67730   0.00027   0.00038   0.00074   0.00112   2.67842
   R16        2.06624  -0.00003   0.00027   0.00030   0.00057   2.06681
   R17        2.06091   0.00007   0.00018   0.00057   0.00075   2.06166
   R18        2.05855   0.00003   0.00025   0.00053   0.00079   2.05934
    A1        1.89425   0.00013   0.00000   0.00018   0.00017   1.89442
    A2        1.89745   0.00016   0.00000   0.00010   0.00010   1.89755
    A3        1.92201   0.00000   0.00006  -0.00011  -0.00005   1.92196
    A4        1.91070   0.00021   0.00008   0.00044   0.00053   1.91123
    A5        1.88883  -0.00016   0.00008  -0.00042  -0.00034   1.88848
    A6        1.94985  -0.00033  -0.00021  -0.00018  -0.00038   1.94947
    A7        1.62451   0.00066  -0.00091  -0.00387  -0.00477   1.61974
    A8        2.04345  -0.00006  -0.00041  -0.00106  -0.00146   2.04199
    A9        2.03529  -0.00052  -0.00047  -0.00090  -0.00135   2.03394
   A10        1.65494   0.00009   0.00185   0.00519   0.00703   1.66196
   A11        2.08970   0.00003   0.00139   0.00364   0.00503   2.09473
   A12        1.96245   0.00003  -0.00079  -0.00153  -0.00233   1.96012
   A13        2.79072   0.00189   0.00708   0.02239   0.02947   2.82019
   A14        1.88392   0.00006   0.00001   0.00042   0.00044   1.88436
   A15        1.89682   0.00017  -0.00011   0.00011   0.00000   1.89682
   A16        1.94094  -0.00032  -0.00039  -0.00035  -0.00074   1.94020
   A17        1.89108   0.00003  -0.00005   0.00017   0.00011   1.89119
   A18        1.92164   0.00024   0.00056   0.00035   0.00091   1.92255
   A19        1.92811  -0.00017  -0.00002  -0.00066  -0.00068   1.92743
   A20        1.89942   0.00010   0.00048   0.00015   0.00064   1.90006
   A21        1.95288   0.00008   0.00020  -0.00023  -0.00003   1.95285
   A22        1.93976  -0.00010  -0.00038   0.00053   0.00015   1.93991
   A23        1.89968   0.00009   0.00041  -0.00005   0.00037   1.90005
   A24        1.82988  -0.00005  -0.00013  -0.00048  -0.00061   1.82927
   A25        1.93738  -0.00011  -0.00056   0.00005  -0.00052   1.93686
   A26        1.92079   0.00023   0.00049   0.00009   0.00058   1.92137
   A27        1.94217  -0.00030  -0.00030  -0.00004  -0.00034   1.94183
   A28        1.92793  -0.00017   0.00001  -0.00050  -0.00049   1.92743
   A29        1.88367   0.00004  -0.00015  -0.00020  -0.00035   1.88332
   A30        1.89156   0.00004   0.00008   0.00064   0.00072   1.89228
   A31        1.89639   0.00017  -0.00013   0.00004  -0.00009   1.89630
   A32        1.88621  -0.00090  -0.00030  -0.00209  -0.00239   1.88382
    D1        1.23182  -0.00005  -0.00237  -0.00775  -0.01013   1.22170
    D2        2.92494   0.00039  -0.00082  -0.00403  -0.00485   2.92009
    D3       -0.96070  -0.00030  -0.00326  -0.00920  -0.01246  -0.97315
    D4       -0.83621  -0.00011  -0.00245  -0.00766  -0.01010  -0.84631
    D5        0.85691   0.00033  -0.00090  -0.00393  -0.00483   0.85208
    D6       -3.02873  -0.00036  -0.00333  -0.00910  -0.01243  -3.04116
    D7       -2.94097  -0.00007  -0.00247  -0.00782  -0.01030  -2.95126
    D8       -1.24785   0.00037  -0.00092  -0.00410  -0.00502  -1.25287
    D9        1.14970  -0.00032  -0.00336  -0.00927  -0.01262   1.13707
   D10        0.85818   0.00008   0.00750   0.02362   0.03111   0.88929
   D11       -1.19293   0.00005   0.00782   0.02462   0.03246  -1.16048
   D12        3.00815  -0.00008   0.00689   0.02133   0.02820   3.03635
   D13       -3.01887   0.00046   0.02465   0.07873   0.10338  -2.91549
   D14       -1.06442  -0.00004   0.00026   0.00160   0.00187  -1.06256
   D15        1.03552   0.00019   0.00123   0.00150   0.00274   1.03825
   D16       -3.07094   0.00002   0.00036   0.00180   0.00215  -3.06879
   D17        3.13145  -0.00007   0.00013   0.00107   0.00120   3.13265
   D18       -1.05180   0.00016   0.00110   0.00097   0.00207  -1.04973
   D19        1.12493  -0.00001   0.00022   0.00126   0.00149   1.12641
   D20        1.04338  -0.00015  -0.00015   0.00106   0.00091   1.04430
   D21       -3.13986   0.00008   0.00082   0.00096   0.00178  -3.13808
   D22       -0.96313  -0.00009  -0.00005   0.00125   0.00120  -0.96193
   D23        1.05641  -0.00018  -0.00158  -0.00283  -0.00440   1.05200
   D24       -1.03083  -0.00018  -0.00152  -0.00261  -0.00413  -1.03496
   D25       -3.13880  -0.00008  -0.00115  -0.00229  -0.00345   3.14094
   D26       -3.12699   0.00005  -0.00057  -0.00281  -0.00338  -3.13037
   D27        1.06896   0.00005  -0.00051  -0.00259  -0.00310   1.06586
   D28       -1.03901   0.00015  -0.00015  -0.00228  -0.00242  -1.04143
   D29       -1.12165  -0.00002  -0.00080  -0.00339  -0.00419  -1.12584
   D30        3.07430  -0.00003  -0.00074  -0.00317  -0.00391   3.07039
   D31        0.96634   0.00008  -0.00038  -0.00285  -0.00323   0.96310
   D32       -1.09618   0.00001  -0.00039  -0.00242  -0.00281  -1.09899
   D33        3.13769  -0.00002  -0.00069  -0.00259  -0.00329   3.13440
   D34        1.08925  -0.00004  -0.00083  -0.00229  -0.00312   1.08614
         Item               Value     Threshold  Converged?
 Maximum Force            0.001890     0.000450     NO 
 RMS     Force            0.000389     0.000300     NO 
 Maximum Displacement     0.261496     0.001800     NO 
 RMS     Displacement     0.089119     0.001200     NO 
 Predicted change in Energy=-3.739559D-05
 GradGradGradGradGradGradGradGradGradGradGradGradGradGradGradGradGradGrad

                          Input orientation:                          
 ---------------------------------------------------------------------
 Center     Atomic      Atomic             Coordinates (Angstroms)
 Number     Number       Type             X           Y           Z
 ---------------------------------------------------------------------
      1          1           0       -2.003259   -1.199197    0.998165
      2          6           0       -2.429982   -0.938071    0.030734
      3          1           0       -2.076440   -1.653941   -0.707815
      4          1           0       -3.520352   -0.994232    0.101186
      5          6           0       -1.966200    0.441864   -0.387990
      6          1           0       -0.005754   -0.203124   -0.711921
      7          1           0       -2.148767    0.733929   -1.430040
      8          8           0       -2.202779    1.412393    0.445594
      9          1           0        3.136049    1.436727   -0.002947
     10          6           0        2.218698    1.149306   -0.518944
     11          1           0        1.408590    1.780379   -0.143370
     12          1           0        2.341083    1.345514   -1.583659
     13          6           0        1.892036   -0.320060   -0.282936
     14          1           0        2.709264   -0.930722   -0.673442
     15          6           0        1.708811   -0.630674    1.197779
     16          1           0        0.886307   -0.037249    1.607082
     17          1           0        2.609184   -0.393000    1.766184
     18          1           0        1.475799   -1.685793    1.339193
     19          8           0        0.754390   -0.717259   -1.029195
 ---------------------------------------------------------------------
                    Distance matrix (angstroms):
                    1          2          3          4          5
     1  H    0.000000
     2  C    1.089129   0.000000
     3  H    1.767064   1.087620   0.000000
     4  H    1.774303   1.094086   1.781735   0.000000
     5  C    2.148459   1.514807   2.122932   2.171877   0.000000
     6  H    2.811865   2.639804   2.528365   3.693155   2.089089
     7  H    3.107142   2.237974   2.495750   2.685599   1.097498
     8  O    2.676854   2.397584   3.278524   2.765223   1.301061
     9  H    5.861980   6.051570   6.100747   7.087177   5.212577
    10  C    5.063794   5.125379   5.132454   6.157598   4.246292
    11  H    4.671368   4.706900   4.925300   5.661513   3.638773
    12  H    5.658151   5.530288   5.410947   6.532192   4.560581
    13  C    4.193737   4.377233   4.208154   5.467724   3.934152
    14  H    5.007417   5.187270   4.840165   6.277913   4.881131
    15  C    3.760655   4.311159   4.359643   5.355262   4.143755
    16  H    3.173404   3.780757   4.092714   4.754175   3.513781
    17  H    4.744938   5.357433   5.446624   6.380040   5.125583
    18  H    3.529437   4.186440   4.099959   5.193500   4.399710
    19  O    3.456455   3.363396   2.999043   4.430338   3.025941
                    6          7          8          9         10
     6  H    0.000000
     7  H    2.446686   0.000000
     8  O    2.962542   1.995303   0.000000
     9  H    3.614233   5.519040   5.357692   0.000000
    10  C    2.610458   4.480780   4.533101   1.091053   0.000000
    11  H    2.501579   3.924967   3.677536   1.766899   1.093428
    12  H    2.943781   4.533916   4.976849   1.771706   1.089538
    13  C    1.949182   4.330685   4.505515   2.170775   1.523629
    14  H    2.811086   5.190759   5.556132   2.497303   2.142672
    15  C    2.601824   4.862971   4.476655   2.784402   2.524966
    16  H    2.490193   4.362396   3.604576   3.134667   2.775457
    17  H    3.607625   5.841568   5.306448   2.599098   2.784420
    18  H    2.932640   5.163448   4.891749   3.782578   3.470210
    19  O    0.970987   3.270313   3.931319   3.371222   2.426648
                   11         12         13         14         15
    11  H    0.000000
    12  H    1.770052   0.000000
    13  C    2.159871   2.160476   0.000000
    14  H    3.053326   2.478972   1.092366   0.000000
    15  C    2.775245   3.470084   1.523999   2.142990   0.000000
    16  H    2.576942   3.769513   2.159547   3.053237   1.093706
    17  H    3.132315   3.783617   2.172214   2.500187   1.090984
    18  H    3.770524   4.298907   2.160968   2.478360   1.089756
    19  O    2.729626   2.660838   1.417359   1.998414   2.424424
                   16         17         18         19
    16  H    0.000000
    17  H    1.766403   0.000000
    18  H    1.771147   1.771495   0.000000
    19  O    2.725761   3.370393   2.658524   0.000000
 Stoichiometry    C5H12O2(3)
 Framework group  C1[X(C5H12O2)]
 Deg. of freedom    51
 Full point group                 C1      NOp   1
 Largest Abelian subgroup         C1      NOp   1
 Largest concise Abelian subgroup C1      NOp   1
                         Standard orientation:                         
 ---------------------------------------------------------------------
 Center     Atomic      Atomic             Coordinates (Angstroms)
 Number     Number       Type             X           Y           Z
 ---------------------------------------------------------------------
      1          1           0       -2.024215   -1.446435    0.775522
      2          6           0       -2.440718   -1.016368   -0.134296
      3          1           0       -2.060406   -1.574981   -0.986488
      4          1           0       -3.530661   -1.103915   -0.097091
      5          6           0       -1.999326    0.425506   -0.278562
      6          1           0       -0.020822   -0.112814   -0.678595
      7          1           0       -2.171208    0.904230   -1.251076
      8          8           0       -2.269588    1.218503    0.716864
      9          1           0        3.074074    1.420377    0.386120
     10          6           0        2.171369    1.218531   -0.192481
     11          1           0        1.342264    1.753772    0.278355
     12          1           0        2.306709    1.612719   -1.199155
     13          6           0        1.871863   -0.274560   -0.241685
     14          1           0        2.707897   -0.786833   -0.723232
     15          6           0        1.671418   -0.860062    1.151003
     16          1           0        0.830170   -0.368331    1.647686
     17          1           0        2.557353   -0.717186    1.771447
     18          1           0        1.458357   -1.926937    1.088143
     19          8           0        0.754944   -0.544998   -1.071302
 ---------------------------------------------------------------------
 Rotational constants (GHZ):           3.4340864           1.0995061           1.0250410
 Standard basis: Aug-CC-pVTZ (5D, 7F)
 There are   685 symmetry adapted cartesian basis functions of A   symmetry.
 There are   598 symmetry adapted basis functions of A   symmetry.
   598 basis functions,   828 primitive gaussians,   685 cartesian basis functions
    30 alpha electrons       28 beta electrons
       nuclear repulsion energy       307.9678774052 Hartrees.
 NAtoms=   19 NActive=   19 NUniq=   19 SFac= 1.00D+00 NAtFMM=   60 NAOKFM=F Big=F
 Integral buffers will be    131072 words long.
 Raffenetti 2 integral format.
 Two-electron integral symmetry is turned on.
 Nuclear repulsion after empirical dispersion term =      307.9584162774 Hartrees.
 One-electron integrals computed using PRISM.
 NBasis=   598 RedAO= T EigKep=  5.88D-06  NBF=   598
 NBsUse=   598 1.00D-06 EigRej= -1.00D+00 NBFU=   598
 Initial guess from the checkpoint file:  "Reverse-wb-opt.chk"
 B after Tr=     0.000000    0.000000    0.000000
         Rot=    0.999680   -0.025016    0.003643   -0.000732 Ang=  -2.90 deg.
 Initial guess <Sx>= 0.0000 <Sy>= 0.0000 <Sz>= 1.0000 <S**2>= 2.0071 S= 1.0024
 ExpMin= 2.53D-02 ExpMax= 1.53D+04 ExpMxC= 5.22D+02 IAcc=3 IRadAn=         7 AccDes= 0.00D+00
 Harris functional with IExCor= 4639 and IRadAn=       7 diagonalized for initial guess.
 HarFok:  IExCor= 4639 AccDes= 0.00D+00 IRadAn=         7 IDoV= 1 UseB2=F ITyADJ=14
 ICtDFT=  3500011 ScaDFX=  1.000000  1.000000  1.000000  1.000000
 FoFCou: FMM=F IPFlag=           0 FMFlag=      100000 FMFlg1=           0
         NFxFlg=           0 DoJE=T BraDBF=F KetDBF=T FulRan=T
         wScrn=  0.000000 ICntrl=       500 IOpCl=  0 I1Cent=   200000004 NGrid=           0
         NMat0=    1 NMatS0=      1 NMatT0=    0 NMatD0=    1 NMtDS0=    0 NMtDT0=    0
 Petite list used in FoFCou.
 Requested convergence on RMS density matrix=1.00D-08 within 128 cycles.
 Requested convergence on MAX density matrix=1.00D-06.
 Requested convergence on             energy=1.00D-06.
 No special actions if energy rises.
 SCF Done:  E(UwB97XD) =  -348.104442578     A.U. after   15 cycles
            NFock= 15  Conv=0.53D-08     -V/T= 2.0061
 <Sx>= 0.0000 <Sy>= 0.0000 <Sz>= 1.0000 <S**2>= 2.0072 S= 1.0024
 <L.S>=  0.00000000000    
 Annihilation of the first spin contaminant:
 S**2 before annihilation     2.0072,   after     2.0000
 Calling FoFJK, ICntrl=      2127 FMM=F ISym2X=0 I1Cent= 0 IOpClX= 1 NMat=1 NMatS=1 NMatT=0.
 ***** Axes restored to original set *****
 -------------------------------------------------------------------
 Center     Atomic                   Forces (Hartrees/Bohr)
 Number     Number              X              Y              Z
 -------------------------------------------------------------------
      1        1          -0.000064223    0.000120148   -0.000191050
      2        6          -0.000712089   -0.000401850    0.000474733
      3        1          -0.000039784    0.000245373    0.000082009
      4        1           0.000320608    0.000255095   -0.000087474
      5        6           0.000433943   -0.000610014   -0.000178630
      6        1           0.001349126   -0.000678276   -0.001752062
      7        1          -0.000419214    0.000152156    0.000086755
      8        8          -0.000397287    0.000382266    0.000511178
      9        1          -0.000117469   -0.000208399   -0.000053592
     10        6          -0.000641432   -0.000328359    0.000000417
     11        1           0.000191917   -0.000097367   -0.000077886
     12        1          -0.000023216   -0.000131702    0.000201125
     13        6           0.000991257    0.000434921    0.001019487
     14        1          -0.000312761    0.000043818   -0.000010880
     15        6          -0.000477380    0.000121242   -0.000508638
     16        1           0.000203721   -0.000065794   -0.000020559
     17        1          -0.000087953   -0.000007568   -0.000219863
     18        1           0.000070558    0.000184175   -0.000117704
     19        8          -0.000268324    0.000590134    0.000842634
 -------------------------------------------------------------------
 Cartesian Forces:  Max     0.001752062 RMS     0.000471926

 GradGradGradGradGradGradGradGradGradGradGradGradGradGradGradGradGradGrad
 Berny optimization.
 Using GEDIIS/GDIIS optimizer.
 FormGI is forming the generalized inverse of G from B-inverse, IUseBI=4.
 Internal  Forces:  Max     0.001784007 RMS     0.000359605
 Search for a local minimum.
 Step number   7 out of a maximum of   94
 All quantities printed in internal units (Hartrees-Bohrs-Radians)
 Mixed Optimization -- En-DIIS/RFO-DIIS
 Swapping is turned off.
 Update second derivatives using D2CorX and points    1    2    3    4    5
                                                      6    7
 DE= -8.98D-05 DEPred=-3.74D-05 R= 2.40D+00
 TightC=F SS=  1.41D+00  RLast= 1.29D-01 DXNew= 5.7779D-01 3.8736D-01
 Trust test= 2.40D+00 RLast= 1.29D-01 DXMaxT set to 3.87D-01
 ITU=  1  1  1  1  1  1  0
     Eigenvalues ---    0.00074   0.00272   0.00353   0.00356   0.00422
     Eigenvalues ---    0.01251   0.02583   0.04038   0.04540   0.04817
     Eigenvalues ---    0.05530   0.05551   0.05591   0.05649   0.05667
     Eigenvalues ---    0.05893   0.06604   0.07396   0.10728   0.12164
     Eigenvalues ---    0.15013   0.15949   0.16000   0.16000   0.16000
     Eigenvalues ---    0.16001   0.16001   0.16016   0.16053   0.16295
     Eigenvalues ---    0.17056   0.17520   0.18638   0.20336   0.29313
     Eigenvalues ---    0.29503   0.31760   0.33224   0.33711   0.33831
     Eigenvalues ---    0.33933   0.33977   0.34061   0.34148   0.34194
     Eigenvalues ---    0.34312   0.34405   0.37644   0.44128   0.58762
     Eigenvalues ---    0.81215
 En-DIIS/RFO-DIIS/Sim-DIIS IScMMF=       -3 using points:     7    6    5    4    3    2
 RFO step:  Lambda=-3.70062220D-04.
 DIIS inversion failure, remove point   6.
 DIIS inversion failure, remove point   5.
 DIIS inversion failure, remove point   4.
 RFO-DIIS uses    3 points instead of    6
 DidBck=F Rises=F RFO-DIIS coefs:    2.87399   -2.00000    0.12601    0.00000    0.00000
                  RFO-DIIS coefs:    0.00000
 Iteration  1 RMS(Cart)=  0.19384003 RMS(Int)=  0.03348867
 Iteration  2 RMS(Cart)=  0.17429297 RMS(Int)=  0.01172164
 Iteration  3 RMS(Cart)=  0.05197118 RMS(Int)=  0.00081192
 Iteration  4 RMS(Cart)=  0.00128999 RMS(Int)=  0.00007075
 Iteration  5 RMS(Cart)=  0.00000071 RMS(Int)=  0.00007074
 Variable       Old X    -DE/DX   Delta X   Delta X   Delta X     New X
                                 (Linear)    (Quad)   (Total)
    R1        2.05816  -0.00022   0.00141   0.00093   0.00233   2.06049
    R2        2.05530  -0.00023   0.00083   0.00024   0.00107   2.05637
    R3        2.06752  -0.00034   0.00089   0.00004   0.00092   2.06844
    R4        2.86257   0.00003   0.00308   0.00288   0.00596   2.86854
    R5        3.94781   0.00098  -0.05483  -0.05768  -0.11251   3.83529
    R6        2.07397   0.00003   0.00143   0.00115   0.00259   2.07656
    R7        2.45865   0.00068   0.00408   0.00314   0.00722   2.46587
    R8        1.83490  -0.00100   0.00570   0.00370   0.00939   1.84429
    R9        2.06179  -0.00018   0.00147   0.00088   0.00235   2.06414
   R10        2.06628  -0.00023   0.00063   0.00002   0.00065   2.06693
   R11        2.05893  -0.00022   0.00114   0.00047   0.00161   2.06054
   R12        2.87924  -0.00088  -0.00016  -0.00145  -0.00161   2.87763
   R13        2.06427  -0.00025   0.00055   0.00007   0.00062   2.06489
   R14        2.87994  -0.00085   0.00030  -0.00071  -0.00041   2.87953
   R15        2.67842  -0.00007   0.00219   0.00151   0.00369   2.68211
   R16        2.06681  -0.00020   0.00100   0.00065   0.00166   2.06846
   R17        2.06166  -0.00019   0.00137   0.00068   0.00204   2.06370
   R18        2.05934  -0.00021   0.00140   0.00085   0.00226   2.06160
    A1        1.89442   0.00010   0.00040   0.00054   0.00095   1.89537
    A2        1.89755   0.00016   0.00023   0.00063   0.00086   1.89841
    A3        1.92196  -0.00001  -0.00007  -0.00011  -0.00018   1.92177
    A4        1.91123   0.00019   0.00100   0.00147   0.00247   1.91370
    A5        1.88848  -0.00010  -0.00064  -0.00085  -0.00148   1.88700
    A6        1.94947  -0.00033  -0.00088  -0.00163  -0.00251   1.94696
    A7        1.61974   0.00089  -0.00741  -0.00800  -0.01534   1.60439
    A8        2.04199  -0.00001  -0.00284  -0.00281  -0.00569   2.03630
    A9        2.03394  -0.00055  -0.00276  -0.00461  -0.00740   2.02654
   A10        1.66196  -0.00004   0.01269   0.01708   0.02967   1.69163
   A11        2.09473  -0.00019   0.00895   0.00813   0.01695   2.11168
   A12        1.96012   0.00011  -0.00446  -0.00463  -0.00953   1.95060
   A13        2.82019   0.00178   0.05216   0.08020   0.13235   2.95254
   A14        1.88436   0.00007   0.00079   0.00128   0.00207   1.88643
   A15        1.89682   0.00012  -0.00001   0.00011   0.00009   1.89691
   A16        1.94020  -0.00024  -0.00140  -0.00172  -0.00313   1.93707
   A17        1.89119   0.00003   0.00024   0.00023   0.00048   1.89167
   A18        1.92255   0.00013   0.00172   0.00160   0.00332   1.92587
   A19        1.92743  -0.00011  -0.00127  -0.00141  -0.00269   1.92474
   A20        1.90006   0.00007   0.00124   0.00195   0.00318   1.90324
   A21        1.95285   0.00011   0.00004  -0.00023  -0.00019   1.95267
   A22        1.93991  -0.00012   0.00018  -0.00049  -0.00032   1.93959
   A23        1.90005   0.00005   0.00075   0.00112   0.00186   1.90192
   A24        1.82927   0.00001  -0.00123  -0.00045  -0.00168   1.82759
   A25        1.93686  -0.00011  -0.00098  -0.00178  -0.00276   1.93410
   A26        1.92137   0.00012   0.00114   0.00059   0.00173   1.92310
   A27        1.94183  -0.00021  -0.00070  -0.00059  -0.00129   1.94054
   A28        1.92743  -0.00010  -0.00093  -0.00077  -0.00170   1.92573
   A29        1.88332   0.00003  -0.00064  -0.00124  -0.00188   1.88145
   A30        1.89228   0.00005   0.00133   0.00207   0.00340   1.89568
   A31        1.89630   0.00012  -0.00017   0.00001  -0.00017   1.89613
   A32        1.88382  -0.00085  -0.00450  -0.00781  -0.01231   1.87151
    D1        1.22170  -0.00008  -0.01791  -0.02220  -0.04008   1.18162
    D2        2.92009   0.00034  -0.00778  -0.00741  -0.01523   2.90486
    D3       -0.97315  -0.00019  -0.02260  -0.02477  -0.04735  -1.02051
    D4       -0.84631  -0.00013  -0.01797  -0.02229  -0.04023  -0.88655
    D5        0.85208   0.00028  -0.00784  -0.00750  -0.01539   0.83669
    D6       -3.04116  -0.00025  -0.02267  -0.02486  -0.04751  -3.08867
    D7       -2.95126  -0.00009  -0.01825  -0.02255  -0.04078  -2.99204
    D8       -1.25287   0.00032  -0.00812  -0.00776  -0.01593  -1.26880
    D9        1.13707  -0.00021  -0.02294  -0.02512  -0.04805   1.08902
   D10        0.88929   0.00008   0.05495   0.06387   0.11883   1.00812
   D11       -1.16048  -0.00002   0.05744   0.06599   0.12373  -1.03675
   D12        3.03635  -0.00004   0.05011   0.05595   0.10576  -3.14107
   D13       -2.91549   0.00053   0.18430   0.29556   0.47985  -2.43564
   D14       -1.06256  -0.00003   0.00338   0.00263   0.00600  -1.05656
   D15        1.03825   0.00015   0.00516   0.00518   0.01034   1.04859
   D16       -3.06879  -0.00001   0.00404   0.00230   0.00634  -3.06245
   D17        3.13265  -0.00005   0.00217   0.00109   0.00326   3.13590
   D18       -1.04973   0.00013   0.00395   0.00364   0.00759  -1.04214
   D19        1.12641  -0.00003   0.00283   0.00076   0.00360   1.13001
   D20        1.04430  -0.00010   0.00158   0.00068   0.00226   1.04656
   D21       -3.13808   0.00008   0.00336   0.00323   0.00660  -3.13148
   D22       -0.96193  -0.00009   0.00224   0.00036   0.00260  -0.95933
   D23        1.05200  -0.00017  -0.00827  -0.01281  -0.02107   1.03093
   D24       -1.03496  -0.00015  -0.00777  -0.01126  -0.01903  -1.05399
   D25        3.14094  -0.00009  -0.00647  -0.01035  -0.01682   3.12412
   D26       -3.13037   0.00003  -0.00620  -0.00977  -0.01597   3.13685
   D27        1.06586   0.00004  -0.00570  -0.00823  -0.01392   1.05193
   D28       -1.04143   0.00010  -0.00440  -0.00732  -0.01172  -1.05315
   D29       -1.12584   0.00000  -0.00779  -0.01065  -0.01844  -1.14428
   D30        3.07039   0.00002  -0.00730  -0.00910  -0.01640   3.05399
   D31        0.96310   0.00008  -0.00599  -0.00819  -0.01419   0.94891
   D32       -1.09899  -0.00002  -0.00509  -0.01173  -0.01682  -1.11582
   D33        3.13440  -0.00004  -0.00594  -0.01353  -0.01947   3.11494
   D34        1.08614  -0.00005  -0.00563  -0.01371  -0.01935   1.06679
         Item               Value     Threshold  Converged?
 Maximum Force            0.001784     0.000450     NO 
 RMS     Force            0.000360     0.000300     NO 
 Maximum Displacement     1.094106     0.001800     NO 
 RMS     Displacement     0.406784     0.001200     NO 
 Predicted change in Energy=-2.405450D-04
 GradGradGradGradGradGradGradGradGradGradGradGradGradGradGradGradGradGrad

                          Input orientation:                          
 ---------------------------------------------------------------------
 Center     Atomic      Atomic             Coordinates (Angstroms)
 Number     Number       Type             X           Y           Z
 ---------------------------------------------------------------------
      1          1           0       -1.424283   -0.675242    1.202679
      2          6           0       -2.068859   -0.777192    0.329169
      3          1           0       -1.787742   -1.682122   -0.205831
      4          1           0       -3.107589   -0.855996    0.665206
      5          6           0       -1.872919    0.403385   -0.604672
      6          1           0        0.016948   -0.181296   -1.058123
      7          1           0       -2.288380    0.305594   -1.617263
      8          8           0       -2.107939    1.582313   -0.097117
      9          1           0        2.928285    1.425323    0.357530
     10          6           0        2.115622    1.193624   -0.334569
     11          1           0        1.228044    1.746131   -0.013194
     12          1           0        2.394902    1.540415   -1.329906
     13          6           0        1.828760   -0.301709   -0.357857
     14          1           0        2.725866   -0.831839   -0.686711
     15          6           0        1.420384   -0.823011    1.014506
     16          1           0        0.524694   -0.300948    1.365651
     17          1           0        2.211310   -0.660498    1.749784
     18          1           0        1.204088   -1.891175    0.965365
     19          8           0        0.845490   -0.618970   -1.330985
 ---------------------------------------------------------------------
                    Distance matrix (angstroms):
                    1          2          3          4          5
     1  H    0.000000
     2  C    1.090363   0.000000
     3  H    1.769127   1.088186   0.000000
     4  H    1.776251   1.094574   1.784148   0.000000
     5  C    2.152029   1.517964   2.125010   2.173256   0.000000
     6  H    2.726234   2.574929   2.497156   3.631503   2.029549
     7  H    3.108178   2.238127   2.488733   2.688877   1.098868
     8  O    2.693216   2.398023   3.281902   2.743317   1.304882
     9  H    4.906271   5.461073   5.675782   6.459942   5.002175
    10  C    4.287973   4.672745   4.850025   5.699335   4.075033
    11  H    3.791600   4.165806   4.570010   5.101863   3.430566
    12  H    5.090117   5.296129   5.398407   6.324607   4.475835
    13  C    3.627270   3.986166   3.873982   5.071630   3.776308
    14  H    4.562680   4.901467   4.618104   5.988110   4.762493
    15  C    2.854711   3.556206   3.538272   4.541546   3.869320
    16  H    1.991273   2.833306   3.118422   3.740613   3.182265
    17  H    3.676558   4.511276   4.567336   5.431870   4.832829
    18  H    2.905709   3.515378   3.219697   4.444350   4.147047
    19  O    3.402130   3.357763   3.054534   4.434838   2.993742
                    6          7          8          9         10
     6  H    0.000000
     7  H    2.421619   0.000000
     8  O    2.923867   1.993342   0.000000
     9  H    3.614026   5.689217   5.059141   0.000000
    10  C    2.611201   4.672166   4.248050   1.092294   0.000000
    11  H    2.504717   4.124733   3.341057   1.769512   1.093774
    12  H    2.948358   4.851854   4.668736   1.773467   1.090393
    13  C    1.946158   4.348075   4.372085   2.168727   1.522779
    14  H    2.810585   5.225164   5.435202   2.495235   2.144506
    15  C    2.584032   4.685605   4.412523   2.785747   2.523921
    16  H    2.479275   4.144762   3.552059   3.126271   2.766865
    17  H    3.595720   5.702416   5.205493   2.608270   2.791317
    18  H    2.903014   4.867555   4.915639   3.787014   3.469396
    19  O    0.975958   3.279926   3.884691   3.371684   2.427257
                   11         12         13         14         15
    11  H    0.000000
    12  H    1.771329   0.000000
    13  C    2.161783   2.158429   0.000000
    14  H    3.056637   2.480086   1.092695   0.000000
    15  C    2.773744   3.468679   1.523781   2.144411   0.000000
    16  H    2.566407   3.762222   2.161265   3.056009   1.094584
    17  H    3.141141   3.789751   2.171917   2.496124   1.092066
    18  H    3.766715   4.296756   2.160447   2.483416   1.090950
    19  O    2.734342   2.657747   1.419313   1.999054   2.423523
                   16         17         18         19
    16  H    0.000000
    17  H    1.766779   0.000000
    18  H    1.775000   1.773239   0.000000
    19  O    2.734208   3.370211   2.649589   0.000000
 Stoichiometry    C5H12O2(3)
 Framework group  C1[X(C5H12O2)]
 Deg. of freedom    51
 Full point group                 C1      NOp   1
 Largest Abelian subgroup         C1      NOp   1
 Largest concise Abelian subgroup C1      NOp   1
                         Standard orientation:                         
 ---------------------------------------------------------------------
 Center     Atomic      Atomic             Coordinates (Angstroms)
 Number     Number       Type             X           Y           Z
 ---------------------------------------------------------------------
      1          1           0       -1.420802   -1.313584    0.930524
      2          6           0       -2.050185   -1.119119    0.061644
      3          1           0       -1.694498   -1.727361   -0.767619
      4          1           0       -3.081161   -1.394985    0.304704
      5          6           0       -1.944095    0.339902   -0.343594
      6          1           0       -0.010946    0.110827   -0.917641
      7          1           0       -2.344646    0.607923   -1.331133
      8          8           0       -2.275613    1.214297    0.566486
      9          1           0        2.754356    1.257077    1.107301
     10          6           0        1.966787    1.250493    0.350468
     11          1           0        1.036019    1.572482    0.826215
     12          1           0        2.223046    1.971202   -0.426621
     13          6           0        1.800691   -0.138263   -0.251715
     14          1           0        2.739207   -0.436095   -0.725493
     15          6           0        1.427586   -1.173381    0.802434
     16          1           0        0.491001   -0.891414    1.293776
     17          1           0        2.198782   -1.248613    1.571982
     18          1           0        1.297778   -2.153777    0.341843
     19          8           0        0.851508   -0.128232   -1.306893
 ---------------------------------------------------------------------
 Rotational constants (GHZ):           3.3170780           1.2536458           1.1323344
 Standard basis: Aug-CC-pVTZ (5D, 7F)
 There are   685 symmetry adapted cartesian basis functions of A   symmetry.
 There are   598 symmetry adapted basis functions of A   symmetry.
   598 basis functions,   828 primitive gaussians,   685 cartesian basis functions
    30 alpha electrons       28 beta electrons
       nuclear repulsion energy       313.8780775913 Hartrees.
 NAtoms=   19 NActive=   19 NUniq=   19 SFac= 1.00D+00 NAtFMM=   60 NAOKFM=F Big=F
 Integral buffers will be    131072 words long.
 Raffenetti 2 integral format.
 Two-electron integral symmetry is turned on.
 Nuclear repulsion after empirical dispersion term =      313.8673679068 Hartrees.
 One-electron integrals computed using PRISM.
 NBasis=   598 RedAO= T EigKep=  5.65D-06  NBF=   598
 NBsUse=   598 1.00D-06 EigRej= -1.00D+00 NBFU=   598
 Initial guess from the checkpoint file:  "Reverse-wb-opt.chk"
 B after Tr=     0.000000    0.000000    0.000000
         Rot=    0.995589   -0.090758    0.015129   -0.018357 Ang= -10.77 deg.
 Initial guess <Sx>= 0.0000 <Sy>= 0.0000 <Sz>= 1.0000 <S**2>= 2.0074 S= 1.0025
 ExpMin= 2.53D-02 ExpMax= 1.53D+04 ExpMxC= 5.22D+02 IAcc=3 IRadAn=         7 AccDes= 0.00D+00
 Harris functional with IExCor= 4639 and IRadAn=       7 diagonalized for initial guess.
 HarFok:  IExCor= 4639 AccDes= 0.00D+00 IRadAn=         7 IDoV= 1 UseB2=F ITyADJ=14
 ICtDFT=  3500011 ScaDFX=  1.000000  1.000000  1.000000  1.000000
 FoFCou: FMM=F IPFlag=           0 FMFlag=      100000 FMFlg1=           0
         NFxFlg=           0 DoJE=T BraDBF=F KetDBF=T FulRan=T
         wScrn=  0.000000 ICntrl=       500 IOpCl=  0 I1Cent=   200000004 NGrid=           0
         NMat0=    1 NMatS0=      1 NMatT0=    0 NMatD0=    1 NMtDS0=    0 NMtDT0=    0
 Petite list used in FoFCou.
 Requested convergence on RMS density matrix=1.00D-08 within 128 cycles.
 Requested convergence on MAX density matrix=1.00D-06.
 Requested convergence on             energy=1.00D-06.
 No special actions if energy rises.
 SCF Done:  E(UwB97XD) =  -348.103050801     A.U. after   18 cycles
            NFock= 18  Conv=0.33D-08     -V/T= 2.0061
 <Sx>= 0.0000 <Sy>= 0.0000 <Sz>= 1.0000 <S**2>= 2.0072 S= 1.0024
 <L.S>=  0.00000000000    
 Annihilation of the first spin contaminant:
 S**2 before annihilation     2.0072,   after     2.0000
 Calling FoFJK, ICntrl=      2127 FMM=F ISym2X=0 I1Cent= 0 IOpClX= 1 NMat=1 NMatS=1 NMatT=0.
 ***** Axes restored to original set *****
 -------------------------------------------------------------------
 Center     Atomic                   Forces (Hartrees/Bohr)
 Number     Number              X              Y              Z
 -------------------------------------------------------------------
      1        1          -0.002886495   -0.000592828   -0.001399185
      2        6          -0.002051982    0.000416823    0.000740640
      3        1           0.000015125    0.000449873    0.000502757
      4        1           0.000681076    0.000073965   -0.000652615
      5        6          -0.003440973    0.001886988    0.002467350
      6        1           0.005031156   -0.001270117   -0.004356738
      7        1           0.000609961   -0.000021764    0.000420045
      8        8           0.001341127   -0.003059407   -0.001004985
      9        1          -0.000656182   -0.000082669   -0.000542062
     10        6           0.000544229    0.000062338   -0.000164000
     11        1           0.000459748   -0.000356320   -0.000307908
     12        1          -0.000257399   -0.000161906    0.000833997
     13        6          -0.000623970   -0.000393824   -0.000212691
     14        1          -0.000356931    0.000283317    0.000433241
     15        6           0.001571927   -0.000004781    0.000650687
     16        1           0.003422946   -0.000297379   -0.000120716
     17        1          -0.000563166   -0.000124577   -0.000638042
     18        1          -0.000215298    0.000989503    0.000242247
     19        8          -0.002624898    0.002202764    0.003107977
 -------------------------------------------------------------------
 Cartesian Forces:  Max     0.005031156 RMS     0.001557336

 GradGradGradGradGradGradGradGradGradGradGradGradGradGradGradGradGradGrad
 Berny optimization.
 Using GEDIIS/GDIIS optimizer.
 FormGI is forming the generalized inverse of G from B-inverse, IUseBI=4.
 Internal  Forces:  Max     0.015615567 RMS     0.002832414
 Search for a local minimum.
 Step number   8 out of a maximum of   94
 All quantities printed in internal units (Hartrees-Bohrs-Radians)
 Mixed Optimization -- RFO/linear search
 Update second derivatives using D2CorX and points    1    2    3    4    5
                                                      6    8    7
 DE=  1.39D-03 DEPred=-2.41D-04 R=-5.79D+00
 Trust test=-5.79D+00 RLast= 5.65D-01 DXMaxT set to 1.94D-01
 ITU= -1  1  1  1  1  1  1  0
 Use linear search instead of GDIIS.
     Eigenvalues ---    0.00256   0.00342   0.00354   0.00411   0.01251
     Eigenvalues ---    0.01487   0.02280   0.04355   0.04642   0.04828
     Eigenvalues ---    0.05552   0.05569   0.05606   0.05652   0.05686
     Eigenvalues ---    0.05913   0.06694   0.07414   0.10565   0.12295
     Eigenvalues ---    0.14473   0.15979   0.16000   0.16000   0.16000
     Eigenvalues ---    0.16001   0.16007   0.16029   0.16109   0.16646
     Eigenvalues ---    0.17231   0.17733   0.20256   0.22802   0.29318
     Eigenvalues ---    0.29611   0.31474   0.33202   0.33713   0.33867
     Eigenvalues ---    0.33967   0.33977   0.34071   0.34149   0.34194
     Eigenvalues ---    0.34324   0.34447   0.36074   0.42734   0.55543
     Eigenvalues ---    0.74953
 RFO step:  Lambda=-1.13114969D-03 EMin= 2.55971689D-03
 Quartic linear search produced a step of -0.58191.
 Iteration  1 RMS(Cart)=  0.18783756 RMS(Int)=  0.00827177
 Iteration  2 RMS(Cart)=  0.01437186 RMS(Int)=  0.00012093
 Iteration  3 RMS(Cart)=  0.00010985 RMS(Int)=  0.00009636
 Iteration  4 RMS(Cart)=  0.00000001 RMS(Int)=  0.00009636
 Variable       Old X    -DE/DX   Delta X   Delta X   Delta X     New X
                                 (Linear)    (Quad)   (Total)
    R1        2.06049  -0.00288  -0.00136  -0.00204  -0.00339   2.05709
    R2        2.05637  -0.00062  -0.00062   0.00021  -0.00041   2.05596
    R3        2.06844  -0.00085  -0.00054  -0.00036  -0.00090   2.06754
    R4        2.86854  -0.00022  -0.00347   0.00415   0.00068   2.86921
    R5        3.83529   0.00533   0.06547   0.07071   0.13619   3.97148
    R6        2.07656  -0.00062  -0.00151   0.00170   0.00019   2.07675
    R7        2.46587  -0.00340  -0.00420   0.00584   0.00164   2.46751
    R8        1.84429  -0.00127  -0.00547   0.00303  -0.00244   1.84185
    R9        2.06414  -0.00085  -0.00137   0.00089  -0.00048   2.06366
   R10        2.06693  -0.00064  -0.00038  -0.00019  -0.00057   2.06636
   R11        2.06054  -0.00088  -0.00094   0.00028  -0.00066   2.05988
   R12        2.87763  -0.00051   0.00094  -0.00461  -0.00368   2.87396
   R13        2.06489  -0.00056  -0.00036  -0.00068  -0.00104   2.06385
   R14        2.87953  -0.00120   0.00024  -0.00525  -0.00501   2.87451
   R15        2.68211   0.00241  -0.00215   0.00634   0.00419   2.68631
   R16        2.06846  -0.00298  -0.00096  -0.00270  -0.00367   2.06480
   R17        2.06370  -0.00086  -0.00119   0.00079  -0.00040   2.06331
   R18        2.06160  -0.00094  -0.00131   0.00039  -0.00092   2.06068
    A1        1.89537  -0.00034  -0.00055   0.00347   0.00292   1.89828
    A2        1.89841  -0.00064  -0.00050  -0.00102  -0.00151   1.89690
    A3        1.92177   0.00161   0.00011   0.00472   0.00482   1.92659
    A4        1.91370   0.00004  -0.00144   0.00136  -0.00008   1.91361
    A5        1.88700   0.00018   0.00086  -0.00133  -0.00047   1.88653
    A6        1.94696  -0.00084   0.00146  -0.00692  -0.00546   1.94150
    A7        1.60439   0.00994   0.00893   0.04370   0.05250   1.65690
    A8        2.03630  -0.00255   0.00331  -0.01948  -0.01630   2.02001
    A9        2.02654  -0.00071   0.00431  -0.00787  -0.00397   2.02257
   A10        1.69163  -0.00397  -0.01726   0.00629  -0.01056   1.68107
   A11        2.11168  -0.00382  -0.00986   0.00549  -0.00474   2.10694
   A12        1.95060   0.00127   0.00554  -0.01555  -0.01009   1.94051
   A13        2.95254  -0.00379  -0.07702   0.03034  -0.04668   2.90587
   A14        1.88643   0.00001  -0.00120   0.00158   0.00037   1.88680
   A15        1.89691  -0.00010  -0.00005   0.00012   0.00007   1.89697
   A16        1.93707   0.00015   0.00182  -0.00372  -0.00190   1.93517
   A17        1.89167  -0.00008  -0.00028   0.00085   0.00057   1.89224
   A18        1.92587  -0.00014  -0.00193   0.00389   0.00196   1.92783
   A19        1.92474   0.00015   0.00157  -0.00258  -0.00101   1.92373
   A20        1.90324   0.00118  -0.00185   0.00155  -0.00032   1.90293
   A21        1.95267  -0.00183   0.00011   0.00027   0.00035   1.95302
   A22        1.93959  -0.00191   0.00018  -0.00263  -0.00251   1.93708
   A23        1.90192  -0.00122  -0.00108  -0.00297  -0.00402   1.89790
   A24        1.82759  -0.00141   0.00098  -0.01122  -0.01023   1.81735
   A25        1.93410   0.00518   0.00161   0.01406   0.01567   1.94977
   A26        1.92310   0.00007  -0.00101   0.00381   0.00280   1.92589
   A27        1.94054  -0.00041   0.00075  -0.00591  -0.00516   1.93538
   A28        1.92573   0.00065   0.00099   0.00051   0.00149   1.92723
   A29        1.88145  -0.00047   0.00109  -0.00372  -0.00263   1.87881
   A30        1.89568   0.00016  -0.00198   0.00487   0.00288   1.89856
   A31        1.89613  -0.00002   0.00010   0.00056   0.00066   1.89679
   A32        1.87151   0.01562   0.00716   0.02851   0.03567   1.90718
    D1        1.18162   0.00103   0.02332  -0.03373  -0.01020   1.17142
    D2        2.90486   0.00138   0.00886  -0.00638   0.00234   2.90720
    D3       -1.02051  -0.00045   0.02755  -0.06469  -0.03719  -1.05769
    D4       -0.88655   0.00042   0.02341  -0.03983  -0.01622  -0.90276
    D5        0.83669   0.00077   0.00896  -0.01248  -0.00367   0.83302
    D6       -3.08867  -0.00106   0.02765  -0.07079  -0.04320  -3.13187
    D7       -2.99204   0.00076   0.02373  -0.03639  -0.01247  -3.00451
    D8       -1.26880   0.00112   0.00927  -0.00905   0.00007  -1.26873
    D9        1.08902  -0.00071   0.02796  -0.06736  -0.03946   1.04956
   D10        1.00812  -0.00471  -0.06915  -0.00789  -0.07709   0.93102
   D11       -1.03675  -0.00326  -0.07200   0.00448  -0.06765  -1.10440
   D12       -3.14107   0.00008  -0.06154   0.01663  -0.04471   3.09740
   D13       -2.43564  -0.00975  -0.27923   0.13915  -0.14008  -2.57572
   D14       -1.05656  -0.00010  -0.00349   0.01138   0.00789  -1.04867
   D15        1.04859  -0.00201  -0.00602   0.00888   0.00287   1.05146
   D16       -3.06245   0.00198  -0.00369   0.02552   0.02182  -3.04063
   D17        3.13590  -0.00012  -0.00189   0.00927   0.00737  -3.13991
   D18       -1.04214  -0.00202  -0.00442   0.00677   0.00236  -1.03978
   D19        1.13001   0.00196  -0.00209   0.02340   0.02130   1.15131
   D20        1.04656  -0.00003  -0.00132   0.00738   0.00606   1.05262
   D21       -3.13148  -0.00193  -0.00384   0.00488   0.00105  -3.13043
   D22       -0.95933   0.00206  -0.00151   0.02152   0.01999  -0.93934
   D23        1.03093  -0.00076   0.01226  -0.08107  -0.06879   0.96214
   D24       -1.05399   0.00004   0.01107  -0.07511  -0.06402  -1.11801
   D25        3.12412  -0.00010   0.00979  -0.07226  -0.06245   3.06167
   D26        3.13685  -0.00127   0.00929  -0.08094  -0.07165   3.06520
   D27        1.05193  -0.00047   0.00810  -0.07498  -0.06688   0.98505
   D28       -1.05315  -0.00061   0.00682  -0.07213  -0.06530  -1.11845
   D29       -1.14428  -0.00079   0.01073  -0.08839  -0.07768  -1.22196
   D30        3.05399   0.00001   0.00954  -0.08243  -0.07291   2.98108
   D31        0.94891  -0.00013   0.00826  -0.07958  -0.07134   0.87758
   D32       -1.11582   0.00018   0.00979  -0.01269  -0.00289  -1.11871
   D33        3.11494   0.00055   0.01133  -0.00678   0.00451   3.11945
   D34        1.06679   0.00022   0.01126  -0.00388   0.00741   1.07420
         Item               Value     Threshold  Converged?
 Maximum Force            0.015616     0.000450     NO 
 RMS     Force            0.002832     0.000300     NO 
 Maximum Displacement     0.600276     0.001800     NO 
 RMS     Displacement     0.196359     0.001200     NO 
 Predicted change in Energy=-1.379968D-03
 GradGradGradGradGradGradGradGradGradGradGradGradGradGradGradGradGradGrad

                          Input orientation:                          
 ---------------------------------------------------------------------
 Center     Atomic      Atomic             Coordinates (Angstroms)
 Number     Number       Type             X           Y           Z
 ---------------------------------------------------------------------
      1          1           0       -1.741935   -0.920893    1.150841
      2          6           0       -2.304092   -0.868670    0.220126
      3          1           0       -2.033080   -1.720057   -0.400655
      4          1           0       -3.372335   -0.908662    0.453164
      5          6           0       -1.953781    0.398770   -0.538940
      6          1           0        0.025702   -0.176747   -0.947862
      7          1           0       -2.287522    0.436022   -1.585344
      8          8           0       -2.208208    1.521270    0.077701
      9          1           0        3.082411    1.434229    0.215935
     10          6           0        2.210824    1.193293   -0.396309
     11          1           0        1.365623    1.783355   -0.031425
     12          1           0        2.415839    1.485637   -1.426209
     13          6           0        1.892278   -0.292093   -0.324983
     14          1           0        2.750762   -0.858442   -0.692449
     15          6           0        1.584180   -0.738675    1.096098
     16          1           0        0.777683   -0.134081    1.517879
     17          1           0        2.458206   -0.619943    1.739629
     18          1           0        1.281074   -1.786092    1.108511
     19          8           0        0.843051   -0.631433   -1.222047
 ---------------------------------------------------------------------
                    Distance matrix (angstroms):
                    1          2          3          4          5
     1  H    0.000000
     2  C    1.088567   0.000000
     3  H    1.769341   1.087969   0.000000
     4  H    1.773444   1.094097   1.783528   0.000000
     5  C    2.154472   1.518322   2.124815   2.169319   0.000000
     6  H    2.843035   2.696459   2.630556   3.747696   2.101616
     7  H    3.102514   2.227603   2.473238   2.672173   1.098969
     8  O    2.707988   2.396099   3.281112   2.720429   1.305751
     9  H    5.449308   5.858137   6.041353   6.870891   5.196656
    10  C    4.742126   5.001614   5.147654   6.025900   4.242115
    11  H    4.285747   4.534680   4.895039   5.470834   3.632229
    12  H    5.451574   5.525480   5.578630   6.539699   4.589347
    13  C    3.972524   4.270726   4.177707   5.357407   3.913469
    14  H    4.856537   5.136579   4.869565   6.229548   4.872050
    15  C    3.331553   3.987842   4.035833   5.000930   4.060086
    16  H    2.665008   3.423612   3.754528   4.353876   3.460538
    17  H    4.251874   5.005021   5.095362   5.977755   5.069051
    18  H    3.144670   3.805825   3.642191   4.780541   4.236980
    19  O    3.520872   3.469964   3.183067   4.544520   3.057813
                    6          7          8          9         10
     6  H    0.000000
     7  H    2.476465   0.000000
     8  O    2.987540   1.987404   0.000000
     9  H    3.645975   5.751278   5.293140   0.000000
    10  C    2.637418   4.714062   4.456466   1.092042   0.000000
    11  H    2.545043   4.192307   3.585089   1.769303   1.093470
    12  H    2.950439   4.821683   4.862595   1.773019   1.090041
    13  C    1.971139   4.425991   4.501602   2.165455   1.520832
    14  H    2.820620   5.277993   5.554056   2.488271   2.142160
    15  C    2.631043   4.853877   4.530639   2.782246   2.520408
    16  H    2.578211   4.398919   3.705380   3.076755   2.734945
    17  H    3.651863   5.890029   5.396500   2.632659   2.812695
    18  H    2.897347   4.992948   4.916940   3.796310   3.464917
    19  O    0.974667   3.327452   3.953942   3.368899   2.425339
                   11         12         13         14         15
    11  H    0.000000
    12  H    1.771161   0.000000
    13  C    2.161256   2.155723   0.000000
    14  H    3.055267   2.478969   1.092144   0.000000
    15  C    2.771229   3.464282   1.521128   2.138728   0.000000
    16  H    2.534280   3.738274   2.159497   3.050129   1.092644
    17  H    3.179026   3.802340   2.165729   2.461194   1.091856
    18  H    3.748007   4.291469   2.158820   2.502793   1.090464
    19  O    2.742601   2.645247   1.421532   1.992829   2.436097
                   16         17         18         19
    16  H    0.000000
    17  H    1.763347   0.000000
    18  H    1.774860   1.773092   0.000000
    19  O    2.785466   3.373482   2.637537   0.000000
 Stoichiometry    C5H12O2(3)
 Framework group  C1[X(C5H12O2)]
 Deg. of freedom    51
 Full point group                 C1      NOp   1
 Largest Abelian subgroup         C1      NOp   1
 Largest concise Abelian subgroup C1      NOp   1
                         Standard orientation:                         
 ---------------------------------------------------------------------
 Center     Atomic      Atomic             Coordinates (Angstroms)
 Number     Number       Type             X           Y           Z
 ---------------------------------------------------------------------
      1          1           0       -1.748011   -1.415406    0.850873
      2          6           0       -2.305948   -1.078259   -0.020916
      3          1           0       -1.995146   -1.664122   -0.883380
      4          1           0       -3.372995   -1.233831    0.164168
      5          6           0       -2.004861    0.381680   -0.309411
      6          1           0       -0.000201    0.050124   -0.846251
      7          1           0       -2.333222    0.751806   -1.290695
      8          8           0       -2.310559    1.225052    0.639407
      9          1           0        2.978007    1.297470    0.847128
     10          6           0        2.121328    1.240806    0.172261
     11          1           0        1.249571    1.643661    0.695162
     12          1           0        2.320310    1.866261   -0.698028
     13          6           0        1.865589   -0.194834   -0.259555
     14          1           0        2.749629   -0.573979   -0.776760
     15          6           0        1.567671   -1.099517    0.926456
     16          1           0        0.733604   -0.700405    1.508618
     17          1           0        2.431769   -1.168324    1.590347
     18          1           0        1.309166   -2.102243    0.584656
     19          8           0        0.837415   -0.256336   -1.239263
 ---------------------------------------------------------------------
 Rotational constants (GHZ):           3.3658075           1.1362392           1.0406231
 Standard basis: Aug-CC-pVTZ (5D, 7F)
 There are   685 symmetry adapted cartesian basis functions of A   symmetry.
 There are   598 symmetry adapted basis functions of A   symmetry.
   598 basis functions,   828 primitive gaussians,   685 cartesian basis functions
    30 alpha electrons       28 beta electrons
       nuclear repulsion energy       308.6456523088 Hartrees.
 NAtoms=   19 NActive=   19 NUniq=   19 SFac= 1.00D+00 NAtFMM=   60 NAOKFM=F Big=F
 Integral buffers will be    131072 words long.
 Raffenetti 2 integral format.
 Two-electron integral symmetry is turned on.
 Nuclear repulsion after empirical dispersion term =      308.6358737100 Hartrees.
 One-electron integrals computed using PRISM.
 NBasis=   598 RedAO= T EigKep=  5.88D-06  NBF=   598
 NBsUse=   598 1.00D-06 EigRej= -1.00D+00 NBFU=   598
 Lowest energy guess from the checkpoint file:  "Reverse-wb-opt.chk"
 B after Tr=     0.000000    0.000000    0.000000
         Rot=    0.997744   -0.066360    0.007552   -0.006763 Ang=  -7.70 deg.
 B after Tr=     0.000000    0.000000    0.000000
         Rot=    0.999630    0.023586   -0.007544    0.011274 Ang=   3.12 deg.
 Initial guess <Sx>= 0.0000 <Sy>= 0.0000 <Sz>= 1.0000 <S**2>= 2.0073 S= 1.0024
 Requested convergence on RMS density matrix=1.00D-08 within 128 cycles.
 Requested convergence on MAX density matrix=1.00D-06.
 Requested convergence on             energy=1.00D-06.
 No special actions if energy rises.
 SCF Done:  E(UwB97XD) =  -348.104405246     A.U. after   15 cycles
            NFock= 15  Conv=0.62D-08     -V/T= 2.0061
 <Sx>= 0.0000 <Sy>= 0.0000 <Sz>= 1.0000 <S**2>= 2.0073 S= 1.0024
 <L.S>=  0.00000000000    
 Annihilation of the first spin contaminant:
 S**2 before annihilation     2.0073,   after     2.0000
 Calling FoFJK, ICntrl=      2127 FMM=F ISym2X=0 I1Cent= 0 IOpClX= 1 NMat=1 NMatS=1 NMatT=0.
 ***** Axes restored to original set *****
 -------------------------------------------------------------------
 Center     Atomic                   Forces (Hartrees/Bohr)
 Number     Number              X              Y              Z
 -------------------------------------------------------------------
      1        1           0.000257512    0.000118542    0.000032080
      2        6          -0.000020018    0.000041038   -0.000256740
      3        1          -0.000003156    0.000318705    0.000543027
      4        1           0.000537406   -0.000129406   -0.000412167
      5        6          -0.004603678    0.003004926    0.002616585
      6        1           0.005878850   -0.000928000   -0.001031881
      7        1           0.001164177    0.000016837   -0.000428751
      8        8           0.002335645   -0.003624055   -0.001466914
      9        1          -0.000614836    0.000192407   -0.000297097
     10        6           0.001026091    0.000546265   -0.000245897
     11        1           0.000232309   -0.000424993   -0.000214966
     12        1           0.000006491    0.000027945    0.000676879
     13        6          -0.001988653   -0.000095312   -0.002520368
     14        1           0.000066982    0.000257334    0.000141040
     15        6          -0.000153794   -0.000603657    0.000340668
     16        1          -0.000807168   -0.000207198    0.000034092
     17        1          -0.000596738   -0.000055309   -0.000370343
     18        1           0.000353020    0.000583546    0.000140528
     19        8          -0.003070441    0.000960384    0.002720223
 -------------------------------------------------------------------
 Cartesian Forces:  Max     0.005878850 RMS     0.001509330

 GradGradGradGradGradGradGradGradGradGradGradGradGradGradGradGradGradGrad
 Berny optimization.
 Using GEDIIS/GDIIS optimizer.
 FormGI is forming the generalized inverse of G from B-inverse, IUseBI=4.
 Internal  Forces:  Max     0.005316479 RMS     0.001105676
 Search for a local minimum.
 Step number   9 out of a maximum of   94
 All quantities printed in internal units (Hartrees-Bohrs-Radians)
 Mixed Optimization -- RFO/linear search
 Update second derivatives using D2CorX and points    1    2    3    4    5
                                                      6    8    9    7
 DE=  3.73D-05 DEPred=-1.38D-03 R=-2.71D-02
 Trust test=-2.71D-02 RLast= 4.88D-01 DXMaxT set to 9.68D-02
 ITU= -1 -1  1  1  1  1  1  1  0
 Use linear search instead of GDIIS.
 Energy rises -- skip Quadratic/GDIIS search.
 Quartic linear search produced a step of -0.51470.
 Iteration  1 RMS(Cart)=  0.11907881 RMS(Int)=  0.00613578
 Iteration  2 RMS(Cart)=  0.00978850 RMS(Int)=  0.00005464
 Iteration  3 RMS(Cart)=  0.00005287 RMS(Int)=  0.00004930
 Iteration  4 RMS(Cart)=  0.00000000 RMS(Int)=  0.00004930
 Variable       Old X    -DE/DX   Delta X   Delta X   Delta X     New X
                                 (Linear)    (Quad)   (Total)
    R1        2.05709   0.00015   0.00055   0.00000   0.00055   2.05764
    R2        2.05596  -0.00056  -0.00034   0.00000  -0.00034   2.05562
    R3        2.06754  -0.00061  -0.00001   0.00000  -0.00001   2.06753
    R4        2.86921  -0.00052  -0.00342   0.00000  -0.00342   2.86579
    R5        3.97148   0.00037  -0.01218   0.00000  -0.01218   3.95929
    R6        2.07675   0.00006  -0.00143   0.00000  -0.00143   2.07532
    R7        2.46751  -0.00426  -0.00456   0.00000  -0.00456   2.46295
    R8        1.84185  -0.00532  -0.00358   0.00000  -0.00358   1.83827
    R9        2.06366  -0.00061  -0.00096   0.00000  -0.00096   2.06270
   R10        2.06636  -0.00048  -0.00004   0.00000  -0.00004   2.06632
   R11        2.05988  -0.00063  -0.00049   0.00000  -0.00049   2.05939
   R12        2.87396   0.00047   0.00272   0.00000   0.00272   2.87668
   R13        2.06385  -0.00013   0.00022   0.00000   0.00022   2.06407
   R14        2.87451   0.00046   0.00279   0.00000   0.00279   2.87731
   R15        2.68631  -0.00324  -0.00406   0.00000  -0.00406   2.68225
   R16        2.06480   0.00049   0.00103   0.00000   0.00103   2.06583
   R17        2.06331  -0.00070  -0.00085   0.00000  -0.00085   2.06246
   R18        2.06068  -0.00066  -0.00069   0.00000  -0.00069   2.05999
    A1        1.89828  -0.00009  -0.00199   0.00000  -0.00199   1.89630
    A2        1.89690   0.00024   0.00033   0.00000   0.00033   1.89723
    A3        1.92659  -0.00035  -0.00239   0.00000  -0.00239   1.92421
    A4        1.91361  -0.00013  -0.00123   0.00000  -0.00122   1.91239
    A5        1.88653   0.00027   0.00101   0.00000   0.00101   1.88754
    A6        1.94150   0.00005   0.00410   0.00000   0.00410   1.94560
    A7        1.65690   0.00007  -0.01913   0.00000  -0.01915   1.63775
    A8        2.02001   0.00070   0.01132   0.00000   0.01153   2.03154
    A9        2.02257   0.00017   0.00585   0.00000   0.00608   2.02865
   A10        1.68107  -0.00052  -0.00983   0.00000  -0.00996   1.67111
   A11        2.10694  -0.00090  -0.00629   0.00000  -0.00628   2.10066
   A12        1.94051   0.00027   0.01010   0.00000   0.01032   1.95083
   A13        2.90587   0.00065  -0.04410   0.00000  -0.04410   2.86177
   A14        1.88680  -0.00007  -0.00126   0.00000  -0.00126   1.88554
   A15        1.89697  -0.00027  -0.00008   0.00000  -0.00008   1.89690
   A16        1.93517   0.00047   0.00259   0.00000   0.00259   1.93776
   A17        1.89224  -0.00001  -0.00054   0.00000  -0.00054   1.89170
   A18        1.92783  -0.00046  -0.00272   0.00000  -0.00272   1.92511
   A19        1.92373   0.00032   0.00190   0.00000   0.00191   1.92564
   A20        1.90293  -0.00055  -0.00147   0.00000  -0.00147   1.90146
   A21        1.95302   0.00069  -0.00008   0.00000  -0.00008   1.95294
   A22        1.93708   0.00057   0.00145   0.00000   0.00146   1.93855
   A23        1.89790   0.00029   0.00111   0.00000   0.00110   1.89900
   A24        1.81735   0.00067   0.00613   0.00000   0.00613   1.82348
   A25        1.94977  -0.00167  -0.00665   0.00000  -0.00665   1.94312
   A26        1.92589   0.00011  -0.00233   0.00000  -0.00233   1.92357
   A27        1.93538   0.00008   0.00332   0.00000   0.00332   1.93870
   A28        1.92723   0.00007   0.00011   0.00000   0.00011   1.92734
   A29        1.87881   0.00010   0.00232   0.00000   0.00232   1.88113
   A30        1.89856  -0.00024  -0.00323   0.00000  -0.00323   1.89533
   A31        1.89679  -0.00013  -0.00025   0.00000  -0.00025   1.89654
   A32        1.90718  -0.00530  -0.01203   0.00000  -0.01203   1.89516
    D1        1.17142  -0.00016   0.02588   0.00000   0.02584   1.19726
    D2        2.90720  -0.00059   0.00663   0.00000   0.00672   2.91392
    D3       -1.05769   0.00079   0.04351   0.00000   0.04346  -1.01423
    D4       -0.90276  -0.00002   0.02905   0.00000   0.02902  -0.87374
    D5        0.83302  -0.00045   0.00981   0.00000   0.00990   0.84291
    D6       -3.13187   0.00093   0.04669   0.00000   0.04664  -3.08524
    D7       -3.00451  -0.00007   0.02741   0.00000   0.02737  -2.97713
    D8       -1.26873  -0.00049   0.00816   0.00000   0.00825  -1.26048
    D9        1.04956   0.00089   0.04504   0.00000   0.04499   1.09455
   D10        0.93102   0.00014  -0.02148   0.00000  -0.02149   0.90953
   D11       -1.10440  -0.00050  -0.02886   0.00000  -0.02880  -1.13320
   D12        3.09740  -0.00004  -0.03142   0.00000  -0.03148   3.06592
   D13       -2.57572   0.00014  -0.17488   0.00000  -0.17488  -2.75060
   D14       -1.04867  -0.00004  -0.00715   0.00000  -0.00715  -1.05581
   D15        1.05146   0.00040  -0.00680   0.00000  -0.00680   1.04466
   D16       -3.04063  -0.00084  -0.01449   0.00000  -0.01449  -3.05512
   D17       -3.13991   0.00004  -0.00547   0.00000  -0.00547   3.13780
   D18       -1.03978   0.00048  -0.00512   0.00000  -0.00512  -1.04490
   D19        1.15131  -0.00076  -0.01281   0.00000  -0.01281   1.13850
   D20        1.05262   0.00014  -0.00428   0.00000  -0.00429   1.04834
   D21       -3.13043   0.00057  -0.00394   0.00000  -0.00394  -3.13437
   D22       -0.93934  -0.00067  -0.01163   0.00000  -0.01163  -0.95097
   D23        0.96214   0.00036   0.04625   0.00000   0.04625   1.00839
   D24       -1.11801   0.00010   0.04275   0.00000   0.04274  -1.07527
   D25        3.06167   0.00017   0.04080   0.00000   0.04080   3.10247
   D26        3.06520   0.00030   0.04510   0.00000   0.04510   3.11030
   D27        0.98505   0.00005   0.04159   0.00000   0.04159   1.02664
   D28       -1.11845   0.00012   0.03964   0.00000   0.03964  -1.07881
   D29       -1.22196   0.00036   0.04947   0.00000   0.04948  -1.17248
   D30        2.98108   0.00011   0.04597   0.00000   0.04597   3.02705
   D31        0.87758   0.00017   0.04402   0.00000   0.04402   0.92160
   D32       -1.11871  -0.00013   0.01015   0.00000   0.01014  -1.10856
   D33        3.11945  -0.00014   0.00770   0.00000   0.00771   3.12716
   D34        1.07420  -0.00006   0.00614   0.00000   0.00614   1.08034
         Item               Value     Threshold  Converged?
 Maximum Force            0.005316     0.000450     NO 
 RMS     Force            0.001106     0.000300     NO 
 Maximum Displacement     0.373212     0.001800     NO 
 RMS     Displacement     0.121113     0.001200     NO 
 Predicted change in Energy=-1.384180D-04
 GradGradGradGradGradGradGradGradGradGradGradGradGradGradGradGradGradGrad

                          Input orientation:                          
 ---------------------------------------------------------------------
 Center     Atomic      Atomic             Coordinates (Angstroms)
 Number     Number       Type             X           Y           Z
 ---------------------------------------------------------------------
      1          1           0       -1.875492   -1.074008    1.079416
      2          6           0       -2.373233   -0.911068    0.124789
      3          1           0       -2.065510   -1.693075   -0.565903
      4          1           0       -3.455025   -0.963733    0.279674
      5          6           0       -1.960661    0.425580   -0.460846
      6          1           0        0.008903   -0.185532   -0.831101
      7          1           0       -2.221723    0.598983   -1.513390
      8          8           0       -2.197484    1.474791    0.275196
      9          1           0        3.120300    1.433173    0.103697
     10          6           0        2.224194    1.170580   -0.461531
     11          1           0        1.398927    1.785821   -0.092690
     12          1           0        2.390346    1.411816   -1.511209
     13          6           0        1.892763   -0.306844   -0.304426
     14          1           0        2.728497   -0.899901   -0.682395
     15          6           0        1.643484   -0.681269    1.150220
     16          1           0        0.830494   -0.077288    1.561705
     17          1           0        2.531731   -0.503671    1.759028
     18          1           0        1.370002   -1.733425    1.230787
     19          8           0        0.796165   -0.674138   -1.127361
 ---------------------------------------------------------------------
                    Distance matrix (angstroms):
                    1          2          3          4          5
     1  H    0.000000
     2  C    1.088856   0.000000
     3  H    1.768170   1.087789   0.000000
     4  H    1.773885   1.094091   1.782608   0.000000
     5  C    2.151377   1.516513   2.123848   2.170642   0.000000
     6  H    2.826731   2.667340   2.578023   3.719975   2.095168
     7  H    3.105062   2.233123   2.485088   2.679215   1.098212
     8  O    2.691992   2.397047   3.280281   2.743689   1.303337
     9  H    5.674145   5.972840   6.092160   7.000787   5.210578
    10  C    4.921394   5.080685   5.158776   6.112136   4.250651
    11  H    4.502697   4.642166   4.932441   5.591024   3.643162
    12  H    5.575664   5.546527   5.512586   6.558876   4.583359
    13  C    4.086967   4.329900   4.202133   5.419548   3.925530
    14  H    4.932647   5.165202   4.860575   6.258241   4.877928
    15  C    3.541533   4.151907   4.210162   5.180003   4.100062
    16  H    2.923767   3.608848   3.940092   4.560160   3.483409
    17  H    4.495639   5.186075   5.287211   6.183962   5.096364
    18  H    3.315265   3.988899   3.877172   4.977743   4.314655
    19  O    3.488196   3.416007   3.089118   4.487341   3.041992
                    6          7          8          9         10
     6  H    0.000000
     7  H    2.461031   0.000000
     8  O    2.974678   1.991649   0.000000
     9  H    3.629718   5.643408   5.320711   0.000000
    10  C    2.623574   4.604270   4.492944   1.091533   0.000000
    11  H    2.522628   4.066458   3.628533   1.768065   1.093448
    12  H    2.947090   4.683149   4.923758   1.772347   1.089783
    13  C    1.959855   4.383047   4.498922   2.168196   1.522272
    14  H    2.815782   5.238499   5.551705   2.492927   2.142427
    15  C    2.615959   4.865561   4.490801   2.783353   2.522758
    16  H    2.532242   4.385154   3.637678   3.106524   2.755550
    17  H    3.629689   5.875362   5.336810   2.614938   2.797959
    18  H    2.915467   5.086366   4.892112   3.789620   3.467972
    19  O    0.972773   3.298106   3.942968   3.370143   2.426022
                   11         12         13         14         15
    11  H    0.000000
    12  H    1.770589   0.000000
    13  C    2.160544   2.158172   0.000000
    14  H    3.054277   2.478974   1.092258   0.000000
    15  C    2.773295   3.467276   1.522605   2.140917   0.000000
    16  H    2.555644   3.754113   2.159526   3.052063   1.093191
    17  H    3.154976   3.792562   2.169070   2.481181   1.091407
    18  H    3.759989   4.295600   2.159928   2.490087   1.090099
    19  O    2.735921   2.653291   1.419384   1.995712   2.430097
                   16         17         18         19
    16  H    0.000000
    17  H    1.764920   0.000000
    18  H    1.772954   1.772271   0.000000
    19  O    2.754720   3.372312   2.648063   0.000000
 Stoichiometry    C5H12O2(3)
 Framework group  C1[X(C5H12O2)]
 Deg. of freedom    51
 Full point group                 C1      NOp   1
 Largest Abelian subgroup         C1      NOp   1
 Largest concise Abelian subgroup C1      NOp   1
                         Standard orientation:                         
 ---------------------------------------------------------------------
 Center     Atomic      Atomic             Coordinates (Angstroms)
 Number     Number       Type             X           Y           Z
 ---------------------------------------------------------------------
      1          1           0       -1.892959   -1.436922    0.806060
      2          6           0       -2.382428   -1.043893   -0.083635
      3          1           0       -2.041928   -1.610983   -0.947205
      4          1           0       -3.464134   -1.162758    0.029585
      5          6           0       -2.002493    0.409240   -0.293082
      6          1           0       -0.010555   -0.033752   -0.768132
      7          1           0       -2.254403    0.843921   -1.269639
      8          8           0       -2.280807    1.224240    0.685183
      9          1           0        3.037645    1.364945    0.620022
     10          6           0        2.157601    1.235683   -0.012637
     11          1           0        1.309229    1.712342    0.486053
     12          1           0        2.330585    1.746034   -0.959867
     13          6           0        1.868809   -0.239687   -0.251786
     14          1           0        2.727096   -0.692290   -0.753305
     15          6           0        1.611283   -0.986142    1.050064
     16          1           0        0.774944   -0.531139    1.587255
     17          1           0        2.485447   -0.950463    1.702548
     18          1           0        1.368611   -2.029643    0.848737
     19          8           0        0.795030   -0.408053   -1.164640
 ---------------------------------------------------------------------
 Rotational constants (GHZ):           3.3999888           1.1171839           1.0323716
 Standard basis: Aug-CC-pVTZ (5D, 7F)
 There are   685 symmetry adapted cartesian basis functions of A   symmetry.
 There are   598 symmetry adapted basis functions of A   symmetry.
   598 basis functions,   828 primitive gaussians,   685 cartesian basis functions
    30 alpha electrons       28 beta electrons
       nuclear repulsion energy       308.2573162918 Hartrees.
 NAtoms=   19 NActive=   19 NUniq=   19 SFac= 1.00D+00 NAtFMM=   60 NAOKFM=F Big=F
 Integral buffers will be    131072 words long.
 Raffenetti 2 integral format.
 Two-electron integral symmetry is turned on.
 Nuclear repulsion after empirical dispersion term =      308.2477231638 Hartrees.
 One-electron integrals computed using PRISM.
 NBasis=   598 RedAO= T EigKep=  5.89D-06  NBF=   598
 NBsUse=   598 1.00D-06 EigRej= -1.00D+00 NBFU=   598
 Lowest energy guess from the checkpoint file:  "Reverse-wb-opt.chk"
 B after Tr=     0.000000    0.000000    0.000000
         Rot=    0.999432   -0.033397    0.003920   -0.002045 Ang=  -3.86 deg.
 B after Tr=     0.000000    0.000000    0.000000
         Rot=    0.999444    0.032775   -0.003727    0.004793 Ang=   3.82 deg.
 Initial guess <Sx>= 0.0000 <Sy>= 0.0000 <Sz>= 1.0000 <S**2>= 2.0072 S= 1.0024
 Requested convergence on RMS density matrix=1.00D-08 within 128 cycles.
 Requested convergence on MAX density matrix=1.00D-06.
 Requested convergence on             energy=1.00D-06.
 No special actions if energy rises.
 SCF Done:  E(UwB97XD) =  -348.104556224     A.U. after   14 cycles
            NFock= 14  Conv=0.56D-08     -V/T= 2.0061
 <Sx>= 0.0000 <Sy>= 0.0000 <Sz>= 1.0000 <S**2>= 2.0072 S= 1.0024
 <L.S>=  0.00000000000    
 Annihilation of the first spin contaminant:
 S**2 before annihilation     2.0072,   after     2.0000
 Calling FoFJK, ICntrl=      2127 FMM=F ISym2X=0 I1Cent= 0 IOpClX= 1 NMat=1 NMatS=1 NMatT=0.
 ***** Axes restored to original set *****
 -------------------------------------------------------------------
 Center     Atomic                   Forces (Hartrees/Bohr)
 Number     Number              X              Y              Z
 -------------------------------------------------------------------
      1        1           0.000105888    0.000123007   -0.000059219
      2        6          -0.000330183   -0.000139366    0.000146614
      3        1          -0.000033729    0.000272780    0.000306702
      4        1           0.000428008    0.000082680   -0.000249724
      5        6          -0.001923439    0.001058607    0.001266169
      6        1           0.003562798   -0.000850085   -0.001485456
      7        1           0.000330527    0.000087852   -0.000107852
      8        8           0.000876364   -0.001525536   -0.000635462
      9        1          -0.000362473   -0.000017844   -0.000172784
     10        6           0.000156914    0.000085654   -0.000161291
     11        1           0.000209389   -0.000267077   -0.000132139
     12        1           0.000002628   -0.000047692    0.000425254
     13        6          -0.000547034    0.000106954   -0.000601672
     14        1          -0.000118812    0.000144575    0.000051202
     15        6          -0.000342621   -0.000174533   -0.000106919
     16        1          -0.000315358   -0.000144350    0.000013893
     17        1          -0.000331963   -0.000037989   -0.000287174
     18        1           0.000221552    0.000374764   -0.000022311
     19        8          -0.001588458    0.000867601    0.001812170
 -------------------------------------------------------------------
 Cartesian Forces:  Max     0.003562798 RMS     0.000780745

 GradGradGradGradGradGradGradGradGradGradGradGradGradGradGradGradGradGrad
 Berny optimization.
 Using GEDIIS/GDIIS optimizer.
 FormGI is forming the generalized inverse of G from B-inverse, IUseBI=4.
 Internal  Forces:  Max     0.003217357 RMS     0.000632574
 Search for a local minimum.
 Step number  10 out of a maximum of   94
 All quantities printed in internal units (Hartrees-Bohrs-Radians)
 Mixed Optimization -- En-DIIS/RFO-DIIS
 Update second derivatives using D2CorX and points    3    4    5    6    8
                                                      9    7   10
 ITU=  0 -1 -1  1  1  1  1  1  1  0
 Use linear search instead of GDIIS.
     Eigenvalues ---    0.00236   0.00268   0.00356   0.00398   0.00605
     Eigenvalues ---    0.01251   0.02362   0.04513   0.04688   0.05122
     Eigenvalues ---    0.05559   0.05574   0.05615   0.05646   0.05751
     Eigenvalues ---    0.05917   0.06347   0.07409   0.10478   0.11674
     Eigenvalues ---    0.13884   0.15949   0.15984   0.16000   0.16000
     Eigenvalues ---    0.16001   0.16003   0.16036   0.16153   0.16765
     Eigenvalues ---    0.17507   0.17940   0.20356   0.21309   0.29312
     Eigenvalues ---    0.29715   0.32317   0.33188   0.33707   0.33862
     Eigenvalues ---    0.33934   0.33977   0.34081   0.34194   0.34268
     Eigenvalues ---    0.34347   0.34420   0.35627   0.45650   0.57461
     Eigenvalues ---    0.87498
 RFO step:  Lambda=-1.54127406D-04 EMin= 2.36494521D-03
 Quartic linear search produced a step of -0.00857.
 Iteration  1 RMS(Cart)=  0.03631615 RMS(Int)=  0.00075382
 Iteration  2 RMS(Cart)=  0.00392718 RMS(Int)=  0.00000625
 Iteration  3 RMS(Cart)=  0.00000672 RMS(Int)=  0.00000485
 Iteration  4 RMS(Cart)=  0.00000000 RMS(Int)=  0.00000485
 Variable       Old X    -DE/DX   Delta X   Delta X   Delta X     New X
                                 (Linear)    (Quad)   (Total)
    R1        2.05764  -0.00002   0.00000   0.00060   0.00061   2.05825
    R2        2.05562  -0.00040   0.00000  -0.00012  -0.00012   2.05550
    R3        2.06753  -0.00046   0.00000  -0.00040  -0.00040   2.06714
    R4        2.86579  -0.00029  -0.00003   0.00207   0.00205   2.86784
    R5        3.95929   0.00062  -0.00010   0.02005   0.01995   3.97924
    R6        2.07532   0.00004  -0.00001   0.00132   0.00131   2.07663
    R7        2.46295  -0.00175  -0.00004   0.00229   0.00225   2.46520
    R8        1.83827  -0.00314  -0.00003  -0.00072  -0.00075   1.83752
    R9        2.06270  -0.00039  -0.00001   0.00038   0.00037   2.06307
   R10        2.06632  -0.00035   0.00000  -0.00028  -0.00028   2.06604
   R11        2.05939  -0.00042   0.00000   0.00002   0.00002   2.05941
   R12        2.87668  -0.00023   0.00002  -0.00162  -0.00159   2.87508
   R13        2.06407  -0.00019   0.00000  -0.00019  -0.00018   2.06389
   R14        2.87731  -0.00026   0.00002  -0.00140  -0.00138   2.87593
   R15        2.68225  -0.00167  -0.00003   0.00051   0.00048   2.68273
   R16        2.06583   0.00016   0.00001   0.00062   0.00063   2.06646
   R17        2.06246  -0.00044  -0.00001   0.00024   0.00024   2.06270
   R18        2.05999  -0.00042  -0.00001   0.00015   0.00014   2.06013
    A1        1.89630   0.00003  -0.00002   0.00091   0.00089   1.89719
    A2        1.89723   0.00021   0.00000   0.00128   0.00129   1.89852
    A3        1.92421  -0.00021  -0.00002  -0.00032  -0.00034   1.92386
    A4        1.91239   0.00004  -0.00001   0.00106   0.00104   1.91344
    A5        1.88754   0.00006   0.00001  -0.00059  -0.00059   1.88695
    A6        1.94560  -0.00013   0.00003  -0.00226  -0.00222   1.94338
    A7        1.63775   0.00040  -0.00015   0.00453   0.00437   1.64212
    A8        2.03154   0.00035   0.00009  -0.00126  -0.00119   2.03034
    A9        2.02865  -0.00025   0.00005  -0.00428  -0.00425   2.02440
   A10        1.67111  -0.00021  -0.00008   0.00657   0.00649   1.67760
   A11        2.10066  -0.00048  -0.00005   0.00084   0.00080   2.10146
   A12        1.95083   0.00017   0.00008  -0.00307  -0.00301   1.94782
   A13        2.86177   0.00133  -0.00036   0.02962   0.02926   2.89103
   A14        1.88554   0.00000  -0.00001   0.00044   0.00043   1.88597
   A15        1.89690  -0.00007   0.00000  -0.00004  -0.00004   1.89685
   A16        1.93776   0.00010   0.00002  -0.00113  -0.00111   1.93665
   A17        1.89170   0.00002   0.00000   0.00040   0.00040   1.89210
   A18        1.92511  -0.00016  -0.00002   0.00107   0.00105   1.92617
   A19        1.92564   0.00010   0.00002  -0.00069  -0.00068   1.92496
   A20        1.90146  -0.00024  -0.00001   0.00189   0.00188   1.90333
   A21        1.95294   0.00042   0.00000   0.00067   0.00066   1.95360
   A22        1.93855   0.00025   0.00001  -0.00094  -0.00093   1.93762
   A23        1.89900   0.00018   0.00001   0.00247   0.00247   1.90148
   A24        1.82348   0.00036   0.00005   0.00047   0.00052   1.82400
   A25        1.94312  -0.00096  -0.00005  -0.00434  -0.00439   1.93873
   A26        1.92357   0.00010  -0.00002   0.00187   0.00185   1.92541
   A27        1.93870  -0.00007   0.00003  -0.00136  -0.00133   1.93737
   A28        1.92734  -0.00004   0.00000  -0.00108  -0.00108   1.92626
   A29        1.88113   0.00008   0.00002   0.00021   0.00023   1.88136
   A30        1.89533  -0.00008  -0.00003   0.00067   0.00065   1.89598
   A31        1.89654   0.00001   0.00000  -0.00026  -0.00027   1.89627
   A32        1.89516  -0.00322  -0.00010  -0.01325  -0.01334   1.88182
    D1        1.19726  -0.00013   0.00021   0.00351   0.00372   1.20098
    D2        2.91392  -0.00012   0.00005   0.01304   0.01309   2.92701
    D3       -1.01423   0.00029   0.00035   0.00142   0.00178  -1.01245
    D4       -0.87374  -0.00009   0.00023   0.00295   0.00319  -0.87055
    D5        0.84291  -0.00007   0.00008   0.01248   0.01255   0.85547
    D6       -3.08524   0.00033   0.00038   0.00086   0.00125  -3.08399
    D7       -2.97713  -0.00009   0.00022   0.00341   0.00363  -2.97350
    D8       -1.26048  -0.00008   0.00007   0.01294   0.01300  -1.24748
    D9        1.09455   0.00033   0.00036   0.00133   0.00170   1.09625
   D10        0.90953   0.00019  -0.00017  -0.04315  -0.04332   0.86622
   D11       -1.13320  -0.00020  -0.00023  -0.04338  -0.04362  -1.17682
   D12        3.06592  -0.00004  -0.00025  -0.04473  -0.04498   3.02094
   D13       -2.75060   0.00053  -0.00141   0.08044   0.07902  -2.67158
   D14       -1.05581  -0.00003  -0.00006  -0.00341  -0.00346  -1.05928
   D15        1.04466   0.00030  -0.00005   0.00136   0.00131   1.04597
   D16       -3.05512  -0.00045  -0.00012  -0.00455  -0.00467  -3.05979
   D17        3.13780   0.00000  -0.00004  -0.00392  -0.00397   3.13383
   D18       -1.04490   0.00034  -0.00004   0.00084   0.00080  -1.04410
   D19        1.13850  -0.00042  -0.00010  -0.00507  -0.00517   1.13332
   D20        1.04834   0.00002  -0.00003  -0.00467  -0.00470   1.04364
   D21       -3.13437   0.00035  -0.00003   0.00010   0.00007  -3.13430
   D22       -0.95097  -0.00041  -0.00009  -0.00581  -0.00591  -0.95687
   D23        1.00839   0.00010   0.00037   0.00384   0.00421   1.01261
   D24       -1.07527  -0.00003   0.00035   0.00324   0.00358  -1.07169
   D25        3.10247   0.00004   0.00033   0.00518   0.00551   3.10798
   D26        3.11030   0.00018   0.00036   0.00827   0.00863   3.11893
   D27        1.02664   0.00006   0.00034   0.00766   0.00800   1.03464
   D28       -1.07881   0.00012   0.00032   0.00961   0.00993  -1.06888
   D29       -1.17248   0.00019   0.00040   0.00788   0.00827  -1.16420
   D30        3.02705   0.00006   0.00037   0.00727   0.00764   3.03469
   D31        0.92160   0.00013   0.00036   0.00922   0.00957   0.93117
   D32       -1.10856  -0.00006   0.00008  -0.00409  -0.00402  -1.11258
   D33        3.12716  -0.00010   0.00006  -0.00613  -0.00607   3.12109
   D34        1.08034  -0.00004   0.00005  -0.00718  -0.00713   1.07321
         Item               Value     Threshold  Converged?
 Maximum Force            0.003217     0.000450     NO 
 RMS     Force            0.000633     0.000300     NO 
 Maximum Displacement     0.119273     0.001800     NO 
 RMS     Displacement     0.040025     0.001200     NO 
 Predicted change in Energy=-7.821117D-05
 GradGradGradGradGradGradGradGradGradGradGradGradGradGradGradGradGradGrad

                          Input orientation:                          
 ---------------------------------------------------------------------
 Center     Atomic      Atomic             Coordinates (Angstroms)
 Number     Number       Type             X           Y           Z
 ---------------------------------------------------------------------
      1          1           0       -1.828167   -1.053627    1.098728
      2          6           0       -2.345148   -0.901987    0.152132
      3          1           0       -2.056970   -1.695569   -0.533672
      4          1           0       -3.423770   -0.943197    0.329479
      5          6           0       -1.936599    0.424133   -0.462352
      6          1           0        0.030520   -0.202349   -0.877126
      7          1           0       -2.230495    0.587701   -1.508517
      8          8           0       -2.152013    1.483214    0.268225
      9          1           0        3.086430    1.445443    0.140060
     10          6           0        2.211468    1.174568   -0.454031
     11          1           0        1.367684    1.778372   -0.109417
     12          1           0        2.407861    1.421237   -1.497212
     13          6           0        1.894999   -0.306856   -0.312694
     14          1           0        2.747269   -0.889131   -0.669635
     15          6           0        1.604096   -0.690781    1.130940
     16          1           0        0.767378   -0.103238    1.518873
     17          1           0        2.469405   -0.500231    1.768414
     18          1           0        1.347815   -1.748279    1.198030
     19          8           0        0.824918   -0.682632   -1.166565
 ---------------------------------------------------------------------
                    Distance matrix (angstroms):
                    1          2          3          4          5
     1  H    0.000000
     2  C    1.089178   0.000000
     3  H    1.768946   1.087725   0.000000
     4  H    1.774793   1.093881   1.783041   0.000000
     5  C    2.152325   1.517596   2.124315   2.169854   0.000000
     6  H    2.843130   2.681914   2.589456   3.733212   2.105724
     7  H    3.107016   2.233846   2.488726   2.673160   1.098904
     8  O    2.688898   2.395821   3.279746   2.740181   1.304530
     9  H    5.596218   5.917146   6.064193   6.937160   5.161085
    10  C    4.867706   5.044033   5.144278   6.070810   4.215410
    11  H    4.437712   4.586704   4.896582   5.527893   3.588428
    12  H    5.550476   5.541552   5.529702   6.552501   4.575968
    13  C    4.051140   4.306866   4.194689   5.395055   3.903573
    14  H    4.908032   5.158312   4.873350   6.251630   4.868906
    15  C    3.451539   4.074212   4.145352   5.097597   4.039571
    16  H    2.795820   3.491962   3.837369   4.436881   3.393356
    17  H    4.384501   5.094478   5.216944   6.082456   5.024305
    18  H    3.252578   3.930406   3.820226   4.916357   4.273595
    19  O    3.508282   3.440407   3.119596   4.511917   3.057257
                    6          7          8          9         10
     6  H    0.000000
     7  H    2.476897   0.000000
     8  O    2.986034   1.991209   0.000000
     9  H    3.617799   5.632337   5.240146   0.000000
    10  C    2.613704   4.602976   4.433608   1.091730   0.000000
    11  H    2.510108   4.040058   3.552182   1.768380   1.093302
    12  H    2.944875   4.712669   4.890097   1.772485   1.089791
    13  C    1.950843   4.387473   4.463196   2.166805   1.521429
    14  H    2.809884   5.259552   5.523636   2.494168   2.142994
    15  C    2.597506   4.827560   4.424803   2.782554   2.522015
    16  H    2.508704   4.316217   3.550181   3.110875   2.758720
    17  H    3.610510   5.831890   5.248059   2.611112   2.794771
    18  H    2.903694   5.058310   4.853439   3.787075   3.466732
    19  O    0.972376   3.326593   3.951154   3.369036   2.424751
                   11         12         13         14         15
    11  H    0.000000
    12  H    1.770731   0.000000
    13  C    2.160453   2.156946   0.000000
    14  H    3.054942   2.477475   1.092161   0.000000
    15  C    2.773282   3.466099   1.521874   2.142021   0.000000
    16  H    2.559717   3.756591   2.160469   3.054041   1.093525
    17  H    3.151519   3.789478   2.167567   2.484459   1.091532
    18  H    3.761260   4.293467   2.158563   2.486921   1.090176
    19  O    2.732891   2.653544   1.419639   1.996250   2.426049
                   16         17         18         19
    16  H    0.000000
    17  H    1.765438   0.000000
    18  H    1.773699   1.772266   0.000000
    19  O    2.747832   3.369230   2.645814   0.000000
 Stoichiometry    C5H12O2(3)
 Framework group  C1[X(C5H12O2)]
 Deg. of freedom    51
 Full point group                 C1      NOp   1
 Largest Abelian subgroup         C1      NOp   1
 Largest concise Abelian subgroup C1      NOp   1
                         Standard orientation:                         
 ---------------------------------------------------------------------
 Center     Atomic      Atomic             Coordinates (Angstroms)
 Number     Number       Type             X           Y           Z
 ---------------------------------------------------------------------
      1          1           0       -1.863432   -1.418502    0.825778
      2          6           0       -2.364263   -1.042277   -0.065251
      3          1           0       -2.036106   -1.625934   -0.922457
      4          1           0       -3.444629   -1.154765    0.064101
      5          6           0       -1.984880    0.406938   -0.308031
      6          1           0        0.009751   -0.042436   -0.811603
      7          1           0       -2.261004    0.825845   -1.285713
      8          8           0       -2.249756    1.237481    0.662452
      9          1           0        2.988780    1.365914    0.681851
     10          6           0        2.136022    1.234473    0.012971
     11          1           0        1.266139    1.708245    0.475737
     12          1           0        2.347109    1.745270   -0.926269
     13          6           0        1.863890   -0.241150   -0.238482
     14          1           0        2.741835   -0.690746   -0.707408
     15          6           0        1.554021   -0.989641    1.049867
     16          1           0        0.690773   -0.542510    1.550541
     17          1           0        2.398748   -0.947181    1.739849
     18          1           0        1.330148   -2.035095    0.836820
     19          8           0        0.825150   -0.412252   -1.190910
 ---------------------------------------------------------------------
 Rotational constants (GHZ):           3.3764616           1.1358842           1.0483552
 Standard basis: Aug-CC-pVTZ (5D, 7F)
 There are   685 symmetry adapted cartesian basis functions of A   symmetry.
 There are   598 symmetry adapted basis functions of A   symmetry.
   598 basis functions,   828 primitive gaussians,   685 cartesian basis functions
    30 alpha electrons       28 beta electrons
       nuclear repulsion energy       308.9493914014 Hartrees.
 NAtoms=   19 NActive=   19 NUniq=   19 SFac= 1.00D+00 NAtFMM=   60 NAOKFM=F Big=F
 Integral buffers will be    131072 words long.
 Raffenetti 2 integral format.
 Two-electron integral symmetry is turned on.
 Nuclear repulsion after empirical dispersion term =      308.9396491654 Hartrees.
 One-electron integrals computed using PRISM.
 NBasis=   598 RedAO= T EigKep=  5.88D-06  NBF=   598
 NBsUse=   598 1.00D-06 EigRej= -1.00D+00 NBFU=   598
 Initial guess from the checkpoint file:  "Reverse-wb-opt.chk"
 B after Tr=     0.000000    0.000000    0.000000
         Rot=    0.999992    0.001487    0.003444    0.001162 Ang=   0.45 deg.
 Initial guess <Sx>= 0.0000 <Sy>= 0.0000 <Sz>= 1.0000 <S**2>= 2.0073 S= 1.0024
 ExpMin= 2.53D-02 ExpMax= 1.53D+04 ExpMxC= 5.22D+02 IAcc=3 IRadAn=         7 AccDes= 0.00D+00
 Harris functional with IExCor= 4639 and IRadAn=       7 diagonalized for initial guess.
 HarFok:  IExCor= 4639 AccDes= 0.00D+00 IRadAn=         7 IDoV= 1 UseB2=F ITyADJ=14
 ICtDFT=  3500011 ScaDFX=  1.000000  1.000000  1.000000  1.000000
 FoFCou: FMM=F IPFlag=           0 FMFlag=      100000 FMFlg1=           0
         NFxFlg=           0 DoJE=T BraDBF=F KetDBF=T FulRan=T
         wScrn=  0.000000 ICntrl=       500 IOpCl=  0 I1Cent=   200000004 NGrid=           0
         NMat0=    1 NMatS0=      1 NMatT0=    0 NMatD0=    1 NMtDS0=    0 NMtDT0=    0
 Petite list used in FoFCou.
 Requested convergence on RMS density matrix=1.00D-08 within 128 cycles.
 Requested convergence on MAX density matrix=1.00D-06.
 Requested convergence on             energy=1.00D-06.
 No special actions if energy rises.
 SCF Done:  E(UwB97XD) =  -348.104675983     A.U. after   15 cycles
            NFock= 15  Conv=0.37D-08     -V/T= 2.0061
 <Sx>= 0.0000 <Sy>= 0.0000 <Sz>= 1.0000 <S**2>= 2.0072 S= 1.0024
 <L.S>=  0.00000000000    
 Annihilation of the first spin contaminant:
 S**2 before annihilation     2.0072,   after     2.0000
 Calling FoFJK, ICntrl=      2127 FMM=F ISym2X=0 I1Cent= 0 IOpClX= 1 NMat=1 NMatS=1 NMatT=0.
 ***** Axes restored to original set *****
 -------------------------------------------------------------------
 Center     Atomic                   Forces (Hartrees/Bohr)
 Number     Number              X              Y              Z
 -------------------------------------------------------------------
      1        1          -0.000025386    0.000100655   -0.000290439
      2        6           0.000118864    0.000300154   -0.000020562
      3        1          -0.000065167    0.000148739    0.000338362
      4        1           0.000387769   -0.000070353   -0.000188339
      5        6          -0.002721701    0.001792325    0.001853027
      6        1           0.002729159   -0.001081753   -0.002128282
      7        1           0.000643887   -0.000111354    0.000130848
      8        8           0.001312721   -0.002301333   -0.001233674
      9        1          -0.000443231    0.000070724   -0.000270670
     10        6           0.000744216    0.000295075   -0.000201077
     11        1           0.000150380   -0.000290971   -0.000076621
     12        1          -0.000033882    0.000036418    0.000442408
     13        6          -0.000953791   -0.000325000   -0.000829119
     14        1           0.000028929    0.000197915    0.000250762
     15        6           0.000347597   -0.000422850    0.000416643
     16        1          -0.000084432   -0.000144976   -0.000209061
     17        1          -0.000457483   -0.000088858   -0.000145930
     18        1           0.000119887    0.000447997    0.000077511
     19        8          -0.001798337    0.001447445    0.002084213
 -------------------------------------------------------------------
 Cartesian Forces:  Max     0.002729159 RMS     0.000940973

 GradGradGradGradGradGradGradGradGradGradGradGradGradGradGradGradGradGrad
 Berny optimization.
 Using GEDIIS/GDIIS optimizer.
 FormGI is forming the generalized inverse of G from B-inverse, IUseBI=4.
 Internal  Forces:  Max     0.003006439 RMS     0.000543043
 Search for a local minimum.
 Step number  11 out of a maximum of   94
 All quantities printed in internal units (Hartrees-Bohrs-Radians)
 Mixed Optimization -- En-DIIS/RFO-DIIS
 Swapping is turned off.
 Update second derivatives using D2CorX and points    4    5    6    8    9
                                                      7   10   11
 DE= -1.20D-04 DEPred=-7.82D-05 R= 1.53D+00
 TightC=F SS=  1.41D+00  RLast= 1.22D-01 DXNew= 1.6286D-01 3.6663D-01
 Trust test= 1.53D+00 RLast= 1.22D-01 DXMaxT set to 1.63D-01
 ITU=  1  0 -1 -1  1  1  1  1  1  1  0
     Eigenvalues ---    0.00152   0.00227   0.00355   0.00391   0.00465
     Eigenvalues ---    0.01244   0.02186   0.04493   0.04698   0.05296
     Eigenvalues ---    0.05568   0.05588   0.05622   0.05633   0.05869
     Eigenvalues ---    0.06094   0.06256   0.07420   0.10249   0.10696
     Eigenvalues ---    0.12636   0.15934   0.15995   0.16000   0.16000
     Eigenvalues ---    0.16002   0.16029   0.16079   0.16152   0.16765
     Eigenvalues ---    0.17606   0.17920   0.20311   0.20881   0.29310
     Eigenvalues ---    0.29902   0.32607   0.33353   0.33711   0.33872
     Eigenvalues ---    0.33930   0.33982   0.34085   0.34195   0.34280
     Eigenvalues ---    0.34336   0.34498   0.35425   0.44988   0.55395
     Eigenvalues ---    0.90409
 En-DIIS/RFO-DIIS/Sim-DIIS IScMMF=       -3 using points:    11   10
 RFO step:  Lambda=-1.84248571D-04.
 DidBck=F Rises=F RFO-DIIS coefs:    3.00000   -2.00000
 Iteration  1 RMS(Cart)=  0.05278241 RMS(Int)=  0.00310781
 Iteration  2 RMS(Cart)=  0.01616502 RMS(Int)=  0.00020565
 Iteration  3 RMS(Cart)=  0.00056385 RMS(Int)=  0.00001563
 Iteration  4 RMS(Cart)=  0.00000086 RMS(Int)=  0.00001563
 Variable       Old X    -DE/DX   Delta X   Delta X   Delta X     New X
                                 (Linear)    (Quad)   (Total)
    R1        2.05825  -0.00028   0.00122  -0.00177  -0.00056   2.05769
    R2        2.05550  -0.00034  -0.00024  -0.00059  -0.00083   2.05467
    R3        2.06714  -0.00041  -0.00079  -0.00071  -0.00150   2.06563
    R4        2.86784  -0.00060   0.00409  -0.00346   0.00063   2.86847
    R5        3.97924   0.00040   0.03990  -0.02056   0.01934   3.99858
    R6        2.07663  -0.00031   0.00262  -0.00219   0.00042   2.07705
    R7        2.46520  -0.00278   0.00451  -0.00407   0.00044   2.46565
    R8        1.83752  -0.00301  -0.00150  -0.00220  -0.00370   1.83383
    R9        2.06307  -0.00048   0.00075  -0.00138  -0.00064   2.06244
   R10        2.06604  -0.00030  -0.00055  -0.00053  -0.00108   2.06496
   R11        2.05941  -0.00042   0.00003  -0.00088  -0.00085   2.05856
   R12        2.87508   0.00020  -0.00319   0.00013  -0.00306   2.87202
   R13        2.06389  -0.00016  -0.00037  -0.00063  -0.00100   2.06289
   R14        2.87593   0.00020  -0.00276  -0.00004  -0.00280   2.87312
   R15        2.68273  -0.00083   0.00096  -0.00086   0.00010   2.68283
   R16        2.06646  -0.00009   0.00126  -0.00163  -0.00037   2.06609
   R17        2.06270  -0.00046   0.00047  -0.00108  -0.00061   2.06209
   R18        2.06013  -0.00046   0.00029  -0.00109  -0.00080   2.05933
    A1        1.89719  -0.00006   0.00178  -0.00081   0.00097   1.89816
    A2        1.89852   0.00010   0.00257  -0.00030   0.00227   1.90078
    A3        1.92386  -0.00020  -0.00068  -0.00042  -0.00111   1.92276
    A4        1.91344  -0.00011   0.00209  -0.00092   0.00116   1.91460
    A5        1.88695   0.00019  -0.00117   0.00079  -0.00038   1.88657
    A6        1.94338   0.00007  -0.00445   0.00160  -0.00285   1.94052
    A7        1.64212   0.00022   0.00875  -0.00276   0.00599   1.64811
    A8        2.03034   0.00029  -0.00238   0.00200  -0.00047   2.02987
    A9        2.02440   0.00004  -0.00850   0.00371  -0.00483   2.01956
   A10        1.67760  -0.00024   0.01298  -0.00429   0.00868   1.68628
   A11        2.10146  -0.00062   0.00160  -0.00659  -0.00498   2.09648
   A12        1.94782   0.00020  -0.00602   0.00457  -0.00151   1.94631
   A13        2.89103   0.00102   0.05852   0.00471   0.06323   2.95426
   A14        1.88597  -0.00003   0.00085  -0.00015   0.00070   1.88667
   A15        1.89685  -0.00017  -0.00009   0.00029   0.00020   1.89705
   A16        1.93665   0.00028  -0.00222   0.00116  -0.00107   1.93558
   A17        1.89210   0.00001   0.00079  -0.00011   0.00068   1.89278
   A18        1.92617  -0.00032   0.00211  -0.00213  -0.00002   1.92614
   A19        1.92496   0.00021  -0.00136   0.00093  -0.00043   1.92453
   A20        1.90333  -0.00021   0.00375  -0.00181   0.00194   1.90527
   A21        1.95360   0.00025   0.00132  -0.00126   0.00004   1.95364
   A22        1.93762   0.00012  -0.00186   0.00023  -0.00164   1.93598
   A23        1.90148   0.00000   0.00495  -0.00294   0.00201   1.90348
   A24        1.82400   0.00028   0.00104   0.00053   0.00159   1.82559
   A25        1.93873  -0.00044  -0.00878   0.00514  -0.00364   1.93509
   A26        1.92541  -0.00025   0.00369  -0.00340   0.00029   1.92570
   A27        1.93737   0.00025  -0.00266   0.00191  -0.00075   1.93662
   A28        1.92626   0.00012  -0.00216   0.00122  -0.00094   1.92531
   A29        1.88136   0.00004   0.00046  -0.00025   0.00021   1.88157
   A30        1.89598  -0.00004   0.00129  -0.00022   0.00107   1.89705
   A31        1.89627  -0.00013  -0.00053   0.00072   0.00019   1.89646
   A32        1.88182  -0.00115  -0.02668   0.01273  -0.01395   1.86786
    D1        1.20098  -0.00016   0.00744  -0.00432   0.00311   1.20409
    D2        2.92701  -0.00028   0.02617  -0.01027   0.01589   2.94290
    D3       -1.01245   0.00043   0.00356   0.00375   0.00733  -1.00512
    D4       -0.87055  -0.00009   0.00637  -0.00357   0.00280  -0.86776
    D5        0.85547  -0.00021   0.02511  -0.00952   0.01558   0.87105
    D6       -3.08399   0.00050   0.00250   0.00450   0.00702  -3.07697
    D7       -2.97350  -0.00012   0.00727  -0.00392   0.00334  -2.97016
    D8       -1.24748  -0.00024   0.02601  -0.00987   0.01612  -1.23135
    D9        1.09625   0.00047   0.00339   0.00415   0.00756   1.10381
   D10        0.86622   0.00010  -0.08663  -0.02468  -0.11127   0.75495
   D11       -1.17682  -0.00020  -0.08724  -0.02570  -0.11299  -1.28980
   D12        3.02094   0.00002  -0.08997  -0.02523  -0.11519   2.90575
   D13       -2.67158   0.00047   0.15805   0.01255   0.17060  -2.50098
   D14       -1.05928   0.00001  -0.00693   0.00399  -0.00295  -1.06222
   D15        1.04597   0.00003   0.00261  -0.00171   0.00090   1.04687
   D16       -3.05979  -0.00027  -0.00934   0.00427  -0.00507  -3.06486
   D17        3.13383   0.00007  -0.00794   0.00482  -0.00312   3.13071
   D18       -1.04410   0.00009   0.00160  -0.00088   0.00073  -1.04337
   D19        1.13332  -0.00022  -0.01035   0.00510  -0.00525   1.12808
   D20        1.04364   0.00012  -0.00940   0.00573  -0.00368   1.03996
   D21       -3.13430   0.00014   0.00014   0.00003   0.00017  -3.13413
   D22       -0.95687  -0.00016  -0.01181   0.00601  -0.00580  -0.96268
   D23        1.01261   0.00016   0.00843  -0.00721   0.00122   1.01382
   D24       -1.07169   0.00011   0.00716  -0.00591   0.00125  -1.07043
   D25        3.10798   0.00003   0.01102  -0.00889   0.00214   3.11012
   D26        3.11893   0.00006   0.01727  -0.01225   0.00502   3.12396
   D27        1.03464   0.00001   0.01600  -0.01095   0.00506   1.03970
   D28       -1.06888  -0.00007   0.01987  -0.01393   0.00594  -1.06293
   D29       -1.16420   0.00015   0.01655  -0.01046   0.00608  -1.15812
   D30        3.03469   0.00010   0.01528  -0.00916   0.00612   3.04081
   D31        0.93117   0.00002   0.01915  -0.01214   0.00700   0.93817
   D32       -1.11258  -0.00011  -0.00803  -0.00435  -0.01239  -1.12497
   D33        3.12109  -0.00008  -0.01214  -0.00263  -0.01476   3.10632
   D34        1.07321  -0.00002  -0.01425  -0.00200  -0.01624   1.05697
         Item               Value     Threshold  Converged?
 Maximum Force            0.003006     0.000450     NO 
 RMS     Force            0.000543     0.000300     NO 
 Maximum Displacement     0.195417     0.001800     NO 
 RMS     Displacement     0.068592     0.001200     NO 
 Predicted change in Energy=-9.846926D-05
 GradGradGradGradGradGradGradGradGradGradGradGradGradGradGradGradGradGrad

                          Input orientation:                          
 ---------------------------------------------------------------------
 Center     Atomic      Atomic             Coordinates (Angstroms)
 Number     Number       Type             X           Y           Z
 ---------------------------------------------------------------------
      1          1           0       -1.741910   -1.020780    1.124322
      2          6           0       -2.293591   -0.884677    0.195456
      3          1           0       -2.044232   -1.698010   -0.481668
      4          1           0       -3.364519   -0.902183    0.413734
      5          6           0       -1.889970    0.420328   -0.466486
      6          1           0        0.059873   -0.240473   -0.955092
      7          1           0       -2.235483    0.569915   -1.499115
      8          8           0       -2.055588    1.495444    0.254003
      9          1           0        3.019103    1.466501    0.198411
     10          6           0        2.181481    1.181108   -0.440400
     11          1           0        1.308147    1.762541   -0.134981
     12          1           0        2.424297    1.439081   -1.470523
     13          6           0        1.893271   -0.306591   -0.324172
     14          1           0        2.773090   -0.868111   -0.643986
     15          6           0        1.539037   -0.706978    1.099134
     16          1           0        0.669656   -0.142788    1.447326
     17          1           0        2.365995   -0.499674    1.780240
     18          1           0        1.306842   -1.770662    1.146220
     19          8           0        0.871180   -0.697200   -1.228761
 ---------------------------------------------------------------------
                    Distance matrix (angstroms):
                    1          2          3          4          5
     1  H    0.000000
     2  C    1.088884   0.000000
     3  H    1.768966   1.087285   0.000000
     4  H    1.775348   1.093087   1.782762   0.000000
     5  C    2.151600   1.517931   2.124002   2.167514   0.000000
     6  H    2.859941   2.697693   2.603037   3.746732   2.115958
     7  H    3.107466   2.234006   2.493043   2.664730   1.099126
     8  O    2.680902   2.392708   3.277117   2.736317   1.304764
     9  H    5.450792   5.809713   6.009494   6.812317   5.063158
    10  C    4.763367   4.969713   5.113480   5.985630   4.142002
    11  H    4.316894   4.482128   4.830534   5.407001   3.484162
    12  H    5.490120   5.516684   5.548598   6.522449   4.545200
    13  C    3.977781   4.258405   4.179089   5.342620   3.855072
    14  H    4.851334   5.135776   4.890979   6.228176   4.841043
    15  C    3.296016   3.941732   4.039914   4.955072   3.934473
    16  H    2.586669   3.301274   3.674905   4.233151   3.245221
    17  H    4.192453   4.936751   5.099249   5.904925   4.899736
    18  H    3.139696   3.827798   3.726258   4.807536   4.197721
    19  O    3.531281   3.475531   3.171656   4.547631   3.074716
                    6          7          8          9         10
     6  H    0.000000
     7  H    2.494263   0.000000
     8  O    2.991738   1.990575   0.000000
     9  H    3.605743   5.594295   5.075079   0.000000
    10  C    2.605192   4.583012   4.305085   1.091394   0.000000
    11  H    2.498567   3.980017   3.396670   1.768095   1.092729
    12  H    2.945688   4.740233   4.800681   1.771973   1.089341
    13  C    1.940047   4.381251   4.378939   2.164359   1.519810
    14  H    2.802189   5.280621   5.450588   2.494107   2.142602
    15  C    2.573986   4.756927   4.299563   2.779552   2.519478
    16  H    2.480522   4.198725   3.396290   3.109582   2.757141
    17  H    3.587119   5.750807   5.085302   2.606641   2.791113
    18  H    2.883040   5.002415   4.771733   3.782778   3.463423
    19  O    0.970419   3.366010   3.946168   3.366303   2.422074
                   11         12         13         14         15
    11  H    0.000000
    12  H    1.770336   0.000000
    13  C    2.158581   2.154875   0.000000
    14  H    3.053763   2.475471   1.091634   0.000000
    15  C    2.770357   3.463004   1.520392   2.141803   0.000000
    16  H    2.557665   3.754320   2.159229   3.053541   1.093330
    17  H    3.147178   3.785450   2.165478   2.485627   1.091209
    18  H    3.758325   4.289348   2.156259   2.483812   1.089750
    19  O    2.727200   2.652229   1.419693   1.997106   2.421823
                   16         17         18         19
    16  H    0.000000
    17  H    1.765153   0.000000
    18  H    1.773878   1.771778   0.000000
    19  O    2.740333   3.365646   2.642472   0.000000
 Stoichiometry    C5H12O2(3)
 Framework group  C1[X(C5H12O2)]
 Deg. of freedom    51
 Full point group                 C1      NOp   1
 Largest Abelian subgroup         C1      NOp   1
 Largest concise Abelian subgroup C1      NOp   1
                         Standard orientation:                         
 ---------------------------------------------------------------------
 Center     Atomic      Atomic             Coordinates (Angstroms)
 Number     Number       Type             X           Y           Z
 ---------------------------------------------------------------------
      1          1           0       -1.809407   -1.385624    0.854921
      2          6           0       -2.332623   -1.035558   -0.033542
      3          1           0       -2.032156   -1.647922   -0.880252
      4          1           0       -3.409302   -1.133033    0.128013
      5          6           0       -1.950885    0.402751   -0.332969
      6          1           0        0.036247   -0.067586   -0.887376
      7          1           0       -2.265014    0.796776   -1.309773
      8          8           0       -2.178160    1.259759    0.624263
      9          1           0        2.893407    1.369147    0.778101
     10          6           0        2.088839    1.231848    0.053560
     11          1           0        1.186039    1.697261    0.456549
     12          1           0        2.358551    1.744497   -0.868997
     13          6           0        1.847673   -0.244366   -0.215611
     14          1           0        2.756774   -0.686750   -0.627312
     15          6           0        1.457799   -0.995686    1.047365
     16          1           0        0.558041   -0.557542    1.487633
     17          1           0        2.252902   -0.944795    1.792992
     18          1           0        1.260529   -2.042809    0.818951
     19          8           0        0.871731   -0.421704   -1.231296
 ---------------------------------------------------------------------
 Rotational constants (GHZ):           3.3409449           1.1755205           1.0822245
 Standard basis: Aug-CC-pVTZ (5D, 7F)
 There are   685 symmetry adapted cartesian basis functions of A   symmetry.
 There are   598 symmetry adapted basis functions of A   symmetry.
   598 basis functions,   828 primitive gaussians,   685 cartesian basis functions
    30 alpha electrons       28 beta electrons
       nuclear repulsion energy       310.5652174448 Hartrees.
 NAtoms=   19 NActive=   19 NUniq=   19 SFac= 1.00D+00 NAtFMM=   60 NAOKFM=F Big=F
 Integral buffers will be    131072 words long.
 Raffenetti 2 integral format.
 Two-electron integral symmetry is turned on.
 Nuclear repulsion after empirical dispersion term =      310.5551638816 Hartrees.
 One-electron integrals computed using PRISM.
 NBasis=   598 RedAO= T EigKep=  5.84D-06  NBF=   598
 NBsUse=   598 1.00D-06 EigRej= -1.00D+00 NBFU=   598
 Initial guess from the checkpoint file:  "Reverse-wb-opt.chk"
 B after Tr=     0.000000    0.000000    0.000000
         Rot=    0.999978    0.002806    0.005422    0.002410 Ang=   0.75 deg.
 Initial guess <Sx>= 0.0000 <Sy>= 0.0000 <Sz>= 1.0000 <S**2>= 2.0073 S= 1.0024
 ExpMin= 2.53D-02 ExpMax= 1.53D+04 ExpMxC= 5.22D+02 IAcc=3 IRadAn=         7 AccDes= 0.00D+00
 Harris functional with IExCor= 4639 and IRadAn=       7 diagonalized for initial guess.
 HarFok:  IExCor= 4639 AccDes= 0.00D+00 IRadAn=         7 IDoV= 1 UseB2=F ITyADJ=14
 ICtDFT=  3500011 ScaDFX=  1.000000  1.000000  1.000000  1.000000
 FoFCou: FMM=F IPFlag=           0 FMFlag=      100000 FMFlg1=           0
         NFxFlg=           0 DoJE=T BraDBF=F KetDBF=T FulRan=T
         wScrn=  0.000000 ICntrl=       500 IOpCl=  0 I1Cent=   200000004 NGrid=           0
         NMat0=    1 NMatS0=      1 NMatT0=    0 NMatD0=    1 NMtDS0=    0 NMtDT0=    0
 Petite list used in FoFCou.
 Requested convergence on RMS density matrix=1.00D-08 within 128 cycles.
 Requested convergence on MAX density matrix=1.00D-06.
 Requested convergence on             energy=1.00D-06.
 No special actions if energy rises.
 SCF Done:  E(UwB97XD) =  -348.104783636     A.U. after   15 cycles
            NFock= 15  Conv=0.68D-08     -V/T= 2.0060
 <Sx>= 0.0000 <Sy>= 0.0000 <Sz>= 1.0000 <S**2>= 2.0072 S= 1.0024
 <L.S>=  0.00000000000    
 Annihilation of the first spin contaminant:
 S**2 before annihilation     2.0072,   after     2.0000
 Calling FoFJK, ICntrl=      2127 FMM=F ISym2X=0 I1Cent= 0 IOpClX= 1 NMat=1 NMatS=1 NMatT=0.
 ***** Axes restored to original set *****
 -------------------------------------------------------------------
 Center     Atomic                   Forces (Hartrees/Bohr)
 Number     Number              X              Y              Z
 -------------------------------------------------------------------
      1        1          -0.000114816   -0.000075582   -0.000163752
      2        6           0.000500797    0.000725225   -0.000396528
      3        1          -0.000064827   -0.000197421    0.000217004
      4        1          -0.000011390   -0.000320740    0.000023182
      5        6          -0.003039663    0.002124989    0.002089809
      6        1           0.000914651   -0.000455059   -0.002409949
      7        1           0.000839925   -0.000246381    0.000106022
      8        8           0.001485074   -0.002338215   -0.001421922
      9        1          -0.000234891    0.000272195   -0.000186820
     10        6           0.001245627    0.000656259   -0.000148167
     11        1          -0.000061151   -0.000095214    0.000026143
     12        1          -0.000011846    0.000187779    0.000183448
     13        6          -0.001146819   -0.000760406   -0.001280996
     14        1           0.000314483    0.000063043    0.000256920
     15        6           0.000882518   -0.000623078    0.001021318
     16        1           0.000005420    0.000003285   -0.000153895
     17        1          -0.000370324   -0.000101491    0.000107088
     18        1          -0.000063855    0.000181592    0.000229082
     19        8          -0.001068910    0.000999221    0.001902011
 -------------------------------------------------------------------
 Cartesian Forces:  Max     0.003039663 RMS     0.000944184

 GradGradGradGradGradGradGradGradGradGradGradGradGradGradGradGradGradGrad
 Berny optimization.
 Using GEDIIS/GDIIS optimizer.
 FormGI is forming the generalized inverse of G from B-inverse, IUseBI=4.
 Internal  Forces:  Max     0.002900294 RMS     0.000504846
 Search for a local minimum.
 Step number  12 out of a maximum of   94
 All quantities printed in internal units (Hartrees-Bohrs-Radians)
 Mixed Optimization -- En-DIIS/RFO-DIIS
 Swapping is turned off.
 Update second derivatives using D2CorX and points    6    8    9    7   10
                                                     11   12
 DE= -1.08D-04 DEPred=-9.85D-05 R= 1.09D+00
 TightC=F SS=  1.41D+00  RLast= 2.72D-01 DXNew= 2.7390D-01 8.1748D-01
 Trust test= 1.09D+00 RLast= 2.72D-01 DXMaxT set to 2.74D-01
 ITU=  1  1  0 -1 -1  1  1  1  1  1  1  0
     Eigenvalues ---    0.00096   0.00286   0.00359   0.00390   0.00722
     Eigenvalues ---    0.01231   0.01677   0.04339   0.04736   0.05046
     Eigenvalues ---    0.05576   0.05608   0.05615   0.05628   0.05822
     Eigenvalues ---    0.05904   0.06273   0.07429   0.10289   0.10796
     Eigenvalues ---    0.12305   0.15921   0.15997   0.16000   0.16001
     Eigenvalues ---    0.16001   0.16025   0.16044   0.16159   0.16646
     Eigenvalues ---    0.17114   0.17658   0.20249   0.22680   0.29308
     Eigenvalues ---    0.29831   0.33141   0.33643   0.33778   0.33900
     Eigenvalues ---    0.33943   0.33984   0.34083   0.34195   0.34309
     Eigenvalues ---    0.34370   0.35050   0.36022   0.47333   0.56109
     Eigenvalues ---    0.84638
 En-DIIS/RFO-DIIS/Sim-DIIS IScMMF=       -3 using points:    12   11   10
 RFO step:  Lambda=-1.09870122D-04.
 DidBck=T Rises=F RFO-DIIS coefs:    0.30792    2.69208   -2.00000
 Iteration  1 RMS(Cart)=  0.02120937 RMS(Int)=  0.00053906
 Iteration  2 RMS(Cart)=  0.00230328 RMS(Int)=  0.00002772
 Iteration  3 RMS(Cart)=  0.00000360 RMS(Int)=  0.00002761
 Iteration  4 RMS(Cart)=  0.00000000 RMS(Int)=  0.00002761
 Variable       Old X    -DE/DX   Delta X   Delta X   Delta X     New X
                                 (Linear)    (Quad)   (Total)
    R1        2.05769  -0.00019   0.00160  -0.00175  -0.00015   2.05754
    R2        2.05467   0.00000   0.00034  -0.00077  -0.00044   2.05423
    R3        2.06563   0.00002   0.00024  -0.00099  -0.00074   2.06489
    R4        2.86847  -0.00033   0.00365  -0.00347   0.00018   2.86866
    R5        3.99858   0.00038   0.02651  -0.01295   0.01356   4.01214
    R6        2.07705  -0.00040   0.00232  -0.00208   0.00024   2.07729
    R7        2.46565  -0.00290   0.00420  -0.00415   0.00005   2.46570
    R8        1.83383  -0.00135   0.00106  -0.00331  -0.00225   1.83158
    R9        2.06244  -0.00022   0.00119  -0.00153  -0.00035   2.06209
   R10        2.06496   0.00001   0.00020  -0.00073  -0.00053   2.06443
   R11        2.05856  -0.00013   0.00062  -0.00106  -0.00044   2.05811
   R12        2.87202   0.00119  -0.00107  -0.00029  -0.00136   2.87067
   R13        2.06289   0.00015   0.00032  -0.00078  -0.00046   2.06243
   R14        2.87312   0.00116  -0.00083  -0.00042  -0.00124   2.87188
   R15        2.68283   0.00038   0.00089  -0.00121  -0.00032   2.68251
   R16        2.06609  -0.00005   0.00152  -0.00153  -0.00001   2.06608
   R17        2.06209  -0.00023   0.00089  -0.00123  -0.00033   2.06175
   R18        2.05933  -0.00015   0.00085  -0.00128  -0.00044   2.05889
    A1        1.89816  -0.00022   0.00111  -0.00070   0.00041   1.89857
    A2        1.90078  -0.00017   0.00100   0.00021   0.00121   1.90199
    A3        1.92276   0.00000   0.00008  -0.00082  -0.00074   1.92202
    A4        1.91460  -0.00033   0.00128  -0.00073   0.00055   1.91515
    A5        1.88657   0.00033  -0.00091   0.00075  -0.00016   1.88641
    A6        1.94052   0.00037  -0.00248   0.00124  -0.00124   1.93928
    A7        1.64811   0.00033   0.00461  -0.00247   0.00215   1.65026
    A8        2.02987   0.00009  -0.00206   0.00282   0.00061   2.03048
    A9        2.01956   0.00041  -0.00516   0.00309  -0.00213   2.01743
   A10        1.68628  -0.00037   0.00697  -0.00383   0.00314   1.68942
   A11        2.09648  -0.00088   0.00504  -0.00775  -0.00267   2.09382
   A12        1.94631   0.00020  -0.00498   0.00493  -0.00015   1.94615
   A13        2.95426   0.00006   0.01476   0.00918   0.02394   2.97820
   A14        1.88667  -0.00013   0.00037  -0.00015   0.00022   1.88689
   A15        1.89705  -0.00029  -0.00023   0.00031   0.00008   1.89713
   A16        1.93558   0.00048  -0.00148   0.00111  -0.00037   1.93521
   A17        1.89278  -0.00005   0.00032  -0.00002   0.00031   1.89308
   A18        1.92614  -0.00033   0.00212  -0.00225  -0.00013   1.92601
   A19        1.92453   0.00029  -0.00106   0.00099  -0.00008   1.92445
   A20        1.90527  -0.00014   0.00241  -0.00144   0.00096   1.90623
   A21        1.95364   0.00002   0.00129  -0.00114   0.00011   1.95375
   A22        1.93598   0.00004  -0.00072  -0.00002  -0.00076   1.93522
   A23        1.90348  -0.00018   0.00356  -0.00220   0.00135   1.90483
   A24        1.82559   0.00006  -0.00006   0.00140   0.00137   1.82696
   A25        1.93509   0.00020  -0.00626   0.00342  -0.00284   1.93225
   A26        1.92570  -0.00037   0.00349  -0.00327   0.00023   1.92593
   A27        1.93662   0.00046  -0.00214   0.00189  -0.00026   1.93636
   A28        1.92531   0.00033  -0.00151   0.00094  -0.00057   1.92474
   A29        1.88157  -0.00009   0.00031   0.00008   0.00040   1.88197
   A30        1.89705  -0.00008   0.00055  -0.00034   0.00021   1.89726
   A31        1.89646  -0.00028  -0.00066   0.00069   0.00002   1.89648
   A32        1.86786   0.00171  -0.01703   0.00793  -0.00909   1.85877
    D1        1.20409  -0.00015   0.00528   0.00008   0.00536   1.20945
    D2        2.94290  -0.00038   0.01517  -0.00505   0.01010   2.95300
    D3       -1.00512   0.00051  -0.00151   0.00959   0.00811  -0.99701
    D4       -0.86776  -0.00008   0.00443   0.00095   0.00538  -0.86237
    D5        0.87105  -0.00031   0.01433  -0.00418   0.01013   0.88117
    D6       -3.07697   0.00057  -0.00236   0.01046   0.00813  -3.06884
    D7       -2.97016  -0.00012   0.00496   0.00062   0.00557  -2.96459
    D8       -1.23135  -0.00034   0.01485  -0.00451   0.01031  -1.22104
    D9        1.10381   0.00054  -0.00184   0.01012   0.00832   1.11213
   D10        0.75495  -0.00023  -0.00963  -0.04864  -0.05819   0.69676
   D11       -1.28980  -0.00032  -0.00905  -0.05053  -0.05965  -1.34945
   D12        2.90575   0.00011  -0.01024  -0.05027  -0.06051   2.84523
   D13       -2.50098  -0.00010   0.03998   0.01598   0.05595  -2.44502
   D14       -1.06222   0.00003  -0.00489   0.00235  -0.00255  -1.06477
   D15        1.04687  -0.00028   0.00199  -0.00213  -0.00013   1.04674
   D16       -3.06486   0.00002  -0.00583   0.00150  -0.00433  -3.06919
   D17        3.13071   0.00009  -0.00578   0.00328  -0.00250   3.12822
   D18       -1.04337  -0.00022   0.00110  -0.00119  -0.00008  -1.04346
   D19        1.12808   0.00008  -0.00672   0.00243  -0.00428   1.12379
   D20        1.03996   0.00017  -0.00686   0.00411  -0.00275   1.03721
   D21       -3.13413  -0.00013   0.00002  -0.00036  -0.00033  -3.13446
   D22       -0.96268   0.00017  -0.00779   0.00326  -0.00453  -0.96721
   D23        1.01382   0.00020   0.00758  -0.00214   0.00545   1.01927
   D24       -1.07043   0.00025   0.00629  -0.00133   0.00497  -1.06546
   D25        3.11012   0.00008   0.00955  -0.00405   0.00549   3.11561
   D26        3.12396  -0.00009   0.01379  -0.00616   0.00764   3.13160
   D27        1.03970  -0.00003   0.01250  -0.00536   0.00716   1.04686
   D28       -1.06293  -0.00021   0.01575  -0.00808   0.00768  -1.05525
   D29       -1.15812  -0.00001   0.01234  -0.00384   0.00849  -1.14963
   D30        3.04081   0.00004   0.01105  -0.00304   0.00801   3.04882
   D31        0.93817  -0.00013   0.01430  -0.00576   0.00853   0.94671
   D32       -1.12497  -0.00017   0.00054  -0.00479  -0.00427  -1.12924
   D33        3.10632  -0.00005  -0.00192  -0.00389  -0.00580   3.10052
   D34        1.05697   0.00002  -0.00301  -0.00376  -0.00676   1.05021
         Item               Value     Threshold  Converged?
 Maximum Force            0.002900     0.000450     NO 
 RMS     Force            0.000505     0.000300     NO 
 Maximum Displacement     0.086793     0.001800     NO 
 RMS     Displacement     0.023368     0.001200     NO 
 Predicted change in Energy=-1.206560D-05
 GradGradGradGradGradGradGradGradGradGradGradGradGradGradGradGradGradGrad

                          Input orientation:                          
 ---------------------------------------------------------------------
 Center     Atomic      Atomic             Coordinates (Angstroms)
 Number     Number       Type             X           Y           Z
 ---------------------------------------------------------------------
      1          1           0       -1.728883   -1.027341    1.126994
      2          6           0       -2.284309   -0.881565    0.201929
      3          1           0       -2.048364   -1.694754   -0.479788
      4          1           0       -3.353932   -0.886015    0.425240
      5          6           0       -1.868702    0.421308   -0.457009
      6          1           0        0.073966   -0.262761   -0.972560
      7          1           0       -2.225983    0.584238   -1.483734
      8          8           0       -2.009659    1.492734    0.274196
      9          1           0        2.990938    1.478761    0.208779
     10          6           0        2.167903    1.181771   -0.443255
     11          1           0        1.282962    1.753892   -0.155157
     12          1           0        2.425592    1.438592   -1.469799
     13          6           0        1.895026   -0.308029   -0.326305
     14          1           0        2.785080   -0.861298   -0.630987
     15          6           0        1.521261   -0.707293    1.091610
     16          1           0        0.636318   -0.156168    1.420996
     17          1           0        2.332068   -0.483326    1.786435
     18          1           0        1.306144   -1.774303    1.139199
     19          8           0        0.889254   -0.711654   -1.243125
 ---------------------------------------------------------------------
                    Distance matrix (angstroms):
                    1          2          3          4          5
     1  H    0.000000
     2  C    1.088804   0.000000
     3  H    1.768971   1.087053   0.000000
     4  H    1.775730   1.092694   1.782594   0.000000
     5  C    2.151092   1.518027   2.123798   2.166417   0.000000
     6  H    2.871058   2.706253   2.607243   3.754034   2.123135
     7  H    3.108085   2.234600   2.496649   2.660468   1.099254
     8  O    2.675233   2.391224   3.275678   2.736481   1.304792
     9  H    5.422211   5.779223   5.994989   6.774687   5.017727
    10  C    4.746661   4.949323   5.104178   5.959922   4.107636
    11  H    4.295390   4.449558   4.805859   5.367192   3.435096
    12  H    5.484872   5.510078   5.551059   6.511364   4.527866
    13  C    3.970164   4.251448   4.182928   5.333896   3.835970
    14  H    4.847054   5.137398   4.907107   6.229261   4.830428
    15  C    3.266056   3.912067   4.023257   4.923768   3.894074
    16  H    2.537628   3.246904   3.631494   4.176876   3.183631
    17  H    4.149957   4.896957   5.078535   5.860513   4.847461
    18  H    3.125619   3.816649   3.725611   4.797406   4.177108
    19  O    3.545668   3.491210   3.190419   4.562726   3.083489
                    6          7          8          9         10
     6  H    0.000000
     7  H    2.503691   0.000000
     8  O    2.996274   1.990597   0.000000
     9  H    3.596830   5.557071   5.001045   0.000000
    10  C    2.598347   4.554764   4.250113   1.091210   0.000000
    11  H    2.489319   3.930128   3.330751   1.767860   1.092448
    12  H    2.944824   4.729404   4.766120   1.771681   1.089107
    13  C    1.932861   4.372470   4.341649   2.163321   1.519092
    14  H    2.797330   5.284648   5.417596   2.494687   2.142494
    15  C    2.559896   4.726763   4.239774   2.778160   2.518435
    16  H    2.461039   4.144686   3.321930   3.112346   2.758851
    17  H    3.572076   5.710475   5.004226   2.602478   2.787653
    18  H    2.874465   4.991834   4.734587   3.779766   3.461958
    19  O    0.969229   3.382592   3.945287   3.364969   2.420701
                   11         12         13         14         15
    11  H    0.000000
    12  H    1.770113   0.000000
    13  C    2.157645   2.154011   0.000000
    14  H    3.053193   2.474334   1.091391   0.000000
    15  C    2.769232   3.461712   1.519735   2.142031   0.000000
    16  H    2.559440   3.755190   2.158812   3.053690   1.093325
    17  H    3.142538   3.782271   2.164580   2.488376   1.091032
    18  H    3.758198   4.287508   2.155097   2.480804   1.089518
    19  O    2.723526   2.652409   1.419524   1.997814   2.418768
                   16         17         18         19
    16  H    0.000000
    17  H    1.765262   0.000000
    18  H    1.773820   1.771456   0.000000
    19  O    2.733145   3.363344   2.641682   0.000000
 Stoichiometry    C5H12O2(3)
 Framework group  C1[X(C5H12O2)]
 Deg. of freedom    51
 Full point group                 C1      NOp   1
 Largest Abelian subgroup         C1      NOp   1
 Largest concise Abelian subgroup C1      NOp   1
                         Standard orientation:                         
 ---------------------------------------------------------------------
 Center     Atomic      Atomic             Coordinates (Angstroms)
 Number     Number       Type             X           Y           Z
 ---------------------------------------------------------------------
      1          1           0       -1.813154   -1.372503    0.865439
      2          6           0       -2.333758   -1.027041   -0.026257
      3          1           0       -2.042287   -1.652633   -0.866116
      4          1           0       -3.411077   -1.107897    0.137537
      5          6           0       -1.934632    0.402915   -0.343003
      6          1           0        0.049792   -0.097274   -0.908314
      7          1           0       -2.253677    0.793330   -1.319807
      8          8           0       -2.141973    1.270093    0.609623
      9          1           0        2.854619    1.385398    0.786328
     10          6           0        2.070124    1.230550    0.043814
     11          1           0        1.155209    1.699157    0.413652
     12          1           0        2.362011    1.726153   -0.881028
     13          6           0        1.842563   -0.251078   -0.202432
     14          1           0        2.762651   -0.697365   -0.583745
     15          6           0        1.423076   -0.979318    1.063781
     16          1           0        0.507125   -0.540776    1.468840
     17          1           0        2.196005   -0.905735    1.830278
     18          1           0        1.241965   -2.032461    0.851323
     19          8           0        0.890295   -0.451788   -1.235849
 ---------------------------------------------------------------------
 Rotational constants (GHZ):           3.3306221           1.1898369           1.0952544
 Standard basis: Aug-CC-pVTZ (5D, 7F)
 There are   685 symmetry adapted cartesian basis functions of A   symmetry.
 There are   598 symmetry adapted basis functions of A   symmetry.
   598 basis functions,   828 primitive gaussians,   685 cartesian basis functions
    30 alpha electrons       28 beta electrons
       nuclear repulsion energy       311.1827899596 Hartrees.
 NAtoms=   19 NActive=   19 NUniq=   19 SFac= 1.00D+00 NAtFMM=   60 NAOKFM=F Big=F
 Integral buffers will be    131072 words long.
 Raffenetti 2 integral format.
 Two-electron integral symmetry is turned on.
 Nuclear repulsion after empirical dispersion term =      311.1726326882 Hartrees.
 One-electron integrals computed using PRISM.
 NBasis=   598 RedAO= T EigKep=  5.82D-06  NBF=   598
 NBsUse=   598 1.00D-06 EigRej= -1.00D+00 NBFU=   598
 Initial guess from the checkpoint file:  "Reverse-wb-opt.chk"
 B after Tr=     0.000000    0.000000    0.000000
         Rot=    0.999971    0.007033    0.002119    0.001747 Ang=   0.87 deg.
 Initial guess <Sx>= 0.0000 <Sy>= 0.0000 <Sz>= 1.0000 <S**2>= 2.0073 S= 1.0024
 ExpMin= 2.53D-02 ExpMax= 1.53D+04 ExpMxC= 5.22D+02 IAcc=3 IRadAn=         7 AccDes= 0.00D+00
 Harris functional with IExCor= 4639 and IRadAn=       7 diagonalized for initial guess.
 HarFok:  IExCor= 4639 AccDes= 0.00D+00 IRadAn=         7 IDoV= 1 UseB2=F ITyADJ=14
 ICtDFT=  3500011 ScaDFX=  1.000000  1.000000  1.000000  1.000000
 FoFCou: FMM=F IPFlag=           0 FMFlag=      100000 FMFlg1=           0
         NFxFlg=           0 DoJE=T BraDBF=F KetDBF=T FulRan=T
         wScrn=  0.000000 ICntrl=       500 IOpCl=  0 I1Cent=   200000004 NGrid=           0
         NMat0=    1 NMatS0=      1 NMatT0=    0 NMatD0=    1 NMtDS0=    0 NMtDT0=    0
 Petite list used in FoFCou.
 Requested convergence on RMS density matrix=1.00D-08 within 128 cycles.
 Requested convergence on MAX density matrix=1.00D-06.
 Requested convergence on             energy=1.00D-06.
 No special actions if energy rises.
 SCF Done:  E(UwB97XD) =  -348.104768877     A.U. after   12 cycles
            NFock= 12  Conv=0.51D-08     -V/T= 2.0060
 <Sx>= 0.0000 <Sy>= 0.0000 <Sz>= 1.0000 <S**2>= 2.0072 S= 1.0024
 <L.S>=  0.00000000000    
 Annihilation of the first spin contaminant:
 S**2 before annihilation     2.0072,   after     2.0000
 Calling FoFJK, ICntrl=      2127 FMM=F ISym2X=0 I1Cent= 0 IOpClX= 1 NMat=1 NMatS=1 NMatT=0.
 ***** Axes restored to original set *****
 -------------------------------------------------------------------
 Center     Atomic                   Forces (Hartrees/Bohr)
 Number     Number              X              Y              Z
 -------------------------------------------------------------------
      1        1          -0.000185139   -0.000151928   -0.000139438
      2        6           0.000710919    0.000938014   -0.000545935
      3        1          -0.000084998   -0.000378961    0.000136682
      4        1          -0.000214455   -0.000432137    0.000148596
      5        6          -0.003040048    0.002203056    0.002118363
      6        1          -0.000328239   -0.000229561   -0.002708547
      7        1           0.000897314   -0.000336037    0.000152761
      8        8           0.001472357   -0.002237838   -0.001495973
      9        1          -0.000132409    0.000359209   -0.000139588
     10        6           0.001462908    0.000820853   -0.000119096
     11        1          -0.000166304    0.000003823    0.000085840
     12        1           0.000004516    0.000261287    0.000036899
     13        6          -0.001090038   -0.000984105   -0.001321902
     14        1           0.000449928    0.000002333    0.000280156
     15        6           0.001184199   -0.000690782    0.001359998
     16        1           0.000143848    0.000073757   -0.000154992
     17        1          -0.000327467   -0.000108535    0.000258546
     18        1          -0.000166612    0.000039840    0.000291509
     19        8          -0.000590281    0.000847713    0.001756121
 -------------------------------------------------------------------
 Cartesian Forces:  Max     0.003040048 RMS     0.000974529

 GradGradGradGradGradGradGradGradGradGradGradGradGradGradGradGradGradGrad
 Berny optimization.
 Using GEDIIS/GDIIS optimizer.
 FormGI is forming the generalized inverse of G from B-inverse, IUseBI=4.
 Internal  Forces:  Max     0.003712431 RMS     0.000664951
 Search for a local minimum.
 Step number  13 out of a maximum of   94
 All quantities printed in internal units (Hartrees-Bohrs-Radians)
 Mixed Optimization -- En-DIIS/RFO-DIIS
 Swapping is turned off.
 Update second derivatives using D2CorX and points    8    9   10   11   12
                                                     13
 DE=  1.48D-05 DEPred=-1.21D-05 R=-1.22D+00
 Trust test=-1.22D+00 RLast= 1.26D-01 DXMaxT set to 1.37D-01
 ITU= -1  1  1  0 -1 -1  1  1  1  1  1  1  0
     Eigenvalues ---    0.00099   0.00293   0.00360   0.00392   0.01113
     Eigenvalues ---    0.01286   0.02072   0.04584   0.04742   0.05164
     Eigenvalues ---    0.05580   0.05616   0.05623   0.05637   0.05867
     Eigenvalues ---    0.06003   0.06314   0.07433   0.10417   0.10793
     Eigenvalues ---    0.12880   0.15959   0.15996   0.16000   0.16001
     Eigenvalues ---    0.16002   0.16030   0.16062   0.16165   0.16733
     Eigenvalues ---    0.17232   0.17736   0.20235   0.22422   0.29308
     Eigenvalues ---    0.29817   0.33141   0.33604   0.33756   0.33893
     Eigenvalues ---    0.33939   0.33983   0.34082   0.34195   0.34315
     Eigenvalues ---    0.34375   0.34857   0.35968   0.46920   0.56644
     Eigenvalues ---    0.82991
 En-DIIS/RFO-DIIS/Sim-DIIS IScMMF=       -3 using points:    13   12   11   10
 RFO step:  Lambda=-1.20585628D-04.
 EnCoef did   100 forward-backward iterations
 EnCoef did   100 forward-backward iterations
 DidBck=T Rises=T En-DIIS coefs:    0.34399    0.65601    0.00000    0.00000
 Iteration  1 RMS(Cart)=  0.03323250 RMS(Int)=  0.00026964
 Iteration  2 RMS(Cart)=  0.00040275 RMS(Int)=  0.00000450
 Iteration  3 RMS(Cart)=  0.00000006 RMS(Int)=  0.00000450
 Variable       Old X    -DE/DX   Delta X   Delta X   Delta X     New X
                                 (Linear)    (Quad)   (Total)
    R1        2.05754  -0.00019   0.00010  -0.00026  -0.00016   2.05738
    R2        2.05423   0.00018   0.00029  -0.00002   0.00027   2.05450
    R3        2.06489   0.00024   0.00049  -0.00001   0.00048   2.06537
    R4        2.86866  -0.00021  -0.00012  -0.00069  -0.00081   2.86785
    R5        4.01214   0.00037  -0.00890   0.01689   0.00799   4.02014
    R6        2.07729  -0.00048  -0.00016  -0.00068  -0.00084   2.07645
    R7        2.46570  -0.00284  -0.00003  -0.00191  -0.00195   2.46375
    R8        1.83158  -0.00029   0.00148  -0.00170  -0.00022   1.83136
    R9        2.06209  -0.00009   0.00023  -0.00033  -0.00010   2.06199
   R10        2.06443   0.00016   0.00035  -0.00008   0.00026   2.06469
   R11        2.05811   0.00003   0.00029  -0.00022   0.00007   2.05819
   R12        2.87067   0.00164   0.00089   0.00122   0.00211   2.87278
   R13        2.06243   0.00029   0.00030   0.00005   0.00035   2.06278
   R14        2.87188   0.00161   0.00081   0.00102   0.00184   2.87372
   R15        2.68251   0.00128   0.00021  -0.00005   0.00016   2.68267
   R16        2.06608  -0.00013   0.00001  -0.00010  -0.00010   2.06599
   R17        2.06175  -0.00010   0.00022  -0.00042  -0.00020   2.06156
   R18        2.05889   0.00001   0.00029  -0.00025   0.00004   2.05893
    A1        1.89857  -0.00029  -0.00027  -0.00061  -0.00088   1.89769
    A2        1.90199  -0.00031  -0.00079  -0.00011  -0.00090   1.90109
    A3        1.92202   0.00011   0.00048  -0.00009   0.00040   1.92241
    A4        1.91515  -0.00044  -0.00036  -0.00100  -0.00136   1.91379
    A5        1.88641   0.00039   0.00011   0.00065   0.00076   1.88717
    A6        1.93928   0.00052   0.00081   0.00112   0.00193   1.94121
    A7        1.65026   0.00038  -0.00141   0.00281   0.00140   1.65166
    A8        2.03048  -0.00004  -0.00040   0.00212   0.00172   2.03219
    A9        2.01743   0.00058   0.00140   0.00140   0.00279   2.02022
   A10        1.68942  -0.00040  -0.00206  -0.00209  -0.00415   1.68527
   A11        2.09382  -0.00096   0.00175  -0.00930  -0.00755   2.08627
   A12        1.94615   0.00018   0.00010   0.00327   0.00334   1.94949
   A13        2.97820  -0.00034  -0.01571   0.01084  -0.00487   2.97333
   A14        1.88689  -0.00017  -0.00014  -0.00046  -0.00061   1.88629
   A15        1.89713  -0.00033  -0.00005  -0.00020  -0.00025   1.89688
   A16        1.93521   0.00055   0.00024   0.00094   0.00119   1.93640
   A17        1.89308  -0.00008  -0.00020  -0.00008  -0.00028   1.89280
   A18        1.92601  -0.00032   0.00008  -0.00085  -0.00077   1.92525
   A19        1.92445   0.00032   0.00005   0.00062   0.00067   1.92512
   A20        1.90623  -0.00008  -0.00063  -0.00090  -0.00153   1.90470
   A21        1.95375  -0.00014  -0.00007   0.00007   0.00000   1.95374
   A22        1.93522  -0.00005   0.00050   0.00062   0.00112   1.93634
   A23        1.90483  -0.00030  -0.00088  -0.00078  -0.00167   1.90316
   A24        1.82696  -0.00010  -0.00090  -0.00015  -0.00105   1.82591
   A25        1.93225   0.00065   0.00186   0.00106   0.00293   1.93518
   A26        1.92593  -0.00047  -0.00015  -0.00071  -0.00086   1.92507
   A27        1.93636   0.00059   0.00017   0.00053   0.00069   1.93706
   A28        1.92474   0.00044   0.00037   0.00076   0.00113   1.92587
   A29        1.88197  -0.00016  -0.00026  -0.00018  -0.00045   1.88152
   A30        1.89726  -0.00008  -0.00014  -0.00038  -0.00052   1.89674
   A31        1.89648  -0.00035  -0.00001  -0.00003  -0.00004   1.89643
   A32        1.85877   0.00371   0.00596   0.00381   0.00978   1.86855
    D1        1.20945  -0.00014  -0.00351  -0.00049  -0.00400   1.20545
    D2        2.95300  -0.00040  -0.00663  -0.00105  -0.00768   2.94532
    D3       -0.99701   0.00051  -0.00532   0.00817   0.00286  -0.99416
    D4       -0.86237  -0.00008  -0.00353  -0.00009  -0.00362  -0.86600
    D5        0.88117  -0.00035  -0.00664  -0.00065  -0.00730   0.87388
    D6       -3.06884   0.00056  -0.00534   0.00857   0.00324  -3.06560
    D7       -2.96459  -0.00011  -0.00365   0.00005  -0.00360  -2.96819
    D8       -1.22104  -0.00038  -0.00676  -0.00051  -0.00728  -1.22832
    D9        1.11213   0.00053  -0.00546   0.00871   0.00326   1.11539
   D10        0.69676  -0.00039   0.03818  -0.06729  -0.02912   0.66764
   D11       -1.34945  -0.00036   0.03913  -0.06963  -0.03049  -1.37994
   D12        2.84523   0.00016   0.03970  -0.06784  -0.02815   2.81708
   D13       -2.44502  -0.00035  -0.03671   0.02495  -0.01175  -2.45677
   D14       -1.06477   0.00004   0.00167   0.00015   0.00182  -1.06295
   D15        1.04674  -0.00048   0.00009  -0.00140  -0.00131   1.04543
   D16       -3.06919   0.00023   0.00284   0.00051   0.00335  -3.06584
   D17        3.12822   0.00010   0.00164   0.00068   0.00232   3.13053
   D18       -1.04346  -0.00042   0.00006  -0.00087  -0.00082  -1.04427
   D19        1.12379   0.00029   0.00281   0.00103   0.00384   1.12764
   D20        1.03721   0.00020   0.00180   0.00093   0.00273   1.03994
   D21       -3.13446  -0.00033   0.00022  -0.00062  -0.00040  -3.13486
   D22       -0.96721   0.00039   0.00297   0.00128   0.00426  -0.96295
   D23        1.01927   0.00021  -0.00357   0.00109  -0.00248   1.01679
   D24       -1.06546   0.00033  -0.00326   0.00144  -0.00181  -1.06728
   D25        3.11561   0.00010  -0.00360   0.00064  -0.00296   3.11265
   D26        3.13160  -0.00019  -0.00501  -0.00052  -0.00553   3.12606
   D27        1.04686  -0.00006  -0.00470  -0.00017  -0.00487   1.04200
   D28       -1.05525  -0.00030  -0.00504  -0.00097  -0.00601  -1.06127
   D29       -1.14963  -0.00011  -0.00557  -0.00057  -0.00613  -1.15577
   D30        3.04882   0.00001  -0.00525  -0.00021  -0.00546   3.04335
   D31        0.94671  -0.00023  -0.00560  -0.00102  -0.00661   0.94009
   D32       -1.12924  -0.00020   0.00280  -0.00762  -0.00482  -1.13406
   D33        3.10052  -0.00002   0.00380  -0.00678  -0.00298   3.09754
   D34        1.05021   0.00007   0.00443  -0.00630  -0.00187   1.04835
         Item               Value     Threshold  Converged?
 Maximum Force            0.003712     0.000450     NO 
 RMS     Force            0.000665     0.000300     NO 
 Maximum Displacement     0.086270     0.001800     NO 
 RMS     Displacement     0.033256     0.001200     NO 
 Predicted change in Energy=-6.048188D-05
 GradGradGradGradGradGradGradGradGradGradGradGradGradGradGradGradGradGrad

                          Input orientation:                          
 ---------------------------------------------------------------------
 Center     Atomic      Atomic             Coordinates (Angstroms)
 Number     Number       Type             X           Y           Z
 ---------------------------------------------------------------------
      1          1           0       -1.769321   -1.072992    1.103419
      2          6           0       -2.314896   -0.897078    0.177831
      3          1           0       -2.079072   -1.693870   -0.523243
      4          1           0       -3.386671   -0.901089    0.391871
      5          6           0       -1.883217    0.419575   -0.441186
      6          1           0        0.066033   -0.261925   -0.952715
      7          1           0       -2.222593    0.611729   -1.468458
      8          8           0       -2.017854    1.472481    0.315817
      9          1           0        3.018647    1.476966    0.180682
     10          6           0        2.184262    1.179871   -0.456625
     11          1           0        1.308279    1.762526   -0.161812
     12          1           0        2.429501    1.424685   -1.489175
     13          6           0        1.899071   -0.307134   -0.320567
     14          1           0        2.781350   -0.870408   -0.630159
     15          6           0        1.542543   -0.688992    1.107586
     16          1           0        0.669306   -0.124018    1.444498
     17          1           0        2.365868   -0.467807    1.788275
     18          1           0        1.315087   -1.752709    1.169726
     19          8           0        0.880357   -0.713019   -1.222103
 ---------------------------------------------------------------------
                    Distance matrix (angstroms):
                    1          2          3          4          5
     1  H    0.000000
     2  C    1.088721   0.000000
     3  H    1.768464   1.087196   0.000000
     4  H    1.775295   1.092946   1.782063   0.000000
     5  C    2.150939   1.517599   2.124087   2.167606   0.000000
     6  H    2.872985   2.711158   2.614650   3.760001   2.127364
     7  H    3.107780   2.235014   2.495960   2.665431   1.098811
     8  O    2.676102   2.392088   3.276209   2.741036   1.303761
     9  H    5.502579   5.838046   6.044539   6.835777   5.053025
    10  C    4.810401   4.995866   5.141872   6.007132   4.137955
    11  H    4.371795   4.507355   4.852984   5.426229   3.473789
    12  H    5.530827   5.538845   5.566476   6.540293   4.550612
    13  C    4.008912   4.284152   4.217788   5.366509   3.853356
    14  H    4.873904   5.159969   4.930844   6.252197   4.843341
    15  C    3.334054   3.973359   4.097008   4.985417   3.919623
    16  H    2.638899   3.332796   3.726932   4.261785   3.219732
    17  H    4.234981   4.968637   5.157891   5.935434   4.879822
    18  H    3.159111   3.859111   3.793404   4.841161   4.188437
    19  O    3.543787   3.493327   3.195105   4.565940   3.087060
                    6          7          8          9         10
     6  H    0.000000
     7  H    2.503412   0.000000
     8  O    2.993313   1.991595   0.000000
     9  H    3.609191   5.562274   5.038315   0.000000
    10  C    2.609938   4.557079   4.282531   1.091157   0.000000
    11  H    2.503418   3.936840   3.372746   1.767542   1.092588
    12  H    2.952698   4.722638   4.799922   1.771511   1.089145
    13  C    1.939505   4.376080   4.349059   2.165114   1.520207
    14  H    2.801292   5.285728   5.423685   2.494783   2.142492
    15  C    2.570468   4.743851   4.239727   2.780182   2.520160
    16  H    2.475800   4.170098   3.323185   3.111235   2.758530
    17  H    3.583943   5.729370   5.014964   2.606265   2.790591
    18  H    2.878772   5.006571   4.715878   3.783006   3.464175
    19  O    0.969112   3.382890   3.942237   3.366917   2.422635
                   11         12         13         14         15
    11  H    0.000000
    12  H    1.770076   0.000000
    13  C    2.158178   2.155505   0.000000
    14  H    3.053134   2.475714   1.091577   0.000000
    15  C    2.770594   3.463740   1.520707   2.141801   0.000000
    16  H    2.558821   3.755424   2.159006   3.053199   1.093274
    17  H    3.145746   3.785136   2.165856   2.486671   1.090928
    18  H    3.758978   4.290398   2.156780   2.483539   1.089538
    19  O    2.726840   2.653480   1.419608   1.997234   2.422090
                   16         17         18         19
    16  H    0.000000
    17  H    1.764850   0.000000
    18  H    1.773462   1.771360   0.000000
    19  O    2.739019   3.365895   2.644010   0.000000
 Stoichiometry    C5H12O2(3)
 Framework group  C1[X(C5H12O2)]
 Deg. of freedom    51
 Full point group                 C1      NOp   1
 Largest Abelian subgroup         C1      NOp   1
 Largest concise Abelian subgroup C1      NOp   1
                         Standard orientation:                         
 ---------------------------------------------------------------------
 Center     Atomic      Atomic             Coordinates (Angstroms)
 Number     Number       Type             X           Y           Z
 ---------------------------------------------------------------------
      1          1           0       -1.856888   -1.381288    0.849007
      2          6           0       -2.367815   -1.016259   -0.040386
      3          1           0       -2.082509   -1.636762   -0.886301
      4          1           0       -3.447111   -1.084206    0.117838
      5          6           0       -1.944883    0.410599   -0.337558
      6          1           0        0.040923   -0.111191   -0.894326
      7          1           0       -2.246044    0.817008   -1.313017
      8          8           0       -2.138066    1.270410    0.623273
      9          1           0        2.897897    1.385503    0.725508
     10          6           0        2.098721    1.221380    0.000936
     11          1           0        1.196468    1.711367    0.374570
     12          1           0        2.380333    1.689750   -0.941169
     13          6           0        1.846607   -0.263835   -0.203035
     14          1           0        2.755262   -0.731582   -0.586571
     15          6           0        1.440908   -0.954129    1.089811
     16          1           0        0.540103   -0.490546    1.500772
     17          1           0        2.229193   -0.873729    1.839657
     18          1           0        1.238607   -2.009258    0.908511
     19          8           0        0.877133   -0.479360   -1.217410
 ---------------------------------------------------------------------
 Rotational constants (GHZ):           3.3407761           1.1749180           1.0850937
 Standard basis: Aug-CC-pVTZ (5D, 7F)
 There are   685 symmetry adapted cartesian basis functions of A   symmetry.
 There are   598 symmetry adapted basis functions of A   symmetry.
   598 basis functions,   828 primitive gaussians,   685 cartesian basis functions
    30 alpha electrons       28 beta electrons
       nuclear repulsion energy       310.5594193788 Hartrees.
 NAtoms=   19 NActive=   19 NUniq=   19 SFac= 1.00D+00 NAtFMM=   60 NAOKFM=F Big=F
 Integral buffers will be    131072 words long.
 Raffenetti 2 integral format.
 Two-electron integral symmetry is turned on.
 Nuclear repulsion after empirical dispersion term =      310.5493952558 Hartrees.
 One-electron integrals computed using PRISM.
 NBasis=   598 RedAO= T EigKep=  5.88D-06  NBF=   598
 NBsUse=   598 1.00D-06 EigRej= -1.00D+00 NBFU=   598
 Initial guess from the checkpoint file:  "Reverse-wb-opt.chk"
 B after Tr=     0.000000    0.000000    0.000000
         Rot=    0.999974    0.006583   -0.001722    0.002510 Ang=   0.83 deg.
 Initial guess <Sx>= 0.0000 <Sy>= 0.0000 <Sz>= 1.0000 <S**2>= 2.0073 S= 1.0024
 ExpMin= 2.53D-02 ExpMax= 1.53D+04 ExpMxC= 5.22D+02 IAcc=3 IRadAn=         7 AccDes= 0.00D+00
 Harris functional with IExCor= 4639 and IRadAn=       7 diagonalized for initial guess.
 HarFok:  IExCor= 4639 AccDes= 0.00D+00 IRadAn=         7 IDoV= 1 UseB2=F ITyADJ=14
 ICtDFT=  3500011 ScaDFX=  1.000000  1.000000  1.000000  1.000000
 FoFCou: FMM=F IPFlag=           0 FMFlag=      100000 FMFlg1=           0
         NFxFlg=           0 DoJE=T BraDBF=F KetDBF=T FulRan=T
         wScrn=  0.000000 ICntrl=       500 IOpCl=  0 I1Cent=   200000004 NGrid=           0
         NMat0=    1 NMatS0=      1 NMatT0=    0 NMatD0=    1 NMtDS0=    0 NMtDT0=    0
 Petite list used in FoFCou.
 Requested convergence on RMS density matrix=1.00D-08 within 128 cycles.
 Requested convergence on MAX density matrix=1.00D-06.
 Requested convergence on             energy=1.00D-06.
 No special actions if energy rises.
 SCF Done:  E(UwB97XD) =  -348.104855096     A.U. after   14 cycles
            NFock= 14  Conv=0.61D-08     -V/T= 2.0060
 <Sx>= 0.0000 <Sy>= 0.0000 <Sz>= 1.0000 <S**2>= 2.0072 S= 1.0024
 <L.S>=  0.00000000000    
 Annihilation of the first spin contaminant:
 S**2 before annihilation     2.0072,   after     2.0000
 Calling FoFJK, ICntrl=      2127 FMM=F ISym2X=0 I1Cent= 0 IOpClX= 1 NMat=1 NMatS=1 NMatT=0.
 ***** Axes restored to original set *****
 -------------------------------------------------------------------
 Center     Atomic                   Forces (Hartrees/Bohr)
 Number     Number              X              Y              Z
 -------------------------------------------------------------------
      1        1          -0.000039950   -0.000051091   -0.000061537
      2        6           0.000530314    0.000704738   -0.000418882
      3        1          -0.000064079   -0.000220655    0.000098659
      4        1          -0.000130446   -0.000290777    0.000093667
      5        6          -0.002204397    0.001235343    0.001547625
      6        1           0.000080710    0.000063260   -0.001906845
      7        1           0.000598402   -0.000188923    0.000104878
      8        8           0.001107011   -0.001504614   -0.001032918
      9        1          -0.000105950    0.000214587   -0.000089046
     10        6           0.000928371    0.000488825   -0.000074863
     11        1          -0.000118110   -0.000011999    0.000048671
     12        1           0.000001770    0.000151912    0.000038905
     13        6          -0.000926205   -0.000690866   -0.001054782
     14        1           0.000303128    0.000016277    0.000186647
     15        6           0.000674600   -0.000391096    0.000806303
     16        1          -0.000042207    0.000017626   -0.000114406
     17        1          -0.000211430   -0.000065253    0.000169965
     18        1          -0.000056495    0.000033953    0.000167156
     19        8          -0.000325037    0.000488753    0.001490801
 -------------------------------------------------------------------
 Cartesian Forces:  Max     0.002204397 RMS     0.000678754

 GradGradGradGradGradGradGradGradGradGradGradGradGradGradGradGradGradGrad
 Berny optimization.
 Using GEDIIS/GDIIS optimizer.
 FormGI is forming the generalized inverse of G from B-inverse, IUseBI=4.
 Internal  Forces:  Max     0.001929302 RMS     0.000364253
 Search for a local minimum.
 Step number  14 out of a maximum of   94
 All quantities printed in internal units (Hartrees-Bohrs-Radians)
 Mixed Optimization -- En-DIIS/RFO-DIIS
 Swapping is turned off.
 Update second derivatives using D2CorX and points    9   10   11   12   13
                                                     14
 DE= -8.62D-05 DEPred=-6.05D-05 R= 1.43D+00
 TightC=F SS=  1.41D+00  RLast= 5.99D-02 DXNew= 2.3032D-01 1.7969D-01
 Trust test= 1.43D+00 RLast= 5.99D-02 DXMaxT set to 1.80D-01
 ITU=  1 -1  1  1  0 -1 -1  1  1  1  1  1  1  0
     Eigenvalues ---    0.00063   0.00291   0.00360   0.00395   0.01078
     Eigenvalues ---    0.01328   0.02077   0.03986   0.04586   0.04817
     Eigenvalues ---    0.05570   0.05604   0.05623   0.05638   0.05708
     Eigenvalues ---    0.05911   0.06325   0.07426   0.10044   0.10842
     Eigenvalues ---    0.12247   0.15893   0.15987   0.15997   0.16000
     Eigenvalues ---    0.16001   0.16029   0.16046   0.16136   0.16693
     Eigenvalues ---    0.17025   0.17814   0.20245   0.20706   0.29281
     Eigenvalues ---    0.29485   0.31233   0.33258   0.33706   0.33867
     Eigenvalues ---    0.33927   0.33984   0.34068   0.34139   0.34195
     Eigenvalues ---    0.34327   0.34435   0.35735   0.45347   0.56943
     Eigenvalues ---    0.72725
 En-DIIS/RFO-DIIS/Sim-DIIS IScMMF=       -3 using points:    14   13   12   11   10
 RFO step:  Lambda=-1.44212342D-04.
 DidBck=F Rises=F RFO-DIIS coefs:    2.73054    0.36958   -1.80466   -1.04473    0.74928
 Iteration  1 RMS(Cart)=  0.04768542 RMS(Int)=  0.00189840
 Iteration  2 RMS(Cart)=  0.00800506 RMS(Int)=  0.00004836
 Iteration  3 RMS(Cart)=  0.00004266 RMS(Int)=  0.00002702
 Iteration  4 RMS(Cart)=  0.00000000 RMS(Int)=  0.00002702
 Variable       Old X    -DE/DX   Delta X   Delta X   Delta X     New X
                                 (Linear)    (Quad)   (Total)
    R1        2.05738  -0.00006  -0.00121   0.00098  -0.00023   2.05715
    R2        2.05450   0.00008  -0.00061   0.00088   0.00027   2.05478
    R3        2.06537   0.00015  -0.00088   0.00142   0.00054   2.06591
    R4        2.86785  -0.00033  -0.00236   0.00003  -0.00233   2.86551
    R5        4.02014   0.00016   0.03308   0.00417   0.03725   4.05738
    R6        2.07645  -0.00032  -0.00180   0.00010  -0.00170   2.07475
    R7        2.46375  -0.00193  -0.00482   0.00055  -0.00427   2.45948
    R8        1.83136  -0.00045  -0.00563   0.00294  -0.00269   1.82867
    R9        2.06199  -0.00007  -0.00137   0.00096  -0.00041   2.06158
   R10        2.06469   0.00010  -0.00077   0.00096   0.00019   2.06488
   R11        2.05819   0.00000  -0.00107   0.00091  -0.00016   2.05803
   R12        2.87278   0.00096   0.00109   0.00215   0.00324   2.87602
   R13        2.06278   0.00018  -0.00051   0.00099   0.00048   2.06326
   R14        2.87372   0.00098   0.00078   0.00224   0.00302   2.87674
   R15        2.68267   0.00031  -0.00073  -0.00008  -0.00081   2.68186
   R16        2.06599   0.00001  -0.00077   0.00078   0.00001   2.06599
   R17        2.06156  -0.00007  -0.00140   0.00086  -0.00054   2.06101
   R18        2.05893  -0.00001  -0.00120   0.00103  -0.00017   2.05876
    A1        1.89769  -0.00015  -0.00104  -0.00036  -0.00140   1.89630
    A2        1.90109  -0.00016   0.00068  -0.00141  -0.00072   1.90037
    A3        1.92241  -0.00004  -0.00094  -0.00015  -0.00108   1.92133
    A4        1.91379  -0.00029  -0.00165  -0.00100  -0.00265   1.91114
    A5        1.88717   0.00026   0.00130   0.00059   0.00189   1.88905
    A6        1.94121   0.00038   0.00156   0.00228   0.00384   1.94505
    A7        1.65166   0.00012   0.00544   0.00062   0.00606   1.65772
    A8        2.03219   0.00009   0.00500   0.00161   0.00658   2.03877
    A9        2.02022   0.00039   0.00211   0.00191   0.00394   2.02416
   A10        1.68527  -0.00017  -0.00290  -0.00009  -0.00304   1.68222
   A11        2.08627  -0.00071  -0.02073  -0.00629  -0.02703   2.05924
   A12        1.94949   0.00009   0.00726   0.00105   0.00814   1.95763
   A13        2.97333  -0.00006   0.03861  -0.00410   0.03451   3.00784
   A14        1.88629  -0.00009  -0.00070  -0.00032  -0.00102   1.88527
   A15        1.89688  -0.00020  -0.00018  -0.00011  -0.00030   1.89658
   A16        1.93640   0.00034   0.00179   0.00034   0.00213   1.93852
   A17        1.89280  -0.00004   0.00006  -0.00020  -0.00015   1.89265
   A18        1.92525  -0.00023  -0.00240   0.00040  -0.00199   1.92326
   A19        1.92512   0.00020   0.00138  -0.00013   0.00125   1.92638
   A20        1.90470  -0.00010  -0.00146  -0.00061  -0.00207   1.90263
   A21        1.95374  -0.00001  -0.00025  -0.00003  -0.00027   1.95347
   A22        1.93634   0.00003   0.00055   0.00098   0.00154   1.93788
   A23        1.90316  -0.00014  -0.00132  -0.00077  -0.00209   1.90107
   A24        1.82591   0.00004   0.00114  -0.00058   0.00056   1.82647
   A25        1.93518   0.00017   0.00131   0.00090   0.00222   1.93740
   A26        1.92507  -0.00029  -0.00231   0.00072  -0.00159   1.92349
   A27        1.93706   0.00040   0.00143   0.00035   0.00178   1.93884
   A28        1.92587   0.00022   0.00129  -0.00003   0.00126   1.92713
   A29        1.88152  -0.00007  -0.00004  -0.00019  -0.00024   1.88128
   A30        1.89674  -0.00005  -0.00063  -0.00028  -0.00090   1.89584
   A31        1.89643  -0.00022   0.00022  -0.00060  -0.00039   1.89605
   A32        1.86855   0.00139   0.00370   0.00442   0.00812   1.87667
    D1        1.20545  -0.00018   0.00245  -0.00758  -0.00513   1.20031
    D2        2.94532  -0.00030   0.00282  -0.00709  -0.00428   2.94104
    D3       -0.99416   0.00042   0.02280  -0.00131   0.02152  -0.97264
    D4       -0.86600  -0.00012   0.00347  -0.00741  -0.00395  -0.86995
    D5        0.87388  -0.00024   0.00384  -0.00693  -0.00310   0.87078
    D6       -3.06560   0.00047   0.02382  -0.00115   0.02270  -3.04290
    D7       -2.96819  -0.00016   0.00372  -0.00795  -0.00424  -2.97244
    D8       -1.22832  -0.00028   0.00408  -0.00746  -0.00339  -1.23171
    D9        1.11539   0.00043   0.02407  -0.00168   0.02241   1.13780
   D10        0.66764  -0.00011  -0.17302   0.00197  -0.17111   0.49653
   D11       -1.37994  -0.00019  -0.17873   0.00024  -0.17838  -1.55832
   D12        2.81708   0.00014  -0.17614   0.00185  -0.17434   2.64274
   D13       -2.45677   0.00013   0.08837   0.00817   0.09654  -2.36024
   D14       -1.06295   0.00003  -0.00047   0.00053   0.00006  -1.06288
   D15        1.04543  -0.00022  -0.00326  -0.00086  -0.00412   1.04131
   D16       -3.06584   0.00002  -0.00130   0.00103  -0.00026  -3.06610
   D17        3.13053   0.00008   0.00081   0.00045   0.00126   3.13180
   D18       -1.04427  -0.00017  -0.00198  -0.00094  -0.00292  -1.04720
   D19        1.12764   0.00006  -0.00002   0.00095   0.00094   1.12857
   D20        1.03994   0.00014   0.00139   0.00053   0.00192   1.04186
   D21       -3.13486  -0.00011  -0.00140  -0.00087  -0.00227  -3.13713
   D22       -0.96295   0.00013   0.00056   0.00103   0.00159  -0.96136
   D23        1.01679   0.00017   0.00435   0.00530   0.00965   1.02644
   D24       -1.06728   0.00020   0.00498   0.00485   0.00984  -1.05744
   D25        3.11265   0.00006   0.00291   0.00540   0.00831   3.12096
   D26        3.12606  -0.00006   0.00148   0.00399   0.00547   3.13153
   D27        1.04200  -0.00003   0.00211   0.00355   0.00566   1.04766
   D28       -1.06127  -0.00016   0.00004   0.00410   0.00413  -1.05713
   D29       -1.15577   0.00001   0.00281   0.00336   0.00617  -1.14960
   D30        3.04335   0.00004   0.00344   0.00291   0.00635   3.04971
   D31        0.94009  -0.00010   0.00137   0.00346   0.00483   0.94492
   D32       -1.13406  -0.00009  -0.01796   0.00455  -0.01340  -1.14746
   D33        3.09754  -0.00001  -0.01715   0.00511  -0.01204   3.08551
   D34        1.04835   0.00004  -0.01688   0.00590  -0.01099   1.03736
         Item               Value     Threshold  Converged?
 Maximum Force            0.001929     0.000450     NO 
 RMS     Force            0.000364     0.000300     NO 
 Maximum Displacement     0.181328     0.001800     NO 
 RMS     Displacement     0.055088     0.001200     NO 
 Predicted change in Energy=-6.954812D-05
 GradGradGradGradGradGradGradGradGradGradGradGradGradGradGradGradGradGrad

                          Input orientation:                          
 ---------------------------------------------------------------------
 Center     Atomic      Atomic             Coordinates (Angstroms)
 Number     Number       Type             X           Y           Z
 ---------------------------------------------------------------------
      1          1           0       -1.823397   -1.157419    1.060036
      2          6           0       -2.359261   -0.913948    0.144274
      3          1           0       -2.149995   -1.682529   -0.595861
      4          1           0       -3.431522   -0.893941    0.356447
      5          6           0       -1.877567    0.415604   -0.403105
      6          1           0        0.071973   -0.301642   -0.946043
      7          1           0       -2.198528    0.678194   -1.419689
      8          8           0       -1.950852    1.427787    0.411772
      9          1           0        3.019921    1.496202    0.148323
     10          6           0        2.188274    1.178826   -0.482378
     11          1           0        1.308349    1.761968   -0.200169
     12          1           0        2.432121    1.403301   -1.519781
     13          6           0        1.909692   -0.307801   -0.313324
     14          1           0        2.796401   -0.871787   -0.609567
     15          6           0        1.558242   -0.660277    1.125307
     16          1           0        0.677476   -0.098363    1.447420
     17          1           0        2.377329   -0.412280    1.801391
     18          1           0        1.343562   -1.724656    1.214229
     19          8           0        0.894462   -0.740448   -1.205623
 ---------------------------------------------------------------------
                    Distance matrix (angstroms):
                    1          2          3          4          5
     1  H    0.000000
     2  C    1.088599   0.000000
     3  H    1.767597   1.087340   0.000000
     4  H    1.774972   1.093234   1.780751   0.000000
     5  C    2.148980   1.516365   2.124508   2.169471   0.000000
     6  H    2.889486   2.733973   2.639435   3.784412   2.147075
     7  H    3.107930   2.237573   2.500812   2.673301   1.097913
     8  O    2.668291   2.392086   3.275523   2.754245   1.301503
     9  H    5.597379   5.894442   6.114424   6.883111   5.045508
    10  C    4.891889   5.045045   5.198155   6.048314   4.137615
    11  H    4.463044   4.553079   4.897068   5.461689   3.464670
    12  H    5.596621   5.576384   5.601050   6.571138   4.560254
    13  C    4.067422   4.335986   4.295436   5.414861   3.856774
    14  H    4.920537   5.210653   5.012417   6.302435   4.852419
    15  C    3.418609   4.046432   4.214076   5.054057   3.911310
    16  H    2.743361   3.403695   3.831340   4.325162   3.196380
    17  H    4.330235   5.043114   5.277974   6.005215   4.863058
    18  H    3.221050   3.938649   3.934862   4.922124   4.191915
    19  O    3.562840   3.526902   3.244695   4.601930   3.108800
                    6          7          8          9         10
     6  H    0.000000
     7  H    2.517855   0.000000
     8  O    2.987710   1.994363   0.000000
     9  H    3.622193   5.509992   4.978220   0.000000
    10  C    2.624024   4.513670   4.241916   1.090939   0.000000
    11  H    2.518619   3.867813   3.332947   1.766793   1.092688
    12  H    2.967542   4.688145   4.789775   1.771076   1.089061
    13  C    1.943601   4.367346   4.294395   2.167984   1.521922
    14  H    2.803710   5.292263   5.372856   2.496344   2.142664
    15  C    2.574511   4.730944   4.145224   2.782338   2.522675
    16  H    2.477220   4.134580   3.210888   3.117265   2.763665
    17  H    3.588217   5.701136   4.904084   2.605353   2.789796
    18  H    2.882479   5.025695   4.629795   3.784213   3.467308
    19  O    0.967688   3.409539   3.925942   3.369473   2.425004
                   11         12         13         14         15
    11  H    0.000000
    12  H    1.769995   0.000000
    13  C    2.158324   2.157855   0.000000
    14  H    3.052634   2.477340   1.091830   0.000000
    15  C    2.772472   3.466771   1.522305   2.141859   0.000000
    16  H    2.563861   3.760060   2.159268   3.052740   1.093276
    17  H    3.142661   3.785435   2.168321   2.489877   1.090640
    18  H    3.762753   4.294634   2.159027   2.482812   1.089449
    19  O    2.728429   2.656830   1.419181   1.997474   2.424925
                   16         17         18         19
    16  H    0.000000
    17  H    1.764466   0.000000
    18  H    1.772817   1.770809   0.000000
    19  O    2.738246   3.368786   2.650667   0.000000
 Stoichiometry    C5H12O2(3)
 Framework group  C1[X(C5H12O2)]
 Deg. of freedom    51
 Full point group                 C1      NOp   1
 Largest Abelian subgroup         C1      NOp   1
 Largest concise Abelian subgroup C1      NOp   1
                         Standard orientation:                         
 ---------------------------------------------------------------------
 Center     Atomic      Atomic             Coordinates (Angstroms)
 Number     Number       Type             X           Y           Z
 ---------------------------------------------------------------------
      1          1           0       -1.940982   -1.370519    0.841454
      2          6           0       -2.434074   -0.981570   -0.047718
      3          1           0       -2.179903   -1.617285   -0.892450
      4          1           0       -3.515608   -1.000299    0.110692
      5          6           0       -1.941508    0.421491   -0.344639
      6          1           0        0.040464   -0.190211   -0.899199
      7          1           0       -2.215246    0.846594   -1.319199
      8          8           0       -2.066349    1.285654    0.620527
      9          1           0        2.910241    1.413033    0.622074
     10          6           0        2.114242    1.200913   -0.093146
     11          1           0        1.214860    1.726776    0.236317
     12          1           0        2.406055    1.593726   -1.066078
     13          6           0        1.844896   -0.294198   -0.184498
     14          1           0        2.751519   -0.798835   -0.524303
     15          6           0        1.427420   -0.879602    1.157303
     16          1           0        0.525486   -0.381243    1.522553
     17          1           0        2.209450   -0.743421    1.905219
     18          1           0        1.220946   -1.944826    1.059493
     19          8           0        0.879706   -0.577616   -1.185575
 ---------------------------------------------------------------------
 Rotational constants (GHZ):           3.3426153           1.1709978           1.0871294
 Standard basis: Aug-CC-pVTZ (5D, 7F)
 There are   685 symmetry adapted cartesian basis functions of A   symmetry.
 There are   598 symmetry adapted basis functions of A   symmetry.
   598 basis functions,   828 primitive gaussians,   685 cartesian basis functions
    30 alpha electrons       28 beta electrons
       nuclear repulsion energy       310.3753202612 Hartrees.
 NAtoms=   19 NActive=   19 NUniq=   19 SFac= 1.00D+00 NAtFMM=   60 NAOKFM=F Big=F
 Integral buffers will be    131072 words long.
 Raffenetti 2 integral format.
 Two-electron integral symmetry is turned on.
 Nuclear repulsion after empirical dispersion term =      310.3653761023 Hartrees.
 One-electron integrals computed using PRISM.
 NBasis=   598 RedAO= T EigKep=  5.99D-06  NBF=   598
 NBsUse=   598 1.00D-06 EigRej= -1.00D+00 NBFU=   598
 Initial guess from the checkpoint file:  "Reverse-wb-opt.chk"
 B after Tr=     0.000000    0.000000    0.000000
         Rot=    0.999690    0.023919   -0.000524    0.006833 Ang=   2.85 deg.
 Initial guess <Sx>= 0.0000 <Sy>= 0.0000 <Sz>= 1.0000 <S**2>= 2.0074 S= 1.0025
 ExpMin= 2.53D-02 ExpMax= 1.53D+04 ExpMxC= 5.22D+02 IAcc=3 IRadAn=         7 AccDes= 0.00D+00
 Harris functional with IExCor= 4639 and IRadAn=       7 diagonalized for initial guess.
 HarFok:  IExCor= 4639 AccDes= 0.00D+00 IRadAn=         7 IDoV= 1 UseB2=F ITyADJ=14
 ICtDFT=  3500011 ScaDFX=  1.000000  1.000000  1.000000  1.000000
 FoFCou: FMM=F IPFlag=           0 FMFlag=      100000 FMFlg1=           0
         NFxFlg=           0 DoJE=T BraDBF=F KetDBF=T FulRan=T
         wScrn=  0.000000 ICntrl=       500 IOpCl=  0 I1Cent=   200000004 NGrid=           0
         NMat0=    1 NMatS0=      1 NMatT0=    0 NMatD0=    1 NMtDS0=    0 NMtDT0=    0
 Petite list used in FoFCou.
 Requested convergence on RMS density matrix=1.00D-08 within 128 cycles.
 Requested convergence on MAX density matrix=1.00D-06.
 Requested convergence on             energy=1.00D-06.
 No special actions if energy rises.
 SCF Done:  E(UwB97XD) =  -348.104928735     A.U. after   15 cycles
            NFock= 15  Conv=0.43D-08     -V/T= 2.0060
 <Sx>= 0.0000 <Sy>= 0.0000 <Sz>= 1.0000 <S**2>= 2.0072 S= 1.0024
 <L.S>=  0.00000000000    
 Annihilation of the first spin contaminant:
 S**2 before annihilation     2.0072,   after     2.0000
 Calling FoFJK, ICntrl=      2127 FMM=F ISym2X=0 I1Cent= 0 IOpClX= 1 NMat=1 NMatS=1 NMatT=0.
 ***** Axes restored to original set *****
 -------------------------------------------------------------------
 Center     Atomic                   Forces (Hartrees/Bohr)
 Number     Number              X              Y              Z
 -------------------------------------------------------------------
      1        1           0.000022141   -0.000040548    0.000058952
      2        6           0.000244885    0.000363643   -0.000223847
      3        1          -0.000043092   -0.000029808   -0.000033471
      4        1          -0.000073362   -0.000073046    0.000114498
      5        6          -0.000310806   -0.000866598   -0.000009760
      6        1          -0.000379921    0.000850671   -0.000820600
      7        1          -0.000019851    0.000054644    0.000129108
      8        8           0.000279316    0.000298667    0.000112552
      9        1           0.000020500   -0.000010341    0.000018106
     10        6           0.000024002   -0.000001225    0.000067752
     11        1          -0.000054786    0.000032374    0.000015123
     12        1          -0.000010340    0.000004443   -0.000055149
     13        6          -0.000271961   -0.000164870   -0.000184890
     14        1           0.000043497    0.000005163    0.000007025
     15        6           0.000048384    0.000013549    0.000035613
     16        1          -0.000051785    0.000006916   -0.000052951
     17        1           0.000030743    0.000008001    0.000062325
     18        1          -0.000012879   -0.000054247    0.000002508
     19        8           0.000515315   -0.000397388    0.000757107
 -------------------------------------------------------------------
 Cartesian Forces:  Max     0.000866598 RMS     0.000265878

 GradGradGradGradGradGradGradGradGradGradGradGradGradGradGradGradGradGrad
 Berny optimization.
 Using GEDIIS/GDIIS optimizer.
 FormGI is forming the generalized inverse of G from B-inverse, IUseBI=4.
 Internal  Forces:  Max     0.000434379 RMS     0.000116620
 Search for a local minimum.
 Step number  15 out of a maximum of   94
 All quantities printed in internal units (Hartrees-Bohrs-Radians)
 Mixed Optimization -- En-DIIS/RFO-DIIS
 Swapping is turned off.
 Update second derivatives using D2CorX and points   12   13   14   15
 DE= -7.36D-05 DEPred=-6.95D-05 R= 1.06D+00
 TightC=F SS=  1.41D+00  RLast= 3.27D-01 DXNew= 3.0221D-01 9.8125D-01
 Trust test= 1.06D+00 RLast= 3.27D-01 DXMaxT set to 3.02D-01
 ITU=  1  1 -1  1  1  0 -1 -1  1  1  1  1  1  1  0
     Eigenvalues ---    0.00062   0.00296   0.00360   0.00395   0.01040
     Eigenvalues ---    0.01354   0.01969   0.04019   0.04536   0.04840
     Eigenvalues ---    0.05555   0.05582   0.05618   0.05642   0.05705
     Eigenvalues ---    0.05902   0.06337   0.07411   0.09732   0.10905
     Eigenvalues ---    0.12127   0.15891   0.15988   0.16000   0.16001
     Eigenvalues ---    0.16009   0.16029   0.16045   0.16141   0.16704
     Eigenvalues ---    0.17061   0.17770   0.20285   0.20533   0.29282
     Eigenvalues ---    0.29472   0.31428   0.33256   0.33705   0.33863
     Eigenvalues ---    0.33928   0.33984   0.34070   0.34155   0.34195
     Eigenvalues ---    0.34326   0.34434   0.35723   0.45472   0.56831
     Eigenvalues ---    0.74390
 En-DIIS/RFO-DIIS/Sim-DIIS IScMMF=       -3 using points:    15   14   13   12   11   10
 RFO step:  Lambda=-1.58748041D-05.
 DidBck=F Rises=F RFO-DIIS coefs:    1.68490   -2.00000   -0.95773    2.94022   -0.77070
                  RFO-DIIS coefs:    0.10330
 Iteration  1 RMS(Cart)=  0.02553063 RMS(Int)=  0.00071428
 Iteration  2 RMS(Cart)=  0.00385324 RMS(Int)=  0.00001848
 Iteration  3 RMS(Cart)=  0.00000817 RMS(Int)=  0.00001572
 Iteration  4 RMS(Cart)=  0.00000000 RMS(Int)=  0.00001572
 Variable       Old X    -DE/DX   Delta X   Delta X   Delta X     New X
                                 (Linear)    (Quad)   (Total)
    R1        2.05715   0.00007  -0.00004   0.00019   0.00014   2.05730
    R2        2.05478   0.00004   0.00028  -0.00010   0.00019   2.05496
    R3        2.06591   0.00009   0.00047  -0.00004   0.00043   2.06634
    R4        2.86551  -0.00027  -0.00073  -0.00046  -0.00119   2.86432
    R5        4.05738  -0.00015  -0.00498   0.00178  -0.00320   4.05418
    R6        2.07475  -0.00010  -0.00047  -0.00011  -0.00058   2.07417
    R7        2.45948   0.00029  -0.00042   0.00055   0.00013   2.45962
    R8        1.82867   0.00031   0.00117  -0.00048   0.00069   1.82935
    R9        2.06158   0.00002   0.00018  -0.00009   0.00009   2.06166
   R10        2.06488   0.00007   0.00029  -0.00005   0.00025   2.06513
   R11        2.05803   0.00005   0.00023  -0.00007   0.00017   2.05820
   R12        2.87602   0.00002   0.00065  -0.00001   0.00064   2.87666
   R13        2.06326   0.00003   0.00026  -0.00009   0.00018   2.06344
   R14        2.87674   0.00005   0.00075  -0.00010   0.00065   2.87739
   R15        2.68186  -0.00027  -0.00002  -0.00090  -0.00092   2.68095
   R16        2.06599   0.00003  -0.00016   0.00018   0.00002   2.06602
   R17        2.06101   0.00006   0.00021  -0.00007   0.00015   2.06116
   R18        2.05876   0.00006   0.00028  -0.00005   0.00023   2.05899
    A1        1.89630  -0.00001  -0.00017  -0.00017  -0.00034   1.89596
    A2        1.90037  -0.00009  -0.00068  -0.00059  -0.00127   1.89910
    A3        1.92133   0.00001  -0.00029   0.00088   0.00058   1.92191
    A4        1.91114  -0.00006  -0.00060  -0.00021  -0.00081   1.91033
    A5        1.88905   0.00000   0.00047  -0.00009   0.00038   1.88943
    A6        1.94505   0.00014   0.00124   0.00017   0.00141   1.94647
    A7        1.65772  -0.00003   0.00096   0.00162   0.00257   1.66029
    A8        2.03877   0.00005   0.00067   0.00110   0.00178   2.04055
    A9        2.02416   0.00018   0.00108   0.00056   0.00168   2.02584
   A10        1.68222   0.00016   0.00137   0.00192   0.00330   1.68553
   A11        2.05924  -0.00031  -0.00593  -0.00525  -0.01117   2.04807
   A12        1.95763  -0.00009   0.00084  -0.00017   0.00077   1.95841
   A13        3.00784  -0.00031   0.01481   0.00083   0.01564   3.02348
   A14        1.88527   0.00001   0.00002   0.00007   0.00010   1.88537
   A15        1.89658   0.00002   0.00009   0.00004   0.00013   1.89671
   A16        1.93852  -0.00002   0.00014   0.00007   0.00022   1.93874
   A17        1.89265   0.00000  -0.00001  -0.00018  -0.00019   1.89246
   A18        1.92326   0.00000  -0.00018  -0.00008  -0.00027   1.92299
   A19        1.92638  -0.00001  -0.00006   0.00008   0.00001   1.92639
   A20        1.90263   0.00000  -0.00049   0.00032  -0.00018   1.90245
   A21        1.95347  -0.00002  -0.00048  -0.00009  -0.00058   1.95289
   A22        1.93788   0.00003   0.00032  -0.00002   0.00029   1.93817
   A23        1.90107   0.00001  -0.00121   0.00062  -0.00059   1.90049
   A24        1.82647   0.00003  -0.00035   0.00033  -0.00001   1.82646
   A25        1.93740  -0.00004   0.00215  -0.00109   0.00106   1.93845
   A26        1.92349  -0.00009  -0.00047  -0.00050  -0.00097   1.92252
   A27        1.93884   0.00006   0.00053   0.00001   0.00054   1.93937
   A28        1.92713   0.00000   0.00015   0.00031   0.00046   1.92759
   A29        1.88128   0.00002  -0.00037   0.00019  -0.00018   1.88110
   A30        1.89584   0.00002   0.00024  -0.00021   0.00003   1.89586
   A31        1.89605  -0.00001  -0.00009   0.00020   0.00011   1.89616
   A32        1.87667  -0.00024   0.00543  -0.00442   0.00101   1.87768
    D1        1.20031  -0.00019  -0.00873  -0.00446  -0.01319   1.18712
    D2        2.94104  -0.00001  -0.00654  -0.00124  -0.00777   2.93327
    D3       -0.97264   0.00013  -0.00274   0.00051  -0.00224  -0.97488
    D4       -0.86995  -0.00018  -0.00864  -0.00471  -0.01335  -0.88329
    D5        0.87078   0.00000  -0.00645  -0.00149  -0.00792   0.86286
    D6       -3.04290   0.00013  -0.00264   0.00026  -0.00239  -3.04529
    D7       -2.97244  -0.00020  -0.00896  -0.00450  -0.01346  -2.98590
    D8       -1.23171  -0.00002  -0.00677  -0.00128  -0.00804  -1.23975
    D9        1.13780   0.00011  -0.00297   0.00047  -0.00251   1.13529
   D10        0.49653   0.00008  -0.01642  -0.01896  -0.03536   0.46117
   D11       -1.55832   0.00000  -0.01741  -0.02066  -0.03815  -1.59647
   D12        2.64274   0.00013  -0.01707  -0.01951  -0.03654   2.60619
   D13       -2.36024   0.00043   0.06009   0.01411   0.07420  -2.28604
   D14       -1.06288   0.00002   0.00183  -0.00006   0.00176  -1.06112
   D15        1.04131   0.00002  -0.00033   0.00087   0.00054   1.04185
   D16       -3.06610  -0.00003   0.00236  -0.00064   0.00172  -3.06439
   D17        3.13180   0.00002   0.00183  -0.00015   0.00168   3.13348
   D18       -1.04720   0.00002  -0.00033   0.00079   0.00045  -1.04674
   D19        1.12857  -0.00003   0.00236  -0.00072   0.00163   1.13021
   D20        1.04186   0.00002   0.00200   0.00008   0.00208   1.04394
   D21       -3.13713   0.00002  -0.00016   0.00102   0.00086  -3.13627
   D22       -0.96136  -0.00002   0.00253  -0.00050   0.00203  -0.95933
   D23        1.02644   0.00002  -0.00213   0.00050  -0.00163   1.02481
   D24       -1.05744   0.00001  -0.00170   0.00059  -0.00112  -1.05856
   D25        3.12096  -0.00001  -0.00204   0.00012  -0.00192   3.11904
   D26        3.13153   0.00002  -0.00387   0.00126  -0.00261   3.12892
   D27        1.04766   0.00001  -0.00345   0.00135  -0.00210   1.04556
   D28       -1.05713  -0.00002  -0.00378   0.00088  -0.00290  -1.06003
   D29       -1.14960   0.00003  -0.00380   0.00142  -0.00238  -1.15198
   D30        3.04971   0.00002  -0.00337   0.00150  -0.00187   3.04784
   D31        0.94492   0.00000  -0.00370   0.00103  -0.00267   0.94225
   D32       -1.14746   0.00008  -0.00099   0.00243   0.00143  -1.14604
   D33        3.08551   0.00005  -0.00037   0.00187   0.00150   3.08700
   D34        1.03736   0.00004   0.00019   0.00149   0.00168   1.03904
         Item               Value     Threshold  Converged?
 Maximum Force            0.000434     0.000450     YES
 RMS     Force            0.000117     0.000300     YES
 Maximum Displacement     0.084592     0.001800     NO 
 RMS     Displacement     0.029297     0.001200     NO 
 Predicted change in Energy=-2.692549D-06
 GradGradGradGradGradGradGradGradGradGradGradGradGradGradGradGradGradGrad

                          Input orientation:                          
 ---------------------------------------------------------------------
 Center     Atomic      Atomic             Coordinates (Angstroms)
 Number     Number       Type             X           Y           Z
 ---------------------------------------------------------------------
      1          1           0       -1.785159   -1.126774    1.072816
      2          6           0       -2.340875   -0.901685    0.164120
      3          1           0       -2.151079   -1.687799   -0.562878
      4          1           0       -3.408023   -0.874661    0.401029
      5          6           0       -1.868277    0.413007   -0.423834
      6          1           0        0.076161   -0.309673   -0.971152
      7          1           0       -2.204489    0.651789   -1.441028
      8          8           0       -1.921648    1.445389    0.367008
      9          1           0        2.997440    1.502185    0.173567
     10          6           0        2.174493    1.184123   -0.468183
     11          1           0        1.286747    1.756734   -0.188402
     12          1           0        2.425908    1.421403   -1.501012
     13          6           0        1.906905   -0.306786   -0.316969
     14          1           0        2.801894   -0.860040   -0.608860
     15          6           0        1.544172   -0.676133    1.114974
     16          1           0        0.656475   -0.123006    1.433290
     17          1           0        2.354612   -0.429074    1.801863
     18          1           0        1.335602   -1.742801    1.191676
     19          8           0        0.905822   -0.739405   -1.224366
 ---------------------------------------------------------------------
                    Distance matrix (angstroms):
                    1          2          3          4          5
     1  H    0.000000
     2  C    1.088676   0.000000
     3  H    1.767525   1.087439   0.000000
     4  H    1.774414   1.093463   1.780511   0.000000
     5  C    2.148906   1.515735   2.124311   2.170093   0.000000
     6  H    2.882702   2.735212   2.650758   3.787034   2.145382
     7  H    3.107818   2.237941   2.499534   2.678006   1.097606
     8  O    2.670733   2.392838   3.276308   2.755558   1.301573
     9  H    5.531124   5.854596   6.101279   6.836014   5.021793
    10  C    4.836710   5.013876   5.193022   6.013202   4.115893
    11  H    4.397943   4.511220   4.880952   5.414105   3.437326
    12  H    5.554357   5.558023   5.612133   6.551673   4.540617
    13  C    4.029295   4.316131   4.293588   5.393186   3.844674
    14  H    4.892877   5.200703   5.021877   6.291515   4.844108
    15  C    3.359955   4.006069   4.182528   5.007331   3.898585
    16  H    2.664408   3.346826   3.783599   4.260362   3.179715
    17  H    4.260985   4.995314   5.241912   5.947171   4.847228
    18  H    3.183200   3.908942   3.903643   4.886795   4.185955
    19  O    3.559281   3.534865   3.268281   4.611882   3.108783
                    6          7          8          9         10
     6  H    0.000000
     7  H    2.519237   0.000000
     8  O    2.976937   1.994691   0.000000
     9  H    3.623131   5.512727   4.923217   0.000000
    10  C    2.624386   4.517222   4.188576   1.090985   0.000000
    11  H    2.519574   3.870233   3.270965   1.766999   1.092819
    12  H    2.966258   4.694303   4.731946   1.771267   1.089150
    13  C    1.944116   4.368745   4.265648   2.168472   1.522261
    14  H    2.804244   5.295470   5.345949   2.496105   2.142901
    15  C    2.577066   4.727471   4.131854   2.782680   2.522745
    16  H    2.480514   4.128816   3.200552   3.115809   2.761985
    17  H    3.590989   5.698246   4.884548   2.606595   2.790690
    18  H    2.884072   5.019704   4.631879   3.785259   3.467816
    19  O    0.968052   3.414146   3.911570   3.369542   2.425140
                   11         12         13         14         15
    11  H    0.000000
    12  H    1.770051   0.000000
    13  C    2.158528   2.158230   0.000000
    14  H    3.052862   2.478363   1.091924   0.000000
    15  C    2.771985   3.467059   1.522647   2.141796   0.000000
    16  H    2.561357   3.758486   2.158879   3.052281   1.093289
    17  H    3.143127   3.786599   2.169065   2.489453   1.090718
    18  H    3.762147   4.295523   2.159753   2.484192   1.089570
    19  O    2.729293   2.656367   1.418695   1.997121   2.425698
                   16         17         18         19
    16  H    0.000000
    17  H    1.764424   0.000000
    18  H    1.772943   1.771041   0.000000
    19  O    2.739573   3.369475   2.651184   0.000000
 Stoichiometry    C5H12O2(3)
 Framework group  C1[X(C5H12O2)]
 Deg. of freedom    51
 Full point group                 C1      NOp   1
 Largest Abelian subgroup         C1      NOp   1
 Largest concise Abelian subgroup C1      NOp   1
                         Standard orientation:                         
 ---------------------------------------------------------------------
 Center     Atomic      Atomic             Coordinates (Angstroms)
 Number     Number       Type             X           Y           Z
 ---------------------------------------------------------------------
      1          1           0       -1.902791   -1.369554    0.843577
      2          6           0       -2.418236   -0.984576   -0.034673
      3          1           0       -2.182532   -1.622452   -0.883250
      4          1           0       -3.495675   -1.008015    0.150356
      5          6           0       -1.938112    0.418637   -0.347609
      6          1           0        0.040630   -0.179337   -0.921776
      7          1           0       -2.229399    0.838348   -1.319068
      8          8           0       -2.044265    1.287662    0.615521
      9          1           0        2.877065    1.408743    0.678136
     10          6           0        2.090232    1.209143   -0.050768
     11          1           0        1.181777    1.715180    0.285223
     12          1           0        2.386611    1.633799   -1.008930
     13          6           0        1.838152   -0.285738   -0.188850
     14          1           0        2.754125   -0.770477   -0.532825
     15          6           0        1.413702   -0.914264    1.131472
     16          1           0        0.503765   -0.434464    1.501727
     17          1           0        2.186972   -0.792831    1.891060
     18          1           0        1.217736   -1.978087    1.000928
     19          8           0        0.887676   -0.550169   -1.208344
 ---------------------------------------------------------------------
 Rotational constants (GHZ):           3.3282272           1.1850916           1.0969532
 Standard basis: Aug-CC-pVTZ (5D, 7F)
 There are   685 symmetry adapted cartesian basis functions of A   symmetry.
 There are   598 symmetry adapted basis functions of A   symmetry.
   598 basis functions,   828 primitive gaussians,   685 cartesian basis functions
    30 alpha electrons       28 beta electrons
       nuclear repulsion energy       310.8432170894 Hartrees.
 NAtoms=   19 NActive=   19 NUniq=   19 SFac= 1.00D+00 NAtFMM=   60 NAOKFM=F Big=F
 Integral buffers will be    131072 words long.
 Raffenetti 2 integral format.
 Two-electron integral symmetry is turned on.
 Nuclear repulsion after empirical dispersion term =      310.8331796307 Hartrees.
 One-electron integrals computed using PRISM.
 NBasis=   598 RedAO= T EigKep=  5.98D-06  NBF=   598
 NBsUse=   598 1.00D-06 EigRej= -1.00D+00 NBFU=   598
 Initial guess from the checkpoint file:  "Reverse-wb-opt.chk"
 B after Tr=     0.000000    0.000000    0.000000
         Rot=    0.999965   -0.008297    0.000358   -0.000621 Ang=  -0.95 deg.
 Initial guess <Sx>= 0.0000 <Sy>= 0.0000 <Sz>= 1.0000 <S**2>= 2.0072 S= 1.0024
 ExpMin= 2.53D-02 ExpMax= 1.53D+04 ExpMxC= 5.22D+02 IAcc=3 IRadAn=         7 AccDes= 0.00D+00
 Harris functional with IExCor= 4639 and IRadAn=       7 diagonalized for initial guess.
 HarFok:  IExCor= 4639 AccDes= 0.00D+00 IRadAn=         7 IDoV= 1 UseB2=F ITyADJ=14
 ICtDFT=  3500011 ScaDFX=  1.000000  1.000000  1.000000  1.000000
 FoFCou: FMM=F IPFlag=           0 FMFlag=      100000 FMFlg1=           0
         NFxFlg=           0 DoJE=T BraDBF=F KetDBF=T FulRan=T
         wScrn=  0.000000 ICntrl=       500 IOpCl=  0 I1Cent=   200000004 NGrid=           0
         NMat0=    1 NMatS0=      1 NMatT0=    0 NMatD0=    1 NMtDS0=    0 NMtDT0=    0
 Petite list used in FoFCou.
 Requested convergence on RMS density matrix=1.00D-08 within 128 cycles.
 Requested convergence on MAX density matrix=1.00D-06.
 Requested convergence on             energy=1.00D-06.
 No special actions if energy rises.
 SCF Done:  E(UwB97XD) =  -348.104952340     A.U. after   14 cycles
            NFock= 14  Conv=0.57D-08     -V/T= 2.0060
 <Sx>= 0.0000 <Sy>= 0.0000 <Sz>= 1.0000 <S**2>= 2.0072 S= 1.0024
 <L.S>=  0.00000000000    
 Annihilation of the first spin contaminant:
 S**2 before annihilation     2.0072,   after     2.0000
 Calling FoFJK, ICntrl=      2127 FMM=F ISym2X=0 I1Cent= 0 IOpClX= 1 NMat=1 NMatS=1 NMatT=0.
 ***** Axes restored to original set *****
 -------------------------------------------------------------------
 Center     Atomic                   Forces (Hartrees/Bohr)
 Number     Number              X              Y              Z
 -------------------------------------------------------------------
      1        1           0.000058344   -0.000011955    0.000029097
      2        6          -0.000029793    0.000140143   -0.000083892
      3        1          -0.000022722    0.000045442   -0.000011032
      4        1           0.000010130    0.000014108    0.000030107
      5        6          -0.000038081   -0.000921032   -0.000033213
      6        1          -0.000034415    0.000807978   -0.000891800
      7        1          -0.000123441    0.000105238    0.000075661
      8        8           0.000160411    0.000296970    0.000162482
      9        1          -0.000002647   -0.000037994   -0.000000155
     10        6          -0.000112970   -0.000042810    0.000067048
     11        1           0.000026942   -0.000004006   -0.000010488
     12        1           0.000002357   -0.000031616    0.000002168
     13        6           0.000090306   -0.000018636    0.000005991
     14        1          -0.000001500    0.000029720   -0.000002348
     15        6          -0.000060803    0.000022829   -0.000090128
     16        1          -0.000016423    0.000006208    0.000026606
     17        1           0.000000983    0.000010662   -0.000021908
     18        1           0.000014094    0.000015029   -0.000032781
     19        8           0.000079228   -0.000426278    0.000778587
 -------------------------------------------------------------------
 Cartesian Forces:  Max     0.000921032 RMS     0.000242425

 GradGradGradGradGradGradGradGradGradGradGradGradGradGradGradGradGradGrad
 Berny optimization.
 Using GEDIIS/GDIIS optimizer.
 FormGI is forming the generalized inverse of G from B-inverse, IUseBI=4.
 Internal  Forces:  Max     0.000583154 RMS     0.000101360
 Search for a local minimum.
 Step number  16 out of a maximum of   94
 All quantities printed in internal units (Hartrees-Bohrs-Radians)
 Mixed Optimization -- En-DIIS/RFO-DIIS
 Swapping is turned off.
 Update second derivatives using D2CorX and points   12   13   14   15   16
 DE= -2.36D-05 DEPred=-2.69D-06 R= 8.77D+00
 TightC=F SS=  1.41D+00  RLast= 1.04D-01 DXNew= 5.0825D-01 3.1139D-01
 Trust test= 8.77D+00 RLast= 1.04D-01 DXMaxT set to 3.11D-01
 ITU=  1  1  1 -1  1  1  0 -1 -1  1  1  1  1  1  1  0
     Eigenvalues ---    0.00055   0.00278   0.00357   0.00370   0.00820
     Eigenvalues ---    0.01167   0.01658   0.03066   0.04530   0.04802
     Eigenvalues ---    0.05549   0.05573   0.05575   0.05625   0.05654
     Eigenvalues ---    0.05880   0.06176   0.07405   0.09375   0.10638
     Eigenvalues ---    0.12053   0.15840   0.15967   0.15999   0.16000
     Eigenvalues ---    0.16001   0.16030   0.16061   0.16137   0.16657
     Eigenvalues ---    0.16987   0.17559   0.20296   0.20684   0.29081
     Eigenvalues ---    0.29313   0.31909   0.33209   0.33705   0.33882
     Eigenvalues ---    0.33924   0.33986   0.34070   0.34161   0.34196
     Eigenvalues ---    0.34344   0.34472   0.35803   0.45370   0.57009
     Eigenvalues ---    0.74430
 En-DIIS/RFO-DIIS/Sim-DIIS IScMMF=       -3 using points:    16   15   14   13   12   11   10
 RFO step:  Lambda=-2.31800638D-05.
 DIIS inversion failure, remove point   7.
 DIIS inversion failure, remove point   6.
 RFO-DIIS uses    5 points instead of    7
 DidBck=F Rises=F RFO-DIIS coefs:    2.17400   -0.96171   -0.41637   -0.30024    0.50433
                  RFO-DIIS coefs:    0.00000    0.00000
 Iteration  1 RMS(Cart)=  0.02477225 RMS(Int)=  0.00060342
 Iteration  2 RMS(Cart)=  0.00230391 RMS(Int)=  0.00000908
 Iteration  3 RMS(Cart)=  0.00000296 RMS(Int)=  0.00000875
 Iteration  4 RMS(Cart)=  0.00000000 RMS(Int)=  0.00000875
 Variable       Old X    -DE/DX   Delta X   Delta X   Delta X     New X
                                 (Linear)    (Quad)   (Total)
    R1        2.05730   0.00006   0.00023   0.00009   0.00032   2.05762
    R2        2.05496  -0.00003   0.00044  -0.00035   0.00009   2.05506
    R3        2.06634   0.00000   0.00090  -0.00047   0.00043   2.06677
    R4        2.86432  -0.00018  -0.00182  -0.00003  -0.00185   2.86248
    R5        4.05418  -0.00008  -0.00432   0.00163  -0.00269   4.05150
    R6        2.07417  -0.00001  -0.00099   0.00043  -0.00056   2.07361
    R7        2.45962   0.00033  -0.00038   0.00083   0.00045   2.46007
    R8        1.82935   0.00004   0.00141  -0.00091   0.00050   1.82985
    R9        2.06166  -0.00001   0.00021  -0.00018   0.00003   2.06169
   R10        2.06513  -0.00003   0.00055  -0.00043   0.00012   2.06525
   R11        2.05820  -0.00001   0.00037  -0.00026   0.00012   2.05831
   R12        2.87666  -0.00014   0.00169  -0.00125   0.00044   2.87710
   R13        2.06344  -0.00002   0.00047  -0.00029   0.00018   2.06361
   R14        2.87739  -0.00011   0.00165  -0.00116   0.00049   2.87787
   R15        2.68095  -0.00009  -0.00112   0.00041  -0.00071   2.68024
   R16        2.06602   0.00002   0.00005   0.00007   0.00012   2.06614
   R17        2.06116  -0.00001   0.00027  -0.00023   0.00003   2.06119
   R18        2.05899  -0.00002   0.00045  -0.00035   0.00010   2.05909
    A1        1.89596   0.00002  -0.00072   0.00042  -0.00030   1.89566
    A2        1.89910   0.00001  -0.00207   0.00105  -0.00102   1.89808
    A3        1.92191  -0.00002   0.00075  -0.00027   0.00048   1.92239
    A4        1.91033   0.00002  -0.00151   0.00072  -0.00079   1.90954
    A5        1.88943  -0.00004   0.00077  -0.00065   0.00012   1.88956
    A6        1.94647   0.00001   0.00271  -0.00125   0.00146   1.94792
    A7        1.66029   0.00013   0.00293   0.00224   0.00517   1.66546
    A8        2.04055   0.00001   0.00283  -0.00068   0.00210   2.04265
    A9        2.02584   0.00007   0.00331  -0.00132   0.00196   2.02780
   A10        1.68553   0.00013   0.00250   0.00280   0.00528   1.69081
   A11        2.04807  -0.00027  -0.01597   0.00002  -0.01593   2.03214
   A12        1.95841  -0.00006   0.00203  -0.00161   0.00038   1.95878
   A13        3.02348  -0.00058   0.01461  -0.00519   0.00941   3.03290
   A14        1.88537   0.00001  -0.00009   0.00022   0.00014   1.88550
   A15        1.89671   0.00003   0.00010  -0.00005   0.00005   1.89676
   A16        1.93874  -0.00005   0.00065  -0.00059   0.00006   1.93880
   A17        1.89246   0.00001  -0.00035   0.00031  -0.00004   1.89242
   A18        1.92299   0.00004  -0.00051   0.00054   0.00003   1.92302
   A19        1.92639  -0.00004   0.00018  -0.00041  -0.00023   1.92616
   A20        1.90245  -0.00001  -0.00082   0.00047  -0.00035   1.90210
   A21        1.95289  -0.00001  -0.00079  -0.00006  -0.00086   1.95204
   A22        1.93817   0.00004   0.00083  -0.00024   0.00058   1.93875
   A23        1.90049   0.00003  -0.00147   0.00096  -0.00052   1.89997
   A24        1.82646   0.00002  -0.00037   0.00075   0.00038   1.82684
   A25        1.93845  -0.00007   0.00255  -0.00175   0.00080   1.93925
   A26        1.92252   0.00004  -0.00141   0.00111  -0.00030   1.92222
   A27        1.93937  -0.00003   0.00100  -0.00080   0.00020   1.93957
   A28        1.92759  -0.00005   0.00087  -0.00065   0.00022   1.92781
   A29        1.88110   0.00000  -0.00037  -0.00003  -0.00040   1.88070
   A30        1.89586   0.00001  -0.00016   0.00028   0.00012   1.89598
   A31        1.89616   0.00003   0.00005   0.00012   0.00016   1.89632
   A32        1.87768  -0.00015   0.00550  -0.00319   0.00231   1.87999
    D1        1.18712  -0.00017  -0.01846  -0.00368  -0.02215   1.16496
    D2        2.93327   0.00005  -0.01355   0.00056  -0.01300   2.92027
    D3       -0.97488   0.00005  -0.00273  -0.00459  -0.00731  -0.98219
    D4       -0.88329  -0.00016  -0.01848  -0.00366  -0.02214  -0.90544
    D5        0.86286   0.00006  -0.01357   0.00059  -0.01299   0.84987
    D6       -3.04529   0.00005  -0.00275  -0.00456  -0.00730  -3.05259
    D7       -2.98590  -0.00017  -0.01878  -0.00336  -0.02215  -3.00805
    D8       -1.23975   0.00006  -0.01387   0.00088  -0.01299  -1.25274
    D9        1.13529   0.00005  -0.00305  -0.00427  -0.00730   1.12798
   D10        0.46117   0.00001  -0.04255  -0.00099  -0.04353   0.41764
   D11       -1.59647  -0.00004  -0.04635  -0.00114  -0.04750  -1.64396
   D12        2.60619   0.00006  -0.04365  -0.00106  -0.04471   2.56149
   D13       -2.28604   0.00022   0.08178  -0.00201   0.07977  -2.20627
   D14       -1.06112   0.00002   0.00300  -0.00166   0.00134  -1.05978
   D15        1.04185   0.00004   0.00009  -0.00018  -0.00009   1.04176
   D16       -3.06439  -0.00003   0.00346  -0.00270   0.00076  -3.06363
   D17        3.13348   0.00001   0.00303  -0.00192   0.00111   3.13458
   D18       -1.04674   0.00003   0.00012  -0.00044  -0.00032  -1.04706
   D19        1.13021  -0.00004   0.00349  -0.00296   0.00053   1.13074
   D20        1.04394   0.00000   0.00368  -0.00239   0.00129   1.04523
   D21       -3.13627   0.00002   0.00077  -0.00091  -0.00014  -3.13641
   D22       -0.95933  -0.00005   0.00414  -0.00343   0.00071  -0.95862
   D23        1.02481   0.00000  -0.00210  -0.00107  -0.00317   1.02164
   D24       -1.05856  -0.00001  -0.00136  -0.00124  -0.00260  -1.06116
   D25        3.11904   0.00000  -0.00265  -0.00043  -0.00308   3.11596
   D26        3.12892   0.00000  -0.00462   0.00012  -0.00450   3.12443
   D27        1.04556   0.00000  -0.00388  -0.00005  -0.00393   1.04163
   D28       -1.06003   0.00001  -0.00518   0.00077  -0.00441  -1.06444
   D29       -1.15198   0.00000  -0.00451   0.00061  -0.00390  -1.15588
   D30        3.04784   0.00000  -0.00377   0.00044  -0.00333   3.04451
   D31        0.94225   0.00001  -0.00506   0.00125  -0.00381   0.93844
   D32       -1.14604   0.00005   0.00197   0.00123   0.00319  -1.14284
   D33        3.08700   0.00003   0.00274   0.00037   0.00310   3.09011
   D34        1.03904   0.00001   0.00342  -0.00032   0.00310   1.04214
         Item               Value     Threshold  Converged?
 Maximum Force            0.000583     0.000450     NO 
 RMS     Force            0.000101     0.000300     YES
 Maximum Displacement     0.087790     0.001800     NO 
 RMS     Displacement     0.026970     0.001200     NO 
 Predicted change in Energy=-1.170413D-05
 GradGradGradGradGradGradGradGradGradGradGradGradGradGradGradGradGradGrad

                          Input orientation:                          
 ---------------------------------------------------------------------
 Center     Atomic      Atomic             Coordinates (Angstroms)
 Number     Number       Type             X           Y           Z
 ---------------------------------------------------------------------
      1          1           0       -1.747649   -1.102286    1.078933
      2          6           0       -2.326683   -0.891098    0.181326
      3          1           0       -2.161805   -1.692803   -0.534717
      4          1           0       -3.386837   -0.853854    0.447486
      5          6           0       -1.862869    0.407726   -0.445113
      6          1           0        0.080028   -0.314176   -0.993359
      7          1           0       -2.214181    0.624507   -1.461808
      8          8           0       -1.895261    1.459143    0.321824
      9          1           0        2.978852    1.506810    0.197428
     10          6           0        2.163506    1.189205   -0.454197
     11          1           0        1.269348    1.752922   -0.176529
     12          1           0        2.421824    1.438028   -1.482663
     13          6           0        1.905155   -0.305160   -0.319610
     14          1           0        2.807109   -0.848973   -0.608140
     15          6           0        1.533361   -0.689760    1.106256
     16          1           0        0.641158   -0.142937    1.423090
     17          1           0        2.337467   -0.445801    1.801672
     18          1           0        1.328415   -1.757950    1.171406
     19          8           0        0.915742   -0.736755   -1.239625
 ---------------------------------------------------------------------
                    Distance matrix (angstroms):
                    1          2          3          4          5
     1  H    0.000000
     2  C    1.088843   0.000000
     3  H    1.767513   1.087489   0.000000
     4  H    1.774087   1.093689   1.780243   0.000000
     5  C    2.148518   1.514758   2.123585   2.170437   0.000000
     6  H    2.873311   2.739522   2.671475   3.792947   2.143960
     7  H    3.107222   2.238214   2.496430   2.684413   1.097307
     8  O    2.675055   2.393636   3.277113   2.755094   1.301813
     9  H    5.470306   5.822278   6.099173   6.793913   5.006306
    10  C    4.785244   4.989323   5.198151   5.982762   4.101523
    11  H    4.339432   4.477761   4.875872   5.372592   3.419426
    12  H    5.513572   5.544547   5.631195   6.535957   4.527320
    13  C    3.991780   4.301477   4.302555   5.375377   3.836921
    14  H    4.863764   5.194309   5.040589   6.283259   4.838859
    15  C    3.306955   3.974415   4.165710   4.966816   3.891735
    16  H    2.597151   3.302999   3.753890   4.204992   3.172312
    17  H    4.200178   4.957631   5.220840   5.896438   4.839356
    18  H    3.146524   3.884769   3.885451   4.855415   4.181815
    19  O    3.550067   3.543479   3.298821   4.623013   3.108338
                    6          7          8          9         10
     6  H    0.000000
     7  H    2.522691   0.000000
     8  O    2.962454   1.994911   0.000000
     9  H    3.624519   5.522600   4.875933   0.000000
    10  C    2.625211   4.527506   4.141095   1.090998   0.000000
    11  H    2.520831   3.880753   3.217051   1.767149   1.092884
    12  H    2.965408   4.706888   4.679085   1.771360   1.089211
    13  C    1.945535   4.374680   4.238793   2.168730   1.522494
    14  H    2.805596   5.302192   5.320198   2.495626   2.142917
    15  C    2.581012   4.729305   4.121719   2.782145   2.522421
    16  H    2.486647   4.130928   3.195758   3.112671   2.759774
    17  H    3.595212   5.702049   4.871832   2.607233   2.791497
    18  H    2.886028   5.015965   4.632878   3.785662   3.467807
    19  O    0.968317   3.420354   3.893819   3.369737   2.425517
                   11         12         13         14         15
    11  H    0.000000
    12  H    1.770125   0.000000
    13  C    2.158802   2.158320   0.000000
    14  H    3.053007   2.478630   1.092018   0.000000
    15  C    2.771631   3.466893   1.522905   2.141713   0.000000
    16  H    2.558844   3.756809   2.158936   3.052167   1.093355
    17  H    3.144605   3.787186   2.169449   2.488032   1.090736
    18  H    3.761202   4.295800   2.160175   2.485872   1.089623
    19  O    2.730147   2.656507   1.418322   1.997156   2.426277
                   16         17         18         19
    16  H    0.000000
    17  H    1.764232   0.000000
    18  H    1.773114   1.771202   0.000000
    19  O    2.741909   3.369784   2.650700   0.000000
 Stoichiometry    C5H12O2(3)
 Framework group  C1[X(C5H12O2)]
 Deg. of freedom    51
 Full point group                 C1      NOp   1
 Largest Abelian subgroup         C1      NOp   1
 Largest concise Abelian subgroup C1      NOp   1
                         Standard orientation:                         
 ---------------------------------------------------------------------
 Center     Atomic      Atomic             Coordinates (Angstroms)
 Number     Number       Type             X           Y           Z
 ---------------------------------------------------------------------
      1          1           0       -1.864670   -1.371393    0.840258
      2          6           0       -2.406744   -0.986718   -0.022158
      3          1           0       -2.196401   -1.624852   -0.877245
      4          1           0       -3.478174   -1.012631    0.195837
      5          6           0       -1.937938    0.415899   -0.349847
      6          1           0        0.039561   -0.164306   -0.940967
      7          1           0       -2.247348    0.832032   -1.316895
      8          8           0       -2.022508    1.289217    0.611860
      9          1           0        2.850770    1.399264    0.729211
     10          6           0        2.070809    1.214359   -0.010889
     11          1           0        1.155615    1.702873    0.332868
     12          1           0        2.370308    1.669021   -0.954268
     13          6           0        1.832480   -0.278144   -0.194248
     14          1           0        2.755602   -0.744902   -0.544227
     15          6           0        1.404291   -0.947398    1.104981
     16          1           0        0.489597   -0.483370    1.483714
     17          1           0        2.172343   -0.843588    1.872459
     18          1           0        1.215061   -2.008104    0.942585
     19          8           0        0.892552   -0.521471   -1.228156
 ---------------------------------------------------------------------
 Rotational constants (GHZ):           3.3175491           1.1967608           1.1048986
 Standard basis: Aug-CC-pVTZ (5D, 7F)
 There are   685 symmetry adapted cartesian basis functions of A   symmetry.
 There are   598 symmetry adapted basis functions of A   symmetry.
   598 basis functions,   828 primitive gaussians,   685 cartesian basis functions
    30 alpha electrons       28 beta electrons
       nuclear repulsion energy       311.2240158068 Hartrees.
 NAtoms=   19 NActive=   19 NUniq=   19 SFac= 1.00D+00 NAtFMM=   60 NAOKFM=F Big=F
 Integral buffers will be    131072 words long.
 Raffenetti 2 integral format.
 Two-electron integral symmetry is turned on.
 Nuclear repulsion after empirical dispersion term =      311.2139050986 Hartrees.
 One-electron integrals computed using PRISM.
 NBasis=   598 RedAO= T EigKep=  5.99D-06  NBF=   598
 NBsUse=   598 1.00D-06 EigRej= -1.00D+00 NBFU=   598
 Initial guess from the checkpoint file:  "Reverse-wb-opt.chk"
 B after Tr=     0.000000    0.000000    0.000000
         Rot=    0.999966   -0.008241   -0.000054   -0.000343 Ang=  -0.95 deg.
 Initial guess <Sx>= 0.0000 <Sy>= 0.0000 <Sz>= 1.0000 <S**2>= 2.0072 S= 1.0024
 ExpMin= 2.53D-02 ExpMax= 1.53D+04 ExpMxC= 5.22D+02 IAcc=3 IRadAn=         7 AccDes= 0.00D+00
 Harris functional with IExCor= 4639 and IRadAn=       7 diagonalized for initial guess.
 HarFok:  IExCor= 4639 AccDes= 0.00D+00 IRadAn=         7 IDoV= 1 UseB2=F ITyADJ=14
 ICtDFT=  3500011 ScaDFX=  1.000000  1.000000  1.000000  1.000000
 FoFCou: FMM=F IPFlag=           0 FMFlag=      100000 FMFlg1=           0
         NFxFlg=           0 DoJE=T BraDBF=F KetDBF=T FulRan=T
         wScrn=  0.000000 ICntrl=       500 IOpCl=  0 I1Cent=   200000004 NGrid=           0
         NMat0=    1 NMatS0=      1 NMatT0=    0 NMatD0=    1 NMtDS0=    0 NMtDT0=    0
 Petite list used in FoFCou.
 Requested convergence on RMS density matrix=1.00D-08 within 128 cycles.
 Requested convergence on MAX density matrix=1.00D-06.
 Requested convergence on             energy=1.00D-06.
 No special actions if energy rises.
 SCF Done:  E(UwB97XD) =  -348.104967318     A.U. after   14 cycles
            NFock= 14  Conv=0.54D-08     -V/T= 2.0060
 <Sx>= 0.0000 <Sy>= 0.0000 <Sz>= 1.0000 <S**2>= 2.0072 S= 1.0024
 <L.S>=  0.00000000000    
 Annihilation of the first spin contaminant:
 S**2 before annihilation     2.0072,   after     2.0000
 Calling FoFJK, ICntrl=      2127 FMM=F ISym2X=0 I1Cent= 0 IOpClX= 1 NMat=1 NMatS=1 NMatT=0.
 ***** Axes restored to original set *****
 -------------------------------------------------------------------
 Center     Atomic                   Forces (Hartrees/Bohr)
 Number     Number              X              Y              Z
 -------------------------------------------------------------------
      1        1           0.000021622    0.000003787   -0.000031131
      2        6          -0.000258181   -0.000149809    0.000129959
      3        1           0.000008865    0.000086720    0.000015813
      4        1           0.000090333    0.000088338   -0.000050508
      5        6           0.000266551   -0.000720499   -0.000071444
      6        1           0.000250745    0.000789588   -0.000851690
      7        1          -0.000226078    0.000141635    0.000028066
      8        8           0.000039739    0.000211375    0.000179362
      9        1          -0.000011327   -0.000054428   -0.000007097
     10        6          -0.000195902   -0.000090719   -0.000020866
     11        1           0.000081351   -0.000030191   -0.000028381
     12        1           0.000008346   -0.000027561    0.000039137
     13        6           0.000211057    0.000169283    0.000261261
     14        1          -0.000092921    0.000016817   -0.000039837
     15        6          -0.000141980    0.000037528   -0.000160595
     16        1           0.000036512   -0.000018030    0.000033226
     17        1           0.000005010    0.000006955   -0.000058650
     18        1           0.000028442    0.000042268   -0.000037663
     19        8          -0.000122183   -0.000503057    0.000671039
 -------------------------------------------------------------------
 Cartesian Forces:  Max     0.000851690 RMS     0.000239881

 GradGradGradGradGradGradGradGradGradGradGradGradGradGradGradGradGradGrad
 Berny optimization.
 Using GEDIIS/GDIIS optimizer.
 FormGI is forming the generalized inverse of G from B-inverse, IUseBI=4.
 Internal  Forces:  Max     0.000806721 RMS     0.000121430
 Search for a local minimum.
 Step number  17 out of a maximum of   94
 All quantities printed in internal units (Hartrees-Bohrs-Radians)
 Mixed Optimization -- En-DIIS/RFO-DIIS
 Swapping is turned off.
 Update second derivatives using D2CorX and points   13   14   15   16   17
 DE= -1.50D-05 DEPred=-1.17D-05 R= 1.28D+00
 TightC=F SS=  1.41D+00  RLast= 1.23D-01 DXNew= 5.2369D-01 3.7033D-01
 Trust test= 1.28D+00 RLast= 1.23D-01 DXMaxT set to 3.70D-01
 ITU=  1  1  1  1 -1  1  1  0 -1 -1  1  1  1  1  1  1  0
     Eigenvalues ---    0.00043   0.00271   0.00345   0.00362   0.00979
     Eigenvalues ---    0.01139   0.01656   0.02868   0.04533   0.04807
     Eigenvalues ---    0.05529   0.05554   0.05564   0.05625   0.05653
     Eigenvalues ---    0.05872   0.06184   0.07398   0.09300   0.10743
     Eigenvalues ---    0.12122   0.15914   0.15997   0.16000   0.16001
     Eigenvalues ---    0.16024   0.16046   0.16111   0.16321   0.16792
     Eigenvalues ---    0.17065   0.17559   0.20301   0.21130   0.29308
     Eigenvalues ---    0.29571   0.32063   0.33279   0.33714   0.33888
     Eigenvalues ---    0.33933   0.33989   0.34072   0.34195   0.34201
     Eigenvalues ---    0.34340   0.34465   0.36091   0.45583   0.57467
     Eigenvalues ---    0.74055
 En-DIIS/RFO-DIIS/Sim-DIIS IScMMF=       -3 using points:    17   16   15   14   13   12   11   10
 RFO step:  Lambda=-1.29524887D-05.
 DIIS inversion failure, remove point   8.
 DIIS inversion failure, remove point   7.
 RFO-DIIS uses    6 points instead of    8
 DidBck=F Rises=F RFO-DIIS coefs:    1.81678   -1.49792    1.07160   -0.82642   -0.07875
                  RFO-DIIS coefs:    0.51471    0.00000    0.00000
 Iteration  1 RMS(Cart)=  0.01009644 RMS(Int)=  0.00026986
 Iteration  2 RMS(Cart)=  0.00011755 RMS(Int)=  0.00000718
 Iteration  3 RMS(Cart)=  0.00000007 RMS(Int)=  0.00000718
 Variable       Old X    -DE/DX   Delta X   Delta X   Delta X     New X
                                 (Linear)    (Quad)   (Total)
    R1        2.05762  -0.00001   0.00022  -0.00017   0.00005   2.05766
    R2        2.05506  -0.00007   0.00016  -0.00020  -0.00003   2.05502
    R3        2.06677  -0.00010   0.00044  -0.00036   0.00008   2.06686
    R4        2.86248   0.00004  -0.00135   0.00050  -0.00085   2.86162
    R5        4.05150  -0.00001   0.00406  -0.00082   0.00325   4.05475
    R6        2.07361   0.00007  -0.00049   0.00023  -0.00026   2.07335
    R7        2.46007   0.00028  -0.00056   0.00075   0.00019   2.46026
    R8        1.82985  -0.00014   0.00014  -0.00024  -0.00009   1.82976
    R9        2.06169  -0.00003   0.00002  -0.00007  -0.00005   2.06164
   R10        2.06525  -0.00009   0.00016  -0.00021  -0.00005   2.06520
   R11        2.05831  -0.00004   0.00012  -0.00008   0.00003   2.05835
   R12        2.87710  -0.00022   0.00097  -0.00080   0.00017   2.87726
   R13        2.06361  -0.00007   0.00029  -0.00032  -0.00003   2.06359
   R14        2.87787  -0.00021   0.00098  -0.00078   0.00020   2.87808
   R15        2.68024  -0.00005  -0.00017  -0.00014  -0.00031   2.67993
   R16        2.06614  -0.00003   0.00013  -0.00020  -0.00006   2.06608
   R17        2.06119  -0.00003  -0.00003   0.00005   0.00002   2.06122
   R18        2.05909  -0.00005   0.00007  -0.00007  -0.00001   2.05908
    A1        1.89566   0.00002  -0.00038   0.00018  -0.00020   1.89546
    A2        1.89808   0.00007  -0.00048   0.00015  -0.00034   1.89774
    A3        1.92239   0.00001  -0.00022   0.00048   0.00025   1.92265
    A4        1.90954   0.00008  -0.00082   0.00052  -0.00030   1.90924
    A5        1.88956  -0.00005   0.00033  -0.00025   0.00008   1.88964
    A6        1.94792  -0.00012   0.00152  -0.00104   0.00049   1.94841
    A7        1.66546   0.00027   0.00312   0.00138   0.00450   1.66996
    A8        2.04265  -0.00005   0.00201  -0.00076   0.00122   2.04387
    A9        2.02780  -0.00005   0.00188  -0.00099   0.00087   2.02867
   A10        1.69081   0.00010   0.00107   0.00265   0.00370   1.69451
   A11        2.03214  -0.00021  -0.01130   0.00044  -0.01085   2.02128
   A12        1.95878  -0.00001   0.00159  -0.00144   0.00010   1.95889
   A13        3.03290  -0.00081   0.00031  -0.00491  -0.00460   3.02830
   A14        1.88550   0.00002  -0.00020   0.00015  -0.00005   1.88545
   A15        1.89676   0.00003  -0.00009   0.00003  -0.00007   1.89669
   A16        1.93880  -0.00008   0.00041  -0.00053  -0.00012   1.93868
   A17        1.89242   0.00000   0.00000   0.00001   0.00001   1.89243
   A18        1.92302   0.00005  -0.00017   0.00022   0.00005   1.92306
   A19        1.92616  -0.00002   0.00004   0.00013   0.00017   1.92634
   A20        1.90210   0.00000  -0.00080   0.00052  -0.00029   1.90181
   A21        1.95204   0.00004  -0.00047   0.00059   0.00012   1.95215
   A22        1.93875   0.00000   0.00078  -0.00052   0.00026   1.93901
   A23        1.89997   0.00003  -0.00080   0.00059  -0.00021   1.89976
   A24        1.82684  -0.00001   0.00029  -0.00060  -0.00031   1.82653
   A25        1.93925  -0.00005   0.00098  -0.00060   0.00038   1.93963
   A26        1.92222   0.00008   0.00005  -0.00027  -0.00022   1.92200
   A27        1.93957  -0.00008   0.00032  -0.00010   0.00022   1.93979
   A28        1.92781  -0.00005   0.00015  -0.00009   0.00006   1.92787
   A29        1.88070   0.00000  -0.00031   0.00029  -0.00002   1.88068
   A30        1.89598   0.00001  -0.00016   0.00008  -0.00007   1.89591
   A31        1.89632   0.00004  -0.00008   0.00011   0.00002   1.89634
   A32        1.87999  -0.00022   0.00479  -0.00386   0.00093   1.88092
    D1        1.16496  -0.00012  -0.01212  -0.00162  -0.01375   1.15122
    D2        2.92027   0.00012  -0.00885   0.00199  -0.00686   2.91341
    D3       -0.98219  -0.00002  -0.00146  -0.00261  -0.00406  -0.98625
    D4       -0.90544  -0.00013  -0.01173  -0.00196  -0.01369  -0.91913
    D5        0.84987   0.00012  -0.00846   0.00165  -0.00681   0.84306
    D6       -3.05259  -0.00003  -0.00107  -0.00295  -0.00401  -3.05660
    D7       -3.00805  -0.00012  -0.01187  -0.00180  -0.01367  -3.02172
    D8       -1.25274   0.00013  -0.00860   0.00181  -0.00679  -1.25953
    D9        1.12798  -0.00002  -0.00121  -0.00279  -0.00399   1.12400
   D10        0.41764  -0.00007  -0.03563  -0.00117  -0.03680   0.38084
   D11       -1.64396  -0.00008  -0.03847  -0.00110  -0.03956  -1.68352
   D12        2.56149  -0.00004  -0.03628  -0.00126  -0.03754   2.52394
   D13       -2.20627  -0.00004   0.02863  -0.00254   0.02609  -2.18019
   D14       -1.05978  -0.00002   0.00043  -0.00026   0.00017  -1.05961
   D15        1.04176   0.00004  -0.00141   0.00120  -0.00021   1.04155
   D16       -3.06363   0.00000   0.00012   0.00046   0.00058  -3.06305
   D17        3.13458  -0.00002   0.00053  -0.00025   0.00028   3.13487
   D18       -1.04706   0.00003  -0.00131   0.00121  -0.00010  -1.04716
   D19        1.13074  -0.00001   0.00022   0.00046   0.00068   1.13142
   D20        1.04523  -0.00004   0.00061  -0.00048   0.00013   1.04536
   D21       -3.13641   0.00001  -0.00123   0.00098  -0.00025  -3.13667
   D22       -0.95862  -0.00003   0.00030   0.00023   0.00053  -0.95809
   D23        1.02164  -0.00003   0.00056  -0.00017   0.00039   1.02203
   D24       -1.06116  -0.00003   0.00071  -0.00030   0.00041  -1.06074
   D25        3.11596   0.00000   0.00050  -0.00030   0.00020   3.11616
   D26        3.12443   0.00001  -0.00128   0.00124  -0.00003   3.12439
   D27        1.04163   0.00001  -0.00113   0.00112  -0.00001   1.04162
   D28       -1.06444   0.00004  -0.00134   0.00112  -0.00023  -1.06467
   D29       -1.15588  -0.00001  -0.00085   0.00053  -0.00032  -1.15620
   D30        3.04451  -0.00002  -0.00070   0.00040  -0.00030   3.04421
   D31        0.93844   0.00002  -0.00092   0.00040  -0.00051   0.93793
   D32       -1.14284  -0.00001   0.00070   0.00037   0.00107  -1.14177
   D33        3.09011  -0.00001   0.00110   0.00036   0.00146   3.09157
   D34        1.04214   0.00000   0.00139   0.00030   0.00170   1.04384
         Item               Value     Threshold  Converged?
 Maximum Force            0.000807     0.000450     NO 
 RMS     Force            0.000121     0.000300     YES
 Maximum Displacement     0.040907     0.001800     NO 
 RMS     Displacement     0.010096     0.001200     NO 
 Predicted change in Energy=-5.322194D-06
 GradGradGradGradGradGradGradGradGradGradGradGradGradGradGradGradGradGrad

                          Input orientation:                          
 ---------------------------------------------------------------------
 Center     Atomic      Atomic             Coordinates (Angstroms)
 Number     Number       Type             X           Y           Z
 ---------------------------------------------------------------------
      1          1           0       -1.750447   -1.121628    1.066031
      2          6           0       -2.334872   -0.896011    0.175426
      3          1           0       -2.183452   -1.692132   -0.549735
      4          1           0       -3.392399   -0.852163    0.451047
      5          6           0       -1.864425    0.404232   -0.441966
      6          1           0        0.081417   -0.313546   -0.991907
      7          1           0       -2.216169    0.632254   -1.455902
      8          8           0       -1.884647    1.449931    0.333331
      9          1           0        2.983329    1.507944    0.192241
     10          6           0        2.167035    1.189264   -0.457627
     11          1           0        1.273934    1.755179   -0.181130
     12          1           0        2.424911    1.434299   -1.487131
     13          6           0        1.906794   -0.304361   -0.317561
     14          1           0        2.807981   -0.850100   -0.604794
     15          6           0        1.535898   -0.683686    1.110064
     16          1           0        0.644522   -0.134824    1.425584
     17          1           0        2.340736   -0.438151    1.804096
     18          1           0        1.329790   -1.751405    1.179123
     19          8           0        0.916744   -0.738306   -1.235528
 ---------------------------------------------------------------------
                    Distance matrix (angstroms):
                    1          2          3          4          5
     1  H    0.000000
     2  C    1.088868   0.000000
     3  H    1.767390   1.087472   0.000000
     4  H    1.773930   1.093734   1.780075   0.000000
     5  C    2.148323   1.514307   2.123236   2.170416   0.000000
     6  H    2.871207   2.745976   2.688056   3.799950   2.145679
     7  H    3.106951   2.238507   2.494990   2.687650   1.097172
     8  O    2.677270   2.393968   3.277445   2.754416   1.301914
     9  H    5.485143   5.836313   6.122633   6.803455   5.012097
    10  C    4.796709   5.001630   5.218971   5.991696   4.107212
    11  H    4.356409   4.492151   4.896257   5.382615   3.426717
    12  H    5.521323   5.554275   5.647148   6.544122   4.533410
    13  C    3.994704   4.311011   4.325496   5.382592   3.839227
    14  H    4.862576   5.201902   5.062257   6.289636   4.840582
    15  C    3.315688   3.987667   4.195885   4.975018   3.892885
    16  H    2.615136   3.319501   3.784775   4.214384   3.173820
    17  H    4.213034   4.972274   5.251786   5.905166   4.841258
    18  H    3.145992   3.894722   3.916035   4.861873   4.180634
    19  O    3.543729   3.548052   3.315314   4.628846   3.109668
                    6          7          8          9         10
     6  H    0.000000
     7  H    2.527594   0.000000
     8  O    2.954913   1.994958   0.000000
     9  H    3.625069   5.524310   4.870366   0.000000
    10  C    2.625585   4.529823   4.136387   1.090973   0.000000
    11  H    2.521721   3.881601   3.214729   1.767078   1.092859
    12  H    2.965160   4.709976   4.678314   1.771312   1.089229
    13  C    1.945977   4.378572   4.228028   2.168704   1.522583
    14  H    2.805690   5.306961   5.309518   2.495272   2.142772
    15  C    2.582789   4.732218   4.105577   2.782211   2.522683
    16  H    2.488632   4.132182   3.178233   3.112851   2.760025
    17  H    3.596898   5.704274   4.856117   2.607353   2.791782
    18  H    2.887775   5.019862   4.614816   3.785694   3.468063
    19  O    0.968269   3.426681   3.885549   3.369708   2.425671
                   11         12         13         14         15
    11  H    0.000000
    12  H    1.770128   0.000000
    13  C    2.158895   2.158536   0.000000
    14  H    3.052911   2.478657   1.092004   0.000000
    15  C    2.771979   3.467222   1.523012   2.141641   0.000000
    16  H    2.559257   3.757105   2.158848   3.051984   1.093322
    17  H    3.144819   3.787523   2.169709   2.488126   1.090749
    18  H    3.761587   4.296150   2.160309   2.485912   1.089620
    19  O    2.730715   2.656705   1.418157   1.996772   2.426548
                   16         17         18         19
    16  H    0.000000
    17  H    1.764205   0.000000
    18  H    1.773039   1.771224   0.000000
    19  O    2.742227   3.370038   2.650946   0.000000
 Stoichiometry    C5H12O2(3)
 Framework group  C1[X(C5H12O2)]
 Deg. of freedom    51
 Full point group                 C1      NOp   1
 Largest Abelian subgroup         C1      NOp   1
 Largest concise Abelian subgroup C1      NOp   1
                         Standard orientation:                         
 ---------------------------------------------------------------------
 Center     Atomic      Atomic             Coordinates (Angstroms)
 Number     Number       Type             X           Y           Z
 ---------------------------------------------------------------------
      1          1           0       -1.872336   -1.374923    0.830018
      2          6           0       -2.419382   -0.979871   -0.024562
      3          1           0       -2.224993   -1.615851   -0.884990
      4          1           0       -3.488661   -0.996131    0.204852
      5          6           0       -1.939405    0.418969   -0.350128
      6          1           0        0.038566   -0.167090   -0.940130
      7          1           0       -2.248547    0.841834   -1.314183
      8          8           0       -2.008346    1.290217    0.614836
      9          1           0        2.859848    1.396331    0.714321
     10          6           0        2.077773    1.209168   -0.022938
     11          1           0        1.165659    1.705164    0.318203
     12          1           0        2.378053    1.654460   -0.970549
     13          6           0        1.831705   -0.283719   -0.193219
     14          1           0        2.752103   -0.757777   -0.540507
     15          6           0        1.402554   -0.940017    1.112410
     16          1           0        0.490651   -0.468460    1.488467
     17          1           0        2.172199   -0.833350    1.877917
     18          1           0        1.207988   -2.001141    0.959332
     19          8           0        0.889596   -0.531498   -1.223853
 ---------------------------------------------------------------------
 Rotational constants (GHZ):           3.3213632           1.1953562           1.1047446
 Standard basis: Aug-CC-pVTZ (5D, 7F)
 There are   685 symmetry adapted cartesian basis functions of A   symmetry.
 There are   598 symmetry adapted basis functions of A   symmetry.
   598 basis functions,   828 primitive gaussians,   685 cartesian basis functions
    30 alpha electrons       28 beta electrons
       nuclear repulsion energy       311.1856266283 Hartrees.
 NAtoms=   19 NActive=   19 NUniq=   19 SFac= 1.00D+00 NAtFMM=   60 NAOKFM=F Big=F
 Integral buffers will be    131072 words long.
 Raffenetti 2 integral format.
 Two-electron integral symmetry is turned on.
 Nuclear repulsion after empirical dispersion term =      311.1755364790 Hartrees.
 One-electron integrals computed using PRISM.
 NBasis=   598 RedAO= T EigKep=  6.00D-06  NBF=   598
 NBsUse=   598 1.00D-06 EigRej= -1.00D+00 NBFU=   598
 Initial guess from the checkpoint file:  "Reverse-wb-opt.chk"
 B after Tr=     0.000000    0.000000    0.000000
         Rot=    0.999996    0.002184   -0.000449    0.001572 Ang=   0.31 deg.
 Initial guess <Sx>= 0.0000 <Sy>= 0.0000 <Sz>= 1.0000 <S**2>= 2.0072 S= 1.0024
 ExpMin= 2.53D-02 ExpMax= 1.53D+04 ExpMxC= 5.22D+02 IAcc=3 IRadAn=         7 AccDes= 0.00D+00
 Harris functional with IExCor= 4639 and IRadAn=       7 diagonalized for initial guess.
 HarFok:  IExCor= 4639 AccDes= 0.00D+00 IRadAn=         7 IDoV= 1 UseB2=F ITyADJ=14
 ICtDFT=  3500011 ScaDFX=  1.000000  1.000000  1.000000  1.000000
 FoFCou: FMM=F IPFlag=           0 FMFlag=      100000 FMFlg1=           0
         NFxFlg=           0 DoJE=T BraDBF=F KetDBF=T FulRan=T
         wScrn=  0.000000 ICntrl=       500 IOpCl=  0 I1Cent=   200000004 NGrid=           0
         NMat0=    1 NMatS0=      1 NMatT0=    0 NMatD0=    1 NMtDS0=    0 NMtDT0=    0
 Petite list used in FoFCou.
 Requested convergence on RMS density matrix=1.00D-08 within 128 cycles.
 Requested convergence on MAX density matrix=1.00D-06.
 Requested convergence on             energy=1.00D-06.
 No special actions if energy rises.
 SCF Done:  E(UwB97XD) =  -348.104980896     A.U. after   14 cycles
            NFock= 14  Conv=0.32D-08     -V/T= 2.0060
 <Sx>= 0.0000 <Sy>= 0.0000 <Sz>= 1.0000 <S**2>= 2.0072 S= 1.0024
 <L.S>=  0.00000000000    
 Annihilation of the first spin contaminant:
 S**2 before annihilation     2.0072,   after     2.0000
 Calling FoFJK, ICntrl=      2127 FMM=F ISym2X=0 I1Cent= 0 IOpClX= 1 NMat=1 NMatS=1 NMatT=0.
 ***** Axes restored to original set *****
 -------------------------------------------------------------------
 Center     Atomic                   Forces (Hartrees/Bohr)
 Number     Number              X              Y              Z
 -------------------------------------------------------------------
      1        1           0.000050959    0.000033371   -0.000022263
      2        6          -0.000297827   -0.000264533    0.000184701
      3        1           0.000024797    0.000096550    0.000010713
      4        1           0.000093212    0.000114365   -0.000071024
      5        6           0.000470098   -0.000618072   -0.000137712
      6        1           0.000188047    0.000728661   -0.000778228
      7        1          -0.000291307    0.000144327    0.000012347
      8        8          -0.000029519    0.000216760    0.000218546
      9        1          -0.000003930   -0.000047218    0.000005110
     10        6          -0.000224849   -0.000126974   -0.000012054
[truncated: 561,511 more chars]
